# Supplementary material for: HilE represses the activity of the Salmonella virulence regulator HilD via a mechanism distinct from that of intestinal long-chain fatty acids
Source: J Biol Chem. 2023 Oct 27;299(12):105387. doi: 10.1016/j.jbc.2023.105387 (PMC10696396; doi:10.1016/j.jbc.2023.105387)
Supplement: Dataset S2 [file mmc3.zip › S5 Dataset/ranked_9.pdb]

ATOM      1  N   MET A   1      30.253 -31.374   3.457  1.00 36.13           N  
ATOM      2  H   MET A   1      30.000 -32.337   3.628  1.00 36.13           H  
ATOM      3  H2  MET A   1      30.965 -31.351   2.741  1.00 36.13           H  
ATOM      4  H3  MET A   1      30.609 -30.956   4.305  1.00 36.13           H  
ATOM      5  CA  MET A   1      29.078 -30.624   2.973  1.00 36.13           C  
ATOM      6  HA  MET A   1      28.261 -30.673   3.693  1.00 36.13           H  
ATOM      7  C   MET A   1      28.624 -31.287   1.689  1.00 36.13           C  
ATOM      8  CB  MET A   1      29.419 -29.149   2.717  1.00 36.13           C  
ATOM      9  HB2 MET A   1      30.319 -29.077   2.106  1.00 36.13           H  
ATOM     10  HB3 MET A   1      28.597 -28.688   2.169  1.00 36.13           H  
ATOM     11  O   MET A   1      29.404 -31.321   0.745  1.00 36.13           O  
ATOM     12  CG  MET A   1      29.621 -28.363   4.015  1.00 36.13           C  
ATOM     13  HG2 MET A   1      28.701 -28.396   4.598  1.00 36.13           H  
ATOM     14  HG3 MET A   1      30.422 -28.817   4.598  1.00 36.13           H  
ATOM     15  SD  MET A   1      30.048 -26.633   3.707  1.00 36.13           S  
ATOM     16  CE  MET A   1      30.199 -26.006   5.401  1.00 36.13           C  
ATOM     17  HE1 MET A   1      30.240 -24.917   5.381  1.00 36.13           H  
ATOM     18  HE2 MET A   1      29.351 -26.325   6.007  1.00 36.13           H  
ATOM     19  HE3 MET A   1      31.116 -26.390   5.850  1.00 36.13           H  
ATOM     20  N   GLU A   2      27.451 -31.913   1.674  1.00 39.08           N  
ATOM     21  H   GLU A   2      26.802 -31.840   2.445  1.00 39.08           H  
ATOM     22  CA  GLU A   2      26.925 -32.493   0.434  1.00 39.08           C  
ATOM     23  HA  GLU A   2      27.747 -32.853  -0.185  1.00 39.08           H  
ATOM     24  C   GLU A   2      26.209 -31.401  -0.358  1.00 39.08           C  
ATOM     25  CB  GLU A   2      26.018 -33.702   0.704  1.00 39.08           C  
ATOM     26  HB2 GLU A   2      25.442 -33.902  -0.200  1.00 39.08           H  
ATOM     27  HB3 GLU A   2      25.330 -33.475   1.518  1.00 39.08           H  
ATOM     28  O   GLU A   2      25.127 -30.947   0.010  1.00 39.08           O  
ATOM     29  CG  GLU A   2      26.845 -34.955   1.033  1.00 39.08           C  
ATOM     30  HG2 GLU A   2      27.614 -35.073   0.269  1.00 39.08           H  
ATOM     31  HG3 GLU A   2      27.345 -34.806   1.990  1.00 39.08           H  
ATOM     32  CD  GLU A   2      25.998 -36.237   1.089  1.00 39.08           C  
ATOM     33  OE1 GLU A   2      26.608 -37.321   0.956  1.00 39.08           O  
ATOM     34  OE2 GLU A   2      24.764 -36.128   1.266  1.00 39.08           O  
ATOM     35  N   ASN A   3      26.845 -30.957  -1.441  1.00 40.27           N  
ATOM     36  H   ASN A   3      27.766 -31.317  -1.645  1.00 40.27           H  
ATOM     37  CA  ASN A   3      26.255 -30.002  -2.367  1.00 40.27           C  
ATOM     38  HA  ASN A   3      25.659 -29.283  -1.805  1.00 40.27           H  
ATOM     39  C   ASN A   3      25.329 -30.749  -3.319  1.00 40.27           C  
ATOM     40  CB  ASN A   3      27.360 -29.235  -3.112  1.00 40.27           C  
ATOM     41  HB2 ASN A   3      28.109 -29.929  -3.495  1.00 40.27           H  
ATOM     42  HB3 ASN A   3      26.913 -28.708  -3.954  1.00 40.27           H  
ATOM     43  O   ASN A   3      25.784 -31.477  -4.205  1.00 40.27           O  
ATOM     44  CG  ASN A   3      28.038 -28.199  -2.237  1.00 40.27           C  
ATOM     45  ND2 ASN A   3      28.913 -27.405  -2.798  1.00 40.27           N  
ATOM     46 HD21 ASN A   3      29.101 -27.449  -3.789  1.00 40.27           H  
ATOM     47 HD22 ASN A   3      29.091 -26.571  -2.258  1.00 40.27           H  
ATOM     48  OD1 ASN A   3      27.782 -28.070  -1.056  1.00 40.27           O  
ATOM     49  N   VAL A   4      24.023 -30.548  -3.168  1.00 38.18           N  
ATOM     50  H   VAL A   4      23.712 -29.938  -2.425  1.00 38.18           H  
ATOM     51  CA  VAL A   4      23.041 -31.183  -4.048  1.00 38.18           C  
ATOM     52  HA  VAL A   4      23.487 -32.084  -4.468  1.00 38.18           H  
ATOM     53  C   VAL A   4      22.719 -30.232  -5.189  1.00 38.18           C  
ATOM     54  CB  VAL A   4      21.784 -31.639  -3.294  1.00 38.18           C  
ATOM     55  HB  VAL A   4      21.202 -30.773  -2.979  1.00 38.18           H  
ATOM     56  O   VAL A   4      22.240 -29.123  -4.965  1.00 38.18           O  
ATOM     57  CG1 VAL A   4      20.933 -32.514  -4.221  1.00 38.18           C  
ATOM     58 HG11 VAL A   4      20.048 -32.851  -3.681  1.00 38.18           H  
ATOM     59 HG12 VAL A   4      21.500 -33.390  -4.536  1.00 38.18           H  
ATOM     60 HG13 VAL A   4      20.621 -31.951  -5.101  1.00 38.18           H  
ATOM     61  CG2 VAL A   4      22.131 -32.482  -2.062  1.00 38.18           C  
ATOM     62 HG21 VAL A   4      21.218 -32.857  -1.600  1.00 38.18           H  
ATOM     63 HG22 VAL A   4      22.654 -31.877  -1.322  1.00 38.18           H  
ATOM     64 HG23 VAL A   4      22.765 -33.325  -2.338  1.00 38.18           H  
ATOM     65  N   THR A   5      22.979 -30.656  -6.427  1.00 39.38           N  
ATOM     66  H   THR A   5      23.365 -31.582  -6.544  1.00 39.38           H  
ATOM     67  CA  THR A   5      22.621 -29.883  -7.623  1.00 39.38           C  
ATOM     68  HA  THR A   5      22.305 -28.887  -7.316  1.00 39.38           H  
ATOM     69  C   THR A   5      21.465 -30.547  -8.361  1.00 39.38           C  
ATOM     70  CB  THR A   5      23.816 -29.664  -8.556  1.00 39.38           C  
ATOM     71  HB  THR A   5      24.196 -30.624  -8.906  1.00 39.38           H  
ATOM     72  O   THR A   5      21.600 -31.664  -8.855  1.00 39.38           O  
ATOM     73  CG2 THR A   5      23.460 -28.780  -9.755  1.00 39.38           C  
ATOM     74 HG21 THR A   5      22.736 -29.286 -10.395  1.00 39.38           H  
ATOM     75 HG22 THR A   5      24.362 -28.588 -10.335  1.00 39.38           H  
ATOM     76 HG23 THR A   5      23.040 -27.837  -9.405  1.00 39.38           H  
ATOM     77  OG1 THR A   5      24.836 -28.977  -7.874  1.00 39.38           O  
ATOM     78  HG1 THR A   5      25.034 -29.464  -7.071  1.00 39.38           H  
ATOM     79  N   PHE A   6      20.348 -29.840  -8.505  1.00 42.24           N  
ATOM     80  H   PHE A   6      20.302 -28.934  -8.061  1.00 42.24           H  
ATOM     81  CA  PHE A   6      19.246 -30.238  -9.377  1.00 42.24           C  
ATOM     82  HA  PHE A   6      19.358 -31.289  -9.643  1.00 42.24           H  
ATOM     83  C   PHE A   6      19.280 -29.415 -10.662  1.00 42.24           C  
ATOM     84  CB  PHE A   6      17.904 -30.085  -8.655  1.00 42.24           C  
ATOM     85  HB2 PHE A   6      17.106 -30.386  -9.334  1.00 42.24           H  
ATOM     86  HB3 PHE A   6      17.747 -29.031  -8.424  1.00 42.24           H  
ATOM     87  O   PHE A   6      19.480 -28.206 -10.623  1.00 42.24           O  
ATOM     88  CG  PHE A   6      17.792 -30.905  -7.386  1.00 42.24           C  
ATOM     89  CD1 PHE A   6      17.396 -32.254  -7.464  1.00 42.24           C  
ATOM     90  HD1 PHE A   6      17.175 -32.701  -8.421  1.00 42.24           H  
ATOM     91  CD2 PHE A   6      18.115 -30.340  -6.137  1.00 42.24           C  
ATOM     92  HD2 PHE A   6      18.443 -29.313  -6.069  1.00 42.24           H  
ATOM     93  CE1 PHE A   6      17.328 -33.037  -6.299  1.00 42.24           C  
ATOM     94  HE1 PHE A   6      17.049 -34.079  -6.354  1.00 42.24           H  
ATOM     95  CE2 PHE A   6      18.027 -31.120  -4.972  1.00 42.24           C  
ATOM     96  HE2 PHE A   6      18.279 -30.693  -4.012  1.00 42.24           H  
ATOM     97  CZ  PHE A   6      17.644 -32.470  -5.053  1.00 42.24           C  
ATOM     98  HZ  PHE A   6      17.596 -33.068  -4.155  1.00 42.24           H  
ATOM     99  N   VAL A   7      19.041 -30.042 -11.811  1.00 39.72           N  
ATOM    100  H   VAL A   7      18.912 -31.044 -11.807  1.00 39.72           H  
ATOM    101  CA  VAL A   7      18.846 -29.319 -13.074  1.00 39.72           C  
ATOM    102  HA  VAL A   7      19.140 -28.277 -12.945  1.00 39.72           H  
ATOM    103  C   VAL A   7      17.359 -29.332 -13.410  1.00 39.72           C  
ATOM    104  CB  VAL A   7      19.727 -29.868 -14.211  1.00 39.72           C  
ATOM    105  HB  VAL A   7      19.382 -30.862 -14.494  1.00 39.72           H  
ATOM    106  O   VAL A   7      16.747 -30.388 -13.601  1.00 39.72           O  
ATOM    107  CG1 VAL A   7      19.654 -28.939 -15.429  1.00 39.72           C  
ATOM    108 HG11 VAL A   7      20.043 -27.952 -15.178  1.00 39.72           H  
ATOM    109 HG12 VAL A   7      20.240 -29.359 -16.247  1.00 39.72           H  
ATOM    110 HG13 VAL A   7      18.624 -28.837 -15.770  1.00 39.72           H  
ATOM    111  CG2 VAL A   7      21.203 -29.959 -13.790  1.00 39.72           C  
ATOM    112 HG21 VAL A   7      21.325 -30.694 -12.994  1.00 39.72           H  
ATOM    113 HG22 VAL A   7      21.557 -28.989 -13.440  1.00 39.72           H  
ATOM    114 HG23 VAL A   7      21.809 -30.277 -14.638  1.00 39.72           H  
ATOM    115  N   SER A   8      16.748 -28.151 -13.445  1.00 46.15           N  
ATOM    116  H   SER A   8      17.300 -27.321 -13.282  1.00 46.15           H  
ATOM    117  CA  SER A   8      15.388 -27.965 -13.931  1.00 46.15           C  
ATOM    118  HA  SER A   8      14.750 -28.754 -13.534  1.00 46.15           H  
ATOM    119  C   SER A   8      15.399 -28.075 -15.459  1.00 46.15           C  
ATOM    120  CB  SER A   8      14.832 -26.630 -13.421  1.00 46.15           C  
ATOM    121  HB2 SER A   8      15.592 -25.855 -13.520  1.00 46.15           H  
ATOM    122  HB3 SER A   8      14.571 -26.727 -12.368  1.00 46.15           H  
ATOM    123  O   SER A   8      15.705 -27.131 -16.172  1.00 46.15           O  
ATOM    124  OG  SER A   8      13.691 -26.256 -14.165  1.00 46.15           O  
ATOM    125  HG  SER A   8      14.028 -25.674 -14.851  1.00 46.15           H  
ATOM    126  N   ASN A   9      15.070 -29.255 -15.984  1.00 42.59           N  
ATOM    127  H   ASN A   9      15.050 -30.045 -15.356  1.00 42.59           H  
ATOM    128  CA  ASN A   9      15.052 -29.496 -17.436  1.00 42.59           C  
ATOM    129  HA  ASN A   9      15.885 -28.958 -17.890  1.00 42.59           H  
ATOM    130  C   ASN A   9      13.792 -28.981 -18.149  1.00 42.59           C  
ATOM    131  CB  ASN A   9      15.245 -31.000 -17.709  1.00 42.59           C  
ATOM    132  HB2 ASN A   9      14.567 -31.583 -17.084  1.00 42.59           H  
ATOM    133  HB3 ASN A   9      15.016 -31.210 -18.753  1.00 42.59           H  
ATOM    134  O   ASN A   9      13.626 -29.226 -19.340  1.00 42.59           O  
ATOM    135  CG  ASN A   9      16.665 -31.474 -17.490  1.00 42.59           C  
ATOM    136  ND2 ASN A   9      16.908 -32.754 -17.629  1.00 42.59           N  
ATOM    137 HD21 ASN A   9      16.219 -33.380 -18.022  1.00 42.59           H  
ATOM    138 HD22 ASN A   9      17.881 -33.006 -17.531  1.00 42.59           H  
ATOM    139  OD1 ASN A   9      17.572 -30.726 -17.197  1.00 42.59           O  
ATOM    140  N   SER A  10      12.841 -28.359 -17.452  1.00 46.85           N  
ATOM    141  H   SER A  10      13.026 -28.096 -16.494  1.00 46.85           H  
ATOM    142  CA  SER A  10      11.595 -27.923 -18.088  1.00 46.85           C  
ATOM    143  HA  SER A  10      11.570 -28.248 -19.128  1.00 46.85           H  
ATOM    144  C   SER A  10      11.499 -26.409 -18.127  1.00 46.85           C  
ATOM    145  CB  SER A  10      10.373 -28.572 -17.446  1.00 46.85           C  
ATOM    146  HB2 SER A  10      10.405 -29.647 -17.621  1.00 46.85           H  
ATOM    147  HB3 SER A  10       9.468 -28.169 -17.902  1.00 46.85           H  
ATOM    148  O   SER A  10      10.912 -25.808 -17.228  1.00 46.85           O  
ATOM    149  OG  SER A  10      10.359 -28.324 -16.063  1.00 46.85           O  
ATOM    150  HG  SER A  10      10.533 -27.389 -15.934  1.00 46.85           H  
ATOM    151  N   HIS A  11      11.956 -25.831 -19.240  1.00 45.35           N  
ATOM    152  H   HIS A  11      12.545 -26.370 -19.860  1.00 45.35           H  
ATOM    153  CA  HIS A  11      11.560 -24.489 -19.691  1.00 45.35           C  
ATOM    154  HA  HIS A  11      11.952 -23.735 -19.009  1.00 45.35           H  
ATOM    155  C   HIS A  11      10.033 -24.320 -19.758  1.00 45.35           C  
ATOM    156  CB  HIS A  11      12.131 -24.255 -21.097  1.00 45.35           C  
ATOM    157  HB2 HIS A  11      11.811 -25.053 -21.767  1.00 45.35           H  
ATOM    158  HB3 HIS A  11      11.731 -23.319 -21.486  1.00 45.35           H  
ATOM    159  O   HIS A  11       9.506 -23.219 -19.727  1.00 45.35           O  
ATOM    160  CG  HIS A  11      13.631 -24.152 -21.124  1.00 45.35           C  
ATOM    161  CD2 HIS A  11      14.516 -25.080 -21.603  1.00 45.35           C  
ATOM    162  HD2 HIS A  11      14.268 -26.036 -22.040  1.00 45.35           H  
ATOM    163  ND1 HIS A  11      14.365 -23.072 -20.690  1.00 45.35           N  
ATOM    164  HD1 HIS A  11      13.999 -22.191 -20.360  1.00 45.35           H  
ATOM    165  CE1 HIS A  11      15.664 -23.347 -20.896  1.00 45.35           C  
ATOM    166  HE1 HIS A  11      16.486 -22.681 -20.682  1.00 45.35           H  
ATOM    167  NE2 HIS A  11      15.803 -24.567 -21.436  1.00 45.35           N  
ATOM    168  N   GLN A  12       9.300 -25.429 -19.863  1.00 44.54           N  
ATOM    169  H   GLN A  12       9.788 -26.304 -19.987  1.00 44.54           H  
ATOM    170  CA  GLN A  12       7.851 -25.420 -20.012  1.00 44.54           C  
ATOM    171  HA  GLN A  12       7.549 -24.507 -20.525  1.00 44.54           H  
ATOM    172  C   GLN A  12       7.078 -25.445 -18.692  1.00 44.54           C  
ATOM    173  CB  GLN A  12       7.448 -26.603 -20.889  1.00 44.54           C  
ATOM    174  HB2 GLN A  12       7.843 -27.525 -20.463  1.00 44.54           H  
ATOM    175  HB3 GLN A  12       6.361 -26.672 -20.912  1.00 44.54           H  
ATOM    176  O   GLN A  12       5.855 -25.325 -18.725  1.00 44.54           O  
ATOM    177  CG  GLN A  12       7.943 -26.432 -22.333  1.00 44.54           C  
ATOM    178  HG2 GLN A  12       9.033 -26.445 -22.370  1.00 44.54           H  
ATOM    179  HG3 GLN A  12       7.593 -25.477 -22.723  1.00 44.54           H  
ATOM    180  CD  GLN A  12       7.416 -27.545 -23.224  1.00 44.54           C  
ATOM    181  NE2 GLN A  12       7.382 -27.330 -24.520  1.00 44.54           N  
ATOM    182 HE21 GLN A  12       6.934 -28.034 -25.089  1.00 44.54           H  
ATOM    183 HE22 GLN A  12       7.823 -26.524 -24.939  1.00 44.54           H  
ATOM    184  OE1 GLN A  12       7.026 -28.598 -22.747  1.00 44.54           O  
ATOM    185  N   ARG A  13       7.735 -25.622 -17.537  1.00 45.44           N  
ATOM    186  H   ARG A  13       8.741 -25.541 -17.525  1.00 45.44           H  
ATOM    187  CA  ARG A  13       6.995 -25.667 -16.271  1.00 45.44           C  
ATOM    188  HA  ARG A  13       6.027 -26.122 -16.480  1.00 45.44           H  
ATOM    189  C   ARG A  13       6.715 -24.271 -15.742  1.00 45.44           C  
ATOM    190  CB  ARG A  13       7.687 -26.513 -15.203  1.00 45.44           C  
ATOM    191  HB2 ARG A  13       8.769 -26.472 -15.324  1.00 45.44           H  
ATOM    192  HB3 ARG A  13       7.432 -26.126 -14.217  1.00 45.44           H  
ATOM    193  O   ARG A  13       7.630 -23.447 -15.757  1.00 45.44           O  
ATOM    194  CG  ARG A  13       7.159 -27.940 -15.301  1.00 45.44           C  
ATOM    195  HG2 ARG A  13       7.403 -28.365 -16.274  1.00 45.44           H  
ATOM    196  HG3 ARG A  13       6.073 -27.900 -15.206  1.00 45.44           H  
ATOM    197  CD  ARG A  13       7.665 -28.819 -14.161  1.00 45.44           C  
ATOM    198  HD2 ARG A  13       6.794 -29.251 -13.667  1.00 45.44           H  
ATOM    199  HD3 ARG A  13       8.205 -28.221 -13.428  1.00 45.44           H  
ATOM    200  NE  ARG A  13       8.521 -29.875 -14.693  1.00 45.44           N  
ATOM    201  HE  ARG A  13       9.102 -29.590 -15.469  1.00 45.44           H  
ATOM    202  NH1 ARG A  13       8.267 -31.397 -13.028  1.00 45.44           N  
ATOM    203 HH11 ARG A  13       8.040 -32.371 -12.883  1.00 45.44           H  
ATOM    204 HH12 ARG A  13       7.795 -30.671 -12.509  1.00 45.44           H  
ATOM    205  NH2 ARG A  13       9.137 -32.004 -14.998  1.00 45.44           N  
ATOM    206 HH21 ARG A  13       8.881 -32.951 -14.759  1.00 45.44           H  
ATOM    207 HH22 ARG A  13       9.329 -31.747 -15.955  1.00 45.44           H  
ATOM    208  CZ  ARG A  13       8.647 -31.082 -14.230  1.00 45.44           C  
ATOM    209  N   PRO A  14       5.503 -24.027 -15.218  1.00 44.51           N  
ATOM    210  CA  PRO A  14       5.256 -22.852 -14.412  1.00 44.51           C  
ATOM    211  HA  PRO A  14       5.309 -21.987 -15.074  1.00 44.51           H  
ATOM    212  C   PRO A  14       6.294 -22.741 -13.297  1.00 44.51           C  
ATOM    213  CB  PRO A  14       3.833 -22.986 -13.870  1.00 44.51           C  
ATOM    214  HB2 PRO A  14       3.337 -22.018 -13.792  1.00 44.51           H  
ATOM    215  HB3 PRO A  14       3.840 -23.491 -12.904  1.00 44.51           H  
ATOM    216  O   PRO A  14       6.687 -23.752 -12.701  1.00 44.51           O  
ATOM    217  CG  PRO A  14       3.166 -23.886 -14.904  1.00 44.51           C  
ATOM    218  HG2 PRO A  14       2.860 -23.292 -15.766  1.00 44.51           H  
ATOM    219  HG3 PRO A  14       2.309 -24.410 -14.481  1.00 44.51           H  
ATOM    220  CD  PRO A  14       4.294 -24.831 -15.306  1.00 44.51           C  
ATOM    221  HD2 PRO A  14       4.122 -25.193 -16.320  1.00 44.51           H  
ATOM    222  HD3 PRO A  14       4.352 -25.660 -14.601  1.00 44.51           H  
ATOM    223  N   ALA A  15       6.723 -21.514 -13.025  1.00 44.87           N  
ATOM    224  H   ALA A  15       6.303 -20.746 -13.529  1.00 44.87           H  
ATOM    225  CA  ALA A  15       7.585 -21.176 -11.911  1.00 44.87           C  
ATOM    226  HA  ALA A  15       8.587 -21.566 -12.096  1.00 44.87           H  
ATOM    227  C   ALA A  15       7.045 -21.828 -10.639  1.00 44.87           C  
ATOM    228  CB  ALA A  15       7.661 -19.654 -11.807  1.00 44.87           C  
ATOM    229  HB1 ALA A  15       8.191 -19.250 -12.670  1.00 44.87           H  
ATOM    230  HB2 ALA A  15       6.660 -19.224 -11.778  1.00 44.87           H  
ATOM    231  HB3 ALA A  15       8.202 -19.352 -10.910  1.00 44.87           H  
ATOM    232  O   ALA A  15       7.816 -22.535 -10.005  1.00 44.87           O  
ATOM    233  N   ALA A  16       5.730 -21.760 -10.374  1.00 44.59           N  
ATOM    234  H   ALA A  16       5.235 -20.988 -10.798  1.00 44.59           H  
ATOM    235  CA  ALA A  16       5.133 -22.247  -9.129  1.00 44.59           C  
ATOM    236  HA  ALA A  16       5.584 -21.725  -8.285  1.00 44.59           H  
ATOM    237  C   ALA A  16       5.367 -23.726  -8.947  1.00 44.59           C  
ATOM    238  CB  ALA A  16       3.613 -22.013  -9.111  1.00 44.59           C  
ATOM    239  HB1 ALA A  16       3.129 -22.741  -8.460  1.00 44.59           H  
ATOM    240  HB2 ALA A  16       3.198 -22.104 -10.115  1.00 44.59           H  
ATOM    241  HB3 ALA A  16       3.381 -21.029  -8.703  1.00 44.59           H  
ATOM    242  O   ALA A  16       5.692 -24.162  -7.851  1.00 44.59           O  
ATOM    243  N   ASP A  17       5.223 -24.500 -10.019  1.00 48.21           N  
ATOM    244  H   ASP A  17       4.992 -24.060 -10.898  1.00 48.21           H  
ATOM    245  CA  ASP A  17       5.477 -25.928  -9.978  1.00 48.21           C  
ATOM    246  HA  ASP A  17       4.891 -26.383  -9.179  1.00 48.21           H  
ATOM    247  C   ASP A  17       6.943 -26.190  -9.681  1.00 48.21           C  
ATOM    248  CB  ASP A  17       5.131 -26.576 -11.321  1.00 48.21           C  
ATOM    249  HB2 ASP A  17       5.375 -25.898 -12.139  1.00 48.21           H  
ATOM    250  HB3 ASP A  17       5.751 -27.463 -11.447  1.00 48.21           H  
ATOM    251  O   ASP A  17       7.246 -27.026  -8.839  1.00 48.21           O  
ATOM    252  CG  ASP A  17       3.688 -27.038 -11.462  1.00 48.21           C  
ATOM    253  OD1 ASP A  17       3.004 -27.188 -10.423  1.00 48.21           O  
ATOM    254  OD2 ASP A  17       3.373 -27.409 -12.622  1.00 48.21           O  
ATOM    255  N   ASN A  18       7.856 -25.481 -10.346  1.00 51.31           N  
ATOM    256  H   ASN A  18       7.538 -24.757 -10.974  1.00 51.31           H  
ATOM    257  CA  ASN A  18       9.285 -25.640 -10.107  1.00 51.31           C  
ATOM    258  HA  ASN A  18       9.538 -26.699 -10.159  1.00 51.31           H  
ATOM    259  C   ASN A  18       9.701 -25.140  -8.719  1.00 51.31           C  
ATOM    260  CB  ASN A  18      10.082 -24.897 -11.176  1.00 51.31           C  
ATOM    261  HB2 ASN A  18       9.805 -23.843 -11.179  1.00 51.31           H  
ATOM    262  HB3 ASN A  18      11.133 -24.993 -10.902  1.00 51.31           H  
ATOM    263  O   ASN A  18      10.583 -25.735  -8.116  1.00 51.31           O  
ATOM    264  CG  ASN A  18       9.976 -25.458 -12.574  1.00 51.31           C  
ATOM    265  ND2 ASN A  18      10.063 -24.603 -13.569  1.00 51.31           N  
ATOM    266 HD21 ASN A  18       9.962 -24.935 -14.517  1.00 51.31           H  
ATOM    267 HD22 ASN A  18      10.070 -23.609 -13.386  1.00 51.31           H  
ATOM    268  OD1 ASN A  18       9.871 -26.662 -12.780  1.00 51.31           O  
ATOM    269  N   LEU A  19       9.059 -24.092  -8.208  1.00 52.39           N  
ATOM    270  H   LEU A  19       8.374 -23.655  -8.808  1.00 52.39           H  
ATOM    271  CA  LEU A  19       9.309 -23.425  -6.934  1.00 52.39           C  
ATOM    272  HA  LEU A  19      10.383 -23.386  -6.752  1.00 52.39           H  
ATOM    273  C   LEU A  19       8.677 -24.167  -5.763  1.00 52.39           C  
ATOM    274  CB  LEU A  19       8.851 -21.964  -7.033  1.00 52.39           C  
ATOM    275  HB2 LEU A  19       8.466 -21.619  -6.074  1.00 52.39           H  
ATOM    276  HB3 LEU A  19       8.016 -21.863  -7.726  1.00 52.39           H  
ATOM    277  O   LEU A  19       9.270 -24.285  -4.699  1.00 52.39           O  
ATOM    278  CG  LEU A  19      10.037 -21.081  -7.464  1.00 52.39           C  
ATOM    279  HG  LEU A  19      10.741 -21.672  -8.050  1.00 52.39           H  
ATOM    280  CD1 LEU A  19       9.616 -19.918  -8.337  1.00 52.39           C  
ATOM    281 HD11 LEU A  19       8.824 -19.341  -7.859  1.00 52.39           H  
ATOM    282 HD12 LEU A  19       9.227 -20.322  -9.272  1.00 52.39           H  
ATOM    283 HD13 LEU A  19      10.466 -19.272  -8.559  1.00 52.39           H  
ATOM    284  CD2 LEU A  19      10.775 -20.505  -6.271  1.00 52.39           C  
ATOM    285 HD21 LEU A  19      10.138 -19.773  -5.774  1.00 52.39           H  
ATOM    286 HD22 LEU A  19      11.672 -19.990  -6.614  1.00 52.39           H  
ATOM    287 HD23 LEU A  19      11.084 -21.313  -5.608  1.00 52.39           H  
ATOM    288  N   GLN A  20       7.517 -24.773  -5.962  1.00 51.45           N  
ATOM    289  H   GLN A  20       7.022 -24.595  -6.825  1.00 51.45           H  
ATOM    290  CA  GLN A  20       6.980 -25.758  -5.036  1.00 51.45           C  
ATOM    291  HA  GLN A  20       7.074 -25.384  -4.016  1.00 51.45           H  
ATOM    292  C   GLN A  20       7.746 -27.055  -5.121  1.00 51.45           C  
ATOM    293  CB  GLN A  20       5.520 -26.051  -5.316  1.00 51.45           C  
ATOM    294  HB2 GLN A  20       5.243 -26.954  -4.773  1.00 51.45           H  
ATOM    295  HB3 GLN A  20       5.369 -26.216  -6.382  1.00 51.45           H  
ATOM    296  O   GLN A  20       7.910 -27.703  -4.098  1.00 51.45           O  
ATOM    297  CG  GLN A  20       4.660 -24.907  -4.787  1.00 51.45           C  
ATOM    298  HG2 GLN A  20       5.005 -23.955  -5.191  1.00 51.45           H  
ATOM    299  HG3 GLN A  20       4.739 -24.869  -3.701  1.00 51.45           H  
ATOM    300  CD  GLN A  20       3.218 -25.085  -5.193  1.00 51.45           C  
ATOM    301  NE2 GLN A  20       2.280 -24.874  -4.293  1.00 51.45           N  
ATOM    302 HE21 GLN A  20       1.330 -24.838  -4.635  1.00 51.45           H  
ATOM    303 HE22 GLN A  20       2.523 -24.502  -3.386  1.00 51.45           H  
ATOM    304  OE1 GLN A  20       2.911 -25.459  -6.315  1.00 51.45           O  
ATOM    305  N   LYS A  21       8.253 -27.427  -6.299  1.00 52.86           N  
ATOM    306  H   LYS A  21       7.994 -26.916  -7.131  1.00 52.86           H  
ATOM    307  CA  LYS A  21       9.225 -28.506  -6.398  1.00 52.86           C  
ATOM    308  HA  LYS A  21       8.783 -29.383  -5.925  1.00 52.86           H  
ATOM    309  C   LYS A  21      10.468 -28.126  -5.610  1.00 52.86           C  
ATOM    310  CB  LYS A  21       9.517 -28.864  -7.853  1.00 52.86           C  
ATOM    311  HB2 LYS A  21      10.179 -28.126  -8.306  1.00 52.86           H  
ATOM    312  HB3 LYS A  21       8.577 -28.903  -8.402  1.00 52.86           H  
ATOM    313  O   LYS A  21      10.949 -28.971  -4.887  1.00 52.86           O  
ATOM    314  CG  LYS A  21      10.127 -30.253  -7.984  1.00 52.86           C  
ATOM    315  HG2 LYS A  21       9.421 -30.995  -7.613  1.00 52.86           H  
ATOM    316  HG3 LYS A  21      11.054 -30.315  -7.415  1.00 52.86           H  
ATOM    317  CD  LYS A  21      10.414 -30.499  -9.464  1.00 52.86           C  
ATOM    318  HD2 LYS A  21      11.214 -29.828  -9.779  1.00 52.86           H  
ATOM    319  HD3 LYS A  21       9.522 -30.297 -10.056  1.00 52.86           H  
ATOM    320  CE  LYS A  21      10.834 -31.952  -9.652  1.00 52.86           C  
ATOM    321  HE2 LYS A  21      11.596 -32.189  -8.910  1.00 52.86           H  
ATOM    322  HE3 LYS A  21       9.976 -32.598  -9.466  1.00 52.86           H  
ATOM    323  NZ  LYS A  21      11.369 -32.154 -11.015  1.00 52.86           N  
ATOM    324  HZ1 LYS A  21      11.633 -33.122 -11.131  1.00 52.86           H  
ATOM    325  HZ2 LYS A  21      12.189 -31.577 -11.133  1.00 52.86           H  
ATOM    326  HZ3 LYS A  21      10.679 -31.882 -11.700  1.00 52.86           H  
ATOM    327  N   LEU A  22      10.897 -26.868  -5.648  1.00 54.96           N  
ATOM    328  H   LEU A  22      10.475 -26.264  -6.339  1.00 54.96           H  
ATOM    329  CA  LEU A  22      12.001 -26.308  -4.871  1.00 54.96           C  
ATOM    330  HA  LEU A  22      12.900 -26.875  -5.114  1.00 54.96           H  
ATOM    331  C   LEU A  22      11.757 -26.438  -3.375  1.00 54.96           C  
ATOM    332  CB  LEU A  22      12.177 -24.827  -5.262  1.00 54.96           C  
ATOM    333  HB2 LEU A  22      11.677 -24.699  -6.222  1.00 54.96           H  
ATOM    334  HB3 LEU A  22      11.708 -24.162  -4.538  1.00 54.96           H  
ATOM    335  O   LEU A  22      12.555 -27.059  -2.690  1.00 54.96           O  
ATOM    336  CG  LEU A  22      13.613 -24.387  -5.476  1.00 54.96           C  
ATOM    337  HG  LEU A  22      14.214 -25.254  -5.204  1.00 54.96           H  
ATOM    338  CD1 LEU A  22      13.814 -23.944  -6.934  1.00 54.96           C  
ATOM    339 HD11 LEU A  22      13.170 -23.092  -7.150  1.00 54.96           H  
ATOM    340 HD12 LEU A  22      13.567 -24.762  -7.611  1.00 54.96           H  
ATOM    341 HD13 LEU A  22      14.849 -23.642  -7.095  1.00 54.96           H  
ATOM    342  CD2 LEU A  22      14.069 -23.266  -4.561  1.00 54.96           C  
ATOM    343 HD21 LEU A  22      13.959 -23.584  -3.524  1.00 54.96           H  
ATOM    344 HD22 LEU A  22      13.474 -22.369  -4.730  1.00 54.96           H  
ATOM    345 HD23 LEU A  22      15.120 -23.039  -4.742  1.00 54.96           H  
ATOM    346  N   LYS A  23      10.614 -25.946  -2.890  1.00 54.68           N  
ATOM    347  H   LYS A  23      10.042 -25.393  -3.513  1.00 54.68           H  
ATOM    348  CA  LYS A  23      10.186 -26.116  -1.502  1.00 54.68           C  
ATOM    349  HA  LYS A  23      10.929 -25.684  -0.831  1.00 54.68           H  
ATOM    350  C   LYS A  23      10.098 -27.580  -1.123  1.00 54.68           C  
ATOM    351  CB  LYS A  23       8.837 -25.444  -1.262  1.00 54.68           C  
ATOM    352  HB2 LYS A  23       8.194 -25.555  -2.136  1.00 54.68           H  
ATOM    353  HB3 LYS A  23       8.354 -25.933  -0.416  1.00 54.68           H  
ATOM    354  O   LYS A  23      10.697 -27.971  -0.143  1.00 54.68           O  
ATOM    355  CG  LYS A  23       9.023 -23.970  -0.914  1.00 54.68           C  
ATOM    356  HG2 LYS A  23       9.468 -23.434  -1.751  1.00 54.68           H  
ATOM    357  HG3 LYS A  23       9.676 -23.890  -0.045  1.00 54.68           H  
ATOM    358  CD  LYS A  23       7.655 -23.386  -0.577  1.00 54.68           C  
ATOM    359  HD2 LYS A  23       7.074 -23.263  -1.492  1.00 54.68           H  
ATOM    360  HD3 LYS A  23       7.132 -24.065   0.097  1.00 54.68           H  
ATOM    361  CE  LYS A  23       7.829 -22.047   0.124  1.00 54.68           C  
ATOM    362  HE2 LYS A  23       8.523 -22.162   0.956  1.00 54.68           H  
ATOM    363  HE3 LYS A  23       8.257 -21.312  -0.558  1.00 54.68           H  
ATOM    364  NZ  LYS A  23       6.525 -21.600   0.631  1.00 54.68           N  
ATOM    365  HZ1 LYS A  23       6.134 -22.269   1.278  1.00 54.68           H  
ATOM    366  HZ2 LYS A  23       5.872 -21.367  -0.105  1.00 54.68           H  
ATOM    367  HZ3 LYS A  23       6.660 -20.771   1.192  1.00 54.68           H  
ATOM    368  N   SER A  24       9.422 -28.401  -1.921  1.00 51.78           N  
ATOM    369  H   SER A  24       8.930 -28.005  -2.709  1.00 51.78           H  
ATOM    370  CA  SER A  24       9.304 -29.834  -1.656  1.00 51.78           C  
ATOM    371  HA  SER A  24       8.887 -29.963  -0.657  1.00 51.78           H  
ATOM    372  C   SER A  24      10.662 -30.524  -1.677  1.00 51.78           C  
ATOM    373  CB  SER A  24       8.359 -30.511  -2.655  1.00 51.78           C  
ATOM    374  HB2 SER A  24       7.448 -29.921  -2.746  1.00 51.78           H  
ATOM    375  HB3 SER A  24       8.086 -31.491  -2.263  1.00 51.78           H  
ATOM    376  O   SER A  24      10.886 -31.437  -0.898  1.00 51.78           O  
ATOM    377  OG  SER A  24       8.949 -30.690  -3.933  1.00 51.78           O  
ATOM    378  HG  SER A  24       9.610 -30.007  -4.070  1.00 51.78           H  
ATOM    379  N   LEU A  25      11.573 -30.098  -2.554  1.00 50.16           N  
ATOM    380  H   LEU A  25      11.347 -29.310  -3.145  1.00 50.16           H  
ATOM    381  CA  LEU A  25      12.928 -30.610  -2.636  1.00 50.16           C  
ATOM    382  HA  LEU A  25      12.900 -31.699  -2.655  1.00 50.16           H  
ATOM    383  C   LEU A  25      13.644 -30.224  -1.360  1.00 50.16           C  
ATOM    384  CB  LEU A  25      13.666 -30.097  -3.887  1.00 50.16           C  
ATOM    385  HB2 LEU A  25      13.439 -29.040  -4.030  1.00 50.16           H  
ATOM    386  HB3 LEU A  25      14.740 -30.168  -3.713  1.00 50.16           H  
ATOM    387  O   LEU A  25      14.118 -31.120  -0.704  1.00 50.16           O  
ATOM    388  CG  LEU A  25      13.335 -30.879  -5.170  1.00 50.16           C  
ATOM    389  HG  LEU A  25      12.260 -31.027  -5.264  1.00 50.16           H  
ATOM    390  CD1 LEU A  25      13.830 -30.106  -6.397  1.00 50.16           C  
ATOM    391 HD11 LEU A  25      13.345 -29.131  -6.433  1.00 50.16           H  
ATOM    392 HD12 LEU A  25      13.603 -30.661  -7.307  1.00 50.16           H  
ATOM    393 HD13 LEU A  25      14.908 -29.961  -6.322  1.00 50.16           H  
ATOM    394  CD2 LEU A  25      13.993 -32.257  -5.178  1.00 50.16           C  
ATOM    395 HD21 LEU A  25      13.578 -32.876  -4.382  1.00 50.16           H  
ATOM    396 HD22 LEU A  25      13.829 -32.756  -6.133  1.00 50.16           H  
ATOM    397 HD23 LEU A  25      15.063 -32.146  -5.003  1.00 50.16           H  
ATOM    398  N   LEU A  26      13.614 -28.965  -0.934  1.00 51.57           N  
ATOM    399  H   LEU A  26      13.158 -28.272  -1.511  1.00 51.57           H  
ATOM    400  CA  LEU A  26      14.203 -28.522   0.330  1.00 51.57           C  
ATOM    401  HA  LEU A  26      15.274 -28.725   0.320  1.00 51.57           H  
ATOM    402  C   LEU A  26      13.624 -29.251   1.542  1.00 51.57           C  
ATOM    403  CB  LEU A  26      13.970 -27.020   0.480  1.00 51.57           C  
ATOM    404  HB2 LEU A  26      12.914 -26.813   0.308  1.00 51.57           H  
ATOM    405  HB3 LEU A  26      14.199 -26.715   1.501  1.00 51.57           H  
ATOM    406  O   LEU A  26      14.384 -29.715   2.384  1.00 51.57           O  
ATOM    407  CG  LEU A  26      14.837 -26.212  -0.487  1.00 51.57           C  
ATOM    408  HG  LEU A  26      14.939 -26.724  -1.444  1.00 51.57           H  
ATOM    409  CD1 LEU A  26      14.129 -24.895  -0.724  1.00 51.57           C  
ATOM    410 HD11 LEU A  26      14.023 -24.374   0.227  1.00 51.57           H  
ATOM    411 HD12 LEU A  26      13.139 -25.067  -1.146  1.00 51.57           H  
ATOM    412 HD13 LEU A  26      14.707 -24.314  -1.442  1.00 51.57           H  
ATOM    413  CD2 LEU A  26      16.229 -25.966   0.096  1.00 51.57           C  
ATOM    414 HD21 LEU A  26      16.163 -25.362   1.001  1.00 51.57           H  
ATOM    415 HD22 LEU A  26      16.706 -26.914   0.345  1.00 51.57           H  
ATOM    416 HD23 LEU A  26      16.855 -25.451  -0.633  1.00 51.57           H  
ATOM    417  N   THR A  27      12.302 -29.408   1.618  1.00 48.59           N  
ATOM    418  H   THR A  27      11.716 -28.919   0.956  1.00 48.59           H  
ATOM    419  CA  THR A  27      11.638 -30.155   2.691  1.00 48.59           C  
ATOM    420  HA  THR A  27      11.945 -29.733   3.649  1.00 48.59           H  
ATOM    421  C   THR A  27      12.052 -31.630   2.680  1.00 48.59           C  
ATOM    422  CB  THR A  27      10.106 -30.043   2.589  1.00 48.59           C  
ATOM    423  HB  THR A  27       9.755 -30.590   1.714  1.00 48.59           H  
ATOM    424  O   THR A  27      12.324 -32.203   3.731  1.00 48.59           O  
ATOM    425  CG2 THR A  27       9.409 -30.580   3.835  1.00 48.59           C  
ATOM    426 HG21 THR A  27       9.749 -30.047   4.723  1.00 48.59           H  
ATOM    427 HG22 THR A  27       8.329 -30.461   3.742  1.00 48.59           H  
ATOM    428 HG23 THR A  27       9.615 -31.643   3.956  1.00 48.59           H  
ATOM    429  OG1 THR A  27       9.686 -28.705   2.487  1.00 48.59           O  
ATOM    430  HG1 THR A  27       8.809 -28.679   2.877  1.00 48.59           H  
ATOM    431  N   ASN A  28      12.162 -32.258   1.505  1.00 44.67           N  
ATOM    432  H   ASN A  28      11.943 -31.749   0.660  1.00 44.67           H  
ATOM    433  CA  ASN A  28      12.636 -33.642   1.389  1.00 44.67           C  
ATOM    434  HA  ASN A  28      12.119 -34.264   2.120  1.00 44.67           H  
ATOM    435  C   ASN A  28      14.131 -33.776   1.674  1.00 44.67           C  
ATOM    436  CB  ASN A  28      12.357 -34.187  -0.012  1.00 44.67           C  
ATOM    437  HB2 ASN A  28      12.644 -33.452  -0.764  1.00 44.67           H  
ATOM    438  HB3 ASN A  28      12.966 -35.077  -0.173  1.00 44.67           H  
ATOM    439  O   ASN A  28      14.539 -34.729   2.329  1.00 44.67           O  
ATOM    440  CG  ASN A  28      10.924 -34.616  -0.191  1.00 44.67           C  
ATOM    441  ND2 ASN A  28      10.275 -34.116  -1.208  1.00 44.67           N  
ATOM    442 HD21 ASN A  28       9.300 -34.373  -1.270  1.00 44.67           H  
ATOM    443 HD22 ASN A  28      10.620 -33.232  -1.555  1.00 44.67           H  
ATOM    444  OD1 ASN A  28      10.381 -35.432   0.528  1.00 44.67           O  
ATOM    445  N   THR A  29      14.939 -32.830   1.201  1.00 44.88           N  
ATOM    446  H   THR A  29      14.544 -32.106   0.619  1.00 44.88           H  
ATOM    447  CA  THR A  29      16.370 -32.745   1.470  1.00 44.88           C  
ATOM    448  HA  THR A  29      16.852 -33.662   1.131  1.00 44.88           H  
ATOM    449  C   THR A  29      16.575 -32.639   2.980  1.00 44.88           C  
ATOM    450  CB  THR A  29      17.016 -31.559   0.730  1.00 44.88           C  
ATOM    451  HB  THR A  29      16.629 -30.620   1.125  1.00 44.88           H  
ATOM    452  O   THR A  29      17.354 -33.412   3.515  1.00 44.88           O  
ATOM    453  CG2 THR A  29      18.528 -31.572   0.826  1.00 44.88           C  
ATOM    454 HG21 THR A  29      18.940 -32.338   0.169  1.00 44.88           H  
ATOM    455 HG22 THR A  29      18.933 -30.596   0.558  1.00 44.88           H  
ATOM    456 HG23 THR A  29      18.820 -31.795   1.852  1.00 44.88           H  
ATOM    457  OG1 THR A  29      16.811 -31.615  -0.664  1.00 44.88           O  
ATOM    458  HG1 THR A  29      17.353 -30.913  -1.032  1.00 44.88           H  
ATOM    459  N   ARG A  30      15.776 -31.832   3.698  1.00 45.89           N  
ATOM    460  H   ARG A  30      15.176 -31.191   3.199  1.00 45.89           H  
ATOM    461  CA  ARG A  30      15.744 -31.814   5.173  1.00 45.89           C  
ATOM    462  HA  ARG A  30      16.725 -31.522   5.548  1.00 45.89           H  
ATOM    463  C   ARG A  30      15.460 -33.180   5.793  1.00 45.89           C  
ATOM    464  CB  ARG A  30      14.679 -30.830   5.683  1.00 45.89           C  
ATOM    465  HB2 ARG A  30      14.323 -31.172   6.655  1.00 45.89           H  
ATOM    466  HB3 ARG A  30      13.827 -30.802   5.003  1.00 45.89           H  
ATOM    467  O   ARG A  30      16.112 -33.557   6.759  1.00 45.89           O  
ATOM    468  CG  ARG A  30      15.212 -29.414   5.863  1.00 45.89           C  
ATOM    469  HG2 ARG A  30      16.073 -29.435   6.530  1.00 45.89           H  
ATOM    470  HG3 ARG A  30      15.514 -29.000   4.900  1.00 45.89           H  
ATOM    471  CD  ARG A  30      14.108 -28.552   6.481  1.00 45.89           C  
ATOM    472  HD2 ARG A  30      13.730 -29.041   7.380  1.00 45.89           H  
ATOM    473  HD3 ARG A  30      13.298 -28.448   5.759  1.00 45.89           H  
ATOM    474  NE  ARG A  30      14.640 -27.235   6.845  1.00 45.89           N  
ATOM    475  HE  ARG A  30      15.644 -27.132   6.815  1.00 45.89           H  
ATOM    476  NH1 ARG A  30      12.645 -26.128   7.185  1.00 45.89           N  
ATOM    477 HH11 ARG A  30      12.136 -26.991   7.064  1.00 45.89           H  
ATOM    478 HH12 ARG A  30      12.179 -25.263   7.418  1.00 45.89           H  
ATOM    479  NH2 ARG A  30      14.609 -25.044   7.303  1.00 45.89           N  
ATOM    480 HH21 ARG A  30      14.167 -24.145   7.181  1.00 45.89           H  
ATOM    481 HH22 ARG A  30      15.616 -25.093   7.238  1.00 45.89           H  
ATOM    482  CZ  ARG A  30      13.952 -26.147   7.119  1.00 45.89           C  
ATOM    483  N   GLN A  31      14.469 -33.910   5.279  1.00 44.64           N  
ATOM    484  H   GLN A  31      13.937 -33.529   4.510  1.00 44.64           H  
ATOM    485  CA  GLN A  31      14.127 -35.232   5.819  1.00 44.64           C  
ATOM    486  HA  GLN A  31      14.024 -35.156   6.901  1.00 44.64           H  
ATOM    487  C   GLN A  31      15.222 -36.273   5.557  1.00 44.64           C  
ATOM    488  CB  GLN A  31      12.801 -35.737   5.233  1.00 44.64           C  
ATOM    489  HB2 GLN A  31      12.808 -35.631   4.148  1.00 44.64           H  
ATOM    490  HB3 GLN A  31      12.709 -36.797   5.468  1.00 44.64           H  
ATOM    491  O   GLN A  31      15.471 -37.128   6.407  1.00 44.64           O  
ATOM    492  CG  GLN A  31      11.574 -35.021   5.814  1.00 44.64           C  
ATOM    493  HG2 GLN A  31      11.596 -33.968   5.534  1.00 44.64           H  
ATOM    494  HG3 GLN A  31      11.606 -35.085   6.902  1.00 44.64           H  
ATOM    495  CD  GLN A  31      10.257 -35.631   5.336  1.00 44.64           C  
ATOM    496  NE2 GLN A  31       9.137 -35.121   5.799  1.00 44.64           N  
ATOM    497 HE21 GLN A  31       8.278 -35.508   5.434  1.00 44.64           H  
ATOM    498 HE22 GLN A  31       9.144 -34.303   6.391  1.00 44.64           H  
ATOM    499  OE1 GLN A  31      10.197 -36.574   4.562  1.00 44.64           O  
ATOM    500  N   GLN A  32      15.852 -36.232   4.380  1.00 40.90           N  
ATOM    501  H   GLN A  32      15.584 -35.516   3.719  1.00 40.90           H  
ATOM    502  CA  GLN A  32      16.883 -37.193   3.988  1.00 40.90           C  
ATOM    503  HA  GLN A  32      16.604 -38.184   4.345  1.00 40.90           H  
ATOM    504  C   GLN A  32      18.244 -36.877   4.603  1.00 40.90           C  
ATOM    505  CB  GLN A  32      17.009 -37.234   2.458  1.00 40.90           C  
ATOM    506  HB2 GLN A  32      17.072 -36.221   2.061  1.00 40.90           H  
ATOM    507  HB3 GLN A  32      17.929 -37.759   2.201  1.00 40.90           H  
ATOM    508  O   GLN A  32      18.937 -37.779   5.074  1.00 40.90           O  
ATOM    509  CG  GLN A  32      15.842 -37.983   1.806  1.00 40.90           C  
ATOM    510  HG2 GLN A  32      15.727 -38.950   2.297  1.00 40.90           H  
ATOM    511  HG3 GLN A  32      14.918 -37.421   1.941  1.00 40.90           H  
ATOM    512  CD  GLN A  32      16.067 -38.208   0.315  1.00 40.90           C  
ATOM    513  NE2 GLN A  32      15.748 -39.376  -0.199  1.00 40.90           N  
ATOM    514 HE21 GLN A  32      15.429 -40.123   0.402  1.00 40.90           H  
ATOM    515 HE22 GLN A  32      16.001 -39.496  -1.169  1.00 40.90           H  
ATOM    516  OE1 GLN A  32      16.524 -37.361  -0.431  1.00 40.90           O  
ATOM    517  N   ILE A  33      18.646 -35.612   4.580  1.00 41.46           N  
ATOM    518  H   ILE A  33      18.017 -34.901   4.234  1.00 41.46           H  
ATOM    519  CA  ILE A  33      19.993 -35.192   4.924  1.00 41.46           C  
ATOM    520  HA  ILE A  33      20.656 -36.054   4.846  1.00 41.46           H  
ATOM    521  C   ILE A  33      19.991 -34.728   6.383  1.00 41.46           C  
ATOM    522  CB  ILE A  33      20.525 -34.150   3.915  1.00 41.46           C  
ATOM    523  HB  ILE A  33      19.959 -33.229   4.055  1.00 41.46           H  
ATOM    524  O   ILE A  33      19.621 -33.608   6.716  1.00 41.46           O  
ATOM    525  CG1 ILE A  33      20.333 -34.574   2.441  1.00 41.46           C  
ATOM    526 HG12 ILE A  33      19.269 -34.579   2.205  1.00 41.46           H  
ATOM    527 HG13 ILE A  33      20.711 -35.587   2.305  1.00 41.46           H  
ATOM    528  CG2 ILE A  33      22.017 -33.921   4.214  1.00 41.46           C  
ATOM    529 HG21 ILE A  33      22.157 -33.627   5.254  1.00 41.46           H  
ATOM    530 HG22 ILE A  33      22.586 -34.828   4.010  1.00 41.46           H  
ATOM    531 HG23 ILE A  33      22.419 -33.121   3.592  1.00 41.46           H  
ATOM    532  CD1 ILE A  33      21.031 -33.661   1.423  1.00 41.46           C  
ATOM    533 HD11 ILE A  33      20.632 -33.867   0.430  1.00 41.46           H  
ATOM    534 HD12 ILE A  33      20.893 -32.611   1.680  1.00 41.46           H  
ATOM    535 HD13 ILE A  33      22.099 -33.877   1.406  1.00 41.46           H  
ATOM    536  N   LYS A  34      20.432 -35.617   7.277  1.00 42.42           N  
ATOM    537  H   LYS A  34      20.610 -36.551   6.937  1.00 42.42           H  
ATOM    538  CA  LYS A  34      20.732 -35.291   8.685  1.00 42.42           C  
ATOM    539  HA  LYS A  34      19.960 -34.623   9.066  1.00 42.42           H  
ATOM    540  C   LYS A  34      22.061 -34.534   8.879  1.00 42.42           C  
ATOM    541  CB  LYS A  34      20.756 -36.581   9.525  1.00 42.42           C  
ATOM    542  HB2 LYS A  34      21.276 -36.378  10.461  1.00 42.42           H  
ATOM    543  HB3 LYS A  34      21.325 -37.346   8.996  1.00 42.42           H  
ATOM    544  O   LYS A  34      22.400 -34.214  10.014  1.00 42.42           O  
ATOM    545  CG  LYS A  34      19.372 -37.127   9.895  1.00 42.42           C  
ATOM    546  HG2 LYS A  34      18.847 -37.448   8.995  1.00 42.42           H  
ATOM    547  HG3 LYS A  34      18.795 -36.345  10.390  1.00 42.42           H  
ATOM    548  CD  LYS A  34      19.553 -38.315  10.852  1.00 42.42           C  
ATOM    549  HD2 LYS A  34      20.138 -37.990  11.712  1.00 42.42           H  
ATOM    550  HD3 LYS A  34      20.095 -39.106  10.334  1.00 42.42           H  
ATOM    551  CE  LYS A  34      18.203 -38.845  11.336  1.00 42.42           C  
ATOM    552  HE2 LYS A  34      17.623 -39.161  10.469  1.00 42.42           H  
ATOM    553  HE3 LYS A  34      17.664 -38.029  11.816  1.00 42.42           H  
ATOM    554  NZ  LYS A  34      18.381 -39.975  12.284  1.00 42.42           N  
ATOM    555  HZ1 LYS A  34      18.912 -39.674  13.089  1.00 42.42           H  
ATOM    556  HZ2 LYS A  34      18.875 -40.733  11.836  1.00 42.42           H  
ATOM    557  HZ3 LYS A  34      17.483 -40.313  12.600  1.00 42.42           H  
ATOM    558  N   SER A  35      22.880 -34.349   7.841  1.00 42.23           N  
ATOM    559  H   SER A  35      22.551 -34.578   6.914  1.00 42.23           H  
ATOM    560  CA  SER A  35      24.235 -33.786   7.984  1.00 42.23           C  
ATOM    561  HA  SER A  35      24.648 -34.140   8.929  1.00 42.23           H  
ATOM    562  C   SER A  35      24.273 -32.246   8.036  1.00 42.23           C  
ATOM    563  CB  SER A  35      25.151 -34.321   6.877  1.00 42.23           C  
ATOM    564  HB2 SER A  35      25.103 -35.410   6.859  1.00 42.23           H  
ATOM    565  HB3 SER A  35      26.180 -34.030   7.088  1.00 42.23           H  
ATOM    566  O   SER A  35      23.268 -31.602   7.750  1.00 42.23           O  
ATOM    567  OG  SER A  35      24.787 -33.820   5.611  1.00 42.23           O  
ATOM    568  HG  SER A  35      24.534 -32.895   5.667  1.00 42.23           H  
ATOM    569  N   GLN A  36      25.469 -31.704   8.345  1.00 45.62           N  
ATOM    570  H   GLN A  36      26.190 -32.369   8.583  1.00 45.62           H  
ATOM    571  CA  GLN A  36      25.917 -30.287   8.327  1.00 45.62           C  
ATOM    572  HA  GLN A  36      25.600 -29.800   9.250  1.00 45.62           H  
ATOM    573  C   GLN A  36      25.409 -29.424   7.155  1.00 45.62           C  
ATOM    574  CB  GLN A  36      27.463 -30.288   8.233  1.00 45.62           C  
ATOM    575  HB2 GLN A  36      27.807 -31.243   7.835  1.00 45.62           H  
ATOM    576  HB3 GLN A  36      27.800 -29.530   7.526  1.00 45.62           H  
ATOM    577  O   GLN A  36      24.892 -29.968   6.187  1.00 45.62           O  
ATOM    578  CG  GLN A  36      28.184 -30.017   9.559  1.00 45.62           C  
ATOM    579  HG2 GLN A  36      27.927 -30.797  10.275  1.00 45.62           H  
ATOM    580  HG3 GLN A  36      27.860 -29.056   9.959  1.00 45.62           H  
ATOM    581  CD  GLN A  36      29.703 -29.981   9.378  1.00 45.62           C  
ATOM    582  NE2 GLN A  36      30.459 -29.944  10.452  1.00 45.62           N  
ATOM    583 HE21 GLN A  36      31.455 -29.895  10.293  1.00 45.62           H  
ATOM    584 HE22 GLN A  36      30.054 -29.894  11.376  1.00 45.62           H  
ATOM    585  OE1 GLN A  36      30.239 -30.003   8.280  1.00 45.62           O  
ATOM    586  N   THR A  37      25.695 -28.107   7.216  1.00 53.39           N  
ATOM    587  H   THR A  37      26.184 -27.767   8.032  1.00 53.39           H  
ATOM    588  CA  THR A  37      25.382 -27.053   6.227  1.00 53.39           C  
ATOM    589  HA  THR A  37      24.494 -26.524   6.574  1.00 53.39           H  
ATOM    590  C   THR A  37      25.101 -27.600   4.834  1.00 53.39           C  
ATOM    591  CB  THR A  37      26.517 -26.019   6.114  1.00 53.39           C  
ATOM    592  HB  THR A  37      27.347 -26.454   5.558  1.00 53.39           H  
ATOM    593  O   THR A  37      26.009 -28.002   4.098  1.00 53.39           O  
ATOM    594  CG2 THR A  37      26.065 -24.739   5.415  1.00 53.39           C  
ATOM    595 HG21 THR A  37      26.882 -24.018   5.378  1.00 53.39           H  
ATOM    596 HG22 THR A  37      25.220 -24.301   5.945  1.00 53.39           H  
ATOM    597 HG23 THR A  37      25.766 -24.958   4.390  1.00 53.39           H  
ATOM    598  OG1 THR A  37      26.976 -25.646   7.394  1.00 53.39           O  
ATOM    599  HG1 THR A  37      27.116 -24.698   7.351  1.00 53.39           H  
ATOM    600  N   GLN A  38      23.816 -27.645   4.500  1.00 62.31           N  
ATOM    601  H   GLN A  38      23.123 -27.334   5.166  1.00 62.31           H  
ATOM    602  CA  GLN A  38      23.344 -28.122   3.214  1.00 62.31           C  
ATOM    603  HA  GLN A  38      24.038 -28.864   2.819  1.00 62.31           H  
ATOM    604  C   GLN A  38      23.290 -26.957   2.245  1.00 62.31           C  
ATOM    605  CB  GLN A  38      21.977 -28.789   3.374  1.00 62.31           C  
ATOM    606  HB2 GLN A  38      21.497 -28.880   2.399  1.00 62.31           H  
ATOM    607  HB3 GLN A  38      21.344 -28.185   4.023  1.00 62.31           H  
ATOM    608  O   GLN A  38      22.533 -26.004   2.441  1.00 62.31           O  
ATOM    609  CG  GLN A  38      22.162 -30.185   3.961  1.00 62.31           C  
ATOM    610  HG2 GLN A  38      22.619 -30.839   3.218  1.00 62.31           H  
ATOM    611  HG3 GLN A  38      22.822 -30.131   4.827  1.00 62.31           H  
ATOM    612  CD  GLN A  38      20.844 -30.776   4.408  1.00 62.31           C  
ATOM    613  NE2 GLN A  38      20.830 -31.373   5.577  1.00 62.31           N  
ATOM    614 HE21 GLN A  38      19.982 -31.832   5.877  1.00 62.31           H  
ATOM    615 HE22 GLN A  38      21.620 -31.300   6.202  1.00 62.31           H  
ATOM    616  OE1 GLN A  38      19.838 -30.719   3.721  1.00 62.31           O  
ATOM    617  N   GLN A  39      24.096 -27.055   1.190  1.00 74.30           N  
ATOM    618  H   GLN A  39      24.713 -27.851   1.119  1.00 74.30           H  
ATOM    619  CA  GLN A  39      23.982 -26.184   0.036  1.00 74.30           C  
ATOM    620  HA  GLN A  39      23.457 -25.278   0.338  1.00 74.30           H  
ATOM    621  C   GLN A  39      23.167 -26.907  -1.040  1.00 74.30           C  
ATOM    622  CB  GLN A  39      25.370 -25.758  -0.444  1.00 74.30           C  
ATOM    623  HB2 GLN A  39      25.855 -26.616  -0.909  1.00 74.30           H  
ATOM    624  HB3 GLN A  39      25.964 -25.429   0.409  1.00 74.30           H  
ATOM    625  O   GLN A  39      23.556 -27.967  -1.537  1.00 74.30           O  
ATOM    626  CG  GLN A  39      25.293 -24.612  -1.459  1.00 74.30           C  
ATOM    627  HG2 GLN A  39      24.717 -24.931  -2.327  1.00 74.30           H  
ATOM    628  HG3 GLN A  39      24.784 -23.767  -0.995  1.00 74.30           H  
ATOM    629  CD  GLN A  39      26.671 -24.158  -1.940  1.00 74.30           C  
ATOM    630  NE2 GLN A  39      26.837 -22.906  -2.288  1.00 74.30           N  
ATOM    631 HE21 GLN A  39      26.143 -22.226  -2.014  1.00 74.30           H  
ATOM    632 HE22 GLN A  39      27.795 -22.634  -2.455  1.00 74.30           H  
ATOM    633  OE1 GLN A  39      27.626 -24.906  -2.049  1.00 74.30           O  
ATOM    634  N   VAL A  40      22.033 -26.326  -1.426  1.00 71.96           N  
ATOM    635  H   VAL A  40      21.777 -25.457  -0.977  1.00 71.96           H  
ATOM    636  CA  VAL A  40      21.176 -26.847  -2.496  1.00 71.96           C  
ATOM    637  HA  VAL A  40      21.562 -27.809  -2.832  1.00 71.96           H  
ATOM    638  C   VAL A  40      21.230 -25.888  -3.671  1.00 71.96           C  
ATOM    639  CB  VAL A  40      19.735 -27.091  -2.015  1.00 71.96           C  
ATOM    640  HB  VAL A  40      19.304 -26.158  -1.653  1.00 71.96           H  
ATOM    641  O   VAL A  40      20.819 -24.739  -3.561  1.00 71.96           O  
ATOM    642  CG1 VAL A  40      18.862 -27.629  -3.160  1.00 71.96           C  
ATOM    643 HG11 VAL A  40      17.869 -27.870  -2.782  1.00 71.96           H  
ATOM    644 HG12 VAL A  40      18.755 -26.870  -3.935  1.00 71.96           H  
ATOM    645 HG13 VAL A  40      19.319 -28.522  -3.586  1.00 71.96           H  
ATOM    646  CG2 VAL A  40      19.706 -28.123  -0.880  1.00 71.96           C  
ATOM    647 HG21 VAL A  40      20.171 -29.055  -1.202  1.00 71.96           H  
ATOM    648 HG22 VAL A  40      20.248 -27.740  -0.015  1.00 71.96           H  
ATOM    649 HG23 VAL A  40      18.677 -28.312  -0.573  1.00 71.96           H  
ATOM    650  N   THR A  41      21.729 -26.362  -4.808  1.00 77.61           N  
ATOM    651  H   THR A  41      21.996 -27.336  -4.830  1.00 77.61           H  
ATOM    652  CA  THR A  41      21.792 -25.604  -6.062  1.00 77.61           C  
ATOM    653  HA  THR A  41      21.564 -24.557  -5.863  1.00 77.61           H  
ATOM    654  C   THR A  41      20.764 -26.131  -7.051  1.00 77.61           C  
ATOM    655  CB  THR A  41      23.197 -25.643  -6.667  1.00 77.61           C  
ATOM    656  HB  THR A  41      23.475 -26.678  -6.869  1.00 77.61           H  
ATOM    657  O   THR A  41      20.617 -27.335  -7.245  1.00 77.61           O  
ATOM    658  CG2 THR A  41      23.314 -24.828  -7.956  1.00 77.61           C  
ATOM    659 HG21 THR A  41      22.729 -25.290  -8.752  1.00 77.61           H  
ATOM    660 HG22 THR A  41      22.954 -23.813  -7.785  1.00 77.61           H  
ATOM    661 HG23 THR A  41      24.359 -24.788  -8.262  1.00 77.61           H  
ATOM    662  OG1 THR A  41      24.110 -25.088  -5.753  1.00 77.61           O  
ATOM    663  HG1 THR A  41      23.972 -25.525  -4.910  1.00 77.61           H  
ATOM    664  N   ILE A  42      20.056 -25.234  -7.723  1.00 73.06           N  
ATOM    665  H   ILE A  42      20.184 -24.261  -7.484  1.00 73.06           H  
ATOM    666  CA  ILE A  42      19.038 -25.553  -8.716  1.00 73.06           C  
ATOM    667  HA  ILE A  42      19.104 -26.613  -8.964  1.00 73.06           H  
ATOM    668  C   ILE A  42      19.348 -24.755  -9.961  1.00 73.06           C  
ATOM    669  CB  ILE A  42      17.625 -25.310  -8.173  1.00 73.06           C  
ATOM    670  HB  ILE A  42      17.531 -24.272  -7.853  1.00 73.06           H  
ATOM    671  O   ILE A  42      19.221 -23.535  -9.980  1.00 73.06           O  
ATOM    672  CG1 ILE A  42      17.476 -26.246  -6.957  1.00 73.06           C  
ATOM    673 HG12 ILE A  42      18.265 -26.062  -6.227  1.00 73.06           H  
ATOM    674 HG13 ILE A  42      17.543 -27.287  -7.271  1.00 73.06           H  
ATOM    675  CG2 ILE A  42      16.577 -25.607  -9.268  1.00 73.06           C  
ATOM    676 HG21 ILE A  42      16.720 -24.941 -10.119  1.00 73.06           H  
ATOM    677 HG22 ILE A  42      16.665 -26.641  -9.602  1.00 73.06           H  
ATOM    678 HG23 ILE A  42      15.571 -25.431  -8.885  1.00 73.06           H  
ATOM    679  CD1 ILE A  42      16.207 -26.058  -6.188  1.00 73.06           C  
ATOM    680 HD11 ILE A  42      16.202 -26.733  -5.332  1.00 73.06           H  
ATOM    681 HD12 ILE A  42      16.212 -25.029  -5.828  1.00 73.06           H  
ATOM    682 HD13 ILE A  42      15.348 -26.285  -6.819  1.00 73.06           H  
ATOM    683  N   LYS A  43      19.785 -25.461 -10.997  1.00 74.86           N  
ATOM    684  H   LYS A  43      19.813 -26.466 -10.895  1.00 74.86           H  
ATOM    685  CA  LYS A  43      20.173 -24.880 -12.273  1.00 74.86           C  
ATOM    686  HA  LYS A  43      20.468 -23.847 -12.089  1.00 74.86           H  
ATOM    687  C   LYS A  43      18.997 -24.836 -13.236  1.00 74.86           C  
ATOM    688  CB  LYS A  43      21.374 -25.626 -12.869  1.00 74.86           C  
ATOM    689  HB2 LYS A  43      21.602 -25.189 -13.841  1.00 74.86           H  
ATOM    690  HB3 LYS A  43      21.117 -26.676 -13.012  1.00 74.86           H  
ATOM    691  O   LYS A  43      18.151 -25.731 -13.217  1.00 74.86           O  
ATOM    692  CG  LYS A  43      22.616 -25.514 -11.972  1.00 74.86           C  
ATOM    693  HG2 LYS A  43      22.792 -24.463 -11.741  1.00 74.86           H  
ATOM    694  HG3 LYS A  43      22.444 -26.056 -11.042  1.00 74.86           H  
ATOM    695  CD  LYS A  43      23.858 -26.085 -12.665  1.00 74.86           C  
ATOM    696  HD2 LYS A  43      23.712 -27.149 -12.854  1.00 74.86           H  
ATOM    697  HD3 LYS A  43      24.004 -25.567 -13.613  1.00 74.86           H  
ATOM    698  CE  LYS A  43      25.087 -25.874 -11.772  1.00 74.86           C  
ATOM    699  HE2 LYS A  43      25.155 -24.814 -11.526  1.00 74.86           H  
ATOM    700  HE3 LYS A  43      24.941 -26.416 -10.838  1.00 74.86           H  
ATOM    701  NZ  LYS A  43      26.342 -26.316 -12.433  1.00 74.86           N  
ATOM    702  HZ1 LYS A  43      26.308 -27.301 -12.651  1.00 74.86           H  
ATOM    703  HZ2 LYS A  43      27.130 -26.156 -11.822  1.00 74.86           H  
ATOM    704  HZ3 LYS A  43      26.498 -25.794 -13.283  1.00 74.86           H  
ATOM    705  N   ASN A  44      18.995 -23.851 -14.126  1.00 75.61           N  
ATOM    706  H   ASN A  44      19.748 -23.180 -14.078  1.00 75.61           H  
ATOM    707  CA  ASN A  44      18.030 -23.709 -15.218  1.00 75.61           C  
ATOM    708  HA  ASN A  44      18.252 -22.742 -15.668  1.00 75.61           H  
ATOM    709  C   ASN A  44      16.557 -23.633 -14.759  1.00 75.61           C  
ATOM    710  CB  ASN A  44      18.294 -24.776 -16.298  1.00 75.61           C  
ATOM    711  HB2 ASN A  44      18.095 -25.765 -15.885  1.00 75.61           H  
ATOM    712  HB3 ASN A  44      17.609 -24.622 -17.131  1.00 75.61           H  
ATOM    713  O   ASN A  44      15.647 -24.171 -15.398  1.00 75.61           O  
ATOM    714  CG  ASN A  44      19.705 -24.738 -16.853  1.00 75.61           C  
ATOM    715  ND2 ASN A  44      20.181 -25.836 -17.390  1.00 75.61           N  
ATOM    716 HD21 ASN A  44      19.590 -26.648 -17.496  1.00 75.61           H  
ATOM    717 HD22 ASN A  44      21.088 -25.747 -17.824  1.00 75.61           H  
ATOM    718  OD1 ASN A  44      20.400 -23.741 -16.820  1.00 75.61           O  
ATOM    719  N   LEU A  45      16.301 -22.980 -13.626  1.00 74.27           N  
ATOM    720  H   LEU A  45      17.057 -22.473 -13.189  1.00 74.27           H  
ATOM    721  CA  LEU A  45      14.952 -22.702 -13.147  1.00 74.27           C  
ATOM    722  HA  LEU A  45      14.369 -23.622 -13.188  1.00 74.27           H  
ATOM    723  C   LEU A  45      14.298 -21.654 -14.052  1.00 74.27           C  
ATOM    724  CB  LEU A  45      15.031 -22.226 -11.685  1.00 74.27           C  
ATOM    725  HB2 LEU A  45      15.488 -23.007 -11.077  1.00 74.27           H  
ATOM    726  HB3 LEU A  45      15.680 -21.351 -11.639  1.00 74.27           H  
ATOM    727  O   LEU A  45      14.740 -20.512 -14.104  1.00 74.27           O  
ATOM    728  CG  LEU A  45      13.673 -21.838 -11.079  1.00 74.27           C  
ATOM    729  HG  LEU A  45      13.184 -21.084 -11.695  1.00 74.27           H  
ATOM    730  CD1 LEU A  45      12.765 -23.054 -10.967  1.00 74.27           C  
ATOM    731 HD11 LEU A  45      11.847 -22.753 -10.463  1.00 74.27           H  
ATOM    732 HD12 LEU A  45      13.256 -23.836 -10.390  1.00 74.27           H  
ATOM    733 HD13 LEU A  45      12.514 -23.417 -11.964  1.00 74.27           H  
ATOM    734  CD2 LEU A  45      13.857 -21.262  -9.678  1.00 74.27           C  
ATOM    735 HD21 LEU A  45      12.889 -21.009  -9.246  1.00 74.27           H  
ATOM    736 HD22 LEU A  45      14.450 -20.350  -9.739  1.00 74.27           H  
ATOM    737 HD23 LEU A  45      14.373 -21.977  -9.038  1.00 74.27           H  
ATOM    738  N   TYR A  46      13.234 -22.026 -14.755  1.00 73.24           N  
ATOM    739  H   TYR A  46      12.908 -22.980 -14.692  1.00 73.24           H  
ATOM    740  CA  TYR A  46      12.474 -21.077 -15.563  1.00 73.24           C  
ATOM    741  HA  TYR A  46      13.153 -20.310 -15.937  1.00 73.24           H  
ATOM    742  C   TYR A  46      11.400 -20.374 -14.725  1.00 73.24           C  
ATOM    743  CB  TYR A  46      11.910 -21.787 -16.788  1.00 73.24           C  
ATOM    744  HB2 TYR A  46      11.356 -22.668 -16.463  1.00 73.24           H  
ATOM    745  HB3 TYR A  46      12.741 -22.131 -17.403  1.00 73.24           H  
ATOM    746  O   TYR A  46      10.612 -21.024 -14.031  1.00 73.24           O  
ATOM    747  CG  TYR A  46      11.004 -20.921 -17.635  1.00 73.24           C  
ATOM    748  CD1 TYR A  46       9.617 -21.086 -17.504  1.00 73.24           C  
ATOM    749  HD1 TYR A  46       9.219 -21.769 -16.769  1.00 73.24           H  
ATOM    750  CD2 TYR A  46      11.525 -19.988 -18.559  1.00 73.24           C  
ATOM    751  HD2 TYR A  46      12.591 -19.823 -18.625  1.00 73.24           H  
ATOM    752  CE1 TYR A  46       8.753 -20.414 -18.374  1.00 73.24           C  
ATOM    753  HE1 TYR A  46       7.686 -20.575 -18.313  1.00 73.24           H  
ATOM    754  CE2 TYR A  46      10.653 -19.297 -19.430  1.00 73.24           C  
ATOM    755  HE2 TYR A  46      11.029 -18.627 -20.189  1.00 73.24           H  
ATOM    756  OH  TYR A  46       8.365 -19.121 -20.273  1.00 73.24           O  
ATOM    757  HH  TYR A  46       8.588 -18.313 -20.741  1.00 73.24           H  
ATOM    758  CZ  TYR A  46       9.265 -19.562 -19.365  1.00 73.24           C  
ATOM    759  N   VAL A  47      11.376 -19.045 -14.815  1.00 80.62           N  
ATOM    760  H   VAL A  47      12.059 -18.608 -15.418  1.00 80.62           H  
ATOM    761  CA  VAL A  47      10.448 -18.153 -14.116  1.00 80.62           C  
ATOM    762  HA  VAL A  47      10.047 -18.680 -13.251  1.00 80.62           H  
ATOM    763  C   VAL A  47       9.306 -17.780 -15.071  1.00 80.62           C  
ATOM    764  CB  VAL A  47      11.187 -16.910 -13.574  1.00 80.62           C  
ATOM    765  HB  VAL A  47      11.582 -16.334 -14.411  1.00 80.62           H  
ATOM    766  O   VAL A  47       9.450 -16.876 -15.887  1.00 80.62           O  
ATOM    767  CG1 VAL A  47      10.242 -16.021 -12.765  1.00 80.62           C  
ATOM    768 HG11 VAL A  47       9.458 -15.635 -13.416  1.00 80.62           H  
ATOM    769 HG12 VAL A  47       9.791 -16.576 -11.942  1.00 80.62           H  
ATOM    770 HG13 VAL A  47      10.784 -15.163 -12.367  1.00 80.62           H  
ATOM    771  CG2 VAL A  47      12.363 -17.289 -12.661  1.00 80.62           C  
ATOM    772 HG21 VAL A  47      13.111 -17.849 -13.221  1.00 80.62           H  
ATOM    773 HG22 VAL A  47      12.837 -16.385 -12.278  1.00 80.62           H  
ATOM    774 HG23 VAL A  47      12.011 -17.892 -11.824  1.00 80.62           H  
ATOM    775  N   SER A  48       8.173 -18.484 -15.010  1.00 74.35           N  
ATOM    776  H   SER A  48       8.127 -19.257 -14.361  1.00 74.35           H  
ATOM    777  CA  SER A  48       7.027 -18.284 -15.916  1.00 74.35           C  
ATOM    778  HA  SER A  48       7.400 -18.145 -16.931  1.00 74.35           H  
ATOM    779  C   SER A  48       6.133 -17.087 -15.594  1.00 74.35           C  
ATOM    780  CB  SER A  48       6.129 -19.518 -15.901  1.00 74.35           C  
ATOM    781  HB2 SER A  48       6.733 -20.408 -16.074  1.00 74.35           H  
ATOM    782  HB3 SER A  48       5.392 -19.434 -16.700  1.00 74.35           H  
ATOM    783  O   SER A  48       5.355 -16.665 -16.438  1.00 74.35           O  
ATOM    784  OG  SER A  48       5.456 -19.631 -14.657  1.00 74.35           O  
ATOM    785  HG  SER A  48       4.882 -18.873 -14.527  1.00 74.35           H  
ATOM    786  N   SER A  49       6.161 -16.587 -14.364  1.00 83.23           N  
ATOM    787  H   SER A  49       6.822 -16.961 -13.697  1.00 83.23           H  
ATOM    788  CA  SER A  49       5.314 -15.487 -13.896  1.00 83.23           C  
ATOM    789  HA  SER A  49       4.894 -14.950 -14.746  1.00 83.23           H  
ATOM    790  C   SER A  49       6.149 -14.515 -13.090  1.00 83.23           C  
ATOM    791  CB  SER A  49       4.155 -16.001 -13.041  1.00 83.23           C  
ATOM    792  HB2 SER A  49       3.494 -16.608 -13.659  1.00 83.23           H  
ATOM    793  HB3 SER A  49       3.586 -15.164 -12.636  1.00 83.23           H  
ATOM    794  O   SER A  49       7.242 -14.850 -12.645  1.00 83.23           O  
ATOM    795  OG  SER A  49       4.656 -16.792 -11.987  1.00 83.23           O  
ATOM    796  HG  SER A  49       5.261 -16.290 -11.437  1.00 83.23           H  
ATOM    797  N   PHE A  50       5.642 -13.302 -12.906  1.00 91.22           N  
ATOM    798  H   PHE A  50       4.706 -13.094 -13.223  1.00 91.22           H  
ATOM    799  CA  PHE A  50       6.313 -12.336 -12.056  1.00 91.22           C  
ATOM    800  HA  PHE A  50       7.350 -12.229 -12.375  1.00 91.22           H  
ATOM    801  C   PHE A  50       6.286 -12.858 -10.619  1.00 91.22           C  
ATOM    802  CB  PHE A  50       5.606 -10.998 -12.219  1.00 91.22           C  
ATOM    803  HB2 PHE A  50       4.581 -11.082 -11.859  1.00 91.22           H  
ATOM    804  HB3 PHE A  50       5.561 -10.756 -13.280  1.00 91.22           H  
ATOM    805  O   PHE A  50       5.210 -13.129 -10.085  1.00 91.22           O  
ATOM    806  CG  PHE A  50       6.294  -9.866 -11.502  1.00 91.22           C  
ATOM    807  CD1 PHE A  50       5.974  -9.592 -10.162  1.00 91.22           C  
ATOM    808  HD1 PHE A  50       5.267 -10.216  -9.636  1.00 91.22           H  
ATOM    809  CD2 PHE A  50       7.240  -9.075 -12.177  1.00 91.22           C  
ATOM    810  HD2 PHE A  50       7.510  -9.296 -13.198  1.00 91.22           H  
ATOM    811  CE1 PHE A  50       6.544  -8.486  -9.518  1.00 91.22           C  
ATOM    812  HE1 PHE A  50       6.266  -8.262  -8.498  1.00 91.22           H  
ATOM    813  CE2 PHE A  50       7.819  -7.977 -11.522  1.00 91.22           C  
ATOM    814  HE2 PHE A  50       8.550  -7.359 -12.022  1.00 91.22           H  
ATOM    815  CZ  PHE A  50       7.440  -7.657 -10.211  1.00 91.22           C  
ATOM    816  HZ  PHE A  50       7.848  -6.781  -9.730  1.00 91.22           H  
ATOM    817  N   THR A  51       7.452 -13.051 -10.012  1.00 89.32           N  
ATOM    818  H   THR A  51       8.300 -12.786 -10.494  1.00 89.32           H  
ATOM    819  CA  THR A  51       7.564 -13.796  -8.754  1.00 89.32           C  
ATOM    820  HA  THR A  51       6.566 -14.019  -8.375  1.00 89.32           H  
ATOM    821  C   THR A  51       8.255 -12.958  -7.696  1.00 89.32           C  
ATOM    822  CB  THR A  51       8.247 -15.157  -8.969  1.00 89.32           C  
ATOM    823  HB  THR A  51       9.203 -15.023  -9.474  1.00 89.32           H  
ATOM    824  O   THR A  51       9.316 -12.384  -7.933  1.00 89.32           O  
ATOM    825  CG2 THR A  51       8.472 -15.927  -7.669  1.00 89.32           C  
ATOM    826 HG21 THR A  51       9.202 -15.408  -7.048  1.00 89.32           H  
ATOM    827 HG22 THR A  51       8.861 -16.920  -7.892  1.00 89.32           H  
ATOM    828 HG23 THR A  51       7.532 -16.016  -7.125  1.00 89.32           H  
ATOM    829  OG1 THR A  51       7.410 -15.975  -9.759  1.00 89.32           O  
ATOM    830  HG1 THR A  51       7.570 -16.894  -9.532  1.00 89.32           H  
ATOM    831  N   LEU A  52       7.653 -12.924  -6.511  1.00 91.15           N  
ATOM    832  H   LEU A  52       6.785 -13.428  -6.403  1.00 91.15           H  
ATOM    833  CA  LEU A  52       8.247 -12.377  -5.301  1.00 91.15           C  
ATOM    834  HA  LEU A  52       9.094 -11.748  -5.572  1.00 91.15           H  
ATOM    835  C   LEU A  52       8.768 -13.521  -4.433  1.00 91.15           C  
ATOM    836  CB  LEU A  52       7.219 -11.512  -4.551  1.00 91.15           C  
ATOM    837  HB2 LEU A  52       6.396 -12.151  -4.230  1.00 91.15           H  
ATOM    838  HB3 LEU A  52       7.702 -11.103  -3.664  1.00 91.15           H  
ATOM    839  O   LEU A  52       8.072 -14.519  -4.242  1.00 91.15           O  
ATOM    840  CG  LEU A  52       6.631 -10.351  -5.365  1.00 91.15           C  
ATOM    841  HG  LEU A  52       6.081 -10.736  -6.224  1.00 91.15           H  
ATOM    842  CD1 LEU A  52       5.665  -9.537  -4.501  1.00 91.15           C  
ATOM    843 HD11 LEU A  52       5.234  -8.728  -5.090  1.00 91.15           H  
ATOM    844 HD12 LEU A  52       6.193  -9.117  -3.645  1.00 91.15           H  
ATOM    845 HD13 LEU A  52       4.861 -10.181  -4.146  1.00 91.15           H  
ATOM    846  CD2 LEU A  52       7.734  -9.423  -5.853  1.00 91.15           C  
ATOM    847 HD21 LEU A  52       7.290  -8.555  -6.338  1.00 91.15           H  
ATOM    848 HD22 LEU A  52       8.343  -9.103  -5.008  1.00 91.15           H  
ATOM    849 HD23 LEU A  52       8.359  -9.934  -6.586  1.00 91.15           H  
ATOM    850  N   VAL A  53       9.970 -13.372  -3.881  1.00 88.15           N  
ATOM    851  H   VAL A  53      10.496 -12.538  -4.102  1.00 88.15           H  
ATOM    852  CA  VAL A  53      10.521 -14.307  -2.890  1.00 88.15           C  
ATOM    853  HA  VAL A  53       9.774 -15.068  -2.663  1.00 88.15           H  
ATOM    854  C   VAL A  53      10.808 -13.534  -1.615  1.00 88.15           C  
ATOM    855  CB  VAL A  53      11.775 -15.046  -3.394  1.00 88.15           C  
ATOM    856  HB  VAL A  53      12.596 -14.337  -3.502  1.00 88.15           H  
ATOM    857  O   VAL A  53      11.668 -12.661  -1.619  1.00 88.15           O  
ATOM    858  CG1 VAL A  53      12.233 -16.113  -2.395  1.00 88.15           C  
ATOM    859 HG11 VAL A  53      13.126 -16.614  -2.768  1.00 88.15           H  
ATOM    860 HG12 VAL A  53      12.479 -15.656  -1.436  1.00 88.15           H  
ATOM    861 HG13 VAL A  53      11.440 -16.847  -2.248  1.00 88.15           H  
ATOM    862  CG2 VAL A  53      11.536 -15.720  -4.752  1.00 88.15           C  
ATOM    863 HG21 VAL A  53      10.676 -16.387  -4.689  1.00 88.15           H  
ATOM    864 HG22 VAL A  53      12.419 -16.289  -5.043  1.00 88.15           H  
ATOM    865 HG23 VAL A  53      11.351 -14.964  -5.515  1.00 88.15           H  
ATOM    866  N   CYS A  54      10.089 -13.838  -0.539  1.00 88.23           N  
ATOM    867  H   CYS A  54       9.470 -14.634  -0.597  1.00 88.23           H  
ATOM    868  CA  CYS A  54      10.351 -13.288   0.783  1.00 88.23           C  
ATOM    869  HA  CYS A  54      10.799 -12.299   0.688  1.00 88.23           H  
ATOM    870  C   CYS A  54      11.341 -14.197   1.505  1.00 88.23           C  
ATOM    871  CB  CYS A  54       9.032 -13.141   1.548  1.00 88.23           C  
ATOM    872  HB2 CYS A  54       8.552 -14.113   1.658  1.00 88.23           H  
ATOM    873  HB3 CYS A  54       8.364 -12.475   1.002  1.00 88.23           H  
ATOM    874  O   CYS A  54      11.031 -15.348   1.802  1.00 88.23           O  
ATOM    875  SG  CYS A  54       9.373 -12.444   3.187  1.00 88.23           S  
ATOM    876  HG  CYS A  54      10.109 -11.404   2.785  1.00 88.23           H  
ATOM    877  N   PHE A  55      12.532 -13.681   1.769  1.00 85.24           N  
ATOM    878  H   PHE A  55      12.701 -12.709   1.554  1.00 85.24           H  
ATOM    879  CA  PHE A  55      13.608 -14.391   2.433  1.00 85.24           C  
ATOM    880  HA  PHE A  55      13.423 -15.465   2.401  1.00 85.24           H  
ATOM    881  C   PHE A  55      13.690 -13.955   3.896  1.00 85.24           C  
ATOM    882  CB  PHE A  55      14.895 -14.096   1.667  1.00 85.24           C  
ATOM    883  HB2 PHE A  55      15.165 -13.047   1.789  1.00 85.24           H  
ATOM    884  HB3 PHE A  55      14.733 -14.277   0.605  1.00 85.24           H  
ATOM    885  O   PHE A  55      13.720 -12.757   4.177  1.00 85.24           O  
ATOM    886  CG  PHE A  55      16.019 -14.971   2.131  1.00 85.24           C  
ATOM    887  CD1 PHE A  55      17.024 -14.464   2.973  1.00 85.24           C  
ATOM    888  HD1 PHE A  55      17.016 -13.427   3.277  1.00 85.24           H  
ATOM    889  CD2 PHE A  55      16.023 -16.315   1.729  1.00 85.24           C  
ATOM    890  HD2 PHE A  55      15.261 -16.688   1.060  1.00 85.24           H  
ATOM    891  CE1 PHE A  55      18.056 -15.310   3.398  1.00 85.24           C  
ATOM    892  HE1 PHE A  55      18.857 -14.927   4.014  1.00 85.24           H  
ATOM    893  CE2 PHE A  55      17.034 -17.164   2.170  1.00 85.24           C  
ATOM    894  HE2 PHE A  55      17.057 -18.198   1.858  1.00 85.24           H  
ATOM    895  CZ  PHE A  55      18.043 -16.653   2.983  1.00 85.24           C  
ATOM    896  HZ  PHE A  55      18.818 -17.351   3.262  1.00 85.24           H  
ATOM    897  N   ARG A  56      13.687 -14.908   4.834  1.00 84.41           N  
ATOM    898  H   ARG A  56      13.657 -15.873   4.537  1.00 84.41           H  
ATOM    899  CA  ARG A  56      13.673 -14.631   6.282  1.00 84.41           C  
ATOM    900  HA  ARG A  56      13.646 -13.554   6.449  1.00 84.41           H  
ATOM    901  C   ARG A  56      14.943 -15.096   6.985  1.00 84.41           C  
ATOM    902  CB  ARG A  56      12.414 -15.243   6.921  1.00 84.41           C  
ATOM    903  HB2 ARG A  56      12.354 -16.301   6.666  1.00 84.41           H  
ATOM    904  HB3 ARG A  56      12.487 -15.157   8.005  1.00 84.41           H  
ATOM    905  O   ARG A  56      15.383 -14.422   7.911  1.00 84.41           O  
ATOM    906  CG  ARG A  56      11.138 -14.517   6.457  1.00 84.41           C  
ATOM    907  HG2 ARG A  56      11.210 -13.471   6.753  1.00 84.41           H  
ATOM    908  HG3 ARG A  56      11.059 -14.558   5.371  1.00 84.41           H  
ATOM    909  CD  ARG A  56       9.861 -15.107   7.063  1.00 84.41           C  
ATOM    910  HD2 ARG A  56       9.977 -15.175   8.145  1.00 84.41           H  
ATOM    911  HD3 ARG A  56       9.029 -14.435   6.852  1.00 84.41           H  
ATOM    912  NE  ARG A  56       9.583 -16.442   6.527  1.00 84.41           N  
ATOM    913  HE  ARG A  56      10.116 -17.198   6.932  1.00 84.41           H  
ATOM    914  NH1 ARG A  56       7.679 -16.065   5.270  1.00 84.41           N  
ATOM    915 HH11 ARG A  56       6.905 -16.459   4.754  1.00 84.41           H  
ATOM    916 HH12 ARG A  56       7.645 -15.086   5.515  1.00 84.41           H  
ATOM    917  NH2 ARG A  56       8.587 -18.091   5.383  1.00 84.41           N  
ATOM    918 HH21 ARG A  56       9.256 -18.749   5.755  1.00 84.41           H  
ATOM    919 HH22 ARG A  56       7.776 -18.401   4.868  1.00 84.41           H  
ATOM    920  CZ  ARG A  56       8.621 -16.846   5.726  1.00 84.41           C  
ATOM    921  N   SER A  57      15.530 -16.219   6.566  1.00 83.87           N  
ATOM    922  H   SER A  57      15.138 -16.710   5.775  1.00 83.87           H  
ATOM    923  CA  SER A  57      16.787 -16.727   7.134  1.00 83.87           C  
ATOM    924  HA  SER A  57      17.429 -15.877   7.365  1.00 83.87           H  
ATOM    925  C   SER A  57      17.553 -17.633   6.166  1.00 83.87           C  
ATOM    926  CB  SER A  57      16.519 -17.487   8.442  1.00 83.87           C  
ATOM    927  HB2 SER A  57      16.000 -16.832   9.142  1.00 83.87           H  
ATOM    928  HB3 SER A  57      17.470 -17.778   8.887  1.00 83.87           H  
ATOM    929  O   SER A  57      16.937 -18.302   5.335  1.00 83.87           O  
ATOM    930  OG  SER A  57      15.742 -18.650   8.226  1.00 83.87           O  
ATOM    931  HG  SER A  57      14.906 -18.385   7.837  1.00 83.87           H  
ATOM    932  N   GLY A  58      18.881 -17.678   6.327  1.00 83.80           N  
ATOM    933  H   GLY A  58      19.296 -17.030   6.981  1.00 83.80           H  
ATOM    934  CA  GLY A  58      19.830 -18.457   5.519  1.00 83.80           C  
ATOM    935  HA2 GLY A  58      19.285 -19.165   4.894  1.00 83.80           H  
ATOM    936  HA3 GLY A  58      20.487 -19.031   6.173  1.00 83.80           H  
ATOM    937  C   GLY A  58      20.690 -17.565   4.614  1.00 83.80           C  
ATOM    938  O   GLY A  58      20.772 -16.361   4.842  1.00 83.80           O  
ATOM    939  N   LYS A  59      21.215 -18.131   3.519  1.00 85.93           N  
ATOM    940  H   LYS A  59      21.210 -19.139   3.452  1.00 85.93           H  
ATOM    941  CA  LYS A  59      21.715 -17.372   2.358  1.00 85.93           C  
ATOM    942  HA  LYS A  59      21.442 -16.323   2.473  1.00 85.93           H  
ATOM    943  C   LYS A  59      21.113 -17.862   1.050  1.00 85.93           C  
ATOM    944  CB  LYS A  59      23.238 -17.444   2.260  1.00 85.93           C  
ATOM    945  HB2 LYS A  59      23.543 -18.476   2.090  1.00 85.93           H  
ATOM    946  HB3 LYS A  59      23.563 -16.843   1.411  1.00 85.93           H  
ATOM    947  O   LYS A  59      20.938 -19.067   0.849  1.00 85.93           O  
ATOM    948  CG  LYS A  59      23.914 -16.916   3.518  1.00 85.93           C  
ATOM    949  HG2 LYS A  59      23.636 -15.874   3.679  1.00 85.93           H  
ATOM    950  HG3 LYS A  59      23.599 -17.507   4.377  1.00 85.93           H  
ATOM    951  CD  LYS A  59      25.422 -17.056   3.372  1.00 85.93           C  
ATOM    952  HD2 LYS A  59      25.685 -18.112   3.313  1.00 85.93           H  
ATOM    953  HD3 LYS A  59      25.744 -16.551   2.461  1.00 85.93           H  
ATOM    954  CE  LYS A  59      26.088 -16.407   4.576  1.00 85.93           C  
ATOM    955  HE2 LYS A  59      25.723 -16.888   5.484  1.00 85.93           H  
ATOM    956  HE3 LYS A  59      25.803 -15.355   4.590  1.00 85.93           H  
ATOM    957  NZ  LYS A  59      27.551 -16.550   4.447  1.00 85.93           N  
ATOM    958  HZ1 LYS A  59      27.835 -16.059   3.612  1.00 85.93           H  
ATOM    959  HZ2 LYS A  59      28.023 -16.152   5.247  1.00 85.93           H  
ATOM    960  HZ3 LYS A  59      27.783 -17.527   4.339  1.00 85.93           H  
ATOM    961  N   LEU A  60      20.838 -16.934   0.142  1.00 86.39           N  
ATOM    962  H   LEU A  60      21.032 -15.972   0.382  1.00 86.39           H  
ATOM    963  CA  LEU A  60      20.335 -17.227  -1.196  1.00 86.39           C  
ATOM    964  HA  LEU A  60      20.428 -18.297  -1.384  1.00 86.39           H  
ATOM    965  C   LEU A  60      21.188 -16.503  -2.236  1.00 86.39           C  
ATOM    966  CB  LEU A  60      18.834 -16.884  -1.244  1.00 86.39           C  
ATOM    967  HB2 LEU A  60      18.691 -15.832  -0.995  1.00 86.39           H  
ATOM    968  HB3 LEU A  60      18.355 -17.465  -0.456  1.00 86.39           H  
ATOM    969  O   LEU A  60      21.276 -15.280  -2.240  1.00 86.39           O  
ATOM    970  CG  LEU A  60      18.117 -17.197  -2.573  1.00 86.39           C  
ATOM    971  HG  LEU A  60      18.420 -18.181  -2.933  1.00 86.39           H  
ATOM    972  CD1 LEU A  60      16.603 -17.219  -2.347  1.00 86.39           C  
ATOM    973 HD11 LEU A  60      16.262 -16.220  -2.075  1.00 86.39           H  
ATOM    974 HD12 LEU A  60      16.354 -17.902  -1.535  1.00 86.39           H  
ATOM    975 HD13 LEU A  60      16.096 -17.545  -3.255  1.00 86.39           H  
ATOM    976  CD2 LEU A  60      18.394 -16.160  -3.663  1.00 86.39           C  
ATOM    977 HD21 LEU A  60      18.482 -15.169  -3.220  1.00 86.39           H  
ATOM    978 HD22 LEU A  60      19.335 -16.393  -4.161  1.00 86.39           H  
ATOM    979 HD23 LEU A  60      17.604 -16.163  -4.414  1.00 86.39           H  
ATOM    980  N   THR A  61      21.766 -17.264  -3.158  1.00 88.53           N  
ATOM    981  H   THR A  61      21.677 -18.266  -3.071  1.00 88.53           H  
ATOM    982  CA  THR A  61      22.415 -16.729  -4.358  1.00 88.53           C  
ATOM    983  HA  THR A  61      22.505 -15.646  -4.269  1.00 88.53           H  
ATOM    984  C   THR A  61      21.550 -17.052  -5.560  1.00 88.53           C  
ATOM    985  CB  THR A  61      23.827 -17.287  -4.545  1.00 88.53           C  
ATOM    986  HB  THR A  61      23.776 -18.362  -4.713  1.00 88.53           H  
ATOM    987  O   THR A  61      21.191 -18.208  -5.776  1.00 88.53           O  
ATOM    988  CG2 THR A  61      24.557 -16.633  -5.719  1.00 88.53           C  
ATOM    989 HG21 THR A  61      25.580 -17.004  -5.773  1.00 88.53           H  
ATOM    990 HG22 THR A  61      24.052 -16.870  -6.655  1.00 88.53           H  
ATOM    991 HG23 THR A  61      24.573 -15.551  -5.586  1.00 88.53           H  
ATOM    992  OG1 THR A  61      24.592 -17.043  -3.391  1.00 88.53           O  
ATOM    993  HG1 THR A  61      25.484 -17.366  -3.534  1.00 88.53           H  
ATOM    994  N   ILE A  62      21.210 -16.049  -6.360  1.00 90.25           N  
ATOM    995  H   ILE A  62      21.539 -15.121  -6.134  1.00 90.25           H  
ATOM    996  CA  ILE A  62      20.444 -16.227  -7.592  1.00 90.25           C  
ATOM    997  HA  ILE A  62      20.393 -17.295  -7.803  1.00 90.25           H  
ATOM    998  C   ILE A  62      21.184 -15.583  -8.756  1.00 90.25           C  
ATOM    999  CB  ILE A  62      18.992 -15.741  -7.425  1.00 90.25           C  
ATOM   1000  HB  ILE A  62      18.569 -16.286  -6.581  1.00 90.25           H  
ATOM   1001  O   ILE A  62      21.667 -14.459  -8.646  1.00 90.25           O  
ATOM   1002  CG1 ILE A  62      18.162 -16.113  -8.671  1.00 90.25           C  
ATOM   1003 HG12 ILE A  62      18.489 -15.521  -9.525  1.00 90.25           H  
ATOM   1004 HG13 ILE A  62      18.334 -17.161  -8.916  1.00 90.25           H  
ATOM   1005  CG2 ILE A  62      18.920 -14.238  -7.100  1.00 90.25           C  
ATOM   1006 HG21 ILE A  62      19.291 -13.654  -7.942  1.00 90.25           H  
ATOM   1007 HG22 ILE A  62      17.897 -13.939  -6.870  1.00 90.25           H  
ATOM   1008 HG23 ILE A  62      19.527 -14.013  -6.223  1.00 90.25           H  
ATOM   1009  CD1 ILE A  62      16.658 -15.912  -8.469  1.00 90.25           C  
ATOM   1010 HD11 ILE A  62      16.307 -16.509  -7.628  1.00 90.25           H  
ATOM   1011 HD12 ILE A  62      16.452 -14.858  -8.281  1.00 90.25           H  
ATOM   1012 HD13 ILE A  62      16.124 -16.208  -9.373  1.00 90.25           H  
ATOM   1013  N   SER A  63      21.286 -16.289  -9.877  1.00 89.71           N  
ATOM   1014  H   SER A  63      20.918 -17.229  -9.902  1.00 89.71           H  
ATOM   1015  CA  SER A  63      21.971 -15.781 -11.063  1.00 89.71           C  
ATOM   1016  HA  SER A  63      22.024 -14.695 -10.982  1.00 89.71           H  
ATOM   1017  C   SER A  63      21.220 -16.073 -12.349  1.00 89.71           C  
ATOM   1018  CB  SER A  63      23.409 -16.301 -11.138  1.00 89.71           C  
ATOM   1019  HB2 SER A  63      23.915 -15.828 -11.980  1.00 89.71           H  
ATOM   1020  HB3 SER A  63      23.929 -16.014 -10.224  1.00 89.71           H  
ATOM   1021  O   SER A  63      20.507 -17.066 -12.455  1.00 89.71           O  
ATOM   1022  OG  SER A  63      23.485 -17.711 -11.283  1.00 89.71           O  
ATOM   1023  HG  SER A  63      24.411 -17.931 -11.157  1.00 89.71           H  
ATOM   1024  N   ASN A  64      21.394 -15.211 -13.342  1.00 87.70           N  
ATOM   1025  H   ASN A  64      22.021 -14.438 -13.172  1.00 87.70           H  
ATOM   1026  CA  ASN A  64      21.029 -15.464 -14.735  1.00 87.70           C  
ATOM   1027  HA  ASN A  64      20.706 -16.500 -14.842  1.00 87.70           H  
ATOM   1028  C   ASN A  64      22.298 -15.323 -15.609  1.00 87.70           C  
ATOM   1029  CB  ASN A  64      19.819 -14.568 -15.097  1.00 87.70           C  
ATOM   1030  HB2 ASN A  64      19.023 -14.755 -14.377  1.00 87.70           H  
ATOM   1031  HB3 ASN A  64      19.438 -14.845 -16.080  1.00 87.70           H  
ATOM   1032  O   ASN A  64      23.413 -15.420 -15.101  1.00 87.70           O  
ATOM   1033  CG  ASN A  64      20.116 -13.080 -15.102  1.00 87.70           C  
ATOM   1034  ND2 ASN A  64      19.153 -12.219 -14.884  1.00 87.70           N  
ATOM   1035 HD21 ASN A  64      19.455 -11.259 -14.794  1.00 87.70           H  
ATOM   1036 HD22 ASN A  64      18.228 -12.529 -14.622  1.00 87.70           H  
ATOM   1037  OD1 ASN A  64      21.223 -12.665 -15.363  1.00 87.70           O  
ATOM   1038  N   ASN A  65      22.156 -15.116 -16.922  1.00 83.26           N  
ATOM   1039  H   ASN A  65      21.223 -15.059 -17.306  1.00 83.26           H  
ATOM   1040  CA  ASN A  65      23.304 -14.969 -17.832  1.00 83.26           C  
ATOM   1041  HA  ASN A  65      24.024 -15.758 -17.612  1.00 83.26           H  
ATOM   1042  C   ASN A  65      24.076 -13.639 -17.684  1.00 83.26           C  
ATOM   1043  CB  ASN A  65      22.820 -15.144 -19.282  1.00 83.26           C  
ATOM   1044  HB2 ASN A  65      23.646 -14.920 -19.956  1.00 83.26           H  
ATOM   1045  HB3 ASN A  65      22.024 -14.429 -19.489  1.00 83.26           H  
ATOM   1046  O   ASN A  65      25.120 -13.478 -18.312  1.00 83.26           O  
ATOM   1047  CG  ASN A  65      22.343 -16.545 -19.617  1.00 83.26           C  
ATOM   1048  ND2 ASN A  65      21.750 -16.715 -20.775  1.00 83.26           N  
ATOM   1049 HD21 ASN A  65      21.491 -17.663 -21.005  1.00 83.26           H  
ATOM   1050 HD22 ASN A  65      21.687 -15.947 -21.428  1.00 83.26           H  
ATOM   1051  OD1 ASN A  65      22.476 -17.499 -18.872  1.00 83.26           O  
ATOM   1052  N   HIS A  66      23.561 -12.682 -16.911  1.00 82.15           N  
ATOM   1053  H   HIS A  66      22.725 -12.892 -16.384  1.00 82.15           H  
ATOM   1054  CA  HIS A  66      24.090 -11.320 -16.793  1.00 82.15           C  
ATOM   1055  HA  HIS A  66      25.040 -11.240 -17.322  1.00 82.15           H  
ATOM   1056  C   HIS A  66      24.358 -10.915 -15.341  1.00 82.15           C  
ATOM   1057  CB  HIS A  66      23.091 -10.345 -17.434  1.00 82.15           C  
ATOM   1058  HB2 HIS A  66      23.493  -9.334 -17.367  1.00 82.15           H  
ATOM   1059  HB3 HIS A  66      22.157 -10.363 -16.872  1.00 82.15           H  
ATOM   1060  O   HIS A  66      25.388 -10.315 -15.053  1.00 82.15           O  
ATOM   1061  CG  HIS A  66      22.803 -10.652 -18.881  1.00 82.15           C  
ATOM   1062  CD2 HIS A  66      21.606 -11.047 -19.409  1.00 82.15           C  
ATOM   1063  HD2 HIS A  66      20.687 -11.165 -18.855  1.00 82.15           H  
ATOM   1064  ND1 HIS A  66      23.717 -10.647 -19.906  1.00 82.15           N  
ATOM   1065  HD1 HIS A  66      24.707 -10.471 -19.808  1.00 82.15           H  
ATOM   1066  CE1 HIS A  66      23.084 -11.021 -21.030  1.00 82.15           C  
ATOM   1067  HE1 HIS A  66      23.551 -11.127 -21.998  1.00 82.15           H  
ATOM   1068  NE2 HIS A  66      21.792 -11.292 -20.775  1.00 82.15           N  
ATOM   1069  N   ASP A  67      23.453 -11.278 -14.436  1.00 83.40           N  
ATOM   1070  H   ASP A  67      22.642 -11.787 -14.757  1.00 83.40           H  
ATOM   1071  CA  ASP A  67      23.431 -10.832 -13.052  1.00 83.40           C  
ATOM   1072  HA  ASP A  67      24.218 -10.094 -12.896  1.00 83.40           H  
ATOM   1073  C   ASP A  67      23.651 -12.010 -12.105  1.00 83.40           C  
ATOM   1074  CB  ASP A  67      22.088 -10.157 -12.736  1.00 83.40           C  
ATOM   1075  HB2 ASP A  67      21.302 -10.913 -12.756  1.00 83.40           H  
ATOM   1076  HB3 ASP A  67      22.128  -9.748 -11.727  1.00 83.40           H  
ATOM   1077  O   ASP A  67      23.140 -13.112 -12.321  1.00 83.40           O  
ATOM   1078  CG  ASP A  67      21.725  -9.035 -13.709  1.00 83.40           C  
ATOM   1079  OD1 ASP A  67      22.571  -8.136 -13.894  1.00 83.40           O  
ATOM   1080  OD2 ASP A  67      20.580  -9.086 -14.230  1.00 83.40           O  
ATOM   1081  N   THR A  68      24.363 -11.760 -11.010  1.00 88.63           N  
ATOM   1082  H   THR A  68      24.750 -10.835 -10.895  1.00 88.63           H  
ATOM   1083  CA  THR A  68      24.366 -12.627  -9.827  1.00 88.63           C  
ATOM   1084  HA  THR A  68      23.573 -13.369  -9.914  1.00 88.63           H  
ATOM   1085  C   THR A  68      24.075 -11.766  -8.611  1.00 88.63           C  
ATOM   1086  CB  THR A  68      25.691 -13.380  -9.667  1.00 88.63           C  
ATOM   1087  HB  THR A  68      26.513 -12.669  -9.578  1.00 88.63           H  
ATOM   1088  O   THR A  68      24.762 -10.776  -8.371  1.00 88.63           O  
ATOM   1089  CG2 THR A  68      25.682 -14.310  -8.454  1.00 88.63           C  
ATOM   1090 HG21 THR A  68      25.621 -13.726  -7.536  1.00 88.63           H  
ATOM   1091 HG22 THR A  68      24.827 -14.984  -8.497  1.00 88.63           H  
ATOM   1092 HG23 THR A  68      26.604 -14.891  -8.438  1.00 88.63           H  
ATOM   1093  OG1 THR A  68      25.893 -14.191 -10.802  1.00 88.63           O  
ATOM   1094  HG1 THR A  68      25.706 -13.643 -11.568  1.00 88.63           H  
ATOM   1095  N   ILE A  69      23.042 -12.136  -7.860  1.00 89.13           N  
ATOM   1096  H   ILE A  69      22.542 -12.977  -8.110  1.00 89.13           H  
ATOM   1097  CA  ILE A  69      22.615 -11.448  -6.647  1.00 89.13           C  
ATOM   1098  HA  ILE A  69      23.249 -10.576  -6.490  1.00 89.13           H  
ATOM   1099  C   ILE A  69      22.816 -12.384  -5.463  1.00 89.13           C  
ATOM   1100  CB  ILE A  69      21.163 -10.941  -6.770  1.00 89.13           C  
ATOM   1101  HB  ILE A  69      20.500 -11.794  -6.909  1.00 89.13           H  
ATOM   1102  O   ILE A  69      22.392 -13.541  -5.495  1.00 89.13           O  
ATOM   1103  CG1 ILE A  69      21.048 -10.026  -8.012  1.00 89.13           C  
ATOM   1104 HG12 ILE A  69      21.913  -9.364  -8.053  1.00 89.13           H  
ATOM   1105 HG13 ILE A  69      21.064 -10.651  -8.904  1.00 89.13           H  
ATOM   1106  CG2 ILE A  69      20.739 -10.219  -5.479  1.00 89.13           C  
ATOM   1107 HG21 ILE A  69      20.839 -10.875  -4.614  1.00 89.13           H  
ATOM   1108 HG22 ILE A  69      21.345  -9.326  -5.323  1.00 89.13           H  
ATOM   1109 HG23 ILE A  69      19.687  -9.942  -5.544  1.00 89.13           H  
ATOM   1110  CD1 ILE A  69      19.798  -9.150  -8.077  1.00 89.13           C  
ATOM   1111 HD11 ILE A  69      19.875  -8.331  -7.362  1.00 89.13           H  
ATOM   1112 HD12 ILE A  69      19.729  -8.728  -9.079  1.00 89.13           H  
ATOM   1113 HD13 ILE A  69      18.907  -9.736  -7.850  1.00 89.13           H  
ATOM   1114  N   TYR A  70      23.458 -11.853  -4.429  1.00 87.32           N  
ATOM   1115  H   TYR A  70      23.724 -10.880  -4.478  1.00 87.32           H  
ATOM   1116  CA  TYR A  70      23.700 -12.519  -3.157  1.00 87.32           C  
ATOM   1117  HA  TYR A  70      23.460 -13.579  -3.236  1.00 87.32           H  
ATOM   1118  C   TYR A  70      22.796 -11.888  -2.098  1.00 87.32           C  
ATOM   1119  CB  TYR A  70      25.184 -12.387  -2.787  1.00 87.32           C  
ATOM   1120  HB2 TYR A  70      25.349 -12.893  -1.836  1.00 87.32           H  
ATOM   1121  HB3 TYR A  70      25.420 -11.334  -2.634  1.00 87.32           H  
ATOM   1122  O   TYR A  70      22.769 -10.665  -1.955  1.00 87.32           O  
ATOM   1123  CG  TYR A  70      26.142 -12.954  -3.821  1.00 87.32           C  
ATOM   1124  CD1 TYR A  70      26.572 -14.290  -3.717  1.00 87.32           C  
ATOM   1125  HD1 TYR A  70      26.216 -14.898  -2.898  1.00 87.32           H  
ATOM   1126  CD2 TYR A  70      26.608 -12.147  -4.879  1.00 87.32           C  
ATOM   1127  HD2 TYR A  70      26.285 -11.120  -4.957  1.00 87.32           H  
ATOM   1128  CE1 TYR A  70      27.471 -14.821  -4.663  1.00 87.32           C  
ATOM   1129  HE1 TYR A  70      27.810 -15.842  -4.569  1.00 87.32           H  
ATOM   1130  CE2 TYR A  70      27.500 -12.674  -5.831  1.00 87.32           C  
ATOM   1131  HE2 TYR A  70      27.860 -12.061  -6.644  1.00 87.32           H  
ATOM   1132  OH  TYR A  70      28.800 -14.517  -6.639  1.00 87.32           O  
ATOM   1133  HH  TYR A  70      29.058 -15.417  -6.425  1.00 87.32           H  
ATOM   1134  CZ  TYR A  70      27.934 -14.011  -5.723  1.00 87.32           C  
ATOM   1135  N   CYS A  71      22.043 -12.714  -1.380  1.00 83.84           N  
ATOM   1136  H   CYS A  71      22.063 -13.700  -1.599  1.00 83.84           H  
ATOM   1137  CA  CYS A  71      21.112 -12.301  -0.337  1.00 83.84           C  
ATOM   1138  HA  CYS A  71      21.151 -11.220  -0.201  1.00 83.84           H  
ATOM   1139  C   CYS A  71      21.510 -12.973   0.984  1.00 83.84           C  
ATOM   1140  CB  CYS A  71      19.683 -12.691  -0.753  1.00 83.84           C  
ATOM   1141  HB2 CYS A  71      18.985 -12.336   0.005  1.00 83.84           H  
ATOM   1142  HB3 CYS A  71      19.616 -13.778  -0.801  1.00 83.84           H  
ATOM   1143  O   CYS A  71      21.329 -14.184   1.127  1.00 83.84           O  
ATOM   1144  SG  CYS A  71      19.235 -12.000  -2.373  1.00 83.84           S  
ATOM   1145  HG  CYS A  71      19.481 -10.728  -2.049  1.00 83.84           H  
ATOM   1146  N   ASP A  72      22.030 -12.189   1.934  1.00 75.26           N  
ATOM   1147  H   ASP A  72      22.222 -11.224   1.705  1.00 75.26           H  
ATOM   1148  CA  ASP A  72      22.502 -12.668   3.249  1.00 75.26           C  
ATOM   1149  HA  ASP A  72      22.523 -13.758   3.262  1.00 75.26           H  
ATOM   1150  C   ASP A  72      21.608 -12.233   4.429  1.00 75.26           C  
ATOM   1151  CB  ASP A  72      23.934 -12.156   3.491  1.00 75.26           C  
ATOM   1152  HB2 ASP A  72      23.958 -11.079   3.322  1.00 75.26           H  
ATOM   1153  HB3 ASP A  72      24.197 -12.329   4.534  1.00 75.26           H  
ATOM   1154  O   ASP A  72      21.745 -12.736   5.543  1.00 75.26           O  
ATOM   1155  CG  ASP A  72      25.015 -12.834   2.642  1.00 75.26           C  
ATOM   1156  OD1 ASP A  72      24.901 -14.051   2.375  1.00 75.26           O  
ATOM   1157  OD2 ASP A  72      26.022 -12.158   2.344  1.00 75.26           O  
ATOM   1158  N   GLU A  73      20.699 -11.285   4.211  1.00 71.32           N  
ATOM   1159  H   GLU A  73      20.557 -10.976   3.260  1.00 71.32           H  
ATOM   1160  CA  GLU A  73      19.819 -10.707   5.231  1.00 71.32           C  
ATOM   1161  HA  GLU A  73      19.992 -11.217   6.178  1.00 71.32           H  
ATOM   1162  C   GLU A  73      18.350 -10.951   4.852  1.00 71.32           C  
ATOM   1163  CB  GLU A  73      20.201  -9.225   5.440  1.00 71.32           C  
ATOM   1164  HB2 GLU A  73      19.665  -8.816   6.297  1.00 71.32           H  
ATOM   1165  HB3 GLU A  73      21.265  -9.183   5.673  1.00 71.32           H  
ATOM   1166  O   GLU A  73      18.071 -11.276   3.691  1.00 71.32           O  
ATOM   1167  CG  GLU A  73      19.927  -8.328   4.227  1.00 71.32           C  
ATOM   1168  HG2 GLU A  73      18.847  -8.277   4.091  1.00 71.32           H  
ATOM   1169  HG3 GLU A  73      20.372  -8.777   3.339  1.00 71.32           H  
ATOM   1170  CD  GLU A  73      20.449  -6.892   4.365  1.00 71.32           C  
ATOM   1171  OE1 GLU A  73      20.387  -6.188   3.330  1.00 71.32           O  
ATOM   1172  OE2 GLU A  73      20.852  -6.491   5.481  1.00 71.32           O  
ATOM   1173  N   PRO A  74      17.384 -10.846   5.787  1.00 82.17           N  
ATOM   1174  CA  PRO A  74      15.989 -10.886   5.392  1.00 82.17           C  
ATOM   1175  HA  PRO A  74      15.782 -11.866   4.963  1.00 82.17           H  
ATOM   1176  C   PRO A  74      15.721  -9.804   4.344  1.00 82.17           C  
ATOM   1177  CB  PRO A  74      15.164 -10.694   6.666  1.00 82.17           C  
ATOM   1178  HB2 PRO A  74      14.940 -11.667   7.104  1.00 82.17           H  
ATOM   1179  HB3 PRO A  74      14.246 -10.135   6.483  1.00 82.17           H  
ATOM   1180  O   PRO A  74      16.242  -8.689   4.405  1.00 82.17           O  
ATOM   1181  CG  PRO A  74      16.125  -9.937   7.580  1.00 82.17           C  
ATOM   1182  HG2 PRO A  74      16.108  -8.874   7.338  1.00 82.17           H  
ATOM   1183  HG3 PRO A  74      15.893 -10.095   8.633  1.00 82.17           H  
ATOM   1184  CD  PRO A  74      17.484 -10.528   7.204  1.00 82.17           C  
ATOM   1185  HD2 PRO A  74      17.653 -11.448   7.764  1.00 82.17           H  
ATOM   1186  HD3 PRO A  74      18.273  -9.809   7.428  1.00 82.17           H  
ATOM   1187  N   GLY A  75      14.885 -10.135   3.374  1.00 86.92           N  
ATOM   1188  H   GLY A  75      14.466 -11.053   3.382  1.00 86.92           H  
ATOM   1189  CA  GLY A  75      14.628  -9.250   2.255  1.00 86.92           C  
ATOM   1190  HA2 GLY A  75      14.224  -8.304   2.617  1.00 86.92           H  
ATOM   1191  HA3 GLY A  75      15.563  -9.040   1.735  1.00 86.92           H  
ATOM   1192  C   GLY A  75      13.647  -9.854   1.278  1.00 86.92           C  
ATOM   1193  O   GLY A  75      13.047 -10.906   1.520  1.00 86.92           O  
ATOM   1194  N   MET A  76      13.459  -9.168   0.160  1.00 89.77           N  
ATOM   1195  H   MET A  76      13.984  -8.317   0.024  1.00 89.77           H  
ATOM   1196  CA  MET A  76      12.549  -9.625  -0.875  1.00 89.77           C  
ATOM   1197  HA  MET A  76      12.337 -10.678  -0.692  1.00 89.77           H  
ATOM   1198  C   MET A  76      13.190  -9.521  -2.247  1.00 89.77           C  
ATOM   1199  CB  MET A  76      11.219  -8.872  -0.776  1.00 89.77           C  
ATOM   1200  HB2 MET A  76      11.356  -7.839  -1.093  1.00 89.77           H  
ATOM   1201  HB3 MET A  76      10.886  -8.877   0.262  1.00 89.77           H  
ATOM   1202  O   MET A  76      13.660  -8.450  -2.637  1.00 89.77           O  
ATOM   1203  CG  MET A  76      10.137  -9.544  -1.627  1.00 89.77           C  
ATOM   1204  HG2 MET A  76      10.424  -9.504  -2.678  1.00 89.77           H  
ATOM   1205  HG3 MET A  76      10.069 -10.592  -1.334  1.00 89.77           H  
ATOM   1206  SD  MET A  76       8.489  -8.817  -1.443  1.00 89.77           S  
ATOM   1207  CE  MET A  76       8.790  -7.195  -2.187  1.00 89.77           C  
ATOM   1208  HE1 MET A  76       7.828  -6.723  -2.385  1.00 89.77           H  
ATOM   1209  HE2 MET A  76       9.324  -7.314  -3.130  1.00 89.77           H  
ATOM   1210  HE3 MET A  76       9.376  -6.574  -1.509  1.00 89.77           H  
ATOM   1211  N   LEU A  77      13.162 -10.629  -2.984  1.00 90.48           N  
ATOM   1212  H   LEU A  77      12.743 -11.454  -2.579  1.00 90.48           H  
ATOM   1213  CA  LEU A  77      13.531 -10.665  -4.390  1.00 90.48           C  
ATOM   1214  HA  LEU A  77      14.238  -9.855  -4.567  1.00 90.48           H  
ATOM   1215  C   LEU A  77      12.306 -10.448  -5.271  1.00 90.48           C  
ATOM   1216  CB  LEU A  77      14.225 -11.981  -4.753  1.00 90.48           C  
ATOM   1217  HB2 LEU A  77      14.267 -12.084  -5.837  1.00 90.48           H  
ATOM   1218  HB3 LEU A  77      13.607 -12.796  -4.377  1.00 90.48           H  
ATOM   1219  O   LEU A  77      11.233 -10.989  -5.002  1.00 90.48           O  
ATOM   1220  CG  LEU A  77      15.645 -12.098  -4.186  1.00 90.48           C  
ATOM   1221  HG  LEU A  77      15.694 -11.626  -3.205  1.00 90.48           H  
ATOM   1222  CD1 LEU A  77      16.014 -13.564  -4.014  1.00 90.48           C  
ATOM   1223 HD11 LEU A  77      15.995 -14.080  -4.974  1.00 90.48           H  
ATOM   1224 HD12 LEU A  77      17.018 -13.613  -3.591  1.00 90.48           H  
ATOM   1225 HD13 LEU A  77      15.325 -14.042  -3.317  1.00 90.48           H  
ATOM   1226  CD2 LEU A  77      16.657 -11.445  -5.131  1.00 90.48           C  
ATOM   1227 HD21 LEU A  77      17.664 -11.562  -4.731  1.00 90.48           H  
ATOM   1228 HD22 LEU A  77      16.614 -11.910  -6.116  1.00 90.48           H  
ATOM   1229 HD23 LEU A  77      16.445 -10.380  -5.223  1.00 90.48           H  
ATOM   1230  N   VAL A  78      12.507  -9.715  -6.356  1.00 91.70           N  
ATOM   1231  H   VAL A  78      13.420  -9.295  -6.461  1.00 91.70           H  
ATOM   1232  CA  VAL A  78      11.561  -9.539  -7.453  1.00 91.70           C  
ATOM   1233  HA  VAL A  78      10.626 -10.049  -7.219  1.00 91.70           H  
ATOM   1234  C   VAL A  78      12.169 -10.164  -8.699  1.00 91.70           C  
ATOM   1235  CB  VAL A  78      11.260  -8.052  -7.694  1.00 91.70           C  
ATOM   1236  HB  VAL A  78      12.166  -7.557  -8.045  1.00 91.70           H  
ATOM   1237  O   VAL A  78      13.253  -9.772  -9.131  1.00 91.70           O  
ATOM   1238  CG1 VAL A  78      10.201  -7.893  -8.778  1.00 91.70           C  
ATOM   1239 HG11 VAL A  78      10.551  -8.306  -9.725  1.00 91.70           H  
ATOM   1240 HG12 VAL A  78      10.002  -6.832  -8.929  1.00 91.70           H  
ATOM   1241 HG13 VAL A  78       9.291  -8.406  -8.468  1.00 91.70           H  
ATOM   1242  CG2 VAL A  78      10.777  -7.326  -6.433  1.00 91.70           C  
ATOM   1243 HG21 VAL A  78      11.565  -7.321  -5.680  1.00 91.70           H  
ATOM   1244 HG22 VAL A  78       9.893  -7.818  -6.026  1.00 91.70           H  
ATOM   1245 HG23 VAL A  78      10.532  -6.292  -6.676  1.00 91.70           H  
ATOM   1246  N   LEU A  79      11.472 -11.136  -9.279  1.00 90.19           N  
ATOM   1247  H   LEU A  79      10.607 -11.427  -8.846  1.00 90.19           H  
ATOM   1248  CA  LEU A  79      11.893 -11.839 -10.483  1.00 90.19           C  
ATOM   1249  HA  LEU A  79      12.890 -11.507 -10.775  1.00 90.19           H  
ATOM   1250  C   LEU A  79      10.934 -11.502 -11.619  1.00 90.19           C  
ATOM   1251  CB  LEU A  79      11.956 -13.357 -10.227  1.00 90.19           C  
ATOM   1252  HB2 LEU A  79      10.936 -13.731 -10.135  1.00 90.19           H  
ATOM   1253  HB3 LEU A  79      12.409 -13.830 -11.098  1.00 90.19           H  
ATOM   1254  O   LEU A  79       9.745 -11.829 -11.562  1.00 90.19           O  
ATOM   1255  CG  LEU A  79      12.728 -13.787  -8.968  1.00 90.19           C  
ATOM   1256  HG  LEU A  79      12.233 -13.391  -8.081  1.00 90.19           H  
ATOM   1257  CD1 LEU A  79      12.740 -15.312  -8.861  1.00 90.19           C  
ATOM   1258 HD11 LEU A  79      13.249 -15.746  -9.721  1.00 90.19           H  
ATOM   1259 HD12 LEU A  79      13.257 -15.609  -7.948  1.00 90.19           H  
ATOM   1260 HD13 LEU A  79      11.716 -15.683  -8.819  1.00 90.19           H  
ATOM   1261  CD2 LEU A  79      14.173 -13.304  -8.980  1.00 90.19           C  
ATOM   1262 HD21 LEU A  79      14.710 -13.738  -9.823  1.00 90.19           H  
ATOM   1263 HD22 LEU A  79      14.648 -13.591  -8.042  1.00 90.19           H  
ATOM   1264 HD23 LEU A  79      14.208 -12.217  -9.045  1.00 90.19           H  
ATOM   1265  N   LYS A  80      11.461 -10.888 -12.682  1.00 90.89           N  
ATOM   1266  H   LYS A  80      12.432 -10.614 -12.642  1.00 90.89           H  
ATOM   1267  CA  LYS A  80      10.726 -10.727 -13.940  1.00 90.89           C  
ATOM   1268  HA  LYS A  80       9.814 -10.165 -13.734  1.00 90.89           H  
ATOM   1269  C   LYS A  80      10.332 -12.106 -14.490  1.00 90.89           C  
ATOM   1270  CB  LYS A  80      11.594  -9.936 -14.934  1.00 90.89           C  
ATOM   1271  HB2 LYS A  80      11.935  -9.012 -14.467  1.00 90.89           H  
ATOM   1272  HB3 LYS A  80      12.468 -10.533 -15.193  1.00 90.89           H  
ATOM   1273  O   LYS A  80      11.113 -13.054 -14.392  1.00 90.89           O  
ATOM   1274  CG  LYS A  80      10.819  -9.592 -16.213  1.00 90.89           C  
ATOM   1275  HG2 LYS A  80       9.995  -8.920 -15.973  1.00 90.89           H  
ATOM   1276  HG3 LYS A  80      10.385 -10.503 -16.625  1.00 90.89           H  
ATOM   1277  CD  LYS A  80      11.689  -8.950 -17.297  1.00 90.89           C  
ATOM   1278  HD2 LYS A  80      12.599  -9.532 -17.445  1.00 90.89           H  
ATOM   1279  HD3 LYS A  80      11.962  -7.943 -16.982  1.00 90.89           H  
ATOM   1280  CE  LYS A  80      10.900  -8.872 -18.613  1.00 90.89           C  
ATOM   1281  HE2 LYS A  80       9.928  -8.426 -18.402  1.00 90.89           H  
ATOM   1282  HE3 LYS A  80      11.416  -8.198 -19.297  1.00 90.89           H  
ATOM   1283  NZ  LYS A  80      10.723 -10.211 -19.243  1.00 90.89           N  
ATOM   1284  HZ1 LYS A  80      11.598 -10.583 -19.585  1.00 90.89           H  
ATOM   1285  HZ2 LYS A  80      10.073 -10.153 -20.014  1.00 90.89           H  
ATOM   1286  HZ3 LYS A  80      10.360 -10.885 -18.584  1.00 90.89           H  
ATOM   1287  N   LYS A  81       9.166 -12.213 -15.129  1.00 86.83           N  
ATOM   1288  H   LYS A  81       8.575 -11.397 -15.190  1.00 86.83           H  
ATOM   1289  CA  LYS A  81       8.794 -13.427 -15.873  1.00 86.83           C  
ATOM   1290  HA  LYS A  81       9.020 -14.284 -15.239  1.00 86.83           H  
ATOM   1291  C   LYS A  81       9.606 -13.614 -17.158  1.00 86.83           C  
ATOM   1292  CB  LYS A  81       7.287 -13.450 -16.141  1.00 86.83           C  
ATOM   1293  HB2 LYS A  81       6.765 -13.175 -15.224  1.00 86.83           H  
ATOM   1294  HB3 LYS A  81       7.016 -14.474 -16.401  1.00 86.83           H  
ATOM   1295  O   LYS A  81      10.220 -12.668 -17.664  1.00 86.83           O  
ATOM   1296  CG  LYS A  81       6.787 -12.518 -17.252  1.00 86.83           C  
ATOM   1297  HG2 LYS A  81       6.961 -11.480 -16.967  1.00 86.83           H  
ATOM   1298  HG3 LYS A  81       7.316 -12.714 -18.184  1.00 86.83           H  
ATOM   1299  CD  LYS A  81       5.286 -12.767 -17.450  1.00 86.83           C  
ATOM   1300  HD2 LYS A  81       4.743 -12.329 -16.613  1.00 86.83           H  
ATOM   1301  HD3 LYS A  81       5.092 -13.840 -17.459  1.00 86.83           H  
ATOM   1302  CE  LYS A  81       4.753 -12.197 -18.765  1.00 86.83           C  
ATOM   1303  HE2 LYS A  81       5.214 -12.726 -19.598  1.00 86.83           H  
ATOM   1304  HE3 LYS A  81       5.003 -11.139 -18.847  1.00 86.83           H  
ATOM   1305  NZ  LYS A  81       3.282 -12.360 -18.818  1.00 86.83           N  
ATOM   1306  HZ1 LYS A  81       2.903 -12.004 -19.684  1.00 86.83           H  
ATOM   1307  HZ2 LYS A  81       2.980 -13.321 -18.748  1.00 86.83           H  
ATOM   1308  HZ3 LYS A  81       2.847 -11.838 -18.071  1.00 86.83           H  
ATOM   1309  N   GLU A  82       9.527 -14.813 -17.726  1.00 80.42           N  
ATOM   1310  H   GLU A  82       9.046 -15.537 -17.211  1.00 80.42           H  
ATOM   1311  CA  GLU A  82      10.185 -15.207 -18.976  1.00 80.42           C  
ATOM   1312  HA  GLU A  82       9.985 -16.268 -19.129  1.00 80.42           H  
ATOM   1313  C   GLU A  82      11.718 -15.092 -18.881  1.00 80.42           C  
ATOM   1314  CB  GLU A  82       9.569 -14.463 -20.181  1.00 80.42           C  
ATOM   1315  HB2 GLU A  82      10.099 -14.758 -21.086  1.00 80.42           H  
ATOM   1316  HB3 GLU A  82       9.717 -13.389 -20.065  1.00 80.42           H  
ATOM   1317  O   GLU A  82      12.376 -14.442 -19.695  1.00 80.42           O  
ATOM   1318  CG  GLU A  82       8.065 -14.723 -20.386  1.00 80.42           C  
ATOM   1319  HG2 GLU A  82       7.719 -14.115 -21.222  1.00 80.42           H  
ATOM   1320  HG3 GLU A  82       7.513 -14.408 -19.501  1.00 80.42           H  
ATOM   1321  CD  GLU A  82       7.760 -16.194 -20.675  1.00 80.42           C  
ATOM   1322  OE1 GLU A  82       6.774 -16.721 -20.116  1.00 80.42           O  
ATOM   1323  OE2 GLU A  82       8.566 -16.833 -21.387  1.00 80.42           O  
ATOM   1324  N   GLN A  83      12.302 -15.699 -17.841  1.00 83.57           N  
ATOM   1325  H   GLN A  83      11.715 -16.196 -17.186  1.00 83.57           H  
ATOM   1326  CA  GLN A  83      13.756 -15.824 -17.691  1.00 83.57           C  
ATOM   1327  HA  GLN A  83      14.199 -15.781 -18.686  1.00 83.57           H  
ATOM   1328  C   GLN A  83      14.156 -17.173 -17.093  1.00 83.57           C  
ATOM   1329  CB  GLN A  83      14.339 -14.652 -16.881  1.00 83.57           C  
ATOM   1330  HB2 GLN A  83      15.424 -14.672 -16.981  1.00 83.57           H  
ATOM   1331  HB3 GLN A  83      13.984 -13.713 -17.305  1.00 83.57           H  
ATOM   1332  O   GLN A  83      13.340 -17.875 -16.495  1.00 83.57           O  
ATOM   1333  CG  GLN A  83      13.984 -14.692 -15.388  1.00 83.57           C  
ATOM   1334  HG2 GLN A  83      12.900 -14.641 -15.287  1.00 83.57           H  
ATOM   1335  HG3 GLN A  83      14.321 -15.628 -14.942  1.00 83.57           H  
ATOM   1336  CD  GLN A  83      14.627 -13.546 -14.617  1.00 83.57           C  
ATOM   1337  NE2 GLN A  83      13.845 -12.785 -13.894  1.00 83.57           N  
ATOM   1338 HE21 GLN A  83      12.849 -12.951 -13.897  1.00 83.57           H  
ATOM   1339 HE22 GLN A  83      14.255 -12.004 -13.402  1.00 83.57           H  
ATOM   1340  OE1 GLN A  83      15.825 -13.306 -14.675  1.00 83.57           O  
ATOM   1341  N   VAL A  84      15.432 -17.520 -17.240  1.00 82.12           N  
ATOM   1342  H   VAL A  84      16.064 -16.863 -17.675  1.00 82.12           H  
ATOM   1343  CA  VAL A  84      16.037 -18.704 -16.631  1.00 82.12           C  
ATOM   1344  HA  VAL A  84      15.269 -19.279 -16.114  1.00 82.12           H  
ATOM   1345  C   VAL A  84      17.057 -18.247 -15.599  1.00 82.12           C  
ATOM   1346  CB  VAL A  84      16.665 -19.620 -17.694  1.00 82.12           C  
ATOM   1347  HB  VAL A  84      17.434 -19.073 -18.240  1.00 82.12           H  
ATOM   1348  O   VAL A  84      17.890 -17.391 -15.893  1.00 82.12           O  
ATOM   1349  CG1 VAL A  84      17.291 -20.858 -17.054  1.00 82.12           C  
ATOM   1350 HG11 VAL A  84      18.124 -20.565 -16.415  1.00 82.12           H  
ATOM   1351 HG12 VAL A  84      17.680 -21.520 -17.827  1.00 82.12           H  
ATOM   1352 HG13 VAL A  84      16.539 -21.383 -16.465  1.00 82.12           H  
ATOM   1353  CG2 VAL A  84      15.607 -20.115 -18.690  1.00 82.12           C  
ATOM   1354 HG21 VAL A  84      14.838 -20.680 -18.164  1.00 82.12           H  
ATOM   1355 HG22 VAL A  84      15.150 -19.271 -19.207  1.00 82.12           H  
ATOM   1356 HG23 VAL A  84      16.084 -20.750 -19.436  1.00 82.12           H  
ATOM   1357  N   VAL A  85      16.978 -18.819 -14.401  1.00 85.14           N  
ATOM   1358  H   VAL A  85      16.251 -19.501 -14.239  1.00 85.14           H  
ATOM   1359  CA  VAL A  85      17.859 -18.509 -13.277  1.00 85.14           C  
ATOM   1360  HA  VAL A  85      18.686 -17.910 -13.659  1.00 85.14           H  
ATOM   1361  C   VAL A  85      18.467 -19.779 -12.687  1.00 85.14           C  
ATOM   1362  CB  VAL A  85      17.148 -17.666 -12.194  1.00 85.14           C  
ATOM   1363  HB  VAL A  85      17.877 -17.414 -11.424  1.00 85.14           H  
ATOM   1364  O   VAL A  85      17.905 -20.869 -12.790  1.00 85.14           O  
ATOM   1365  CG1 VAL A  85      16.602 -16.352 -12.764  1.00 85.14           C  
ATOM   1366 HG11 VAL A  85      15.774 -16.552 -13.445  1.00 85.14           H  
ATOM   1367 HG12 VAL A  85      16.253 -15.713 -11.953  1.00 85.14           H  
ATOM   1368 HG13 VAL A  85      17.393 -15.831 -13.303  1.00 85.14           H  
ATOM   1369  CG2 VAL A  85      15.987 -18.410 -11.524  1.00 85.14           C  
ATOM   1370 HG21 VAL A  85      15.267 -18.747 -12.270  1.00 85.14           H  
ATOM   1371 HG22 VAL A  85      16.375 -19.267 -10.973  1.00 85.14           H  
ATOM   1372 HG23 VAL A  85      15.473 -17.754 -10.821  1.00 85.14           H  
ATOM   1373  N   ASN A  86      19.612 -19.641 -12.036  1.00 83.02           N  
ATOM   1374  H   ASN A  86      20.020 -18.717 -12.003  1.00 83.02           H  
ATOM   1375  CA  ASN A  86      20.172 -20.636 -11.137  1.00 83.02           C  
ATOM   1376  HA  ASN A  86      19.620 -21.570 -11.243  1.00 83.02           H  
ATOM   1377  C   ASN A  86      20.004 -20.120  -9.707  1.00 83.02           C  
ATOM   1378  CB  ASN A  86      21.641 -20.897 -11.491  1.00 83.02           C  
ATOM   1379  HB2 ASN A  86      22.017 -21.727 -10.894  1.00 83.02           H  
ATOM   1380  HB3 ASN A  86      22.224 -20.011 -11.240  1.00 83.02           H  
ATOM   1381  O   ASN A  86      20.242 -18.942  -9.460  1.00 83.02           O  
ATOM   1382  CG  ASN A  86      21.836 -21.227 -12.958  1.00 83.02           C  
ATOM   1383  ND2 ASN A  86      22.581 -20.421 -13.675  1.00 83.02           N  
ATOM   1384 HD21 ASN A  86      22.629 -20.592 -14.669  1.00 83.02           H  
ATOM   1385 HD22 ASN A  86      22.903 -19.553 -13.270  1.00 83.02           H  
ATOM   1386  OD1 ASN A  86      21.325 -22.210 -13.474  1.00 83.02           O  
ATOM   1387  N   VAL A  87      19.590 -20.977  -8.778  1.00 83.79           N  
ATOM   1388  H   VAL A  87      19.430 -21.937  -9.049  1.00 83.79           H  
ATOM   1389  CA  VAL A  87      19.378 -20.614  -7.370  1.00 83.79           C  
ATOM   1390  HA  VAL A  87      19.705 -19.588  -7.202  1.00 83.79           H  
ATOM   1391  C   VAL A  87      20.216 -21.528  -6.497  1.00 83.79           C  
ATOM   1392  CB  VAL A  87      17.894 -20.705  -6.963  1.00 83.79           C  
ATOM   1393  HB  VAL A  87      17.569 -21.744  -7.016  1.00 83.79           H  
ATOM   1394  O   VAL A  87      20.123 -22.745  -6.627  1.00 83.79           O  
ATOM   1395  CG1 VAL A  87      17.680 -20.197  -5.531  1.00 83.79           C  
ATOM   1396 HG11 VAL A  87      18.235 -20.813  -4.823  1.00 83.79           H  
ATOM   1397 HG12 VAL A  87      18.023 -19.166  -5.443  1.00 83.79           H  
ATOM   1398 HG13 VAL A  87      16.623 -20.245  -5.268  1.00 83.79           H  
ATOM   1399  CG2 VAL A  87      16.988 -19.880  -7.883  1.00 83.79           C  
ATOM   1400 HG21 VAL A  87      17.051 -20.251  -8.906  1.00 83.79           H  
ATOM   1401 HG22 VAL A  87      15.953 -19.957  -7.551  1.00 83.79           H  
ATOM   1402 HG23 VAL A  87      17.294 -18.834  -7.854  1.00 83.79           H  
ATOM   1403  N   THR A  88      20.988 -20.961  -5.585  1.00 83.26           N  
ATOM   1404  H   THR A  88      21.026 -19.953  -5.550  1.00 83.26           H  
ATOM   1405  CA  THR A  88      21.743 -21.688  -4.571  1.00 83.26           C  
ATOM   1406  HA  THR A  88      21.541 -22.755  -4.663  1.00 83.26           H  
ATOM   1407  C   THR A  88      21.286 -21.232  -3.196  1.00 83.26           C  
ATOM   1408  CB  THR A  88      23.247 -21.491  -4.756  1.00 83.26           C  
ATOM   1409  HB  THR A  88      23.503 -20.437  -4.651  1.00 83.26           H  
ATOM   1410  O   THR A  88      21.283 -20.041  -2.908  1.00 83.26           O  
ATOM   1411  CG2 THR A  88      24.045 -22.307  -3.753  1.00 83.26           C  
ATOM   1412 HG21 THR A  88      23.924 -21.890  -2.753  1.00 83.26           H  
ATOM   1413 HG22 THR A  88      25.097 -22.265  -4.032  1.00 83.26           H  
ATOM   1414 HG23 THR A  88      23.701 -23.342  -3.755  1.00 83.26           H  
ATOM   1415  OG1 THR A  88      23.654 -21.945  -6.027  1.00 83.26           O  
ATOM   1416  HG1 THR A  88      24.318 -22.622  -5.880  1.00 83.26           H  
ATOM   1417  N   LEU A  89      20.889 -22.181  -2.359  1.00 80.76           N  
ATOM   1418  H   LEU A  89      20.930 -23.140  -2.673  1.00 80.76           H  
ATOM   1419  CA  LEU A  89      20.409 -21.961  -0.999  1.00 80.76           C  
ATOM   1420  HA  LEU A  89      20.351 -20.895  -0.781  1.00 80.76           H  
ATOM   1421  C   LEU A  89      21.392 -22.595  -0.021  1.00 80.76           C  
ATOM   1422  CB  LEU A  89      19.013 -22.590  -0.864  1.00 80.76           C  
ATOM   1423  HB2 LEU A  89      18.684 -22.521   0.173  1.00 80.76           H  
ATOM   1424  HB3 LEU A  89      19.093 -23.648  -1.116  1.00 80.76           H  
ATOM   1425  O   LEU A  89      21.808 -23.731  -0.244  1.00 80.76           O  
ATOM   1426  CG  LEU A  89      17.958 -21.938  -1.768  1.00 80.76           C  
ATOM   1427  HG  LEU A  89      18.333 -21.846  -2.788  1.00 80.76           H  
ATOM   1428  CD1 LEU A  89      16.720 -22.815  -1.810  1.00 80.76           C  
ATOM   1429 HD11 LEU A  89      16.380 -22.982  -0.788  1.00 80.76           H  
ATOM   1430 HD12 LEU A  89      16.967 -23.764  -2.286  1.00 80.76           H  
ATOM   1431 HD13 LEU A  89      15.937 -22.317  -2.382  1.00 80.76           H  
ATOM   1432  CD2 LEU A  89      17.534 -20.563  -1.265  1.00 80.76           C  
ATOM   1433 HD21 LEU A  89      16.790 -20.141  -1.940  1.00 80.76           H  
ATOM   1434 HD22 LEU A  89      17.112 -20.638  -0.262  1.00 80.76           H  
ATOM   1435 HD23 LEU A  89      18.400 -19.901  -1.231  1.00 80.76           H  
ATOM   1436  N   GLU A  90      21.739 -21.887   1.047  1.00 81.63           N  
ATOM   1437  H   GLU A  90      21.409 -20.935   1.122  1.00 81.63           H  
ATOM   1438  CA  GLU A  90      22.646 -22.356   2.100  1.00 81.63           C  
ATOM   1439  HA  GLU A  90      22.796 -23.432   2.014  1.00 81.63           H  
ATOM   1440  C   GLU A  90      22.055 -22.062   3.483  1.00 81.63           C  
ATOM   1441  CB  GLU A  90      24.006 -21.667   1.921  1.00 81.63           C  
ATOM   1442  HB2 GLU A  90      24.367 -21.865   0.911  1.00 81.63           H  
ATOM   1443  HB3 GLU A  90      23.864 -20.592   2.031  1.00 81.63           H  
ATOM   1444  O   GLU A  90      21.746 -20.913   3.804  1.00 81.63           O  
ATOM   1445  CG  GLU A  90      25.073 -22.132   2.924  1.00 81.63           C  
ATOM   1446  HG2 GLU A  90      25.334 -23.167   2.699  1.00 81.63           H  
ATOM   1447  HG3 GLU A  90      24.661 -22.099   3.933  1.00 81.63           H  
ATOM   1448  CD  GLU A  90      26.339 -21.257   2.883  1.00 81.63           C  
ATOM   1449  OE1 GLU A  90      27.063 -21.226   3.904  1.00 81.63           O  
ATOM   1450  OE2 GLU A  90      26.587 -20.609   1.840  1.00 81.63           O  
ATOM   1451  N   GLU A  91      21.879 -23.093   4.311  1.00 80.65           N  
ATOM   1452  H   GLU A  91      22.147 -24.020   4.012  1.00 80.65           H  
ATOM   1453  CA  GLU A  91      21.398 -22.905   5.684  1.00 80.65           C  
ATOM   1454  HA  GLU A  91      20.498 -22.290   5.652  1.00 80.65           H  
ATOM   1455  C   GLU A  91      22.431 -22.163   6.549  1.00 80.65           C  
ATOM   1456  CB  GLU A  91      21.026 -24.242   6.348  1.00 80.65           C  
ATOM   1457  HB2 GLU A  91      21.931 -24.830   6.501  1.00 80.65           H  
ATOM   1458  HB3 GLU A  91      20.603 -24.011   7.326  1.00 80.65           H  
ATOM   1459  O   GLU A  91      23.615 -22.494   6.542  1.00 80.65           O  
ATOM   1460  CG  GLU A  91      20.010 -25.092   5.564  1.00 80.65           C  
ATOM   1461  HG2 GLU A  91      20.526 -25.587   4.741  1.00 80.65           H  
ATOM   1462  HG3 GLU A  91      19.248 -24.447   5.128  1.00 80.65           H  
ATOM   1463  CD  GLU A  91      19.333 -26.148   6.452  1.00 80.65           C  
ATOM   1464  OE1 GLU A  91      18.086 -26.307   6.344  1.00 80.65           O  
ATOM   1465  OE2 GLU A  91      20.072 -26.769   7.248  1.00 80.65           O  
ATOM   1466  N   VAL A  92      21.981 -21.206   7.364  1.00 80.93           N  
ATOM   1467  H   VAL A  92      20.989 -21.014   7.380  1.00 80.93           H  
ATOM   1468  CA  VAL A  92      22.830 -20.493   8.334  1.00 80.93           C  
ATOM   1469  HA  VAL A  92      23.862 -20.830   8.234  1.00 80.93           H  
ATOM   1470  C   VAL A  92      22.353 -20.832   9.734  1.00 80.93           C  
ATOM   1471  CB  VAL A  92      22.822 -18.973   8.104  1.00 80.93           C  
ATOM   1472  HB  VAL A  92      21.798 -18.602   8.152  1.00 80.93           H  
ATOM   1473  O   VAL A  92      21.177 -20.666  10.043  1.00 80.93           O  
ATOM   1474  CG1 VAL A  92      23.666 -18.231   9.151  1.00 80.93           C  
ATOM   1475 HG11 VAL A  92      23.690 -17.168   8.914  1.00 80.93           H  
ATOM   1476 HG12 VAL A  92      24.685 -18.618   9.160  1.00 80.93           H  
ATOM   1477 HG13 VAL A  92      23.225 -18.342  10.141  1.00 80.93           H  
ATOM   1478  CG2 VAL A  92      23.407 -18.634   6.734  1.00 80.93           C  
ATOM   1479 HG21 VAL A  92      23.356 -17.556   6.583  1.00 80.93           H  
ATOM   1480 HG22 VAL A  92      24.443 -18.968   6.670  1.00 80.93           H  
ATOM   1481 HG23 VAL A  92      22.839 -19.128   5.945  1.00 80.93           H  
ATOM   1482  N   ASN A  93      23.255 -21.322  10.588  1.00 79.59           N  
ATOM   1483  H   ASN A  93      24.219 -21.373  10.293  1.00 79.59           H  
ATOM   1484  CA  ASN A  93      22.920 -21.803  11.935  1.00 79.59           C  
ATOM   1485  HA  ASN A  93      23.790 -22.339  12.315  1.00 79.59           H  
ATOM   1486  C   ASN A  93      21.769 -22.833  11.938  1.00 79.59           C  
ATOM   1487  CB  ASN A  93      22.681 -20.601  12.871  1.00 79.59           C  
ATOM   1488  HB2 ASN A  93      21.821 -20.032  12.518  1.00 79.59           H  
ATOM   1489  HB3 ASN A  93      22.452 -20.962  13.874  1.00 79.59           H  
ATOM   1490  O   ASN A  93      20.943 -22.840  12.843  1.00 79.59           O  
ATOM   1491  CG  ASN A  93      23.885 -19.688  12.978  1.00 79.59           C  
ATOM   1492  ND2 ASN A  93      23.675 -18.420  13.239  1.00 79.59           N  
ATOM   1493 HD21 ASN A  93      24.495 -17.834  13.305  1.00 79.59           H  
ATOM   1494 HD22 ASN A  93      22.734 -18.072  13.362  1.00 79.59           H  
ATOM   1495  OD1 ASN A  93      25.025 -20.093  12.829  1.00 79.59           O  
ATOM   1496  N   GLY A  94      21.692 -23.678  10.902  1.00 73.30           N  
ATOM   1497  H   GLY A  94      22.384 -23.606  10.170  1.00 73.30           H  
ATOM   1498  CA  GLY A  94      20.622 -24.671  10.739  1.00 73.30           C  
ATOM   1499  HA2 GLY A  94      20.491 -25.218  11.673  1.00 73.30           H  
ATOM   1500  HA3 GLY A  94      20.909 -25.381   9.963  1.00 73.30           H  
ATOM   1501  C   GLY A  94      19.260 -24.087  10.344  1.00 73.30           C  
ATOM   1502  O   GLY A  94      18.255 -24.795  10.380  1.00 73.30           O  
ATOM   1503  N   HIS A  95      19.205 -22.807   9.970  1.00 77.95           N  
ATOM   1504  H   HIS A  95      20.044 -22.246  10.011  1.00 77.95           H  
ATOM   1505  CA  HIS A  95      17.983 -22.134   9.556  1.00 77.95           C  
ATOM   1506  HA  HIS A  95      17.154 -22.837   9.642  1.00 77.95           H  
ATOM   1507  C   HIS A  95      18.049 -21.707   8.085  1.00 77.95           C  
ATOM   1508  CB  HIS A  95      17.667 -20.982  10.516  1.00 77.95           C  
ATOM   1509  HB2 HIS A  95      16.789 -20.449  10.152  1.00 77.95           H  
ATOM   1510  HB3 HIS A  95      18.503 -20.282  10.529  1.00 77.95           H  
ATOM   1511  O   HIS A  95      19.013 -21.105   7.610  1.00 77.95           O  
ATOM   1512  CG  HIS A  95      17.383 -21.457  11.922  1.00 77.95           C  
ATOM   1513  CD2 HIS A  95      18.155 -21.250  13.034  1.00 77.95           C  
ATOM   1514  HD2 HIS A  95      19.093 -20.714  13.062  1.00 77.95           H  
ATOM   1515  ND1 HIS A  95      16.308 -22.221  12.321  1.00 77.95           N  
ATOM   1516  HD1 HIS A  95      15.586 -22.592  11.720  1.00 77.95           H  
ATOM   1517  CE1 HIS A  95      16.427 -22.458  13.637  1.00 77.95           C  
ATOM   1518  HE1 HIS A  95      15.739 -23.043  14.230  1.00 77.95           H  
ATOM   1519  NE2 HIS A  95      17.529 -21.870  14.121  1.00 77.95           N  
ATOM   1520  N   MET A  96      16.979 -22.049   7.372  1.00 79.23           N  
ATOM   1521  H   MET A  96      16.252 -22.555   7.855  1.00 79.23           H  
ATOM   1522  CA  MET A  96      16.660 -21.601   6.024  1.00 79.23           C  
ATOM   1523  HA  MET A  96      17.135 -20.638   5.835  1.00 79.23           H  
ATOM   1524  C   MET A  96      15.150 -21.452   5.963  1.00 79.23           C  
ATOM   1525  CB  MET A  96      17.163 -22.611   4.989  1.00 79.23           C  
ATOM   1526  HB2 MET A  96      16.825 -23.610   5.265  1.00 79.23           H  
ATOM   1527  HB3 MET A  96      18.253 -22.595   5.020  1.00 79.23           H  
ATOM   1528  O   MET A  96      14.418 -22.426   6.185  1.00 79.23           O  
ATOM   1529  CG  MET A  96      16.702 -22.325   3.553  1.00 79.23           C  
ATOM   1530  HG2 MET A  96      15.612 -22.347   3.519  1.00 79.23           H  
ATOM   1531  HG3 MET A  96      17.060 -23.136   2.919  1.00 79.23           H  
ATOM   1532  SD  MET A  96      17.262 -20.768   2.828  1.00 79.23           S  
ATOM   1533  CE  MET A  96      19.028 -21.096   2.811  1.00 79.23           C  
ATOM   1534  HE1 MET A  96      19.540 -20.268   2.321  1.00 79.23           H  
ATOM   1535  HE2 MET A  96      19.240 -22.031   2.292  1.00 79.23           H  
ATOM   1536  HE3 MET A  96      19.377 -21.166   3.841  1.00 79.23           H  
ATOM   1537  N   ASP A  97      14.686 -20.239   5.702  1.00 82.10           N  
ATOM   1538  H   ASP A  97      15.345 -19.496   5.522  1.00 82.10           H  
ATOM   1539  CA  ASP A  97      13.264 -19.948   5.640  1.00 82.10           C  
ATOM   1540  HA  ASP A  97      12.737 -20.848   5.324  1.00 82.10           H  
ATOM   1541  C   ASP A  97      12.987 -18.863   4.609  1.00 82.10           C  
ATOM   1542  CB  ASP A  97      12.730 -19.567   7.024  1.00 82.10           C  
ATOM   1543  HB2 ASP A  97      13.216 -18.651   7.358  1.00 82.10           H  
ATOM   1544  HB3 ASP A  97      12.960 -20.363   7.733  1.00 82.10           H  
ATOM   1545  O   ASP A  97      13.522 -17.752   4.674  1.00 82.10           O  
ATOM   1546  CG  ASP A  97      11.219 -19.355   7.001  1.00 82.10           C  
ATOM   1547  OD1 ASP A  97      10.526 -19.929   6.131  1.00 82.10           O  
ATOM   1548  OD2 ASP A  97      10.740 -18.528   7.799  1.00 82.10           O  
ATOM   1549  N   PHE A  98      12.142 -19.214   3.649  1.00 84.48           N  
ATOM   1550  H   PHE A  98      11.668 -20.103   3.727  1.00 84.48           H  
ATOM   1551  CA  PHE A  98      11.686 -18.311   2.617  1.00 84.48           C  
ATOM   1552  HA  PHE A  98      11.556 -17.330   3.073  1.00 84.48           H  
ATOM   1553  C   PHE A  98      10.338 -18.753   2.062  1.00 84.48           C  
ATOM   1554  CB  PHE A  98      12.732 -18.197   1.501  1.00 84.48           C  
ATOM   1555  HB2 PHE A  98      13.696 -17.963   1.953  1.00 84.48           H  
ATOM   1556  HB3 PHE A  98      12.468 -17.362   0.851  1.00 84.48           H  
ATOM   1557  O   PHE A  98       9.951 -19.927   2.067  1.00 84.48           O  
ATOM   1558  CG  PHE A  98      12.882 -19.439   0.656  1.00 84.48           C  
ATOM   1559  CD1 PHE A  98      13.739 -20.468   1.076  1.00 84.48           C  
ATOM   1560  HD1 PHE A  98      14.293 -20.368   1.998  1.00 84.48           H  
ATOM   1561  CD2 PHE A  98      12.183 -19.553  -0.558  1.00 84.48           C  
ATOM   1562  HD2 PHE A  98      11.539 -18.750  -0.885  1.00 84.48           H  
ATOM   1563  CE1 PHE A  98      13.899 -21.612   0.283  1.00 84.48           C  
ATOM   1564  HE1 PHE A  98      14.598 -22.369   0.605  1.00 84.48           H  
ATOM   1565  CE2 PHE A  98      12.357 -20.693  -1.355  1.00 84.48           C  
ATOM   1566  HE2 PHE A  98      11.888 -20.752  -2.326  1.00 84.48           H  
ATOM   1567  CZ  PHE A  98      13.202 -21.726  -0.933  1.00 84.48           C  
ATOM   1568  HZ  PHE A  98      13.345 -22.581  -1.576  1.00 84.48           H  
ATOM   1569  N   ASP A  99       9.635 -17.780   1.513  1.00 84.20           N  
ATOM   1570  H   ASP A  99      10.033 -16.852   1.523  1.00 84.20           H  
ATOM   1571  CA  ASP A  99       8.356 -17.957   0.871  1.00 84.20           C  
ATOM   1572  HA  ASP A  99       8.178 -19.022   0.727  1.00 84.20           H  
ATOM   1573  C   ASP A  99       8.339 -17.347  -0.521  1.00 84.20           C  
ATOM   1574  CB  ASP A  99       7.257 -17.388   1.762  1.00 84.20           C  
ATOM   1575  HB2 ASP A  99       7.609 -16.531   2.336  1.00 84.20           H  
ATOM   1576  HB3 ASP A  99       6.436 -17.073   1.117  1.00 84.20           H  
ATOM   1577  O   ASP A  99       9.125 -16.470  -0.858  1.00 84.20           O  
ATOM   1578  CG  ASP A  99       6.671 -18.459   2.653  1.00 84.20           C  
ATOM   1579  OD1 ASP A  99       6.225 -19.481   2.091  1.00 84.20           O  
ATOM   1580  OD2 ASP A  99       6.423 -18.260   3.848  1.00 84.20           O  
ATOM   1581  N   ILE A 100       7.438 -17.858  -1.353  1.00 85.66           N  
ATOM   1582  H   ILE A 100       6.727 -18.470  -0.979  1.00 85.66           H  
ATOM   1583  CA  ILE A 100       7.353 -17.519  -2.770  1.00 85.66           C  
ATOM   1584  HA  ILE A 100       7.993 -16.666  -2.994  1.00 85.66           H  
ATOM   1585  C   ILE A 100       5.910 -17.150  -3.066  1.00 85.66           C  
ATOM   1586  CB  ILE A 100       7.802 -18.705  -3.633  1.00 85.66           C  
ATOM   1587  HB  ILE A 100       7.117 -19.525  -3.418  1.00 85.66           H  
ATOM   1588  O   ILE A 100       4.991 -17.867  -2.659  1.00 85.66           O  
ATOM   1589  CG1 ILE A 100       9.246 -19.157  -3.305  1.00 85.66           C  
ATOM   1590 HG12 ILE A 100       9.552 -18.870  -2.298  1.00 85.66           H  
ATOM   1591 HG13 ILE A 100       9.956 -18.677  -3.977  1.00 85.66           H  
ATOM   1592  CG2 ILE A 100       7.689 -18.379  -5.133  1.00 85.66           C  
ATOM   1593 HG21 ILE A 100       7.940 -19.259  -5.726  1.00 85.66           H  
ATOM   1594 HG22 ILE A 100       8.365 -17.562  -5.386  1.00 85.66           H  
ATOM   1595 HG23 ILE A 100       6.672 -18.096  -5.404  1.00 85.66           H  
ATOM   1596  CD1 ILE A 100       9.344 -20.682  -3.381  1.00 85.66           C  
ATOM   1597 HD11 ILE A 100       8.640 -21.085  -4.109  1.00 85.66           H  
ATOM   1598 HD12 ILE A 100      10.355 -21.000  -3.635  1.00 85.66           H  
ATOM   1599 HD13 ILE A 100       9.085 -21.102  -2.409  1.00 85.66           H  
ATOM   1600  N   LEU A 101       5.731 -16.053  -3.788  1.00 87.27           N  
ATOM   1601  H   LEU A 101       6.546 -15.520  -4.056  1.00 87.27           H  
ATOM   1602  CA  LEU A 101       4.444 -15.551  -4.221  1.00 87.27           C  
ATOM   1603  HA  LEU A 101       3.687 -16.319  -4.058  1.00 87.27           H  
ATOM   1604  C   LEU A 101       4.510 -15.243  -5.712  1.00 87.27           C  
ATOM   1605  CB  LEU A 101       4.084 -14.322  -3.378  1.00 87.27           C  
ATOM   1606  HB2 LEU A 101       4.854 -13.563  -3.515  1.00 87.27           H  
ATOM   1607  HB3 LEU A 101       4.069 -14.605  -2.325  1.00 87.27           H  
ATOM   1608  O   LEU A 101       5.221 -14.342  -6.152  1.00 87.27           O  
ATOM   1609  CG  LEU A 101       2.723 -13.715  -3.735  1.00 87.27           C  
ATOM   1610  HG  LEU A 101       2.694 -13.492  -4.801  1.00 87.27           H  
ATOM   1611  CD1 LEU A 101       1.589 -14.683  -3.412  1.00 87.27           C  
ATOM   1612 HD11 LEU A 101       0.633 -14.161  -3.443  1.00 87.27           H  
ATOM   1613 HD12 LEU A 101       1.753 -15.083  -2.411  1.00 87.27           H  
ATOM   1614 HD13 LEU A 101       1.570 -15.497  -4.137  1.00 87.27           H  
ATOM   1615  CD2 LEU A 101       2.509 -12.417  -2.961  1.00 87.27           C  
ATOM   1616 HD21 LEU A 101       3.336 -11.733  -3.154  1.00 87.27           H  
ATOM   1617 HD22 LEU A 101       2.464 -12.623  -1.892  1.00 87.27           H  
ATOM   1618 HD23 LEU A 101       1.583 -11.945  -3.289  1.00 87.27           H  
ATOM   1619  N   GLU A 102       3.748 -15.997  -6.489  1.00 85.80           N  
ATOM   1620  H   GLU A 102       3.171 -16.715  -6.074  1.00 85.80           H  
ATOM   1621  CA  GLU A 102       3.640 -15.785  -7.927  1.00 85.80           C  
ATOM   1622  HA  GLU A 102       4.547 -15.311  -8.302  1.00 85.80           H  
ATOM   1623  C   GLU A 102       2.473 -14.869  -8.221  1.00 85.80           C  
ATOM   1624  CB  GLU A 102       3.477 -17.108  -8.662  1.00 85.80           C  
ATOM   1625  HB2 GLU A 102       3.473 -16.900  -9.732  1.00 85.80           H  
ATOM   1626  HB3 GLU A 102       2.541 -17.593  -8.387  1.00 85.80           H  
ATOM   1627  O   GLU A 102       1.349 -15.134  -7.793  1.00 85.80           O  
ATOM   1628  CG  GLU A 102       4.650 -18.003  -8.282  1.00 85.80           C  
ATOM   1629  HG2 GLU A 102       4.399 -18.551  -7.374  1.00 85.80           H  
ATOM   1630  HG3 GLU A 102       5.521 -17.386  -8.064  1.00 85.80           H  
ATOM   1631  CD  GLU A 102       5.038 -18.978  -9.365  1.00 85.80           C  
ATOM   1632  OE1 GLU A 102       6.215 -19.378  -9.267  1.00 85.80           O  
ATOM   1633  OE2 GLU A 102       4.207 -19.366 -10.222  1.00 85.80           O  
ATOM   1634  N   ILE A 103       2.741 -13.788  -8.943  1.00 89.73           N  
ATOM   1635  H   ILE A 103       3.682 -13.643  -9.280  1.00 89.73           H  
ATOM   1636  CA  ILE A 103       1.741 -12.794  -9.291  1.00 89.73           C  
ATOM   1637  HA  ILE A 103       0.953 -12.824  -8.539  1.00 89.73           H  
ATOM   1638  C   ILE A 103       1.152 -13.166 -10.649  1.00 89.73           C  
ATOM   1639  CB  ILE A 103       2.319 -11.365  -9.254  1.00 89.73           C  
ATOM   1640  HB  ILE A 103       2.985 -11.234 -10.107  1.00 89.73           H  
ATOM   1641  O   ILE A 103       1.865 -13.113 -11.656  1.00 89.73           O  
ATOM   1642  CG1 ILE A 103       3.143 -11.060  -7.980  1.00 89.73           C  
ATOM   1643 HG12 ILE A 103       4.083 -11.611  -8.023  1.00 89.73           H  
ATOM   1644 HG13 ILE A 103       3.393  -9.999  -7.965  1.00 89.73           H  
ATOM   1645  CG2 ILE A 103       1.164 -10.355  -9.400  1.00 89.73           C  
ATOM   1646 HG21 ILE A 103       0.682 -10.476 -10.370  1.00 89.73           H  
ATOM   1647 HG22 ILE A 103       1.555  -9.339  -9.346  1.00 89.73           H  
ATOM   1648 HG23 ILE A 103       0.421 -10.492  -8.614  1.00 89.73           H  
ATOM   1649  CD1 ILE A 103       2.449 -11.417  -6.668  1.00 89.73           C  
ATOM   1650 HD11 ILE A 103       2.346 -12.500  -6.603  1.00 89.73           H  
ATOM   1651 HD12 ILE A 103       1.456 -10.968  -6.638  1.00 89.73           H  
ATOM   1652 HD13 ILE A 103       3.043 -11.060  -5.827  1.00 89.73           H  
ATOM   1653  N   PRO A 104      -0.144 -13.529 -10.717  1.00 84.57           N  
ATOM   1654  CA  PRO A 104      -0.792 -13.786 -11.991  1.00 84.57           C  
ATOM   1655  HA  PRO A 104      -0.289 -14.622 -12.477  1.00 84.57           H  
ATOM   1656  C   PRO A 104      -0.728 -12.546 -12.883  1.00 84.57           C  
ATOM   1657  CB  PRO A 104      -2.239 -14.173 -11.661  1.00 84.57           C  
ATOM   1658  HB2 PRO A 104      -2.886 -13.297 -11.707  1.00 84.57           H  
ATOM   1659  HB3 PRO A 104      -2.608 -14.951 -12.329  1.00 84.57           H  
ATOM   1660  O   PRO A 104      -1.006 -11.437 -12.421  1.00 84.57           O  
ATOM   1661  CG  PRO A 104      -2.162 -14.659 -10.216  1.00 84.57           C  
ATOM   1662  HG2 PRO A 104      -3.112 -14.544  -9.694  1.00 84.57           H  
ATOM   1663  HG3 PRO A 104      -1.831 -15.698 -10.194  1.00 84.57           H  
ATOM   1664  CD  PRO A 104      -1.078 -13.766  -9.624  1.00 84.57           C  
ATOM   1665  HD2 PRO A 104      -1.505 -12.817  -9.301  1.00 84.57           H  
ATOM   1666  HD3 PRO A 104      -0.616 -14.277  -8.779  1.00 84.57           H  
ATOM   1667  N   THR A 105      -0.446 -12.740 -14.170  1.00 88.40           N  
ATOM   1668  H   THR A 105      -0.106 -13.647 -14.455  1.00 88.40           H  
ATOM   1669  CA  THR A 105      -0.293 -11.659 -15.158  1.00 88.40           C  
ATOM   1670  HA  THR A 105       0.596 -11.082 -14.904  1.00 88.40           H  
ATOM   1671  C   THR A 105      -1.476 -10.682 -15.159  1.00 88.40           C  
ATOM   1672  CB  THR A 105      -0.055 -12.289 -16.543  1.00 88.40           C  
ATOM   1673  HB  THR A 105      -0.895 -12.931 -16.809  1.00 88.40           H  
ATOM   1674  O   THR A 105      -1.278  -9.472 -15.194  1.00 88.40           O  
ATOM   1675  CG2 THR A 105       0.160 -11.248 -17.630  1.00 88.40           C  
ATOM   1676 HG21 THR A 105       0.962 -10.571 -17.337  1.00 88.40           H  
ATOM   1677 HG22 THR A 105       0.428 -11.741 -18.565  1.00 88.40           H  
ATOM   1678 HG23 THR A 105      -0.747 -10.663 -17.779  1.00 88.40           H  
ATOM   1679  OG1 THR A 105       1.122 -13.062 -16.437  1.00 88.40           O  
ATOM   1680  HG1 THR A 105       1.213 -13.706 -17.143  1.00 88.40           H  
ATOM   1681  N   GLN A 106      -2.709 -11.176 -14.990  1.00 82.87           N  
ATOM   1682  H   GLN A 106      -2.820 -12.179 -14.948  1.00 82.87           H  
ATOM   1683  CA  GLN A 106      -3.906 -10.332 -14.879  1.00 82.87           C  
ATOM   1684  HA  GLN A 106      -3.975  -9.710 -15.772  1.00 82.87           H  
ATOM   1685  C   GLN A 106      -3.874  -9.388 -13.663  1.00 82.87           C  
ATOM   1686  CB  GLN A 106      -5.135 -11.249 -14.818  1.00 82.87           C  
ATOM   1687  HB2 GLN A 106      -5.093 -11.845 -13.907  1.00 82.87           H  
ATOM   1688  HB3 GLN A 106      -5.109 -11.924 -15.674  1.00 82.87           H  
ATOM   1689  O   GLN A 106      -4.274  -8.231 -13.765  1.00 82.87           O  
ATOM   1690  CG  GLN A 106      -6.462 -10.471 -14.854  1.00 82.87           C  
ATOM   1691  HG2 GLN A 106      -6.503  -9.872 -15.763  1.00 82.87           H  
ATOM   1692  HG3 GLN A 106      -6.524  -9.799 -13.998  1.00 82.87           H  
ATOM   1693  CD  GLN A 106      -7.682 -11.386 -14.817  1.00 82.87           C  
ATOM   1694  NE2 GLN A 106      -8.873 -10.839 -14.902  1.00 82.87           N  
ATOM   1695 HE21 GLN A 106      -9.662 -11.468 -14.850  1.00 82.87           H  
ATOM   1696 HE22 GLN A 106      -8.986  -9.838 -14.978  1.00 82.87           H  
ATOM   1697  OE1 GLN A 106      -7.588 -12.597 -14.702  1.00 82.87           O  
ATOM   1698  N   ARG A 107      -3.379  -9.860 -12.512  1.00 87.86           N  
ATOM   1699  H   ARG A 107      -2.918 -10.759 -12.528  1.00 87.86           H  
ATOM   1700  CA  ARG A 107      -3.272  -9.044 -11.291  1.00 87.86           C  
ATOM   1701  HA  ARG A 107      -4.184  -8.459 -11.170  1.00 87.86           H  
ATOM   1702  C   ARG A 107      -2.157  -8.014 -11.400  1.00 87.86           C  
ATOM   1703  CB  ARG A 107      -3.085  -9.935 -10.054  1.00 87.86           C  
ATOM   1704  HB2 ARG A 107      -2.901  -9.296  -9.190  1.00 87.86           H  
ATOM   1705  HB3 ARG A 107      -2.231 -10.600 -10.184  1.00 87.86           H  
ATOM   1706  O   ARG A 107      -2.301  -6.912 -10.882  1.00 87.86           O  
ATOM   1707  CG  ARG A 107      -4.360 -10.748  -9.806  1.00 87.86           C  
ATOM   1708  HG2 ARG A 107      -4.498 -11.477 -10.605  1.00 87.86           H  
ATOM   1709  HG3 ARG A 107      -5.207 -10.063  -9.813  1.00 87.86           H  
ATOM   1710  CD  ARG A 107      -4.344 -11.475  -8.463  1.00 87.86           C  
ATOM   1711  HD2 ARG A 107      -4.019 -10.777  -7.692  1.00 87.86           H  
ATOM   1712  HD3 ARG A 107      -3.640 -12.306  -8.507  1.00 87.86           H  
ATOM   1713  NE  ARG A 107      -5.700 -11.967  -8.152  1.00 87.86           N  
ATOM   1714  HE  ARG A 107      -6.432 -11.780  -8.823  1.00 87.86           H  
ATOM   1715  NH1 ARG A 107      -5.293 -12.817  -6.081  1.00 87.86           N  
ATOM   1716 HH11 ARG A 107      -4.309 -12.611  -6.179  1.00 87.86           H  
ATOM   1717 HH12 ARG A 107      -5.634 -13.284  -5.252  1.00 87.86           H  
ATOM   1718  NH2 ARG A 107      -7.345 -12.896  -6.866  1.00 87.86           N  
ATOM   1719 HH21 ARG A 107      -8.066 -12.629  -7.521  1.00 87.86           H  
ATOM   1720 HH22 ARG A 107      -7.645 -13.347  -6.014  1.00 87.86           H  
ATOM   1721  CZ  ARG A 107      -6.108 -12.547  -7.045  1.00 87.86           C  
ATOM   1722  N   LEU A 108      -1.088  -8.348 -12.119  1.00 90.65           N  
ATOM   1723  H   LEU A 108      -1.030  -9.282 -12.501  1.00 90.65           H  
ATOM   1724  CA  LEU A 108      -0.035  -7.390 -12.433  1.00 90.65           C  
ATOM   1725  HA  LEU A 108       0.244  -6.897 -11.502  1.00 90.65           H  
ATOM   1726  C   LEU A 108      -0.529  -6.295 -13.392  1.00 90.65           C  
ATOM   1727  CB  LEU A 108       1.177  -8.152 -12.985  1.00 90.65           C  
ATOM   1728  HB2 LEU A 108       1.340  -9.053 -12.392  1.00 90.65           H  
ATOM   1729  HB3 LEU A 108       0.968  -8.455 -14.011  1.00 90.65           H  
ATOM   1730  O   LEU A 108      -0.193  -5.132 -13.199  1.00 90.65           O  
ATOM   1731  CG  LEU A 108       2.465  -7.314 -12.956  1.00 90.65           C  
ATOM   1732  HG  LEU A 108       2.318  -6.384 -13.506  1.00 90.65           H  
ATOM   1733  CD1 LEU A 108       2.936  -7.005 -11.531  1.00 90.65           C  
ATOM   1734 HD11 LEU A 108       3.912  -6.520 -11.563  1.00 90.65           H  
ATOM   1735 HD12 LEU A 108       2.246  -6.318 -11.041  1.00 90.65           H  
ATOM   1736 HD13 LEU A 108       3.022  -7.923 -10.951  1.00 90.65           H  
ATOM   1737  CD2 LEU A 108       3.571  -8.110 -13.627  1.00 90.65           C  
ATOM   1738 HD21 LEU A 108       3.287  -8.305 -14.661  1.00 90.65           H  
ATOM   1739 HD22 LEU A 108       3.726  -9.053 -13.104  1.00 90.65           H  
ATOM   1740 HD23 LEU A 108       4.489  -7.522 -13.604  1.00 90.65           H  
ATOM   1741  N   GLY A 109      -1.389  -6.637 -14.358  1.00 87.64           N  
ATOM   1742  H   GLY A 109      -1.562  -7.619 -14.523  1.00 87.64           H  
ATOM   1743  CA  GLY A 109      -2.058  -5.657 -15.220  1.00 87.64           C  
ATOM   1744  HA2 GLY A 109      -2.676  -6.184 -15.947  1.00 87.64           H  
ATOM   1745  HA3 GLY A 109      -1.310  -5.072 -15.755  1.00 87.64           H  
ATOM   1746  C   GLY A 109      -2.952  -4.683 -14.446  1.00 87.64           C  
ATOM   1747  O   GLY A 109      -2.894  -3.480 -14.685  1.00 87.64           O  
ATOM   1748  N   ALA A 110      -3.712  -5.178 -13.463  1.00 83.93           N  
ATOM   1749  H   ALA A 110      -3.759  -6.180 -13.342  1.00 83.93           H  
ATOM   1750  CA  ALA A 110      -4.518  -4.325 -12.585  1.00 83.93           C  
ATOM   1751  HA  ALA A 110      -5.164  -3.700 -13.203  1.00 83.93           H  
ATOM   1752  C   ALA A 110      -3.660  -3.376 -11.729  1.00 83.93           C  
ATOM   1753  CB  ALA A 110      -5.405  -5.218 -11.711  1.00 83.93           C  
ATOM   1754  HB1 ALA A 110      -6.030  -5.849 -12.343  1.00 83.93           H  
ATOM   1755  HB2 ALA A 110      -4.789  -5.845 -11.066  1.00 83.93           H  
ATOM   1756  HB3 ALA A 110      -6.049  -4.592 -11.094  1.00 83.93           H  
ATOM   1757  O   ALA A 110      -4.036  -2.227 -11.527  1.00 83.93           O  
ATOM   1758  N   LEU A 111      -2.492  -3.832 -11.259  1.00 86.97           N  
ATOM   1759  H   LEU A 111      -2.247  -4.798 -11.427  1.00 86.97           H  
ATOM   1760  CA  LEU A 111      -1.519  -2.966 -10.588  1.00 86.97           C  
ATOM   1761  HA  LEU A 111      -2.023  -2.424  -9.788  1.00 86.97           H  
ATOM   1762  C   LEU A 111      -0.957  -1.905 -11.536  1.00 86.97           C  
ATOM   1763  CB  LEU A 111      -0.413  -3.831  -9.960  1.00 86.97           C  
ATOM   1764  HB2 LEU A 111      -0.877  -4.403  -9.156  1.00 86.97           H  
ATOM   1765  HB3 LEU A 111      -0.031  -4.544 -10.691  1.00 86.97           H  
ATOM   1766  O   LEU A 111      -0.866  -0.745 -11.149  1.00 86.97           O  
ATOM   1767  CG  LEU A 111       0.768  -3.011  -9.394  1.00 86.97           C  
ATOM   1768  HG  LEU A 111       0.417  -2.040  -9.044  1.00 86.97           H  
ATOM   1769  CD1 LEU A 111       1.362  -3.744  -8.202  1.00 86.97           C  
ATOM   1770 HD11 LEU A 111       1.713  -4.733  -8.499  1.00 86.97           H  
ATOM   1771 HD12 LEU A 111       0.589  -3.824  -7.437  1.00 86.97           H  
ATOM   1772 HD13 LEU A 111       2.185  -3.161  -7.789  1.00 86.97           H  
ATOM   1773  CD2 LEU A 111       1.915  -2.820 -10.392  1.00 86.97           C  
ATOM   1774 HD21 LEU A 111       2.755  -2.336  -9.892  1.00 86.97           H  
ATOM   1775 HD22 LEU A 111       2.241  -3.781 -10.789  1.00 86.97           H  
ATOM   1776 HD23 LEU A 111       1.612  -2.173 -11.215  1.00 86.97           H  
ATOM   1777  N   TYR A 112      -0.585  -2.283 -12.761  1.00 82.49           N  
ATOM   1778  H   TYR A 112      -0.655  -3.257 -13.016  1.00 82.49           H  
ATOM   1779  CA  TYR A 112       0.003  -1.349 -13.722  1.00 82.49           C  
ATOM   1780  HA  TYR A 112       0.897  -0.910 -13.279  1.00 82.49           H  
ATOM   1781  C   TYR A 112      -0.948  -0.190 -14.050  1.00 82.49           C  
ATOM   1782  CB  TYR A 112       0.414  -2.110 -14.985  1.00 82.49           C  
ATOM   1783  HB2 TYR A 112      -0.472  -2.540 -15.453  1.00 82.49           H  
ATOM   1784  HB3 TYR A 112       1.073  -2.933 -14.707  1.00 82.49           H  
ATOM   1785  O   TYR A 112      -0.509   0.950 -14.161  1.00 82.49           O  
ATOM   1786  CG  TYR A 112       1.134  -1.233 -15.989  1.00 82.49           C  
ATOM   1787  CD1 TYR A 112       0.443  -0.721 -17.104  1.00 82.49           C  
ATOM   1788  HD1 TYR A 112      -0.601  -0.954 -17.255  1.00 82.49           H  
ATOM   1789  CD2 TYR A 112       2.481  -0.881 -15.773  1.00 82.49           C  
ATOM   1790  HD2 TYR A 112       3.005  -1.241 -14.900  1.00 82.49           H  
ATOM   1791  CE1 TYR A 112       1.105   0.130 -18.009  1.00 82.49           C  
ATOM   1792  HE1 TYR A 112       0.589   0.548 -18.861  1.00 82.49           H  
ATOM   1793  CE2 TYR A 112       3.149  -0.041 -16.682  1.00 82.49           C  
ATOM   1794  HE2 TYR A 112       4.185   0.217 -16.523  1.00 82.49           H  
ATOM   1795  OH  TYR A 112       3.108   1.231 -18.718  1.00 82.49           O  
ATOM   1796  HH  TYR A 112       4.034   1.371 -18.509  1.00 82.49           H  
ATOM   1797  CZ  TYR A 112       2.460   0.462 -17.806  1.00 82.49           C  
ATOM   1798  N   ALA A 113      -2.256  -0.457 -14.098  1.00 79.99           N  
ATOM   1799  H   ALA A 113      -2.554  -1.418 -14.012  1.00 79.99           H  
ATOM   1800  CA  ALA A 113      -3.280   0.567 -14.295  1.00 79.99           C  
ATOM   1801  HA  ALA A 113      -3.049   1.110 -15.212  1.00 79.99           H  
ATOM   1802  C   ALA A 113      -3.358   1.621 -13.165  1.00 79.99           C  
ATOM   1803  CB  ALA A 113      -4.623  -0.149 -14.482  1.00 79.99           C  
ATOM   1804  HB1 ALA A 113      -5.396   0.585 -14.708  1.00 79.99           H  
ATOM   1805  HB2 ALA A 113      -4.555  -0.858 -15.307  1.00 79.99           H  
ATOM   1806  HB3 ALA A 113      -4.894  -0.679 -13.569  1.00 79.99           H  
ATOM   1807  O   ALA A 113      -3.922   2.689 -13.385  1.00 79.99           O  
ATOM   1808  N   LEU A 114      -2.801   1.344 -11.976  1.00 78.82           N  
ATOM   1809  H   LEU A 114      -2.339   0.453 -11.862  1.00 78.82           H  
ATOM   1810  CA  LEU A 114      -2.696   2.306 -10.866  1.00 78.82           C  
ATOM   1811  HA  LEU A 114      -3.564   2.965 -10.869  1.00 78.82           H  
ATOM   1812  C   LEU A 114      -1.466   3.218 -10.971  1.00 78.82           C  
ATOM   1813  CB  LEU A 114      -2.629   1.558  -9.518  1.00 78.82           C  
ATOM   1814  HB2 LEU A 114      -1.710   0.972  -9.487  1.00 78.82           H  
ATOM   1815  HB3 LEU A 114      -2.553   2.308  -8.730  1.00 78.82           H  
ATOM   1816  O   LEU A 114      -1.363   4.205 -10.244  1.00 78.82           O  
ATOM   1817  CG  LEU A 114      -3.808   0.635  -9.176  1.00 78.82           C  
ATOM   1818  HG  LEU A 114      -3.905  -0.151  -9.925  1.00 78.82           H  
ATOM   1819  CD1 LEU A 114      -3.585  -0.005  -7.809  1.00 78.82           C  
ATOM   1820 HD11 LEU A 114      -4.492  -0.523  -7.497  1.00 78.82           H  
ATOM   1821 HD12 LEU A 114      -3.356   0.766  -7.074  1.00 78.82           H  
ATOM   1822 HD13 LEU A 114      -2.753  -0.707  -7.867  1.00 78.82           H  
ATOM   1823  CD2 LEU A 114      -5.106   1.412  -9.090  1.00 78.82           C  
ATOM   1824 HD21 LEU A 114      -5.014   2.207  -8.350  1.00 78.82           H  
ATOM   1825 HD22 LEU A 114      -5.272   1.844 -10.077  1.00 78.82           H  
ATOM   1826 HD23 LEU A 114      -5.936   0.751  -8.842  1.00 78.82           H  
ATOM   1827  N   ILE A 115      -0.495   2.868 -11.816  1.00 75.45           N  
ATOM   1828  H   ILE A 115      -0.658   2.105 -12.458  1.00 75.45           H  
ATOM   1829  CA  ILE A 115       0.760   3.607 -11.929  1.00 75.45           C  
ATOM   1830  HA  ILE A 115       1.028   3.965 -10.935  1.00 75.45           H  
ATOM   1831  C   ILE A 115       0.564   4.795 -12.888  1.00 75.45           C  
ATOM   1832  CB  ILE A 115       1.904   2.682 -12.377  1.00 75.45           C  
ATOM   1833  HB  ILE A 115       1.647   2.235 -13.337  1.00 75.45           H  
ATOM   1834  O   ILE A 115       0.157   4.573 -14.029  1.00 75.45           O  
ATOM   1835  CG1 ILE A 115       2.131   1.552 -11.341  1.00 75.45           C  
ATOM   1836 HG12 ILE A 115       1.206   0.988 -11.218  1.00 75.45           H  
ATOM   1837 HG13 ILE A 115       2.383   1.993 -10.376  1.00 75.45           H  
ATOM   1838  CG2 ILE A 115       3.172   3.526 -12.564  1.00 75.45           C  
ATOM   1839 HG21 ILE A 115       3.024   4.317 -13.299  1.00 75.45           H  
ATOM   1840 HG22 ILE A 115       3.483   3.969 -11.618  1.00 75.45           H  
ATOM   1841 HG23 ILE A 115       3.959   2.890 -12.971  1.00 75.45           H  
ATOM   1842  CD1 ILE A 115       3.226   0.547 -11.720  1.00 75.45           C  
ATOM   1843 HD11 ILE A 115       3.028   0.135 -12.710  1.00 75.45           H  
ATOM   1844 HD12 ILE A 115       3.237  -0.262 -10.989  1.00 75.45           H  
ATOM   1845 HD13 ILE A 115       4.205   1.025 -11.709  1.00 75.45           H  
ATOM   1846  N   PRO A 116       0.900   6.042 -12.499  1.00 66.54           N  
ATOM   1847  CA  PRO A 116       0.687   7.225 -13.330  1.00 66.54           C  
ATOM   1848  HA  PRO A 116      -0.383   7.321 -13.513  1.00 66.54           H  
ATOM   1849  C   PRO A 116       1.439   7.199 -14.661  1.00 66.54           C  
ATOM   1850  CB  PRO A 116       1.168   8.422 -12.502  1.00 66.54           C  
ATOM   1851  HB2 PRO A 116       2.222   8.624 -12.692  1.00 66.54           H  
ATOM   1852  HB3 PRO A 116       0.569   9.313 -12.690  1.00 66.54           H  
ATOM   1853  O   PRO A 116       2.619   6.848 -14.721  1.00 66.54           O  
ATOM   1854  CG  PRO A 116       1.009   7.931 -11.077  1.00 66.54           C  
ATOM   1855  HG2 PRO A 116       1.662   8.461 -10.384  1.00 66.54           H  
ATOM   1856  HG3 PRO A 116      -0.040   8.056 -10.809  1.00 66.54           H  
ATOM   1857  CD  PRO A 116       1.367   6.450 -11.187  1.00 66.54           C  
ATOM   1858  HD2 PRO A 116       0.875   5.888 -10.394  1.00 66.54           H  
ATOM   1859  HD3 PRO A 116       2.448   6.320 -11.128  1.00 66.54           H  
ATOM   1860  N   ASN A 117       0.797   7.713 -15.713  1.00 62.32           N  
ATOM   1861  H   ASN A 117      -0.188   7.912 -15.606  1.00 62.32           H  
ATOM   1862  CA  ASN A 117       1.371   7.800 -17.062  1.00 62.32           C  
ATOM   1863  HA  ASN A 117       1.569   6.792 -17.424  1.00 62.32           H  
ATOM   1864  C   ASN A 117       2.700   8.569 -17.131  1.00 62.32           C  
ATOM   1865  CB  ASN A 117       0.357   8.472 -18.006  1.00 62.32           C  
ATOM   1866  HB2 ASN A 117       0.877   8.788 -18.910  1.00 62.32           H  
ATOM   1867  HB3 ASN A 117      -0.067   9.358 -17.534  1.00 62.32           H  
ATOM   1868  O   ASN A 117       3.555   8.234 -17.947  1.00 62.32           O  
ATOM   1869  CG  ASN A 117      -0.761   7.553 -18.456  1.00 62.32           C  
ATOM   1870  ND2 ASN A 117      -1.724   8.074 -19.177  1.00 62.32           N  
ATOM   1871 HD21 ASN A 117      -2.440   7.424 -19.468  1.00 62.32           H  
ATOM   1872 HD22 ASN A 117      -1.710   9.048 -19.443  1.00 62.32           H  
ATOM   1873  OD1 ASN A 117      -0.804   6.375 -18.172  1.00 62.32           O  
ATOM   1874  N   GLU A 118       2.909   9.593 -16.299  1.00 60.31           N  
ATOM   1875  H   GLU A 118       2.173   9.865 -15.662  1.00 60.31           H  
ATOM   1876  CA  GLU A 118       4.176  10.345 -16.271  1.00 60.31           C  
ATOM   1877  HA  GLU A 118       4.388  10.750 -17.261  1.00 60.31           H  
ATOM   1878  C   GLU A 118       5.368   9.461 -15.872  1.00 60.31           C  
ATOM   1879  CB  GLU A 118       4.081  11.509 -15.280  1.00 60.31           C  
ATOM   1880  HB2 GLU A 118       5.064  11.976 -15.219  1.00 60.31           H  
ATOM   1881  HB3 GLU A 118       3.821  11.117 -14.297  1.00 60.31           H  
ATOM   1882  O   GLU A 118       6.487   9.665 -16.344  1.00 60.31           O  
ATOM   1883  CG  GLU A 118       3.057  12.576 -15.693  1.00 60.31           C  
ATOM   1884  HG2 GLU A 118       2.066  12.122 -15.724  1.00 60.31           H  
ATOM   1885  HG3 GLU A 118       3.303  12.926 -16.695  1.00 60.31           H  
ATOM   1886  CD  GLU A 118       3.033  13.773 -14.727  1.00 60.31           C  
ATOM   1887  OE1 GLU A 118       2.176  14.657 -14.943  1.00 60.31           O  
ATOM   1888  OE2 GLU A 118       3.868  13.804 -13.791  1.00 60.31           O  
ATOM   1889  N   GLN A 119       5.129   8.452 -15.030  1.00 59.30           N  
ATOM   1890  H   GLN A 119       4.180   8.284 -14.727  1.00 59.30           H  
ATOM   1891  CA  GLN A 119       6.139   7.458 -14.673  1.00 59.30           C  
ATOM   1892  HA  GLN A 119       7.107   7.951 -14.582  1.00 59.30           H  
ATOM   1893  C   GLN A 119       6.294   6.402 -15.771  1.00 59.30           C  
ATOM   1894  CB  GLN A 119       5.806   6.824 -13.315  1.00 59.30           C  
ATOM   1895  HB2 GLN A 119       4.833   6.334 -13.349  1.00 59.30           H  
ATOM   1896  HB3 GLN A 119       6.562   6.068 -13.105  1.00 59.30           H  
ATOM   1897  O   GLN A 119       7.415   5.995 -16.062  1.00 59.30           O  
ATOM   1898  CG  GLN A 119       5.828   7.864 -12.185  1.00 59.30           C  
ATOM   1899  HG2 GLN A 119       4.948   8.504 -12.252  1.00 59.30           H  
ATOM   1900  HG3 GLN A 119       6.714   8.489 -12.297  1.00 59.30           H  
ATOM   1901  CD  GLN A 119       5.855   7.219 -10.805  1.00 59.30           C  
ATOM   1902  NE2 GLN A 119       6.748   7.636  -9.932  1.00 59.30           N  
ATOM   1903 HE21 GLN A 119       6.802   7.106  -9.073  1.00 59.30           H  
ATOM   1904 HE22 GLN A 119       7.447   8.321 -10.179  1.00 59.30           H  
ATOM   1905  OE1 GLN A 119       5.070   6.349 -10.474  1.00 59.30           O  
ATOM   1906  N   GLN A 120       5.197   6.030 -16.442  1.00 57.52           N  
ATOM   1907  H   GLN A 120       4.304   6.385 -16.130  1.00 57.52           H  
ATOM   1908  CA  GLN A 120       5.229   5.110 -17.586  1.00 57.52           C  
ATOM   1909  HA  GLN A 120       5.728   4.190 -17.282  1.00 57.52           H  
ATOM   1910  C   GLN A 120       6.021   5.689 -18.778  1.00 57.52           C  
ATOM   1911  CB  GLN A 120       3.797   4.769 -18.037  1.00 57.52           C  
ATOM   1912  HB2 GLN A 120       3.316   5.675 -18.405  1.00 57.52           H  
ATOM   1913  HB3 GLN A 120       3.870   4.077 -18.876  1.00 57.52           H  
ATOM   1914  O   GLN A 120       6.812   4.992 -19.403  1.00 57.52           O  
ATOM   1915  CG  GLN A 120       2.891   4.128 -16.966  1.00 57.52           C  
ATOM   1916  HG2 GLN A 120       2.816   4.782 -16.098  1.00 57.52           H  
ATOM   1917  HG3 GLN A 120       3.324   3.184 -16.637  1.00 57.52           H  
ATOM   1918  CD  GLN A 120       1.478   3.866 -17.492  1.00 57.52           C  
ATOM   1919  NE2 GLN A 120       0.525   3.547 -16.649  1.00 57.52           N  
ATOM   1920 HE21 GLN A 120       0.639   3.620 -15.648  1.00 57.52           H  
ATOM   1921 HE22 GLN A 120      -0.401   3.497 -17.050  1.00 57.52           H  
ATOM   1922  OE1 GLN A 120       1.193   3.962 -18.674  1.00 57.52           O  
ATOM   1923  N   THR A 121       5.831   6.974 -19.093  1.00 55.21           N  
ATOM   1924  H   THR A 121       5.162   7.488 -18.537  1.00 55.21           H  
ATOM   1925  CA  THR A 121       6.399   7.627 -20.291  1.00 55.21           C  
ATOM   1926  HA  THR A 121       6.332   6.932 -21.128  1.00 55.21           H  
ATOM   1927  C   THR A 121       7.870   7.991 -20.165  1.00 55.21           C  
ATOM   1928  CB  THR A 121       5.643   8.907 -20.674  1.00 55.21           C  
ATOM   1929  HB  THR A 121       6.259   9.501 -21.348  1.00 55.21           H  
ATOM   1930  O   THR A 121       8.597   7.877 -21.150  1.00 55.21           O  
ATOM   1931  CG2 THR A 121       4.333   8.601 -21.389  1.00 55.21           C  
ATOM   1932 HG21 THR A 121       4.540   8.082 -22.324  1.00 55.21           H  
ATOM   1933 HG22 THR A 121       3.696   7.974 -20.765  1.00 55.21           H  
ATOM   1934 HG23 THR A 121       3.816   9.534 -21.614  1.00 55.21           H  
ATOM   1935  OG1 THR A 121       5.332   9.676 -19.534  1.00 55.21           O  
ATOM   1936  HG1 THR A 121       4.632   9.219 -19.062  1.00 55.21           H  
ATOM   1937  N   LYS A 122       8.338   8.402 -18.978  1.00 52.82           N  
ATOM   1938  H   LYS A 122       7.680   8.500 -18.218  1.00 52.82           H  
ATOM   1939  CA  LYS A 122       9.747   8.779 -18.760  1.00 52.82           C  
ATOM   1940  HA  LYS A 122       9.990   9.629 -19.399  1.00 52.82           H  
ATOM   1941  C   LYS A 122      10.748   7.686 -19.156  1.00 52.82           C  
ATOM   1942  CB  LYS A 122       9.961   9.165 -17.283  1.00 52.82           C  
ATOM   1943  HB2 LYS A 122       9.301   8.575 -16.647  1.00 52.82           H  
ATOM   1944  HB3 LYS A 122      10.987   8.934 -16.998  1.00 52.82           H  
ATOM   1945  O   LYS A 122      11.919   8.000 -19.342  1.00 52.82           O  
ATOM   1946  CG  LYS A 122       9.738  10.662 -17.037  1.00 52.82           C  
ATOM   1947  HG2 LYS A 122       8.722  10.933 -17.327  1.00 52.82           H  
ATOM   1948  HG3 LYS A 122      10.443  11.233 -17.641  1.00 52.82           H  
ATOM   1949  CD  LYS A 122       9.955  10.991 -15.555  1.00 52.82           C  
ATOM   1950  HD2 LYS A 122       9.217  10.444 -14.969  1.00 52.82           H  
ATOM   1951  HD3 LYS A 122      10.954  10.673 -15.257  1.00 52.82           H  
ATOM   1952  CE  LYS A 122       9.796  12.494 -15.312  1.00 52.82           C  
ATOM   1953  HE2 LYS A 122      10.560  13.023 -15.882  1.00 52.82           H  
ATOM   1954  HE3 LYS A 122       8.820  12.799 -15.692  1.00 52.82           H  
ATOM   1955  NZ  LYS A 122       9.900  12.819 -13.868  1.00 52.82           N  
ATOM   1956  HZ1 LYS A 122       9.789  13.812 -13.716  1.00 52.82           H  
ATOM   1957  HZ2 LYS A 122      10.790  12.520 -13.495  1.00 52.82           H  
ATOM   1958  HZ3 LYS A 122       9.168  12.345 -13.359  1.00 52.82           H  
ATOM   1959  N   MET A 123      10.320   6.426 -19.229  1.00 49.81           N  
ATOM   1960  H   MET A 123       9.334   6.259 -19.087  1.00 49.81           H  
ATOM   1961  CA  MET A 123      11.216   5.271 -19.139  1.00 49.81           C  
ATOM   1962  HA  MET A 123      12.248   5.589 -19.285  1.00 49.81           H  
ATOM   1963  C   MET A 123      10.997   4.189 -20.186  1.00 49.81           C  
ATOM   1964  CB  MET A 123      11.078   4.714 -17.725  1.00 49.81           C  
ATOM   1965  HB2 MET A 123      10.027   4.566 -17.476  1.00 49.81           H  
ATOM   1966  HB3 MET A 123      11.567   3.743 -17.653  1.00 49.81           H  
ATOM   1967  O   MET A 123      11.694   3.180 -20.157  1.00 49.81           O  
ATOM   1968  CG  MET A 123      11.696   5.740 -16.770  1.00 49.81           C  
ATOM   1969  HG2 MET A 123      12.262   6.486 -17.329  1.00 49.81           H  
ATOM   1970  HG3 MET A 123      10.895   6.258 -16.244  1.00 49.81           H  
ATOM   1971  SD  MET A 123      12.837   5.091 -15.579  1.00 49.81           S  
ATOM   1972  CE  MET A 123      13.884   4.022 -16.634  1.00 49.81           C  
ATOM   1973  HE1 MET A 123      13.399   3.058 -16.787  1.00 49.81           H  
ATOM   1974  HE2 MET A 123      14.036   4.501 -17.601  1.00 49.81           H  
ATOM   1975  HE3 MET A 123      14.864   3.841 -16.192  1.00 49.81           H  
ATOM   1976  N   ALA A 124      10.103   4.425 -21.145  1.00 51.48           N  
ATOM   1977  H   ALA A 124       9.575   5.286 -21.112  1.00 51.48           H  
ATOM   1978  CA  ALA A 124       9.726   3.447 -22.158  1.00 51.48           C  
ATOM   1979  HA  ALA A 124       9.551   2.502 -21.644  1.00 51.48           H  
ATOM   1980  C   ALA A 124      10.810   3.140 -23.204  1.00 51.48           C  
ATOM   1981  CB  ALA A 124       8.398   3.881 -22.785  1.00 51.48           C  
ATOM   1982  HB1 ALA A 124       8.533   4.806 -23.346  1.00 51.48           H  
ATOM   1983  HB2 ALA A 124       7.656   4.031 -22.001  1.00 51.48           H  
ATOM   1984  HB3 ALA A 124       8.036   3.100 -23.454  1.00 51.48           H  
ATOM   1985  O   ALA A 124      10.486   2.676 -24.292  1.00 51.48           O  
ATOM   1986  N   VAL A 125      12.088   3.417 -22.929  1.00 48.19           N  
ATOM   1987  H   VAL A 125      12.301   3.655 -21.971  1.00 48.19           H  
ATOM   1988  CA  VAL A 125      13.178   2.893 -23.754  1.00 48.19           C  
ATOM   1989  HA  VAL A 125      12.833   2.791 -24.783  1.00 48.19           H  
ATOM   1990  C   VAL A 125      13.521   1.520 -23.184  1.00 48.19           C  
ATOM   1991  CB  VAL A 125      14.399   3.824 -23.804  1.00 48.19           C  
ATOM   1992  HB  VAL A 125      14.867   3.890 -22.822  1.00 48.19           H  
ATOM   1993  O   VAL A 125      14.148   1.453 -22.124  1.00 48.19           O  
ATOM   1994  CG1 VAL A 125      15.417   3.280 -24.818  1.00 48.19           C  
ATOM   1995 HG11 VAL A 125      15.770   2.298 -24.500  1.00 48.19           H  
ATOM   1996 HG12 VAL A 125      14.963   3.199 -25.805  1.00 48.19           H  
ATOM   1997 HG13 VAL A 125      16.276   3.948 -24.869  1.00 48.19           H  
ATOM   1998  CG2 VAL A 125      14.005   5.240 -24.248  1.00 48.19           C  
ATOM   1999 HG21 VAL A 125      14.896   5.862 -24.334  1.00 48.19           H  
ATOM   2000 HG22 VAL A 125      13.344   5.691 -23.509  1.00 48.19           H  
ATOM   2001 HG23 VAL A 125      13.493   5.202 -25.210  1.00 48.19           H  
ATOM   2002  N   PRO A 126      13.134   0.413 -23.843  1.00 50.89           N  
ATOM   2003  CA  PRO A 126      13.455  -0.912 -23.353  1.00 50.89           C  
ATOM   2004  HA  PRO A 126      13.163  -0.995 -22.306  1.00 50.89           H  
ATOM   2005  C   PRO A 126      14.962  -1.092 -23.506  1.00 50.89           C  
ATOM   2006  CB  PRO A 126      12.629  -1.901 -24.197  1.00 50.89           C  
ATOM   2007  HB2 PRO A 126      13.256  -2.448 -24.900  1.00 50.89           H  
ATOM   2008  HB3 PRO A 126      12.091  -2.602 -23.558  1.00 50.89           H  
ATOM   2009  O   PRO A 126      15.471  -1.313 -24.606  1.00 50.89           O  
ATOM   2010  CG  PRO A 126      11.651  -1.018 -24.971  1.00 50.89           C  
ATOM   2011  HG2 PRO A 126      10.754  -0.850 -24.375  1.00 50.89           H  
ATOM   2012  HG3 PRO A 126      11.400  -1.441 -25.943  1.00 50.89           H  
ATOM   2013  CD  PRO A 126      12.424   0.284 -25.102  1.00 50.89           C  
ATOM   2014  HD2 PRO A 126      11.737   1.100 -25.326  1.00 50.89           H  
ATOM   2015  HD3 PRO A 126      13.150   0.197 -25.910  1.00 50.89           H  
ATOM   2016  N   THR A 127      15.713  -0.965 -22.418  1.00 51.86           N  
ATOM   2017  H   THR A 127      15.313  -0.551 -21.588  1.00 51.86           H  
ATOM   2018  CA  THR A 127      17.128  -1.315 -22.454  1.00 51.86           C  
ATOM   2019  HA  THR A 127      17.543  -0.962 -23.398  1.00 51.86           H  
ATOM   2020  C   THR A 127      17.200  -2.834 -22.417  1.00 51.86           C  
ATOM   2021  CB  THR A 127      17.947  -0.675 -21.320  1.00 51.86           C  
ATOM   2022  HB  THR A 127      17.953  -1.325 -20.444  1.00 51.86           H  
ATOM   2023  O   THR A 127      16.808  -3.452 -21.432  1.00 51.86           O  
ATOM   2024  CG2 THR A 127      19.377  -0.412 -21.793  1.00 51.86           C  
ATOM   2025 HG21 THR A 127      19.839  -1.344 -22.121  1.00 51.86           H  
ATOM   2026 HG22 THR A 127      19.957   0.004 -20.970  1.00 51.86           H  
ATOM   2027 HG23 THR A 127      19.369   0.301 -22.617  1.00 51.86           H  
ATOM   2028  OG1 THR A 127      17.431   0.579 -20.952  1.00 51.86           O  
ATOM   2029  HG1 THR A 127      17.332   0.618 -19.998  1.00 51.86           H  
ATOM   2030  N   GLU A 128      17.713  -3.467 -23.470  1.00 53.88           N  
ATOM   2031  H   GLU A 128      17.869  -2.936 -24.315  1.00 53.88           H  
ATOM   2032  CA  GLU A 128      17.871  -4.932 -23.536  1.00 53.88           C  
ATOM   2033  HA  GLU A 128      16.882  -5.389 -23.503  1.00 53.88           H  
ATOM   2034  C   GLU A 128      18.693  -5.487 -22.347  1.00 53.88           C  
ATOM   2035  CB  GLU A 128      18.526  -5.253 -24.888  1.00 53.88           C  
ATOM   2036  HB2 GLU A 128      18.166  -4.541 -25.630  1.00 53.88           H  
ATOM   2037  HB3 GLU A 128      19.605  -5.130 -24.794  1.00 53.88           H  
ATOM   2038  O   GLU A 128      18.535  -6.636 -21.934  1.00 53.88           O  
ATOM   2039  CG  GLU A 128      18.194  -6.656 -25.408  1.00 53.88           C  
ATOM   2040  HG2 GLU A 128      17.110  -6.767 -25.442  1.00 53.88           H  
ATOM   2041  HG3 GLU A 128      18.588  -7.396 -24.711  1.00 53.88           H  
ATOM   2042  CD  GLU A 128      18.782  -6.909 -26.806  1.00 53.88           C  
ATOM   2043  OE1 GLU A 128      18.237  -7.796 -27.500  1.00 53.88           O  
ATOM   2044  OE2 GLU A 128      19.786  -6.244 -27.151  1.00 53.88           O  
ATOM   2045  N   LYS A 129      19.512  -4.614 -21.741  1.00 61.56           N  
ATOM   2046  H   LYS A 129      19.530  -3.692 -22.152  1.00 61.56           H  
ATOM   2047  CA  LYS A 129      20.297  -4.823 -20.516  1.00 61.56           C  
ATOM   2048  HA  LYS A 129      20.583  -5.873 -20.466  1.00 61.56           H  
ATOM   2049  C   LYS A 129      19.542  -4.560 -19.204  1.00 61.56           C  
ATOM   2050  CB  LYS A 129      21.572  -3.966 -20.579  1.00 61.56           C  
ATOM   2051  HB2 LYS A 129      22.092  -4.025 -19.623  1.00 61.56           H  
ATOM   2052  HB3 LYS A 129      21.305  -2.924 -20.754  1.00 61.56           H  
ATOM   2053  O   LYS A 129      20.184  -4.448 -18.164  1.00 61.56           O  
ATOM   2054  CG  LYS A 129      22.547  -4.448 -21.655  1.00 61.56           C  
ATOM   2055  HG2 LYS A 129      22.770  -5.503 -21.493  1.00 61.56           H  
ATOM   2056  HG3 LYS A 129      22.106  -4.321 -22.644  1.00 61.56           H  
ATOM   2057  CD  LYS A 129      23.840  -3.634 -21.559  1.00 61.56           C  
ATOM   2058  HD2 LYS A 129      23.620  -2.587 -21.766  1.00 61.56           H  
ATOM   2059  HD3 LYS A 129      24.246  -3.722 -20.552  1.00 61.56           H  
ATOM   2060  CE  LYS A 129      24.860  -4.164 -22.567  1.00 61.56           C  
ATOM   2061  HE2 LYS A 129      24.429  -4.095 -23.566  1.00 61.56           H  
ATOM   2062  HE3 LYS A 129      25.042  -5.217 -22.355  1.00 61.56           H  
ATOM   2063  NZ  LYS A 129      26.126  -3.395 -22.495  1.00 61.56           N  
ATOM   2064  HZ1 LYS A 129      25.956  -2.421 -22.700  1.00 61.56           H  
ATOM   2065  HZ2 LYS A 129      26.525  -3.463 -21.570  1.00 61.56           H  
ATOM   2066  HZ3 LYS A 129      26.794  -3.752 -23.164  1.00 61.56           H  
ATOM   2067  N   ALA A 130      18.219  -4.420 -19.222  1.00 62.63           N  
ATOM   2068  H   ALA A 130      17.723  -4.458 -20.101  1.00 62.63           H  
ATOM   2069  CA  ALA A 130      17.457  -4.201 -17.999  1.00 62.63           C  
ATOM   2070  HA  ALA A 130      17.850  -3.312 -17.506  1.00 62.63           H  
ATOM   2071  C   ALA A 130      17.634  -5.395 -17.053  1.00 62.63           C  
ATOM   2072  CB  ALA A 130      15.985  -3.936 -18.329  1.00 62.63           C  
ATOM   2073  HB1 ALA A 130      15.897  -3.034 -18.935  1.00 62.63           H  
ATOM   2074  HB2 ALA A 130      15.424  -3.792 -17.406  1.00 62.63           H  
ATOM   2075  HB3 ALA A 130      15.566  -4.781 -18.876  1.00 62.63           H  
ATOM   2076  O   ALA A 130      17.421  -6.551 -17.437  1.00 62.63           O  
ATOM   2077  N   GLN A 131      18.022  -5.093 -15.815  1.00 75.62           N  
ATOM   2078  H   GLN A 131      18.207  -4.126 -15.588  1.00 75.62           H  
ATOM   2079  CA  GLN A 131      18.181  -6.075 -14.754  1.00 75.62           C  
ATOM   2080  HA  GLN A 131      18.960  -6.777 -15.052  1.00 75.62           H  
ATOM   2081  C   GLN A 131      16.853  -6.837 -14.585  1.00 75.62           C  
ATOM   2082  CB  GLN A 131      18.656  -5.321 -13.500  1.00 75.62           C  
ATOM   2083  HB2 GLN A 131      17.824  -4.768 -13.063  1.00 75.62           H  
ATOM   2084  HB3 GLN A 131      19.412  -4.596 -13.799  1.00 75.62           H  
ATOM   2085  O   GLN A 131      15.773  -6.257 -14.672  1.00 75.62           O  
ATOM   2086  CG  GLN A 131      19.296  -6.225 -12.444  1.00 75.62           C  
ATOM   2087  HG2 GLN A 131      20.142  -6.744 -12.895  1.00 75.62           H  
ATOM   2088  HG3 GLN A 131      18.570  -6.971 -12.121  1.00 75.62           H  
ATOM   2089  CD  GLN A 131      19.806  -5.450 -11.228  1.00 75.62           C  
ATOM   2090  NE2 GLN A 131      20.547  -6.088 -10.350  1.00 75.62           N  
ATOM   2091 HE21 GLN A 131      20.907  -5.526  -9.591  1.00 75.62           H  
ATOM   2092 HE22 GLN A 131      20.798  -7.053 -10.509  1.00 75.62           H  
ATOM   2093  OE1 GLN A 131      19.572  -4.269 -11.036  1.00 75.62           O  
ATOM   2094  N   LYS A 132      16.899  -8.165 -14.435  1.00 85.18           N  
ATOM   2095  H   LYS A 132      17.814  -8.593 -14.440  1.00 85.18           H  
ATOM   2096  CA  LYS A 132      15.677  -9.011 -14.381  1.00 85.18           C  
ATOM   2097  HA  LYS A 132      14.808  -8.394 -14.611  1.00 85.18           H  
ATOM   2098  C   LYS A 132      15.397  -9.572 -12.990  1.00 85.18           C  
ATOM   2099  CB  LYS A 132      15.746 -10.120 -15.442  1.00 85.18           C  
ATOM   2100  HB2 LYS A 132      14.849 -10.735 -15.371  1.00 85.18           H  
ATOM   2101  HB3 LYS A 132      16.617 -10.746 -15.250  1.00 85.18           H  
ATOM   2102  O   LYS A 132      14.385 -10.248 -12.783  1.00 85.18           O  
ATOM   2103  CG  LYS A 132      15.823  -9.556 -16.864  1.00 85.18           C  
ATOM   2104  HG2 LYS A 132      16.741  -8.977 -16.964  1.00 85.18           H  
ATOM   2105  HG3 LYS A 132      14.970  -8.901 -17.043  1.00 85.18           H  
ATOM   2106  CD  LYS A 132      15.848 -10.670 -17.917  1.00 85.18           C  
ATOM   2107  HD2 LYS A 132      16.696 -11.324 -17.717  1.00 85.18           H  
ATOM   2108  HD3 LYS A 132      14.923 -11.245 -17.876  1.00 85.18           H  
ATOM   2109  CE  LYS A 132      16.010 -10.009 -19.293  1.00 85.18           C  
ATOM   2110  HE2 LYS A 132      16.843  -9.309 -19.234  1.00 85.18           H  
ATOM   2111  HE3 LYS A 132      15.121  -9.419 -19.513  1.00 85.18           H  
ATOM   2112  NZ  LYS A 132      16.270 -10.992 -20.376  1.00 85.18           N  
ATOM   2113  HZ1 LYS A 132      16.390 -10.502 -21.251  1.00 85.18           H  
ATOM   2114  HZ2 LYS A 132      17.139 -11.475 -20.197  1.00 85.18           H  
ATOM   2115  HZ3 LYS A 132      15.520 -11.662 -20.468  1.00 85.18           H  
ATOM   2116  N   ILE A 133      16.305  -9.314 -12.059  1.00 89.14           N  
ATOM   2117  H   ILE A 133      17.055  -8.684 -12.304  1.00 89.14           H  
ATOM   2118  CA  ILE A 133      16.301  -9.799 -10.687  1.00 89.14           C  
ATOM   2119  HA  ILE A 133      15.321 -10.201 -10.429  1.00 89.14           H  
ATOM   2120  C   ILE A 133      16.609  -8.589  -9.816  1.00 89.14           C  
ATOM   2121  CB  ILE A 133      17.371 -10.896 -10.491  1.00 89.14           C  
ATOM   2122  HB  ILE A 133      18.349 -10.431 -10.614  1.00 89.14           H  
ATOM   2123  O   ILE A 133      17.596  -7.903 -10.055  1.00 89.14           O  
ATOM   2124  CG1 ILE A 133      17.256 -12.035 -11.533  1.00 89.14           C  
ATOM   2125 HG12 ILE A 133      16.303 -12.550 -11.412  1.00 89.14           H  
ATOM   2126 HG13 ILE A 133      17.291 -11.622 -12.542  1.00 89.14           H  
ATOM   2127  CG2 ILE A 133      17.293 -11.481  -9.068  1.00 89.14           C  
ATOM   2128 HG21 ILE A 133      16.984 -10.737  -8.334  1.00 89.14           H  
ATOM   2129 HG22 ILE A 133      16.593 -12.315  -9.030  1.00 89.14           H  
ATOM   2130 HG23 ILE A 133      18.281 -11.845  -8.784  1.00 89.14           H  
ATOM   2131  CD1 ILE A 133      18.398 -13.052 -11.441  1.00 89.14           C  
ATOM   2132 HD11 ILE A 133      18.398 -13.535 -10.464  1.00 89.14           H  
ATOM   2133 HD12 ILE A 133      18.270 -13.812 -12.211  1.00 89.14           H  
ATOM   2134 HD13 ILE A 133      19.354 -12.551 -11.594  1.00 89.14           H  
ATOM   2135  N   PHE A 134      15.781  -8.328  -8.814  1.00 88.36           N  
ATOM   2136  H   PHE A 134      14.956  -8.900  -8.696  1.00 88.36           H  
ATOM   2137  CA  PHE A 134      15.979  -7.201  -7.908  1.00 88.36           C  
ATOM   2138  HA  PHE A 134      16.970  -6.773  -8.056  1.00 88.36           H  
ATOM   2139  C   PHE A 134      15.876  -7.674  -6.489  1.00 88.36           C  
ATOM   2140  CB  PHE A 134      14.954  -6.100  -8.150  1.00 88.36           C  
ATOM   2141  HB2 PHE A 134      13.947  -6.476  -7.967  1.00 88.36           H  
ATOM   2142  HB3 PHE A 134      15.131  -5.286  -7.447  1.00 88.36           H  
ATOM   2143  O   PHE A 134      14.991  -8.460  -6.169  1.00 88.36           O  
ATOM   2144  CG  PHE A 134      15.043  -5.571  -9.547  1.00 88.36           C  
ATOM   2145  CD1 PHE A 134      15.840  -4.447  -9.801  1.00 88.36           C  
ATOM   2146  HD1 PHE A 134      16.382  -3.974  -8.996  1.00 88.36           H  
ATOM   2147  CD2 PHE A 134      14.442  -6.276 -10.601  1.00 88.36           C  
ATOM   2148  HD2 PHE A 134      13.868  -7.171 -10.409  1.00 88.36           H  
ATOM   2149  CE1 PHE A 134      15.963  -3.953 -11.104  1.00 88.36           C  
ATOM   2150  HE1 PHE A 134      16.567  -3.081 -11.305  1.00 88.36           H  
ATOM   2151  CE2 PHE A 134      14.657  -5.845 -11.911  1.00 88.36           C  
ATOM   2152  HE2 PHE A 134      14.276  -6.436 -12.730  1.00 88.36           H  
ATOM   2153  CZ  PHE A 134      15.367  -4.653 -12.157  1.00 88.36           C  
ATOM   2154  HZ  PHE A 134      15.524  -4.292 -13.163  1.00 88.36           H  
ATOM   2155  N   TYR A 135      16.747  -7.156  -5.642  1.00 87.17           N  
ATOM   2156  H   TYR A 135      17.412  -6.473  -5.976  1.00 87.17           H  
ATOM   2157  CA  TYR A 135      16.702  -7.391  -4.217  1.00 87.17           C  
ATOM   2158  HA  TYR A 135      15.955  -8.150  -3.982  1.00 87.17           H  
ATOM   2159  C   TYR A 135      16.306  -6.104  -3.508  1.00 87.17           C  
ATOM   2160  CB  TYR A 135      18.059  -7.918  -3.766  1.00 87.17           C  
ATOM   2161  HB2 TYR A 135      18.259  -8.855  -4.286  1.00 87.17           H  
ATOM   2162  HB3 TYR A 135      18.838  -7.205  -4.036  1.00 87.17           H  
ATOM   2163  O   TYR A 135      16.807  -5.028  -3.833  1.00 87.17           O  
ATOM   2164  CG  TYR A 135      18.105  -8.183  -2.286  1.00 87.17           C  
ATOM   2165  CD1 TYR A 135      18.822  -7.322  -1.434  1.00 87.17           C  
ATOM   2166  HD1 TYR A 135      19.363  -6.478  -1.835  1.00 87.17           H  
ATOM   2167  CD2 TYR A 135      17.397  -9.280  -1.766  1.00 87.17           C  
ATOM   2168  HD2 TYR A 135      16.852  -9.938  -2.426  1.00 87.17           H  
ATOM   2169  CE1 TYR A 135      18.845  -7.570  -0.050  1.00 87.17           C  
ATOM   2170  HE1 TYR A 135      19.400  -6.929   0.619  1.00 87.17           H  
ATOM   2171  CE2 TYR A 135      17.425  -9.536  -0.388  1.00 87.17           C  
ATOM   2172  HE2 TYR A 135      16.912 -10.387   0.036  1.00 87.17           H  
ATOM   2173  OH  TYR A 135      18.148  -8.941   1.785  1.00 87.17           O  
ATOM   2174  HH  TYR A 135      18.664  -8.317   2.300  1.00 87.17           H  
ATOM   2175  CZ  TYR A 135      18.147  -8.681   0.465  1.00 87.17           C  
ATOM   2176  N   THR A 136      15.398  -6.211  -2.545  1.00 81.87           N  
ATOM   2177  H   THR A 136      15.038  -7.129  -2.327  1.00 81.87           H  
ATOM   2178  CA  THR A 136      15.039  -5.102  -1.666  1.00 81.87           C  
ATOM   2179  HA  THR A 136      15.702  -4.268  -1.897  1.00 81.87           H  
ATOM   2180  C   THR A 136      15.256  -5.517  -0.214  1.00 81.87           C  
ATOM   2181  CB  THR A 136      13.615  -4.580  -1.904  1.00 81.87           C  
ATOM   2182  HB  THR A 136      13.460  -3.713  -1.262  1.00 81.87           H  
ATOM   2183  O   THR A 136      14.880  -6.640   0.139  1.00 81.87           O  
ATOM   2184  CG2 THR A 136      13.381  -4.143  -3.351  1.00 81.87           C  
ATOM   2185 HG21 THR A 136      14.075  -3.343  -3.610  1.00 81.87           H  
ATOM   2186 HG22 THR A 136      12.359  -3.782  -3.473  1.00 81.87           H  
ATOM   2187 HG23 THR A 136      13.535  -4.979  -4.033  1.00 81.87           H  
ATOM   2188  OG1 THR A 136      12.624  -5.532  -1.598  1.00 81.87           O  
ATOM   2189  HG1 THR A 136      12.948  -6.372  -1.930  1.00 81.87           H  
ATOM   2190  N   PRO A 137      15.814  -4.630   0.630  1.00 77.00           N  
ATOM   2191  CA  PRO A 137      15.977  -4.902   2.054  1.00 77.00           C  
ATOM   2192  HA  PRO A 137      16.647  -5.753   2.181  1.00 77.00           H  
ATOM   2193  C   PRO A 137      14.640  -5.195   2.730  1.00 77.00           C  
ATOM   2194  CB  PRO A 137      16.622  -3.650   2.657  1.00 77.00           C  
ATOM   2195  HB2 PRO A 137      15.855  -2.982   3.051  1.00 77.00           H  
ATOM   2196  HB3 PRO A 137      17.338  -3.906   3.438  1.00 77.00           H  
ATOM   2197  O   PRO A 137      13.583  -4.797   2.224  1.00 77.00           O  
ATOM   2198  CG  PRO A 137      17.304  -2.983   1.468  1.00 77.00           C  
ATOM   2199  HG2 PRO A 137      18.282  -3.436   1.310  1.00 77.00           H  
ATOM   2200  HG3 PRO A 137      17.397  -1.905   1.604  1.00 77.00           H  
ATOM   2201  CD  PRO A 137      16.388  -3.331   0.300  1.00 77.00           C  
ATOM   2202  HD2 PRO A 137      15.593  -2.589   0.216  1.00 77.00           H  
ATOM   2203  HD3 PRO A 137      16.985  -3.363  -0.611  1.00 77.00           H  
ATOM   2204  N   ASP A 138      14.686  -5.844   3.888  1.00 76.07           N  
ATOM   2205  H   ASP A 138      15.573  -6.197   4.218  1.00 76.07           H  
ATOM   2206  CA  ASP A 138      13.500  -6.136   4.685  1.00 76.07           C  
ATOM   2207  HA  ASP A 138      12.858  -6.785   4.090  1.00 76.07           H  
ATOM   2208  C   ASP A 138      12.693  -4.885   5.068  1.00 76.07           C  
ATOM   2209  CB  ASP A 138      13.900  -6.901   5.949  1.00 76.07           C  
ATOM   2210  HB2 ASP A 138      14.514  -6.262   6.582  1.00 76.07           H  
ATOM   2211  HB3 ASP A 138      14.480  -7.784   5.679  1.00 76.07           H  
ATOM   2212  O   ASP A 138      13.213  -3.791   5.286  1.00 76.07           O  
ATOM   2213  CG  ASP A 138      12.694  -7.399   6.729  1.00 76.07           C  
ATOM   2214  OD1 ASP A 138      11.704  -7.834   6.094  1.00 76.07           O  
ATOM   2215  OD2 ASP A 138      12.759  -7.404   7.980  1.00 76.07           O  
ATOM   2216  N   PHE A 139      11.382  -5.071   5.183  1.00 73.93           N  
ATOM   2217  H   PHE A 139      11.065  -6.025   5.085  1.00 73.93           H  
ATOM   2218  CA  PHE A 139      10.493  -4.169   5.905  1.00 73.93           C  
ATOM   2219  HA  PHE A 139      11.063  -3.646   6.673  1.00 73.93           H  
ATOM   2220  C   PHE A 139       9.400  -5.042   6.528  1.00 73.93           C  
ATOM   2221  CB  PHE A 139       9.901  -3.128   4.952  1.00 73.93           C  
ATOM   2222  HB2 PHE A 139      10.718  -2.609   4.451  1.00 73.93           H  
ATOM   2223  HB3 PHE A 139       9.306  -3.671   4.217  1.00 73.93           H  
ATOM   2224  O   PHE A 139       8.653  -5.665   5.764  1.00 73.93           O  
ATOM   2225  CG  PHE A 139       9.025  -2.071   5.593  1.00 73.93           C  
ATOM   2226  CD1 PHE A 139       7.716  -1.846   5.128  1.00 73.93           C  
ATOM   2227  HD1 PHE A 139       7.308  -2.443   4.325  1.00 73.93           H  
ATOM   2228  CD2 PHE A 139       9.530  -1.274   6.636  1.00 73.93           C  
ATOM   2229  HD2 PHE A 139      10.530  -1.434   7.011  1.00 73.93           H  
ATOM   2230  CE1 PHE A 139       6.920  -0.839   5.698  1.00 73.93           C  
ATOM   2231  HE1 PHE A 139       5.918  -0.663   5.336  1.00 73.93           H  
ATOM   2232  CE2 PHE A 139       8.720  -0.290   7.229  1.00 73.93           C  
ATOM   2233  HE2 PHE A 139       9.091   0.277   8.069  1.00 73.93           H  
ATOM   2234  CZ  PHE A 139       7.412  -0.075   6.765  1.00 73.93           C  
ATOM   2235  HZ  PHE A 139       6.787   0.667   7.239  1.00 73.93           H  
ATOM   2236  N   PRO A 140       9.299  -5.138   7.863  1.00 82.32           N  
ATOM   2237  CA  PRO A 140       8.424  -6.114   8.509  1.00 82.32           C  
ATOM   2238  HA  PRO A 140       8.821  -7.102   8.279  1.00 82.32           H  
ATOM   2239  C   PRO A 140       6.967  -6.077   8.018  1.00 82.32           C  
ATOM   2240  CB  PRO A 140       8.568  -5.870  10.012  1.00 82.32           C  
ATOM   2241  HB2 PRO A 140       8.517  -6.802  10.574  1.00 82.32           H  
ATOM   2242  HB3 PRO A 140       7.794  -5.192  10.371  1.00 82.32           H  
ATOM   2243  O   PRO A 140       6.411  -7.139   7.726  1.00 82.32           O  
ATOM   2244  CG  PRO A 140       9.931  -5.195  10.167  1.00 82.32           C  
ATOM   2245  HG2 PRO A 140      10.703  -5.950  10.316  1.00 82.32           H  
ATOM   2246  HG3 PRO A 140       9.931  -4.488  10.996  1.00 82.32           H  
ATOM   2247  CD  PRO A 140      10.169  -4.489   8.837  1.00 82.32           C  
ATOM   2248  HD2 PRO A 140      11.218  -4.595   8.564  1.00 82.32           H  
ATOM   2249  HD3 PRO A 140       9.909  -3.433   8.920  1.00 82.32           H  
ATOM   2250  N   ALA A 141       6.398  -4.897   7.758  1.00 86.32           N  
ATOM   2251  H   ALA A 141       6.811  -4.085   8.196  1.00 86.32           H  
ATOM   2252  CA  ALA A 141       5.046  -4.778   7.203  1.00 86.32           C  
ATOM   2253  HA  ALA A 141       4.351  -5.268   7.884  1.00 86.32           H  
ATOM   2254  C   ALA A 141       4.893  -5.436   5.819  1.00 86.32           C  
ATOM   2255  CB  ALA A 141       4.679  -3.297   7.126  1.00 86.32           C  
ATOM   2256  HB1 ALA A 141       5.426  -2.765   6.537  1.00 86.32           H  
ATOM   2257  HB2 ALA A 141       3.692  -3.178   6.679  1.00 86.32           H  
ATOM   2258  HB3 ALA A 141       4.657  -2.878   8.132  1.00 86.32           H  
ATOM   2259  O   ALA A 141       3.830  -5.970   5.497  1.00 86.32           O  
ATOM   2260  N   ARG A 142       5.948  -5.454   4.988  1.00 88.15           N  
ATOM   2261  H   ARG A 142       6.832  -5.127   5.352  1.00 88.15           H  
ATOM   2262  CA  ARG A 142       5.924  -6.180   3.707  1.00 88.15           C  
ATOM   2263  HA  ARG A 142       5.001  -5.927   3.185  1.00 88.15           H  
ATOM   2264  C   ARG A 142       5.827  -7.688   3.922  1.00 88.15           C  
ATOM   2265  CB  ARG A 142       7.111  -5.813   2.793  1.00 88.15           C  
ATOM   2266  HB2 ARG A 142       8.042  -5.779   3.359  1.00 88.15           H  
ATOM   2267  HB3 ARG A 142       7.215  -6.589   2.034  1.00 88.15           H  
ATOM   2268  O   ARG A 142       5.139  -8.335   3.144  1.00 88.15           O  
ATOM   2269  CG  ARG A 142       6.876  -4.480   2.066  1.00 88.15           C  
ATOM   2270  HG2 ARG A 142       6.764  -3.670   2.786  1.00 88.15           H  
ATOM   2271  HG3 ARG A 142       5.931  -4.541   1.527  1.00 88.15           H  
ATOM   2272  CD  ARG A 142       7.972  -4.125   1.050  1.00 88.15           C  
ATOM   2273  HD2 ARG A 142       8.189  -5.008   0.448  1.00 88.15           H  
ATOM   2274  HD3 ARG A 142       7.582  -3.352   0.389  1.00 88.15           H  
ATOM   2275  NE  ARG A 142       9.199  -3.617   1.692  1.00 88.15           N  
ATOM   2276  HE  ARG A 142       9.122  -3.319   2.654  1.00 88.15           H  
ATOM   2277  NH1 ARG A 142      10.590  -3.855  -0.093  1.00 88.15           N  
ATOM   2278 HH11 ARG A 142      11.514  -4.100  -0.419  1.00 88.15           H  
ATOM   2279 HH12 ARG A 142       9.787  -4.121  -0.646  1.00 88.15           H  
ATOM   2280  NH2 ARG A 142      11.426  -3.222   1.886  1.00 88.15           N  
ATOM   2281 HH21 ARG A 142      11.324  -3.089   2.882  1.00 88.15           H  
ATOM   2282 HH22 ARG A 142      12.341  -3.552   1.616  1.00 88.15           H  
ATOM   2283  CZ  ARG A 142      10.402  -3.554   1.158  1.00 88.15           C  
ATOM   2284  N   ARG A 143       6.417  -8.258   4.978  1.00 88.60           N  
ATOM   2285  H   ARG A 143       6.898  -7.666   5.640  1.00 88.60           H  
ATOM   2286  CA  ARG A 143       6.264  -9.698   5.264  1.00 88.60           C  
ATOM   2287  HA  ARG A 143       6.523 -10.272   4.374  1.00 88.60           H  
ATOM   2288  C   ARG A 143       4.823 -10.070   5.585  1.00 88.60           C  
ATOM   2289  CB  ARG A 143       7.164 -10.147   6.416  1.00 88.60           C  
ATOM   2290  HB2 ARG A 143       6.905 -11.180   6.650  1.00 88.60           H  
ATOM   2291  HB3 ARG A 143       6.980  -9.547   7.307  1.00 88.60           H  
ATOM   2292  O   ARG A 143       4.315 -11.058   5.067  1.00 88.60           O  
ATOM   2293  CG  ARG A 143       8.645 -10.095   6.042  1.00 88.60           C  
ATOM   2294  HG2 ARG A 143       8.780 -10.552   5.061  1.00 88.60           H  
ATOM   2295  HG3 ARG A 143       8.993  -9.063   5.992  1.00 88.60           H  
ATOM   2296  CD  ARG A 143       9.462 -10.883   7.067  1.00 88.60           C  
ATOM   2297  HD2 ARG A 143      10.426 -11.110   6.612  1.00 88.60           H  
ATOM   2298  HD3 ARG A 143       8.972 -11.833   7.282  1.00 88.60           H  
ATOM   2299  NE  ARG A 143       9.624 -10.109   8.312  1.00 88.60           N  
ATOM   2300  HE  ARG A 143       8.785  -9.800   8.781  1.00 88.60           H  
ATOM   2301  NH1 ARG A 143      11.901  -9.901   8.197  1.00 88.60           N  
ATOM   2302 HH11 ARG A 143      11.901 -10.457   7.353  1.00 88.60           H  
ATOM   2303 HH12 ARG A 143      12.595  -9.171   8.261  1.00 88.60           H  
ATOM   2304  NH2 ARG A 143      10.791  -8.610   9.583  1.00 88.60           N  
ATOM   2305 HH21 ARG A 143       9.943  -8.241   9.989  1.00 88.60           H  
ATOM   2306 HH22 ARG A 143      11.615  -8.030   9.514  1.00 88.60           H  
ATOM   2307  CZ  ARG A 143      10.758  -9.560   8.701  1.00 88.60           C  
ATOM   2308  N   GLU A 144       4.146  -9.265   6.392  1.00 89.10           N  
ATOM   2309  H   GLU A 144       4.619  -8.478   6.812  1.00 89.10           H  
ATOM   2310  CA  GLU A 144       2.748  -9.525   6.742  1.00 89.10           C  
ATOM   2311  HA  GLU A 144       2.653 -10.542   7.123  1.00 89.10           H  
ATOM   2312  C   GLU A 144       1.826  -9.401   5.522  1.00 89.10           C  
ATOM   2313  CB  GLU A 144       2.356  -8.557   7.850  1.00 89.10           C  
ATOM   2314  HB2 GLU A 144       3.070  -8.672   8.666  1.00 89.10           H  
ATOM   2315  HB3 GLU A 144       2.432  -7.541   7.464  1.00 89.10           H  
ATOM   2316  O   GLU A 144       0.982 -10.267   5.284  1.00 89.10           O  
ATOM   2317  CG  GLU A 144       0.941  -8.813   8.386  1.00 89.10           C  
ATOM   2318  HG2 GLU A 144       0.891  -9.820   8.799  1.00 89.10           H  
ATOM   2319  HG3 GLU A 144       0.226  -8.740   7.567  1.00 89.10           H  
ATOM   2320  CD  GLU A 144       0.566  -7.794   9.464  1.00 89.10           C  
ATOM   2321  OE1 GLU A 144      -0.644  -7.553   9.664  1.00 89.10           O  
ATOM   2322  OE2 GLU A 144       1.484  -7.190  10.054  1.00 89.10           O  
ATOM   2323  N   VAL A 145       2.030  -8.375   4.688  1.00 92.01           N  
ATOM   2324  H   VAL A 145       2.709  -7.672   4.943  1.00 92.01           H  
ATOM   2325  CA  VAL A 145       1.267  -8.227   3.438  1.00 92.01           C  
ATOM   2326  HA  VAL A 145       0.208  -8.311   3.680  1.00 92.01           H  
ATOM   2327  C   VAL A 145       1.579  -9.357   2.455  1.00 92.01           C  
ATOM   2328  CB  VAL A 145       1.496  -6.845   2.804  1.00 92.01           C  
ATOM   2329  HB  VAL A 145       2.560  -6.679   2.636  1.00 92.01           H  
ATOM   2330  O   VAL A 145       0.677  -9.839   1.770  1.00 92.01           O  
ATOM   2331  CG1 VAL A 145       0.744  -6.708   1.472  1.00 92.01           C  
ATOM   2332 HG11 VAL A 145       0.821  -5.689   1.093  1.00 92.01           H  
ATOM   2333 HG12 VAL A 145       1.167  -7.380   0.725  1.00 92.01           H  
ATOM   2334 HG13 VAL A 145      -0.307  -6.960   1.614  1.00 92.01           H  
ATOM   2335  CG2 VAL A 145       0.949  -5.760   3.737  1.00 92.01           C  
ATOM   2336 HG21 VAL A 145       1.460  -5.780   4.700  1.00 92.01           H  
ATOM   2337 HG22 VAL A 145       1.090  -4.774   3.295  1.00 92.01           H  
ATOM   2338 HG23 VAL A 145      -0.115  -5.928   3.907  1.00 92.01           H  
ATOM   2339  N   PHE A 146       2.825  -9.828   2.410  1.00 92.24           N  
ATOM   2340  H   PHE A 146       3.534  -9.390   2.981  1.00 92.24           H  
ATOM   2341  CA  PHE A 146       3.219 -10.971   1.593  1.00 92.24           C  
ATOM   2342  HA  PHE A 146       2.971 -10.763   0.552  1.00 92.24           H  
ATOM   2343  C   PHE A 146       2.444 -12.229   2.003  1.00 92.24           C  
ATOM   2344  CB  PHE A 146       4.739 -11.162   1.693  1.00 92.24           C  
ATOM   2345  HB2 PHE A 146       5.018 -11.401   2.719  1.00 92.24           H  
ATOM   2346  HB3 PHE A 146       5.227 -10.224   1.427  1.00 92.24           H  
ATOM   2347  O   PHE A 146       1.842 -12.880   1.147  1.00 92.24           O  
ATOM   2348  CG  PHE A 146       5.284 -12.247   0.798  1.00 92.24           C  
ATOM   2349  CD1 PHE A 146       5.055 -13.599   1.110  1.00 92.24           C  
ATOM   2350  HD1 PHE A 146       4.513 -13.879   2.001  1.00 92.24           H  
ATOM   2351  CD2 PHE A 146       6.022 -11.907  -0.350  1.00 92.24           C  
ATOM   2352  HD2 PHE A 146       6.213 -10.871  -0.588  1.00 92.24           H  
ATOM   2353  CE1 PHE A 146       5.513 -14.598   0.245  1.00 92.24           C  
ATOM   2354  HE1 PHE A 146       5.237 -15.624   0.442  1.00 92.24           H  
ATOM   2355  CE2 PHE A 146       6.558 -12.919  -1.162  1.00 92.24           C  
ATOM   2356  HE2 PHE A 146       7.174 -12.666  -2.012  1.00 92.24           H  
ATOM   2357  CZ  PHE A 146       6.307 -14.265  -0.862  1.00 92.24           C  
ATOM   2358  HZ  PHE A 146       6.721 -15.038  -1.493  1.00 92.24           H  
ATOM   2359  N   GLU A 147       2.394 -12.550   3.300  1.00 88.18           N  
ATOM   2360  H   GLU A 147       2.919 -11.997   3.961  1.00 88.18           H  
ATOM   2361  CA  GLU A 147       1.639 -13.711   3.794  1.00 88.18           C  
ATOM   2362  HA  GLU A 147       1.930 -14.588   3.217  1.00 88.18           H  
ATOM   2363  C   GLU A 147       0.124 -13.550   3.593  1.00 88.18           C  
ATOM   2364  CB  GLU A 147       1.957 -13.985   5.273  1.00 88.18           C  
ATOM   2365  HB2 GLU A 147       1.273 -14.753   5.635  1.00 88.18           H  
ATOM   2366  HB3 GLU A 147       1.779 -13.081   5.856  1.00 88.18           H  
ATOM   2367  O   GLU A 147      -0.563 -14.516   3.232  1.00 88.18           O  
ATOM   2368  CG  GLU A 147       3.394 -14.472   5.530  1.00 88.18           C  
ATOM   2369  HG2 GLU A 147       4.080 -13.647   5.340  1.00 88.18           H  
ATOM   2370  HG3 GLU A 147       3.485 -14.735   6.583  1.00 88.18           H  
ATOM   2371  CD  GLU A 147       3.813 -15.683   4.672  1.00 88.18           C  
ATOM   2372  OE1 GLU A 147       4.972 -15.691   4.206  1.00 88.18           O  
ATOM   2373  OE2 GLU A 147       2.992 -16.603   4.418  1.00 88.18           O  
ATOM   2374  N   HIS A 148      -0.404 -12.327   3.732  1.00 87.68           N  
ATOM   2375  H   HIS A 148       0.185 -11.585   4.082  1.00 87.68           H  
ATOM   2376  CA  HIS A 148      -1.801 -12.028   3.411  1.00 87.68           C  
ATOM   2377  HA  HIS A 148      -2.435 -12.668   4.026  1.00 87.68           H  
ATOM   2378  C   HIS A 148      -2.117 -12.343   1.942  1.00 87.68           C  
ATOM   2379  CB  HIS A 148      -2.128 -10.563   3.742  1.00 87.68           C  
ATOM   2380  HB2 HIS A 148      -1.517  -9.899   3.130  1.00 87.68           H  
ATOM   2381  HB3 HIS A 148      -1.892 -10.371   4.788  1.00 87.68           H  
ATOM   2382  O   HIS A 148      -3.079 -13.057   1.649  1.00 87.68           O  
ATOM   2383  CG  HIS A 148      -3.585 -10.241   3.508  1.00 87.68           C  
ATOM   2384  CD2 HIS A 148      -4.124  -9.465   2.513  1.00 87.68           C  
ATOM   2385  HD2 HIS A 148      -3.568  -8.931   1.757  1.00 87.68           H  
ATOM   2386  ND1 HIS A 148      -4.635 -10.745   4.237  1.00 87.68           N  
ATOM   2387  HD1 HIS A 148      -4.559 -11.338   5.051  1.00 87.68           H  
ATOM   2388  CE1 HIS A 148      -5.777 -10.296   3.693  1.00 87.68           C  
ATOM   2389  HE1 HIS A 148      -6.765 -10.538   4.055  1.00 87.68           H  
ATOM   2390  NE2 HIS A 148      -5.523  -9.507   2.636  1.00 87.68           N  
ATOM   2391  N   LEU A 149      -1.277 -11.882   1.009  1.00 89.35           N  
ATOM   2392  H   LEU A 149      -0.494 -11.317   1.304  1.00 89.35           H  
ATOM   2393  CA  LEU A 149      -1.462 -12.154  -0.416  1.00 89.35           C  
ATOM   2394  HA  LEU A 149      -2.495 -11.929  -0.681  1.00 89.35           H  
ATOM   2395  C   LEU A 149      -1.249 -13.623  -0.768  1.00 89.35           C  
ATOM   2396  CB  LEU A 149      -0.523 -11.282  -1.252  1.00 89.35           C  
ATOM   2397  HB2 LEU A 149       0.493 -11.388  -0.872  1.00 89.35           H  
ATOM   2398  HB3 LEU A 149      -0.544 -11.660  -2.274  1.00 89.35           H  
ATOM   2399  O   LEU A 149      -2.021 -14.175  -1.548  1.00 89.35           O  
ATOM   2400  CG  LEU A 149      -0.892  -9.792  -1.292  1.00 89.35           C  
ATOM   2401  HG  LEU A 149      -0.740  -9.331  -0.316  1.00 89.35           H  
ATOM   2402  CD1 LEU A 149       0.016  -9.126  -2.313  1.00 89.35           C  
ATOM   2403 HD11 LEU A 149      -0.325  -9.383  -3.316  1.00 89.35           H  
ATOM   2404 HD12 LEU A 149      -0.000  -8.044  -2.181  1.00 89.35           H  
ATOM   2405 HD13 LEU A 149       1.032  -9.500  -2.188  1.00 89.35           H  
ATOM   2406  CD2 LEU A 149      -2.336  -9.562  -1.744  1.00 89.35           C  
ATOM   2407 HD21 LEU A 149      -3.019  -9.797  -0.927  1.00 89.35           H  
ATOM   2408 HD22 LEU A 149      -2.482  -8.518  -2.019  1.00 89.35           H  
ATOM   2409 HD23 LEU A 149      -2.562 -10.190  -2.606  1.00 89.35           H  
ATOM   2410  N   LYS A 150      -0.262 -14.287  -0.168  1.00 85.52           N  
ATOM   2411  H   LYS A 150       0.362 -13.768   0.433  1.00 85.52           H  
ATOM   2412  CA  LYS A 150      -0.039 -15.727  -0.344  1.00 85.52           C  
ATOM   2413  HA  LYS A 150       0.114 -15.941  -1.402  1.00 85.52           H  
ATOM   2414  C   LYS A 150      -1.266 -16.531   0.068  1.00 85.52           C  
ATOM   2415  CB  LYS A 150       1.222 -16.101   0.439  1.00 85.52           C  
ATOM   2416  HB2 LYS A 150       1.066 -15.867   1.492  1.00 85.52           H  
ATOM   2417  HB3 LYS A 150       2.047 -15.490   0.075  1.00 85.52           H  
ATOM   2418  O   LYS A 150      -1.678 -17.433  -0.665  1.00 85.52           O  
ATOM   2419  CG  LYS A 150       1.614 -17.578   0.317  1.00 85.52           C  
ATOM   2420  HG2 LYS A 150       1.709 -17.860  -0.732  1.00 85.52           H  
ATOM   2421  HG3 LYS A 150       0.838 -18.186   0.783  1.00 85.52           H  
ATOM   2422  CD  LYS A 150       2.956 -17.791   1.034  1.00 85.52           C  
ATOM   2423  HD2 LYS A 150       3.775 -17.727   0.318  1.00 85.52           H  
ATOM   2424  HD3 LYS A 150       3.100 -16.990   1.760  1.00 85.52           H  
ATOM   2425  CE  LYS A 150       3.006 -19.129   1.772  1.00 85.52           C  
ATOM   2426  HE2 LYS A 150       3.493 -19.883   1.154  1.00 85.52           H  
ATOM   2427  HE3 LYS A 150       1.983 -19.442   1.981  1.00 85.52           H  
ATOM   2428  NZ  LYS A 150       3.714 -18.960   3.068  1.00 85.52           N  
ATOM   2429  HZ1 LYS A 150       3.454 -18.098   3.527  1.00 85.52           H  
ATOM   2430  HZ2 LYS A 150       4.716 -18.881   2.973  1.00 85.52           H  
ATOM   2431  HZ3 LYS A 150       3.541 -19.697   3.736  1.00 85.52           H  
ATOM   2432  N   THR A 151      -1.907 -16.153   1.169  1.00 79.64           N  
ATOM   2433  H   THR A 151      -1.493 -15.422   1.730  1.00 79.64           H  
ATOM   2434  CA  THR A 151      -3.181 -16.741   1.601  1.00 79.64           C  
ATOM   2435  HA  THR A 151      -3.065 -17.823   1.663  1.00 79.64           H  
ATOM   2436  C   THR A 151      -4.295 -16.450   0.592  1.00 79.64           C  
ATOM   2437  CB  THR A 151      -3.560 -16.232   2.997  1.00 79.64           C  
ATOM   2438  HB  THR A 151      -3.724 -15.155   2.976  1.00 79.64           H  
ATOM   2439  O   THR A 151      -4.965 -17.375   0.131  1.00 79.64           O  
ATOM   2440  CG2 THR A 151      -4.812 -16.921   3.536  1.00 79.64           C  
ATOM   2441 HG21 THR A 151      -5.682 -16.646   2.940  1.00 79.64           H  
ATOM   2442 HG22 THR A 151      -4.974 -16.591   4.562  1.00 79.64           H  
ATOM   2443 HG23 THR A 151      -4.678 -18.002   3.520  1.00 79.64           H  
ATOM   2444  OG1 THR A 151      -2.517 -16.522   3.898  1.00 79.64           O  
ATOM   2445  HG1 THR A 151      -1.823 -15.868   3.786  1.00 79.64           H  
ATOM   2446  N   ALA A 152      -4.441 -15.191   0.166  1.00 80.13           N  
ATOM   2447  H   ALA A 152      -3.871 -14.469   0.583  1.00 80.13           H  
ATOM   2448  CA  ALA A 152      -5.454 -14.781  -0.806  1.00 80.13           C  
ATOM   2449  HA  ALA A 152      -6.435 -15.060  -0.421  1.00 80.13           H  
ATOM   2450  C   ALA A 152      -5.291 -15.458  -2.182  1.00 80.13           C  
ATOM   2451  CB  ALA A 152      -5.404 -13.253  -0.933  1.00 80.13           C  
ATOM   2452  HB1 ALA A 152      -6.206 -12.914  -1.589  1.00 80.13           H  
ATOM   2453  HB2 ALA A 152      -5.538 -12.795   0.047  1.00 80.13           H  
ATOM   2454  HB3 ALA A 152      -4.445 -12.939  -1.345  1.00 80.13           H  
ATOM   2455  O   ALA A 152      -6.275 -15.685  -2.880  1.00 80.13           O  
ATOM   2456  N   PHE A 153      -4.062 -15.778  -2.594  1.00 77.52           N  
ATOM   2457  H   PHE A 153      -3.286 -15.473  -2.024  1.00 77.52           H  
ATOM   2458  CA  PHE A 153      -3.758 -16.379  -3.899  1.00 77.52           C  
ATOM   2459  HA  PHE A 153      -4.475 -16.034  -4.644  1.00 77.52           H  
ATOM   2460  C   PHE A 153      -3.862 -17.905  -3.858  1.00 77.52           C  
ATOM   2461  CB  PHE A 153      -2.349 -15.964  -4.346  1.00 77.52           C  
ATOM   2462  HB2 PHE A 153      -1.646 -16.170  -3.538  1.00 77.52           H  
ATOM   2463  HB3 PHE A 153      -2.068 -16.605  -5.182  1.00 77.52           H  
ATOM   2464  O   PHE A 153      -4.193 -18.533  -4.862  1.00 77.52           O  
ATOM   2465  CG  PHE A 153      -2.147 -14.526  -4.800  1.00 77.52           C  
ATOM   2466  CD1 PHE A 153      -2.962 -13.460  -4.366  1.00 77.52           C  
ATOM   2467  HD1 PHE A 153      -3.774 -13.616  -3.672  1.00 77.52           H  
ATOM   2468  CD2 PHE A 153      -1.060 -14.240  -5.641  1.00 77.52           C  
ATOM   2469  HD2 PHE A 153      -0.404 -15.034  -5.964  1.00 77.52           H  
ATOM   2470  CE1 PHE A 153      -2.698 -12.143  -4.772  1.00 77.52           C  
ATOM   2471  HE1 PHE A 153      -3.291 -11.331  -4.379  1.00 77.52           H  
ATOM   2472  CE2 PHE A 153      -0.804 -12.923  -6.049  1.00 77.52           C  
ATOM   2473  HE2 PHE A 153       0.051 -12.730  -6.680  1.00 77.52           H  
ATOM   2474  CZ  PHE A 153      -1.623 -11.869  -5.625  1.00 77.52           C  
ATOM   2475  HZ  PHE A 153      -1.397 -10.853  -5.913  1.00 77.52           H  
ATOM   2476  N   SER A 154      -3.599 -18.502  -2.693  1.00 66.95           N  
ATOM   2477  H   SER A 154      -3.284 -17.929  -1.923  1.00 66.95           H  
ATOM   2478  CA  SER A 154      -3.774 -19.941  -2.465  1.00 66.95           C  
ATOM   2479  HA  SER A 154      -3.322 -20.494  -3.288  1.00 66.95           H  
ATOM   2480  C   SER A 154      -5.247 -20.332  -2.389  1.00 66.95           C  
ATOM   2481  CB  SER A 154      -3.089 -20.362  -1.165  1.00 66.95           C  
ATOM   2482  HB2 SER A 154      -3.213 -21.436  -1.028  1.00 66.95           H  
ATOM   2483  HB3 SER A 154      -3.543 -19.844  -0.321  1.00 66.95           H  
ATOM   2484  O   SER A 154      -5.602 -21.465  -2.711  1.00 66.95           O  
ATOM   2485  OG  SER A 154      -1.710 -20.057  -1.221  1.00 66.95           O  
ATOM   2486  HG  SER A 154      -1.618 -19.114  -1.066  1.00 66.95           H  
ATOM   2487  N   CYS A 155      -6.107 -19.393  -1.986  1.00 58.80           N  
ATOM   2488  H   CYS A 155      -5.737 -18.501  -1.692  1.00 58.80           H  
ATOM   2489  CA  CYS A 155      -7.550 -19.557  -2.000  1.00 58.80           C  
ATOM   2490  HA  CYS A 155      -7.786 -20.523  -1.554  1.00 58.80           H  
ATOM   2491  C   CYS A 155      -8.046 -19.559  -3.451  1.00 58.80           C  
ATOM   2492  CB  CYS A 155      -8.181 -18.465  -1.128  1.00 58.80           C  
ATOM   2493  HB2 CYS A 155      -7.418 -18.087  -0.447  1.00 58.80           H  
ATOM   2494  HB3 CYS A 155      -8.500 -17.621  -1.740  1.00 58.80           H  
ATOM   2495  O   CYS A 155      -8.451 -18.540  -4.008  1.00 58.80           O  
ATOM   2496  SG  CYS A 155      -9.553 -19.020  -0.093  1.00 58.80           S  
ATOM   2497  N   THR A 156      -7.981 -20.721  -4.095  1.00 51.13           N  
ATOM   2498  H   THR A 156      -7.518 -21.496  -3.642  1.00 51.13           H  
ATOM   2499  CA  THR A 156      -8.645 -20.963  -5.371  1.00 51.13           C  
ATOM   2500  HA  THR A 156      -8.269 -20.266  -6.119  1.00 51.13           H  
ATOM   2501  C   THR A 156     -10.132 -20.709  -5.173  1.00 51.13           C  
ATOM   2502  CB  THR A 156      -8.405 -22.401  -5.860  1.00 51.13           C  
ATOM   2503  HB  THR A 156      -9.118 -22.633  -6.651  1.00 51.13           H  
ATOM   2504  O   THR A 156     -10.820 -21.530  -4.566  1.00 51.13           O  
ATOM   2505  CG2 THR A 156      -6.988 -22.557  -6.415  1.00 51.13           C  
ATOM   2506 HG21 THR A 156      -6.253 -22.380  -5.630  1.00 51.13           H  
ATOM   2507 HG22 THR A 156      -6.835 -21.836  -7.217  1.00 51.13           H  
ATOM   2508 HG23 THR A 156      -6.865 -23.568  -6.803  1.00 51.13           H  
ATOM   2509  OG1 THR A 156      -8.560 -23.327  -4.810  1.00 51.13           O  
ATOM   2510  HG1 THR A 156      -9.411 -23.140  -4.407  1.00 51.13           H  
ATOM   2511  N   LYS A 157     -10.632 -19.561  -5.643  1.00 47.09           N  
ATOM   2512  H   LYS A 157      -9.992 -18.868  -6.004  1.00 47.09           H  
ATOM   2513  CA  LYS A 157     -12.069 -19.354  -5.800  1.00 47.09           C  
ATOM   2514  HA  LYS A 157     -12.582 -19.527  -4.854  1.00 47.09           H  
ATOM   2515  C   LYS A 157     -12.550 -20.407  -6.799  1.00 47.09           C  
ATOM   2516  CB  LYS A 157     -12.386 -17.927  -6.313  1.00 47.09           C  
ATOM   2517  HB2 LYS A 157     -11.735 -17.696  -7.156  1.00 47.09           H  
ATOM   2518  HB3 LYS A 157     -13.412 -17.930  -6.679  1.00 47.09           H  
ATOM   2519  O   LYS A 157     -12.431 -20.198  -8.002  1.00 47.09           O  
ATOM   2520  CG  LYS A 157     -12.271 -16.805  -5.265  1.00 47.09           C  
ATOM   2521  HG2 LYS A 157     -12.900 -17.054  -4.411  1.00 47.09           H  
ATOM   2522  HG3 LYS A 157     -11.237 -16.726  -4.929  1.00 47.09           H  
ATOM   2523  CD  LYS A 157     -12.728 -15.450  -5.849  1.00 47.09           C  
ATOM   2524  HD2 LYS A 157     -13.743 -15.553  -6.234  1.00 47.09           H  
ATOM   2525  HD3 LYS A 157     -12.070 -15.171  -6.671  1.00 47.09           H  
ATOM   2526  CE  LYS A 157     -12.705 -14.341  -4.784  1.00 47.09           C  
ATOM   2527  HE2 LYS A 157     -11.682 -14.223  -4.427  1.00 47.09           H  
ATOM   2528  HE3 LYS A 157     -13.319 -14.654  -3.939  1.00 47.09           H  
ATOM   2529  NZ  LYS A 157     -13.198 -13.039  -5.304  1.00 47.09           N  
ATOM   2530  HZ1 LYS A 157     -14.140 -13.091  -5.666  1.00 47.09           H  
ATOM   2531  HZ2 LYS A 157     -13.155 -12.312  -4.604  1.00 47.09           H  
ATOM   2532  HZ3 LYS A 157     -12.620 -12.722  -6.069  1.00 47.09           H  
ATOM   2533  N   ASP A 158     -13.130 -21.505  -6.327  1.00 41.50           N  
ATOM   2534  H   ASP A 158     -13.070 -21.709  -5.339  1.00 41.50           H  
ATOM   2535  CA  ASP A 158     -14.218 -22.107  -7.093  1.00 41.50           C  
ATOM   2536  HA  ASP A 158     -13.917 -22.237  -8.132  1.00 41.50           H  
ATOM   2537  C   ASP A 158     -15.337 -21.059  -7.065  1.00 41.50           C  
ATOM   2538  CB  ASP A 158     -14.643 -23.478  -6.519  1.00 41.50           C  
ATOM   2539  HB2 ASP A 158     -15.710 -23.608  -6.696  1.00 41.50           H  
ATOM   2540  HB3 ASP A 158     -14.484 -23.490  -5.441  1.00 41.50           H  
ATOM   2541  O   ASP A 158     -16.154 -21.017  -6.156  1.00 41.50           O  
ATOM   2542  CG  ASP A 158     -13.938 -24.686  -7.164  1.00 41.50           C  
ATOM   2543  OD1 ASP A 158     -13.318 -24.522  -8.239  1.00 41.50           O  
ATOM   2544  OD2 ASP A 158     -14.070 -25.800  -6.607  1.00 41.50           O  
ATOM   2545  N   THR A 159     -15.316 -20.115  -8.010  1.00 43.16           N  
ATOM   2546  H   THR A 159     -14.588 -20.159  -8.708  1.00 43.16           H  
ATOM   2547  CA  THR A 159     -16.238 -18.963  -8.056  1.00 43.16           C  
ATOM   2548  HA  THR A 159     -16.010 -18.276  -7.241  1.00 43.16           H  
ATOM   2549  C   THR A 159     -17.697 -19.371  -7.906  1.00 43.16           C  
ATOM   2550  CB  THR A 159     -16.120 -18.225  -9.398  1.00 43.16           C  
ATOM   2551  HB  THR A 159     -17.008 -17.613  -9.558  1.00 43.16           H  
ATOM   2552  O   THR A 159     -18.485 -18.644  -7.311  1.00 43.16           O  
ATOM   2553  CG2 THR A 159     -14.900 -17.312  -9.444  1.00 43.16           C  
ATOM   2554 HG21 THR A 159     -14.967 -16.571  -8.647  1.00 43.16           H  
ATOM   2555 HG22 THR A 159     -13.989 -17.896  -9.318  1.00 43.16           H  
ATOM   2556 HG23 THR A 159     -14.865 -16.791 -10.401  1.00 43.16           H  
ATOM   2557  OG1 THR A 159     -15.993 -19.153 -10.456  1.00 43.16           O  
ATOM   2558  HG1 THR A 159     -15.904 -18.654 -11.271  1.00 43.16           H  
ATOM   2559  N   SER A 160     -18.051 -20.544  -8.432  1.00 43.69           N  
ATOM   2560  H   SER A 160     -17.328 -21.065  -8.907  1.00 43.69           H  
ATOM   2561  CA  SER A 160     -19.419 -21.060  -8.428  1.00 43.69           C  
ATOM   2562  HA  SER A 160     -20.072 -20.276  -8.811  1.00 43.69           H  
ATOM   2563  C   SER A 160     -19.961 -21.424  -7.041  1.00 43.69           C  
ATOM   2564  CB  SER A 160     -19.530 -22.252  -9.383  1.00 43.69           C  
ATOM   2565  HB2 SER A 160     -20.563 -22.599  -9.393  1.00 43.69           H  
ATOM   2566  HB3 SER A 160     -19.267 -21.933 -10.392  1.00 43.69           H  
ATOM   2567  O   SER A 160     -21.178 -21.507  -6.882  1.00 43.69           O  
ATOM   2568  OG  SER A 160     -18.686 -23.324  -8.994  1.00 43.69           O  
ATOM   2569  HG  SER A 160     -17.794 -23.168  -9.311  1.00 43.69           H  
ATOM   2570  N   LYS A 161     -19.109 -21.618  -6.026  1.00 40.98           N  
ATOM   2571  H   LYS A 161     -18.121 -21.509  -6.202  1.00 40.98           H  
ATOM   2572  CA  LYS A 161     -19.522 -21.847  -4.635  1.00 40.98           C  
ATOM   2573  HA  LYS A 161     -20.476 -21.353  -4.449  1.00 40.98           H  
ATOM   2574  C   LYS A 161     -18.472 -21.226  -3.728  1.00 40.98           C  
ATOM   2575  CB  LYS A 161     -19.670 -23.358  -4.354  1.00 40.98           C  
ATOM   2576  HB2 LYS A 161     -18.748 -23.872  -4.626  1.00 40.98           H  
ATOM   2577  HB3 LYS A 161     -19.837 -23.494  -3.286  1.00 40.98           H  
ATOM   2578  O   LYS A 161     -17.342 -21.704  -3.717  1.00 40.98           O  
ATOM   2579  CG  LYS A 161     -20.848 -23.979  -5.121  1.00 40.98           C  
ATOM   2580  HG2 LYS A 161     -21.751 -23.407  -4.908  1.00 40.98           H  
ATOM   2581  HG3 LYS A 161     -20.641 -23.937  -6.190  1.00 40.98           H  
ATOM   2582  CD  LYS A 161     -21.089 -25.443  -4.754  1.00 40.98           C  
ATOM   2583  HD2 LYS A 161     -20.196 -26.023  -4.987  1.00 40.98           H  
ATOM   2584  HD3 LYS A 161     -21.307 -25.518  -3.689  1.00 40.98           H  
ATOM   2585  CE  LYS A 161     -22.281 -25.946  -5.577  1.00 40.98           C  
ATOM   2586  HE2 LYS A 161     -23.143 -25.318  -5.353  1.00 40.98           H  
ATOM   2587  HE3 LYS A 161     -22.048 -25.815  -6.634  1.00 40.98           H  
ATOM   2588  NZ  LYS A 161     -22.590 -27.367  -5.288  1.00 40.98           N  
ATOM   2589  HZ1 LYS A 161     -21.794 -27.950  -5.505  1.00 40.98           H  
ATOM   2590  HZ2 LYS A 161     -22.821 -27.478  -4.311  1.00 40.98           H  
ATOM   2591  HZ3 LYS A 161     -23.381 -27.669  -5.839  1.00 40.98           H  
ATOM   2592  N   GLY A 162     -18.839 -20.173  -2.983  1.00 44.41           N  
ATOM   2593  H   GLY A 162     -19.786 -19.834  -3.071  1.00 44.41           H  
ATOM   2594  CA  GLY A 162     -17.945 -19.513  -2.021  1.00 44.41           C  
ATOM   2595  HA2 GLY A 162     -17.281 -18.841  -2.564  1.00 44.41           H  
ATOM   2596  HA3 GLY A 162     -18.525 -18.938  -1.299  1.00 44.41           H  
ATOM   2597  C   GLY A 162     -17.116 -20.551  -1.272  1.00 44.41           C  
ATOM   2598  O   GLY A 162     -17.660 -21.596  -0.925  1.00 44.41           O  
ATOM   2599  N   CYS A 163     -15.806 -20.325  -1.142  1.00 46.69           N  
ATOM   2600  H   CYS A 163     -15.433 -19.441  -1.457  1.00 46.69           H  
ATOM   2601  CA  CYS A 163     -14.863 -21.361  -0.725  1.00 46.69           C  
ATOM   2602  HA  CYS A 163     -14.926 -22.188  -1.433  1.00 46.69           H  
ATOM   2603  C   CYS A 163     -15.257 -21.902   0.658  1.00 46.69           C  
ATOM   2604  CB  CYS A 163     -13.444 -20.785  -0.798  1.00 46.69           C  
ATOM   2605  HB2 CYS A 163     -13.224 -20.499  -1.827  1.00 46.69           H  
ATOM   2606  HB3 CYS A 163     -13.392 -19.892  -0.175  1.00 46.69           H  
ATOM   2607  O   CYS A 163     -14.887 -21.359   1.692  1.00 46.69           O  
ATOM   2608  SG  CYS A 163     -12.212 -22.008  -0.257  1.00 46.69           S  
ATOM   2609  HG  CYS A 163     -11.171 -21.171  -0.265  1.00 46.69           H  
ATOM   2610  N   SER A 164     -16.047 -22.974   0.671  1.00 46.53           N  
ATOM   2611  H   SER A 164     -16.427 -23.280  -0.213  1.00 46.53           H  
ATOM   2612  CA  SER A 164     -16.688 -23.504   1.875  1.00 46.53           C  
ATOM   2613  HA  SER A 164     -17.259 -22.713   2.361  1.00 46.53           H  
ATOM   2614  C   SER A 164     -15.661 -24.020   2.872  1.00 46.53           C  
ATOM   2615  CB  SER A 164     -17.640 -24.634   1.472  1.00 46.53           C  
ATOM   2616  HB2 SER A 164     -18.433 -24.217   0.851  1.00 46.53           H  
ATOM   2617  HB3 SER A 164     -18.090 -25.072   2.364  1.00 46.53           H  
ATOM   2618  O   SER A 164     -15.906 -24.039   4.070  1.00 46.53           O  
ATOM   2619  OG  SER A 164     -16.956 -25.636   0.733  1.00 46.53           O  
ATOM   2620  HG  SER A 164     -16.556 -26.244   1.360  1.00 46.53           H  
ATOM   2621  N   ASN A 165     -14.503 -24.438   2.359  1.00 45.08           N  
ATOM   2622  H   ASN A 165     -14.398 -24.381   1.356  1.00 45.08           H  
ATOM   2623  CA  ASN A 165     -13.392 -24.922   3.162  1.00 45.08           C  
ATOM   2624  HA  ASN A 165     -13.776 -25.459   4.029  1.00 45.08           H  
ATOM   2625  C   ASN A 165     -12.506 -23.806   3.701  1.00 45.08           C  
ATOM   2626  CB  ASN A 165     -12.546 -25.872   2.314  1.00 45.08           C  
ATOM   2627  HB2 ASN A 165     -11.620 -26.094   2.844  1.00 45.08           H  
ATOM   2628  HB3 ASN A 165     -12.292 -25.395   1.367  1.00 45.08           H  
ATOM   2629  O   ASN A 165     -11.780 -24.046   4.665  1.00 45.08           O  
ATOM   2630  CG  ASN A 165     -13.234 -27.189   2.061  1.00 45.08           C  
ATOM   2631  ND2 ASN A 165     -12.797 -27.896   1.055  1.00 45.08           N  
ATOM   2632 HD21 ASN A 165     -12.052 -27.541   0.472  1.00 45.08           H  
ATOM   2633 HD22 ASN A 165     -13.274 -28.776   0.921  1.00 45.08           H  
ATOM   2634  OD1 ASN A 165     -14.164 -27.608   2.721  1.00 45.08           O  
ATOM   2635  N   CYS A 166     -12.511 -22.606   3.107  1.00 46.47           N  
ATOM   2636  H   CYS A 166     -13.196 -22.389   2.397  1.00 46.47           H  
ATOM   2637  CA  CYS A 166     -11.854 -21.502   3.777  1.00 46.47           C  
ATOM   2638  HA  CYS A 166     -10.979 -21.897   4.293  1.00 46.47           H  
ATOM   2639  C   CYS A 166     -12.803 -20.998   4.868  1.00 46.47           C  
ATOM   2640  CB  CYS A 166     -11.261 -20.453   2.817  1.00 46.47           C  
ATOM   2641  HB2 CYS A 166     -10.528 -19.867   3.370  1.00 46.47           H  
ATOM   2642  HB3 CYS A 166     -10.734 -20.957   2.007  1.00 46.47           H  
ATOM   2643  O   CYS A 166     -13.605 -20.093   4.678  1.00 46.47           O  
ATOM   2644  SG  CYS A 166     -12.454 -19.277   2.124  1.00 46.47           S  
ATOM   2645  HG  CYS A 166     -13.240 -19.160   3.197  1.00 46.47           H  
ATOM   2646  N   ASN A 167     -12.620 -21.504   6.086  1.00 44.84           N  
ATOM   2647  H   ASN A 167     -12.103 -22.366   6.182  1.00 44.84           H  
ATOM   2648  CA  ASN A 167     -13.066 -20.785   7.287  1.00 44.84           C  
ATOM   2649  HA  ASN A 167     -14.149 -20.669   7.256  1.00 44.84           H  
ATOM   2650  C   ASN A 167     -12.464 -19.368   7.364  1.00 44.84           C  
ATOM   2651  CB  ASN A 167     -12.670 -21.601   8.528  1.00 44.84           C  
ATOM   2652  HB2 ASN A 167     -11.633 -21.929   8.447  1.00 44.84           H  
ATOM   2653  HB3 ASN A 167     -12.758 -20.972   9.413  1.00 44.84           H  
ATOM   2654  O   ASN A 167     -12.835 -18.557   8.210  1.00 44.84           O  
ATOM   2655  CG  ASN A 167     -13.567 -22.800   8.758  1.00 44.84           C  
ATOM   2656  ND2 ASN A 167     -13.149 -23.724   9.589  1.00 44.84           N  
ATOM   2657 HD21 ASN A 167     -12.267 -23.639  10.072  1.00 44.84           H  
ATOM   2658 HD22 ASN A 167     -13.781 -24.500   9.726  1.00 44.84           H  
ATOM   2659  OD1 ASN A 167     -14.652 -22.920   8.225  1.00 44.84           O  
ATOM   2660  N   ASN A 168     -11.510 -19.060   6.486  1.00 47.16           N  
ATOM   2661  H   ASN A 168     -11.272 -19.754   5.791  1.00 47.16           H  
ATOM   2662  CA  ASN A 168     -10.911 -17.759   6.361  1.00 47.16           C  
ATOM   2663  HA  ASN A 168     -10.779 -17.371   7.370  1.00 47.16           H  
ATOM   2664  C   ASN A 168     -11.863 -16.807   5.617  1.00 47.16           C  
ATOM   2665  CB  ASN A 168      -9.518 -17.940   5.725  1.00 47.16           C  
ATOM   2666  HB2 ASN A 168      -9.567 -17.855   4.639  1.00 47.16           H  
ATOM   2667  HB3 ASN A 168      -9.124 -18.925   5.975  1.00 47.16           H  
ATOM   2668  O   ASN A 168     -11.789 -16.665   4.395  1.00 47.16           O  
ATOM   2669  CG  ASN A 168      -8.533 -16.928   6.263  1.00 47.16           C  
ATOM   2670  ND2 ASN A 168      -7.260 -17.122   6.024  1.00 47.16           N  
ATOM   2671 HD21 ASN A 168      -6.617 -16.444   6.408  1.00 47.16           H  
ATOM   2672 HD22 ASN A 168      -6.943 -17.913   5.482  1.00 47.16           H  
ATOM   2673  OD1 ASN A 168      -8.889 -15.950   6.902  1.00 47.16           O  
ATOM   2674  N   LYS A 169     -12.735 -16.129   6.382  1.00 47.34           N  
ATOM   2675  H   LYS A 169     -12.809 -16.419   7.346  1.00 47.34           H  
ATOM   2676  CA  LYS A 169     -13.592 -15.014   5.919  1.00 47.34           C  
ATOM   2677  HA  LYS A 169     -14.437 -15.405   5.351  1.00 47.34           H  
ATOM   2678  C   LYS A 169     -12.855 -14.045   4.981  1.00 47.34           C  
ATOM   2679  CB  LYS A 169     -14.112 -14.212   7.129  1.00 47.34           C  
ATOM   2680  HB2 LYS A 169     -14.502 -13.264   6.757  1.00 47.34           H  
ATOM   2681  HB3 LYS A 169     -13.283 -13.986   7.799  1.00 47.34           H  
ATOM   2682  O   LYS A 169     -13.444 -13.512   4.050  1.00 47.34           O  
ATOM   2683  CG  LYS A 169     -15.241 -14.897   7.916  1.00 47.34           C  
ATOM   2684  HG2 LYS A 169     -16.063 -15.123   7.237  1.00 47.34           H  
ATOM   2685  HG3 LYS A 169     -14.875 -15.824   8.356  1.00 47.34           H  
ATOM   2686  CD  LYS A 169     -15.741 -13.957   9.026  1.00 47.34           C  
ATOM   2687  HD2 LYS A 169     -14.929 -13.776   9.730  1.00 47.34           H  
ATOM   2688  HD3 LYS A 169     -16.030 -13.007   8.576  1.00 47.34           H  
ATOM   2689  CE  LYS A 169     -16.948 -14.543   9.769  1.00 47.34           C  
ATOM   2690  HE2 LYS A 169     -16.657 -15.492  10.219  1.00 47.34           H  
ATOM   2691  HE3 LYS A 169     -17.735 -14.742   9.041  1.00 47.34           H  
ATOM   2692  NZ  LYS A 169     -17.443 -13.605  10.811  1.00 47.34           N  
ATOM   2693  HZ1 LYS A 169     -17.714 -12.728  10.389  1.00 47.34           H  
ATOM   2694  HZ2 LYS A 169     -18.247 -13.986  11.289  1.00 47.34           H  
ATOM   2695  HZ3 LYS A 169     -16.723 -13.410  11.492  1.00 47.34           H  
ATOM   2696  N   SER A 170     -11.547 -13.879   5.189  1.00 50.19           N  
ATOM   2697  H   SER A 170     -11.131 -14.391   5.953  1.00 50.19           H  
ATOM   2698  CA  SER A 170     -10.685 -12.983   4.416  1.00 50.19           C  
ATOM   2699  HA  SER A 170     -11.110 -11.980   4.474  1.00 50.19           H  
ATOM   2700  C   SER A 170     -10.537 -13.310   2.921  1.00 50.19           C  
ATOM   2701  CB  SER A 170      -9.294 -12.943   5.055  1.00 50.19           C  
ATOM   2702  HB2 SER A 170      -8.702 -12.174   4.557  1.00 50.19           H  
ATOM   2703  HB3 SER A 170      -9.379 -12.685   6.111  1.00 50.19           H  
ATOM   2704  O   SER A 170     -10.124 -12.427   2.172  1.00 50.19           O  
ATOM   2705  OG  SER A 170      -8.633 -14.186   4.917  1.00 50.19           O  
ATOM   2706  HG  SER A 170      -8.709 -14.674   5.740  1.00 50.19           H  
ATOM   2707  N   CYS A 171     -10.842 -14.532   2.453  1.00 52.42           N  
ATOM   2708  H   CYS A 171     -11.166 -15.235   3.102  1.00 52.42           H  
ATOM   2709  CA  CYS A 171     -10.529 -14.923   1.070  1.00 52.42           C  
ATOM   2710  HA  CYS A 171      -9.465 -14.759   0.900  1.00 52.42           H  
ATOM   2711  C   CYS A 171     -11.273 -14.109  -0.000  1.00 52.42           C  
ATOM   2712  CB  CYS A 171     -10.825 -16.410   0.829  1.00 52.42           C  
ATOM   2713  HB2 CYS A 171     -10.963 -16.553  -0.243  1.00 52.42           H  
ATOM   2714  HB3 CYS A 171     -11.760 -16.679   1.320  1.00 52.42           H  
ATOM   2715  O   CYS A 171     -10.655 -13.653  -0.961  1.00 52.42           O  
ATOM   2716  SG  CYS A 171      -9.531 -17.564   1.334  1.00 52.42           S  
ATOM   2717  N   ILE A 172     -12.606 -14.002   0.094  1.00 49.16           N  
ATOM   2718  H   ILE A 172     -13.059 -14.336   0.932  1.00 49.16           H  
ATOM   2719  CA  ILE A 172     -13.425 -13.437  -0.997  1.00 49.16           C  
ATOM   2720  HA  ILE A 172     -12.946 -13.688  -1.944  1.00 49.16           H  
ATOM   2721  C   ILE A 172     -13.456 -11.909  -0.935  1.00 49.16           C  
ATOM   2722  CB  ILE A 172     -14.848 -14.051  -1.028  1.00 49.16           C  
ATOM   2723  HB  ILE A 172     -15.316 -13.885  -0.058  1.00 49.16           H  
ATOM   2724  O   ILE A 172     -13.367 -11.272  -1.985  1.00 49.16           O  
ATOM   2725  CG1 ILE A 172     -14.759 -15.576  -1.284  1.00 49.16           C  
ATOM   2726 HG12 ILE A 172     -14.131 -16.029  -0.517  1.00 49.16           H  
ATOM   2727 HG13 ILE A 172     -14.290 -15.758  -2.251  1.00 49.16           H  
ATOM   2728  CG2 ILE A 172     -15.726 -13.384  -2.108  1.00 49.16           C  
ATOM   2729 HG21 ILE A 172     -15.296 -13.527  -3.099  1.00 49.16           H  
ATOM   2730 HG22 ILE A 172     -16.735 -13.797  -2.087  1.00 49.16           H  
ATOM   2731 HG23 ILE A 172     -15.834 -12.317  -1.911  1.00 49.16           H  
ATOM   2732  CD1 ILE A 172     -16.106 -16.308  -1.243  1.00 49.16           C  
ATOM   2733 HD11 ILE A 172     -16.709 -16.055  -2.115  1.00 49.16           H  
ATOM   2734 HD12 ILE A 172     -15.924 -17.382  -1.247  1.00 49.16           H  
ATOM   2735 HD13 ILE A 172     -16.646 -16.046  -0.333  1.00 49.16           H  
ATOM   2736  N   GLU A 173     -13.543 -11.338   0.268  1.00 52.81           N  
ATOM   2737  H   GLU A 173     -13.560 -11.936   1.083  1.00 52.81           H  
ATOM   2738  CA  GLU A 173     -13.848  -9.918   0.509  1.00 52.81           C  
ATOM   2739  HA  GLU A 173     -14.748  -9.653  -0.047  1.00 52.81           H  
ATOM   2740  C   GLU A 173     -12.761  -8.932   0.038  1.00 52.81           C  
ATOM   2741  CB  GLU A 173     -14.149  -9.716   2.009  1.00 52.81           C  
ATOM   2742  HB2 GLU A 173     -13.322 -10.120   2.592  1.00 52.81           H  
ATOM   2743  HB3 GLU A 173     -14.227  -8.649   2.214  1.00 52.81           H  
ATOM   2744  O   GLU A 173     -12.964  -7.722   0.096  1.00 52.81           O  
ATOM   2745  CG  GLU A 173     -15.470 -10.381   2.443  1.00 52.81           C  
ATOM   2746  HG2 GLU A 173     -15.403 -11.452   2.252  1.00 52.81           H  
ATOM   2747  HG3 GLU A 173     -16.275  -9.981   1.827  1.00 52.81           H  
ATOM   2748  CD  GLU A 173     -15.809 -10.161   3.930  1.00 52.81           C  
ATOM   2749  OE1 GLU A 173     -16.938 -10.538   4.318  1.00 52.81           O  
ATOM   2750  OE2 GLU A 173     -14.935  -9.660   4.676  1.00 52.81           O  
ATOM   2751  N   ASN A 174     -11.607  -9.414  -0.442  1.00 65.71           N  
ATOM   2752  H   ASN A 174     -11.506 -10.418  -0.477  1.00 65.71           H  
ATOM   2753  CA  ASN A 174     -10.417  -8.577  -0.623  1.00 65.71           C  
ATOM   2754  HA  ASN A 174     -10.665  -7.548  -0.361  1.00 65.71           H  
ATOM   2755  C   ASN A 174      -9.884  -8.480  -2.061  1.00 65.71           C  
ATOM   2756  CB  ASN A 174      -9.329  -9.049   0.365  1.00 65.71           C  
ATOM   2757  HB2 ASN A 174      -9.195 -10.127   0.284  1.00 65.71           H  
ATOM   2758  HB3 ASN A 174      -8.379  -8.579   0.107  1.00 65.71           H  
ATOM   2759  O   ASN A 174      -8.849  -7.845  -2.252  1.00 65.71           O  
ATOM   2760  CG  ASN A 174      -9.615  -8.709   1.815  1.00 65.71           C  
ATOM   2761  ND2 ASN A 174      -8.617  -8.634   2.658  1.00 65.71           N  
ATOM   2762 HD21 ASN A 174      -8.850  -8.497   3.631  1.00 65.71           H  
ATOM   2763 HD22 ASN A 174      -7.681  -8.888   2.377  1.00 65.71           H  
ATOM   2764  OD1 ASN A 174     -10.710  -8.391   2.235  1.00 65.71           O  
ATOM   2765  N   GLU A 175     -10.528  -9.079  -3.072  1.00 74.02           N  
ATOM   2766  H   GLU A 175     -11.405  -9.541  -2.880  1.00 74.02           H  
ATOM   2767  CA  GLU A 175      -9.924  -9.171  -4.416  1.00 74.02           C  
ATOM   2768  HA  GLU A 175      -8.947  -9.640  -4.299  1.00 74.02           H  
ATOM   2769  C   GLU A 175      -9.649  -7.809  -5.068  1.00 74.02           C  
ATOM   2770  CB  GLU A 175     -10.750 -10.085  -5.331  1.00 74.02           C  
ATOM   2771  HB2 GLU A 175     -10.812 -11.062  -4.852  1.00 74.02           H  
ATOM   2772  HB3 GLU A 175     -11.758  -9.688  -5.449  1.00 74.02           H  
ATOM   2773  O   GLU A 175      -8.560  -7.602  -5.603  1.00 74.02           O  
ATOM   2774  CG  GLU A 175     -10.087 -10.241  -6.714  1.00 74.02           C  
ATOM   2775  HG2 GLU A 175      -9.006 -10.277  -6.579  1.00 74.02           H  
ATOM   2776  HG3 GLU A 175     -10.323  -9.371  -7.328  1.00 74.02           H  
ATOM   2777  CD  GLU A 175     -10.516 -11.516  -7.447  1.00 74.02           C  
ATOM   2778  OE1 GLU A 175      -9.643 -12.089  -8.143  1.00 74.02           O  
ATOM   2779  OE2 GLU A 175     -11.639 -12.009  -7.196  1.00 74.02           O  
ATOM   2780  N   GLU A 176     -10.578  -6.862  -4.946  1.00 77.67           N  
ATOM   2781  H   GLU A 176     -11.458  -7.088  -4.506  1.00 77.67           H  
ATOM   2782  CA  GLU A 176     -10.426  -5.506  -5.493  1.00 77.67           C  
ATOM   2783  HA  GLU A 176     -10.204  -5.566  -6.558  1.00 77.67           H  
ATOM   2784  C   GLU A 176      -9.281  -4.724  -4.840  1.00 77.67           C  
ATOM   2785  CB  GLU A 176     -11.737  -4.729  -5.315  1.00 77.67           C  
ATOM   2786  HB2 GLU A 176     -11.987  -4.692  -4.255  1.00 77.67           H  
ATOM   2787  HB3 GLU A 176     -11.588  -3.712  -5.679  1.00 77.67           H  
ATOM   2788  O   GLU A 176      -8.767  -3.774  -5.423  1.00 77.67           O  
ATOM   2789  CG  GLU A 176     -12.892  -5.370  -6.100  1.00 77.67           C  
ATOM   2790  HG2 GLU A 176     -13.080  -6.369  -5.706  1.00 77.67           H  
ATOM   2791  HG3 GLU A 176     -12.589  -5.471  -7.142  1.00 77.67           H  
ATOM   2792  CD  GLU A 176     -14.193  -4.558  -6.027  1.00 77.67           C  
ATOM   2793  OE1 GLU A 176     -15.123  -4.925  -6.779  1.00 77.67           O  
ATOM   2794  OE2 GLU A 176     -14.250  -3.602  -5.225  1.00 77.67           O  
ATOM   2795  N   LEU A 177      -8.834  -5.142  -3.649  1.00 82.95           N  
ATOM   2796  H   LEU A 177      -9.234  -5.980  -3.254  1.00 82.95           H  
ATOM   2797  CA  LEU A 177      -7.747  -4.469  -2.945  1.00 82.95           C  
ATOM   2798  HA  LEU A 177      -7.735  -3.434  -3.288  1.00 82.95           H  
ATOM   2799  C   LEU A 177      -6.359  -5.030  -3.240  1.00 82.95           C  
ATOM   2800  CB  LEU A 177      -7.993  -4.482  -1.440  1.00 82.95           C  
ATOM   2801  HB2 LEU A 177      -7.127  -4.000  -0.987  1.00 82.95           H  
ATOM   2802  HB3 LEU A 177      -8.015  -5.515  -1.093  1.00 82.95           H  
ATOM   2803  O   LEU A 177      -5.352  -4.432  -2.856  1.00 82.95           O  
ATOM   2804  CG  LEU A 177      -9.262  -3.772  -0.954  1.00 82.95           C  
ATOM   2805  HG  LEU A 177     -10.107  -4.459  -0.996  1.00 82.95           H  
ATOM   2806  CD1 LEU A 177      -8.964  -3.390   0.491  1.00 82.95           C  
ATOM   2807 HD11 LEU A 177      -8.271  -2.552   0.420  1.00 82.95           H  
ATOM   2808 HD12 LEU A 177      -8.452  -4.175   1.048  1.00 82.95           H  
ATOM   2809 HD13 LEU A 177      -9.830  -2.993   1.019  1.00 82.95           H  
ATOM   2810  CD2 LEU A 177      -9.609  -2.471  -1.679  1.00 82.95           C  
ATOM   2811 HD21 LEU A 177      -9.930  -2.681  -2.699  1.00 82.95           H  
ATOM   2812 HD22 LEU A 177     -10.424  -1.951  -1.176  1.00 82.95           H  
ATOM   2813 HD23 LEU A 177      -8.751  -1.799  -1.707  1.00 82.95           H  
ATOM   2814  N   ILE A 178      -6.284  -6.181  -3.903  1.00 88.68           N  
ATOM   2815  H   ILE A 178      -7.146  -6.592  -4.232  1.00 88.68           H  
ATOM   2816  CA  ILE A 178      -5.019  -6.858  -4.197  1.00 88.68           C  
ATOM   2817  HA  ILE A 178      -4.538  -7.092  -3.248  1.00 88.68           H  
ATOM   2818  C   ILE A 178      -4.025  -5.959  -4.941  1.00 88.68           C  
ATOM   2819  CB  ILE A 178      -5.289  -8.193  -4.912  1.00 88.68           C  
ATOM   2820  HB  ILE A 178      -5.962  -8.035  -5.754  1.00 88.68           H  
ATOM   2821  O   ILE A 178      -2.855  -5.971  -4.552  1.00 88.68           O  
ATOM   2822  CG1 ILE A 178      -5.989  -9.108  -3.885  1.00 88.68           C  
ATOM   2823 HG12 ILE A 178      -6.916  -8.631  -3.567  1.00 88.68           H  
ATOM   2824 HG13 ILE A 178      -5.359  -9.229  -3.004  1.00 88.68           H  
ATOM   2825  CG2 ILE A 178      -3.991  -8.808  -5.459  1.00 88.68           C  
ATOM   2826 HG21 ILE A 178      -3.241  -8.863  -4.671  1.00 88.68           H  
ATOM   2827 HG22 ILE A 178      -3.607  -8.201  -6.279  1.00 88.68           H  
ATOM   2828 HG23 ILE A 178      -4.193  -9.807  -5.846  1.00 88.68           H  
ATOM   2829  CD1 ILE A 178      -6.370 -10.485  -4.399  1.00 88.68           C  
ATOM   2830 HD11 ILE A 178      -7.127 -10.919  -3.746  1.00 88.68           H  
ATOM   2831 HD12 ILE A 178      -5.481 -11.114  -4.338  1.00 88.68           H  
ATOM   2832 HD13 ILE A 178      -6.758 -10.412  -5.414  1.00 88.68           H  
ATOM   2833  N   PRO A 179      -4.432  -5.144  -5.934  1.00 89.79           N  
ATOM   2834  CA  PRO A 179      -3.524  -4.204  -6.584  1.00 89.79           C  
ATOM   2835  HA  PRO A 179      -2.764  -4.766  -7.126  1.00 89.79           H  
ATOM   2836  C   PRO A 179      -2.829  -3.252  -5.602  1.00 89.79           C  
ATOM   2837  CB  PRO A 179      -4.396  -3.449  -7.591  1.00 89.79           C  
ATOM   2838  HB2 PRO A 179      -4.877  -2.603  -7.100  1.00 89.79           H  
ATOM   2839  HB3 PRO A 179      -3.831  -3.126  -8.465  1.00 89.79           H  
ATOM   2840  O   PRO A 179      -1.628  -3.037  -5.724  1.00 89.79           O  
ATOM   2841  CG  PRO A 179      -5.476  -4.461  -7.950  1.00 89.79           C  
ATOM   2842  HG2 PRO A 179      -6.371  -3.980  -8.346  1.00 89.79           H  
ATOM   2843  HG3 PRO A 179      -5.080  -5.197  -8.651  1.00 89.79           H  
ATOM   2844  CD  PRO A 179      -5.732  -5.114  -6.599  1.00 89.79           C  
ATOM   2845  HD2 PRO A 179      -6.419  -4.490  -6.027  1.00 89.79           H  
ATOM   2846  HD3 PRO A 179      -6.154  -6.109  -6.743  1.00 89.79           H  
ATOM   2847  N   TYR A 180      -3.532  -2.752  -4.581  1.00 87.75           N  
ATOM   2848  H   TYR A 180      -4.511  -2.985  -4.498  1.00 87.75           H  
ATOM   2849  CA  TYR A 180      -2.955  -1.843  -3.583  1.00 87.75           C  
ATOM   2850  HA  TYR A 180      -2.411  -1.053  -4.099  1.00 87.75           H  
ATOM   2851  C   TYR A 180      -1.972  -2.550  -2.645  1.00 87.75           C  
ATOM   2852  CB  TYR A 180      -4.075  -1.206  -2.759  1.00 87.75           C  
ATOM   2853  HB2 TYR A 180      -4.530  -1.986  -2.148  1.00 87.75           H  
ATOM   2854  HB3 TYR A 180      -3.637  -0.469  -2.085  1.00 87.75           H  
ATOM   2855  O   TYR A 180      -0.909  -2.012  -2.337  1.00 87.75           O  
ATOM   2856  CG  TYR A 180      -5.156  -0.521  -3.569  1.00 87.75           C  
ATOM   2857  CD1 TYR A 180      -4.842   0.568  -4.394  1.00 87.75           C  
ATOM   2858  HD1 TYR A 180      -3.811   0.877  -4.486  1.00 87.75           H  
ATOM   2859  CD2 TYR A 180      -6.479  -0.978  -3.500  1.00 87.75           C  
ATOM   2860  HD2 TYR A 180      -6.718  -1.792  -2.831  1.00 87.75           H  
ATOM   2861  CE1 TYR A 180      -5.851   1.230  -5.124  1.00 87.75           C  
ATOM   2862  HE1 TYR A 180      -5.608   2.070  -5.758  1.00 87.75           H  
ATOM   2863  CE2 TYR A 180      -7.487  -0.358  -4.259  1.00 87.75           C  
ATOM   2864  HE2 TYR A 180      -8.507  -0.710  -4.219  1.00 87.75           H  
ATOM   2865  OH  TYR A 180      -8.176   1.358  -5.760  1.00 87.75           O  
ATOM   2866  HH  TYR A 180      -7.896   2.083  -6.323  1.00 87.75           H  
ATOM   2867  CZ  TYR A 180      -7.179   0.759  -5.060  1.00 87.75           C  
ATOM   2868  N   PHE A 181      -2.289  -3.777  -2.222  1.00 90.65           N  
ATOM   2869  H   PHE A 181      -3.188  -4.156  -2.485  1.00 90.65           H  
ATOM   2870  CA  PHE A 181      -1.363  -4.604  -1.444  1.00 90.65           C  
ATOM   2871  HA  PHE A 181      -1.050  -4.055  -0.556  1.00 90.65           H  
ATOM   2872  C   PHE A 181      -0.095  -4.938  -2.239  1.00 90.65           C  
ATOM   2873  CB  PHE A 181      -2.074  -5.893  -1.020  1.00 90.65           C  
ATOM   2874  HB2 PHE A 181      -1.333  -6.588  -0.626  1.00 90.65           H  
ATOM   2875  HB3 PHE A 181      -2.514  -6.344  -1.909  1.00 90.65           H  
ATOM   2876  O   PHE A 181       1.010  -4.876  -1.700  1.00 90.65           O  
ATOM   2877  CG  PHE A 181      -3.147  -5.718   0.034  1.00 90.65           C  
ATOM   2878  CD1 PHE A 181      -2.802  -5.219   1.300  1.00 90.65           C  
ATOM   2879  HD1 PHE A 181      -1.773  -4.961   1.501  1.00 90.65           H  
ATOM   2880  CD2 PHE A 181      -4.480  -6.084  -0.227  1.00 90.65           C  
ATOM   2881  HD2 PHE A 181      -4.756  -6.486  -1.190  1.00 90.65           H  
ATOM   2882  CE1 PHE A 181      -3.785  -5.059   2.293  1.00 90.65           C  
ATOM   2883  HE1 PHE A 181      -3.526  -4.668   3.266  1.00 90.65           H  
ATOM   2884  CE2 PHE A 181      -5.462  -5.937   0.767  1.00 90.65           C  
ATOM   2885  HE2 PHE A 181      -6.480  -6.236   0.567  1.00 90.65           H  
ATOM   2886  CZ  PHE A 181      -5.117  -5.417   2.025  1.00 90.65           C  
ATOM   2887  HZ  PHE A 181      -5.868  -5.302   2.792  1.00 90.65           H  
ATOM   2888  N   LEU A 182      -0.236  -5.254  -3.529  1.00 92.38           N  
ATOM   2889  H   LEU A 182      -1.169  -5.296  -3.915  1.00 92.38           H  
ATOM   2890  CA  LEU A 182       0.899  -5.502  -4.417  1.00 92.38           C  
ATOM   2891  HA  LEU A 182       1.560  -6.233  -3.951  1.00 92.38           H  
ATOM   2892  C   LEU A 182       1.744  -4.244  -4.628  1.00 92.38           C  
ATOM   2893  CB  LEU A 182       0.395  -6.034  -5.768  1.00 92.38           C  
ATOM   2894  HB2 LEU A 182       1.214  -5.979  -6.485  1.00 92.38           H  
ATOM   2895  HB3 LEU A 182      -0.410  -5.388  -6.119  1.00 92.38           H  
ATOM   2896  O   LEU A 182       2.969  -4.318  -4.570  1.00 92.38           O  
ATOM   2897  CG  LEU A 182      -0.109  -7.479  -5.754  1.00 92.38           C  
ATOM   2898  HG  LEU A 182      -0.862  -7.608  -4.977  1.00 92.38           H  
ATOM   2899  CD1 LEU A 182      -0.732  -7.813  -7.112  1.00 92.38           C  
ATOM   2900 HD11 LEU A 182      -1.094  -8.841  -7.115  1.00 92.38           H  
ATOM   2901 HD12 LEU A 182       0.004  -7.683  -7.905  1.00 92.38           H  
ATOM   2902 HD13 LEU A 182      -1.570  -7.142  -7.301  1.00 92.38           H  
ATOM   2903  CD2 LEU A 182       1.032  -8.464  -5.509  1.00 92.38           C  
ATOM   2904 HD21 LEU A 182       1.747  -8.430  -6.331  1.00 92.38           H  
ATOM   2905 HD22 LEU A 182       1.553  -8.237  -4.579  1.00 92.38           H  
ATOM   2906 HD23 LEU A 182       0.610  -9.464  -5.415  1.00 92.38           H  
ATOM   2907  N   LEU A 183       1.105  -3.090  -4.822  1.00 90.92           N  
ATOM   2908  H   LEU A 183       0.099  -3.104  -4.915  1.00 90.92           H  
ATOM   2909  CA  LEU A 183       1.790  -1.812  -4.996  1.00 90.92           C  
ATOM   2910  HA  LEU A 183       2.488  -1.906  -5.828  1.00 90.92           H  
ATOM   2911  C   LEU A 183       2.604  -1.452  -3.749  1.00 90.92           C  
ATOM   2912  CB  LEU A 183       0.719  -0.762  -5.328  1.00 90.92           C  
ATOM   2913  HB2 LEU A 183       0.041  -1.179  -6.072  1.00 90.92           H  
ATOM   2914  HB3 LEU A 183       0.142  -0.556  -4.427  1.00 90.92           H  
ATOM   2915  O   LEU A 183       3.755  -1.033  -3.853  1.00 90.92           O  
ATOM   2916  CG  LEU A 183       1.251   0.558  -5.899  1.00 90.92           C  
ATOM   2917  HG  LEU A 183       2.013   0.972  -5.239  1.00 90.92           H  
ATOM   2918  CD1 LEU A 183       1.814   0.393  -7.311  1.00 90.92           C  
ATOM   2919 HD11 LEU A 183       1.014   0.143  -8.008  1.00 90.92           H  
ATOM   2920 HD12 LEU A 183       2.274   1.328  -7.630  1.00 90.92           H  
ATOM   2921 HD13 LEU A 183       2.564  -0.397  -7.348  1.00 90.92           H  
ATOM   2922  CD2 LEU A 183       0.061   1.512  -5.992  1.00 90.92           C  
ATOM   2923 HD21 LEU A 183      -0.770   1.033  -6.511  1.00 90.92           H  
ATOM   2924 HD22 LEU A 183       0.326   2.406  -6.555  1.00 90.92           H  
ATOM   2925 HD23 LEU A 183      -0.250   1.789  -4.985  1.00 90.92           H  
ATOM   2926  N   PHE A 184       2.049  -1.720  -2.564  1.00 91.41           N  
ATOM   2927  H   PHE A 184       1.086  -2.024  -2.540  1.00 91.41           H  
ATOM   2928  CA  PHE A 184       2.780  -1.609  -1.310  1.00 91.41           C  
ATOM   2929  HA  PHE A 184       3.179  -0.598  -1.229  1.00 91.41           H  
ATOM   2930  C   PHE A 184       3.968  -2.569  -1.235  1.00 91.41           C  
ATOM   2931  CB  PHE A 184       1.836  -1.837  -0.137  1.00 91.41           C  
ATOM   2932  HB2 PHE A 184       1.272  -2.757  -0.288  1.00 91.41           H  
ATOM   2933  HB3 PHE A 184       1.123  -1.012  -0.131  1.00 91.41           H  
ATOM   2934  O   PHE A 184       5.065  -2.121  -0.921  1.00 91.41           O  
ATOM   2935  CG  PHE A 184       2.558  -1.909   1.192  1.00 91.41           C  
ATOM   2936  CD1 PHE A 184       2.750  -3.159   1.806  1.00 91.41           C  
ATOM   2937  HD1 PHE A 184       2.358  -4.053   1.343  1.00 91.41           H  
ATOM   2938  CD2 PHE A 184       3.104  -0.752   1.776  1.00 91.41           C  
ATOM   2939  HD2 PHE A 184       2.981   0.209   1.298  1.00 91.41           H  
ATOM   2940  CE1 PHE A 184       3.445  -3.253   3.021  1.00 91.41           C  
ATOM   2941  HE1 PHE A 184       3.554  -4.210   3.511  1.00 91.41           H  
ATOM   2942  CE2 PHE A 184       3.822  -0.856   2.980  1.00 91.41           C  
ATOM   2943  HE2 PHE A 184       4.246   0.020   3.447  1.00 91.41           H  
ATOM   2944  CZ  PHE A 184       3.981  -2.101   3.607  1.00 91.41           C  
ATOM   2945  HZ  PHE A 184       4.505  -2.176   4.548  1.00 91.41           H  
ATOM   2946  N   LEU A 185       3.809  -3.857  -1.555  1.00 91.77           N  
ATOM   2947  H   LEU A 185       2.888  -4.188  -1.805  1.00 91.77           H  
ATOM   2948  CA  LEU A 185       4.942  -4.795  -1.559  1.00 91.77           C  
ATOM   2949  HA  LEU A 185       5.368  -4.840  -0.557  1.00 91.77           H  
ATOM   2950  C   LEU A 185       6.073  -4.326  -2.478  1.00 91.77           C  
ATOM   2951  CB  LEU A 185       4.480  -6.194  -1.992  1.00 91.77           C  
ATOM   2952  HB2 LEU A 185       3.841  -6.103  -2.870  1.00 91.77           H  
ATOM   2953  HB3 LEU A 185       5.355  -6.775  -2.284  1.00 91.77           H  
ATOM   2954  O   LEU A 185       7.249  -4.417  -2.121  1.00 91.77           O  
ATOM   2955  CG  LEU A 185       3.741  -6.974  -0.903  1.00 91.77           C  
ATOM   2956  HG  LEU A 185       2.862  -6.416  -0.580  1.00 91.77           H  
ATOM   2957  CD1 LEU A 185       3.303  -8.318  -1.468  1.00 91.77           C  
ATOM   2958 HD11 LEU A 185       2.747  -8.149  -2.390  1.00 91.77           H  
ATOM   2959 HD12 LEU A 185       4.173  -8.938  -1.686  1.00 91.77           H  
ATOM   2960 HD13 LEU A 185       2.669  -8.826  -0.741  1.00 91.77           H  
ATOM   2961  CD2 LEU A 185       4.627  -7.265   0.299  1.00 91.77           C  
ATOM   2962 HD21 LEU A 185       4.113  -7.980   0.943  1.00 91.77           H  
ATOM   2963 HD22 LEU A 185       5.582  -7.688  -0.012  1.00 91.77           H  
ATOM   2964 HD23 LEU A 185       4.783  -6.353   0.875  1.00 91.77           H  
ATOM   2965  N   LEU A 186       5.708  -3.782  -3.636  1.00 90.88           N  
ATOM   2966  H   LEU A 186       4.722  -3.749  -3.851  1.00 90.88           H  
ATOM   2967  CA  LEU A 186       6.639  -3.337  -4.662  1.00 90.88           C  
ATOM   2968  HA  LEU A 186       7.513  -3.988  -4.638  1.00 90.88           H  
ATOM   2969  C   LEU A 186       7.197  -1.928  -4.435  1.00 90.88           C  
ATOM   2970  CB  LEU A 186       5.963  -3.487  -6.036  1.00 90.88           C  
ATOM   2971  HB2 LEU A 186       6.599  -3.031  -6.795  1.00 90.88           H  
ATOM   2972  HB3 LEU A 186       5.021  -2.939  -6.027  1.00 90.88           H  
ATOM   2973  O   LEU A 186       8.047  -1.516  -5.212  1.00 90.88           O  
ATOM   2974  CG  LEU A 186       5.700  -4.948  -6.444  1.00 90.88           C  
ATOM   2975  HG  LEU A 186       5.044  -5.435  -5.723  1.00 90.88           H  
ATOM   2976  CD1 LEU A 186       5.023  -4.988  -7.813  1.00 90.88           C  
ATOM   2977 HD11 LEU A 186       4.104  -4.403  -7.776  1.00 90.88           H  
ATOM   2978 HD12 LEU A 186       5.681  -4.567  -8.572  1.00 90.88           H  
ATOM   2979 HD13 LEU A 186       4.772  -6.016  -8.078  1.00 90.88           H  
ATOM   2980  CD2 LEU A 186       7.002  -5.745  -6.536  1.00 90.88           C  
ATOM   2981 HD21 LEU A 186       7.771  -5.159  -7.039  1.00 90.88           H  
ATOM   2982 HD22 LEU A 186       7.344  -6.021  -5.538  1.00 90.88           H  
ATOM   2983 HD23 LEU A 186       6.830  -6.649  -7.119  1.00 90.88           H  
ATOM   2984  N   THR A 187       6.814  -1.201  -3.379  1.00 86.46           N  
ATOM   2985  H   THR A 187       6.086  -1.580  -2.791  1.00 86.46           H  
ATOM   2986  CA  THR A 187       7.249   0.196  -3.149  1.00 86.46           C  
ATOM   2987  HA  THR A 187       6.760   0.827  -3.890  1.00 86.46           H  
ATOM   2988  C   THR A 187       8.750   0.426  -3.327  1.00 86.46           C  
ATOM   2989  CB  THR A 187       6.868   0.716  -1.751  1.00 86.46           C  
ATOM   2990  HB  THR A 187       7.646   1.395  -1.401  1.00 86.46           H  
ATOM   2991  O   THR A 187       9.148   1.335  -4.050  1.00 86.46           O  
ATOM   2992  CG2 THR A 187       5.576   1.513  -1.773  1.00 86.46           C  
ATOM   2993 HG21 THR A 187       5.336   1.853  -0.765  1.00 86.46           H  
ATOM   2994 HG22 THR A 187       4.766   0.895  -2.158  1.00 86.46           H  
ATOM   2995 HG23 THR A 187       5.709   2.380  -2.420  1.00 86.46           H  
ATOM   2996  OG1 THR A 187       6.833  -0.272  -0.758  1.00 86.46           O  
ATOM   2997  HG1 THR A 187       6.080  -0.853  -0.887  1.00 86.46           H  
ATOM   2998  N   ALA A 188       9.599  -0.396  -2.704  1.00 83.01           N  
ATOM   2999  H   ALA A 188       9.219  -1.113  -2.104  1.00 83.01           H  
ATOM   3000  CA  ALA A 188      11.052  -0.250  -2.835  1.00 83.01           C  
ATOM   3001  HA  ALA A 188      11.322   0.781  -2.608  1.00 83.01           H  
ATOM   3002  C   ALA A 188      11.552  -0.542  -4.261  1.00 83.01           C  
ATOM   3003  CB  ALA A 188      11.730  -1.162  -1.811  1.00 83.01           C  
ATOM   3004  HB1 ALA A 188      11.480  -2.202  -2.025  1.00 83.01           H  
ATOM   3005  HB2 ALA A 188      12.811  -1.034  -1.872  1.00 83.01           H  
ATOM   3006  HB3 ALA A 188      11.399  -0.905  -0.805  1.00 83.01           H  
ATOM   3007  O   ALA A 188      12.479   0.112  -4.729  1.00 83.01           O  
ATOM   3008  N   PHE A 189      10.915  -1.485  -4.958  1.00 86.62           N  
ATOM   3009  H   PHE A 189      10.073  -1.881  -4.566  1.00 86.62           H  
ATOM   3010  CA  PHE A 189      11.214  -1.800  -6.351  1.00 86.62           C  
ATOM   3011  HA  PHE A 189      12.293  -1.903  -6.470  1.00 86.62           H  
ATOM   3012  C   PHE A 189      10.778  -0.669  -7.295  1.00 86.62           C  
ATOM   3013  CB  PHE A 189      10.561  -3.148  -6.692  1.00 86.62           C  
ATOM   3014  HB2 PHE A 189       9.514  -3.137  -6.390  1.00 86.62           H  
ATOM   3015  HB3 PHE A 189      11.057  -3.927  -6.113  1.00 86.62           H  
ATOM   3016  O   PHE A 189      11.520  -0.336  -8.207  1.00 86.62           O  
ATOM   3017  CG  PHE A 189      10.629  -3.522  -8.154  1.00 86.62           C  
ATOM   3018  CD1 PHE A 189       9.454  -3.582  -8.925  1.00 86.62           C  
ATOM   3019  HD1 PHE A 189       8.497  -3.347  -8.484  1.00 86.62           H  
ATOM   3020  CD2 PHE A 189      11.874  -3.778  -8.753  1.00 86.62           C  
ATOM   3021  HD2 PHE A 189      12.784  -3.704  -8.176  1.00 86.62           H  
ATOM   3022  CE1 PHE A 189       9.525  -3.940 -10.280  1.00 86.62           C  
ATOM   3023  HE1 PHE A 189       8.624  -3.989 -10.873  1.00 86.62           H  
ATOM   3024  CE2 PHE A 189      11.943  -4.082 -10.121  1.00 86.62           C  
ATOM   3025  HE2 PHE A 189      12.902  -4.198 -10.603  1.00 86.62           H  
ATOM   3026  CZ  PHE A 189      10.768  -4.195 -10.876  1.00 86.62           C  
ATOM   3027  HZ  PHE A 189      10.827  -4.435 -11.927  1.00 86.62           H  
ATOM   3028  N   LEU A 190       9.647  -0.006  -7.026  1.00 83.63           N  
ATOM   3029  H   LEU A 190       9.083  -0.337  -6.257  1.00 83.63           H  
ATOM   3030  CA  LEU A 190       9.110   1.105  -7.832  1.00 83.63           C  
ATOM   3031  HA  LEU A 190       9.048   0.785  -8.872  1.00 83.63           H  
ATOM   3032  C   LEU A 190       9.982   2.371  -7.833  1.00 83.63           C  
ATOM   3033  CB  LEU A 190       7.697   1.455  -7.337  1.00 83.63           C  
ATOM   3034  HB2 LEU A 190       7.364   2.367  -7.833  1.00 83.63           H  
ATOM   3035  HB3 LEU A 190       7.747   1.665  -6.269  1.00 83.63           H  
ATOM   3036  O   LEU A 190       9.779   3.258  -8.660  1.00 83.63           O  
ATOM   3037  CG  LEU A 190       6.645   0.366  -7.595  1.00 83.63           C  
ATOM   3038  HG  LEU A 190       7.003  -0.595  -7.227  1.00 83.63           H  
ATOM   3039  CD1 LEU A 190       5.361   0.713  -6.847  1.00 83.63           C  
ATOM   3040 HD11 LEU A 190       4.677  -0.133  -6.915  1.00 83.63           H  
ATOM   3041 HD12 LEU A 190       5.570   0.895  -5.793  1.00 83.63           H  
ATOM   3042 HD13 LEU A 190       4.900   1.602  -7.279  1.00 83.63           H  
ATOM   3043  CD2 LEU A 190       6.317   0.201  -9.078  1.00 83.63           C  
ATOM   3044 HD21 LEU A 190       6.004   1.157  -9.498  1.00 83.63           H  
ATOM   3045 HD22 LEU A 190       5.513  -0.523  -9.201  1.00 83.63           H  
ATOM   3046 HD23 LEU A 190       7.195  -0.147  -9.622  1.00 83.63           H  
ATOM   3047  N   ARG A 191      10.958   2.474  -6.920  1.00 78.54           N  
ATOM   3048  H   ARG A 191      11.070   1.715  -6.264  1.00 78.54           H  
ATOM   3049  CA  ARG A 191      11.987   3.528  -6.987  1.00 78.54           C  
ATOM   3050  HA  ARG A 191      11.519   4.501  -7.137  1.00 78.54           H  
ATOM   3051  C   ARG A 191      12.940   3.340  -8.149  1.00 78.54           C  
ATOM   3052  CB  ARG A 191      12.850   3.544  -5.728  1.00 78.54           C  
ATOM   3053  HB2 ARG A 191      13.663   4.256  -5.871  1.00 78.54           H  
ATOM   3054  HB3 ARG A 191      13.282   2.558  -5.554  1.00 78.54           H  
ATOM   3055  O   ARG A 191      13.595   4.296  -8.551  1.00 78.54           O  
ATOM   3056  CG  ARG A 191      12.039   3.978  -4.527  1.00 78.54           C  
ATOM   3057  HG2 ARG A 191      11.332   3.187  -4.276  1.00 78.54           H  
ATOM   3058  HG3 ARG A 191      11.505   4.898  -4.762  1.00 78.54           H  
ATOM   3059  CD  ARG A 191      12.977   4.232  -3.355  1.00 78.54           C  
ATOM   3060  HD2 ARG A 191      13.643   5.062  -3.591  1.00 78.54           H  
ATOM   3061  HD3 ARG A 191      13.563   3.335  -3.157  1.00 78.54           H  
ATOM   3062  NE  ARG A 191      12.153   4.562  -2.207  1.00 78.54           N  
ATOM   3063  HE  ARG A 191      11.176   4.716  -2.414  1.00 78.54           H  
ATOM   3064  NH1 ARG A 191      13.707   4.534  -0.515  1.00 78.54           N  
ATOM   3065 HH11 ARG A 191      13.862   4.835   0.436  1.00 78.54           H  
ATOM   3066 HH12 ARG A 191      14.449   4.690  -1.183  1.00 78.54           H  
ATOM   3067  NH2 ARG A 191      11.523   4.524  -0.087  1.00 78.54           N  
ATOM   3068 HH21 ARG A 191      10.560   4.525  -0.389  1.00 78.54           H  
ATOM   3069 HH22 ARG A 191      11.803   4.620   0.879  1.00 78.54           H  
ATOM   3070  CZ  ARG A 191      12.485   4.547  -0.948  1.00 78.54           C  
ATOM   3071  N   LEU A 192      13.084   2.104  -8.615  1.00 79.97           N  
ATOM   3072  H   LEU A 192      12.466   1.371  -8.296  1.00 79.97           H  
ATOM   3073  CA  LEU A 192      14.036   1.794  -9.656  1.00 79.97           C  
ATOM   3074  HA  LEU A 192      14.946   2.346  -9.425  1.00 79.97           H  
ATOM   3075  C   LEU A 192      13.469   2.251 -10.996  1.00 79.97           C  
ATOM   3076  CB  LEU A 192      14.413   0.314  -9.657  1.00 79.97           C  
ATOM   3077  HB2 LEU A 192      13.523  -0.284  -9.856  1.00 79.97           H  
ATOM   3078  HB3 LEU A 192      15.122   0.136 -10.466  1.00 79.97           H  
ATOM   3079  O   LEU A 192      12.322   1.917 -11.310  1.00 79.97           O  
ATOM   3080  CG  LEU A 192      15.046  -0.125  -8.328  1.00 79.97           C  
ATOM   3081  HG  LEU A 192      14.351   0.041  -7.505  1.00 79.97           H  
ATOM   3082  CD1 LEU A 192      15.337  -1.612  -8.403  1.00 79.97           C  
ATOM   3083 HD11 LEU A 192      16.096  -1.772  -9.168  1.00 79.97           H  
ATOM   3084 HD12 LEU A 192      15.704  -1.970  -7.441  1.00 79.97           H  
ATOM   3085 HD13 LEU A 192      14.428  -2.150  -8.672  1.00 79.97           H  
ATOM   3086  CD2 LEU A 192      16.366   0.591  -8.024  1.00 79.97           C  
ATOM   3087 HD21 LEU A 192      16.184   1.642  -7.801  1.00 79.97           H  
ATOM   3088 HD22 LEU A 192      17.037   0.513  -8.879  1.00 79.97           H  
ATOM   3089 HD23 LEU A 192      16.842   0.138  -7.154  1.00 79.97           H  
ATOM   3090  N   PRO A 193      14.264   2.976 -11.790  1.00 75.14           N  
ATOM   3091  CA  PRO A 193      13.874   3.414 -13.117  1.00 75.14           C  
ATOM   3092  HA  PRO A 193      13.123   4.197 -13.009  1.00 75.14           H  
ATOM   3093  C   PRO A 193      13.290   2.262 -13.971  1.00 75.14           C  
ATOM   3094  CB  PRO A 193      15.186   4.012 -13.672  1.00 75.14           C  
ATOM   3095  HB2 PRO A 193      15.788   3.237 -14.147  1.00 75.14           H  
ATOM   3096  HB3 PRO A 193      15.057   4.862 -14.342  1.00 75.14           H  
ATOM   3097  O   PRO A 193      12.192   2.343 -14.524  1.00 75.14           O  
ATOM   3098  CG  PRO A 193      15.924   4.535 -12.459  1.00 75.14           C  
ATOM   3099  HG2 PRO A 193      16.997   4.607 -12.632  1.00 75.14           H  
ATOM   3100  HG3 PRO A 193      15.507   5.494 -12.153  1.00 75.14           H  
ATOM   3101  CD  PRO A 193      15.588   3.476 -11.436  1.00 75.14           C  
ATOM   3102  HD2 PRO A 193      15.603   3.939 -10.450  1.00 75.14           H  
ATOM   3103  HD3 PRO A 193      16.312   2.663 -11.493  1.00 75.14           H  
ATOM   3104  N   GLU A 194      13.966   1.116 -13.995  1.00 79.25           N  
ATOM   3105  H   GLU A 194      14.836   1.071 -13.483  1.00 79.25           H  
ATOM   3106  CA  GLU A 194      13.621  -0.044 -14.824  1.00 79.25           C  
ATOM   3107  HA  GLU A 194      13.465   0.294 -15.848  1.00 79.25           H  
ATOM   3108  C   GLU A 194      12.328  -0.750 -14.380  1.00 79.25           C  
ATOM   3109  CB  GLU A 194      14.785  -1.054 -14.813  1.00 79.25           C  
ATOM   3110  HB2 GLU A 194      14.894  -1.480 -13.816  1.00 79.25           H  
ATOM   3111  HB3 GLU A 194      14.516  -1.873 -15.480  1.00 79.25           H  
ATOM   3112  O   GLU A 194      11.776  -1.569 -15.121  1.00 79.25           O  
ATOM   3113  CG  GLU A 194      16.143  -0.504 -15.295  1.00 79.25           C  
ATOM   3114  HG2 GLU A 194      15.987   0.025 -16.235  1.00 79.25           H  
ATOM   3115  HG3 GLU A 194      16.787  -1.357 -15.507  1.00 79.25           H  
ATOM   3116  CD  GLU A 194      16.874   0.413 -14.293  1.00 79.25           C  
ATOM   3117  OE1 GLU A 194      17.813   1.105 -14.740  1.00 79.25           O  
ATOM   3118  OE2 GLU A 194      16.475   0.453 -13.104  1.00 79.25           O  
ATOM   3119  N   SER A 195      11.830  -0.455 -13.174  1.00 83.91           N  
ATOM   3120  H   SER A 195      12.266   0.294 -12.656  1.00 83.91           H  
ATOM   3121  CA  SER A 195      10.713  -1.180 -12.565  1.00 83.91           C  
ATOM   3122  HA  SER A 195      11.004  -2.229 -12.499  1.00 83.91           H  
ATOM   3123  C   SER A 195       9.432  -1.118 -13.392  1.00 83.91           C  
ATOM   3124  CB  SER A 195      10.450  -0.670 -11.149  1.00 83.91           C  
ATOM   3125  HB2 SER A 195      11.373  -0.746 -10.574  1.00 83.91           H  
ATOM   3126  HB3 SER A 195       9.687  -1.291 -10.680  1.00 83.91           H  
ATOM   3127  O   SER A 195       8.738  -2.129 -13.527  1.00 83.91           O  
ATOM   3128  OG  SER A 195       9.996   0.667 -11.155  1.00 83.91           O  
ATOM   3129  HG  SER A 195      10.761   1.244 -11.210  1.00 83.91           H  
ATOM   3130  N   TYR A 196       9.151   0.032 -14.005  1.00 80.81           N  
ATOM   3131  H   TYR A 196       9.753   0.821 -13.820  1.00 80.81           H  
ATOM   3132  CA  TYR A 196       7.957   0.244 -14.819  1.00 80.81           C  
ATOM   3133  HA  TYR A 196       7.085  -0.044 -14.232  1.00 80.81           H  
ATOM   3134  C   TYR A 196       7.963  -0.623 -16.077  1.00 80.81           C  
ATOM   3135  CB  TYR A 196       7.836   1.734 -15.160  1.00 80.81           C  
ATOM   3136  HB2 TYR A 196       8.699   2.044 -15.749  1.00 80.81           H  
ATOM   3137  HB3 TYR A 196       6.946   1.888 -15.770  1.00 80.81           H  
ATOM   3138  O   TYR A 196       6.970  -1.296 -16.353  1.00 80.81           O  
ATOM   3139  CG  TYR A 196       7.730   2.601 -13.923  1.00 80.81           C  
ATOM   3140  CD1 TYR A 196       6.564   2.542 -13.141  1.00 80.81           C  
ATOM   3141  HD1 TYR A 196       5.755   1.899 -13.456  1.00 80.81           H  
ATOM   3142  CD2 TYR A 196       8.822   3.382 -13.500  1.00 80.81           C  
ATOM   3143  HD2 TYR A 196       9.729   3.412 -14.085  1.00 80.81           H  
ATOM   3144  CE1 TYR A 196       6.482   3.265 -11.935  1.00 80.81           C  
ATOM   3145  HE1 TYR A 196       5.613   3.202 -11.295  1.00 80.81           H  
ATOM   3146  CE2 TYR A 196       8.755   4.081 -12.280  1.00 80.81           C  
ATOM   3147  HE2 TYR A 196       9.614   4.633 -11.930  1.00 80.81           H  
ATOM   3148  OH  TYR A 196       7.559   4.604 -10.271  1.00 80.81           O  
ATOM   3149  HH  TYR A 196       8.455   4.738  -9.953  1.00 80.81           H  
ATOM   3150  CZ  TYR A 196       7.586   4.016 -11.493  1.00 80.81           C  
ATOM   3151  N   GLU A 197       9.096  -0.691 -16.780  1.00 83.09           N  
ATOM   3152  H   GLU A 197       9.879  -0.127 -16.485  1.00 83.09           H  
ATOM   3153  CA  GLU A 197       9.271  -1.543 -17.965  1.00 83.09           C  
ATOM   3154  HA  GLU A 197       8.490  -1.321 -18.693  1.00 83.09           H  
ATOM   3155  C   GLU A 197       9.146  -3.030 -17.623  1.00 83.09           C  
ATOM   3156  CB  GLU A 197      10.659  -1.280 -18.580  1.00 83.09           C  
ATOM   3157  HB2 GLU A 197      10.931  -2.120 -19.219  1.00 83.09           H  
ATOM   3158  HB3 GLU A 197      11.409  -1.214 -17.792  1.00 83.09           H  
ATOM   3159  O   GLU A 197       8.540  -3.828 -18.348  1.00 83.09           O  
ATOM   3160  CG  GLU A 197      10.693  -0.001 -19.423  1.00 83.09           C  
ATOM   3161  HG2 GLU A 197      10.508   0.857 -18.776  1.00 83.09           H  
ATOM   3162  HG3 GLU A 197      11.684   0.106 -19.864  1.00 83.09           H  
ATOM   3163  CD  GLU A 197       9.637  -0.084 -20.529  1.00 83.09           C  
ATOM   3164  OE1 GLU A 197       8.706   0.747 -20.505  1.00 83.09           O  
ATOM   3165  OE2 GLU A 197       9.680  -1.067 -21.305  1.00 83.09           O  
ATOM   3166  N   ILE A 198       9.677  -3.426 -16.470  1.00 88.20           N  
ATOM   3167  H   ILE A 198      10.186  -2.745 -15.926  1.00 88.20           H  
ATOM   3168  CA  ILE A 198       9.586  -4.805 -15.996  1.00 88.20           C  
ATOM   3169  HA  ILE A 198       9.919  -5.475 -16.790  1.00 88.20           H  
ATOM   3170  C   ILE A 198       8.145  -5.177 -15.661  1.00 88.20           C  
ATOM   3171  CB  ILE A 198      10.517  -4.980 -14.796  1.00 88.20           C  
ATOM   3172  HB  ILE A 198      10.332  -4.159 -14.102  1.00 88.20           H  
ATOM   3173  O   ILE A 198       7.710  -6.272 -16.027  1.00 88.20           O  
ATOM   3174  CG1 ILE A 198      11.969  -4.913 -15.294  1.00 88.20           C  
ATOM   3175 HG12 ILE A 198      12.091  -4.167 -16.080  1.00 88.20           H  
ATOM   3176 HG13 ILE A 198      12.275  -5.880 -15.694  1.00 88.20           H  
ATOM   3177  CG2 ILE A 198      10.258  -6.309 -14.066  1.00 88.20           C  
ATOM   3178 HG21 ILE A 198      10.362  -7.139 -14.765  1.00 88.20           H  
ATOM   3179 HG22 ILE A 198      10.953  -6.449 -13.237  1.00 88.20           H  
ATOM   3180 HG23 ILE A 198       9.247  -6.297 -13.658  1.00 88.20           H  
ATOM   3181  CD1 ILE A 198      12.884  -4.521 -14.156  1.00 88.20           C  
ATOM   3182 HD11 ILE A 198      12.680  -3.502 -13.825  1.00 88.20           H  
ATOM   3183 HD12 ILE A 198      13.910  -4.574 -14.519  1.00 88.20           H  
ATOM   3184 HD13 ILE A 198      12.708  -5.185 -13.309  1.00 88.20           H  
ATOM   3185  N   ILE A 199       7.404  -4.293 -14.988  1.00 88.82           N  
ATOM   3186  H   ILE A 199       7.831  -3.420 -14.713  1.00 88.82           H  
ATOM   3187  CA  ILE A 199       5.992  -4.517 -14.659  1.00 88.82           C  
ATOM   3188  HA  ILE A 199       5.894  -5.496 -14.190  1.00 88.82           H  
ATOM   3189  C   ILE A 199       5.165  -4.554 -15.942  1.00 88.82           C  
ATOM   3190  CB  ILE A 199       5.475  -3.458 -13.660  1.00 88.82           C  
ATOM   3191  HB  ILE A 199       5.722  -2.468 -14.042  1.00 88.82           H  
ATOM   3192  O   ILE A 199       4.417  -5.511 -16.130  1.00 88.82           O  
ATOM   3193  CG1 ILE A 199       6.157  -3.667 -12.292  1.00 88.82           C  
ATOM   3194 HG12 ILE A 199       7.226  -3.812 -12.450  1.00 88.82           H  
ATOM   3195 HG13 ILE A 199       5.774  -4.573 -11.822  1.00 88.82           H  
ATOM   3196  CG2 ILE A 199       3.948  -3.548 -13.471  1.00 88.82           C  
ATOM   3197 HG21 ILE A 199       3.602  -2.737 -12.831  1.00 88.82           H  
ATOM   3198 HG22 ILE A 199       3.429  -3.451 -14.424  1.00 88.82           H  
ATOM   3199 HG23 ILE A 199       3.678  -4.503 -13.020  1.00 88.82           H  
ATOM   3200  CD1 ILE A 199       5.983  -2.489 -11.326  1.00 88.82           C  
ATOM   3201 HD11 ILE A 199       6.340  -1.571 -11.793  1.00 88.82           H  
ATOM   3202 HD12 ILE A 199       6.563  -2.674 -10.423  1.00 88.82           H  
ATOM   3203 HD13 ILE A 199       4.936  -2.372 -11.046  1.00 88.82           H  
ATOM   3204  N   LEU A 200       5.342  -3.584 -16.845  1.00 86.05           N  
ATOM   3205  H   LEU A 200       5.983  -2.833 -16.628  1.00 86.05           H  
ATOM   3206  CA  LEU A 200       4.629  -3.508 -18.122  1.00 86.05           C  
ATOM   3207  HA  LEU A 200       3.562  -3.413 -17.917  1.00 86.05           H  
ATOM   3208  C   LEU A 200       4.842  -4.777 -18.950  1.00 86.05           C  
ATOM   3209  CB  LEU A 200       5.100  -2.260 -18.894  1.00 86.05           C  
ATOM   3210  HB2 LEU A 200       4.829  -1.368 -18.329  1.00 86.05           H  
ATOM   3211  HB3 LEU A 200       6.188  -2.280 -18.965  1.00 86.05           H  
ATOM   3212  O   LEU A 200       3.881  -5.456 -19.311  1.00 86.05           O  
ATOM   3213  CG  LEU A 200       4.533  -2.141 -20.322  1.00 86.05           C  
ATOM   3214  HG  LEU A 200       4.854  -3.004 -20.907  1.00 86.05           H  
ATOM   3215  CD1 LEU A 200       3.004  -2.086 -20.363  1.00 86.05           C  
ATOM   3216 HD11 LEU A 200       2.573  -2.991 -19.935  1.00 86.05           H  
ATOM   3217 HD12 LEU A 200       2.671  -1.992 -21.396  1.00 86.05           H  
ATOM   3218 HD13 LEU A 200       2.650  -1.216 -19.810  1.00 86.05           H  
ATOM   3219  CD2 LEU A 200       5.089  -0.898 -21.008  1.00 86.05           C  
ATOM   3220 HD21 LEU A 200       4.742  -0.846 -22.040  1.00 86.05           H  
ATOM   3221 HD22 LEU A 200       6.179  -0.927 -21.012  1.00 86.05           H  
ATOM   3222 HD23 LEU A 200       4.774   0.002 -20.481  1.00 86.05           H  
ATOM   3223  N   SER A 201       6.100  -5.140 -19.209  1.00 87.72           N  
ATOM   3224  H   SER A 201       6.845  -4.532 -18.902  1.00 87.72           H  
ATOM   3225  CA  SER A 201       6.429  -6.340 -19.989  1.00 87.72           C  
ATOM   3226  HA  SER A 201       5.919  -6.276 -20.950  1.00 87.72           H  
ATOM   3227  C   SER A 201       5.954  -7.625 -19.306  1.00 87.72           C  
ATOM   3228  CB  SER A 201       7.935  -6.411 -20.263  1.00 87.72           C  
ATOM   3229  HB2 SER A 201       8.242  -5.524 -20.817  1.00 87.72           H  
ATOM   3230  HB3 SER A 201       8.140  -7.290 -20.875  1.00 87.72           H  
ATOM   3231  O   SER A 201       5.542  -8.573 -19.973  1.00 87.72           O  
ATOM   3232  OG  SER A 201       8.683  -6.493 -19.062  1.00 87.72           O  
ATOM   3233  HG  SER A 201       8.729  -5.593 -18.733  1.00 87.72           H  
ATOM   3234  N   SER A 202       5.951  -7.666 -17.971  1.00 91.17           N  
ATOM   3235  H   SER A 202       6.312  -6.870 -17.465  1.00 91.17           H  
ATOM   3236  CA  SER A 202       5.436  -8.813 -17.221  1.00 91.17           C  
ATOM   3237  HA  SER A 202       5.783  -9.720 -17.716  1.00 91.17           H  
ATOM   3238  C   SER A 202       3.905  -8.873 -17.194  1.00 91.17           C  
ATOM   3239  CB  SER A 202       5.993  -8.830 -15.801  1.00 91.17           C  
ATOM   3240  HB2 SER A 202       5.723  -7.901 -15.300  1.00 91.17           H  
ATOM   3241  HB3 SER A 202       5.569  -9.677 -15.261  1.00 91.17           H  
ATOM   3242  O   SER A 202       3.355  -9.967 -17.061  1.00 91.17           O  
ATOM   3243  OG  SER A 202       7.402  -8.945 -15.824  1.00 91.17           O  
ATOM   3244  HG  SER A 202       7.705  -8.045 -15.965  1.00 91.17           H  
ATOM   3245  N   ALA A 203       3.216  -7.738 -17.341  1.00 90.47           N  
ATOM   3246  H   ALA A 203       3.730  -6.870 -17.379  1.00 90.47           H  
ATOM   3247  CA  ALA A 203       1.758  -7.634 -17.379  1.00 90.47           C  
ATOM   3248  HA  ALA A 203       1.336  -8.322 -16.646  1.00 90.47           H  
ATOM   3249  C   ALA A 203       1.162  -8.011 -18.748  1.00 90.47           C  
ATOM   3250  CB  ALA A 203       1.362  -6.212 -16.966  1.00 90.47           C  
ATOM   3251  HB1 ALA A 203       1.795  -5.484 -17.652  1.00 90.47           H  
ATOM   3252  HB2 ALA A 203       1.714  -6.002 -15.955  1.00 90.47           H  
ATOM   3253  HB3 ALA A 203       0.277  -6.116 -16.993  1.00 90.47           H  
ATOM   3254  O   ALA A 203      -0.037  -8.276 -18.847  1.00 90.47           O  
ATOM   3255  N   GLN A 204       1.978  -8.089 -19.802  1.00 89.75           N  
ATOM   3256  H   GLN A 204       2.943  -7.817 -19.687  1.00 89.75           H  
ATOM   3257  CA  GLN A 204       1.531  -8.551 -21.117  1.00 89.75           C  
ATOM   3258  HA  GLN A 204       0.597  -8.045 -21.362  1.00 89.75           H  
ATOM   3259  C   GLN A 204       1.268 -10.061 -21.110  1.00 89.75           C  
ATOM   3260  CB  GLN A 204       2.560  -8.185 -22.192  1.00 89.75           C  
ATOM   3261  HB2 GLN A 204       2.264  -8.655 -23.130  1.00 89.75           H  
ATOM   3262  HB3 GLN A 204       3.539  -8.571 -21.907  1.00 89.75           H  
ATOM   3263  O   GLN A 204       2.156 -10.856 -20.802  1.00 89.75           O  
ATOM   3264  CG  GLN A 204       2.648  -6.668 -22.411  1.00 89.75           C  
ATOM   3265  HG2 GLN A 204       1.670  -6.286 -22.702  1.00 89.75           H  
ATOM   3266  HG3 GLN A 204       2.939  -6.177 -21.482  1.00 89.75           H  
ATOM   3267  CD  GLN A 204       3.654  -6.283 -23.489  1.00 89.75           C  
ATOM   3268  NE2 GLN A 204       3.959  -5.012 -23.629  1.00 89.75           N  
ATOM   3269 HE21 GLN A 204       4.645  -4.791 -24.335  1.00 89.75           H  
ATOM   3270 HE22 GLN A 204       3.583  -4.312 -23.005  1.00 89.75           H  
ATOM   3271  OE1 GLN A 204       4.171  -7.103 -24.228  1.00 89.75           O  
ATOM   3272  N   ILE A 205       0.046 -10.465 -21.466  1.00 90.02           N  
ATOM   3273  H   ILE A 205      -0.640  -9.760 -21.695  1.00 90.02           H  
ATOM   3274  CA  ILE A 205      -0.343 -11.881 -21.549  1.00 90.02           C  
ATOM   3275  HA  ILE A 205       0.116 -12.406 -20.711  1.00 90.02           H  
ATOM   3276  C   ILE A 205       0.203 -12.499 -22.843  1.00 90.02           C  
ATOM   3277  CB  ILE A 205      -1.874 -12.054 -21.409  1.00 90.02           C  
ATOM   3278  HB  ILE A 205      -2.362 -11.442 -22.168  1.00 90.02           H  
ATOM   3279  O   ILE A 205      -0.171 -12.062 -23.934  1.00 90.02           O  
ATOM   3280  CG1 ILE A 205      -2.344 -11.582 -20.014  1.00 90.02           C  
ATOM   3281 HG12 ILE A 205      -1.996 -10.563 -19.844  1.00 90.02           H  
ATOM   3282 HG13 ILE A 205      -1.901 -12.227 -19.254  1.00 90.02           H  
ATOM   3283  CG2 ILE A 205      -2.291 -13.521 -21.627  1.00 90.02           C  
ATOM   3284 HG21 ILE A 205      -1.804 -14.154 -20.885  1.00 90.02           H  
ATOM   3285 HG22 ILE A 205      -2.000 -13.856 -22.623  1.00 90.02           H  
ATOM   3286 HG23 ILE A 205      -3.372 -13.635 -21.549  1.00 90.02           H  
ATOM   3287  CD1 ILE A 205      -3.864 -11.575 -19.810  1.00 90.02           C  
ATOM   3288 HD11 ILE A 205      -4.093 -11.094 -18.859  1.00 90.02           H  
ATOM   3289 HD12 ILE A 205      -4.344 -11.018 -20.614  1.00 90.02           H  
ATOM   3290 HD13 ILE A 205      -4.254 -12.593 -19.781  1.00 90.02           H  
ATOM   3291  N   THR A 206       1.028 -13.541 -22.727  1.00 88.26           N  
ATOM   3292  H   THR A 206       1.259 -13.863 -21.797  1.00 88.26           H  
ATOM   3293  CA  THR A 206       1.572 -14.293 -23.875  1.00 88.26           C  
ATOM   3294  HA  THR A 206       1.868 -13.578 -24.643  1.00 88.26           H  
ATOM   3295  C   THR A 206       0.527 -15.218 -24.504  1.00 88.26           C  
ATOM   3296  CB  THR A 206       2.831 -15.094 -23.503  1.00 88.26           C  
ATOM   3297  HB  THR A 206       3.252 -15.529 -24.410  1.00 88.26           H  
ATOM   3298  O   THR A 206      -0.528 -15.496 -23.914  1.00 88.26           O  
ATOM   3299  CG2 THR A 206       3.905 -14.228 -22.845  1.00 88.26           C  
ATOM   3300 HG21 THR A 206       4.814 -14.814 -22.709  1.00 88.26           H  
ATOM   3301 HG22 THR A 206       4.133 -13.378 -23.488  1.00 88.26           H  
ATOM   3302 HG23 THR A 206       3.564 -13.864 -21.875  1.00 88.26           H  
ATOM   3303  OG1 THR A 206       2.525 -16.137 -22.606  1.00 88.26           O  
ATOM   3304  HG1 THR A 206       3.367 -16.391 -22.221  1.00 88.26           H  
ATOM   3305  N   LEU A 207       0.786 -15.730 -25.714  1.00 93.30           N  
ATOM   3306  H   LEU A 207       1.696 -15.603 -26.133  1.00 93.30           H  
ATOM   3307  CA  LEU A 207      -0.135 -16.670 -26.356  1.00 93.30           C  
ATOM   3308  HA  LEU A 207      -1.125 -16.215 -26.367  1.00 93.30           H  
ATOM   3309  C   LEU A 207      -0.227 -17.973 -25.557  1.00 93.30           C  
ATOM   3310  CB  LEU A 207       0.318 -16.930 -27.798  1.00 93.30           C  
ATOM   3311  HB2 LEU A 207       0.453 -15.974 -28.303  1.00 93.30           H  
ATOM   3312  HB3 LEU A 207       1.283 -17.436 -27.774  1.00 93.30           H  
ATOM   3313  O   LEU A 207      -1.329 -18.482 -25.343  1.00 93.30           O  
ATOM   3314  CG  LEU A 207      -0.651 -17.803 -28.608  1.00 93.30           C  
ATOM   3315  HG  LEU A 207      -0.772 -18.778 -28.135  1.00 93.30           H  
ATOM   3316  CD1 LEU A 207      -2.026 -17.155 -28.770  1.00 93.30           C  
ATOM   3317 HD11 LEU A 207      -2.553 -17.166 -27.816  1.00 93.30           H  
ATOM   3318 HD12 LEU A 207      -2.605 -17.729 -29.494  1.00 93.30           H  
ATOM   3319 HD13 LEU A 207      -1.918 -16.130 -29.124  1.00 93.30           H  
ATOM   3320  CD2 LEU A 207      -0.065 -18.011 -29.998  1.00 93.30           C  
ATOM   3321 HD21 LEU A 207      -0.739 -18.610 -30.611  1.00 93.30           H  
ATOM   3322 HD22 LEU A 207       0.889 -18.531 -29.904  1.00 93.30           H  
ATOM   3323 HD23 LEU A 207       0.095 -17.043 -30.472  1.00 93.30           H  
ATOM   3324  N   LYS A 208       0.906 -18.471 -25.055  1.00 91.44           N  
ATOM   3325  H   LYS A 208       1.774 -18.043 -25.341  1.00 91.44           H  
ATOM   3326  CA  LYS A 208       0.989 -19.607 -24.134  1.00 91.44           C  
ATOM   3327  HA  LYS A 208       0.628 -20.501 -24.643  1.00 91.44           H  
ATOM   3328  C   LYS A 208       0.120 -19.398 -22.899  1.00 91.44           C  
ATOM   3329  CB  LYS A 208       2.465 -19.799 -23.765  1.00 91.44           C  
ATOM   3330  HB2 LYS A 208       2.859 -18.837 -23.437  1.00 91.44           H  
ATOM   3331  HB3 LYS A 208       3.010 -20.093 -24.662  1.00 91.44           H  
ATOM   3332  O   LYS A 208      -0.658 -20.288 -22.567  1.00 91.44           O  
ATOM   3333  CG  LYS A 208       2.736 -20.837 -22.666  1.00 91.44           C  
ATOM   3334  HG2 LYS A 208       2.461 -21.833 -23.013  1.00 91.44           H  
ATOM   3335  HG3 LYS A 208       2.168 -20.595 -21.767  1.00 91.44           H  
ATOM   3336  CD  LYS A 208       4.229 -20.790 -22.329  1.00 91.44           C  
ATOM   3337  HD2 LYS A 208       4.498 -19.757 -22.108  1.00 91.44           H  
ATOM   3338  HD3 LYS A 208       4.806 -21.107 -23.197  1.00 91.44           H  
ATOM   3339  CE  LYS A 208       4.601 -21.651 -21.120  1.00 91.44           C  
ATOM   3340  HE2 LYS A 208       3.922 -21.414 -20.301  1.00 91.44           H  
ATOM   3341  HE3 LYS A 208       4.483 -22.703 -21.380  1.00 91.44           H  
ATOM   3342  NZ  LYS A 208       6.004 -21.354 -20.717  1.00 91.44           N  
ATOM   3343  HZ1 LYS A 208       6.308 -21.898 -19.922  1.00 91.44           H  
ATOM   3344  HZ2 LYS A 208       6.645 -21.506 -21.482  1.00 91.44           H  
ATOM   3345  HZ3 LYS A 208       6.120 -20.376 -20.493  1.00 91.44           H  
ATOM   3346  N   GLU A 209       0.209 -18.240 -22.242  1.00 88.45           N  
ATOM   3347  H   GLU A 209       0.869 -17.548 -22.566  1.00 88.45           H  
ATOM   3348  CA  GLU A 209      -0.622 -17.920 -21.070  1.00 88.45           C  
ATOM   3349  HA  GLU A 209      -0.494 -18.688 -20.308  1.00 88.45           H  
ATOM   3350  C   GLU A 209      -2.112 -17.884 -21.433  1.00 88.45           C  
ATOM   3351  CB  GLU A 209      -0.211 -16.566 -20.471  1.00 88.45           C  
ATOM   3352  HB2 GLU A 209      -1.003 -16.226 -19.804  1.00 88.45           H  
ATOM   3353  HB3 GLU A 209      -0.121 -15.845 -21.284  1.00 88.45           H  
ATOM   3354  O   GLU A 209      -2.942 -18.433 -20.708  1.00 88.45           O  
ATOM   3355  CG  GLU A 209       1.093 -16.606 -19.658  1.00 88.45           C  
ATOM   3356  HG2 GLU A 209       1.888 -17.058 -20.251  1.00 88.45           H  
ATOM   3357  HG3 GLU A 209       0.933 -17.241 -18.786  1.00 88.45           H  
ATOM   3358  CD  GLU A 209       1.521 -15.196 -19.205  1.00 88.45           C  
ATOM   3359  OE1 GLU A 209       2.006 -15.008 -18.073  1.00 88.45           O  
ATOM   3360  OE2 GLU A 209       1.342 -14.216 -19.956  1.00 88.45           O  
ATOM   3361  N   ARG A 210      -2.466 -17.302 -22.585  1.00 92.54           N  
ATOM   3362  H   ARG A 210      -1.742 -16.854 -23.129  1.00 92.54           H  
ATOM   3363  CA  ARG A 210      -3.858 -17.256 -23.057  1.00 92.54           C  
ATOM   3364  HA  ARG A 210      -4.465 -16.805 -22.272  1.00 92.54           H  
ATOM   3365  C   ARG A 210      -4.424 -18.658 -23.288  1.00 92.54           C  
ATOM   3366  CB  ARG A 210      -3.931 -16.380 -24.314  1.00 92.54           C  
ATOM   3367  HB2 ARG A 210      -3.372 -15.463 -24.126  1.00 92.54           H  
ATOM   3368  HB3 ARG A 210      -3.465 -16.896 -25.153  1.00 92.54           H  
ATOM   3369  O   ARG A 210      -5.504 -18.970 -22.791  1.00 92.54           O  
ATOM   3370  CG  ARG A 210      -5.381 -16.019 -24.672  1.00 92.54           C  
ATOM   3371  HG2 ARG A 210      -5.947 -16.932 -24.857  1.00 92.54           H  
ATOM   3372  HG3 ARG A 210      -5.842 -15.490 -23.839  1.00 92.54           H  
ATOM   3373  CD  ARG A 210      -5.454 -15.144 -25.930  1.00 92.54           C  
ATOM   3374  HD2 ARG A 210      -5.013 -15.692 -26.763  1.00 92.54           H  
ATOM   3375  HD3 ARG A 210      -6.504 -14.958 -26.154  1.00 92.54           H  
ATOM   3376  NE  ARG A 210      -4.752 -13.857 -25.751  1.00 92.54           N  
ATOM   3377  HE  ARG A 210      -4.274 -13.715 -24.872  1.00 92.54           H  
ATOM   3378  NH1 ARG A 210      -5.207 -12.969 -27.817  1.00 92.54           N  
ATOM   3379 HH11 ARG A 210      -5.187 -12.182 -28.450  1.00 92.54           H  
ATOM   3380 HH12 ARG A 210      -5.777 -13.775 -28.031  1.00 92.54           H  
ATOM   3381  NH2 ARG A 210      -3.981 -11.804 -26.357  1.00 92.54           N  
ATOM   3382 HH21 ARG A 210      -3.907 -11.051 -27.026  1.00 92.54           H  
ATOM   3383 HH22 ARG A 210      -3.473 -11.731 -25.487  1.00 92.54           H  
ATOM   3384  CZ  ARG A 210      -4.651 -12.885 -26.640  1.00 92.54           C  
ATOM   3385  N   VAL A 211      -3.681 -19.517 -23.987  1.00 95.49           N  
ATOM   3386  H   VAL A 211      -2.799 -19.183 -24.348  1.00 95.49           H  
ATOM   3387  CA  VAL A 211      -4.061 -20.919 -24.236  1.00 95.49           C  
ATOM   3388  HA  VAL A 211      -5.051 -20.948 -24.691  1.00 95.49           H  
ATOM   3389  C   VAL A 211      -4.146 -21.704 -22.925  1.00 95.49           C  
ATOM   3390  CB  VAL A 211      -3.060 -21.574 -25.208  1.00 95.49           C  
ATOM   3391  HB  VAL A 211      -2.048 -21.407 -24.841  1.00 95.49           H  
ATOM   3392  O   VAL A 211      -5.104 -22.448 -22.710  1.00 95.49           O  
ATOM   3393  CG1 VAL A 211      -3.274 -23.088 -25.352  1.00 95.49           C  
ATOM   3394 HG11 VAL A 211      -4.333 -23.318 -25.470  1.00 95.49           H  
ATOM   3395 HG12 VAL A 211      -2.927 -23.601 -24.455  1.00 95.49           H  
ATOM   3396 HG13 VAL A 211      -2.709 -23.473 -26.201  1.00 95.49           H  
ATOM   3397  CG2 VAL A 211      -3.170 -20.945 -26.602  1.00 95.49           C  
ATOM   3398 HG21 VAL A 211      -3.024 -19.866 -26.556  1.00 95.49           H  
ATOM   3399 HG22 VAL A 211      -4.151 -21.141 -27.034  1.00 95.49           H  
ATOM   3400 HG23 VAL A 211      -2.396 -21.365 -27.244  1.00 95.49           H  
ATOM   3401  N   TYR A 212      -3.186 -21.501 -22.021  1.00 91.41           N  
ATOM   3402  H   TYR A 212      -2.419 -20.886 -22.254  1.00 91.41           H  
ATOM   3403  CA  TYR A 212      -3.175 -22.134 -20.706  1.00 91.41           C  
ATOM   3404  HA  TYR A 212      -3.183 -23.216 -20.834  1.00 91.41           H  
ATOM   3405  C   TYR A 212      -4.412 -21.761 -19.884  1.00 91.41           C  
ATOM   3406  CB  TYR A 212      -1.892 -21.741 -19.965  1.00 91.41           C  
ATOM   3407  HB2 TYR A 212      -1.856 -20.657 -19.852  1.00 91.41           H  
ATOM   3408  HB3 TYR A 212      -1.028 -22.032 -20.561  1.00 91.41           H  
ATOM   3409  O   TYR A 212      -5.032 -22.643 -19.288  1.00 91.41           O  
ATOM   3410  CG  TYR A 212      -1.778 -22.373 -18.596  1.00 91.41           C  
ATOM   3411  CD1 TYR A 212      -2.347 -21.729 -17.481  1.00 91.41           C  
ATOM   3412  HD1 TYR A 212      -2.840 -20.775 -17.597  1.00 91.41           H  
ATOM   3413  CD2 TYR A 212      -1.119 -23.608 -18.439  1.00 91.41           C  
ATOM   3414  HD2 TYR A 212      -0.671 -24.102 -19.289  1.00 91.41           H  
ATOM   3415  CE1 TYR A 212      -2.277 -22.329 -16.212  1.00 91.41           C  
ATOM   3416  HE1 TYR A 212      -2.730 -21.836 -15.364  1.00 91.41           H  
ATOM   3417  CE2 TYR A 212      -1.028 -24.200 -17.168  1.00 91.41           C  
ATOM   3418  HE2 TYR A 212      -0.496 -25.129 -17.029  1.00 91.41           H  
ATOM   3419  OH  TYR A 212      -1.558 -24.150 -14.834  1.00 91.41           O  
ATOM   3420  HH  TYR A 212      -1.936 -23.565 -14.173  1.00 91.41           H  
ATOM   3421  CZ  TYR A 212      -1.625 -23.571 -16.058  1.00 91.41           C  
ATOM   3422  N   ASN A 213      -4.804 -20.485 -19.878  1.00 89.31           N  
ATOM   3423  H   ASN A 213      -4.219 -19.803 -20.339  1.00 89.31           H  
ATOM   3424  CA  ASN A 213      -5.977 -20.005 -19.145  1.00 89.31           C  
ATOM   3425  HA  ASN A 213      -5.898 -20.318 -18.104  1.00 89.31           H  
ATOM   3426  C   ASN A 213      -7.277 -20.614 -19.688  1.00 89.31           C  
ATOM   3427  CB  ASN A 213      -6.005 -18.468 -19.193  1.00 89.31           C  
ATOM   3428  HB2 ASN A 213      -5.901 -18.130 -20.224  1.00 89.31           H  
ATOM   3429  HB3 ASN A 213      -6.964 -18.116 -18.813  1.00 89.31           H  
ATOM   3430  O   ASN A 213      -8.119 -21.047 -18.901  1.00 89.31           O  
ATOM   3431  CG  ASN A 213      -4.920 -17.827 -18.344  1.00 89.31           C  
ATOM   3432  ND2 ASN A 213      -4.654 -16.559 -18.549  1.00 89.31           N  
ATOM   3433 HD21 ASN A 213      -3.902 -16.171 -17.996  1.00 89.31           H  
ATOM   3434 HD22 ASN A 213      -5.137 -16.040 -19.268  1.00 89.31           H  
ATOM   3435  OD1 ASN A 213      -4.323 -18.436 -17.471  1.00 89.31           O  
ATOM   3436  N   ILE A 214      -7.410 -20.727 -21.015  1.00 94.97           N  
ATOM   3437  H   ILE A 214      -6.688 -20.337 -21.604  1.00 94.97           H  
ATOM   3438  CA  ILE A 214      -8.564 -21.380 -21.655  1.00 94.97           C  
ATOM   3439  HA  ILE A 214      -9.476 -20.874 -21.340  1.00 94.97           H  
ATOM   3440  C   ILE A 214      -8.673 -22.832 -21.192  1.00 94.97           C  
ATOM   3441  CB  ILE A 214      -8.462 -21.282 -23.194  1.00 94.97           C  
ATOM   3442  HB  ILE A 214      -7.476 -21.631 -23.502  1.00 94.97           H  
ATOM   3443  O   ILE A 214      -9.715 -23.245 -20.687  1.00 94.97           O  
ATOM   3444  CG1 ILE A 214      -8.630 -19.811 -23.620  1.00 94.97           C  
ATOM   3445 HG12 ILE A 214      -8.070 -19.156 -22.952  1.00 94.97           H  
ATOM   3446 HG13 ILE A 214      -9.679 -19.526 -23.542  1.00 94.97           H  
ATOM   3447  CG2 ILE A 214      -9.524 -22.152 -23.897  1.00 94.97           C  
ATOM   3448 HG21 ILE A 214      -9.466 -22.032 -24.979  1.00 94.97           H  
ATOM   3449 HG22 ILE A 214     -10.522 -21.863 -23.568  1.00 94.97           H  
ATOM   3450 HG23 ILE A 214      -9.369 -23.209 -23.682  1.00 94.97           H  
ATOM   3451  CD1 ILE A 214      -8.132 -19.540 -25.038  1.00 94.97           C  
ATOM   3452 HD11 ILE A 214      -8.730 -20.080 -25.772  1.00 94.97           H  
ATOM   3453 HD12 ILE A 214      -8.221 -18.469 -25.221  1.00 94.97           H  
ATOM   3454 HD13 ILE A 214      -7.086 -19.829 -25.132  1.00 94.97           H  
ATOM   3455  N   ILE A 215      -7.583 -23.596 -21.282  1.00 94.86           N  
ATOM   3456  H   ILE A 215      -6.748 -23.197 -21.686  1.00 94.86           H  
ATOM   3457  CA  ILE A 215      -7.583 -25.013 -20.896  1.00 94.86           C  
ATOM   3458  HA  ILE A 215      -8.410 -25.508 -21.405  1.00 94.86           H  
ATOM   3459  C   ILE A 215      -7.826 -25.167 -19.386  1.00 94.86           C  
ATOM   3460  CB  ILE A 215      -6.270 -25.678 -21.354  1.00 94.86           C  
ATOM   3461  HB  ILE A 215      -5.437 -25.109 -20.942  1.00 94.86           H  
ATOM   3462  O   ILE A 215      -8.614 -26.015 -18.969  1.00 94.86           O  
ATOM   3463  CG1 ILE A 215      -6.173 -25.669 -22.901  1.00 94.86           C  
ATOM   3464 HG12 ILE A 215      -6.481 -24.699 -23.292  1.00 94.86           H  
ATOM   3465 HG13 ILE A 215      -6.850 -26.415 -23.317  1.00 94.86           H  
ATOM   3466  CG2 ILE A 215      -6.179 -27.123 -20.829  1.00 94.86           C  
ATOM   3467 HG21 ILE A 215      -5.218 -27.557 -21.103  1.00 94.86           H  
ATOM   3468 HG22 ILE A 215      -6.237 -27.149 -19.741  1.00 94.86           H  
ATOM   3469 HG23 ILE A 215      -6.991 -27.725 -21.238  1.00 94.86           H  
ATOM   3470  CD1 ILE A 215      -4.757 -25.921 -23.426  1.00 94.86           C  
ATOM   3471 HD11 ILE A 215      -4.427 -26.933 -23.189  1.00 94.86           H  
ATOM   3472 HD12 ILE A 215      -4.071 -25.200 -22.981  1.00 94.86           H  
ATOM   3473 HD13 ILE A 215      -4.744 -25.795 -24.508  1.00 94.86           H  
ATOM   3474  N   SER A 216      -7.194 -24.324 -18.566  1.00 89.70           N  
ATOM   3475  H   SER A 216      -6.572 -23.642 -18.977  1.00 89.70           H  
ATOM   3476  CA  SER A 216      -7.299 -24.364 -17.100  1.00 89.70           C  
ATOM   3477  HA  SER A 216      -7.084 -25.377 -16.761  1.00 89.70           H  
ATOM   3478  C   SER A 216      -8.685 -23.996 -16.579  1.00 89.70           C  
ATOM   3479  CB  SER A 216      -6.281 -23.423 -16.455  1.00 89.70           C  
ATOM   3480  HB2 SER A 216      -6.400 -23.459 -15.372  1.00 89.70           H  
ATOM   3481  HB3 SER A 216      -6.450 -22.402 -16.796  1.00 89.70           H  
ATOM   3482  O   SER A 216      -9.041 -24.416 -15.482  1.00 89.70           O  
ATOM   3483  OG  SER A 216      -4.970 -23.827 -16.782  1.00 89.70           O  
ATOM   3484  HG  SER A 216      -4.769 -23.468 -17.650  1.00 89.70           H  
ATOM   3485  N   SER A 217      -9.484 -23.253 -17.352  1.00 90.45           N  
ATOM   3486  H   SER A 217      -9.107 -22.859 -18.202  1.00 90.45           H  
ATOM   3487  CA  SER A 217     -10.881 -22.962 -17.006  1.00 90.45           C  
ATOM   3488  HA  SER A 217     -10.914 -22.574 -15.988  1.00 90.45           H  
ATOM   3489  C   SER A 217     -11.779 -24.205 -17.052  1.00 90.45           C  
ATOM   3490  CB  SER A 217     -11.442 -21.883 -17.939  1.00 90.45           C  
ATOM   3491  HB2 SER A 217     -12.360 -21.491 -17.500  1.00 90.45           H  
ATOM   3492  HB3 SER A 217     -10.730 -21.064 -18.036  1.00 90.45           H  
ATOM   3493  O   SER A 217     -12.840 -24.240 -16.435  1.00 90.45           O  
ATOM   3494  OG  SER A 217     -11.753 -22.408 -19.217  1.00 90.45           O  
ATOM   3495  HG  SER A 217     -10.953 -22.616 -19.705  1.00 90.45           H  
ATOM   3496  N   SER A 218     -11.378 -25.243 -17.792  1.00 93.64           N  
ATOM   3497  H   SER A 218     -10.498 -25.156 -18.279  1.00 93.64           H  
ATOM   3498  CA  SER A 218     -12.123 -26.498 -17.931  1.00 93.64           C  
ATOM   3499  HA  SER A 218     -12.644 -26.723 -17.000  1.00 93.64           H  
ATOM   3500  C   SER A 218     -11.163 -27.656 -18.231  1.00 93.64           C  
ATOM   3501  CB  SER A 218     -13.179 -26.355 -19.032  1.00 93.64           C  
ATOM   3502  HB2 SER A 218     -12.712 -25.971 -19.939  1.00 93.64           H  
ATOM   3503  HB3 SER A 218     -13.621 -27.328 -19.247  1.00 93.64           H  
ATOM   3504  O   SER A 218     -11.156 -28.179 -19.346  1.00 93.64           O  
ATOM   3505  OG  SER A 218     -14.207 -25.481 -18.619  1.00 93.64           O  
ATOM   3506  HG  SER A 218     -13.857 -24.874 -17.963  1.00 93.64           H  
ATOM   3507  N   PRO A 219     -10.332 -28.079 -17.261  1.00 92.30           N  
ATOM   3508  CA  PRO A 219      -9.251 -29.037 -17.502  1.00 92.30           C  
ATOM   3509  HA  PRO A 219      -8.646 -28.699 -18.343  1.00 92.30           H  
ATOM   3510  C   PRO A 219      -9.767 -30.445 -17.826  1.00 92.30           C  
ATOM   3511  CB  PRO A 219      -8.400 -29.004 -16.229  1.00 92.30           C  
ATOM   3512  HB2 PRO A 219      -7.966 -29.976 -15.993  1.00 92.30           H  
ATOM   3513  HB3 PRO A 219      -7.610 -28.262 -16.347  1.00 92.30           H  
ATOM   3514  O   PRO A 219      -9.100 -31.198 -18.537  1.00 92.30           O  
ATOM   3515  CG  PRO A 219      -9.369 -28.537 -15.142  1.00 92.30           C  
ATOM   3516  HG2 PRO A 219      -8.854 -27.980 -14.359  1.00 92.30           H  
ATOM   3517  HG3 PRO A 219      -9.907 -29.392 -14.732  1.00 92.30           H  
ATOM   3518  CD  PRO A 219     -10.337 -27.625 -15.882  1.00 92.30           C  
ATOM   3519  HD2 PRO A 219     -11.330 -27.691 -15.438  1.00 92.30           H  
ATOM   3520  HD3 PRO A 219      -9.975 -26.598 -15.838  1.00 92.30           H  
ATOM   3521  N   SER A 220     -10.969 -30.797 -17.355  1.00 94.66           N  
ATOM   3522  H   SER A 220     -11.483 -30.144 -16.781  1.00 94.66           H  
ATOM   3523  CA  SER A 220     -11.630 -32.064 -17.678  1.00 94.66           C  
ATOM   3524  HA  SER A 220     -10.912 -32.869 -17.524  1.00 94.66           H  
ATOM   3525  C   SER A 220     -12.106 -32.149 -19.129  1.00 94.66           C  
ATOM   3526  CB  SER A 220     -12.814 -32.306 -16.740  1.00 94.66           C  
ATOM   3527  HB2 SER A 220     -13.319 -33.229 -17.024  1.00 94.66           H  
ATOM   3528  HB3 SER A 220     -12.456 -32.404 -15.715  1.00 94.66           H  
ATOM   3529  O   SER A 220     -12.230 -33.250 -19.663  1.00 94.66           O  
ATOM   3530  OG  SER A 220     -13.717 -31.218 -16.822  1.00 94.66           O  
ATOM   3531  HG  SER A 220     -14.532 -31.462 -16.376  1.00 94.66           H  
ATOM   3532  N   ARG A 221     -12.325 -31.011 -19.803  1.00 95.90           N  
ATOM   3533  H   ARG A 221     -12.131 -30.134 -19.340  1.00 95.90           H  
ATOM   3534  CA  ARG A 221     -12.736 -30.990 -21.209  1.00 95.90           C  
ATOM   3535  HA  ARG A 221     -13.599 -31.648 -21.305  1.00 95.90           H  
ATOM   3536  C   ARG A 221     -11.626 -31.559 -22.096  1.00 95.90           C  
ATOM   3537  CB  ARG A 221     -13.172 -29.569 -21.611  1.00 95.90           C  
ATOM   3538  HB2 ARG A 221     -12.345 -28.881 -21.437  1.00 95.90           H  
ATOM   3539  HB3 ARG A 221     -14.009 -29.267 -20.981  1.00 95.90           H  
ATOM   3540  O   ARG A 221     -10.434 -31.288 -21.910  1.00 95.90           O  
ATOM   3541  CG  ARG A 221     -13.587 -29.454 -23.086  1.00 95.90           C  
ATOM   3542  HG2 ARG A 221     -14.362 -30.187 -23.307  1.00 95.90           H  
ATOM   3543  HG3 ARG A 221     -12.719 -29.650 -23.715  1.00 95.90           H  
ATOM   3544  CD  ARG A 221     -14.112 -28.054 -23.417  1.00 95.90           C  
ATOM   3545  HD2 ARG A 221     -13.398 -27.314 -23.055  1.00 95.90           H  
ATOM   3546  HD3 ARG A 221     -15.062 -27.900 -22.905  1.00 95.90           H  
ATOM   3547  NE  ARG A 221     -14.291 -27.888 -24.872  1.00 95.90           N  
ATOM   3548  HE  ARG A 221     -14.023 -28.659 -25.466  1.00 95.90           H  
ATOM   3549  NH1 ARG A 221     -15.023 -25.710 -24.855  1.00 95.90           N  
ATOM   3550 HH11 ARG A 221     -15.324 -24.890 -25.361  1.00 95.90           H  
ATOM   3551 HH12 ARG A 221     -14.829 -25.660 -23.865  1.00 95.90           H  
ATOM   3552  NH2 ARG A 221     -14.838 -26.805 -26.793  1.00 95.90           N  
ATOM   3553 HH21 ARG A 221     -14.518 -27.595 -27.334  1.00 95.90           H  
ATOM   3554 HH22 ARG A 221     -15.141 -25.977 -27.286  1.00 95.90           H  
ATOM   3555  CZ  ARG A 221     -14.715 -26.803 -25.496  1.00 95.90           C  
ATOM   3556  N   GLN A 222     -12.028 -32.329 -23.103  1.00 95.75           N  
ATOM   3557  H   GLN A 222     -13.012 -32.539 -23.187  1.00 95.75           H  
ATOM   3558  CA  GLN A 222     -11.126 -32.853 -24.129  1.00 95.75           C  
ATOM   3559  HA  GLN A 222     -10.167 -33.082 -23.665  1.00 95.75           H  
ATOM   3560  C   GLN A 222     -10.838 -31.781 -25.188  1.00 95.75           C  
ATOM   3561  CB  GLN A 222     -11.664 -34.171 -24.716  1.00 95.75           C  
ATOM   3562  HB2 GLN A 222     -10.944 -34.543 -25.444  1.00 95.75           H  
ATOM   3563  HB3 GLN A 222     -12.598 -33.971 -25.241  1.00 95.75           H  
ATOM   3564  O   GLN A 222     -11.326 -31.858 -26.312  1.00 95.75           O  
ATOM   3565  CG  GLN A 222     -11.925 -35.284 -23.680  1.00 95.75           C  
ATOM   3566  HG2 GLN A 222     -12.730 -34.970 -23.015  1.00 95.75           H  
ATOM   3567  HG3 GLN A 222     -12.276 -36.170 -24.209  1.00 95.75           H  
ATOM   3568  CD  GLN A 222     -10.725 -35.697 -22.820  1.00 95.75           C  
ATOM   3569  NE2 GLN A 222     -10.946 -36.445 -21.763  1.00 95.75           N  
ATOM   3570 HE21 GLN A 222     -10.175 -36.754 -21.188  1.00 95.75           H  
ATOM   3571 HE22 GLN A 222     -11.854 -36.857 -21.600  1.00 95.75           H  
ATOM   3572  OE1 GLN A 222      -9.581 -35.318 -23.025  1.00 95.75           O  
ATOM   3573  N   TRP A 223     -10.096 -30.742 -24.796  1.00 96.90           N  
ATOM   3574  H   TRP A 223      -9.785 -30.706 -23.836  1.00 96.90           H  
ATOM   3575  CA  TRP A 223      -9.699 -29.658 -25.691  1.00 96.90           C  
ATOM   3576  HA  TRP A 223     -10.595 -29.187 -26.095  1.00 96.90           H  
ATOM   3577  C   TRP A 223      -8.872 -30.176 -26.868  1.00 96.90           C  
ATOM   3578  CB  TRP A 223      -8.895 -28.603 -24.921  1.00 96.90           C  
ATOM   3579  HB2 TRP A 223      -8.507 -27.884 -25.641  1.00 96.90           H  
ATOM   3580  HB3 TRP A 223      -8.031 -29.074 -24.451  1.00 96.90           H  
ATOM   3581  O   TRP A 223      -7.896 -30.907 -26.687  1.00 96.90           O  
ATOM   3582  CG  TRP A 223      -9.665 -27.827 -23.900  1.00 96.90           C  
ATOM   3583  CD1 TRP A 223      -9.690 -28.029 -22.563  1.00 96.90           C  
ATOM   3584  HD1 TRP A 223      -9.165 -28.807 -22.027  1.00 96.90           H  
ATOM   3585  CD2 TRP A 223     -10.541 -26.690 -24.144  1.00 96.90           C  
ATOM   3586  CE2 TRP A 223     -11.036 -26.218 -22.892  1.00 96.90           C  
ATOM   3587  CE3 TRP A 223     -10.955 -26.006 -25.305  1.00 96.90           C  
ATOM   3588  HE3 TRP A 223     -10.581 -26.327 -26.266  1.00 96.90           H  
ATOM   3589  NE1 TRP A 223     -10.488 -27.078 -21.964  1.00 96.90           N  
ATOM   3590  HE1 TRP A 223     -10.646 -27.054 -20.967  1.00 96.90           H  
ATOM   3591  CH2 TRP A 223     -12.270 -24.440 -23.973  1.00 96.90           C  
ATOM   3592  HH2 TRP A 223     -12.881 -23.552 -23.913  1.00 96.90           H  
ATOM   3593  CZ2 TRP A 223     -11.891 -25.111 -22.798  1.00 96.90           C  
ATOM   3594  HZ2 TRP A 223     -12.208 -24.745 -21.833  1.00 96.90           H  
ATOM   3595  CZ3 TRP A 223     -11.809 -24.891 -25.224  1.00 96.90           C  
ATOM   3596  HZ3 TRP A 223     -12.077 -24.355 -26.122  1.00 96.90           H  
ATOM   3597  N   LYS A 224      -9.222 -29.729 -28.072  1.00 97.82           N  
ATOM   3598  H   LYS A 224     -10.109 -29.254 -28.159  1.00 97.82           H  
ATOM   3599  CA  LYS A 224      -8.410 -29.884 -29.283  1.00 97.82           C  
ATOM   3600  HA  LYS A 224      -7.609 -30.597 -29.088  1.00 97.82           H  
ATOM   3601  C   LYS A 224      -7.757 -28.556 -29.660  1.00 97.82           C  
ATOM   3602  CB  LYS A 224      -9.292 -30.433 -30.414  1.00 97.82           C  
ATOM   3603  HB2 LYS A 224      -8.705 -30.498 -31.330  1.00 97.82           H  
ATOM   3604  HB3 LYS A 224     -10.118 -29.743 -30.586  1.00 97.82           H  
ATOM   3605  O   LYS A 224      -8.229 -27.485 -29.285  1.00 97.82           O  
ATOM   3606  CG  LYS A 224      -9.855 -31.824 -30.083  1.00 97.82           C  
ATOM   3607  HG2 LYS A 224     -10.442 -31.780 -29.166  1.00 97.82           H  
ATOM   3608  HG3 LYS A 224      -9.031 -32.525 -29.944  1.00 97.82           H  
ATOM   3609  CD  LYS A 224     -10.761 -32.314 -31.216  1.00 97.82           C  
ATOM   3610  HD2 LYS A 224     -11.567 -31.593 -31.352  1.00 97.82           H  
ATOM   3611  HD3 LYS A 224     -10.185 -32.384 -32.139  1.00 97.82           H  
ATOM   3612  CE  LYS A 224     -11.349 -33.681 -30.856  1.00 97.82           C  
ATOM   3613  HE2 LYS A 224     -10.535 -34.396 -30.733  1.00 97.82           H  
ATOM   3614  HE3 LYS A 224     -11.862 -33.587 -29.899  1.00 97.82           H  
ATOM   3615  NZ  LYS A 224     -12.299 -34.145 -31.898  1.00 97.82           N  
ATOM   3616  HZ1 LYS A 224     -13.048 -33.475 -31.997  1.00 97.82           H  
ATOM   3617  HZ2 LYS A 224     -11.838 -34.235 -32.792  1.00 97.82           H  
ATOM   3618  HZ3 LYS A 224     -12.704 -35.035 -31.644  1.00 97.82           H  
ATOM   3619  N   LEU A 225      -6.695 -28.628 -30.468  1.00 97.82           N  
ATOM   3620  H   LEU A 225      -6.332 -29.542 -30.699  1.00 97.82           H  
ATOM   3621  CA  LEU A 225      -6.051 -27.441 -31.041  1.00 97.82           C  
ATOM   3622  HA  LEU A 225      -5.648 -26.842 -30.224  1.00 97.82           H  
ATOM   3623  C   LEU A 225      -7.062 -26.562 -31.799  1.00 97.82           C  
ATOM   3624  CB  LEU A 225      -4.899 -27.888 -31.965  1.00 97.82           C  
ATOM   3625  HB2 LEU A 225      -4.170 -28.444 -31.375  1.00 97.82           H  
ATOM   3626  HB3 LEU A 225      -5.310 -28.562 -32.717  1.00 97.82           H  
ATOM   3627  O   LEU A 225      -6.979 -25.344 -31.700  1.00 97.82           O  
ATOM   3628  CG  LEU A 225      -4.178 -26.735 -32.696  1.00 97.82           C  
ATOM   3629  HG  LEU A 225      -4.901 -26.125 -33.239  1.00 97.82           H  
ATOM   3630  CD1 LEU A 225      -3.386 -25.844 -31.745  1.00 97.82           C  
ATOM   3631 HD11 LEU A 225      -4.039 -25.448 -30.967  1.00 97.82           H  
ATOM   3632 HD12 LEU A 225      -2.961 -25.009 -32.303  1.00 97.82           H  
ATOM   3633 HD13 LEU A 225      -2.579 -26.420 -31.291  1.00 97.82           H  
ATOM   3634  CD2 LEU A 225      -3.192 -27.297 -33.720  1.00 97.82           C  
ATOM   3635 HD21 LEU A 225      -3.728 -27.918 -34.439  1.00 97.82           H  
ATOM   3636 HD22 LEU A 225      -2.429 -27.894 -33.221  1.00 97.82           H  
ATOM   3637 HD23 LEU A 225      -2.724 -26.473 -34.259  1.00 97.82           H  
ATOM   3638  N   THR A 226      -8.007 -27.177 -32.523  1.00 97.74           N  
ATOM   3639  H   THR A 226      -8.054 -28.186 -32.506  1.00 97.74           H  
ATOM   3640  CA  THR A 226      -9.107 -26.497 -33.233  1.00 97.74           C  
ATOM   3641  HA  THR A 226      -8.710 -25.787 -33.958  1.00 97.74           H  
ATOM   3642  C   THR A 226      -9.973 -25.684 -32.282  1.00 97.74           C  
ATOM   3643  CB  THR A 226      -9.991 -27.509 -33.983  1.00 97.74           C  
ATOM   3644  HB  THR A 226     -10.901 -27.020 -34.329  1.00 97.74           H  
ATOM   3645  O   THR A 226     -10.142 -24.494 -32.497  1.00 97.74           O  
ATOM   3646  CG2 THR A 226      -9.269 -28.112 -35.189  1.00 97.74           C  
ATOM   3647 HG21 THR A 226      -8.292 -28.503 -34.904  1.00 97.74           H  
ATOM   3648 HG22 THR A 226      -9.167 -27.346 -35.957  1.00 97.74           H  
ATOM   3649 HG23 THR A 226      -9.875 -28.920 -35.601  1.00 97.74           H  
ATOM   3650  OG1 THR A 226     -10.334 -28.593 -33.137  1.00 97.74           O  
ATOM   3651  HG1 THR A 226     -11.184 -28.379 -32.745  1.00 97.74           H  
ATOM   3652  N   ASP A 227     -10.415 -26.290 -31.178  1.00 97.93           N  
ATOM   3653  H   ASP A 227     -10.255 -27.282 -31.075  1.00 97.93           H  
ATOM   3654  CA  ASP A 227     -11.314 -25.644 -30.218  1.00 97.93           C  
ATOM   3655  HA  ASP A 227     -12.240 -25.371 -30.723  1.00 97.93           H  
ATOM   3656  C   ASP A 227     -10.687 -24.381 -29.621  1.00 97.93           C  
ATOM   3657  CB  ASP A 227     -11.622 -26.593 -29.049  1.00 97.93           C  
ATOM   3658  HB2 ASP A 227     -10.714 -26.713 -28.459  1.00 97.93           H  
ATOM   3659  HB3 ASP A 227     -12.371 -26.125 -28.410  1.00 97.93           H  
ATOM   3660  O   ASP A 227     -11.354 -23.364 -29.448  1.00 97.93           O  
ATOM   3661  CG  ASP A 227     -12.110 -27.991 -29.418  1.00 97.93           C  
ATOM   3662  OD1 ASP A 227     -12.620 -28.204 -30.536  1.00 97.93           O  
ATOM   3663  OD2 ASP A 227     -11.933 -28.871 -28.545  1.00 97.93           O  
ATOM   3664  N   VAL A 228      -9.394 -24.449 -29.287  1.00 98.00           N  
ATOM   3665  H   VAL A 228      -8.907 -25.318 -29.453  1.00 98.00           H  
ATOM   3666  CA  VAL A 228      -8.673 -23.300 -28.732  1.00 98.00           C  
ATOM   3667  HA  VAL A 228      -9.312 -22.818 -27.992  1.00 98.00           H  
ATOM   3668  C   VAL A 228      -8.395 -22.252 -29.802  1.00 98.00           C  
ATOM   3669  CB  VAL A 228      -7.382 -23.736 -28.026  1.00 98.00           C  
ATOM   3670  HB  VAL A 228      -6.749 -24.292 -28.718  1.00 98.00           H  
ATOM   3671  O   VAL A 228      -8.521 -21.068 -29.506  1.00 98.00           O  
ATOM   3672  CG1 VAL A 228      -6.591 -22.533 -27.503  1.00 98.00           C  
ATOM   3673 HG11 VAL A 228      -5.690 -22.892 -27.007  1.00 98.00           H  
ATOM   3674 HG12 VAL A 228      -6.279 -21.888 -28.325  1.00 98.00           H  
ATOM   3675 HG13 VAL A 228      -7.198 -21.958 -26.804  1.00 98.00           H  
ATOM   3676  CG2 VAL A 228      -7.718 -24.628 -26.823  1.00 98.00           C  
ATOM   3677 HG21 VAL A 228      -8.051 -25.607 -27.168  1.00 98.00           H  
ATOM   3678 HG22 VAL A 228      -8.513 -24.173 -26.233  1.00 98.00           H  
ATOM   3679 HG23 VAL A 228      -6.845 -24.743 -26.180  1.00 98.00           H  
ATOM   3680  N   ALA A 229      -8.035 -22.664 -31.022  1.00 98.15           N  
ATOM   3681  H   ALA A 229      -8.011 -23.656 -31.213  1.00 98.15           H  
ATOM   3682  CA  ALA A 229      -7.799 -21.758 -32.143  1.00 98.15           C  
ATOM   3683  HA  ALA A 229      -7.013 -21.054 -31.869  1.00 98.15           H  
ATOM   3684  C   ALA A 229      -9.056 -20.929 -32.458  1.00 98.15           C  
ATOM   3685  CB  ALA A 229      -7.314 -22.584 -33.342  1.00 98.15           C  
ATOM   3686  HB1 ALA A 229      -8.129 -23.191 -33.734  1.00 98.15           H  
ATOM   3687  HB2 ALA A 229      -6.487 -23.229 -33.047  1.00 98.15           H  
ATOM   3688  HB3 ALA A 229      -6.953 -21.920 -34.128  1.00 98.15           H  
ATOM   3689  O   ALA A 229      -8.970 -19.702 -32.521  1.00 98.15           O  
ATOM   3690  N   ASP A 230     -10.218 -21.583 -32.516  1.00 97.49           N  
ATOM   3691  H   ASP A 230     -10.210 -22.593 -32.517  1.00 97.49           H  
ATOM   3692  CA  ASP A 230     -11.513 -20.929 -32.711  1.00 97.49           C  
ATOM   3693  HA  ASP A 230     -11.486 -20.349 -33.634  1.00 97.49           H  
ATOM   3694  C   ASP A 230     -11.823 -19.964 -31.557  1.00 97.49           C  
ATOM   3695  CB  ASP A 230     -12.618 -21.993 -32.839  1.00 97.49           C  
ATOM   3696  HB2 ASP A 230     -12.609 -22.623 -31.949  1.00 97.49           H  
ATOM   3697  HB3 ASP A 230     -13.582 -21.485 -32.877  1.00 97.49           H  
ATOM   3698  O   ASP A 230     -12.215 -18.821 -31.786  1.00 97.49           O  
ATOM   3699  CG  ASP A 230     -12.500 -22.880 -34.087  1.00 97.49           C  
ATOM   3700  OD1 ASP A 230     -11.808 -22.476 -35.050  1.00 97.49           O  
ATOM   3701  OD2 ASP A 230     -13.110 -23.973 -34.067  1.00 97.49           O  
ATOM   3702  N   HIS A 231     -11.565 -20.377 -30.310  1.00 96.37           N  
ATOM   3703  H   HIS A 231     -11.257 -21.331 -30.183  1.00 96.37           H  
ATOM   3704  CA  HIS A 231     -11.830 -19.557 -29.123  1.00 96.37           C  
ATOM   3705  HA  HIS A 231     -12.876 -19.253 -29.156  1.00 96.37           H  
ATOM   3706  C   HIS A 231     -10.991 -18.270 -29.051  1.00 96.37           C  
ATOM   3707  CB  HIS A 231     -11.606 -20.412 -27.870  1.00 96.37           C  
ATOM   3708  HB2 HIS A 231     -12.030 -21.403 -28.037  1.00 96.37           H  
ATOM   3709  HB3 HIS A 231     -10.537 -20.527 -27.686  1.00 96.37           H  
ATOM   3710  O   HIS A 231     -11.413 -17.291 -28.438  1.00 96.37           O  
ATOM   3711  CG  HIS A 231     -12.278 -19.853 -26.646  1.00 96.37           C  
ATOM   3712  CD2 HIS A 231     -11.712 -19.099 -25.655  1.00 96.37           C  
ATOM   3713  HD2 HIS A 231     -10.685 -18.765 -25.622  1.00 96.37           H  
ATOM   3714  ND1 HIS A 231     -13.610 -19.990 -26.339  1.00 96.37           N  
ATOM   3715  HD1 HIS A 231     -14.314 -20.393 -26.942  1.00 96.37           H  
ATOM   3716  CE1 HIS A 231     -13.839 -19.348 -25.182  1.00 96.37           C  
ATOM   3717  HE1 HIS A 231     -14.802 -19.247 -24.705  1.00 96.37           H  
ATOM   3718  NE2 HIS A 231     -12.704 -18.809 -24.713  1.00 96.37           N  
ATOM   3719  N   ILE A 232      -9.799 -18.255 -29.657  1.00 96.41           N  
ATOM   3720  H   ILE A 232      -9.506 -19.100 -30.126  1.00 96.41           H  
ATOM   3721  CA  ILE A 232      -8.927 -17.069 -29.728  1.00 96.41           C  
ATOM   3722  HA  ILE A 232      -9.335 -16.309 -29.062  1.00 96.41           H  
ATOM   3723  C   ILE A 232      -8.920 -16.412 -31.112  1.00 96.41           C  
ATOM   3724  CB  ILE A 232      -7.501 -17.373 -29.228  1.00 96.41           C  
ATOM   3725  HB  ILE A 232      -6.954 -16.432 -29.188  1.00 96.41           H  
ATOM   3726  O   ILE A 232      -8.067 -15.556 -31.362  1.00 96.41           O  
ATOM   3727  CG1 ILE A 232      -6.768 -18.298 -30.215  1.00 96.41           C  
ATOM   3728 HG12 ILE A 232      -7.358 -19.193 -30.414  1.00 96.41           H  
ATOM   3729 HG13 ILE A 232      -6.650 -17.778 -31.166  1.00 96.41           H  
ATOM   3730  CG2 ILE A 232      -7.538 -17.920 -27.795  1.00 96.41           C  
ATOM   3731 HG21 ILE A 232      -8.173 -17.280 -27.183  1.00 96.41           H  
ATOM   3732 HG22 ILE A 232      -6.535 -17.946 -27.368  1.00 96.41           H  
ATOM   3733 HG23 ILE A 232      -7.949 -18.929 -27.805  1.00 96.41           H  
ATOM   3734  CD1 ILE A 232      -5.382 -18.721 -29.759  1.00 96.41           C  
ATOM   3735 HD11 ILE A 232      -5.446 -19.426 -28.930  1.00 96.41           H  
ATOM   3736 HD12 ILE A 232      -4.814 -17.839 -29.464  1.00 96.41           H  
ATOM   3737 HD13 ILE A 232      -4.906 -19.205 -30.611  1.00 96.41           H  
ATOM   3738  N   PHE A 233      -9.840 -16.809 -31.997  1.00 96.94           N  
ATOM   3739  H   PHE A 233     -10.513 -17.503 -31.704  1.00 96.94           H  
ATOM   3740  CA  PHE A 233      -9.997 -16.282 -33.355  1.00 96.94           C  
ATOM   3741  HA  PHE A 233     -10.724 -16.926 -33.849  1.00 96.94           H  
ATOM   3742  C   PHE A 233      -8.713 -16.371 -34.202  1.00 96.94           C  
ATOM   3743  CB  PHE A 233     -10.613 -14.875 -33.301  1.00 96.94           C  
ATOM   3744  HB2 PHE A 233      -9.875 -14.176 -32.906  1.00 96.94           H  
ATOM   3745  HB3 PHE A 233     -10.847 -14.557 -34.317  1.00 96.94           H  
ATOM   3746  O   PHE A 233      -8.316 -15.423 -34.880  1.00 96.94           O  
ATOM   3747  CG  PHE A 233     -11.876 -14.781 -32.465  1.00 96.94           C  
ATOM   3748  CD1 PHE A 233     -13.116 -15.144 -33.021  1.00 96.94           C  
ATOM   3749  HD1 PHE A 233     -13.171 -15.492 -34.042  1.00 96.94           H  
ATOM   3750  CD2 PHE A 233     -11.811 -14.349 -31.126  1.00 96.94           C  
ATOM   3751  HD2 PHE A 233     -10.859 -14.082 -30.690  1.00 96.94           H  
ATOM   3752  CE1 PHE A 233     -14.287 -15.065 -32.246  1.00 96.94           C  
ATOM   3753  HE1 PHE A 233     -15.236 -15.350 -32.674  1.00 96.94           H  
ATOM   3754  CE2 PHE A 233     -12.980 -14.277 -30.349  1.00 96.94           C  
ATOM   3755  HE2 PHE A 233     -12.927 -13.961 -29.318  1.00 96.94           H  
ATOM   3756  CZ  PHE A 233     -14.219 -14.630 -30.911  1.00 96.94           C  
ATOM   3757  HZ  PHE A 233     -15.118 -14.581 -30.314  1.00 96.94           H  
ATOM   3758  N   MET A 234      -8.034 -17.521 -34.163  1.00 97.32           N  
ATOM   3759  H   MET A 234      -8.430 -18.275 -33.621  1.00 97.32           H  
ATOM   3760  CA  MET A 234      -6.877 -17.830 -35.009  1.00 97.32           C  
ATOM   3761  HA  MET A 234      -6.742 -17.034 -35.742  1.00 97.32           H  
ATOM   3762  C   MET A 234      -7.104 -19.125 -35.789  1.00 97.32           C  
ATOM   3763  CB  MET A 234      -5.593 -17.939 -34.169  1.00 97.32           C  
ATOM   3764  HB2 MET A 234      -5.740 -18.657 -33.362  1.00 97.32           H  
ATOM   3765  HB3 MET A 234      -4.790 -18.307 -34.807  1.00 97.32           H  
ATOM   3766  O   MET A 234      -7.801 -20.020 -35.332  1.00 97.32           O  
ATOM   3767  CG  MET A 234      -5.153 -16.593 -33.586  1.00 97.32           C  
ATOM   3768  HG2 MET A 234      -5.194 -15.840 -34.373  1.00 97.32           H  
ATOM   3769  HG3 MET A 234      -5.859 -16.301 -32.808  1.00 97.32           H  
ATOM   3770  SD  MET A 234      -3.472 -16.609 -32.892  1.00 97.32           S  
ATOM   3771  CE  MET A 234      -3.438 -14.935 -32.206  1.00 97.32           C  
ATOM   3772  HE1 MET A 234      -3.595 -14.206 -33.001  1.00 97.32           H  
ATOM   3773  HE2 MET A 234      -4.239 -14.836 -31.474  1.00 97.32           H  
ATOM   3774  HE3 MET A 234      -2.482 -14.759 -31.713  1.00 97.32           H  
ATOM   3775  N   SER A 235      -6.448 -19.281 -36.942  1.00 97.81           N  
ATOM   3776  H   SER A 235      -5.884 -18.522 -37.298  1.00 97.81           H  
ATOM   3777  CA  SER A 235      -6.368 -20.599 -37.582  1.00 97.81           C  
ATOM   3778  HA  SER A 235      -7.375 -21.013 -37.622  1.00 97.81           H  
ATOM   3779  C   SER A 235      -5.497 -21.553 -36.750  1.00 97.81           C  
ATOM   3780  CB  SER A 235      -5.856 -20.499 -39.024  1.00 97.81           C  
ATOM   3781  HB2 SER A 235      -6.125 -21.413 -39.555  1.00 97.81           H  
ATOM   3782  HB3 SER A 235      -6.330 -19.656 -39.527  1.00 97.81           H  
ATOM   3783  O   SER A 235      -4.556 -21.127 -36.070  1.00 97.81           O  
ATOM   3784  OG  SER A 235      -4.446 -20.360 -39.053  1.00 97.81           O  
ATOM   3785  HG  SER A 235      -4.212 -19.542 -39.498  1.00 97.81           H  
ATOM   3786  N   THR A 236      -5.748 -22.859 -36.851  1.00 97.88           N  
ATOM   3787  H   THR A 236      -6.533 -23.166 -37.408  1.00 97.88           H  
ATOM   3788  CA  THR A 236      -4.930 -23.893 -36.190  1.00 97.88           C  
ATOM   3789  HA  THR A 236      -4.980 -23.748 -35.111  1.00 97.88           H  
ATOM   3790  C   THR A 236      -3.459 -23.826 -36.595  1.00 97.88           C  
ATOM   3791  CB  THR A 236      -5.449 -25.295 -36.523  1.00 97.88           C  
ATOM   3792  HB  THR A 236      -4.731 -26.038 -36.173  1.00 97.88           H  
ATOM   3793  O   THR A 236      -2.580 -23.955 -35.741  1.00 97.88           O  
ATOM   3794  CG2 THR A 236      -6.786 -25.570 -35.857  1.00 97.88           C  
ATOM   3795 HG21 THR A 236      -6.696 -25.390 -34.786  1.00 97.88           H  
ATOM   3796 HG22 THR A 236      -7.049 -26.615 -36.021  1.00 97.88           H  
ATOM   3797 HG23 THR A 236      -7.564 -24.923 -36.263  1.00 97.88           H  
ATOM   3798  OG1 THR A 236      -5.628 -25.432 -37.914  1.00 97.88           O  
ATOM   3799  HG1 THR A 236      -6.237 -26.157 -38.070  1.00 97.88           H  
ATOM   3800  N   SER A 237      -3.180 -23.569 -37.876  1.00 97.60           N  
ATOM   3801  H   SER A 237      -3.948 -23.582 -38.533  1.00 97.60           H  
ATOM   3802  CA  SER A 237      -1.825 -23.396 -38.410  1.00 97.60           C  
ATOM   3803  HA  SER A 237      -1.236 -24.283 -38.178  1.00 97.60           H  
ATOM   3804  C   SER A 237      -1.120 -22.187 -37.795  1.00 97.60           C  
ATOM   3805  CB  SER A 237      -1.876 -23.240 -39.934  1.00 97.60           C  
ATOM   3806  HB2 SER A 237      -0.864 -23.125 -40.323  1.00 97.60           H  
ATOM   3807  HB3 SER A 237      -2.463 -22.359 -40.194  1.00 97.60           H  
ATOM   3808  O   SER A 237       0.030 -22.299 -37.364  1.00 97.60           O  
ATOM   3809  OG  SER A 237      -2.471 -24.388 -40.505  1.00 97.60           O  
ATOM   3810  HG  SER A 237      -2.580 -24.256 -41.450  1.00 97.60           H  
ATOM   3811  N   THR A 238      -1.811 -21.046 -37.691  1.00 97.65           N  
ATOM   3812  H   THR A 238      -2.758 -21.012 -38.043  1.00 97.65           H  
ATOM   3813  CA  THR A 238      -1.265 -19.834 -37.061  1.00 97.65           C  
ATOM   3814  HA  THR A 238      -0.312 -19.598 -37.534  1.00 97.65           H  
ATOM   3815  C   THR A 238      -0.996 -20.059 -35.577  1.00 97.65           C  
ATOM   3816  CB  THR A 238      -2.199 -18.626 -37.245  1.00 97.65           C  
ATOM   3817  HB  THR A 238      -3.169 -18.834 -36.794  1.00 97.65           H  
ATOM   3818  O   THR A 238       0.086 -19.710 -35.107  1.00 97.65           O  
ATOM   3819  CG2 THR A 238      -1.628 -17.342 -36.641  1.00 97.65           C  
ATOM   3820 HG21 THR A 238      -2.281 -16.502 -36.874  1.00 97.65           H  
ATOM   3821 HG22 THR A 238      -1.570 -17.435 -35.556  1.00 97.65           H  
ATOM   3822 HG23 THR A 238      -0.631 -17.154 -37.040  1.00 97.65           H  
ATOM   3823  OG1 THR A 238      -2.368 -18.350 -38.618  1.00 97.65           O  
ATOM   3824  HG1 THR A 238      -2.836 -17.516 -38.693  1.00 97.65           H  
ATOM   3825  N   LEU A 239      -1.935 -20.675 -34.848  1.00 98.07           N  
ATOM   3826  H   LEU A 239      -2.808 -20.926 -35.290  1.00 98.07           H  
ATOM   3827  CA  LEU A 239      -1.766 -20.984 -33.427  1.00 98.07           C  
ATOM   3828  HA  LEU A 239      -1.560 -20.053 -32.899  1.00 98.07           H  
ATOM   3829  C   LEU A 239      -0.565 -21.911 -33.200  1.00 98.07           C  
ATOM   3830  CB  LEU A 239      -3.075 -21.587 -32.877  1.00 98.07           C  
ATOM   3831  HB2 LEU A 239      -3.868 -20.847 -32.984  1.00 98.07           H  
ATOM   3832  HB3 LEU A 239      -3.350 -22.456 -33.475  1.00 98.07           H  
ATOM   3833  O   LEU A 239       0.295 -21.614 -32.375  1.00 98.07           O  
ATOM   3834  CG  LEU A 239      -2.995 -22.019 -31.399  1.00 98.07           C  
ATOM   3835  HG  LEU A 239      -2.298 -22.853 -31.303  1.00 98.07           H  
ATOM   3836  CD1 LEU A 239      -2.515 -20.880 -30.507  1.00 98.07           C  
ATOM   3837 HD11 LEU A 239      -2.733 -21.092 -29.460  1.00 98.07           H  
ATOM   3838 HD12 LEU A 239      -2.979 -19.938 -30.801  1.00 98.07           H  
ATOM   3839 HD13 LEU A 239      -1.438 -20.760 -30.622  1.00 98.07           H  
ATOM   3840  CD2 LEU A 239      -4.356 -22.489 -30.895  1.00 98.07           C  
ATOM   3841 HD21 LEU A 239      -5.055 -21.653 -30.876  1.00 98.07           H  
ATOM   3842 HD22 LEU A 239      -4.261 -22.892 -29.887  1.00 98.07           H  
ATOM   3843 HD23 LEU A 239      -4.752 -23.266 -31.548  1.00 98.07           H  
ATOM   3844  N   LYS A 240      -0.463 -23.002 -33.968  1.00 97.76           N  
ATOM   3845  H   LYS A 240      -1.200 -23.186 -34.634  1.00 97.76           H  
ATOM   3846  CA  LYS A 240       0.654 -23.952 -33.864  1.00 97.76           C  
ATOM   3847  HA  LYS A 240       0.685 -24.337 -32.845  1.00 97.76           H  
ATOM   3848  C   LYS A 240       2.003 -23.271 -34.107  1.00 97.76           C  
ATOM   3849  CB  LYS A 240       0.416 -25.114 -34.839  1.00 97.76           C  
ATOM   3850  HB2 LYS A 240      -0.579 -25.521 -34.658  1.00 97.76           H  
ATOM   3851  HB3 LYS A 240       0.454 -24.744 -35.863  1.00 97.76           H  
ATOM   3852  O   LYS A 240       2.933 -23.505 -33.342  1.00 97.76           O  
ATOM   3853  CG  LYS A 240       1.443 -26.242 -34.659  1.00 97.76           C  
ATOM   3854  HG2 LYS A 240       2.446 -25.861 -34.854  1.00 97.76           H  
ATOM   3855  HG3 LYS A 240       1.397 -26.611 -33.634  1.00 97.76           H  
ATOM   3856  CD  LYS A 240       1.155 -27.396 -35.628  1.00 97.76           C  
ATOM   3857  HD2 LYS A 240       0.156 -27.787 -35.435  1.00 97.76           H  
ATOM   3858  HD3 LYS A 240       1.198 -27.017 -36.649  1.00 97.76           H  
ATOM   3859  CE  LYS A 240       2.194 -28.509 -35.445  1.00 97.76           C  
ATOM   3860  HE2 LYS A 240       3.186 -28.077 -35.575  1.00 97.76           H  
ATOM   3861  HE3 LYS A 240       2.129 -28.885 -34.425  1.00 97.76           H  
ATOM   3862  NZ  LYS A 240       1.991 -29.614 -36.418  1.00 97.76           N  
ATOM   3863  HZ1 LYS A 240       1.078 -30.031 -36.308  1.00 97.76           H  
ATOM   3864  HZ2 LYS A 240       2.073 -29.269 -37.364  1.00 97.76           H  
ATOM   3865  HZ3 LYS A 240       2.692 -30.331 -36.290  1.00 97.76           H  
ATOM   3866  N   ARG A 241       2.100 -22.421 -35.137  1.00 97.26           N  
ATOM   3867  H   ARG A 241       1.288 -22.292 -35.724  1.00 97.26           H  
ATOM   3868  CA  ARG A 241       3.328 -21.679 -35.458  1.00 97.26           C  
ATOM   3869  HA  ARG A 241       4.159 -22.380 -35.528  1.00 97.26           H  
ATOM   3870  C   ARG A 241       3.710 -20.704 -34.344  1.00 97.26           C  
ATOM   3871  CB  ARG A 241       3.171 -20.970 -36.811  1.00 97.26           C  
ATOM   3872  HB2 ARG A 241       2.972 -21.714 -37.582  1.00 97.26           H  
ATOM   3873  HB3 ARG A 241       2.325 -20.285 -36.759  1.00 97.26           H  
ATOM   3874  O   ARG A 241       4.839 -20.749 -33.880  1.00 97.26           O  
ATOM   3875  CG  ARG A 241       4.446 -20.191 -37.179  1.00 97.26           C  
ATOM   3876  HG2 ARG A 241       4.630 -19.421 -36.429  1.00 97.26           H  
ATOM   3877  HG3 ARG A 241       5.297 -20.872 -37.181  1.00 97.26           H  
ATOM   3878  CD  ARG A 241       4.359 -19.516 -38.551  1.00 97.26           C  
ATOM   3879  HD2 ARG A 241       5.288 -18.974 -38.727  1.00 97.26           H  
ATOM   3880  HD3 ARG A 241       4.275 -20.287 -39.317  1.00 97.26           H  
ATOM   3881  NE  ARG A 241       3.213 -18.590 -38.660  1.00 97.26           N  
ATOM   3882  HE  ARG A 241       2.433 -18.905 -39.218  1.00 97.26           H  
ATOM   3883  NH1 ARG A 241       4.102 -16.812 -37.469  1.00 97.26           N  
ATOM   3884 HH11 ARG A 241       4.905 -17.328 -37.140  1.00 97.26           H  
ATOM   3885 HH12 ARG A 241       4.062 -15.886 -37.068  1.00 97.26           H  
ATOM   3886  NH2 ARG A 241       2.133 -16.605 -38.463  1.00 97.26           N  
ATOM   3887 HH21 ARG A 241       2.216 -15.621 -38.248  1.00 97.26           H  
ATOM   3888 HH22 ARG A 241       1.439 -16.931 -39.120  1.00 97.26           H  
ATOM   3889  CZ  ARG A 241       3.165 -17.354 -38.189  1.00 97.26           C  
ATOM   3890  N   LYS A 242       2.773 -19.873 -33.880  1.00 97.36           N  
ATOM   3891  H   LYS A 242       1.852 -19.902 -34.293  1.00 97.36           H  
ATOM   3892  CA  LYS A 242       3.055 -18.884 -32.829  1.00 97.36           C  
ATOM   3893  HA  LYS A 242       3.928 -18.295 -33.110  1.00 97.36           H  
ATOM   3894  C   LYS A 242       3.413 -19.526 -31.486  1.00 97.36           C  
ATOM   3895  CB  LYS A 242       1.869 -17.937 -32.660  1.00 97.36           C  
ATOM   3896  HB2 LYS A 242       0.951 -18.515 -32.551  1.00 97.36           H  
ATOM   3897  HB3 LYS A 242       2.045 -17.367 -31.748  1.00 97.36           H  
ATOM   3898  O   LYS A 242       4.278 -19.024 -30.784  1.00 97.36           O  
ATOM   3899  CG  LYS A 242       1.719 -16.937 -33.811  1.00 97.36           C  
ATOM   3900  HG2 LYS A 242       1.444 -17.452 -34.731  1.00 97.36           H  
ATOM   3901  HG3 LYS A 242       2.670 -16.425 -33.961  1.00 97.36           H  
ATOM   3902  CD  LYS A 242       0.646 -15.907 -33.440  1.00 97.36           C  
ATOM   3903  HD2 LYS A 242       0.892 -15.482 -32.466  1.00 97.36           H  
ATOM   3904  HD3 LYS A 242      -0.326 -16.398 -33.380  1.00 97.36           H  
ATOM   3905  CE  LYS A 242       0.613 -14.783 -34.477  1.00 97.36           C  
ATOM   3906  HE2 LYS A 242       0.266 -15.190 -35.427  1.00 97.36           H  
ATOM   3907  HE3 LYS A 242       1.632 -14.422 -34.612  1.00 97.36           H  
ATOM   3908  NZ  LYS A 242      -0.258 -13.666 -34.032  1.00 97.36           N  
ATOM   3909  HZ1 LYS A 242      -1.205 -13.985 -33.891  1.00 97.36           H  
ATOM   3910  HZ2 LYS A 242       0.093 -13.290 -33.163  1.00 97.36           H  
ATOM   3911  HZ3 LYS A 242      -0.255 -12.917 -34.710  1.00 97.36           H  
ATOM   3912  N   LEU A 243       2.798 -20.656 -31.131  1.00 96.00           N  
ATOM   3913  H   LEU A 243       2.053 -21.016 -31.711  1.00 96.00           H  
ATOM   3914  CA  LEU A 243       3.213 -21.405 -29.938  1.00 96.00           C  
ATOM   3915  HA  LEU A 243       3.258 -20.723 -29.090  1.00 96.00           H  
ATOM   3916  C   LEU A 243       4.629 -21.969 -30.086  1.00 96.00           C  
ATOM   3917  CB  LEU A 243       2.214 -22.531 -29.635  1.00 96.00           C  
ATOM   3918  HB2 LEU A 243       2.651 -23.185 -28.881  1.00 96.00           H  
ATOM   3919  HB3 LEU A 243       2.064 -23.120 -30.541  1.00 96.00           H  
ATOM   3920  O   LEU A 243       5.389 -21.934 -29.123  1.00 96.00           O  
ATOM   3921  CG  LEU A 243       0.856 -22.035 -29.117  1.00 96.00           C  
ATOM   3922  HG  LEU A 243       0.417 -21.371 -29.862  1.00 96.00           H  
ATOM   3923  CD1 LEU A 243      -0.069 -23.238 -28.914  1.00 96.00           C  
ATOM   3924 HD11 LEU A 243      -0.178 -23.776 -29.856  1.00 96.00           H  
ATOM   3925 HD12 LEU A 243      -1.052 -22.892 -28.593  1.00 96.00           H  
ATOM   3926 HD13 LEU A 243       0.349 -23.896 -28.153  1.00 96.00           H  
ATOM   3927  CD2 LEU A 243       0.963 -21.253 -27.809  1.00 96.00           C  
ATOM   3928 HD21 LEU A 243       1.418 -20.279 -27.990  1.00 96.00           H  
ATOM   3929 HD22 LEU A 243      -0.024 -21.087 -27.377  1.00 96.00           H  
ATOM   3930 HD23 LEU A 243       1.590 -21.793 -27.101  1.00 96.00           H  
ATOM   3931  N   ALA A 244       4.998 -22.439 -31.282  1.00 95.44           N  
ATOM   3932  H   ALA A 244       4.330 -22.454 -32.039  1.00 95.44           H  
ATOM   3933  CA  ALA A 244       6.358 -22.897 -31.551  1.00 95.44           C  
ATOM   3934  HA  ALA A 244       6.634 -23.621 -30.784  1.00 95.44           H  
ATOM   3935  C   ALA A 244       7.382 -21.749 -31.472  1.00 95.44           C  
ATOM   3936  CB  ALA A 244       6.389 -23.609 -32.909  1.00 95.44           C  
ATOM   3937  HB1 ALA A 244       7.383 -24.025 -33.071  1.00 95.44           H  
ATOM   3938  HB2 ALA A 244       6.169 -22.906 -33.713  1.00 95.44           H  
ATOM   3939  HB3 ALA A 244       5.658 -24.417 -32.919  1.00 95.44           H  
ATOM   3940  O   ALA A 244       8.480 -21.963 -30.966  1.00 95.44           O  
ATOM   3941  N   GLU A 245       7.012 -20.536 -31.900  1.00 93.68           N  
ATOM   3942  H   GLU A 245       6.123 -20.445 -32.370  1.00 93.68           H  
ATOM   3943  CA  GLU A 245       7.814 -19.313 -31.715  1.00 93.68           C  
ATOM   3944  HA  GLU A 245       8.810 -19.468 -32.130  1.00 93.68           H  
ATOM   3945  C   GLU A 245       8.013 -18.979 -30.224  1.00 93.68           C  
ATOM   3946  CB  GLU A 245       7.157 -18.129 -32.458  1.00 93.68           C  
ATOM   3947  HB2 GLU A 245       6.109 -18.066 -32.163  1.00 93.68           H  
ATOM   3948  HB3 GLU A 245       7.646 -17.203 -32.159  1.00 93.68           H  
ATOM   3949  O   GLU A 245       9.100 -18.570 -29.829  1.00 93.68           O  
ATOM   3950  CG  GLU A 245       7.253 -18.252 -33.990  1.00 93.68           C  
ATOM   3951  HG2 GLU A 245       7.033 -19.279 -34.280  1.00 93.68           H  
ATOM   3952  HG3 GLU A 245       8.282 -18.049 -34.287  1.00 93.68           H  
ATOM   3953  CD  GLU A 245       6.304 -17.326 -34.780  1.00 93.68           C  
ATOM   3954  OE1 GLU A 245       6.244 -17.489 -36.023  1.00 93.68           O  
ATOM   3955  OE2 GLU A 245       5.533 -16.528 -34.196  1.00 93.68           O  
ATOM   3956  N   GLU A 246       7.015 -19.245 -29.373  1.00 86.60           N  
ATOM   3957  H   GLU A 246       6.121 -19.508 -29.763  1.00 86.60           H  
ATOM   3958  CA  GLU A 246       7.133 -19.175 -27.905  1.00 86.60           C  
ATOM   3959  HA  GLU A 246       7.793 -18.342 -27.660  1.00 86.60           H  
ATOM   3960  C   GLU A 246       7.797 -20.428 -27.278  1.00 86.60           C  
ATOM   3961  CB  GLU A 246       5.761 -18.875 -27.266  1.00 86.60           C  
ATOM   3962  HB2 GLU A 246       5.867 -18.935 -26.182  1.00 86.60           H  
ATOM   3963  HB3 GLU A 246       5.042 -19.632 -27.580  1.00 86.60           H  
ATOM   3964  O   GLU A 246       7.765 -20.621 -26.060  1.00 86.60           O  
ATOM   3965  CG  GLU A 246       5.208 -17.474 -27.599  1.00 86.60           C  
ATOM   3966  HG2 GLU A 246       5.012 -17.412 -28.670  1.00 86.60           H  
ATOM   3967  HG3 GLU A 246       5.968 -16.734 -27.351  1.00 86.60           H  
ATOM   3968  CD  GLU A 246       3.915 -17.130 -26.830  1.00 86.60           C  
ATOM   3969  OE1 GLU A 246       3.310 -16.061 -27.081  1.00 86.60           O  
ATOM   3970  OE2 GLU A 246       3.464 -17.929 -25.978  1.00 86.60           O  
ATOM   3971  N   GLY A 247       8.391 -21.317 -28.085  1.00 87.40           N  
ATOM   3972  H   GLY A 247       8.408 -21.118 -29.075  1.00 87.40           H  
ATOM   3973  CA  GLY A 247       9.106 -22.508 -27.609  1.00 87.40           C  
ATOM   3974  HA2 GLY A 247       9.617 -22.961 -28.458  1.00 87.40           H  
ATOM   3975  HA3 GLY A 247       9.852 -22.205 -26.874  1.00 87.40           H  
ATOM   3976  C   GLY A 247       8.205 -23.576 -26.973  1.00 87.40           C  
ATOM   3977  O   GLY A 247       8.648 -24.359 -26.124  1.00 87.40           O  
ATOM   3978  N   THR A 248       6.923 -23.612 -27.337  1.00 90.34           N  
ATOM   3979  H   THR A 248       6.601 -22.944 -28.022  1.00 90.34           H  
ATOM   3980  CA  THR A 248       5.944 -24.545 -26.772  1.00 90.34           C  
ATOM   3981  HA  THR A 248       6.483 -25.408 -26.380  1.00 90.34           H  
ATOM   3982  C   THR A 248       4.993 -25.114 -27.827  1.00 90.34           C  
ATOM   3983  CB  THR A 248       5.227 -23.879 -25.583  1.00 90.34           C  
ATOM   3984  HB  THR A 248       5.977 -23.386 -24.965  1.00 90.34           H  
ATOM   3985  O   THR A 248       5.089 -24.845 -29.022  1.00 90.34           O  
ATOM   3986  CG2 THR A 248       4.185 -22.839 -25.984  1.00 90.34           C  
ATOM   3987 HG21 THR A 248       4.659 -22.049 -26.567  1.00 90.34           H  
ATOM   3988 HG22 THR A 248       3.759 -22.394 -25.084  1.00 90.34           H  
ATOM   3989 HG23 THR A 248       3.391 -23.301 -26.571  1.00 90.34           H  
ATOM   3990  OG1 THR A 248       4.597 -24.857 -24.778  1.00 90.34           O  
ATOM   3991  HG1 THR A 248       5.270 -25.475 -24.484  1.00 90.34           H  
ATOM   3992  N   SER A 249       4.075 -25.972 -27.399  1.00 95.26           N  
ATOM   3993  H   SER A 249       4.002 -26.133 -26.405  1.00 95.26           H  
ATOM   3994  CA  SER A 249       3.057 -26.569 -28.253  1.00 95.26           C  
ATOM   3995  HA  SER A 249       2.898 -25.926 -29.118  1.00 95.26           H  
ATOM   3996  C   SER A 249       1.737 -26.674 -27.498  1.00 95.26           C  
ATOM   3997  CB  SER A 249       3.531 -27.939 -28.756  1.00 95.26           C  
ATOM   3998  HB2 SER A 249       4.550 -27.862 -29.133  1.00 95.26           H  
ATOM   3999  HB3 SER A 249       2.883 -28.252 -29.574  1.00 95.26           H  
ATOM   4000  O   SER A 249       1.705 -26.671 -26.268  1.00 95.26           O  
ATOM   4001  OG  SER A 249       3.468 -28.918 -27.736  1.00 95.26           O  
ATOM   4002  HG  SER A 249       4.277 -28.879 -27.220  1.00 95.26           H  
ATOM   4003  N   PHE A 250       0.631 -26.811 -28.230  1.00 96.84           N  
ATOM   4004  H   PHE A 250       0.697 -26.764 -29.237  1.00 96.84           H  
ATOM   4005  CA  PHE A 250      -0.676 -27.040 -27.612  1.00 96.84           C  
ATOM   4006  HA  PHE A 250      -0.943 -26.174 -27.007  1.00 96.84           H  
ATOM   4007  C   PHE A 250      -0.659 -28.254 -26.670  1.00 96.84           C  
ATOM   4008  CB  PHE A 250      -1.727 -27.210 -28.714  1.00 96.84           C  
ATOM   4009  HB2 PHE A 250      -1.867 -26.240 -29.192  1.00 96.84           H  
ATOM   4010  HB3 PHE A 250      -1.361 -27.913 -29.463  1.00 96.84           H  
ATOM   4011  O   PHE A 250      -1.162 -28.161 -25.555  1.00 96.84           O  
ATOM   4012  CG  PHE A 250      -3.063 -27.701 -28.197  1.00 96.84           C  
ATOM   4013  CD1 PHE A 250      -3.379 -29.075 -28.240  1.00 96.84           C  
ATOM   4014  HD1 PHE A 250      -2.687 -29.781 -28.675  1.00 96.84           H  
ATOM   4015  CD2 PHE A 250      -3.953 -26.796 -27.593  1.00 96.84           C  
ATOM   4016  HD2 PHE A 250      -3.712 -25.744 -27.539  1.00 96.84           H  
ATOM   4017  CE1 PHE A 250      -4.575 -29.541 -27.667  1.00 96.84           C  
ATOM   4018  HE1 PHE A 250      -4.810 -30.595 -27.664  1.00 96.84           H  
ATOM   4019  CE2 PHE A 250      -5.145 -27.268 -27.023  1.00 96.84           C  
ATOM   4020  HE2 PHE A 250      -5.822 -26.586 -26.530  1.00 96.84           H  
ATOM   4021  CZ  PHE A 250      -5.451 -28.635 -27.051  1.00 96.84           C  
ATOM   4022  HZ  PHE A 250      -6.352 -28.990 -26.574  1.00 96.84           H  
ATOM   4023  N   SER A 251      -0.034 -29.362 -27.085  1.00 95.25           N  
ATOM   4024  H   SER A 251       0.387 -29.375 -28.003  1.00 95.25           H  
ATOM   4025  CA  SER A 251       0.058 -30.587 -26.284  1.00 95.25           C  
ATOM   4026  HA  SER A 251      -0.949 -30.931 -26.044  1.00 95.25           H  
ATOM   4027  C   SER A 251       0.808 -30.373 -24.968  1.00 95.25           C  
ATOM   4028  CB  SER A 251       0.770 -31.682 -27.080  1.00 95.25           C  
ATOM   4029  HB2 SER A 251       1.794 -31.372 -27.291  1.00 95.25           H  
ATOM   4030  HB3 SER A 251       0.794 -32.597 -26.489  1.00 95.25           H  
ATOM   4031  O   SER A 251       0.396 -30.905 -23.936  1.00 95.25           O  
ATOM   4032  OG  SER A 251       0.091 -31.927 -28.300  1.00 95.25           O  
ATOM   4033  HG  SER A 251       0.523 -32.664 -28.738  1.00 95.25           H  
ATOM   4034  N   ASP A 252       1.873 -29.570 -24.988  1.00 92.04           N  
ATOM   4035  H   ASP A 252       2.171 -29.166 -25.865  1.00 92.04           H  
ATOM   4036  CA  ASP A 252       2.654 -29.261 -23.789  1.00 92.04           C  
ATOM   4037  HA  ASP A 252       2.903 -30.191 -23.277  1.00 92.04           H  
ATOM   4038  C   ASP A 252       1.857 -28.392 -22.814  1.00 92.04           C  
ATOM   4039  CB  ASP A 252       3.962 -28.560 -24.166  1.00 92.04           C  
ATOM   4040  HB2 ASP A 252       4.483 -28.288 -23.248  1.00 92.04           H  
ATOM   4041  HB3 ASP A 252       3.735 -27.641 -24.705  1.00 92.04           H  
ATOM   4042  O   ASP A 252       1.809 -28.689 -21.618  1.00 92.04           O  
ATOM   4043  CG  ASP A 252       4.882 -29.437 -25.016  1.00 92.04           C  
ATOM   4044  OD1 ASP A 252       4.906 -30.669 -24.808  1.00 92.04           O  
ATOM   4045  OD2 ASP A 252       5.508 -28.854 -25.935  1.00 92.04           O  
ATOM   4046  N   ILE A 253       1.170 -27.360 -23.320  1.00 93.48           N  
ATOM   4047  H   ILE A 253       1.260 -27.168 -24.308  1.00 93.48           H  
ATOM   4048  CA  ILE A 253       0.313 -26.492 -22.500  1.00 93.48           C  
ATOM   4049  HA  ILE A 253       0.902 -26.124 -21.660  1.00 93.48           H  
ATOM   4050  C   ILE A 253      -0.858 -27.292 -21.922  1.00 93.48           C  
ATOM   4051  CB  ILE A 253      -0.194 -25.277 -23.307  1.00 93.48           C  
ATOM   4052  HB  ILE A 253      -0.781 -25.629 -24.156  1.00 93.48           H  
ATOM   4053  O   ILE A 253      -1.184 -27.153 -20.743  1.00 93.48           O  
ATOM   4054  CG1 ILE A 253       0.984 -24.424 -23.821  1.00 93.48           C  
ATOM   4055 HG12 ILE A 253       1.728 -25.055 -24.306  1.00 93.48           H  
ATOM   4056 HG13 ILE A 253       1.473 -23.938 -22.977  1.00 93.48           H  
ATOM   4057  CG2 ILE A 253      -1.081 -24.409 -22.396  1.00 93.48           C  
ATOM   4058 HG21 ILE A 253      -0.515 -24.129 -21.508  1.00 93.48           H  
ATOM   4059 HG22 ILE A 253      -1.391 -23.492 -22.897  1.00 93.48           H  
ATOM   4060 HG23 ILE A 253      -1.980 -24.947 -22.094  1.00 93.48           H  
ATOM   4061  CD1 ILE A 253       0.559 -23.364 -24.840  1.00 93.48           C  
ATOM   4062 HD11 ILE A 253      -0.107 -22.630 -24.387  1.00 93.48           H  
ATOM   4063 HD12 ILE A 253       1.451 -22.841 -25.184  1.00 93.48           H  
ATOM   4064 HD13 ILE A 253       0.066 -23.837 -25.689  1.00 93.48           H  
ATOM   4065  N   TYR A 254      -1.457 -28.167 -22.727  1.00 94.99           N  
ATOM   4066  H   TYR A 254      -1.154 -28.214 -23.690  1.00 94.99           H  
ATOM   4067  CA  TYR A 254      -2.567 -29.018 -22.320  1.00 94.99           C  
ATOM   4068  HA  TYR A 254      -3.369 -28.383 -21.943  1.00 94.99           H  
ATOM   4069  C   TYR A 254      -2.184 -29.973 -21.190  1.00 94.99           C  
ATOM   4070  CB  TYR A 254      -3.063 -29.782 -23.550  1.00 94.99           C  
ATOM   4071  HB2 TYR A 254      -3.315 -29.065 -24.332  1.00 94.99           H  
ATOM   4072  HB3 TYR A 254      -2.267 -30.421 -23.930  1.00 94.99           H  
ATOM   4073  O   TYR A 254      -2.870 -30.039 -20.164  1.00 94.99           O  
ATOM   4074  CG  TYR A 254      -4.293 -30.609 -23.280  1.00 94.99           C  
ATOM   4075  CD1 TYR A 254      -4.262 -32.011 -23.407  1.00 94.99           C  
ATOM   4076  HD1 TYR A 254      -3.343 -32.512 -23.674  1.00 94.99           H  
ATOM   4077  CD2 TYR A 254      -5.487 -29.950 -22.942  1.00 94.99           C  
ATOM   4078  HD2 TYR A 254      -5.512 -28.872 -22.877  1.00 94.99           H  
ATOM   4079  CE1 TYR A 254      -5.456 -32.742 -23.277  1.00 94.99           C  
ATOM   4080  HE1 TYR A 254      -5.482 -33.806 -23.459  1.00 94.99           H  
ATOM   4081  CE2 TYR A 254      -6.666 -30.681 -22.757  1.00 94.99           C  
ATOM   4082  HE2 TYR A 254      -7.592 -30.180 -22.518  1.00 94.99           H  
ATOM   4083  OH  TYR A 254      -7.829 -32.725 -23.011  1.00 94.99           O  
ATOM   4084  HH  TYR A 254      -8.561 -32.175 -22.722  1.00 94.99           H  
ATOM   4085  CZ  TYR A 254      -6.658 -32.063 -22.994  1.00 94.99           C  
ATOM   4086  N   LEU A 255      -1.049 -30.664 -21.337  1.00 92.00           N  
ATOM   4087  H   LEU A 255      -0.530 -30.564 -22.198  1.00 92.00           H  
ATOM   4088  CA  LEU A 255      -0.496 -31.503 -20.279  1.00 92.00           C  
ATOM   4089  HA  LEU A 255      -1.249 -32.242 -20.004  1.00 92.00           H  
ATOM   4090  C   LEU A 255      -0.184 -30.666 -19.035  1.00 92.00           C  
ATOM   4091  CB  LEU A 255       0.758 -32.220 -20.811  1.00 92.00           C  
ATOM   4092  HB2 LEU A 255       1.472 -31.468 -21.147  1.00 92.00           H  
ATOM   4093  HB3 LEU A 255       0.479 -32.820 -21.677  1.00 92.00           H  
ATOM   4094  O   LEU A 255      -0.551 -31.060 -17.929  1.00 92.00           O  
ATOM   4095  CG  LEU A 255       1.449 -33.124 -19.772  1.00 92.00           C  
ATOM   4096  HG  LEU A 255       1.730 -32.535 -18.898  1.00 92.00           H  
ATOM   4097  CD1 LEU A 255       0.558 -34.284 -19.317  1.00 92.00           C  
ATOM   4098 HD11 LEU A 255       1.103 -34.914 -18.614  1.00 92.00           H  
ATOM   4099 HD12 LEU A 255       0.246 -34.874 -20.179  1.00 92.00           H  
ATOM   4100 HD13 LEU A 255      -0.323 -33.895 -18.807  1.00 92.00           H  
ATOM   4101  CD2 LEU A 255       2.729 -33.713 -20.365  1.00 92.00           C  
ATOM   4102 HD21 LEU A 255       3.392 -32.902 -20.666  1.00 92.00           H  
ATOM   4103 HD22 LEU A 255       3.233 -34.331 -19.622  1.00 92.00           H  
ATOM   4104 HD23 LEU A 255       2.487 -34.311 -21.244  1.00 92.00           H  
ATOM   4105  N   SER A 256       0.456 -29.508 -19.209  1.00 87.51           N  
ATOM   4106  H   SER A 256       0.723 -29.240 -20.145  1.00 87.51           H  
ATOM   4107  CA  SER A 256       0.833 -28.626 -18.105  1.00 87.51           C  
ATOM   4108  HA  SER A 256       1.492 -29.181 -17.436  1.00 87.51           H  
ATOM   4109  C   SER A 256      -0.377 -28.169 -17.289  1.00 87.51           C  
ATOM   4110  CB  SER A 256       1.602 -27.416 -18.638  1.00 87.51           C  
ATOM   4111  HB2 SER A 256       0.940 -26.784 -19.231  1.00 87.51           H  
ATOM   4112  HB3 SER A 256       2.431 -27.748 -19.262  1.00 87.51           H  
ATOM   4113  O   SER A 256      -0.365 -28.320 -16.067  1.00 87.51           O  
ATOM   4114  OG  SER A 256       2.111 -26.679 -17.550  1.00 87.51           O  
ATOM   4115  HG  SER A 256       2.895 -27.136 -17.236  1.00 87.51           H  
ATOM   4116  N   ALA A 257      -1.445 -27.697 -17.939  1.00 89.25           N  
ATOM   4117  H   ALA A 257      -1.390 -27.595 -18.942  1.00 89.25           H  
ATOM   4118  CA  ALA A 257      -2.671 -27.248 -17.278  1.00 89.25           C  
ATOM   4119  HA  ALA A 257      -2.432 -26.446 -16.579  1.00 89.25           H  
ATOM   4120  C   ALA A 257      -3.335 -28.373 -16.468  1.00 89.25           C  
ATOM   4121  CB  ALA A 257      -3.611 -26.691 -18.352  1.00 89.25           C  
ATOM   4122  HB1 ALA A 257      -3.823 -27.459 -19.095  1.00 89.25           H  
ATOM   4123  HB2 ALA A 257      -4.542 -26.363 -17.890  1.00 89.25           H  
ATOM   4124  HB3 ALA A 257      -3.146 -25.837 -18.844  1.00 89.25           H  
ATOM   4125  O   ALA A 257      -3.678 -28.188 -15.298  1.00 89.25           O  
ATOM   4126  N   ARG A 258      -3.446 -29.577 -17.048  1.00 92.15           N  
ATOM   4127  H   ARG A 258      -3.140 -29.671 -18.006  1.00 92.15           H  
ATOM   4128  CA  ARG A 258      -4.012 -30.749 -16.357  1.00 92.15           C  
ATOM   4129  HA  ARG A 258      -4.974 -30.475 -15.926  1.00 92.15           H  
ATOM   4130  C   ARG A 258      -3.154 -31.209 -15.178  1.00 92.15           C  
ATOM   4131  CB  ARG A 258      -4.225 -31.890 -17.361  1.00 92.15           C  
ATOM   4132  HB2 ARG A 258      -4.394 -32.810 -16.801  1.00 92.15           H  
ATOM   4133  HB3 ARG A 258      -3.336 -32.019 -17.978  1.00 92.15           H  
ATOM   4134  O   ARG A 258      -3.692 -31.527 -14.120  1.00 92.15           O  
ATOM   4135  CG  ARG A 258      -5.451 -31.644 -18.249  1.00 92.15           C  
ATOM   4136  HG2 ARG A 258      -6.321 -31.513 -17.606  1.00 92.15           H  
ATOM   4137  HG3 ARG A 258      -5.316 -30.741 -18.845  1.00 92.15           H  
ATOM   4138  CD  ARG A 258      -5.690 -32.838 -19.179  1.00 92.15           C  
ATOM   4139  HD2 ARG A 258      -4.987 -32.790 -20.011  1.00 92.15           H  
ATOM   4140  HD3 ARG A 258      -5.527 -33.760 -18.621  1.00 92.15           H  
ATOM   4141  NE  ARG A 258      -7.071 -32.837 -19.680  1.00 92.15           N  
ATOM   4142  HE  ARG A 258      -7.690 -32.129 -19.311  1.00 92.15           H  
ATOM   4143  NH1 ARG A 258      -7.053 -34.856 -20.785  1.00 92.15           N  
ATOM   4144 HH11 ARG A 258      -7.589 -35.535 -21.306  1.00 92.15           H  
ATOM   4145 HH12 ARG A 258      -6.084 -34.995 -20.541  1.00 92.15           H  
ATOM   4146  NH2 ARG A 258      -8.933 -33.687 -20.646  1.00 92.15           N  
ATOM   4147 HH21 ARG A 258      -9.452 -32.875 -20.344  1.00 92.15           H  
ATOM   4148 HH22 ARG A 258      -9.338 -34.357 -21.284  1.00 92.15           H  
ATOM   4149  CZ  ARG A 258      -7.672 -33.792 -20.358  1.00 92.15           C  
ATOM   4150  N   MET A 259      -1.830 -31.220 -15.326  1.00 85.07           N  
ATOM   4151  H   MET A 259      -1.449 -30.957 -16.223  1.00 85.07           H  
ATOM   4152  CA  MET A 259      -0.906 -31.584 -14.243  1.00 85.07           C  
ATOM   4153  HA  MET A 259      -1.233 -32.520 -13.792  1.00 85.07           H  
ATOM   4154  C   MET A 259      -0.907 -30.552 -13.110  1.00 85.07           C  
ATOM   4155  CB  MET A 259       0.509 -31.781 -14.805  1.00 85.07           C  
ATOM   4156  HB2 MET A 259       1.212 -31.887 -13.978  1.00 85.07           H  
ATOM   4157  HB3 MET A 259       0.799 -30.898 -15.373  1.00 85.07           H  
ATOM   4158  O   MET A 259      -0.891 -30.938 -11.943  1.00 85.07           O  
ATOM   4159  CG  MET A 259       0.649 -33.019 -15.700  1.00 85.07           C  
ATOM   4160  HG2 MET A 259       1.677 -33.045 -16.061  1.00 85.07           H  
ATOM   4161  HG3 MET A 259       0.012 -32.907 -16.578  1.00 85.07           H  
ATOM   4162  SD  MET A 259       0.287 -34.632 -14.951  1.00 85.07           S  
ATOM   4163  CE  MET A 259      -1.469 -34.795 -15.369  1.00 85.07           C  
ATOM   4164  HE1 MET A 259      -2.084 -34.303 -14.615  1.00 85.07           H  
ATOM   4165  HE2 MET A 259      -1.657 -34.323 -16.334  1.00 85.07           H  
ATOM   4166  HE3 MET A 259      -1.741 -35.850 -15.413  1.00 85.07           H  
ATOM   4167  N   ASN A 260      -0.996 -29.262 -13.437  1.00 80.79           N  
ATOM   4168  H   ASN A 260      -0.975 -29.006 -14.413  1.00 80.79           H  
ATOM   4169  CA  ASN A 260      -1.121 -28.186 -12.453  1.00 80.79           C  
ATOM   4170  HA  ASN A 260      -0.312 -28.262 -11.727  1.00 80.79           H  
ATOM   4171  C   ASN A 260      -2.430 -28.279 -11.672  1.00 80.79           C  
ATOM   4172  CB  ASN A 260      -1.018 -26.832 -13.168  1.00 80.79           C  
ATOM   4173  HB2 ASN A 260      -1.442 -26.870 -14.171  1.00 80.79           H  
ATOM   4174  HB3 ASN A 260      -1.560 -26.076 -12.600  1.00 80.79           H  
ATOM   4175  O   ASN A 260      -2.430 -28.154 -10.446  1.00 80.79           O  
ATOM   4176  CG  ASN A 260       0.419 -26.389 -13.213  1.00 80.79           C  
ATOM   4177  ND2 ASN A 260       1.161 -26.716 -14.233  1.00 80.79           N  
ATOM   4178 HD21 ASN A 260       2.132 -26.737 -13.954  1.00 80.79           H  
ATOM   4179 HD22 ASN A 260       0.767 -27.245 -14.997  1.00 80.79           H  
ATOM   4180  OD1 ASN A 260       0.905 -25.802 -12.272  1.00 80.79           O  
ATOM   4181  N   GLN A 261      -3.545 -28.552 -12.354  1.00 86.81           N  
ATOM   4182  H   GLN A 261      -3.517 -28.577 -13.363  1.00 86.81           H  
ATOM   4183  CA  GLN A 261      -4.816 -28.779 -11.674  1.00 86.81           C  
ATOM   4184  HA  GLN A 261      -5.011 -27.912 -11.043  1.00 86.81           H  
ATOM   4185  C   GLN A 261      -4.744 -30.000 -10.753  1.00 86.81           C  
ATOM   4186  CB  GLN A 261      -5.948 -28.924 -12.701  1.00 86.81           C  
ATOM   4187  HB2 GLN A 261      -5.791 -29.826 -13.291  1.00 86.81           H  
ATOM   4188  HB3 GLN A 261      -5.943 -28.069 -13.378  1.00 86.81           H  
ATOM   4189  O   GLN A 261      -5.178 -29.931  -9.603  1.00 86.81           O  
ATOM   4190  CG  GLN A 261      -7.319 -29.011 -12.006  1.00 86.81           C  
ATOM   4191  HG2 GLN A 261      -7.325 -29.836 -11.294  1.00 86.81           H  
ATOM   4192  HG3 GLN A 261      -8.080 -29.248 -12.750  1.00 86.81           H  
ATOM   4193  CD  GLN A 261      -7.725 -27.727 -11.278  1.00 86.81           C  
ATOM   4194  NE2 GLN A 261      -8.818 -27.750 -10.549  1.00 86.81           N  
ATOM   4195 HE21 GLN A 261      -9.096 -26.875 -10.129  1.00 86.81           H  
ATOM   4196 HE22 GLN A 261      -9.408 -28.569 -10.515  1.00 86.81           H  
ATOM   4197  OE1 GLN A 261      -7.075 -26.693 -11.330  1.00 86.81           O  
ATOM   4198  N   ALA A 262      -4.142 -31.096 -11.221  1.00 88.88           N  
ATOM   4199  H   ALA A 262      -3.862 -31.125 -12.191  1.00 88.88           H  
ATOM   4200  CA  ALA A 262      -3.953 -32.286 -10.405  1.00 88.88           C  
ATOM   4201  HA  ALA A 262      -4.931 -32.641 -10.080  1.00 88.88           H  
ATOM   4202  C   ALA A 262      -3.128 -31.984  -9.149  1.00 88.88           C  
ATOM   4203  CB  ALA A 262      -3.298 -33.373 -11.255  1.00 88.88           C  
ATOM   4204  HB1 ALA A 262      -3.935 -33.610 -12.107  1.00 88.88           H  
ATOM   4205  HB2 ALA A 262      -3.167 -34.263 -10.639  1.00 88.88           H  
ATOM   4206  HB3 ALA A 262      -2.323 -33.045 -11.617  1.00 88.88           H  
ATOM   4207  O   ALA A 262      -3.539 -32.342  -8.049  1.00 88.88           O  
ATOM   4208  N   ALA A 263      -2.005 -31.275  -9.292  1.00 79.85           N  
ATOM   4209  H   ALA A 263      -1.716 -31.003 -10.221  1.00 79.85           H  
ATOM   4210  CA  ALA A 263      -1.174 -30.868  -8.166  1.00 79.85           C  
ATOM   4211  HA  ALA A 263      -0.829 -31.760  -7.643  1.00 79.85           H  
ATOM   4212  C   ALA A 263      -1.963 -30.023  -7.158  1.00 79.85           C  
ATOM   4213  CB  ALA A 263       0.051 -30.123  -8.702  1.00 79.85           C  
ATOM   4214  HB1 ALA A 263       0.664 -29.768  -7.873  1.00 79.85           H  
ATOM   4215  HB2 ALA A 263      -0.252 -29.266  -9.304  1.00 79.85           H  
ATOM   4216  HB3 ALA A 263       0.646 -30.798  -9.317  1.00 79.85           H  
ATOM   4217  O   ALA A 263      -1.920 -30.315  -5.965  1.00 79.85           O  
ATOM   4218  N   LYS A 264      -2.739 -29.032  -7.618  1.00 76.49           N  
ATOM   4219  H   LYS A 264      -2.735 -28.846  -8.610  1.00 76.49           H  
ATOM   4220  CA  LYS A 264      -3.611 -28.223  -6.748  1.00 76.49           C  
ATOM   4221  HA  LYS A 264      -3.005 -27.709  -6.001  1.00 76.49           H  
ATOM   4222  C   LYS A 264      -4.593 -29.092  -5.958  1.00 76.49           C  
ATOM   4223  CB  LYS A 264      -4.369 -27.175  -7.578  1.00 76.49           C  
ATOM   4224  HB2 LYS A 264      -5.156 -26.742  -6.961  1.00 76.49           H  
ATOM   4225  HB3 LYS A 264      -4.842 -27.661  -8.431  1.00 76.49           H  
ATOM   4226  O   LYS A 264      -4.639 -28.989  -4.736  1.00 76.49           O  
ATOM   4227  CG  LYS A 264      -3.465 -26.036  -8.069  1.00 76.49           C  
ATOM   4228  HG2 LYS A 264      -2.601 -26.437  -8.598  1.00 76.49           H  
ATOM   4229  HG3 LYS A 264      -3.112 -25.462  -7.212  1.00 76.49           H  
ATOM   4230  CD  LYS A 264      -4.259 -25.119  -9.007  1.00 76.49           C  
ATOM   4231  HD2 LYS A 264      -5.101 -24.695  -8.461  1.00 76.49           H  
ATOM   4232  HD3 LYS A 264      -4.641 -25.709  -9.841  1.00 76.49           H  
ATOM   4233  CE  LYS A 264      -3.373 -23.994  -9.548  1.00 76.49           C  
ATOM   4234  HE2 LYS A 264      -2.968 -23.429  -8.709  1.00 76.49           H  
ATOM   4235  HE3 LYS A 264      -2.538 -24.438 -10.089  1.00 76.49           H  
ATOM   4236  NZ  LYS A 264      -4.148 -23.098 -10.443  1.00 76.49           N  
ATOM   4237  HZ1 LYS A 264      -4.908 -22.667  -9.936  1.00 76.49           H  
ATOM   4238  HZ2 LYS A 264      -3.559 -22.368 -10.817  1.00 76.49           H  
ATOM   4239  HZ3 LYS A 264      -4.547 -23.624 -11.207  1.00 76.49           H  
ATOM   4240  N   LEU A 265      -5.323 -29.986  -6.628  1.00 83.38           N  
ATOM   4241  H   LEU A 265      -5.215 -30.031  -7.631  1.00 83.38           H  
ATOM   4242  CA  LEU A 265      -6.311 -30.856  -5.977  1.00 83.38           C  
ATOM   4243  HA  LEU A 265      -6.999 -30.238  -5.399  1.00 83.38           H  
ATOM   4244  C   LEU A 265      -5.672 -31.833  -4.979  1.00 83.38           C  
ATOM   4245  CB  LEU A 265      -7.101 -31.630  -7.045  1.00 83.38           C  
ATOM   4246  HB2 LEU A 265      -7.740 -32.349  -6.533  1.00 83.38           H  
ATOM   4247  HB3 LEU A 265      -6.393 -32.186  -7.659  1.00 83.38           H  
ATOM   4248  O   LEU A 265      -6.231 -32.062  -3.908  1.00 83.38           O  
ATOM   4249  CG  LEU A 265      -7.991 -30.772  -7.963  1.00 83.38           C  
ATOM   4250  HG  LEU A 265      -7.400 -29.992  -8.441  1.00 83.38           H  
ATOM   4251  CD1 LEU A 265      -8.589 -31.666  -9.052  1.00 83.38           C  
ATOM   4252 HD11 LEU A 265      -9.236 -31.075  -9.701  1.00 83.38           H  
ATOM   4253 HD12 LEU A 265      -9.161 -32.477  -8.602  1.00 83.38           H  
ATOM   4254 HD13 LEU A 265      -7.785 -32.082  -9.658  1.00 83.38           H  
ATOM   4255  CD2 LEU A 265      -9.141 -30.100  -7.211  1.00 83.38           C  
ATOM   4256 HD21 LEU A 265      -8.749 -29.414  -6.460  1.00 83.38           H  
ATOM   4257 HD22 LEU A 265      -9.774 -30.843  -6.727  1.00 83.38           H  
ATOM   4258 HD23 LEU A 265      -9.743 -29.514  -7.906  1.00 83.38           H  
ATOM   4259  N   LEU A 266      -4.496 -32.379  -5.302  1.00 81.95           N  
ATOM   4260  H   LEU A 266      -4.104 -32.173  -6.210  1.00 81.95           H  
ATOM   4261  CA  LEU A 266      -3.760 -33.279  -4.408  1.00 81.95           C  
ATOM   4262  HA  LEU A 266      -4.433 -34.064  -4.065  1.00 81.95           H  
ATOM   4263  C   LEU A 266      -3.265 -32.557  -3.151  1.00 81.95           C  
ATOM   4264  CB  LEU A 266      -2.576 -33.915  -5.157  1.00 81.95           C  
ATOM   4265  HB2 LEU A 266      -1.987 -33.113  -5.603  1.00 81.95           H  
ATOM   4266  HB3 LEU A 266      -1.940 -34.432  -4.439  1.00 81.95           H  
ATOM   4267  O   LEU A 266      -3.299 -33.151  -2.078  1.00 81.95           O  
ATOM   4268  CG  LEU A 266      -2.981 -34.914  -6.253  1.00 81.95           C  
ATOM   4269  HG  LEU A 266      -3.761 -34.473  -6.874  1.00 81.95           H  
ATOM   4270  CD1 LEU A 266      -1.769 -35.231  -7.129  1.00 81.95           C  
ATOM   4271 HD11 LEU A 266      -0.978 -35.683  -6.530  1.00 81.95           H  
ATOM   4272 HD12 LEU A 266      -2.060 -35.905  -7.934  1.00 81.95           H  
ATOM   4273 HD13 LEU A 266      -1.398 -34.306  -7.571  1.00 81.95           H  
ATOM   4274  CD2 LEU A 266      -3.514 -36.239  -5.714  1.00 81.95           C  
ATOM   4275 HD21 LEU A 266      -3.903 -36.837  -6.539  1.00 81.95           H  
ATOM   4276 HD22 LEU A 266      -2.702 -36.780  -5.229  1.00 81.95           H  
ATOM   4277 HD23 LEU A 266      -4.319 -36.065  -5.000  1.00 81.95           H  
ATOM   4278  N   ARG A 267      -2.847 -31.287  -3.262  1.00 71.99           N  
ATOM   4279  H   ARG A 267      -2.833 -30.864  -4.179  1.00 71.99           H  
ATOM   4280  CA  ARG A 267      -2.454 -30.477  -2.094  1.00 71.99           C  
ATOM   4281  HA  ARG A 267      -1.770 -31.047  -1.465  1.00 71.99           H  
ATOM   4282  C   ARG A 267      -3.620 -30.135  -1.181  1.00 71.99           C  
ATOM   4283  CB  ARG A 267      -1.788 -29.166  -2.511  1.00 71.99           C  
ATOM   4284  HB2 ARG A 267      -1.655 -28.558  -1.616  1.00 71.99           H  
ATOM   4285  HB3 ARG A 267      -2.423 -28.619  -3.208  1.00 71.99           H  
ATOM   4286  O   ARG A 267      -3.437 -30.073   0.022  1.00 71.99           O  
ATOM   4287  CG  ARG A 267      -0.421 -29.409  -3.133  1.00 71.99           C  
ATOM   4288  HG2 ARG A 267       0.110 -30.193  -2.593  1.00 71.99           H  
ATOM   4289  HG3 ARG A 267      -0.534 -29.733  -4.168  1.00 71.99           H  
ATOM   4290  CD  ARG A 267       0.397 -28.130  -3.106  1.00 71.99           C  
ATOM   4291  HD2 ARG A 267       0.640 -27.892  -2.070  1.00 71.99           H  
ATOM   4292  HD3 ARG A 267      -0.194 -27.307  -3.508  1.00 71.99           H  
ATOM   4293  NE  ARG A 267       1.637 -28.332  -3.862  1.00 71.99           N  
ATOM   4294  HE  ARG A 267       2.364 -28.859  -3.400  1.00 71.99           H  
ATOM   4295  NH1 ARG A 267       1.001 -27.199  -5.740  1.00 71.99           N  
ATOM   4296 HH11 ARG A 267       0.064 -27.094  -5.378  1.00 71.99           H  
ATOM   4297 HH12 ARG A 267       1.335 -26.666  -6.530  1.00 71.99           H  
ATOM   4298  NH2 ARG A 267       3.050 -28.069  -5.612  1.00 71.99           N  
ATOM   4299 HH21 ARG A 267       3.251 -27.537  -6.447  1.00 71.99           H  
ATOM   4300 HH22 ARG A 267       3.775 -28.579  -5.128  1.00 71.99           H  
ATOM   4301  CZ  ARG A 267       1.888 -27.869  -5.063  1.00 71.99           C  
ATOM   4302  N   ILE A 268      -4.808 -29.915  -1.743  1.00 70.99           N  
ATOM   4303  H   ILE A 268      -4.874 -29.912  -2.751  1.00 70.99           H  
ATOM   4304  CA  ILE A 268      -6.015 -29.677  -0.939  1.00 70.99           C  
ATOM   4305  HA  ILE A 268      -5.803 -28.889  -0.216  1.00 70.99           H  
ATOM   4306  C   ILE A 268      -6.369 -30.929  -0.117  1.00 70.99           C  
ATOM   4307  CB  ILE A 268      -7.171 -29.199  -1.850  1.00 70.99           C  
ATOM   4308  HB  ILE A 268      -7.283 -29.911  -2.668  1.00 70.99           H  
ATOM   4309  O   ILE A 268      -6.956 -30.813   0.950  1.00 70.99           O  
ATOM   4310  CG1 ILE A 268      -6.851 -27.805  -2.442  1.00 70.99           C  
ATOM   4311 HG12 ILE A 268      -5.828 -27.786  -2.816  1.00 70.99           H  
ATOM   4312 HG13 ILE A 268      -6.919 -27.053  -1.656  1.00 70.99           H  
ATOM   4313  CG2 ILE A 268      -8.508 -29.131  -1.089  1.00 70.99           C  
ATOM   4314 HG21 ILE A 268      -8.407 -28.484  -0.217  1.00 70.99           H  
ATOM   4315 HG22 ILE A 268      -8.799 -30.127  -0.755  1.00 70.99           H  
ATOM   4316 HG23 ILE A 268      -9.304 -28.755  -1.731  1.00 70.99           H  
ATOM   4317  CD1 ILE A 268      -7.768 -27.397  -3.604  1.00 70.99           C  
ATOM   4318 HD11 ILE A 268      -8.788 -27.236  -3.257  1.00 70.99           H  
ATOM   4319 HD12 ILE A 268      -7.758 -28.167  -4.375  1.00 70.99           H  
ATOM   4320 HD13 ILE A 268      -7.403 -26.464  -4.035  1.00 70.99           H  
ATOM   4321  N   GLY A 269      -6.024 -32.131  -0.595  1.00 76.32           N  
ATOM   4322  H   GLY A 269      -5.516 -32.167  -1.467  1.00 76.32           H  
ATOM   4323  CA  GLY A 269      -6.155 -33.377   0.170  1.00 76.32           C  
ATOM   4324  HA2 GLY A 269      -5.525 -34.139  -0.289  1.00 76.32           H  
ATOM   4325  HA3 GLY A 269      -5.791 -33.203   1.183  1.00 76.32           H  
ATOM   4326  C   GLY A 269      -7.579 -33.939   0.282  1.00 76.32           C  
ATOM   4327  O   GLY A 269      -7.758 -35.048   0.772  1.00 76.32           O  
ATOM   4328  N   ASN A 270      -8.590 -33.237  -0.236  1.00 79.36           N  
ATOM   4329  H   ASN A 270      -8.376 -32.289  -0.511  1.00 79.36           H  
ATOM   4330  CA  ASN A 270     -10.003 -33.639  -0.137  1.00 79.36           C  
ATOM   4331  HA  ASN A 270     -10.169 -34.080   0.845  1.00 79.36           H  
ATOM   4332  C   ASN A 270     -10.444 -34.693  -1.165  1.00 79.36           C  
ATOM   4333  CB  ASN A 270     -10.872 -32.382  -0.261  1.00 79.36           C  
ATOM   4334  HB2 ASN A 270     -11.922 -32.671  -0.301  1.00 79.36           H  
ATOM   4335  HB3 ASN A 270     -10.627 -31.852  -1.181  1.00 79.36           H  
ATOM   4336  O   ASN A 270     -11.606 -35.103  -1.190  1.00 79.36           O  
ATOM   4337  CG  ASN A 270     -10.720 -31.453   0.922  1.00 79.36           C  
ATOM   4338  ND2 ASN A 270     -11.174 -30.239   0.778  1.00 79.36           N  
ATOM   4339 HD21 ASN A 270     -11.077 -29.651   1.594  1.00 79.36           H  
ATOM   4340 HD22 ASN A 270     -11.565 -29.933  -0.102  1.00 79.36           H  
ATOM   4341  OD1 ASN A 270     -10.223 -31.788   1.974  1.00 79.36           O  
ATOM   4342  N   HIS A 271      -9.552 -35.104  -2.063  1.00 86.27           N  
ATOM   4343  H   HIS A 271      -8.597 -34.790  -1.961  1.00 86.27           H  
ATOM   4344  CA  HIS A 271      -9.856 -36.046  -3.132  1.00 86.27           C  
ATOM   4345  HA  HIS A 271     -10.817 -36.523  -2.937  1.00 86.27           H  
ATOM   4346  C   HIS A 271      -8.806 -37.146  -3.182  1.00 86.27           C  
ATOM   4347  CB  HIS A 271      -9.955 -35.304  -4.470  1.00 86.27           C  
ATOM   4348  HB2 HIS A 271     -10.102 -36.029  -5.270  1.00 86.27           H  
ATOM   4349  HB3 HIS A 271      -9.011 -34.790  -4.655  1.00 86.27           H  
ATOM   4350  O   HIS A 271      -7.605 -36.883  -3.155  1.00 86.27           O  
ATOM   4351  CG  HIS A 271     -11.078 -34.299  -4.531  1.00 86.27           C  
ATOM   4352  CD2 HIS A 271     -10.979 -33.001  -4.948  1.00 86.27           C  
ATOM   4353  HD2 HIS A 271     -10.076 -32.520  -5.293  1.00 86.27           H  
ATOM   4354  ND1 HIS A 271     -12.377 -34.492  -4.117  1.00 86.27           N  
ATOM   4355  HD1 HIS A 271     -12.685 -35.237  -3.508  1.00 86.27           H  
ATOM   4356  CE1 HIS A 271     -13.041 -33.338  -4.280  1.00 86.27           C  
ATOM   4357  HE1 HIS A 271     -14.050 -33.155  -3.943  1.00 86.27           H  
ATOM   4358  NE2 HIS A 271     -12.242 -32.409  -4.830  1.00 86.27           N  
ATOM   4359  N   ASN A 272      -9.265 -38.390  -3.319  1.00 92.37           N  
ATOM   4360  H   ASN A 272     -10.262 -38.546  -3.346  1.00 92.37           H  
ATOM   4361  CA  ASN A 272      -8.365 -39.492  -3.626  1.00 92.37           C  
ATOM   4362  HA  ASN A 272      -7.512 -39.411  -2.952  1.00 92.37           H  
ATOM   4363  C   ASN A 272      -7.809 -39.357  -5.059  1.00 92.37           C  
ATOM   4364  CB  ASN A 272      -9.059 -40.835  -3.323  1.00 92.37           C  
ATOM   4365  HB2 ASN A 272      -8.322 -41.638  -3.356  1.00 92.37           H  
ATOM   4366  HB3 ASN A 272      -9.454 -40.801  -2.308  1.00 92.37           H  
ATOM   4367  O   ASN A 272      -8.339 -38.626  -5.898  1.00 92.37           O  
ATOM   4368  CG  ASN A 272     -10.180 -41.207  -4.281  1.00 92.37           C  
ATOM   4369  ND2 ASN A 272     -11.209 -41.864  -3.806  1.00 92.37           N  
ATOM   4370 HD21 ASN A 272     -11.266 -42.106  -2.827  1.00 92.37           H  
ATOM   4371 HD22 ASN A 272     -11.947 -42.105  -4.451  1.00 92.37           H  
ATOM   4372  OD1 ASN A 272     -10.136 -40.950  -5.469  1.00 92.37           O  
ATOM   4373  N   VAL A 273      -6.747 -40.108  -5.351  1.00 95.60           N  
ATOM   4374  H   VAL A 273      -6.348 -40.669  -4.612  1.00 95.60           H  
ATOM   4375  CA  VAL A 273      -6.036 -40.056  -6.640  1.00 95.60           C  
ATOM   4376  HA  VAL A 273      -5.642 -39.049  -6.776  1.00 95.60           H  
ATOM   4377  C   VAL A 273      -6.963 -40.335  -7.837  1.00 95.60           C  
ATOM   4378  CB  VAL A 273      -4.848 -41.042  -6.601  1.00 95.60           C  
ATOM   4379  HB  VAL A 273      -5.227 -42.042  -6.393  1.00 95.60           H  
ATOM   4380  O   VAL A 273      -6.810 -39.697  -8.876  1.00 95.60           O  
ATOM   4381  CG1 VAL A 273      -4.053 -41.096  -7.908  1.00 95.60           C  
ATOM   4382 HG11 VAL A 273      -3.608 -40.120  -8.100  1.00 95.60           H  
ATOM   4383 HG12 VAL A 273      -4.695 -41.378  -8.743  1.00 95.60           H  
ATOM   4384 HG13 VAL A 273      -3.260 -41.840  -7.826  1.00 95.60           H  
ATOM   4385  CG2 VAL A 273      -3.851 -40.653  -5.495  1.00 95.60           C  
ATOM   4386 HG21 VAL A 273      -3.000 -41.334  -5.503  1.00 95.60           H  
ATOM   4387 HG22 VAL A 273      -3.495 -39.634  -5.648  1.00 95.60           H  
ATOM   4388 HG23 VAL A 273      -4.318 -40.719  -4.512  1.00 95.60           H  
ATOM   4389  N   ASN A 274      -7.951 -41.226  -7.687  1.00 95.96           N  
ATOM   4390  H   ASN A 274      -8.100 -41.626  -6.772  1.00 95.96           H  
ATOM   4391  CA  ASN A 274      -8.909 -41.571  -8.745  1.00 95.96           C  
ATOM   4392  HA  ASN A 274      -8.357 -41.796  -9.658  1.00 95.96           H  
ATOM   4393  C   ASN A 274      -9.854 -40.397  -9.069  1.00 95.96           C  
ATOM   4394  CB  ASN A 274      -9.684 -42.830  -8.295  1.00 95.96           C  
ATOM   4395  HB2 ASN A 274     -10.354 -42.575  -7.474  1.00 95.96           H  
ATOM   4396  HB3 ASN A 274      -8.980 -43.583  -7.941  1.00 95.96           H  
ATOM   4397  O   ASN A 274     -10.047 -40.035 -10.226  1.00 95.96           O  
ATOM   4398  CG  ASN A 274     -10.494 -43.474  -9.408  1.00 95.96           C  
ATOM   4399  ND2 ASN A 274     -11.611 -44.088  -9.110  1.00 95.96           N  
ATOM   4400 HD21 ASN A 274     -12.104 -44.505  -9.886  1.00 95.96           H  
ATOM   4401 HD22 ASN A 274     -11.965 -44.125  -8.165  1.00 95.96           H  
ATOM   4402  OD1 ASN A 274     -10.103 -43.496 -10.555  1.00 95.96           O  
ATOM   4403  N   ALA A 275     -10.388 -39.738  -8.039  1.00 95.87           N  
ATOM   4404  H   ALA A 275     -10.182 -40.057  -7.103  1.00 95.87           H  
ATOM   4405  CA  ALA A 275     -11.234 -38.560  -8.196  1.00 95.87           C  
ATOM   4406  HA  ALA A 275     -12.053 -38.803  -8.873  1.00 95.87           H  
ATOM   4407  C   ALA A 275     -10.465 -37.377  -8.808  1.00 95.87           C  
ATOM   4408  CB  ALA A 275     -11.821 -38.207  -6.824  1.00 95.87           C  
ATOM   4409  HB1 ALA A 275     -11.019 -38.016  -6.112  1.00 95.87           H  
ATOM   4410  HB2 ALA A 275     -12.429 -39.036  -6.462  1.00 95.87           H  
ATOM   4411  HB3 ALA A 275     -12.448 -37.319  -6.911  1.00 95.87           H  
ATOM   4412  O   ALA A 275     -11.022 -36.633  -9.617  1.00 95.87           O  
ATOM   4413  N   VAL A 276      -9.181 -37.215  -8.463  1.00 96.35           N  
ATOM   4414  H   VAL A 276      -8.793 -37.832  -7.764  1.00 96.35           H  
ATOM   4415  CA  VAL A 276      -8.311 -36.206  -9.087  1.00 96.35           C  
ATOM   4416  HA  VAL A 276      -8.809 -35.238  -9.029  1.00 96.35           H  
ATOM   4417  C   VAL A 276      -8.102 -36.497 -10.574  1.00 96.35           C  
ATOM   4418  CB  VAL A 276      -6.961 -36.084  -8.355  1.00 96.35           C  
ATOM   4419  HB  VAL A 276      -6.486 -37.063  -8.286  1.00 96.35           H  
ATOM   4420  O   VAL A 276      -8.208 -35.570 -11.378  1.00 96.35           O  
ATOM   4421  CG1 VAL A 276      -6.007 -35.131  -9.088  1.00 96.35           C  
ATOM   4422 HG11 VAL A 276      -5.089 -35.004  -8.513  1.00 96.35           H  
ATOM   4423 HG12 VAL A 276      -6.483 -34.160  -9.224  1.00 96.35           H  
ATOM   4424 HG13 VAL A 276      -5.729 -35.537 -10.061  1.00 96.35           H  
ATOM   4425  CG2 VAL A 276      -7.172 -35.532  -6.941  1.00 96.35           C  
ATOM   4426 HG21 VAL A 276      -7.710 -34.585  -6.986  1.00 96.35           H  
ATOM   4427 HG22 VAL A 276      -6.213 -35.375  -6.447  1.00 96.35           H  
ATOM   4428 HG23 VAL A 276      -7.749 -36.236  -6.341  1.00 96.35           H  
ATOM   4429  N   ALA A 277      -7.853 -37.756 -10.949  1.00 96.92           N  
ATOM   4430  H   ALA A 277      -7.767 -38.474 -10.243  1.00 96.92           H  
ATOM   4431  CA  ALA A 277      -7.688 -38.155 -12.348  1.00 96.92           C  
ATOM   4432  HA  ALA A 277      -6.826 -37.630 -12.760  1.00 96.92           H  
ATOM   4433  C   ALA A 277      -8.917 -37.767 -13.188  1.00 96.92           C  
ATOM   4434  CB  ALA A 277      -7.407 -39.663 -12.406  1.00 96.92           C  
ATOM   4435  HB1 ALA A 277      -8.278 -40.229 -12.078  1.00 96.92           H  
ATOM   4436  HB2 ALA A 277      -6.563 -39.915 -11.764  1.00 96.92           H  
ATOM   4437  HB3 ALA A 277      -7.179 -39.956 -13.431  1.00 96.92           H  
ATOM   4438  O   ALA A 277      -8.779 -37.048 -14.182  1.00 96.92           O  
ATOM   4439  N   LEU A 278     -10.118 -38.131 -12.720  1.00 95.77           N  
ATOM   4440  H   LEU A 278     -10.142 -38.747 -11.920  1.00 95.77           H  
ATOM   4441  CA  LEU A 278     -11.386 -37.800 -13.381  1.00 95.77           C  
ATOM   4442  HA  LEU A 278     -11.363 -38.187 -14.400  1.00 95.77           H  
ATOM   4443  C   LEU A 278     -11.607 -36.284 -13.489  1.00 95.77           C  
ATOM   4444  CB  LEU A 278     -12.545 -38.460 -12.611  1.00 95.77           C  
ATOM   4445  HB2 LEU A 278     -13.486 -38.060 -12.990  1.00 95.77           H  
ATOM   4446  HB3 LEU A 278     -12.466 -38.184 -11.560  1.00 95.77           H  
ATOM   4447  O   LEU A 278     -11.926 -35.774 -14.563  1.00 95.77           O  
ATOM   4448  CG  LEU A 278     -12.599 -39.995 -12.722  1.00 95.77           C  
ATOM   4449  HG  LEU A 278     -11.638 -40.421 -12.436  1.00 95.77           H  
ATOM   4450  CD1 LEU A 278     -13.668 -40.529 -11.766  1.00 95.77           C  
ATOM   4451 HD11 LEU A 278     -13.699 -41.616 -11.831  1.00 95.77           H  
ATOM   4452 HD12 LEU A 278     -13.420 -40.248 -10.743  1.00 95.77           H  
ATOM   4453 HD13 LEU A 278     -14.646 -40.128 -12.034  1.00 95.77           H  
ATOM   4454  CD2 LEU A 278     -12.948 -40.458 -14.137  1.00 95.77           C  
ATOM   4455 HD21 LEU A 278     -13.036 -41.544 -14.160  1.00 95.77           H  
ATOM   4456 HD22 LEU A 278     -12.157 -40.181 -14.834  1.00 95.77           H  
ATOM   4457 HD23 LEU A 278     -13.889 -40.017 -14.467  1.00 95.77           H  
ATOM   4458  N   LYS A 279     -11.367 -35.529 -12.408  1.00 94.94           N  
ATOM   4459  H   LYS A 279     -11.103 -36.000 -11.554  1.00 94.94           H  
ATOM   4460  CA  LYS A 279     -11.478 -34.056 -12.411  1.00 94.94           C  
ATOM   4461  HA  LYS A 279     -12.470 -33.778 -12.768  1.00 94.94           H  
ATOM   4462  C   LYS A 279     -10.497 -33.377 -13.372  1.00 94.94           C  
ATOM   4463  CB  LYS A 279     -11.280 -33.513 -10.989  1.00 94.94           C  
ATOM   4464  HB2 LYS A 279     -10.439 -34.023 -10.519  1.00 94.94           H  
ATOM   4465  HB3 LYS A 279     -11.043 -32.451 -11.043  1.00 94.94           H  
ATOM   4466  O   LYS A 279     -10.771 -32.273 -13.834  1.00 94.94           O  
ATOM   4467  CG  LYS A 279     -12.543 -33.670 -10.132  1.00 94.94           C  
ATOM   4468  HG2 LYS A 279     -12.871 -34.710 -10.137  1.00 94.94           H  
ATOM   4469  HG3 LYS A 279     -13.335 -33.051 -10.554  1.00 94.94           H  
ATOM   4470  CD  LYS A 279     -12.267 -33.238  -8.686  1.00 94.94           C  
ATOM   4471  HD2 LYS A 279     -11.558 -33.942  -8.251  1.00 94.94           H  
ATOM   4472  HD3 LYS A 279     -11.816 -32.245  -8.662  1.00 94.94           H  
ATOM   4473  CE  LYS A 279     -13.543 -33.256  -7.836  1.00 94.94           C  
ATOM   4474  HE2 LYS A 279     -13.246 -33.370  -6.794  1.00 94.94           H  
ATOM   4475  HE3 LYS A 279     -14.137 -34.128  -8.109  1.00 94.94           H  
ATOM   4476  NZ  LYS A 279     -14.335 -32.006  -7.979  1.00 94.94           N  
ATOM   4477  HZ1 LYS A 279     -14.582 -31.835  -8.943  1.00 94.94           H  
ATOM   4478  HZ2 LYS A 279     -13.799 -31.219  -7.641  1.00 94.94           H  
ATOM   4479  HZ3 LYS A 279     -15.179 -32.051  -7.427  1.00 94.94           H  
ATOM   4480  N   CYS A 280      -9.378 -34.026 -13.687  1.00 95.69           N  
ATOM   4481  H   CYS A 280      -9.205 -34.917 -13.244  1.00 95.69           H  
ATOM   4482  CA  CYS A 280      -8.395 -33.540 -14.655  1.00 95.69           C  
ATOM   4483  HA  CYS A 280      -8.500 -32.459 -14.750  1.00 95.69           H  
ATOM   4484  C   CYS A 280      -8.612 -34.100 -16.072  1.00 95.69           C  
ATOM   4485  CB  CYS A 280      -6.981 -33.809 -14.125  1.00 95.69           C  
ATOM   4486  HB2 CYS A 280      -6.834 -34.881 -13.994  1.00 95.69           H  
ATOM   4487  HB3 CYS A 280      -6.250 -33.429 -14.838  1.00 95.69           H  
ATOM   4488  O   CYS A 280      -7.794 -33.830 -16.947  1.00 95.69           O  
ATOM   4489  SG  CYS A 280      -6.753 -32.970 -12.533  1.00 95.69           S  
ATOM   4490  HG  CYS A 280      -7.516 -33.824 -11.844  1.00 95.69           H  
ATOM   4491  N   GLY A 281      -9.692 -34.854 -16.312  1.00 96.25           N  
ATOM   4492  H   GLY A 281     -10.311 -35.078 -15.546  1.00 96.25           H  
ATOM   4493  CA  GLY A 281     -10.071 -35.354 -17.639  1.00 96.25           C  
ATOM   4494  HA2 GLY A 281     -11.136 -35.585 -17.629  1.00 96.25           H  
ATOM   4495  HA3 GLY A 281      -9.900 -34.580 -18.387  1.00 96.25           H  
ATOM   4496  C   GLY A 281      -9.335 -36.614 -18.091  1.00 96.25           C  
ATOM   4497  O   GLY A 281      -9.178 -36.824 -19.296  1.00 96.25           O  
ATOM   4498  N   TYR A 282      -8.857 -37.424 -17.143  1.00 96.64           N  
ATOM   4499  H   TYR A 282      -9.034 -37.190 -16.177  1.00 96.64           H  
ATOM   4500  CA  TYR A 282      -8.273 -38.735 -17.411  1.00 96.64           C  
ATOM   4501  HA  TYR A 282      -8.003 -38.811 -18.464  1.00 96.64           H  
ATOM   4502  C   TYR A 282      -9.274 -39.845 -17.093  1.00 96.64           C  
ATOM   4503  CB  TYR A 282      -6.999 -38.929 -16.579  1.00 96.64           C  
ATOM   4504  HB2 TYR A 282      -6.664 -39.960 -16.695  1.00 96.64           H  
ATOM   4505  HB3 TYR A 282      -7.234 -38.786 -15.524  1.00 96.64           H  
ATOM   4506  O   TYR A 282      -9.693 -39.982 -15.946  1.00 96.64           O  
ATOM   4507  CG  TYR A 282      -5.859 -38.011 -16.960  1.00 96.64           C  
ATOM   4508  CD1 TYR A 282      -4.965 -38.400 -17.970  1.00 96.64           C  
ATOM   4509  HD1 TYR A 282      -5.108 -39.351 -18.463  1.00 96.64           H  
ATOM   4510  CD2 TYR A 282      -5.700 -36.771 -16.317  1.00 96.64           C  
ATOM   4511  HD2 TYR A 282      -6.403 -36.475 -15.552  1.00 96.64           H  
ATOM   4512  CE1 TYR A 282      -3.915 -37.551 -18.357  1.00 96.64           C  
ATOM   4513  HE1 TYR A 282      -3.238 -37.857 -19.141  1.00 96.64           H  
ATOM   4514  CE2 TYR A 282      -4.651 -35.913 -16.699  1.00 96.64           C  
ATOM   4515  HE2 TYR A 282      -4.538 -34.951 -16.221  1.00 96.64           H  
ATOM   4516  OH  TYR A 282      -2.790 -35.456 -18.149  1.00 96.64           O  
ATOM   4517  HH  TYR A 282      -2.302 -35.831 -18.887  1.00 96.64           H  
ATOM   4518  CZ  TYR A 282      -3.769 -36.297 -17.731  1.00 96.64           C  
ATOM   4519  N   ASP A 283      -9.574 -40.684 -18.084  1.00 94.72           N  
ATOM   4520  H   ASP A 283      -9.358 -40.416 -19.033  1.00 94.72           H  
ATOM   4521  CA  ASP A 283     -10.462 -41.844 -17.907  1.00 94.72           C  
ATOM   4522  HA  ASP A 283     -11.314 -41.553 -17.293  1.00 94.72           H  
ATOM   4523  C   ASP A 283      -9.755 -43.021 -17.210  1.00 94.72           C  
ATOM   4524  CB  ASP A 283     -10.995 -42.280 -19.280  1.00 94.72           C  
ATOM   4525  HB2 ASP A 283     -10.170 -42.683 -19.867  1.00 94.72           H  
ATOM   4526  HB3 ASP A 283     -11.731 -43.073 -19.142  1.00 94.72           H  
ATOM   4527  O   ASP A 283     -10.384 -43.858 -16.569  1.00 94.72           O  
ATOM   4528  CG  ASP A 283     -11.648 -41.123 -20.043  1.00 94.72           C  
ATOM   4529  OD1 ASP A 283     -12.465 -40.403 -19.430  1.00 94.72           O  
ATOM   4530  OD2 ASP A 283     -11.241 -40.910 -21.205  1.00 94.72           O  
ATOM   4531  N   SER A 284      -8.422 -43.081 -17.311  1.00 96.28           N  
ATOM   4532  H   SER A 284      -7.974 -42.333 -17.821  1.00 96.28           H  
ATOM   4533  CA  SER A 284      -7.589 -44.110 -16.685  1.00 96.28           C  
ATOM   4534  HA  SER A 284      -8.232 -44.854 -16.214  1.00 96.28           H  
ATOM   4535  C   SER A 284      -6.695 -43.513 -15.606  1.00 96.28           C  
ATOM   4536  CB  SER A 284      -6.767 -44.849 -17.742  1.00 96.28           C  
ATOM   4537  HB2 SER A 284      -7.445 -45.421 -18.375  1.00 96.28           H  
ATOM   4538  HB3 SER A 284      -6.237 -44.128 -18.364  1.00 96.28           H  
ATOM   4539  O   SER A 284      -5.750 -42.770 -15.889  1.00 96.28           O  
ATOM   4540  OG  SER A 284      -5.828 -45.728 -17.136  1.00 96.28           O  
ATOM   4541  HG  SER A 284      -5.795 -46.516 -17.684  1.00 96.28           H  
ATOM   4542  N   THR A 285      -6.937 -43.912 -14.359  1.00 96.27           N  
ATOM   4543  H   THR A 285      -7.802 -44.402 -14.178  1.00 96.27           H  
ATOM   4544  CA  THR A 285      -6.105 -43.518 -13.213  1.00 96.27           C  
ATOM   4545  HA  THR A 285      -6.047 -42.430 -13.200  1.00 96.27           H  
ATOM   4546  C   THR A 285      -4.675 -44.036 -13.329  1.00 96.27           C  
ATOM   4547  CB  THR A 285      -6.784 -43.948 -11.909  1.00 96.27           C  
ATOM   4548  HB  THR A 285      -7.097 -44.991 -11.958  1.00 96.27           H  
ATOM   4549  O   THR A 285      -3.739 -43.325 -12.968  1.00 96.27           O  
ATOM   4550  CG2 THR A 285      -5.959 -43.693 -10.649  1.00 96.27           C  
ATOM   4551 HG21 THR A 285      -5.101 -44.366 -10.626  1.00 96.27           H  
ATOM   4552 HG22 THR A 285      -5.615 -42.659 -10.637  1.00 96.27           H  
ATOM   4553 HG23 THR A 285      -6.574 -43.880  -9.769  1.00 96.27           H  
ATOM   4554  OG1 THR A 285      -7.890 -43.098 -11.837  1.00 96.27           O  
ATOM   4555  HG1 THR A 285      -8.650 -43.501 -11.411  1.00 96.27           H  
ATOM   4556  N   SER A 286      -4.469 -45.221 -13.911  1.00 96.03           N  
ATOM   4557  H   SER A 286      -5.264 -45.779 -14.188  1.00 96.03           H  
ATOM   4558  CA  SER A 286      -3.125 -45.748 -14.183  1.00 96.03           C  
ATOM   4559  HA  SER A 286      -2.561 -45.781 -13.251  1.00 96.03           H  
ATOM   4560  C   SER A 286      -2.358 -44.859 -15.164  1.00 96.03           C  
ATOM   4561  CB  SER A 286      -3.213 -47.174 -14.735  1.00 96.03           C  
ATOM   4562  HB2 SER A 286      -3.768 -47.175 -15.673  1.00 96.03           H  
ATOM   4563  HB3 SER A 286      -2.208 -47.557 -14.913  1.00 96.03           H  
ATOM   4564  O   SER A 286      -1.197 -44.523 -14.919  1.00 96.03           O  
ATOM   4565  OG  SER A 286      -3.870 -47.998 -13.794  1.00 96.03           O  
ATOM   4566  HG  SER A 286      -3.921 -48.895 -14.132  1.00 96.03           H  
ATOM   4567  N   TYR A 287      -3.019 -44.410 -16.237  1.00 96.50           N  
ATOM   4568  H   TYR A 287      -3.985 -44.676 -16.368  1.00 96.50           H  
ATOM   4569  CA  TYR A 287      -2.416 -43.487 -17.199  1.00 96.50           C  
ATOM   4570  HA  TYR A 287      -1.454 -43.895 -17.510  1.00 96.50           H  
ATOM   4571  C   TYR A 287      -2.145 -42.113 -16.571  1.00 96.50           C  
ATOM   4572  CB  TYR A 287      -3.312 -43.375 -18.436  1.00 96.50           C  
ATOM   4573  HB2 TYR A 287      -3.466 -44.370 -18.855  1.00 96.50           H  
ATOM   4574  HB3 TYR A 287      -4.283 -42.984 -18.135  1.00 96.50           H  
ATOM   4575  O   TYR A 287      -1.049 -41.572 -16.726  1.00 96.50           O  
ATOM   4576  CG  TYR A 287      -2.731 -42.488 -19.518  1.00 96.50           C  
ATOM   4577  CD1 TYR A 287      -3.409 -41.319 -19.910  1.00 96.50           C  
ATOM   4578  HD1 TYR A 287      -4.369 -41.087 -19.473  1.00 96.50           H  
ATOM   4579  CD2 TYR A 287      -1.509 -42.831 -20.129  1.00 96.50           C  
ATOM   4580  HD2 TYR A 287      -0.993 -43.734 -19.840  1.00 96.50           H  
ATOM   4581  CE1 TYR A 287      -2.857 -40.476 -20.893  1.00 96.50           C  
ATOM   4582  HE1 TYR A 287      -3.379 -39.585 -21.212  1.00 96.50           H  
ATOM   4583  CE2 TYR A 287      -0.963 -42.002 -21.127  1.00 96.50           C  
ATOM   4584  HE2 TYR A 287      -0.033 -42.277 -21.602  1.00 96.50           H  
ATOM   4585  OH  TYR A 287      -1.109 -40.015 -22.465  1.00 96.50           O  
ATOM   4586  HH  TYR A 287      -0.367 -40.436 -22.905  1.00 96.50           H  
ATOM   4587  CZ  TYR A 287      -1.634 -40.818 -21.503  1.00 96.50           C  
ATOM   4588  N   PHE A 288      -3.082 -41.589 -15.771  1.00 97.49           N  
ATOM   4589  H   PHE A 288      -3.973 -42.059 -15.701  1.00 97.49           H  
ATOM   4590  CA  PHE A 288      -2.873 -40.365 -14.994  1.00 97.49           C  
ATOM   4591  HA  PHE A 288      -2.708 -39.537 -15.683  1.00 97.49           H  
ATOM   4592  C   PHE A 288      -1.634 -40.461 -14.090  1.00 97.49           C  
ATOM   4593  CB  PHE A 288      -4.122 -40.053 -14.161  1.00 97.49           C  
ATOM   4594  HB2 PHE A 288      -4.476 -40.968 -13.686  1.00 97.49           H  
ATOM   4595  HB3 PHE A 288      -4.913 -39.699 -14.822  1.00 97.49           H  
ATOM   4596  O   PHE A 288      -0.784 -39.570 -14.128  1.00 97.49           O  
ATOM   4597  CG  PHE A 288      -3.871 -39.018 -13.083  1.00 97.49           C  
ATOM   4598  CD1 PHE A 288      -3.836 -39.399 -11.729  1.00 97.49           C  
ATOM   4599  HD1 PHE A 288      -4.052 -40.419 -11.446  1.00 97.49           H  
ATOM   4600  CD2 PHE A 288      -3.595 -37.687 -13.442  1.00 97.49           C  
ATOM   4601  HD2 PHE A 288      -3.613 -37.395 -14.482  1.00 97.49           H  
ATOM   4602  CE1 PHE A 288      -3.534 -38.447 -10.741  1.00 97.49           C  
ATOM   4603  HE1 PHE A 288      -3.535 -38.725  -9.697  1.00 97.49           H  
ATOM   4604  CE2 PHE A 288      -3.277 -36.742 -12.453  1.00 97.49           C  
ATOM   4605  HE2 PHE A 288      -3.058 -35.723 -12.739  1.00 97.49           H  
ATOM   4606  CZ  PHE A 288      -3.244 -37.124 -11.101  1.00 97.49           C  
ATOM   4607  HZ  PHE A 288      -3.002 -36.406 -10.331  1.00 97.49           H  
ATOM   4608  N   ILE A 289      -1.480 -41.546 -13.321  1.00 96.55           N  
ATOM   4609  H   ILE A 289      -2.217 -42.237 -13.325  1.00 96.55           H  
ATOM   4610  CA  ILE A 289      -0.318 -41.758 -12.442  1.00 96.55           C  
ATOM   4611  HA  ILE A 289      -0.252 -40.916 -11.753  1.00 96.55           H  
ATOM   4612  C   ILE A 289       0.984 -41.775 -13.254  1.00 96.55           C  
ATOM   4613  CB  ILE A 289      -0.497 -43.054 -11.612  1.00 96.55           C  
ATOM   4614  HB  ILE A 289      -0.782 -43.859 -12.289  1.00 96.55           H  
ATOM   4615  O   ILE A 289       1.975 -41.171 -12.832  1.00 96.55           O  
ATOM   4616  CG1 ILE A 289      -1.610 -42.876 -10.553  1.00 96.55           C  
ATOM   4617 HG12 ILE A 289      -2.464 -42.359 -10.992  1.00 96.55           H  
ATOM   4618 HG13 ILE A 289      -1.240 -42.255  -9.737  1.00 96.55           H  
ATOM   4619  CG2 ILE A 289       0.816 -43.459 -10.908  1.00 96.55           C  
ATOM   4620 HG21 ILE A 289       1.186 -42.636 -10.296  1.00 96.55           H  
ATOM   4621 HG22 ILE A 289       0.656 -44.334 -10.277  1.00 96.55           H  
ATOM   4622 HG23 ILE A 289       1.571 -43.734 -11.644  1.00 96.55           H  
ATOM   4623  CD1 ILE A 289      -2.119 -44.200  -9.967  1.00 96.55           C  
ATOM   4624 HD11 ILE A 289      -1.339 -44.699  -9.393  1.00 96.55           H  
ATOM   4625 HD12 ILE A 289      -2.958 -43.997  -9.301  1.00 96.55           H  
ATOM   4626 HD13 ILE A 289      -2.458 -44.855 -10.769  1.00 96.55           H  
ATOM   4627  N   GLN A 290       0.995 -42.422 -14.425  1.00 96.17           N  
ATOM   4628  H   GLN A 290       0.158 -42.906 -14.715  1.00 96.17           H  
ATOM   4629  CA  GLN A 290       2.158 -42.448 -15.317  1.00 96.17           C  
ATOM   4630  HA  GLN A 290       3.014 -42.812 -14.749  1.00 96.17           H  
ATOM   4631  C   GLN A 290       2.504 -41.046 -15.841  1.00 96.17           C  
ATOM   4632  CB  GLN A 290       1.892 -43.429 -16.469  1.00 96.17           C  
ATOM   4633  HB2 GLN A 290       1.585 -44.389 -16.054  1.00 96.17           H  
ATOM   4634  HB3 GLN A 290       1.079 -43.048 -17.087  1.00 96.17           H  
ATOM   4635  O   GLN A 290       3.669 -40.639 -15.773  1.00 96.17           O  
ATOM   4636  CG  GLN A 290       3.133 -43.651 -17.352  1.00 96.17           C  
ATOM   4637  HG2 GLN A 290       3.927 -44.094 -16.750  1.00 96.17           H  
ATOM   4638  HG3 GLN A 290       3.485 -42.697 -17.743  1.00 96.17           H  
ATOM   4639  CD  GLN A 290       2.852 -44.565 -18.542  1.00 96.17           C  
ATOM   4640  NE2 GLN A 290       3.844 -44.880 -19.347  1.00 96.17           N  
ATOM   4641 HE21 GLN A 290       3.593 -45.522 -20.085  1.00 96.17           H  
ATOM   4642 HE22 GLN A 290       4.799 -44.618 -19.151  1.00 96.17           H  
ATOM   4643  OE1 GLN A 290       1.747 -45.004 -18.788  1.00 96.17           O  
ATOM   4644  N   CYS A 291       1.510 -40.288 -16.314  1.00 93.80           N  
ATOM   4645  H   CYS A 291       0.587 -40.694 -16.380  1.00 93.80           H  
ATOM   4646  CA  CYS A 291       1.674 -38.901 -16.754  1.00 93.80           C  
ATOM   4647  HA  CYS A 291       2.406 -38.864 -17.561  1.00 93.80           H  
ATOM   4648  C   CYS A 291       2.200 -38.013 -15.622  1.00 93.80           C  
ATOM   4649  CB  CYS A 291       0.332 -38.372 -17.279  1.00 93.80           C  
ATOM   4650  HB2 CYS A 291       0.365 -37.286 -17.370  1.00 93.80           H  
ATOM   4651  HB3 CYS A 291      -0.466 -38.635 -16.585  1.00 93.80           H  
ATOM   4652  O   CYS A 291       3.205 -37.323 -15.803  1.00 93.80           O  
ATOM   4653  SG  CYS A 291      -0.027 -39.095 -18.902  1.00 93.80           S  
ATOM   4654  HG  CYS A 291       0.807 -38.351 -19.635  1.00 93.80           H  
ATOM   4655  N   PHE A 292       1.589 -38.092 -14.438  1.00 89.93           N  
ATOM   4656  H   PHE A 292       0.765 -38.672 -14.364  1.00 89.93           H  
ATOM   4657  CA  PHE A 292       1.976 -37.314 -13.264  1.00 89.93           C  
ATOM   4658  HA  PHE A 292       1.949 -36.256 -13.522  1.00 89.93           H  
ATOM   4659  C   PHE A 292       3.404 -37.638 -12.825  1.00 89.93           C  
ATOM   4660  CB  PHE A 292       0.962 -37.556 -12.140  1.00 89.93           C  
ATOM   4661  HB2 PHE A 292       1.072 -38.571 -11.758  1.00 89.93           H  
ATOM   4662  HB3 PHE A 292      -0.044 -37.471 -12.550  1.00 89.93           H  
ATOM   4663  O   PHE A 292       4.206 -36.727 -12.629  1.00 89.93           O  
ATOM   4664  CG  PHE A 292       1.088 -36.570 -10.996  1.00 89.93           C  
ATOM   4665  CD1 PHE A 292       2.056 -36.760  -9.992  1.00 89.93           C  
ATOM   4666  HD1 PHE A 292       2.712 -37.617 -10.027  1.00 89.93           H  
ATOM   4667  CD2 PHE A 292       0.239 -35.449 -10.943  1.00 89.93           C  
ATOM   4668  HD2 PHE A 292      -0.502 -35.290 -11.713  1.00 89.93           H  
ATOM   4669  CE1 PHE A 292       2.177 -35.834  -8.942  1.00 89.93           C  
ATOM   4670  HE1 PHE A 292       2.925 -35.979  -8.176  1.00 89.93           H  
ATOM   4671  CE2 PHE A 292       0.357 -34.525  -9.889  1.00 89.93           C  
ATOM   4672  HE2 PHE A 292      -0.286 -33.658  -9.855  1.00 89.93           H  
ATOM   4673  CZ  PHE A 292       1.327 -34.716  -8.889  1.00 89.93           C  
ATOM   4674  HZ  PHE A 292       1.423 -33.998  -8.088  1.00 89.93           H  
ATOM   4675  N   LYS A 293       3.780 -38.924 -12.772  1.00 87.18           N  
ATOM   4676  H   LYS A 293       3.076 -39.630 -12.934  1.00 87.18           H  
ATOM   4677  CA  LYS A 293       5.155 -39.347 -12.463  1.00 87.18           C  
ATOM   4678  HA  LYS A 293       5.451 -38.875 -11.526  1.00 87.18           H  
ATOM   4679  C   LYS A 293       6.148 -38.853 -13.508  1.00 87.18           C  
ATOM   4680  CB  LYS A 293       5.208 -40.872 -12.281  1.00 87.18           C  
ATOM   4681  HB2 LYS A 293       4.965 -41.356 -13.227  1.00 87.18           H  
ATOM   4682  HB3 LYS A 293       4.458 -41.163 -11.545  1.00 87.18           H  
ATOM   4683  O   LYS A 293       7.210 -38.350 -13.146  1.00 87.18           O  
ATOM   4684  CG  LYS A 293       6.587 -41.354 -11.793  1.00 87.18           C  
ATOM   4685  HG2 LYS A 293       6.801 -40.900 -10.825  1.00 87.18           H  
ATOM   4686  HG3 LYS A 293       7.356 -41.049 -12.502  1.00 87.18           H  
ATOM   4687  CD  LYS A 293       6.632 -42.884 -11.658  1.00 87.18           C  
ATOM   4688  HD2 LYS A 293       6.426 -43.333 -12.630  1.00 87.18           H  
ATOM   4689  HD3 LYS A 293       5.863 -43.205 -10.956  1.00 87.18           H  
ATOM   4690  CE  LYS A 293       8.012 -43.346 -11.161  1.00 87.18           C  
ATOM   4691  HE2 LYS A 293       8.769 -43.010 -11.869  1.00 87.18           H  
ATOM   4692  HE3 LYS A 293       8.217 -42.862 -10.206  1.00 87.18           H  
ATOM   4693  NZ  LYS A 293       8.089 -44.824 -11.002  1.00 87.18           N  
ATOM   4694  HZ1 LYS A 293       7.411 -45.157 -10.331  1.00 87.18           H  
ATOM   4695  HZ2 LYS A 293       9.003 -45.101 -10.671  1.00 87.18           H  
ATOM   4696  HZ3 LYS A 293       7.925 -45.298 -11.878  1.00 87.18           H  
ATOM   4697  N   LYS A 294       5.823 -38.944 -14.802  1.00 85.57           N  
ATOM   4698  H   LYS A 294       4.940 -39.371 -15.041  1.00 85.57           H  
ATOM   4699  CA  LYS A 294       6.690 -38.430 -15.877  1.00 85.57           C  
ATOM   4700  HA  LYS A 294       7.675 -38.881 -15.762  1.00 85.57           H  
ATOM   4701  C   LYS A 294       6.871 -36.915 -15.767  1.00 85.57           C  
ATOM   4702  CB  LYS A 294       6.117 -38.843 -17.243  1.00 85.57           C  
ATOM   4703  HB2 LYS A 294       5.971 -39.923 -17.250  1.00 85.57           H  
ATOM   4704  HB3 LYS A 294       5.147 -38.369 -17.391  1.00 85.57           H  
ATOM   4705  O   LYS A 294       7.995 -36.435 -15.955  1.00 85.57           O  
ATOM   4706  CG  LYS A 294       7.052 -38.464 -18.406  1.00 85.57           C  
ATOM   4707  HG2 LYS A 294       7.178 -37.381 -18.435  1.00 85.57           H  
ATOM   4708  HG3 LYS A 294       8.026 -38.927 -18.247  1.00 85.57           H  
ATOM   4709  CD  LYS A 294       6.489 -38.926 -19.758  1.00 85.57           C  
ATOM   4710  HD2 LYS A 294       5.512 -38.468 -19.911  1.00 85.57           H  
ATOM   4711  HD3 LYS A 294       6.371 -40.010 -19.747  1.00 85.57           H  
ATOM   4712  CE  LYS A 294       7.429 -38.522 -20.907  1.00 85.57           C  
ATOM   4713  HE2 LYS A 294       8.402 -38.985 -20.743  1.00 85.57           H  
ATOM   4714  HE3 LYS A 294       7.564 -37.441 -20.882  1.00 85.57           H  
ATOM   4715  NZ  LYS A 294       6.901 -38.924 -22.239  1.00 85.57           N  
ATOM   4716  HZ1 LYS A 294       6.779 -39.925 -22.304  1.00 85.57           H  
ATOM   4717  HZ2 LYS A 294       6.013 -38.482 -22.429  1.00 85.57           H  
ATOM   4718  HZ3 LYS A 294       7.535 -38.647 -22.976  1.00 85.57           H  
ATOM   4719  N   TYR A 295       5.800 -36.196 -15.432  1.00 80.93           N  
ATOM   4720  H   TYR A 295       4.915 -36.675 -15.344  1.00 80.93           H  
ATOM   4721  CA  TYR A 295       5.796 -34.751 -15.249  1.00 80.93           C  
ATOM   4722  HA  TYR A 295       6.372 -34.311 -16.063  1.00 80.93           H  
ATOM   4723  C   TYR A 295       6.505 -34.373 -13.941  1.00 80.93           C  
ATOM   4724  CB  TYR A 295       4.366 -34.206 -15.379  1.00 80.93           C  
ATOM   4725  HB2 TYR A 295       3.785 -34.470 -14.496  1.00 80.93           H  
ATOM   4726  HB3 TYR A 295       3.884 -34.688 -16.230  1.00 80.93           H  
ATOM   4727  O   TYR A 295       7.644 -33.922 -13.980  1.00 80.93           O  
ATOM   4728  CG  TYR A 295       4.297 -32.707 -15.605  1.00 80.93           C  
ATOM   4729  CD1 TYR A 295       4.162 -31.835 -14.509  1.00 80.93           C  
ATOM   4730  HD1 TYR A 295       4.112 -32.224 -13.502  1.00 80.93           H  
ATOM   4731  CD2 TYR A 295       4.314 -32.185 -16.916  1.00 80.93           C  
ATOM   4732  HD2 TYR A 295       4.390 -32.844 -17.768  1.00 80.93           H  
ATOM   4733  CE1 TYR A 295       4.018 -30.451 -14.714  1.00 80.93           C  
ATOM   4734  HE1 TYR A 295       3.862 -29.791 -13.874  1.00 80.93           H  
ATOM   4735  CE2 TYR A 295       4.181 -30.796 -17.126  1.00 80.93           C  
ATOM   4736  HE2 TYR A 295       4.162 -30.386 -18.125  1.00 80.93           H  
ATOM   4737  OH  TYR A 295       3.842 -28.594 -16.204  1.00 80.93           O  
ATOM   4738  HH  TYR A 295       3.664 -28.166 -15.364  1.00 80.93           H  
ATOM   4739  CZ  TYR A 295       4.018 -29.929 -16.024  1.00 80.93           C  
ATOM   4740  N   PHE A 296       5.952 -34.627 -12.760  1.00 71.68           N  
ATOM   4741  H   PHE A 296       5.058 -35.097 -12.736  1.00 71.68           H  
ATOM   4742  CA  PHE A 296       6.519 -34.187 -11.476  1.00 71.68           C  
ATOM   4743  HA  PHE A 296       6.846 -33.154 -11.588  1.00 71.68           H  
ATOM   4744  C   PHE A 296       7.760 -34.952 -10.999  1.00 71.68           C  
ATOM   4745  CB  PHE A 296       5.418 -34.158 -10.416  1.00 71.68           C  
ATOM   4746  HB2 PHE A 296       4.896 -35.115 -10.388  1.00 71.68           H  
ATOM   4747  HB3 PHE A 296       5.866 -33.992  -9.436  1.00 71.68           H  
ATOM   4748  O   PHE A 296       8.460 -34.457 -10.119  1.00 71.68           O  
ATOM   4749  CG  PHE A 296       4.445 -33.028 -10.665  1.00 71.68           C  
ATOM   4750  CD1 PHE A 296       4.830 -31.702 -10.384  1.00 71.68           C  
ATOM   4751  HD1 PHE A 296       5.791 -31.492  -9.939  1.00 71.68           H  
ATOM   4752  CD2 PHE A 296       3.175 -33.289 -11.206  1.00 71.68           C  
ATOM   4753  HD2 PHE A 296       2.867 -34.303 -11.413  1.00 71.68           H  
ATOM   4754  CE1 PHE A 296       3.950 -30.642 -10.655  1.00 71.68           C  
ATOM   4755  HE1 PHE A 296       4.223 -29.622 -10.428  1.00 71.68           H  
ATOM   4756  CE2 PHE A 296       2.286 -32.229 -11.447  1.00 71.68           C  
ATOM   4757  HE2 PHE A 296       1.290 -32.432 -11.812  1.00 71.68           H  
ATOM   4758  CZ  PHE A 296       2.679 -30.904 -11.191  1.00 71.68           C  
ATOM   4759  HZ  PHE A 296       2.002 -30.083 -11.377  1.00 71.68           H  
ATOM   4760  N   LYS A 297       8.102 -36.090 -11.619  1.00 73.16           N  
ATOM   4761  H   LYS A 297       7.477 -36.430 -12.336  1.00 73.16           H  
ATOM   4762  CA  LYS A 297       9.173 -37.011 -11.177  1.00 73.16           C  
ATOM   4763  HA  LYS A 297       9.187 -37.851 -11.871  1.00 73.16           H  
ATOM   4764  C   LYS A 297       8.883 -37.684  -9.831  1.00 73.16           C  
ATOM   4765  CB  LYS A 297      10.575 -36.366 -11.245  1.00 73.16           C  
ATOM   4766  HB2 LYS A 297      10.687 -35.653 -10.429  1.00 73.16           H  
ATOM   4767  HB3 LYS A 297      11.319 -37.146 -11.084  1.00 73.16           H  
ATOM   4768  O   LYS A 297       9.783 -38.218  -9.200  1.00 73.16           O  
ATOM   4769  CG  LYS A 297      10.904 -35.657 -12.568  1.00 73.16           C  
ATOM   4770  HG2 LYS A 297      11.936 -35.308 -12.521  1.00 73.16           H  
ATOM   4771  HG3 LYS A 297      10.258 -34.787 -12.690  1.00 73.16           H  
ATOM   4772  CD  LYS A 297      10.744 -36.583 -13.780  1.00 73.16           C  
ATOM   4773  HD2 LYS A 297      11.332 -37.488 -13.627  1.00 73.16           H  
ATOM   4774  HD3 LYS A 297       9.694 -36.854 -13.884  1.00 73.16           H  
ATOM   4775  CE  LYS A 297      11.210 -35.879 -15.056  1.00 73.16           C  
ATOM   4776  HE2 LYS A 297      12.293 -35.762 -15.019  1.00 73.16           H  
ATOM   4777  HE3 LYS A 297      10.758 -34.888 -15.093  1.00 73.16           H  
ATOM   4778  NZ  LYS A 297      10.810 -36.648 -16.258  1.00 73.16           N  
ATOM   4779  HZ1 LYS A 297      11.143 -36.199 -17.099  1.00 73.16           H  
ATOM   4780  HZ2 LYS A 297       9.802 -36.692 -16.295  1.00 73.16           H  
ATOM   4781  HZ3 LYS A 297      11.183 -37.586 -16.221  1.00 73.16           H  
ATOM   4782  N   THR A 298       7.617 -37.702  -9.425  1.00 75.01           N  
ATOM   4783  H   THR A 298       6.921 -37.261 -10.009  1.00 75.01           H  
ATOM   4784  CA  THR A 298       7.123 -38.366  -8.216  1.00 75.01           C  
ATOM   4785  HA  THR A 298       7.745 -39.235  -8.005  1.00 75.01           H  
ATOM   4786  C   THR A 298       5.692 -38.847  -8.446  1.00 75.01           C  
ATOM   4787  CB  THR A 298       7.226 -37.427  -7.008  1.00 75.01           C  
ATOM   4788  HB  THR A 298       8.254 -37.075  -6.924  1.00 75.01           H  
ATOM   4789  O   THR A 298       5.002 -38.331  -9.324  1.00 75.01           O  
ATOM   4790  CG2 THR A 298       6.299 -36.215  -7.067  1.00 75.01           C  
ATOM   4791 HG21 THR A 298       6.577 -35.583  -7.910  1.00 75.01           H  
ATOM   4792 HG22 THR A 298       6.403 -35.633  -6.151  1.00 75.01           H  
ATOM   4793 HG23 THR A 298       5.261 -36.531  -7.173  1.00 75.01           H  
ATOM   4794  OG1 THR A 298       6.919 -38.152  -5.853  1.00 75.01           O  
ATOM   4795  HG1 THR A 298       7.108 -37.578  -5.107  1.00 75.01           H  
ATOM   4796  N   THR A 299       5.241 -39.861  -7.711  1.00 83.99           N  
ATOM   4797  H   THR A 299       5.776 -40.119  -6.895  1.00 83.99           H  
ATOM   4798  CA  THR A 299       3.862 -40.363  -7.848  1.00 83.99           C  
ATOM   4799  HA  THR A 299       3.616 -40.389  -8.909  1.00 83.99           H  
ATOM   4800  C   THR A 299       2.867 -39.425  -7.152  1.00 83.99           C  
ATOM   4801  CB  THR A 299       3.698 -41.790  -7.304  1.00 83.99           C  
ATOM   4802  HB  THR A 299       2.711 -42.143  -7.604  1.00 83.99           H  
ATOM   4803  O   THR A 299       3.269 -38.743  -6.208  1.00 83.99           O  
ATOM   4804  CG2 THR A 299       4.728 -42.767  -7.870  1.00 83.99           C  
ATOM   4805 HG21 THR A 299       4.673 -42.756  -8.959  1.00 83.99           H  
ATOM   4806 HG22 THR A 299       5.733 -42.500  -7.544  1.00 83.99           H  
ATOM   4807 HG23 THR A 299       4.495 -43.771  -7.515  1.00 83.99           H  
ATOM   4808  OG1 THR A 299       3.741 -41.823  -5.895  1.00 83.99           O  
ATOM   4809  HG1 THR A 299       4.642 -41.778  -5.568  1.00 83.99           H  
ATOM   4810  N   PRO A 300       1.573 -39.412  -7.534  1.00 89.74           N  
ATOM   4811  CA  PRO A 300       0.554 -38.648  -6.807  1.00 89.74           C  
ATOM   4812  HA  PRO A 300       0.739 -37.585  -6.957  1.00 89.74           H  
ATOM   4813  C   PRO A 300       0.537 -38.942  -5.300  1.00 89.74           C  
ATOM   4814  CB  PRO A 300      -0.777 -39.023  -7.466  1.00 89.74           C  
ATOM   4815  HB2 PRO A 300      -1.497 -38.206  -7.422  1.00 89.74           H  
ATOM   4816  HB3 PRO A 300      -1.193 -39.919  -7.003  1.00 89.74           H  
ATOM   4817  O   PRO A 300       0.498 -38.020  -4.494  1.00 89.74           O  
ATOM   4818  CG  PRO A 300      -0.370 -39.345  -8.901  1.00 89.74           C  
ATOM   4819  HG2 PRO A 300      -1.096 -39.991  -9.394  1.00 89.74           H  
ATOM   4820  HG3 PRO A 300      -0.251 -38.416  -9.459  1.00 89.74           H  
ATOM   4821  CD  PRO A 300       0.985 -40.029  -8.718  1.00 89.74           C  
ATOM   4822  HD2 PRO A 300       0.834 -41.093  -8.535  1.00 89.74           H  
ATOM   4823  HD3 PRO A 300       1.600 -39.876  -9.605  1.00 89.74           H  
ATOM   4824  N   SER A 301       0.651 -40.214  -4.901  1.00 87.15           N  
ATOM   4825  H   SER A 301       0.625 -40.952  -5.590  1.00 87.15           H  
ATOM   4826  CA  SER A 301       0.652 -40.615  -3.488  1.00 87.15           C  
ATOM   4827  HA  SER A 301      -0.245 -40.223  -3.008  1.00 87.15           H  
ATOM   4828  C   SER A 301       1.861 -40.078  -2.722  1.00 87.15           C  
ATOM   4829  CB  SER A 301       0.630 -42.142  -3.370  1.00 87.15           C  
ATOM   4830  HB2 SER A 301       1.572 -42.554  -3.733  1.00 87.15           H  
ATOM   4831  HB3 SER A 301       0.500 -42.417  -2.323  1.00 87.15           H  
ATOM   4832  O   SER A 301       1.729 -39.622  -1.589  1.00 87.15           O  
ATOM   4833  OG  SER A 301      -0.434 -42.673  -4.135  1.00 87.15           O  
ATOM   4834  HG  SER A 301      -0.601 -43.577  -3.859  1.00 87.15           H  
ATOM   4835  N   THR A 302       3.047 -40.110  -3.333  1.00 78.32           N  
ATOM   4836  H   THR A 302       3.109 -40.508  -4.260  1.00 78.32           H  
ATOM   4837  CA  THR A 302       4.257 -39.521  -2.746  1.00 78.32           C  
ATOM   4838  HA  THR A 302       4.382 -39.886  -1.726  1.00 78.32           H  
ATOM   4839  C   THR A 302       4.148 -37.998  -2.680  1.00 78.32           C  
ATOM   4840  CB  THR A 302       5.488 -39.916  -3.568  1.00 78.32           C  
ATOM   4841  HB  THR A 302       5.381 -39.487  -4.564  1.00 78.32           H  
ATOM   4842  O   THR A 302       4.539 -37.399  -1.686  1.00 78.32           O  
ATOM   4843  CG2 THR A 302       6.790 -39.450  -2.931  1.00 78.32           C  
ATOM   4844 HG21 THR A 302       6.807 -38.360  -2.926  1.00 78.32           H  
ATOM   4845 HG22 THR A 302       6.868 -39.810  -1.905  1.00 78.32           H  
ATOM   4846 HG23 THR A 302       7.641 -39.807  -3.512  1.00 78.32           H  
ATOM   4847  OG1 THR A 302       5.594 -41.315  -3.717  1.00 78.32           O  
ATOM   4848  HG1 THR A 302       6.150 -41.626  -2.998  1.00 78.32           H  
ATOM   4849  N   PHE A 303       3.571 -37.372  -3.706  1.00 76.27           N  
ATOM   4850  H   PHE A 303       3.266 -37.917  -4.500  1.00 76.27           H  
ATOM   4851  CA  PHE A 303       3.357 -35.930  -3.752  1.00 76.27           C  
ATOM   4852  HA  PHE A 303       4.315 -35.427  -3.617  1.00 76.27           H  
ATOM   4853  C   PHE A 303       2.429 -35.438  -2.634  1.00 76.27           C  
ATOM   4854  CB  PHE A 303       2.810 -35.572  -5.133  1.00 76.27           C  
ATOM   4855  HB2 PHE A 303       3.490 -35.963  -5.890  1.00 76.27           H  
ATOM   4856  HB3 PHE A 303       1.844 -36.055  -5.285  1.00 76.27           H  
ATOM   4857  O   PHE A 303       2.748 -34.441  -1.998  1.00 76.27           O  
ATOM   4858  CG  PHE A 303       2.641 -34.091  -5.358  1.00 76.27           C  
ATOM   4859  CD1 PHE A 303       1.419 -33.471  -5.039  1.00 76.27           C  
ATOM   4860  HD1 PHE A 303       0.614 -34.043  -4.602  1.00 76.27           H  
ATOM   4861  CD2 PHE A 303       3.696 -33.339  -5.906  1.00 76.27           C  
ATOM   4862  HD2 PHE A 303       4.640 -33.810  -6.134  1.00 76.27           H  
ATOM   4863  CE1 PHE A 303       1.238 -32.107  -5.306  1.00 76.27           C  
ATOM   4864  HE1 PHE A 303       0.288 -31.641  -5.089  1.00 76.27           H  
ATOM   4865  CE2 PHE A 303       3.514 -31.973  -6.175  1.00 76.27           C  
ATOM   4866  HE2 PHE A 303       4.309 -31.397  -6.625  1.00 76.27           H  
ATOM   4867  CZ  PHE A 303       2.278 -31.368  -5.891  1.00 76.27           C  
ATOM   4868  HZ  PHE A 303       2.108 -30.336  -6.159  1.00 76.27           H  
ATOM   4869  N   ILE A 304       1.335 -36.156  -2.342  1.00 78.12           N  
ATOM   4870  H   ILE A 304       1.098 -36.936  -2.938  1.00 78.12           H  
ATOM   4871  CA  ILE A 304       0.447 -35.841  -1.206  1.00 78.12           C  
ATOM   4872  HA  ILE A 304       0.042 -34.837  -1.337  1.00 78.12           H  
ATOM   4873  C   ILE A 304       1.238 -35.836   0.110  1.00 78.12           C  
ATOM   4874  CB  ILE A 304      -0.737 -36.838  -1.134  1.00 78.12           C  
ATOM   4875  HB  ILE A 304      -0.332 -37.850  -1.142  1.00 78.12           H  
ATOM   4876  O   ILE A 304       1.139 -34.888   0.885  1.00 78.12           O  
ATOM   4877  CG1 ILE A 304      -1.697 -36.677  -2.335  1.00 78.12           C  
ATOM   4878 HG12 ILE A 304      -2.295 -35.775  -2.200  1.00 78.12           H  
ATOM   4879 HG13 ILE A 304      -1.129 -36.554  -3.257  1.00 78.12           H  
ATOM   4880  CG2 ILE A 304      -1.535 -36.646   0.173  1.00 78.12           C  
ATOM   4881 HG21 ILE A 304      -2.391 -37.319   0.221  1.00 78.12           H  
ATOM   4882 HG22 ILE A 304      -1.894 -35.619   0.239  1.00 78.12           H  
ATOM   4883 HG23 ILE A 304      -0.919 -36.857   1.047  1.00 78.12           H  
ATOM   4884  CD1 ILE A 304      -2.636 -37.881  -2.511  1.00 78.12           C  
ATOM   4885 HD11 ILE A 304      -2.052 -38.780  -2.708  1.00 78.12           H  
ATOM   4886 HD12 ILE A 304      -3.317 -37.711  -3.345  1.00 78.12           H  
ATOM   4887 HD13 ILE A 304      -3.249 -38.036  -1.623  1.00 78.12           H  
ATOM   4888  N   LYS A 305       2.068 -36.864   0.343  1.00 71.23           N  
ATOM   4889  H   LYS A 305       2.120 -37.600  -0.346  1.00 71.23           H  
ATOM   4890  CA  LYS A 305       2.892 -36.961   1.563  1.00 71.23           C  
ATOM   4891  HA  LYS A 305       2.246 -36.906   2.439  1.00 71.23           H  
ATOM   4892  C   LYS A 305       3.869 -35.793   1.708  1.00 71.23           C  
ATOM   4893  CB  LYS A 305       3.672 -38.283   1.591  1.00 71.23           C  
ATOM   4894  HB2 LYS A 305       4.257 -38.382   0.677  1.00 71.23           H  
ATOM   4895  HB3 LYS A 305       4.365 -38.252   2.432  1.00 71.23           H  
ATOM   4896  O   LYS A 305       4.106 -35.351   2.820  1.00 71.23           O  
ATOM   4897  CG  LYS A 305       2.766 -39.507   1.761  1.00 71.23           C  
ATOM   4898  HG2 LYS A 305       2.213 -39.415   2.696  1.00 71.23           H  
ATOM   4899  HG3 LYS A 305       2.053 -39.564   0.938  1.00 71.23           H  
ATOM   4900  CD  LYS A 305       3.615 -40.783   1.796  1.00 71.23           C  
ATOM   4901  HD2 LYS A 305       4.183 -40.865   0.870  1.00 71.23           H  
ATOM   4902  HD3 LYS A 305       4.306 -40.717   2.636  1.00 71.23           H  
ATOM   4903  CE  LYS A 305       2.713 -42.009   1.964  1.00 71.23           C  
ATOM   4904  HE2 LYS A 305       2.080 -42.104   1.082  1.00 71.23           H  
ATOM   4905  HE3 LYS A 305       2.064 -41.837   2.822  1.00 71.23           H  
ATOM   4906  NZ  LYS A 305       3.510 -43.244   2.180  1.00 71.23           N  
ATOM   4907  HZ1 LYS A 305       4.073 -43.144   3.013  1.00 71.23           H  
ATOM   4908  HZ2 LYS A 305       4.126 -43.425   1.400  1.00 71.23           H  
ATOM   4909  HZ3 LYS A 305       2.904 -44.039   2.319  1.00 71.23           H  
ATOM   4910  N   MET A 306       4.416 -35.307   0.594  1.00 62.59           N  
ATOM   4911  H   MET A 306       4.176 -35.752  -0.281  1.00 62.59           H  
ATOM   4912  CA  MET A 306       5.356 -34.181   0.566  1.00 62.59           C  
ATOM   4913  HA  MET A 306       6.048 -34.260   1.404  1.00 62.59           H  
ATOM   4914  C   MET A 306       4.676 -32.811   0.680  1.00 62.59           C  
ATOM   4915  CB  MET A 306       6.152 -34.223  -0.747  1.00 62.59           C  
ATOM   4916  HB2 MET A 306       6.754 -33.318  -0.830  1.00 62.59           H  
ATOM   4917  HB3 MET A 306       5.455 -34.242  -1.585  1.00 62.59           H  
ATOM   4918  O   MET A 306       5.347 -31.834   0.977  1.00 62.59           O  
ATOM   4919  CG  MET A 306       7.094 -35.424  -0.851  1.00 62.59           C  
ATOM   4920  HG2 MET A 306       6.554 -36.336  -0.599  1.00 62.59           H  
ATOM   4921  HG3 MET A 306       7.892 -35.300  -0.119  1.00 62.59           H  
ATOM   4922  SD  MET A 306       7.812 -35.623  -2.511  1.00 62.59           S  
ATOM   4923  CE  MET A 306       8.996 -36.962  -2.176  1.00 62.59           C  
ATOM   4924  HE1 MET A 306       9.866 -36.588  -1.636  1.00 62.59           H  
ATOM   4925  HE2 MET A 306       8.525 -37.729  -1.562  1.00 62.59           H  
ATOM   4926  HE3 MET A 306       9.336 -37.396  -3.116  1.00 62.59           H  
ATOM   4927  N   ALA A 307       3.383 -32.706   0.365  1.00 57.55           N  
ATOM   4928  H   ALA A 307       2.882 -33.532   0.072  1.00 57.55           H  
ATOM   4929  CA  ALA A 307       2.656 -31.438   0.394  1.00 57.55           C  
ATOM   4930  HA  ALA A 307       3.343 -30.620   0.176  1.00 57.55           H  
ATOM   4931  C   ALA A 307       2.022 -31.128   1.757  1.00 57.55           C  
ATOM   4932  CB  ALA A 307       1.587 -31.477  -0.698  1.00 57.55           C  
ATOM   4933  HB1 ALA A 307       2.054 -31.587  -1.676  1.00 57.55           H  
ATOM   4934  HB2 ALA A 307       1.021 -30.547  -0.649  1.00 57.55           H  
ATOM   4935  HB3 ALA A 307       0.906 -32.309  -0.520  1.00 57.55           H  
ATOM   4936  O   ALA A 307       1.805 -29.960   2.064  1.00 57.55           O  
ATOM   4937  N   ASN A 308       1.717 -32.167   2.539  1.00 53.67           N  
ATOM   4938  H   ASN A 308       1.910 -33.095   2.188  1.00 53.67           H
[truncated: 405,010 more chars]
