# Supplementary material for: HilE represses the activity of the Salmonella virulence regulator HilD via a mechanism distinct from that of intestinal long-chain fatty acids
Source: J Biol Chem. 2023 Oct 27;299(12):105387. doi: 10.1016/j.jbc.2023.105387 (PMC10696396; doi:10.1016/j.jbc.2023.105387)
Supplement: Dataset S3 [file mmc4.zip › S6 Dataset/ranked_0.pdb]

ATOM      1  N   MET A   1     -89.985  52.158 -35.465  1.00 20.49           N  
ATOM      2  H   MET A   1     -90.367  51.231 -35.587  1.00 20.49           H  
ATOM      3  H2  MET A   1     -89.264  52.281 -36.161  1.00 20.49           H  
ATOM      4  H3  MET A   1     -90.708  52.852 -35.592  1.00 20.49           H  
ATOM      5  CA  MET A   1     -89.388  52.251 -34.109  1.00 20.49           C  
ATOM      6  HA  MET A   1     -88.867  53.203 -34.010  1.00 20.49           H  
ATOM      7  C   MET A   1     -88.331  51.151 -33.975  1.00 20.49           C  
ATOM      8  CB  MET A   1     -90.466  52.177 -33.014  1.00 20.49           C  
ATOM      9  HB2 MET A   1     -89.986  51.957 -32.061  1.00 20.49           H  
ATOM     10  HB3 MET A   1     -91.168  51.373 -33.237  1.00 20.49           H  
ATOM     11  O   MET A   1     -88.486  50.143 -34.647  1.00 20.49           O  
ATOM     12  CG  MET A   1     -91.223  53.506 -32.864  1.00 20.49           C  
ATOM     13  HG2 MET A   1     -90.504  54.284 -32.606  1.00 20.49           H  
ATOM     14  HG3 MET A   1     -91.694  53.770 -33.811  1.00 20.49           H  
ATOM     15  SD  MET A   1     -92.500  53.464 -31.581  1.00 20.49           S  
ATOM     16  CE  MET A   1     -92.869  55.233 -31.399  1.00 20.49           C  
ATOM     17  HE1 MET A   1     -93.223  55.636 -32.348  1.00 20.49           H  
ATOM     18  HE2 MET A   1     -93.643  55.365 -30.644  1.00 20.49           H  
ATOM     19  HE3 MET A   1     -91.971  55.767 -31.088  1.00 20.49           H  
ATOM     20  N   GLU A   2     -87.245  51.373 -33.222  1.00 14.78           N  
ATOM     21  H   GLU A   2     -87.236  52.175 -32.609  1.00 14.78           H  
ATOM     22  CA  GLU A   2     -85.878  50.881 -33.552  1.00 14.78           C  
ATOM     23  HA  GLU A   2     -85.704  50.985 -34.623  1.00 14.78           H  
ATOM     24  C   GLU A   2     -85.474  49.427 -33.193  1.00 14.78           C  
ATOM     25  CB  GLU A   2     -84.863  51.787 -32.822  1.00 14.78           C  
ATOM     26  HB2 GLU A   2     -85.058  51.711 -31.752  1.00 14.78           H  
ATOM     27  HB3 GLU A   2     -83.859  51.408 -33.011  1.00 14.78           H  
ATOM     28  O   GLU A   2     -84.623  48.870 -33.877  1.00 14.78           O  
ATOM     29  CG  GLU A   2     -84.886  53.268 -33.233  1.00 14.78           C  
ATOM     30  HG2 GLU A   2     -85.878  53.676 -33.035  1.00 14.78           H  
ATOM     31  HG3 GLU A   2     -84.707  53.331 -34.306  1.00 14.78           H  
ATOM     32  CD  GLU A   2     -83.839  54.102 -32.471  1.00 14.78           C  
ATOM     33  OE1 GLU A   2     -83.398  55.118 -33.048  1.00 14.78           O  
ATOM     34  OE2 GLU A   2     -83.545  53.748 -31.308  1.00 14.78           O  
ATOM     35  N   ASN A   3     -85.985  48.859 -32.089  1.00 19.21           N  
ATOM     36  H   ASN A   3     -86.807  49.318 -31.723  1.00 19.21           H  
ATOM     37  CA  ASN A   3     -85.171  48.150 -31.066  1.00 19.21           C  
ATOM     38  HA  ASN A   3     -84.216  48.675 -31.029  1.00 19.21           H  
ATOM     39  C   ASN A   3     -84.754  46.657 -31.279  1.00 19.21           C  
ATOM     40  CB  ASN A   3     -85.878  48.367 -29.707  1.00 19.21           C  
ATOM     41  HB2 ASN A   3     -85.530  47.626 -28.987  1.00 19.21           H  
ATOM     42  HB3 ASN A   3     -86.954  48.234 -29.822  1.00 19.21           H  
ATOM     43  O   ASN A   3     -85.368  45.912 -32.033  1.00 19.21           O  
ATOM     44  CG  ASN A   3     -85.575  49.728 -29.102  1.00 19.21           C  
ATOM     45  ND2 ASN A   3     -86.509  50.353 -28.425  1.00 19.21           N  
ATOM     46 HD21 ASN A   3     -86.221  51.242 -28.042  1.00 19.21           H  
ATOM     47 HD22 ASN A   3     -87.416  49.940 -28.262  1.00 19.21           H  
ATOM     48  OD1 ASN A   3     -84.477  50.232 -29.198  1.00 19.21           O  
ATOM     49  N   VAL A   4     -83.724  46.214 -30.524  1.00 16.88           N  
ATOM     50  H   VAL A   4     -83.482  46.845 -29.773  1.00 16.88           H  
ATOM     51  CA  VAL A   4     -82.553  45.392 -30.963  1.00 16.88           C  
ATOM     52  HA  VAL A   4     -82.531  45.421 -32.053  1.00 16.88           H  
ATOM     53  C   VAL A   4     -82.524  43.879 -30.561  1.00 16.88           C  
ATOM     54  CB  VAL A   4     -81.247  46.087 -30.441  1.00 16.88           C  
ATOM     55  HB  VAL A   4     -81.040  45.711 -29.440  1.00 16.88           H  
ATOM     56  O   VAL A   4     -81.508  43.216 -30.733  1.00 16.88           O  
ATOM     57  CG1 VAL A   4     -80.009  45.831 -31.316  1.00 16.88           C  
ATOM     58 HG11 VAL A   4     -79.786  44.767 -31.386  1.00 16.88           H  
ATOM     59 HG12 VAL A   4     -80.178  46.221 -32.320  1.00 16.88           H  
ATOM     60 HG13 VAL A   4     -79.135  46.321 -30.886  1.00 16.88           H  
ATOM     61  CG2 VAL A   4     -81.339  47.626 -30.326  1.00 16.88           C  
ATOM     62 HG21 VAL A   4     -80.370  48.042 -30.052  1.00 16.88           H  
ATOM     63 HG22 VAL A   4     -81.643  48.057 -31.279  1.00 16.88           H  
ATOM     64 HG23 VAL A   4     -82.040  47.924 -29.546  1.00 16.88           H  
ATOM     65  N   THR A   5     -83.568  43.304 -29.948  1.00 18.95           N  
ATOM     66  H   THR A   5     -84.426  43.837 -29.958  1.00 18.95           H  
ATOM     67  CA  THR A   5     -83.410  42.460 -28.725  1.00 18.95           C  
ATOM     68  HA  THR A   5     -82.614  42.927 -28.145  1.00 18.95           H  
ATOM     69  C   THR A   5     -83.027  40.955 -28.770  1.00 18.95           C  
ATOM     70  CB  THR A   5     -84.700  42.536 -27.875  1.00 18.95           C  
ATOM     71  HB  THR A   5     -85.244  41.594 -27.953  1.00 18.95           H  
ATOM     72  O   THR A   5     -82.293  40.514 -27.890  1.00 18.95           O  
ATOM     73  CG2 THR A   5     -84.401  42.805 -26.402  1.00 18.95           C  
ATOM     74 HG21 THR A   5     -83.750  42.023 -26.012  1.00 18.95           H  
ATOM     75 HG22 THR A   5     -85.328  42.807 -25.829  1.00 18.95           H  
ATOM     76 HG23 THR A   5     -83.905  43.769 -26.294  1.00 18.95           H  
ATOM     77  OG1 THR A   5     -85.578  43.561 -28.299  1.00 18.95           O  
ATOM     78  HG1 THR A   5     -86.388  43.475 -27.792  1.00 18.95           H  
ATOM     79  N   PHE A   6     -83.649  40.108 -29.600  1.00 19.54           N  
ATOM     80  H   PHE A   6     -84.169  40.512 -30.365  1.00 19.54           H  
ATOM     81  CA  PHE A   6     -83.905  38.670 -29.270  1.00 19.54           C  
ATOM     82  HA  PHE A   6     -84.231  38.604 -28.232  1.00 19.54           H  
ATOM     83  C   PHE A   6     -82.682  37.702 -29.418  1.00 19.54           C  
ATOM     84  CB  PHE A   6     -85.070  38.227 -30.181  1.00 19.54           C  
ATOM     85  HB2 PHE A   6     -84.819  38.488 -31.209  1.00 19.54           H  
ATOM     86  HB3 PHE A   6     -85.154  37.140 -30.177  1.00 19.54           H  
ATOM     87  O   PHE A   6     -81.699  38.071 -30.041  1.00 19.54           O  
ATOM     88  CG  PHE A   6     -86.442  38.810 -29.847  1.00 19.54           C  
ATOM     89  CD1 PHE A   6     -87.251  38.243 -28.840  1.00 19.54           C  
ATOM     90  HD1 PHE A   6     -86.912  37.404 -28.250  1.00 19.54           H  
ATOM     91  CD2 PHE A   6     -86.947  39.897 -30.585  1.00 19.54           C  
ATOM     92  HD2 PHE A   6     -86.355  40.342 -31.372  1.00 19.54           H  
ATOM     93  CE1 PHE A   6     -88.536  38.740 -28.574  1.00 19.54           C  
ATOM     94  HE1 PHE A   6     -89.145  38.289 -27.805  1.00 19.54           H  
ATOM     95  CE2 PHE A   6     -88.234  40.401 -30.318  1.00 19.54           C  
ATOM     96  HE2 PHE A   6     -88.615  41.231 -30.895  1.00 19.54           H  
ATOM     97  CZ  PHE A   6     -89.031  39.822 -29.317  1.00 19.54           C  
ATOM     98  HZ  PHE A   6     -90.021  40.207 -29.120  1.00 19.54           H  
ATOM     99  N   VAL A   7     -82.712  36.378 -29.114  1.00 17.54           N  
ATOM    100  H   VAL A   7     -82.107  35.923 -29.783  1.00 17.54           H  
ATOM    101  CA  VAL A   7     -82.622  35.680 -27.789  1.00 17.54           C  
ATOM    102  HA  VAL A   7     -82.350  36.414 -27.030  1.00 17.54           H  
ATOM    103  C   VAL A   7     -81.545  34.556 -27.754  1.00 17.54           C  
ATOM    104  CB  VAL A   7     -83.928  34.965 -27.335  1.00 17.54           C  
ATOM    105  HB  VAL A   7     -84.139  34.144 -28.019  1.00 17.54           H  
ATOM    106  O   VAL A   7     -80.721  34.537 -26.850  1.00 17.54           O  
ATOM    107  CG1 VAL A   7     -83.840  34.377 -25.915  1.00 17.54           C  
ATOM    108 HG11 VAL A   7     -83.058  33.620 -25.849  1.00 17.54           H  
ATOM    109 HG12 VAL A   7     -84.782  33.900 -25.645  1.00 17.54           H  
ATOM    110 HG13 VAL A   7     -83.623  35.169 -25.199  1.00 17.54           H  
ATOM    111  CG2 VAL A   7     -85.151  35.858 -27.359  1.00 17.54           C  
ATOM    112 HG21 VAL A   7     -85.399  36.013 -28.409  1.00 17.54           H  
ATOM    113 HG22 VAL A   7     -84.945  36.802 -26.854  1.00 17.54           H  
ATOM    114 HG23 VAL A   7     -86.001  35.366 -26.887  1.00 17.54           H  
ATOM    115  N   SER A   8     -81.652  33.527 -28.616  1.00 19.73           N  
ATOM    116  H   SER A   8     -82.216  33.695 -29.437  1.00 19.73           H  
ATOM    117  CA  SER A   8     -81.539  32.092 -28.204  1.00 19.73           C  
ATOM    118  HA  SER A   8     -81.636  32.037 -27.120  1.00 19.73           H  
ATOM    119  C   SER A   8     -80.203  31.370 -28.560  1.00 19.73           C  
ATOM    120  CB  SER A   8     -82.768  31.392 -28.813  1.00 19.73           C  
ATOM    121  HB2 SER A   8     -83.656  31.984 -28.593  1.00 19.73           H  
ATOM    122  HB3 SER A   8     -82.654  31.345 -29.896  1.00 19.73           H  
ATOM    123  O   SER A   8     -79.198  32.018 -28.816  1.00 19.73           O  
ATOM    124  OG  SER A   8     -82.996  30.091 -28.322  1.00 19.73           O  
ATOM    125  HG  SER A   8     -82.884  30.062 -27.369  1.00 19.73           H  
ATOM    126  N   ASN A   9     -80.147  30.030 -28.700  1.00 18.67           N  
ATOM    127  H   ASN A   9     -79.876  29.771 -29.638  1.00 18.67           H  
ATOM    128  CA  ASN A   9     -79.616  29.052 -27.724  1.00 18.67           C  
ATOM    129  HA  ASN A   9     -79.609  29.494 -26.728  1.00 18.67           H  
ATOM    130  C   ASN A   9     -78.164  28.645 -28.085  1.00 18.67           C  
ATOM    131  CB  ASN A   9     -80.511  27.785 -27.721  1.00 18.67           C  
ATOM    132  HB2 ASN A   9     -80.803  27.544 -28.743  1.00 18.67           H  
ATOM    133  HB3 ASN A   9     -79.935  26.940 -27.341  1.00 18.67           H  
ATOM    134  O   ASN A   9     -77.911  28.096 -29.157  1.00 18.67           O  
ATOM    135  CG  ASN A   9     -81.756  27.872 -26.858  1.00 18.67           C  
ATOM    136  ND2 ASN A   9     -82.703  26.985 -27.049  1.00 18.67           N  
ATOM    137 HD21 ASN A   9     -83.534  27.074 -26.481  1.00 18.67           H  
ATOM    138 HD22 ASN A   9     -82.595  26.266 -27.750  1.00 18.67           H  
ATOM    139  OD1 ASN A   9     -81.897  28.734 -26.006  1.00 18.67           O  
ATOM    140  N   SER A  10     -77.197  28.872 -27.190  1.00 22.00           N  
ATOM    141  H   SER A  10     -77.452  29.270 -26.298  1.00 22.00           H  
ATOM    142  CA  SER A  10     -75.749  28.835 -27.477  1.00 22.00           C  
ATOM    143  HA  SER A  10     -75.611  29.057 -28.536  1.00 22.00           H  
ATOM    144  C   SER A  10     -75.078  27.466 -27.231  1.00 22.00           C  
ATOM    145  CB  SER A  10     -75.073  29.974 -26.700  1.00 22.00           C  
ATOM    146  HB2 SER A  10     -75.440  30.926 -27.086  1.00 22.00           H  
ATOM    147  HB3 SER A  10     -73.994  29.933 -26.844  1.00 22.00           H  
ATOM    148  O   SER A  10     -74.196  27.319 -26.388  1.00 22.00           O  
ATOM    149  OG  SER A  10     -75.381  29.893 -25.318  1.00 22.00           O  
ATOM    150  HG  SER A  10     -75.132  30.718 -24.896  1.00 22.00           H  
ATOM    151  N   HIS A  11     -75.492  26.422 -27.956  1.00 20.80           N  
ATOM    152  H   HIS A  11     -76.246  26.587 -28.607  1.00 20.80           H  
ATOM    153  CA  HIS A  11     -75.174  25.026 -27.592  1.00 20.80           C  
ATOM    154  HA  HIS A  11     -75.480  24.875 -26.557  1.00 20.80           H  
ATOM    155  C   HIS A  11     -73.697  24.576 -27.655  1.00 20.80           C  
ATOM    156  CB  HIS A  11     -76.002  24.080 -28.477  1.00 20.80           C  
ATOM    157  HB2 HIS A  11     -75.541  23.092 -28.477  1.00 20.80           H  
ATOM    158  HB3 HIS A  11     -76.005  24.438 -29.506  1.00 20.80           H  
ATOM    159  O   HIS A  11     -73.303  23.694 -26.896  1.00 20.80           O  
ATOM    160  CG  HIS A  11     -77.414  23.899 -27.992  1.00 20.80           C  
ATOM    161  CD2 HIS A  11     -78.564  24.249 -28.646  1.00 20.80           C  
ATOM    162  HD2 HIS A  11     -78.629  24.730 -29.611  1.00 20.80           H  
ATOM    163  ND1 HIS A  11     -77.783  23.305 -26.806  1.00 20.80           N  
ATOM    164  HD1 HIS A  11     -77.162  22.903 -26.118  1.00 20.80           H  
ATOM    165  CE1 HIS A  11     -79.124  23.304 -26.742  1.00 20.80           C  
ATOM    166  HE1 HIS A  11     -79.709  22.895 -25.932  1.00 20.80           H  
ATOM    167  NE2 HIS A  11     -79.643  23.877 -27.838  1.00 20.80           N  
ATOM    168  N   GLN A  12     -72.886  25.069 -28.594  1.00 20.64           N  
ATOM    169  H   GLN A  12     -73.228  25.845 -29.143  1.00 20.64           H  
ATOM    170  CA  GLN A  12     -71.823  24.232 -29.196  1.00 20.64           C  
ATOM    171  HA  GLN A  12     -72.235  23.233 -29.341  1.00 20.64           H  
ATOM    172  C   GLN A  12     -70.531  23.995 -28.381  1.00 20.64           C  
ATOM    173  CB  GLN A  12     -71.473  24.791 -30.587  1.00 20.64           C  
ATOM    174  HB2 GLN A  12     -70.519  24.377 -30.914  1.00 20.64           H  
ATOM    175  HB3 GLN A  12     -71.362  25.874 -30.533  1.00 20.64           H  
ATOM    176  O   GLN A  12     -69.620  23.339 -28.877  1.00 20.64           O  
ATOM    177  CG  GLN A  12     -72.506  24.421 -31.661  1.00 20.64           C  
ATOM    178  HG2 GLN A  12     -72.679  23.345 -31.636  1.00 20.64           H  
ATOM    179  HG3 GLN A  12     -73.449  24.930 -31.463  1.00 20.64           H  
ATOM    180  CD  GLN A  12     -72.024  24.793 -33.063  1.00 20.64           C  
ATOM    181  NE2 GLN A  12     -72.660  24.299 -34.101  1.00 20.64           N  
ATOM    182 HE21 GLN A  12     -73.448  23.676 -33.995  1.00 20.64           H  
ATOM    183 HE22 GLN A  12     -72.300  24.579 -35.002  1.00 20.64           H  
ATOM    184  OE1 GLN A  12     -71.079  25.535 -33.256  1.00 20.64           O  
ATOM    185  N   ARG A  13     -70.386  24.532 -27.165  1.00 21.75           N  
ATOM    186  H   ARG A  13     -71.209  24.944 -26.750  1.00 21.75           H  
ATOM    187  CA  ARG A  13     -69.051  24.839 -26.602  1.00 21.75           C  
ATOM    188  HA  ARG A  13     -68.576  25.519 -27.309  1.00 21.75           H  
ATOM    189  C   ARG A  13     -68.006  23.701 -26.496  1.00 21.75           C  
ATOM    190  CB  ARG A  13     -69.184  25.569 -25.252  1.00 21.75           C  
ATOM    191  HB2 ARG A  13     -70.159  25.371 -24.808  1.00 21.75           H  
ATOM    192  HB3 ARG A  13     -68.423  25.201 -24.563  1.00 21.75           H  
ATOM    193  O   ARG A  13     -66.913  23.872 -27.025  1.00 21.75           O  
ATOM    194  CG  ARG A  13     -68.981  27.080 -25.402  1.00 21.75           C  
ATOM    195  HG2 ARG A  13     -69.781  27.497 -26.013  1.00 21.75           H  
ATOM    196  HG3 ARG A  13     -68.022  27.270 -25.884  1.00 21.75           H  
ATOM    197  CD  ARG A  13     -68.984  27.734 -24.018  1.00 21.75           C  
ATOM    198  HD2 ARG A  13     -68.204  27.274 -23.412  1.00 21.75           H  
ATOM    199  HD3 ARG A  13     -69.951  27.552 -23.548  1.00 21.75           H  
ATOM    200  NE  ARG A  13     -68.742  29.184 -24.105  1.00 21.75           N  
ATOM    201  HE  ARG A  13     -68.620  29.572 -25.030  1.00 21.75           H  
ATOM    202  NH1 ARG A  13     -68.787  29.621 -21.851  1.00 21.75           N  
ATOM    203 HH11 ARG A  13     -68.961  28.642 -21.672  1.00 21.75           H  
ATOM    204 HH12 ARG A  13     -68.725  30.278 -21.086  1.00 21.75           H  
ATOM    205  NH2 ARG A  13     -68.450  31.291 -23.292  1.00 21.75           N  
ATOM    206 HH21 ARG A  13     -68.355  31.646 -24.233  1.00 21.75           H  
ATOM    207 HH22 ARG A  13     -68.385  31.931 -22.514  1.00 21.75           H  
ATOM    208  CZ  ARG A  13     -68.661  30.022 -23.086  1.00 21.75           C  
ATOM    209  N   PRO A  14     -68.196  22.657 -25.669  1.00 25.14           N  
ATOM    210  CA  PRO A  14     -67.169  22.370 -24.650  1.00 25.14           C  
ATOM    211  HA  PRO A  14     -66.584  23.271 -24.468  1.00 25.14           H  
ATOM    212  C   PRO A  14     -66.143  21.268 -24.983  1.00 25.14           C  
ATOM    213  CB  PRO A  14     -67.973  22.069 -23.377  1.00 25.14           C  
ATOM    214  HB2 PRO A  14     -67.451  21.415 -22.679  1.00 25.14           H  
ATOM    215  HB3 PRO A  14     -68.230  23.007 -22.883  1.00 25.14           H  
ATOM    216  O   PRO A  14     -65.444  20.810 -24.084  1.00 25.14           O  
ATOM    217  CG  PRO A  14     -69.245  21.420 -23.914  1.00 25.14           C  
ATOM    218  HG2 PRO A  14     -70.080  21.530 -23.223  1.00 25.14           H  
ATOM    219  HG3 PRO A  14     -69.057  20.366 -24.121  1.00 25.14           H  
ATOM    220  CD  PRO A  14     -69.493  22.160 -25.225  1.00 25.14           C  
ATOM    221  HD2 PRO A  14     -69.925  21.489 -25.967  1.00 25.14           H  
ATOM    222  HD3 PRO A  14     -70.180  22.984 -25.033  1.00 25.14           H  
ATOM    223  N   ALA A  15     -66.070  20.785 -26.225  1.00 22.05           N  
ATOM    224  H   ALA A  15     -66.598  21.252 -26.948  1.00 22.05           H  
ATOM    225  CA  ALA A  15     -65.559  19.436 -26.495  1.00 22.05           C  
ATOM    226  HA  ALA A  15     -66.091  18.750 -25.837  1.00 22.05           H  
ATOM    227  C   ALA A  15     -64.055  19.192 -26.223  1.00 22.05           C  
ATOM    228  CB  ALA A  15     -65.933  19.061 -27.936  1.00 22.05           C  
ATOM    229  HB1 ALA A  15     -67.014  19.121 -28.066  1.00 22.05           H  
ATOM    230  HB2 ALA A  15     -65.613  18.040 -28.143  1.00 22.05           H  
ATOM    231  HB3 ALA A  15     -65.451  19.736 -28.643  1.00 22.05           H  
ATOM    232  O   ALA A  15     -63.703  18.290 -25.464  1.00 22.05           O  
ATOM    233  N   ALA A  16     -63.163  19.893 -26.931  1.00 23.39           N  
ATOM    234  H   ALA A  16     -63.502  20.668 -27.482  1.00 23.39           H  
ATOM    235  CA  ALA A  16     -61.880  19.296 -27.329  1.00 23.39           C  
ATOM    236  HA  ALA A  16     -62.029  18.224 -27.457  1.00 23.39           H  
ATOM    237  C   ALA A  16     -60.713  19.445 -26.330  1.00 23.39           C  
ATOM    238  CB  ALA A  16     -61.510  19.868 -28.703  1.00 23.39           C  
ATOM    239  HB1 ALA A  16     -60.600  19.389 -29.064  1.00 23.39           H  
ATOM    240  HB2 ALA A  16     -61.332  20.941 -28.625  1.00 23.39           H  
ATOM    241  HB3 ALA A  16     -62.312  19.683 -29.417  1.00 23.39           H  
ATOM    242  O   ALA A  16     -59.797  18.619 -26.337  1.00 23.39           O  
ATOM    243  N   ASP A  17     -60.718  20.473 -25.477  1.00 25.56           N  
ATOM    244  H   ASP A  17     -61.489  21.124 -25.528  1.00 25.56           H  
ATOM    245  CA  ASP A  17     -59.498  20.928 -24.783  1.00 25.56           C  
ATOM    246  HA  ASP A  17     -58.700  21.040 -25.518  1.00 25.56           H  
ATOM    247  C   ASP A  17     -58.947  19.958 -23.727  1.00 25.56           C  
ATOM    248  CB  ASP A  17     -59.760  22.293 -24.121  1.00 25.56           C  
ATOM    249  HB2 ASP A  17     -60.766  22.308 -23.701  1.00 25.56           H  
ATOM    250  HB3 ASP A  17     -59.062  22.425 -23.294  1.00 25.56           H  
ATOM    251  O   ASP A  17     -57.758  19.988 -23.398  1.00 25.56           O  
ATOM    252  CG  ASP A  17     -59.566  23.489 -25.057  1.00 25.56           C  
ATOM    253  OD1 ASP A  17     -58.941  23.309 -26.124  1.00 25.56           O  
ATOM    254  OD2 ASP A  17     -60.040  24.578 -24.669  1.00 25.56           O  
ATOM    255  N   ASN A  18     -59.787  19.079 -23.177  1.00 24.90           N  
ATOM    256  H   ASN A  18     -60.746  19.089 -23.496  1.00 24.90           H  
ATOM    257  CA  ASN A  18     -59.412  18.285 -22.005  1.00 24.90           C  
ATOM    258  HA  ASN A  18     -59.045  18.963 -21.234  1.00 24.90           H  
ATOM    259  C   ASN A  18     -58.262  17.301 -22.268  1.00 24.90           C  
ATOM    260  CB  ASN A  18     -60.658  17.553 -21.477  1.00 24.90           C  
ATOM    261  HB2 ASN A  18     -60.346  16.723 -20.842  1.00 24.90           H  
ATOM    262  HB3 ASN A  18     -61.232  17.145 -22.309  1.00 24.90           H  
ATOM    263  O   ASN A  18     -57.463  17.035 -21.367  1.00 24.90           O  
ATOM    264  CG  ASN A  18     -61.543  18.444 -20.625  1.00 24.90           C  
ATOM    265  ND2 ASN A  18     -62.826  18.177 -20.585  1.00 24.90           N  
ATOM    266 HD21 ASN A  18     -63.394  18.818 -20.049  1.00 24.90           H  
ATOM    267 HD22 ASN A  18     -63.227  17.464 -21.176  1.00 24.90           H  
ATOM    268  OD1 ASN A  18     -61.096  19.364 -19.961  1.00 24.90           O  
ATOM    269  N   LEU A  19     -58.159  16.747 -23.481  1.00 27.75           N  
ATOM    270  H   LEU A  19     -58.794  17.056 -24.204  1.00 27.75           H  
ATOM    271  CA  LEU A  19     -57.260  15.619 -23.738  1.00 27.75           C  
ATOM    272  HA  LEU A  19     -57.377  14.914 -22.915  1.00 27.75           H  
ATOM    273  C   LEU A  19     -55.779  16.030 -23.769  1.00 27.75           C  
ATOM    274  CB  LEU A  19     -57.670  14.920 -25.048  1.00 27.75           C  
ATOM    275  HB2 LEU A  19     -57.181  15.427 -25.880  1.00 27.75           H  
ATOM    276  HB3 LEU A  19     -58.745  15.009 -25.200  1.00 27.75           H  
ATOM    277  O   LEU A  19     -54.916  15.266 -23.330  1.00 27.75           O  
ATOM    278  CG  LEU A  19     -57.293  13.426 -25.045  1.00 27.75           C  
ATOM    279  HG  LEU A  19     -56.336  13.285 -24.542  1.00 27.75           H  
ATOM    280  CD1 LEU A  19     -58.362  12.596 -24.330  1.00 27.75           C  
ATOM    281 HD11 LEU A  19     -58.070  11.546 -24.321  1.00 27.75           H  
ATOM    282 HD12 LEU A  19     -59.320  12.692 -24.842  1.00 27.75           H  
ATOM    283 HD13 LEU A  19     -58.474  12.934 -23.300  1.00 27.75           H  
ATOM    284  CD2 LEU A  19     -57.151  12.900 -26.472  1.00 27.75           C  
ATOM    285 HD21 LEU A  19     -56.365  13.448 -26.992  1.00 27.75           H  
ATOM    286 HD22 LEU A  19     -58.091  13.027 -27.009  1.00 27.75           H  
ATOM    287 HD23 LEU A  19     -56.893  11.841 -26.451  1.00 27.75           H  
ATOM    288  N   GLN A  20     -55.464  17.233 -24.266  1.00 26.73           N  
ATOM    289  H   GLN A  20     -56.210  17.851 -24.552  1.00 26.73           H  
ATOM    290  CA  GLN A  20     -54.071  17.684 -24.398  1.00 26.73           C  
ATOM    291  HA  GLN A  20     -53.511  16.939 -24.962  1.00 26.73           H  
ATOM    292  C   GLN A  20     -53.370  17.817 -23.041  1.00 26.73           C  
ATOM    293  CB  GLN A  20     -53.995  19.025 -25.143  1.00 26.73           C  
ATOM    294  HB2 GLN A  20     -53.043  19.492 -24.892  1.00 26.73           H  
ATOM    295  HB3 GLN A  20     -54.792  19.688 -24.807  1.00 26.73           H  
ATOM    296  O   GLN A  20     -52.173  17.542 -22.935  1.00 26.73           O  
ATOM    297  CG  GLN A  20     -54.043  18.872 -26.671  1.00 26.73           C  
ATOM    298  HG2 GLN A  20     -55.043  18.566 -26.977  1.00 26.73           H  
ATOM    299  HG3 GLN A  20     -53.333  18.105 -26.980  1.00 26.73           H  
ATOM    300  CD  GLN A  20     -53.679  20.172 -27.390  1.00 26.73           C  
ATOM    301  NE2 GLN A  20     -53.468  20.146 -28.686  1.00 26.73           N  
ATOM    302 HE21 GLN A  20     -53.648  19.318 -29.237  1.00 26.73           H  
ATOM    303 HE22 GLN A  20     -53.287  21.049 -29.100  1.00 26.73           H  
ATOM    304  OE1 GLN A  20     -53.543  21.229 -26.804  1.00 26.73           O  
ATOM    305  N   LYS A  21     -54.117  18.181 -21.993  1.00 26.70           N  
ATOM    306  H   LYS A  21     -55.098  18.356 -22.158  1.00 26.70           H  
ATOM    307  CA  LYS A  21     -53.575  18.439 -20.652  1.00 26.70           C  
ATOM    308  HA  LYS A  21     -52.757  19.153 -20.752  1.00 26.70           H  
ATOM    309  C   LYS A  21     -52.971  17.195 -19.994  1.00 26.70           C  
ATOM    310  CB  LYS A  21     -54.690  19.046 -19.781  1.00 26.70           C  
ATOM    311  HB2 LYS A  21     -55.551  19.295 -20.401  1.00 26.70           H  
ATOM    312  HB3 LYS A  21     -55.021  18.321 -19.038  1.00 26.70           H  
ATOM    313  O   LYS A  21     -52.022  17.310 -19.228  1.00 26.70           O  
ATOM    314  CG  LYS A  21     -54.222  20.327 -19.080  1.00 26.70           C  
ATOM    315  HG2 LYS A  21     -53.885  21.041 -19.831  1.00 26.70           H  
ATOM    316  HG3 LYS A  21     -53.396  20.097 -18.407  1.00 26.70           H  
ATOM    317  CD  LYS A  21     -55.382  20.942 -18.287  1.00 26.70           C  
ATOM    318  HD2 LYS A  21     -55.675  20.258 -17.491  1.00 26.70           H  
ATOM    319  HD3 LYS A  21     -56.229  21.088 -18.957  1.00 26.70           H  
ATOM    320  CE  LYS A  21     -54.973  22.293 -17.692  1.00 26.70           C  
ATOM    321  HE2 LYS A  21     -54.136  22.139 -17.011  1.00 26.70           H  
ATOM    322  HE3 LYS A  21     -54.633  22.937 -18.503  1.00 26.70           H  
ATOM    323  NZ  LYS A  21     -56.110  22.931 -16.981  1.00 26.70           N  
ATOM    324  HZ1 LYS A  21     -55.841  23.831 -16.610  1.00 26.70           H  
ATOM    325  HZ2 LYS A  21     -56.433  22.348 -16.223  1.00 26.70           H  
ATOM    326  HZ3 LYS A  21     -56.880  23.074 -17.618  1.00 26.70           H  
ATOM    327  N   LEU A  22     -53.503  16.009 -20.295  1.00 28.25           N  
ATOM    328  H   LEU A  22     -54.277  15.988 -20.942  1.00 28.25           H  
ATOM    329  CA  LEU A  22     -53.050  14.753 -19.687  1.00 28.25           C  
ATOM    330  HA  LEU A  22     -52.973  14.892 -18.608  1.00 28.25           H  
ATOM    331  C   LEU A  22     -51.654  14.336 -20.161  1.00 28.25           C  
ATOM    332  CB  LEU A  22     -54.089  13.654 -19.982  1.00 28.25           C  
ATOM    333  HB2 LEU A  22     -53.586  12.701 -20.148  1.00 28.25           H  
ATOM    334  HB3 LEU A  22     -54.621  13.897 -20.902  1.00 28.25           H  
ATOM    335  O   LEU A  22     -50.848  13.862 -19.360  1.00 28.25           O  
ATOM    336  CG  LEU A  22     -55.094  13.479 -18.830  1.00 28.25           C  
ATOM    337  HG  LEU A  22     -55.337  14.454 -18.406  1.00 28.25           H  
ATOM    338  CD1 LEU A  22     -56.386  12.849 -19.344  1.00 28.25           C  
ATOM    339 HD11 LEU A  22     -57.087  12.723 -18.518  1.00 28.25           H  
ATOM    340 HD12 LEU A  22     -56.844  13.501 -20.088  1.00 28.25           H  
ATOM    341 HD13 LEU A  22     -56.180  11.876 -19.791  1.00 28.25           H  
ATOM    342  CD2 LEU A  22     -54.512  12.580 -17.736  1.00 28.25           C  
ATOM    343 HD21 LEU A  22     -55.224  12.496 -16.915  1.00 28.25           H  
ATOM    344 HD22 LEU A  22     -54.310  11.584 -18.132  1.00 28.25           H  
ATOM    345 HD23 LEU A  22     -53.586  13.008 -17.351  1.00 28.25           H  
ATOM    346  N   LYS A  23     -51.342  14.524 -21.451  1.00 26.89           N  
ATOM    347  H   LYS A  23     -52.023  14.973 -22.046  1.00 26.89           H  
ATOM    348  CA  LYS A  23     -50.059  14.071 -22.017  1.00 26.89           C  
ATOM    349  HA  LYS A  23     -49.921  13.019 -21.770  1.00 26.89           H  
ATOM    350  C   LYS A  23     -48.856  14.780 -21.394  1.00 26.89           C  
ATOM    351  CB  LYS A  23     -50.040  14.234 -23.546  1.00 26.89           C  
ATOM    352  HB2 LYS A  23     -49.002  14.307 -23.870  1.00 26.89           H  
ATOM    353  HB3 LYS A  23     -50.546  15.156 -23.831  1.00 26.89           H  
ATOM    354  O   LYS A  23     -47.840  14.130 -21.163  1.00 26.89           O  
ATOM    355  CG  LYS A  23     -50.672  13.034 -24.267  1.00 26.89           C  
ATOM    356  HG2 LYS A  23     -51.737  12.991 -24.040  1.00 26.89           H  
ATOM    357  HG3 LYS A  23     -50.197  12.117 -23.918  1.00 26.89           H  
ATOM    358  CD  LYS A  23     -50.469  13.151 -25.786  1.00 26.89           C  
ATOM    359  HD2 LYS A  23     -49.405  13.263 -25.995  1.00 26.89           H  
ATOM    360  HD3 LYS A  23     -50.995  14.035 -26.145  1.00 26.89           H  
ATOM    361  CE  LYS A  23     -50.997  11.902 -26.502  1.00 26.89           C  
ATOM    362  HE2 LYS A  23     -50.478  11.030 -26.108  1.00 26.89           H  
ATOM    363  HE3 LYS A  23     -52.056  11.791 -26.268  1.00 26.89           H  
ATOM    364  NZ  LYS A  23     -50.806  11.988 -27.974  1.00 26.89           N  
ATOM    365  HZ1 LYS A  23     -51.300  12.785 -28.352  1.00 26.89           H  
ATOM    366  HZ2 LYS A  23     -49.827  12.080 -28.204  1.00 26.89           H  
ATOM    367  HZ3 LYS A  23     -51.161  11.158 -28.427  1.00 26.89           H  
ATOM    368  N   SER A  24     -48.966  16.077 -21.106  1.00 30.93           N  
ATOM    369  H   SER A  24     -49.851  16.542 -21.251  1.00 30.93           H  
ATOM    370  CA  SER A  24     -47.845  16.869 -20.579  1.00 30.93           C  
ATOM    371  HA  SER A  24     -46.982  16.722 -21.228  1.00 30.93           H  
ATOM    372  C   SER A  24     -47.419  16.445 -19.167  1.00 30.93           C  
ATOM    373  CB  SER A  24     -48.200  18.357 -20.599  1.00 30.93           C  
ATOM    374  HB2 SER A  24     -47.356  18.937 -20.227  1.00 30.93           H  
ATOM    375  HB3 SER A  24     -48.413  18.662 -21.624  1.00 30.93           H  
ATOM    376  O   SER A  24     -46.236  16.526 -18.828  1.00 30.93           O  
ATOM    377  OG  SER A  24     -49.334  18.600 -19.793  1.00 30.93           O  
ATOM    378  HG  SER A  24     -49.594  19.519 -19.881  1.00 30.93           H  
ATOM    379  N   LEU A  25     -48.357  15.942 -18.355  1.00 27.78           N  
ATOM    380  H   LEU A  25     -49.312  15.940 -18.684  1.00 27.78           H  
ATOM    381  CA  LEU A  25     -48.082  15.465 -16.996  1.00 27.78           C  
ATOM    382  HA  LEU A  25     -47.533  16.236 -16.455  1.00 27.78           H  
ATOM    383  C   LEU A  25     -47.200  14.211 -16.979  1.00 27.78           C  
ATOM    384  CB  LEU A  25     -49.419  15.193 -16.281  1.00 27.78           C  
ATOM    385  HB2 LEU A  25     -49.266  14.459 -15.491  1.00 27.78           H  
ATOM    386  HB3 LEU A  25     -50.119  14.755 -16.993  1.00 27.78           H  
ATOM    387  O   LEU A  25     -46.295  14.108 -16.149  1.00 27.78           O  
ATOM    388  CG  LEU A  25     -50.037  16.455 -15.657  1.00 27.78           C  
ATOM    389  HG  LEU A  25     -49.921  17.299 -16.337  1.00 27.78           H  
ATOM    390  CD1 LEU A  25     -51.528  16.242 -15.405  1.00 27.78           C  
ATOM    391 HD11 LEU A  25     -51.956  17.133 -14.946  1.00 27.78           H  
ATOM    392 HD12 LEU A  25     -51.681  15.387 -14.746  1.00 27.78           H  
ATOM    393 HD13 LEU A  25     -52.034  16.063 -16.354  1.00 27.78           H  
ATOM    394  CD2 LEU A  25     -49.365  16.786 -14.320  1.00 27.78           C  
ATOM    395 HD21 LEU A  25     -49.500  15.963 -13.617  1.00 27.78           H  
ATOM    396 HD22 LEU A  25     -48.299  16.961 -14.465  1.00 27.78           H  
ATOM    397 HD23 LEU A  25     -49.811  17.687 -13.900  1.00 27.78           H  
ATOM    398  N   LEU A  26     -47.435  13.275 -17.904  1.00 27.27           N  
ATOM    399  H   LEU A  26     -48.180  13.438 -18.567  1.00 27.27           H  
ATOM    400  CA  LEU A  26     -46.703  12.004 -17.957  1.00 27.27           C  
ATOM    401  HA  LEU A  26     -46.730  11.534 -16.974  1.00 27.27           H  
ATOM    402  C   LEU A  26     -45.225  12.193 -18.301  1.00 27.27           C  
ATOM    403  CB  LEU A  26     -47.358  11.081 -18.997  1.00 27.27           C  
ATOM    404  HB2 LEU A  26     -47.591  11.668 -19.886  1.00 27.27           H  
ATOM    405  HB3 LEU A  26     -46.643  10.313 -19.293  1.00 27.27           H  
ATOM    406  O   LEU A  26     -44.365  11.486 -17.778  1.00 27.27           O  
ATOM    407  CG  LEU A  26     -48.629  10.381 -18.494  1.00 27.27           C  
ATOM    408  HG  LEU A  26     -49.288  11.107 -18.019  1.00 27.27           H  
ATOM    409  CD1 LEU A  26     -49.365   9.761 -19.682  1.00 27.27           C  
ATOM    410 HD11 LEU A  26     -49.649  10.544 -20.385  1.00 27.27           H  
ATOM    411 HD12 LEU A  26     -48.726   9.032 -20.183  1.00 27.27           H  
ATOM    412 HD13 LEU A  26     -50.270   9.265 -19.332  1.00 27.27           H  
ATOM    413  CD2 LEU A  26     -48.299   9.264 -17.500  1.00 27.27           C  
ATOM    414 HD21 LEU A  26     -49.219   8.768 -17.188  1.00 27.27           H  
ATOM    415 HD22 LEU A  26     -47.637   8.530 -17.957  1.00 27.27           H  
ATOM    416 HD23 LEU A  26     -47.820   9.675 -16.611  1.00 27.27           H  
ATOM    417  N   THR A  27     -44.908  13.146 -19.177  1.00 27.21           N  
ATOM    418  H   THR A  27     -45.640  13.684 -19.618  1.00 27.21           H  
ATOM    419  CA  THR A  27     -43.516  13.406 -19.561  1.00 27.21           C  
ATOM    420  HA  THR A  27     -43.059  12.463 -19.862  1.00 27.21           H  
ATOM    421  C   THR A  27     -42.676  13.921 -18.400  1.00 27.21           C  
ATOM    422  CB  THR A  27     -43.424  14.383 -20.743  1.00 27.21           C  
ATOM    423  HB  THR A  27     -42.484  14.934 -20.700  1.00 27.21           H  
ATOM    424  O   THR A  27     -41.504  13.565 -18.298  1.00 27.21           O  
ATOM    425  CG2 THR A  27     -43.473  13.611 -22.060  1.00 27.21           C  
ATOM    426 HG21 THR A  27     -42.624  12.931 -22.124  1.00 27.21           H  
ATOM    427 HG22 THR A  27     -44.403  13.046 -22.125  1.00 27.21           H  
ATOM    428 HG23 THR A  27     -43.423  14.314 -22.891  1.00 27.21           H  
ATOM    429  OG1 THR A  27     -44.505  15.293 -20.783  1.00 27.21           O  
ATOM    430  HG1 THR A  27     -44.542  15.817 -19.979  1.00 27.21           H  
ATOM    431  N   ASN A  28     -43.261  14.716 -17.499  1.00 25.73           N  
ATOM    432  H   ASN A  28     -44.245  14.924 -17.587  1.00 25.73           H  
ATOM    433  CA  ASN A  28     -42.505  15.312 -16.398  1.00 25.73           C  
ATOM    434  HA  ASN A  28     -41.556  15.679 -16.788  1.00 25.73           H  
ATOM    435  C   ASN A  28     -42.117  14.300 -15.319  1.00 25.73           C  
ATOM    436  CB  ASN A  28     -43.298  16.486 -15.797  1.00 25.73           C  
ATOM    437  HB2 ASN A  28     -44.369  16.319 -15.908  1.00 25.73           H  
ATOM    438  HB3 ASN A  28     -43.082  16.559 -14.731  1.00 25.73           H  
ATOM    439  O   ASN A  28     -41.069  14.447 -14.698  1.00 25.73           O  
ATOM    440  CG  ASN A  28     -42.921  17.827 -16.400  1.00 25.73           C  
ATOM    441  ND2 ASN A  28     -43.753  18.825 -16.230  1.00 25.73           N  
ATOM    442 HD21 ASN A  28     -43.473  19.710 -16.629  1.00 25.73           H  
ATOM    443 HD22 ASN A  28     -44.620  18.696 -15.728  1.00 25.73           H  
ATOM    444  OD1 ASN A  28     -41.875  18.013 -17.001  1.00 25.73           O  
ATOM    445  N   THR A  29     -42.913  13.257 -15.087  1.00 27.03           N  
ATOM    446  H   THR A  29     -43.750  13.123 -15.637  1.00 27.03           H  
ATOM    447  CA  THR A  29     -42.610  12.290 -14.018  1.00 27.03           C  
ATOM    448  HA  THR A  29     -42.301  12.850 -13.135  1.00 27.03           H  
ATOM    449  C   THR A  29     -41.428  11.388 -14.348  1.00 27.03           C  
ATOM    450  CB  THR A  29     -43.825  11.434 -13.627  1.00 27.03           C  
ATOM    451  HB  THR A  29     -43.522  10.392 -13.522  1.00 27.03           H  
ATOM    452  O   THR A  29     -40.768  10.897 -13.437  1.00 27.03           O  
ATOM    453  CG2 THR A  29     -44.401  11.901 -12.294  1.00 27.03           C  
ATOM    454 HG21 THR A  29     -43.657  11.770 -11.509  1.00 27.03           H  
ATOM    455 HG22 THR A  29     -44.685  12.952 -12.351  1.00 27.03           H  
ATOM    456 HG23 THR A  29     -45.276  11.300 -12.046  1.00 27.03           H  
ATOM    457  OG1 THR A  29     -44.861  11.508 -14.582  1.00 27.03           O  
ATOM    458  HG1 THR A  29     -45.363  12.311 -14.428  1.00 27.03           H  
ATOM    459  N   ARG A  30     -41.082  11.228 -15.632  1.00 25.60           N  
ATOM    460  H   ARG A  30     -41.656  11.665 -16.338  1.00 25.60           H  
ATOM    461  CA  ARG A  30     -39.839  10.549 -16.030  1.00 25.60           C  
ATOM    462  HA  ARG A  30     -39.760   9.619 -15.468  1.00 25.60           H  
ATOM    463  C   ARG A  30     -38.566  11.312 -15.655  1.00 25.60           C  
ATOM    464  CB  ARG A  30     -39.854  10.233 -17.535  1.00 25.60           C  
ATOM    465  HB2 ARG A  30     -40.471  10.956 -18.068  1.00 25.60           H  
ATOM    466  HB3 ARG A  30     -38.843  10.309 -17.935  1.00 25.60           H  
ATOM    467  O   ARG A  30     -37.493  10.761 -15.861  1.00 25.60           O  
ATOM    468  CG  ARG A  30     -40.355   8.811 -17.806  1.00 25.60           C  
ATOM    469  HG2 ARG A  30     -41.410   8.737 -17.543  1.00 25.60           H  
ATOM    470  HG3 ARG A  30     -39.781   8.103 -17.208  1.00 25.60           H  
ATOM    471  CD  ARG A  30     -40.158   8.484 -19.290  1.00 25.60           C  
ATOM    472  HD2 ARG A  30     -40.751   9.182 -19.881  1.00 25.60           H  
ATOM    473  HD3 ARG A  30     -39.105   8.617 -19.537  1.00 25.60           H  
ATOM    474  NE  ARG A  30     -40.561   7.102 -19.602  1.00 25.60           N  
ATOM    475  HE  ARG A  30     -40.919   6.549 -18.836  1.00 25.60           H  
ATOM    476  NH1 ARG A  30     -40.025   7.149 -21.834  1.00 25.60           N  
ATOM    477 HH11 ARG A  30     -39.696   8.097 -21.723  1.00 25.60           H  
ATOM    478 HH12 ARG A  30     -39.945   6.680 -22.725  1.00 25.60           H  
ATOM    479  NH2 ARG A  30     -40.866   5.285 -20.941  1.00 25.60           N  
ATOM    480 HH21 ARG A  30     -40.787   4.835 -21.843  1.00 25.60           H  
ATOM    481 HH22 ARG A  30     -41.209   4.756 -20.152  1.00 25.60           H  
ATOM    482  CZ  ARG A  30     -40.483   6.520 -20.786  1.00 25.60           C  
ATOM    483  N   GLN A  31     -38.654  12.544 -15.144  1.00 23.87           N  
ATOM    484  H   GLN A  31     -39.567  12.950 -14.996  1.00 23.87           H  
ATOM    485  CA  GLN A  31     -37.475  13.356 -14.841  1.00 23.87           C  
ATOM    486  HA  GLN A  31     -36.905  13.501 -15.759  1.00 23.87           H  
ATOM    487  C   GLN A  31     -36.519  12.697 -13.837  1.00 23.87           C  
ATOM    488  CB  GLN A  31     -37.870  14.737 -14.289  1.00 23.87           C  
ATOM    489  HB2 GLN A  31     -37.005  15.151 -13.772  1.00 23.87           H  
ATOM    490  HB3 GLN A  31     -38.672  14.619 -13.561  1.00 23.87           H  
ATOM    491  O   GLN A  31     -35.465  12.182 -14.198  1.00 23.87           O  
ATOM    492  CG  GLN A  31     -38.262  15.799 -15.312  1.00 23.87           C  
ATOM    493  HG2 GLN A  31     -37.432  15.959 -16.001  1.00 23.87           H  
ATOM    494  HG3 GLN A  31     -39.127  15.477 -15.892  1.00 23.87           H  
ATOM    495  CD  GLN A  31     -38.575  17.120 -14.609  1.00 23.87           C  
ATOM    496  NE2 GLN A  31     -38.918  18.155 -15.338  1.00 23.87           N  
ATOM    497 HE21 GLN A  31     -39.150  18.990 -14.819  1.00 23.87           H  
ATOM    498 HE22 GLN A  31     -39.146  18.051 -16.317  1.00 23.87           H  
ATOM    499  OE1 GLN A  31     -38.499  17.266 -13.400  1.00 23.87           O  
ATOM    500  N   GLN A  32     -36.812  12.875 -12.548  1.00 26.59           N  
ATOM    501  H   GLN A  32     -37.724  13.251 -12.330  1.00 26.59           H  
ATOM    502  CA  GLN A  32     -35.773  13.064 -11.542  1.00 26.59           C  
ATOM    503  HA  GLN A  32     -34.809  13.034 -12.051  1.00 26.59           H  
ATOM    504  C   GLN A  32     -35.715  11.921 -10.542  1.00 26.59           C  
ATOM    505  CB  GLN A  32     -35.894  14.454 -10.885  1.00 26.59           C  
ATOM    506  HB2 GLN A  32     -36.669  15.036 -11.382  1.00 26.59           H  
ATOM    507  HB3 GLN A  32     -36.199  14.348  -9.844  1.00 26.59           H  
ATOM    508  O   GLN A  32     -35.186  12.097  -9.453  1.00 26.59           O  
ATOM    509  CG  GLN A  32     -34.581  15.249 -10.963  1.00 26.59           C  
ATOM    510  HG2 GLN A  32     -34.353  15.458 -12.008  1.00 26.59           H  
ATOM    511  HG3 GLN A  32     -33.772  14.654 -10.540  1.00 26.59           H  
ATOM    512  CD  GLN A  32     -34.650  16.570 -10.198  1.00 26.59           C  
ATOM    513  NE2 GLN A  32     -33.684  17.449 -10.357  1.00 26.59           N  
ATOM    514 HE21 GLN A  32     -32.920  17.285 -10.997  1.00 26.59           H  
ATOM    515 HE22 GLN A  32     -33.806  18.301  -9.829  1.00 26.59           H  
ATOM    516  OE1 GLN A  32     -35.555  16.851  -9.436  1.00 26.59           O  
ATOM    517  N   ILE A  33     -36.092  10.706 -10.944  1.00 29.35           N  
ATOM    518  H   ILE A  33     -36.512  10.608 -11.858  1.00 29.35           H  
ATOM    519  CA  ILE A  33     -35.418   9.540 -10.361  1.00 29.35           C  
ATOM    520  HA  ILE A  33     -35.247   9.747  -9.305  1.00 29.35           H  
ATOM    521  C   ILE A  33     -34.025   9.431 -11.006  1.00 29.35           C  
ATOM    522  CB  ILE A  33     -36.238   8.231 -10.398  1.00 29.35           C  
ATOM    523  HB  ILE A  33     -36.145   7.785 -11.388  1.00 29.35           H  
ATOM    524  O   ILE A  33     -33.600   8.382 -11.470  1.00 29.35           O  
ATOM    525  CG1 ILE A  33     -37.741   8.461 -10.119  1.00 29.35           C  
ATOM    526 HG12 ILE A  33     -37.868   8.909  -9.133  1.00 29.35           H  
ATOM    527 HG13 ILE A  33     -38.144   9.149 -10.862  1.00 29.35           H  
ATOM    528  CG2 ILE A  33     -35.645   7.268  -9.344  1.00 29.35           C  
ATOM    529 HG21 ILE A  33     -36.089   6.278  -9.446  1.00 29.35           H  
ATOM    530 HG22 ILE A  33     -35.832   7.643  -8.338  1.00 29.35           H  
ATOM    531 HG23 ILE A  33     -34.570   7.151  -9.482  1.00 29.35           H  
ATOM    532  CD1 ILE A  33     -38.581   7.181 -10.201  1.00 29.35           C  
ATOM    533 HD11 ILE A  33     -38.397   6.674 -11.148  1.00 29.35           H  
ATOM    534 HD12 ILE A  33     -38.347   6.512  -9.373  1.00 29.35           H  
ATOM    535 HD13 ILE A  33     -39.638   7.443 -10.141  1.00 29.35           H  
ATOM    536  N   LYS A  34     -33.270  10.536 -11.039  1.00 31.33           N  
ATOM    537  H   LYS A  34     -33.691  11.348 -10.608  1.00 31.33           H  
ATOM    538  CA  LYS A  34     -31.845  10.401 -10.808  1.00 31.33           C  
ATOM    539  HA  LYS A  34     -31.412   9.619 -11.432  1.00 31.33           H  
ATOM    540  C   LYS A  34     -31.802   9.953  -9.360  1.00 31.33           C  
ATOM    541  CB  LYS A  34     -31.102  11.731 -11.024  1.00 31.33           C  
ATOM    542  HB2 LYS A  34     -30.126  11.652 -10.545  1.00 31.33           H  
ATOM    543  HB3 LYS A  34     -31.650  12.546 -10.550  1.00 31.33           H  
ATOM    544  O   LYS A  34     -32.033  10.775  -8.476  1.00 31.33           O  
ATOM    545  CG  LYS A  34     -30.890  12.037 -12.513  1.00 31.33           C  
ATOM    546  HG2 LYS A  34     -31.856  12.190 -12.994  1.00 31.33           H  
ATOM    547  HG3 LYS A  34     -30.396  11.185 -12.980  1.00 31.33           H  
ATOM    548  CD  LYS A  34     -30.017  13.285 -12.702  1.00 31.33           C  
ATOM    549  HD2 LYS A  34     -30.535  14.153 -12.294  1.00 31.33           H  
ATOM    550  HD3 LYS A  34     -29.078  13.142 -12.167  1.00 31.33           H  
ATOM    551  CE  LYS A  34     -29.726  13.496 -14.193  1.00 31.33           C  
ATOM    552  HE2 LYS A  34     -30.670  13.655 -14.715  1.00 31.33           H  
ATOM    553  HE3 LYS A  34     -29.283  12.581 -14.585  1.00 31.33           H  
ATOM    554  NZ  LYS A  34     -28.805  14.639 -14.421  1.00 31.33           N  
ATOM    555  HZ1 LYS A  34     -28.610  14.740 -15.407  1.00 31.33           H  
ATOM    556  HZ2 LYS A  34     -27.928  14.474 -13.948  1.00 31.33           H  
ATOM    557  HZ3 LYS A  34     -29.206  15.500 -14.077  1.00 31.33           H  
ATOM    558  N   SER A  35     -31.567   8.662  -9.116  1.00 37.50           N  
ATOM    559  H   SER A  35     -31.468   8.029  -9.897  1.00 37.50           H  
ATOM    560  CA  SER A  35     -30.924   8.272  -7.865  1.00 37.50           C  
ATOM    561  HA  SER A  35     -31.616   8.373  -7.029  1.00 37.50           H  
ATOM    562  C   SER A  35     -29.774   9.254  -7.724  1.00 37.50           C  
ATOM    563  CB  SER A  35     -30.399   6.833  -7.936  1.00 37.50           C  
ATOM    564  HB2 SER A  35     -31.245   6.145  -7.960  1.00 37.50           H  
ATOM    565  HB3 SER A  35     -29.799   6.618  -7.053  1.00 37.50           H  
ATOM    566  O   SER A  35     -28.924   9.314  -8.613  1.00 37.50           O  
ATOM    567  OG  SER A  35     -29.618   6.640  -9.101  1.00 37.50           O  
ATOM    568  HG  SER A  35     -28.875   7.247  -9.076  1.00 37.50           H  
ATOM    569  N   GLN A  36     -29.871  10.171  -6.766  1.00 41.47           N  
ATOM    570  H   GLN A  36     -30.653  10.143  -6.127  1.00 41.47           H  
ATOM    571  CA  GLN A  36     -28.925  11.262  -6.658  1.00 41.47           C  
ATOM    572  HA  GLN A  36     -28.748  11.683  -7.648  1.00 41.47           H  
ATOM    573  C   GLN A  36     -27.650  10.609  -6.158  1.00 41.47           C  
ATOM    574  CB  GLN A  36     -29.508  12.355  -5.747  1.00 41.47           C  
ATOM    575  HB2 GLN A  36     -30.551  12.512  -6.022  1.00 41.47           H  
ATOM    576  HB3 GLN A  36     -29.483  12.030  -4.707  1.00 41.47           H  
ATOM    577  O   GLN A  36     -27.463  10.477  -4.953  1.00 41.47           O  
ATOM    578  CG  GLN A  36     -28.786  13.699  -5.899  1.00 41.47           C  
ATOM    579  HG2 GLN A  36     -27.741  13.587  -5.611  1.00 41.47           H  
ATOM    580  HG3 GLN A  36     -28.827  14.008  -6.943  1.00 41.47           H  
ATOM    581  CD  GLN A  36     -29.418  14.785  -5.028  1.00 41.47           C  
ATOM    582  NE2 GLN A  36     -29.444  16.023  -5.472  1.00 41.47           N  
ATOM    583 HE21 GLN A  36     -29.048  16.260  -6.370  1.00 41.47           H  
ATOM    584 HE22 GLN A  36     -29.895  16.687  -4.858  1.00 41.47           H  
ATOM    585  OE1 GLN A  36     -29.896  14.562  -3.931  1.00 41.47           O  
ATOM    586  N   THR A  37     -26.858  10.080  -7.093  1.00 53.93           N  
ATOM    587  H   THR A  37     -27.177  10.041  -8.050  1.00 53.93           H  
ATOM    588  CA  THR A  37     -25.634   9.370  -6.793  1.00 53.93           C  
ATOM    589  HA  THR A  37     -25.872   8.482  -6.207  1.00 53.93           H  
ATOM    590  C   THR A  37     -24.815  10.328  -5.966  1.00 53.93           C  
ATOM    591  CB  THR A  37     -24.873   8.973  -8.061  1.00 53.93           C  
ATOM    592  HB  THR A  37     -24.217   9.776  -8.395  1.00 53.93           H  
ATOM    593  O   THR A  37     -24.517  11.437  -6.425  1.00 53.93           O  
ATOM    594  CG2 THR A  37     -24.076   7.743  -7.730  1.00 53.93           C  
ATOM    595 HG21 THR A  37     -23.367   7.960  -6.930  1.00 53.93           H  
ATOM    596 HG22 THR A  37     -24.743   6.945  -7.404  1.00 53.93           H  
ATOM    597 HG23 THR A  37     -23.543   7.397  -8.615  1.00 53.93           H  
ATOM    598  OG1 THR A  37     -25.715   8.590  -9.123  1.00 53.93           O  
ATOM    599  HG1 THR A  37     -25.103   8.303  -9.805  1.00 53.93           H  
ATOM    600  N   GLN A  38     -24.622   9.994  -4.691  1.00 65.12           N  
ATOM    601  H   GLN A  38     -24.922   9.093  -4.347  1.00 65.12           H  
ATOM    602  CA  GLN A  38     -24.143  10.974  -3.741  1.00 65.12           C  
ATOM    603  HA  GLN A  38     -24.674  11.906  -3.938  1.00 65.12           H  
ATOM    604  C   GLN A  38     -22.666  11.191  -4.046  1.00 65.12           C  
ATOM    605  CB  GLN A  38     -24.480  10.551  -2.302  1.00 65.12           C  
ATOM    606  HB2 GLN A  38     -23.781   9.793  -1.951  1.00 65.12           H  
ATOM    607  HB3 GLN A  38     -25.484  10.127  -2.286  1.00 65.12           H  
ATOM    608  O   GLN A  38     -21.807  10.402  -3.669  1.00 65.12           O  
ATOM    609  CG  GLN A  38     -24.460  11.772  -1.372  1.00 65.12           C  
ATOM    610  HG2 GLN A  38     -25.096  12.554  -1.786  1.00 65.12           H  
ATOM    611  HG3 GLN A  38     -23.440  12.152  -1.307  1.00 65.12           H  
ATOM    612  CD  GLN A  38     -24.950  11.447   0.035  1.00 65.12           C  
ATOM    613  NE2 GLN A  38     -26.237  11.468   0.291  1.00 65.12           N  
ATOM    614 HE21 GLN A  38     -26.460  10.995   1.155  1.00 65.12           H  
ATOM    615 HE22 GLN A  38     -26.877  11.449  -0.490  1.00 65.12           H  
ATOM    616  OE1 GLN A  38     -24.195  11.243   0.964  1.00 65.12           O  
ATOM    617  N   GLN A  39     -22.390  12.233  -4.831  1.00 74.62           N  
ATOM    618  H   GLN A  39     -23.162  12.702  -5.282  1.00 74.62           H  
ATOM    619  CA  GLN A  39     -21.041  12.546  -5.244  1.00 74.62           C  
ATOM    620  HA  GLN A  39     -20.500  11.603  -5.316  1.00 74.62           H  
ATOM    621  C   GLN A  39     -20.379  13.402  -4.177  1.00 74.62           C  
ATOM    622  CB  GLN A  39     -20.987  13.177  -6.636  1.00 74.62           C  
ATOM    623  HB2 GLN A  39     -21.381  14.192  -6.596  1.00 74.62           H  
ATOM    624  HB3 GLN A  39     -21.596  12.587  -7.321  1.00 74.62           H  
ATOM    625  O   GLN A  39     -20.881  14.430  -3.714  1.00 74.62           O  
ATOM    626  CG  GLN A  39     -19.537  13.185  -7.148  1.00 74.62           C  
ATOM    627  HG2 GLN A  39     -19.166  12.161  -7.183  1.00 74.62           H  
ATOM    628  HG3 GLN A  39     -18.910  13.763  -6.469  1.00 74.62           H  
ATOM    629  CD  GLN A  39     -19.410  13.806  -8.532  1.00 74.62           C  
ATOM    630  NE2 GLN A  39     -18.530  13.320  -9.373  1.00 74.62           N  
ATOM    631 HE21 GLN A  39     -18.101  12.426  -9.180  1.00 74.62           H  
ATOM    632 HE22 GLN A  39     -18.573  13.684 -10.313  1.00 74.62           H  
ATOM    633  OE1 GLN A  39     -20.078  14.762  -8.883  1.00 74.62           O  
ATOM    634  N   VAL A  40     -19.194  12.962  -3.814  1.00 75.86           N  
ATOM    635  H   VAL A  40     -18.883  12.094  -4.226  1.00 75.86           H  
ATOM    636  CA  VAL A  40     -18.393  13.502  -2.739  1.00 75.86           C  
ATOM    637  HA  VAL A  40     -18.904  14.320  -2.231  1.00 75.86           H  
ATOM    638  C   VAL A  40     -17.118  13.995  -3.335  1.00 75.86           C  
ATOM    639  CB  VAL A  40     -18.054  12.367  -1.779  1.00 75.86           C  
ATOM    640  HB  VAL A  40     -17.596  11.582  -2.380  1.00 75.86           H  
ATOM    641  O   VAL A  40     -16.465  13.228  -4.013  1.00 75.86           O  
ATOM    642  CG1 VAL A  40     -16.912  12.820  -0.839  1.00 75.86           C  
ATOM    643 HG11 VAL A  40     -16.834  12.203   0.057  1.00 75.86           H  
ATOM    644 HG12 VAL A  40     -16.959  13.883  -0.601  1.00 75.86           H  
ATOM    645 HG13 VAL A  40     -15.965  12.664  -1.355  1.00 75.86           H  
ATOM    646  CG2 VAL A  40     -19.358  11.717  -1.294  1.00 75.86           C  
ATOM    647 HG21 VAL A  40     -19.778  11.131  -2.112  1.00 75.86           H  
ATOM    648 HG22 VAL A  40     -19.180  10.966  -0.524  1.00 75.86           H  
ATOM    649 HG23 VAL A  40     -20.131  12.439  -1.032  1.00 75.86           H  
ATOM    650  N   THR A  41     -16.699  15.218  -3.031  1.00 82.74           N  
ATOM    651  H   THR A  41     -17.261  15.795  -2.422  1.00 82.74           H  
ATOM    652  CA  THR A  41     -15.349  15.656  -3.389  1.00 82.74           C  
ATOM    653  HA  THR A  41     -14.792  14.819  -3.811  1.00 82.74           H  
ATOM    654  C   THR A  41     -14.587  16.105  -2.154  1.00 82.74           C  
ATOM    655  CB  THR A  41     -15.385  16.721  -4.482  1.00 82.74           C  
ATOM    656  HB  THR A  41     -15.927  17.597  -4.125  1.00 82.74           H  
ATOM    657  O   THR A  41     -15.000  17.027  -1.451  1.00 82.74           O  
ATOM    658  CG2 THR A  41     -13.982  17.132  -4.929  1.00 82.74           C  
ATOM    659 HG21 THR A  41     -13.474  17.658  -4.121  1.00 82.74           H  
ATOM    660 HG22 THR A  41     -14.053  17.786  -5.799  1.00 82.74           H  
ATOM    661 HG23 THR A  41     -13.402  16.249  -5.196  1.00 82.74           H  
ATOM    662  OG1 THR A  41     -16.033  16.205  -5.621  1.00 82.74           O  
ATOM    663  HG1 THR A  41     -16.839  15.768  -5.336  1.00 82.74           H  
ATOM    664  N   ILE A  42     -13.446  15.465  -1.920  1.00 83.50           N  
ATOM    665  H   ILE A  42     -13.197  14.713  -2.547  1.00 83.50           H  
ATOM    666  CA  ILE A  42     -12.456  15.829  -0.914  1.00 83.50           C  
ATOM    667  HA  ILE A  42     -12.866  16.577  -0.235  1.00 83.50           H  
ATOM    668  C   ILE A  42     -11.278  16.425  -1.669  1.00 83.50           C  
ATOM    669  CB  ILE A  42     -12.032  14.596  -0.091  1.00 83.50           C  
ATOM    670  HB  ILE A  42     -11.617  13.856  -0.775  1.00 83.50           H  
ATOM    671  O   ILE A  42     -10.628  15.743  -2.458  1.00 83.50           O  
ATOM    672  CG1 ILE A  42     -13.242  13.967   0.638  1.00 83.50           C  
ATOM    673 HG12 ILE A  42     -13.484  14.560   1.519  1.00 83.50           H  
ATOM    674 HG13 ILE A  42     -14.123  13.967  -0.005  1.00 83.50           H  
ATOM    675  CG2 ILE A  42     -10.944  15.000   0.927  1.00 83.50           C  
ATOM    676 HG21 ILE A  42     -10.077  15.425   0.421  1.00 83.50           H  
ATOM    677 HG22 ILE A  42     -11.336  15.729   1.637  1.00 83.50           H  
ATOM    678 HG23 ILE A  42     -10.593  14.120   1.466  1.00 83.50           H  
ATOM    679  CD1 ILE A  42     -13.003  12.508   1.044  1.00 83.50           C  
ATOM    680 HD11 ILE A  42     -13.844  12.154   1.640  1.00 83.50           H  
ATOM    681 HD12 ILE A  42     -12.927  11.890   0.149  1.00 83.50           H  
ATOM    682 HD13 ILE A  42     -12.083  12.398   1.619  1.00 83.50           H  
ATOM    683  N   LYS A  43     -11.000  17.706  -1.444  1.00 88.75           N  
ATOM    684  H   LYS A  43     -11.521  18.205  -0.737  1.00 88.75           H  
ATOM    685  CA  LYS A  43      -9.863  18.373  -2.080  1.00 88.75           C  
ATOM    686  HA  LYS A  43      -9.554  17.799  -2.953  1.00 88.75           H  
ATOM    687  C   LYS A  43      -8.665  18.390  -1.148  1.00 88.75           C  
ATOM    688  CB  LYS A  43     -10.256  19.776  -2.559  1.00 88.75           C  
ATOM    689  HB2 LYS A  43     -10.616  20.363  -1.714  1.00 88.75           H  
ATOM    690  HB3 LYS A  43      -9.376  20.264  -2.978  1.00 88.75           H  
ATOM    691  O   LYS A  43      -8.836  18.372   0.064  1.00 88.75           O  
ATOM    692  CG  LYS A  43     -11.344  19.690  -3.637  1.00 88.75           C  
ATOM    693  HG2 LYS A  43     -11.042  18.959  -4.388  1.00 88.75           H  
ATOM    694  HG3 LYS A  43     -12.276  19.361  -3.177  1.00 88.75           H  
ATOM    695  CD  LYS A  43     -11.585  21.034  -4.330  1.00 88.75           C  
ATOM    696  HD2 LYS A  43     -11.955  21.757  -3.603  1.00 88.75           H  
ATOM    697  HD3 LYS A  43     -10.648  21.386  -4.760  1.00 88.75           H  
ATOM    698  CE  LYS A  43     -12.622  20.832  -5.442  1.00 88.75           C  
ATOM    699  HE2 LYS A  43     -13.557  20.496  -4.994  1.00 88.75           H  
ATOM    700  HE3 LYS A  43     -12.272  20.032  -6.093  1.00 88.75           H  
ATOM    701  NZ  LYS A  43     -12.845  22.062  -6.243  1.00 88.75           N  
ATOM    702  HZ1 LYS A  43     -11.985  22.355  -6.685  1.00 88.75           H  
ATOM    703  HZ2 LYS A  43     -13.508  21.871  -6.980  1.00 88.75           H  
ATOM    704  HZ3 LYS A  43     -13.209  22.813  -5.674  1.00 88.75           H  
ATOM    705  N   ASN A  44      -7.471  18.529  -1.710  1.00 89.57           N  
ATOM    706  H   ASN A  44      -7.415  18.499  -2.718  1.00 89.57           H  
ATOM    707  CA  ASN A  44      -6.258  18.822  -0.949  1.00 89.57           C  
ATOM    708  HA  ASN A  44      -5.457  18.872  -1.686  1.00 89.57           H  
ATOM    709  C   ASN A  44      -5.858  17.725   0.066  1.00 89.57           C  
ATOM    710  CB  ASN A  44      -6.411  20.228  -0.334  1.00 89.57           C  
ATOM    711  HB2 ASN A  44      -7.005  20.862  -0.992  1.00 89.57           H  
ATOM    712  HB3 ASN A  44      -6.932  20.145   0.620  1.00 89.57           H  
ATOM    713  O   ASN A  44      -5.330  18.026   1.137  1.00 89.57           O  
ATOM    714  CG  ASN A  44      -5.094  20.940  -0.135  1.00 89.57           C  
ATOM    715  ND2 ASN A  44      -4.832  21.457   1.039  1.00 89.57           N  
ATOM    716 HD21 ASN A  44      -3.903  21.841   1.142  1.00 89.57           H  
ATOM    717 HD22 ASN A  44      -5.401  21.179   1.826  1.00 89.57           H  
ATOM    718  OD1 ASN A  44      -4.311  21.104  -1.050  1.00 89.57           O  
ATOM    719  N   LEU A  45      -6.125  16.454  -0.248  1.00 90.24           N  
ATOM    720  H   LEU A  45      -6.483  16.249  -1.170  1.00 90.24           H  
ATOM    721  CA  LEU A  45      -5.728  15.321   0.583  1.00 90.24           C  
ATOM    722  HA  LEU A  45      -5.885  15.589   1.628  1.00 90.24           H  
ATOM    723  C   LEU A  45      -4.239  15.033   0.386  1.00 90.24           C  
ATOM    724  CB  LEU A  45      -6.609  14.106   0.243  1.00 90.24           C  
ATOM    725  HB2 LEU A  45      -6.383  13.800  -0.779  1.00 90.24           H  
ATOM    726  HB3 LEU A  45      -7.657  14.403   0.273  1.00 90.24           H  
ATOM    727  O   LEU A  45      -3.799  14.763  -0.729  1.00 90.24           O  
ATOM    728  CG  LEU A  45      -6.404  12.902   1.181  1.00 90.24           C  
ATOM    729  HG  LEU A  45      -5.341  12.677   1.268  1.00 90.24           H  
ATOM    730  CD1 LEU A  45      -6.974  13.170   2.577  1.00 90.24           C  
ATOM    731 HD11 LEU A  45      -8.012  13.495   2.511  1.00 90.24           H  
ATOM    732 HD12 LEU A  45      -6.376  13.931   3.078  1.00 90.24           H  
ATOM    733 HD13 LEU A  45      -6.913  12.262   3.178  1.00 90.24           H  
ATOM    734  CD2 LEU A  45      -7.102  11.671   0.606  1.00 90.24           C  
ATOM    735 HD21 LEU A  45      -6.933  10.811   1.254  1.00 90.24           H  
ATOM    736 HD22 LEU A  45      -6.692  11.448  -0.378  1.00 90.24           H  
ATOM    737 HD23 LEU A  45      -8.173  11.855   0.512  1.00 90.24           H  
ATOM    738  N   TYR A  46      -3.455  15.076   1.461  1.00 93.21           N  
ATOM    739  H   TYR A  46      -3.864  15.267   2.365  1.00 93.21           H  
ATOM    740  CA  TYR A  46      -2.027  14.786   1.389  1.00 93.21           C  
ATOM    741  HA  TYR A  46      -1.656  15.090   0.410  1.00 93.21           H  
ATOM    742  C   TYR A  46      -1.769  13.281   1.533  1.00 93.21           C  
ATOM    743  CB  TYR A  46      -1.276  15.622   2.431  1.00 93.21           C  
ATOM    744  HB2 TYR A  46      -1.408  16.677   2.190  1.00 93.21           H  
ATOM    745  HB3 TYR A  46      -1.717  15.459   3.414  1.00 93.21           H  
ATOM    746  O   TYR A  46      -2.129  12.672   2.538  1.00 93.21           O  
ATOM    747  CG  TYR A  46       0.209  15.325   2.484  1.00 93.21           C  
ATOM    748  CD1 TYR A  46       0.786  14.756   3.637  1.00 93.21           C  
ATOM    749  HD1 TYR A  46       0.171  14.556   4.502  1.00 93.21           H  
ATOM    750  CD2 TYR A  46       1.010  15.603   1.361  1.00 93.21           C  
ATOM    751  HD2 TYR A  46       0.565  16.017   0.469  1.00 93.21           H  
ATOM    752  CE1 TYR A  46       2.161  14.456   3.670  1.00 93.21           C  
ATOM    753  HE1 TYR A  46       2.604  14.029   4.557  1.00 93.21           H  
ATOM    754  CE2 TYR A  46       2.384  15.313   1.391  1.00 93.21           C  
ATOM    755  HE2 TYR A  46       2.996  15.502   0.521  1.00 93.21           H  
ATOM    756  OH  TYR A  46       4.289  14.477   2.550  1.00 93.21           O  
ATOM    757  HH  TYR A  46       4.579  13.962   3.307  1.00 93.21           H  
ATOM    758  CZ  TYR A  46       2.959  14.732   2.540  1.00 93.21           C  
ATOM    759  N   VAL A  47      -1.105  12.675   0.553  1.00 94.51           N  
ATOM    760  H   VAL A  47      -0.826  13.225  -0.247  1.00 94.51           H  
ATOM    761  CA  VAL A  47      -0.713  11.262   0.588  1.00 94.51           C  
ATOM    762  HA  VAL A  47      -1.470  10.698   1.135  1.00 94.51           H  
ATOM    763  C   VAL A  47       0.613  11.142   1.341  1.00 94.51           C  
ATOM    764  CB  VAL A  47      -0.645  10.672  -0.834  1.00 94.51           C  
ATOM    765  HB  VAL A  47       0.154  11.161  -1.392  1.00 94.51           H  
ATOM    766  O   VAL A  47       1.685  11.331   0.772  1.00 94.51           O  
ATOM    767  CG1 VAL A  47      -0.363   9.170  -0.773  1.00 94.51           C  
ATOM    768 HG11 VAL A  47       0.604   8.998  -0.300  1.00 94.51           H  
ATOM    769 HG12 VAL A  47      -1.143   8.652  -0.216  1.00 94.51           H  
ATOM    770 HG13 VAL A  47      -0.309   8.762  -1.783  1.00 94.51           H  
ATOM    771  CG2 VAL A  47      -1.960  10.868  -1.601  1.00 94.51           C  
ATOM    772 HG21 VAL A  47      -1.882  10.407  -2.585  1.00 94.51           H  
ATOM    773 HG22 VAL A  47      -2.159  11.930  -1.743  1.00 94.51           H  
ATOM    774 HG23 VAL A  47      -2.788  10.415  -1.056  1.00 94.51           H  
ATOM    775  N   SER A  48       0.557  10.864   2.646  1.00 91.14           N  
ATOM    776  H   SER A  48      -0.350  10.769   3.081  1.00 91.14           H  
ATOM    777  CA  SER A  48       1.746  10.872   3.517  1.00 91.14           C  
ATOM    778  HA  SER A  48       2.367  11.725   3.245  1.00 91.14           H  
ATOM    779  C   SER A  48       2.632   9.634   3.404  1.00 91.14           C  
ATOM    780  CB  SER A  48       1.328  11.046   4.976  1.00 91.14           C  
ATOM    781  HB2 SER A  48       0.775  11.980   5.074  1.00 91.14           H  
ATOM    782  HB3 SER A  48       2.223  11.101   5.596  1.00 91.14           H  
ATOM    783  O   SER A  48       3.790   9.671   3.802  1.00 91.14           O  
ATOM    784  OG  SER A  48       0.514   9.973   5.420  1.00 91.14           O  
ATOM    785  HG  SER A  48       1.037   9.424   6.010  1.00 91.14           H  
ATOM    786  N   SER A  49       2.093   8.534   2.893  1.00 92.50           N  
ATOM    787  H   SER A  49       1.164   8.600   2.502  1.00 92.50           H  
ATOM    788  CA  SER A  49       2.803   7.270   2.703  1.00 92.50           C  
ATOM    789  HA  SER A  49       3.871   7.463   2.599  1.00 92.50           H  
ATOM    790  C   SER A  49       2.314   6.619   1.424  1.00 92.50           C  
ATOM    791  CB  SER A  49       2.603   6.342   3.904  1.00 92.50           C  
ATOM    792  HB2 SER A  49       3.158   5.416   3.748  1.00 92.50           H  
ATOM    793  HB3 SER A  49       2.990   6.830   4.798  1.00 92.50           H  
ATOM    794  O   SER A  49       1.239   6.957   0.924  1.00 92.50           O  
ATOM    795  OG  SER A  49       1.236   6.038   4.092  1.00 92.50           O  
ATOM    796  HG  SER A  49       0.713   6.821   3.905  1.00 92.50           H  
ATOM    797  N   PHE A  50       3.099   5.702   0.877  1.00 95.18           N  
ATOM    798  H   PHE A  50       3.926   5.390   1.367  1.00 95.18           H  
ATOM    799  CA  PHE A  50       2.697   4.983  -0.318  1.00 95.18           C  
ATOM    800  HA  PHE A  50       2.530   5.682  -1.137  1.00 95.18           H  
ATOM    801  C   PHE A  50       1.414   4.214  -0.014  1.00 95.18           C  
ATOM    802  CB  PHE A  50       3.821   4.045  -0.677  1.00 95.18           C  
ATOM    803  HB2 PHE A  50       3.875   3.333   0.146  1.00 95.18           H  
ATOM    804  HB3 PHE A  50       4.754   4.607  -0.715  1.00 95.18           H  
ATOM    805  O   PHE A  50       1.360   3.434   0.937  1.00 95.18           O  
ATOM    806  CG  PHE A  50       3.657   3.285  -1.974  1.00 95.18           C  
ATOM    807  CD1 PHE A  50       2.815   2.164  -2.022  1.00 95.18           C  
ATOM    808  HD1 PHE A  50       2.237   1.896  -1.150  1.00 95.18           H  
ATOM    809  CD2 PHE A  50       4.394   3.652  -3.113  1.00 95.18           C  
ATOM    810  HD2 PHE A  50       5.041   4.517  -3.090  1.00 95.18           H  
ATOM    811  CE1 PHE A  50       2.731   1.390  -3.188  1.00 95.18           C  
ATOM    812  HE1 PHE A  50       2.083   0.527  -3.215  1.00 95.18           H  
ATOM    813  CE2 PHE A  50       4.316   2.873  -4.279  1.00 95.18           C  
ATOM    814  HE2 PHE A  50       4.903   3.122  -5.151  1.00 95.18           H  
ATOM    815  CZ  PHE A  50       3.500   1.733  -4.312  1.00 95.18           C  
ATOM    816  HZ  PHE A  50       3.465   1.121  -5.201  1.00 95.18           H  
ATOM    817  N   THR A  51       0.364   4.485  -0.776  1.00 94.69           N  
ATOM    818  H   THR A  51       0.488   5.066  -1.592  1.00 94.69           H  
ATOM    819  CA  THR A  51      -0.986   4.062  -0.407  1.00 94.69           C  
ATOM    820  HA  THR A  51      -0.947   3.450   0.494  1.00 94.69           H  
ATOM    821  C   THR A  51      -1.587   3.211  -1.506  1.00 94.69           C  
ATOM    822  CB  THR A  51      -1.866   5.271  -0.070  1.00 94.69           C  
ATOM    823  HB  THR A  51      -1.924   5.942  -0.927  1.00 94.69           H  
ATOM    824  O   THR A  51      -1.612   3.615  -2.666  1.00 94.69           O  
ATOM    825  CG2 THR A  51      -3.277   4.864   0.342  1.00 94.69           C  
ATOM    826 HG21 THR A  51      -3.826   5.746   0.673  1.00 94.69           H  
ATOM    827 HG22 THR A  51      -3.228   4.140   1.155  1.00 94.69           H  
ATOM    828 HG23 THR A  51      -3.805   4.426  -0.505  1.00 94.69           H  
ATOM    829  OG1 THR A  51      -1.327   5.976   1.029  1.00 94.69           O  
ATOM    830  HG1 THR A  51      -0.432   6.242   0.806  1.00 94.69           H  
ATOM    831  N   LEU A  52      -2.108   2.051  -1.118  1.00 92.93           N  
ATOM    832  H   LEU A  52      -2.034   1.796  -0.144  1.00 92.93           H  
ATOM    833  CA  LEU A  52      -2.965   1.229  -1.957  1.00 92.93           C  
ATOM    834  HA  LEU A  52      -2.835   1.525  -2.998  1.00 92.93           H  
ATOM    835  C   LEU A  52      -4.422   1.487  -1.603  1.00 92.93           C  
ATOM    836  CB  LEU A  52      -2.596  -0.256  -1.816  1.00 92.93           C  
ATOM    837  HB2 LEU A  52      -2.681  -0.541  -0.767  1.00 92.93           H  
ATOM    838  HB3 LEU A  52      -3.312  -0.850  -2.384  1.00 92.93           H  
ATOM    839  O   LEU A  52      -4.782   1.472  -0.424  1.00 92.93           O  
ATOM    840  CG  LEU A  52      -1.180  -0.592  -2.300  1.00 92.93           C  
ATOM    841  HG  LEU A  52      -0.446   0.000  -1.753  1.00 92.93           H  
ATOM    842  CD1 LEU A  52      -0.875  -2.071  -2.072  1.00 92.93           C  
ATOM    843 HD11 LEU A  52      -0.956  -2.307  -1.011  1.00 92.93           H  
ATOM    844 HD12 LEU A  52      -1.578  -2.687  -2.633  1.00 92.93           H  
ATOM    845 HD13 LEU A  52       0.137  -2.295  -2.408  1.00 92.93           H  
ATOM    846  CD2 LEU A  52      -1.061  -0.289  -3.786  1.00 92.93           C  
ATOM    847 HD21 LEU A  52      -1.848  -0.803  -4.338  1.00 92.93           H  
ATOM    848 HD22 LEU A  52      -0.090  -0.607  -4.165  1.00 92.93           H  
ATOM    849 HD23 LEU A  52      -1.133   0.785  -3.957  1.00 92.93           H  
ATOM    850  N   VAL A  53      -5.256   1.699  -2.617  1.00 90.47           N  
ATOM    851  H   VAL A  53      -4.880   1.700  -3.555  1.00 90.47           H  
ATOM    852  CA  VAL A  53      -6.710   1.776  -2.452  1.00 90.47           C  
ATOM    853  HA  VAL A  53      -6.955   1.573  -1.410  1.00 90.47           H  
ATOM    854  C   VAL A  53      -7.346   0.693  -3.304  1.00 90.47           C  
ATOM    855  CB  VAL A  53      -7.285   3.165  -2.783  1.00 90.47           C  
ATOM    856  HB  VAL A  53      -7.258   3.336  -3.859  1.00 90.47           H  
ATOM    857  O   VAL A  53      -7.249   0.740  -4.520  1.00 90.47           O  
ATOM    858  CG1 VAL A  53      -8.742   3.221  -2.309  1.00 90.47           C  
ATOM    859 HG11 VAL A  53      -8.807   3.008  -1.242  1.00 90.47           H  
ATOM    860 HG12 VAL A  53      -9.170   4.203  -2.508  1.00 90.47           H  
ATOM    861 HG13 VAL A  53      -9.330   2.465  -2.831  1.00 90.47           H  
ATOM    862  CG2 VAL A  53      -6.510   4.299  -2.096  1.00 90.47           C  
ATOM    863 HG21 VAL A  53      -6.442   4.112  -1.025  1.00 90.47           H  
ATOM    864 HG22 VAL A  53      -7.013   5.250  -2.275  1.00 90.47           H  
ATOM    865 HG23 VAL A  53      -5.504   4.361  -2.513  1.00 90.47           H  
ATOM    866  N   CYS A  54      -7.963  -0.297  -2.671  1.00 82.98           N  
ATOM    867  H   CYS A  54      -8.058  -0.224  -1.668  1.00 82.98           H  
ATOM    868  CA  CYS A  54      -8.687  -1.371  -3.342  1.00 82.98           C  
ATOM    869  HA  CYS A  54      -8.389  -1.456  -4.387  1.00 82.98           H  
ATOM    870  C   CYS A  54     -10.175  -1.043  -3.297  1.00 82.98           C  
ATOM    871  CB  CYS A  54      -8.352  -2.691  -2.626  1.00 82.98           C  
ATOM    872  HB2 CYS A  54      -8.290  -2.516  -1.552  1.00 82.98           H  
ATOM    873  HB3 CYS A  54      -7.386  -3.052  -2.979  1.00 82.98           H  
ATOM    874  O   CYS A  54     -10.771  -1.131  -2.227  1.00 82.98           O  
ATOM    875  SG  CYS A  54      -9.621  -3.958  -2.921  1.00 82.98           S  
ATOM    876  HG  CYS A  54     -10.643  -3.193  -2.528  1.00 82.98           H  
ATOM    877  N   PHE A  55     -10.785  -0.715  -4.429  1.00 81.69           N  
ATOM    878  H   PHE A  55     -10.255  -0.708  -5.289  1.00 81.69           H  
ATOM    879  CA  PHE A  55     -12.227  -0.498  -4.536  1.00 81.69           C  
ATOM    880  HA  PHE A  55     -12.641  -0.343  -3.539  1.00 81.69           H  
ATOM    881  C   PHE A  55     -12.884  -1.743  -5.120  1.00 81.69           C  
ATOM    882  CB  PHE A  55     -12.568   0.761  -5.344  1.00 81.69           C  
ATOM    883  HB2 PHE A  55     -13.264   1.368  -4.764  1.00 81.69           H  
ATOM    884  HB3 PHE A  55     -13.097   0.476  -6.254  1.00 81.69           H  
ATOM    885  O   PHE A  55     -12.471  -2.258  -6.158  1.00 81.69           O  
ATOM    886  CG  PHE A  55     -11.387   1.613  -5.742  1.00 81.69           C  
ATOM    887  CD1 PHE A  55     -10.967   2.674  -4.922  1.00 81.69           C  
ATOM    888  HD1 PHE A  55     -11.490   2.884  -4.001  1.00 81.69           H  
ATOM    889  CD2 PHE A  55     -10.721   1.337  -6.947  1.00 81.69           C  
ATOM    890  HD2 PHE A  55     -11.054   0.524  -7.575  1.00 81.69           H  
ATOM    891  CE1 PHE A  55      -9.922   3.507  -5.351  1.00 81.69           C  
ATOM    892  HE1 PHE A  55      -9.651   4.381  -4.778  1.00 81.69           H  
ATOM    893  CE2 PHE A  55      -9.657   2.149  -7.357  1.00 81.69           C  
ATOM    894  HE2 PHE A  55      -9.160   1.969  -8.299  1.00 81.69           H  
ATOM    895  CZ  PHE A  55      -9.308   3.262  -6.588  1.00 81.69           C  
ATOM    896  HZ  PHE A  55      -8.621   3.983  -7.007  1.00 81.69           H  
ATOM    897  N   ARG A  56     -13.903  -2.233  -4.421  1.00 74.48           N  
ATOM    898  H   ARG A  56     -14.173  -1.724  -3.591  1.00 74.48           H  
ATOM    899  CA  ARG A  56     -14.743  -3.368  -4.812  1.00 74.48           C  
ATOM    900  HA  ARG A  56     -14.301  -3.892  -5.659  1.00 74.48           H  
ATOM    901  C   ARG A  56     -16.114  -2.909  -5.281  1.00 74.48           C  
ATOM    902  CB  ARG A  56     -14.884  -4.330  -3.629  1.00 74.48           C  
ATOM    903  HB2 ARG A  56     -15.226  -3.774  -2.756  1.00 74.48           H  
ATOM    904  HB3 ARG A  56     -15.634  -5.083  -3.870  1.00 74.48           H  
ATOM    905  O   ARG A  56     -16.688  -3.586  -6.126  1.00 74.48           O  
ATOM    906  CG  ARG A  56     -13.557  -5.035  -3.321  1.00 74.48           C  
ATOM    907  HG2 ARG A  56     -12.772  -4.301  -3.137  1.00 74.48           H  
ATOM    908  HG3 ARG A  56     -13.272  -5.636  -4.184  1.00 74.48           H  
ATOM    909  CD  ARG A  56     -13.680  -5.947  -2.098  1.00 74.48           C  
ATOM    910  HD2 ARG A  56     -14.559  -6.581  -2.218  1.00 74.48           H  
ATOM    911  HD3 ARG A  56     -12.804  -6.593  -2.056  1.00 74.48           H  
ATOM    912  NE  ARG A  56     -13.807  -5.167  -0.857  1.00 74.48           N  
ATOM    913  HE  ARG A  56     -14.712  -4.753  -0.685  1.00 74.48           H  
ATOM    914  NH1 ARG A  56     -11.680  -5.399   0.017  1.00 74.48           N  
ATOM    915 HH11 ARG A  56     -11.069  -5.031   0.732  1.00 74.48           H  
ATOM    916 HH12 ARG A  56     -11.332  -5.818  -0.834  1.00 74.48           H  
ATOM    917  NH2 ARG A  56     -13.176  -4.141   1.043  1.00 74.48           N  
ATOM    918 HH21 ARG A  56     -12.437  -3.893   1.686  1.00 74.48           H  
ATOM    919 HH22 ARG A  56     -14.040  -3.619   1.040  1.00 74.48           H  
ATOM    920  CZ  ARG A  56     -12.888  -4.912   0.046  1.00 74.48           C  
ATOM    921  N   SER A  57     -16.603  -1.786  -4.750  1.00 78.48           N  
ATOM    922  H   SER A  57     -16.076  -1.307  -4.034  1.00 78.48           H  
ATOM    923  CA  SER A  57     -17.759  -1.093  -5.300  1.00 78.48           C  
ATOM    924  HA  SER A  57     -17.725  -1.333  -6.363  1.00 78.48           H  
ATOM    925  C   SER A  57     -17.668   0.431  -5.147  1.00 78.48           C  
ATOM    926  CB  SER A  57     -19.062  -1.650  -4.719  1.00 78.48           C  
ATOM    927  HB2 SER A  57     -19.075  -2.732  -4.850  1.00 78.48           H  
ATOM    928  HB3 SER A  57     -19.121  -1.419  -3.655  1.00 78.48           H  
ATOM    929  O   SER A  57     -17.049   0.917  -4.198  1.00 78.48           O  
ATOM    930  OG  SER A  57     -20.178  -1.107  -5.386  1.00 78.48           O  
ATOM    931  HG  SER A  57     -19.963  -1.017  -6.317  1.00 78.48           H  
ATOM    932  N   GLY A  58     -18.270   1.175  -6.070  1.00 80.13           N  
ATOM    933  H   GLY A  58     -18.743   0.671  -6.806  1.00 80.13           H  
ATOM    934  CA  GLY A  58     -18.197   2.618  -6.225  1.00 80.13           C  
ATOM    935  HA2 GLY A  58     -17.741   3.071  -5.345  1.00 80.13           H  
ATOM    936  HA3 GLY A  58     -19.208   3.015  -6.313  1.00 80.13           H  
ATOM    937  C   GLY A  58     -17.385   3.035  -7.452  1.00 80.13           C  
ATOM    938  O   GLY A  58     -16.636   2.260  -8.047  1.00 80.13           O  
ATOM    939  N   LYS A  59     -17.505   4.313  -7.800  1.00 83.49           N  
ATOM    940  H   LYS A  59     -18.147   4.883  -7.268  1.00 83.49           H  
ATOM    941  CA  LYS A  59     -16.633   4.993  -8.756  1.00 83.49           C  
ATOM    942  HA  LYS A  59     -15.955   4.271  -9.211  1.00 83.49           H  
ATOM    943  C   LYS A  59     -15.782   6.015  -8.031  1.00 83.49           C  
ATOM    944  CB  LYS A  59     -17.453   5.640  -9.870  1.00 83.49           C  
ATOM    945  HB2 LYS A  59     -16.800   6.271 -10.474  1.00 83.49           H  
ATOM    946  HB3 LYS A  59     -18.240   6.256  -9.436  1.00 83.49           H  
ATOM    947  O   LYS A  59     -16.220   6.670  -7.083  1.00 83.49           O  
ATOM    948  CG  LYS A  59     -18.081   4.576 -10.767  1.00 83.49           C  
ATOM    949  HG2 LYS A  59     -17.295   3.961 -11.204  1.00 83.49           H  
ATOM    950  HG3 LYS A  59     -18.748   3.942 -10.182  1.00 83.49           H  
ATOM    951  CD  LYS A  59     -18.875   5.257 -11.875  1.00 83.49           C  
ATOM    952  HD2 LYS A  59     -19.668   5.866 -11.440  1.00 83.49           H  
ATOM    953  HD3 LYS A  59     -18.204   5.889 -12.456  1.00 83.49           H  
ATOM    954  CE  LYS A  59     -19.464   4.172 -12.767  1.00 83.49           C  
ATOM    955  HE2 LYS A  59     -20.144   3.558 -12.177  1.00 83.49           H  
ATOM    956  HE3 LYS A  59     -18.646   3.540 -13.115  1.00 83.49           H  
ATOM    957  NZ  LYS A  59     -20.156   4.787 -13.916  1.00 83.49           N  
ATOM    958  HZ1 LYS A  59     -19.465   5.276 -14.467  1.00 83.49           H  
ATOM    959  HZ2 LYS A  59     -20.850   5.442 -13.587  1.00 83.49           H  
ATOM    960  HZ3 LYS A  59     -20.576   4.068 -14.488  1.00 83.49           H  
ATOM    961  N   LEU A  60     -14.552   6.172  -8.500  1.00 86.91           N  
ATOM    962  H   LEU A  60     -14.264   5.604  -9.284  1.00 86.91           H  
ATOM    963  CA  LEU A  60     -13.614   7.130  -7.937  1.00 86.91           C  
ATOM    964  HA  LEU A  60     -14.163   7.857  -7.338  1.00 86.91           H  
ATOM    965  C   LEU A  60     -12.919   7.890  -9.056  1.00 86.91           C  
ATOM    966  CB  LEU A  60     -12.656   6.396  -6.988  1.00 86.91           C  
ATOM    967  HB2 LEU A  60     -13.248   6.029  -6.150  1.00 86.91           H  
ATOM    968  HB3 LEU A  60     -12.254   5.518  -7.494  1.00 86.91           H  
ATOM    969  O   LEU A  60     -12.281   7.311  -9.924  1.00 86.91           O  
ATOM    970  CG  LEU A  60     -11.498   7.276  -6.467  1.00 86.91           C  
ATOM    971  HG  LEU A  60     -11.652   8.322  -6.732  1.00 86.91           H  
ATOM    972  CD1 LEU A  60     -11.390   7.211  -4.950  1.00 86.91           C  
ATOM    973 HD11 LEU A  60     -10.424   7.589  -4.614  1.00 86.91           H  
ATOM    974 HD12 LEU A  60     -12.175   7.845  -4.540  1.00 86.91           H  
ATOM    975 HD13 LEU A  60     -11.511   6.184  -4.605  1.00 86.91           H  
ATOM    976  CD2 LEU A  60     -10.163   6.825  -7.045  1.00 86.91           C  
ATOM    977 HD21 LEU A  60     -10.034   5.755  -6.882  1.00 86.91           H  
ATOM    978 HD22 LEU A  60     -10.159   7.019  -8.118  1.00 86.91           H  
ATOM    979 HD23 LEU A  60      -9.337   7.368  -6.587  1.00 86.91           H  
ATOM    980  N   THR A  61     -12.994   9.211  -9.003  1.00 89.69           N  
ATOM    981  H   THR A  61     -13.523   9.620  -8.245  1.00 89.69           H  
ATOM    982  CA  THR A  61     -12.104  10.081  -9.767  1.00 89.69           C  
ATOM    983  HA  THR A  61     -11.607   9.513 -10.553  1.00 89.69           H  
ATOM    984  C   THR A  61     -11.055  10.624  -8.818  1.00 89.69           C  
ATOM    985  CB  THR A  61     -12.870  11.216 -10.441  1.00 89.69           C  
ATOM    986  HB  THR A  61     -13.280  11.881  -9.681  1.00 89.69           H  
ATOM    987  O   THR A  61     -11.391  11.214  -7.795  1.00 89.69           O  
ATOM    988  CG2 THR A  61     -11.982  12.027 -11.382  1.00 89.69           C  
ATOM    989 HG21 THR A  61     -11.194  12.528 -10.820  1.00 89.69           H  
ATOM    990 HG22 THR A  61     -11.534  11.370 -12.127  1.00 89.69           H  
ATOM    991 HG23 THR A  61     -12.586  12.781 -11.888  1.00 89.69           H  
ATOM    992  OG1 THR A  61     -13.933  10.687 -11.193  1.00 89.69           O  
ATOM    993  HG1 THR A  61     -14.304   9.957 -10.692  1.00 89.69           H  
ATOM    994  N   ILE A  62      -9.782  10.450  -9.138  1.00 92.80           N  
ATOM    995  H   ILE A  62      -9.557   9.964  -9.994  1.00 92.80           H  
ATOM    996  CA  ILE A  62      -8.692  11.062  -8.386  1.00 92.80           C  
ATOM    997  HA  ILE A  62      -9.118  11.694  -7.606  1.00 92.80           H  
ATOM    998  C   ILE A  62      -7.892  11.972  -9.300  1.00 92.80           C  
ATOM    999  CB  ILE A  62      -7.838  10.000  -7.680  1.00 92.80           C  
ATOM   1000  HB  ILE A  62      -8.515   9.377  -7.095  1.00 92.80           H  
ATOM   1001  O   ILE A  62      -7.632  11.628 -10.449  1.00 92.80           O  
ATOM   1002  CG1 ILE A  62      -6.881  10.695  -6.691  1.00 92.80           C  
ATOM   1003 HG12 ILE A  62      -7.450  11.395  -6.079  1.00 92.80           H  
ATOM   1004 HG13 ILE A  62      -6.125  11.263  -7.233  1.00 92.80           H  
ATOM   1005  CG2 ILE A  62      -7.117   9.105  -8.703  1.00 92.80           C  
ATOM   1006 HG21 ILE A  62      -7.845   8.599  -9.338  1.00 92.80           H  
ATOM   1007 HG22 ILE A  62      -6.520   8.341  -8.205  1.00 92.80           H  
ATOM   1008 HG23 ILE A  62      -6.451   9.699  -9.328  1.00 92.80           H  
ATOM   1009  CD1 ILE A  62      -6.184   9.719  -5.753  1.00 92.80           C  
ATOM   1010 HD11 ILE A  62      -6.907   9.048  -5.289  1.00 92.80           H  
ATOM   1011 HD12 ILE A  62      -5.650  10.268  -4.977  1.00 92.80           H  
ATOM   1012 HD13 ILE A  62      -5.456   9.160  -6.341  1.00 92.80           H  
ATOM   1013  N   SER A  63      -7.485  13.131  -8.801  1.00 91.75           N  
ATOM   1014  H   SER A  63      -7.766  13.395  -7.868  1.00 91.75           H  
ATOM   1015  CA  SER A  63      -6.625  14.033  -9.553  1.00 91.75           C  
ATOM   1016  HA  SER A  63      -6.133  13.451 -10.331  1.00 91.75           H  
ATOM   1017  C   SER A  63      -5.516  14.614  -8.693  1.00 91.75           C  
ATOM   1018  CB  SER A  63      -7.452  15.118 -10.254  1.00 91.75           C  
ATOM   1019  HB2 SER A  63      -6.868  15.499 -11.092  1.00 91.75           H  
ATOM   1020  HB3 SER A  63      -8.368  14.683 -10.653  1.00 91.75           H  
ATOM   1021  O   SER A  63      -5.681  14.804  -7.489  1.00 91.75           O  
ATOM   1022  OG  SER A  63      -7.768  16.212  -9.408  1.00 91.75           O  
ATOM   1023  HG  SER A  63      -7.372  16.965  -9.853  1.00 91.75           H  
ATOM   1024  N   ASN A  64      -4.384  14.923  -9.310  1.00 90.60           N  
ATOM   1025  H   ASN A  64      -4.340  14.746 -10.304  1.00 90.60           H  
ATOM   1026  CA  ASN A  64      -3.369  15.812  -8.750  1.00 90.60           C  
ATOM   1027  HA  ASN A  64      -3.718  16.208  -7.797  1.00 90.60           H  
ATOM   1028  C   ASN A  64      -3.230  17.036  -9.683  1.00 90.60           C  
ATOM   1029  CB  ASN A  64      -2.088  14.993  -8.450  1.00 90.60           C  
ATOM   1030  HB2 ASN A  64      -2.350  14.169  -7.787  1.00 90.60           H  
ATOM   1031  HB3 ASN A  64      -1.369  15.616  -7.918  1.00 90.60           H  
ATOM   1032  O   ASN A  64      -4.166  17.372 -10.409  1.00 90.60           O  
ATOM   1033  CG  ASN A  64      -1.407  14.421  -9.679  1.00 90.60           C  
ATOM   1034  ND2 ASN A  64      -0.615  13.384  -9.568  1.00 90.60           N  
ATOM   1035 HD21 ASN A  64      -0.298  13.000 -10.446  1.00 90.60           H  
ATOM   1036 HD22 ASN A  64      -0.529  12.885  -8.694  1.00 90.60           H  
ATOM   1037  OD1 ASN A  64      -1.543  14.944 -10.760  1.00 90.60           O  
ATOM   1038  N   ASN A  65      -2.094  17.735  -9.650  1.00 84.99           N  
ATOM   1039  H   ASN A  65      -1.351  17.423  -9.041  1.00 84.99           H  
ATOM   1040  CA  ASN A  65      -1.856  18.900 -10.512  1.00 84.99           C  
ATOM   1041  HA  ASN A  65      -2.752  19.521 -10.519  1.00 84.99           H  
ATOM   1042  C   ASN A  65      -1.574  18.547 -11.989  1.00 84.99           C  
ATOM   1043  CB  ASN A  65      -0.698  19.722  -9.923  1.00 84.99           C  
ATOM   1044  HB2 ASN A  65       0.180  19.086  -9.815  1.00 84.99           H  
ATOM   1045  HB3 ASN A  65      -0.442  20.519 -10.622  1.00 84.99           H  
ATOM   1046  O   ASN A  65      -1.478  19.455 -12.811  1.00 84.99           O  
ATOM   1047  CG  ASN A  65      -1.018  20.382  -8.595  1.00 84.99           C  
ATOM   1048  ND2 ASN A  65      -0.009  20.861  -7.907  1.00 84.99           N  
ATOM   1049 HD21 ASN A  65      -0.241  21.346  -7.053  1.00 84.99           H  
ATOM   1050 HD22 ASN A  65       0.922  20.836  -8.298  1.00 84.99           H  
ATOM   1051  OD1 ASN A  65      -2.148  20.488  -8.147  1.00 84.99           O  
ATOM   1052  N   HIS A  66      -1.402  17.268 -12.319  1.00 80.36           N  
ATOM   1053  H   HIS A  66      -1.543  16.564 -11.609  1.00 80.36           H  
ATOM   1054  CA  HIS A  66      -0.968  16.789 -13.635  1.00 80.36           C  
ATOM   1055  HA  HIS A  66      -0.925  17.619 -14.341  1.00 80.36           H  
ATOM   1056  C   HIS A  66      -1.933  15.758 -14.224  1.00 80.36           C  
ATOM   1057  CB  HIS A  66       0.440  16.189 -13.499  1.00 80.36           C  
ATOM   1058  HB2 HIS A  66       0.404  15.320 -12.842  1.00 80.36           H  
ATOM   1059  HB3 HIS A  66       0.773  15.846 -14.478  1.00 80.36           H  
ATOM   1060  O   HIS A  66      -2.295  15.849 -15.392  1.00 80.36           O  
ATOM   1061  CG  HIS A  66       1.448  17.173 -12.963  1.00 80.36           C  
ATOM   1062  CD2 HIS A  66       2.092  17.114 -11.759  1.00 80.36           C  
ATOM   1063  HD2 HIS A  66       1.989  16.321 -11.033  1.00 80.36           H  
ATOM   1064  ND1 HIS A  66       1.832  18.343 -13.572  1.00 80.36           N  
ATOM   1065  HD1 HIS A  66       1.472  18.693 -14.448  1.00 80.36           H  
ATOM   1066  CE1 HIS A  66       2.695  18.972 -12.758  1.00 80.36           C  
ATOM   1067  HE1 HIS A  66       3.157  19.926 -12.964  1.00 80.36           H  
ATOM   1068  NE2 HIS A  66       2.874  18.268 -11.626  1.00 80.36           N  
ATOM   1069  N   ASP A  67      -2.384  14.822 -13.398  1.00 81.45           N  
ATOM   1070  H   ASP A  67      -2.044  14.829 -12.447  1.00 81.45           H  
ATOM   1071  CA  ASP A  67      -3.142  13.650 -13.801  1.00 81.45           C  
ATOM   1072  HA  ASP A  67      -3.184  13.603 -14.889  1.00 81.45           H  
ATOM   1073  C   ASP A  67      -4.564  13.716 -13.246  1.00 81.45           C  
ATOM   1074  CB  ASP A  67      -2.436  12.378 -13.306  1.00 81.45           C  
ATOM   1075  HB2 ASP A  67      -2.948  11.507 -13.715  1.00 81.45           H  
ATOM   1076  HB3 ASP A  67      -2.516  12.332 -12.220  1.00 81.45           H  
ATOM   1077  O   ASP A  67      -4.795  14.167 -12.120  1.00 81.45           O  
ATOM   1078  CG  ASP A  67      -0.958  12.317 -13.701  1.00 81.45           C  
ATOM   1079  OD1 ASP A  67      -0.676  12.492 -14.904  1.00 81.45           O  
ATOM   1080  OD2 ASP A  67      -0.133  12.099 -12.775  1.00 81.45           O  
ATOM   1081  N   THR A  68      -5.522  13.209 -14.018  1.00 86.75           N  
ATOM   1082  H   THR A  68      -5.258  12.854 -14.926  1.00 86.75           H  
ATOM   1083  CA  THR A  68      -6.862  12.850 -13.538  1.00 86.75           C  
ATOM   1084  HA  THR A  68      -6.881  12.884 -12.448  1.00 86.75           H  
ATOM   1085  C   THR A  68      -7.149  11.427 -13.979  1.00 86.75           C  
ATOM   1086  CB  THR A  68      -7.940  13.808 -14.056  1.00 86.75           C  
ATOM   1087  HB  THR A  68      -7.948  13.800 -15.146  1.00 86.75           H  
ATOM   1088  O   THR A  68      -7.087  11.125 -15.167  1.00 86.75           O  
ATOM   1089  CG2 THR A  68      -9.332  13.457 -13.531  1.00 86.75           C  
ATOM   1090 HG21 THR A  68      -9.654  12.495 -13.929  1.00 86.75           H  
ATOM   1091 HG22 THR A  68      -9.322  13.411 -12.442  1.00 86.75           H  
ATOM   1092 HG23 THR A  68     -10.043  14.217 -13.855  1.00 86.75           H  
ATOM   1093  OG1 THR A  68      -7.644  15.108 -13.601  1.00 86.75           O  
ATOM   1094  HG1 THR A  68      -6.716  15.259 -13.797  1.00 86.75           H  
ATOM   1095  N   ILE A  69      -7.440  10.552 -13.021  1.00 88.62           N  
ATOM   1096  H   ILE A  69      -7.503  10.883 -12.069  1.00 88.62           H  
ATOM   1097  CA  ILE A  69      -7.688   9.136 -13.259  1.00 88.62           C  
ATOM   1098  HA  ILE A  69      -7.631   8.945 -14.331  1.00 88.62           H  
ATOM   1099  C   ILE A  69      -9.099   8.796 -12.810  1.00 88.62           C  
ATOM   1100  CB  ILE A  69      -6.618   8.247 -12.594  1.00 88.62           C  
ATOM   1101  HB  ILE A  69      -6.679   8.356 -11.511  1.00 88.62           H  
ATOM   1102  O   ILE A  69      -9.477   9.017 -11.658  1.00 88.62           O  
ATOM   1103  CG1 ILE A  69      -5.215   8.703 -13.058  1.00 88.62           C  
ATOM   1104 HG12 ILE A  69      -4.977   9.651 -12.574  1.00 88.62           H  
ATOM   1105 HG13 ILE A  69      -5.231   8.873 -14.134  1.00 88.62           H  
ATOM   1106  CG2 ILE A  69      -6.872   6.770 -12.947  1.00 88.62           C  
ATOM   1107 HG21 ILE A  69      -6.732   6.608 -14.016  1.00 88.62           H  
ATOM   1108 HG22 ILE A  69      -6.178   6.137 -12.395  1.00 88.62           H  
ATOM   1109 HG23 ILE A  69      -7.880   6.462 -12.671  1.00 88.62           H  
ATOM   1110  CD1 ILE A  69      -4.076   7.730 -12.766  1.00 88.62           C  
ATOM   1111 HD11 ILE A  69      -3.132   8.260 -12.892  1.00 88.62           H  
ATOM   1112 HD12 ILE A  69      -4.155   7.340 -11.752  1.00 88.62           H  
ATOM   1113 HD13 ILE A  69      -4.104   6.897 -13.469  1.00 88.62           H  
ATOM   1114  N   TYR A  70      -9.856   8.236 -13.744  1.00 85.48           N  
ATOM   1115  H   TYR A  70      -9.446   8.065 -14.651  1.00 85.48           H  
ATOM   1116  CA  TYR A  70     -11.184   7.689 -13.522  1.00 85.48           C  
ATOM   1117  HA  TYR A  70     -11.639   8.165 -12.653  1.00 85.48           H  
ATOM   1118  C   TYR A  70     -11.048   6.193 -13.248  1.00 85.48           C  
ATOM   1119  CB  TYR A  70     -12.061   7.991 -14.741  1.00 85.48           C  
ATOM   1120  HB2 TYR A  70     -11.628   7.520 -15.623  1.00 85.48           H  
ATOM   1121  HB3 TYR A  70     -13.043   7.546 -14.583  1.00 85.48           H  
ATOM   1122  O   TYR A  70     -10.447   5.464 -14.035  1.00 85.48           O  
ATOM   1123  CG  TYR A  70     -12.230   9.477 -15.002  1.00 85.48           C  
ATOM   1124  CD1 TYR A  70     -13.261  10.182 -14.356  1.00 85.48           C  
ATOM   1125  HD1 TYR A  70     -13.932   9.663 -13.688  1.00 85.48           H  
ATOM   1126  CD2 TYR A  70     -11.345  10.159 -15.862  1.00 85.48           C  
ATOM   1127  HD2 TYR A  70     -10.552   9.621 -16.360  1.00 85.48           H  
ATOM   1128  CE1 TYR A  70     -13.417  11.564 -14.570  1.00 85.48           C  
ATOM   1129  HE1 TYR A  70     -14.209  12.094 -14.062  1.00 85.48           H  
ATOM   1130  CE2 TYR A  70     -11.493  11.542 -16.076  1.00 85.48           C  
ATOM   1131  HE2 TYR A  70     -10.820  12.073 -16.733  1.00 85.48           H  
ATOM   1132  OH  TYR A  70     -12.679  13.580 -15.638  1.00 85.48           O  
ATOM   1133  HH  TYR A  70     -13.438  13.920 -15.157  1.00 85.48           H  
ATOM   1134  CZ  TYR A  70     -12.532  12.246 -15.432  1.00 85.48           C  
ATOM   1135  N   CYS A  71     -11.558   5.762 -12.100  1.00 83.32           N  
ATOM   1136  H   CYS A  71     -12.032   6.422 -11.500  1.00 83.32           H  
ATOM   1137  CA  CYS A  71     -11.468   4.400 -11.601  1.00 83.32           C  
ATOM   1138  HA  CYS A  71     -10.872   3.790 -12.280  1.00 83.32           H  
ATOM   1139  C   CYS A  71     -12.876   3.815 -11.511  1.00 83.32           C  
ATOM   1140  CB  CYS A  71     -10.798   4.393 -10.220  1.00 83.32           C  
ATOM   1141  HB2 CYS A  71     -11.468   4.866  -9.503  1.00 83.32           H  
ATOM   1142  HB3 CYS A  71     -10.637   3.362  -9.905  1.00 83.32           H  
ATOM   1143  O   CYS A  71     -13.741   4.382 -10.836  1.00 83.32           O  
ATOM   1144  SG  CYS A  71      -9.222   5.294 -10.244  1.00 83.32           S  
ATOM   1145  HG  CYS A  71      -9.753   6.451 -10.651  1.00 83.32           H  
ATOM   1146  N   ASP A  72     -13.067   2.668 -12.151  1.00 76.43           N  
ATOM   1147  H   ASP A  72     -12.286   2.240 -12.628  1.00 76.43           H  
ATOM   1148  CA  ASP A  72     -14.292   1.877 -12.070  1.00 76.43           C  
ATOM   1149  HA  ASP A  72     -15.088   2.481 -11.637  1.00 76.43           H  
ATOM   1150  C   ASP A  72     -14.091   0.669 -11.138  1.00 76.43           C  
ATOM   1151  CB  ASP A  72     -14.747   1.468 -13.481  1.00 76.43           C  
ATOM   1152  HB2 ASP A  72     -13.918   0.992 -14.004  1.00 76.43           H  
ATOM   1153  HB3 ASP A  72     -15.548   0.735 -13.391  1.00 76.43           H  
ATOM   1154  O   ASP A  72     -12.972   0.237 -10.864  1.00 76.43           O  
ATOM   1155  CG  ASP A  72     -15.284   2.653 -14.299  1.00 76.43           C  
ATOM   1156  OD1 ASP A  72     -16.266   3.292 -13.844  1.00 76.43           O  
ATOM   1157  OD2 ASP A  72     -14.740   2.886 -15.401  1.00 76.43           O  
ATOM   1158  N   GLU A  73     -15.182   0.121 -10.615  1.00 72.38           N  
ATOM   1159  H   GLU A  73     -16.086   0.505 -10.850  1.00 72.38           H  
ATOM   1160  CA  GLU A  73     -15.150  -1.093  -9.797  1.00 72.38           C  
ATOM   1161  HA  GLU A  73     -14.293  -0.999  -9.131  1.00 72.38           H  
ATOM   1162  C   GLU A  73     -14.981  -2.371 -10.656  1.00 72.38           C  
ATOM   1163  CB  GLU A  73     -16.410  -1.174  -8.907  1.00 72.38           C  
ATOM   1164  HB2 GLU A  73     -16.355  -2.088  -8.315  1.00 72.38           H  
ATOM   1165  HB3 GLU A  73     -16.411  -0.328  -8.220  1.00 72.38           H  
ATOM   1166  O   GLU A  73     -15.554  -2.462 -11.745  1.00 72.38           O  
ATOM   1167  CG  GLU A  73     -17.723  -1.180  -9.719  1.00 72.38           C  
ATOM   1168  HG2 GLU A  73     -17.770  -0.280 -10.331  1.00 72.38           H  
ATOM   1169  HG3 GLU A  73     -17.706  -2.035 -10.394  1.00 72.38           H  
ATOM   1170  CD  GLU A  73     -19.021  -1.260  -8.898  1.00 72.38           C  
ATOM   1171  OE1 GLU A  73     -19.970  -1.929  -9.346  1.00 72.38           O  
ATOM   1172  OE2 GLU A  73     -19.141  -0.612  -7.841  1.00 72.38           O  
ATOM   1173  N   PRO A  74     -14.270  -3.408 -10.171  1.00 70.78           N  
ATOM   1174  CA  PRO A  74     -13.270  -3.374  -9.111  1.00 70.78           C  
ATOM   1175  HA  PRO A  74     -13.598  -2.743  -8.285  1.00 70.78           H  
ATOM   1176  C   PRO A  74     -11.913  -2.881  -9.642  1.00 70.78           C  
ATOM   1177  CB  PRO A  74     -13.187  -4.821  -8.620  1.00 70.78           C  
ATOM   1178  HB2 PRO A  74     -14.002  -5.012  -7.922  1.00 70.78           H  
ATOM   1179  HB3 PRO A  74     -12.228  -5.050  -8.156  1.00 70.78           H  
ATOM   1180  O   PRO A  74     -11.527  -3.163 -10.777  1.00 70.78           O  
ATOM   1181  CG  PRO A  74     -13.413  -5.626  -9.901  1.00 70.78           C  
ATOM   1182  HG2 PRO A  74     -12.473  -5.729 -10.443  1.00 70.78           H  
ATOM   1183  HG3 PRO A  74     -13.838  -6.607  -9.689  1.00 70.78           H  
ATOM   1184  CD  PRO A  74     -14.379  -4.757 -10.710  1.00 70.78           C  
ATOM   1185  HD2 PRO A  74     -15.400  -5.114 -10.577  1.00 70.78           H  
ATOM   1186  HD3 PRO A  74     -14.112  -4.774 -11.767  1.00 70.78           H  
ATOM   1187  N   GLY A  75     -11.122  -2.236  -8.787  1.00 79.91           N  
ATOM   1188  H   GLY A  75     -11.448  -2.060  -7.847  1.00 79.91           H  
ATOM   1189  CA  GLY A  75      -9.767  -1.836  -9.156  1.00 79.91           C  
ATOM   1190  HA2 GLY A  75      -9.288  -2.651  -9.699  1.00 79.91           H  
ATOM   1191  HA3 GLY A  75      -9.822  -0.988  -9.839  1.00 79.91           H  
ATOM   1192  C   GLY A  75      -8.876  -1.490  -7.972  1.00 79.91           C  
ATOM   1193  O   GLY A  75      -9.334  -1.350  -6.836  1.00 79.91           O  
ATOM   1194  N   MET A  76      -7.581  -1.361  -8.245  1.00 86.41           N  
ATOM   1195  H   MET A  76      -7.273  -1.539  -9.190  1.00 86.41           H  
ATOM   1196  CA  MET A  76      -6.588  -0.931  -7.275  1.00 86.41           C  
ATOM   1197  HA  MET A  76      -7.107  -0.698  -6.345  1.00 86.41           H  
ATOM   1198  C   MET A  76      -5.881   0.328  -7.749  1.00 86.41           C  
ATOM   1199  CB  MET A  76      -5.606  -2.057  -6.953  1.00 86.41           C  
ATOM   1200  HB2 MET A  76      -5.015  -2.299  -7.837  1.00 86.41           H  
ATOM   1201  HB3 MET A  76      -6.186  -2.930  -6.654  1.00 86.41           H  
ATOM   1202  O   MET A  76      -5.303   0.378  -8.835  1.00 86.41           O  
ATOM   1203  CG  MET A  76      -4.688  -1.688  -5.781  1.00 86.41           C  
ATOM   1204  HG2 MET A  76      -5.312  -1.403  -4.935  1.00 86.41           H  
ATOM   1205  HG3 MET A  76      -4.080  -0.826  -6.056  1.00 86.41           H  
ATOM   1206  SD  MET A  76      -3.583  -3.018  -5.236  1.00 86.41           S  
ATOM   1207  CE  MET A  76      -2.497  -3.097  -6.686  1.00 86.41           C  
ATOM   1208  HE1 MET A  76      -2.987  -3.648  -7.489  1.00 86.41           H  
ATOM   1209  HE2 MET A  76      -2.266  -2.088  -7.028  1.00 86.41           H  
ATOM   1210  HE3 MET A  76      -1.563  -3.592  -6.419  1.00 86.41           H  
ATOM   1211  N   LEU A  77      -5.893   1.331  -6.883  1.00 91.83           N  
ATOM   1212  H   LEU A  77      -6.427   1.205  -6.035  1.00 91.83           H  
ATOM   1213  CA  LEU A  77      -5.071   2.518  -6.989  1.00 91.83           C  
ATOM   1214  HA  LEU A  77      -4.892   2.716  -8.046  1.00 91.83           H  
ATOM   1215  C   LEU A  77      -3.754   2.312  -6.265  1.00 91.83           C  
ATOM   1216  CB  LEU A  77      -5.789   3.698  -6.342  1.00 91.83           C  
ATOM   1217  HB2 LEU A  77      -5.457   3.785  -5.308  1.00 91.83           H  
ATOM   1218  HB3 LEU A  77      -6.850   3.459  -6.279  1.00 91.83           H  
ATOM   1219  O   LEU A  77      -3.734   1.829  -5.132  1.00 91.83           O  
ATOM   1220  CG  LEU A  77      -5.593   5.059  -7.019  1.00 91.83           C  
ATOM   1221  HG  LEU A  77      -4.537   5.330  -6.996  1.00 91.83           H  
ATOM   1222  CD1 LEU A  77      -6.095   5.124  -8.461  1.00 91.83           C  
ATOM   1223 HD11 LEU A  77      -5.482   4.495  -9.105  1.00 91.83           H  
ATOM   1224 HD12 LEU A  77      -7.127   4.777  -8.511  1.00 91.83           H  
ATOM   1225 HD13 LEU A  77      -6.041   6.145  -8.838  1.00 91.83           H  
ATOM   1226  CD2 LEU A  77      -6.393   6.050  -6.176  1.00 91.83           C  
ATOM   1227 HD21 LEU A  77      -6.029   6.048  -5.149  1.00 91.83           H  
ATOM   1228 HD22 LEU A  77      -7.450   5.784  -6.182  1.00 91.83           H  
ATOM   1229 HD23 LEU A  77      -6.292   7.054  -6.590  1.00 91.83           H  
ATOM   1230  N   VAL A  78      -2.684   2.798  -6.870  1.00 92.71           N  
ATOM   1231  H   VAL A  78      -2.801   3.158  -7.807  1.00 92.71           H  
ATOM   1232  CA  VAL A  78      -1.382   2.961  -6.243  1.00 92.71           C  
ATOM   1233  HA  VAL A  78      -1.430   2.614  -5.211  1.00 92.71           H  
ATOM   1234  C   VAL A  78      -1.046   4.441  -6.235  1.00 92.71           C  
ATOM   1235  CB  VAL A  78      -0.303   2.144  -6.967  1.00 92.71           C  
ATOM   1236  HB  VAL A  78      -0.091   2.599  -7.935  1.00 92.71           H  
ATOM   1237  O   VAL A  78      -0.949   5.079  -7.283  1.00 92.71           O  
ATOM   1238  CG1 VAL A  78       0.990   2.166  -6.161  1.00 92.71           C  
ATOM   1239 HG11 VAL A  78       0.819   1.718  -5.182  1.00 92.71           H  
ATOM   1240 HG12 VAL A  78       1.751   1.598  -6.697  1.00 92.71           H  
ATOM   1241 HG13 VAL A  78       1.352   3.187  -6.042  1.00 92.71           H  
ATOM   1242  CG2 VAL A  78      -0.733   0.690  -7.205  1.00 92.71           C  
ATOM   1243 HG21 VAL A  78       0.130   0.086  -7.484  1.00 92.71           H  
ATOM   1244 HG22 VAL A  78      -1.457   0.654  -8.019  1.00 92.71           H  
ATOM   1245 HG23 VAL A  78      -1.196   0.273  -6.311  1.00 92.71           H  
ATOM   1246  N   LEU A  79      -0.877   4.995  -5.040  1.00 94.53           N  
ATOM   1247  H   LEU A  79      -1.008   4.416  -4.223  1.00 94.53           H  
ATOM   1248  CA  LEU A  79      -0.522   6.391  -4.835  1.00 94.53           C  
ATOM   1249  HA  LEU A  79      -0.536   6.924  -5.786  1.00 94.53           H  
ATOM   1250  C   LEU A  79       0.893   6.476  -4.293  1.00 94.53           C  
ATOM   1251  CB  LEU A  79      -1.524   7.066  -3.885  1.00 94.53           C  
ATOM   1252  HB2 LEU A  79      -1.435   6.603  -2.902  1.00 94.53           H  
ATOM   1253  HB3 LEU A  79      -1.252   8.118  -3.794  1.00 94.53           H  
ATOM   1254  O   LEU A  79       1.164   6.039  -3.169  1.00 94.53           O  
ATOM   1255  CG  LEU A  79      -2.988   6.976  -4.332  1.00 94.53           C  
ATOM   1256  HG  LEU A  79      -3.293   5.933  -4.414  1.00 94.53           H  
ATOM   1257  CD1 LEU A  79      -3.895   7.663  -3.310  1.00 94.53           C  
ATOM   1258 HD11 LEU A  79      -3.628   8.716  -3.218  1.00 94.53           H  
ATOM   1259 HD12 LEU A  79      -4.934   7.585  -3.632  1.00 94.53           H  
ATOM   1260 HD13 LEU A  79      -3.790   7.172  -2.342  1.00 94.53           H  
ATOM   1261  CD2 LEU A  79      -3.166   7.658  -5.679  1.00 94.53           C  
ATOM   1262 HD21 LEU A  79      -2.910   8.716  -5.614  1.00 94.53           H  
ATOM   1263 HD22 LEU A  79      -2.558   7.170  -6.441  1.00 94.53           H  
ATOM   1264 HD23 LEU A  79      -4.205   7.539  -5.984  1.00 94.53           H  
ATOM   1265  N   LYS A  80       1.781   7.108  -5.064  1.00 93.89           N  
ATOM   1266  H   LYS A  80       1.488   7.416  -5.981  1.00 93.89           H  
ATOM   1267  CA  LYS A  80       3.083   7.534  -4.554  1.00 93.89           C  
ATOM   1268  HA  LYS A  80       3.624   6.646  -4.227  1.00 93.89           H  
ATOM   1269  C   LYS A  80       2.869   8.453  -3.347  1.00 93.89           C  
ATOM   1270  CB  LYS A  80       3.880   8.231  -5.669  1.00 93.89           C  
ATOM   1271  HB2 LYS A  80       3.450   9.214  -5.861  1.00 93.89           H  
ATOM   1272  HB3 LYS A  80       3.820   7.640  -6.583  1.00 93.89           H  
ATOM   1273  O   LYS A  80       1.924   9.244  -3.320  1.00 93.89           O  
ATOM   1274  CG  LYS A  80       5.355   8.381  -5.275  1.00 93.89           C  
ATOM   1275  HG2 LYS A  80       5.437   8.907  -4.324  1.00 93.89           H  
ATOM   1276  HG3 LYS A  80       5.778   7.383  -5.152  1.00 93.89           H  
ATOM   1277  CD  LYS A  80       6.178   9.149  -6.313  1.00 93.89           C  
ATOM   1278  HD2 LYS A  80       6.090   8.672  -7.289  1.00 93.89           H  
ATOM   1279  HD3 LYS A  80       5.818  10.176  -6.370  1.00 93.89           H  
ATOM   1280  CE  LYS A  80       7.636   9.125  -5.845  1.00 93.89           C  
ATOM   1281  HE2 LYS A  80       7.699   9.500  -4.823  1.00 93.89           H  
ATOM   1282  HE3 LYS A  80       7.959   8.084  -5.825  1.00 93.89           H  
ATOM   1283  NZ  LYS A  80       8.548   9.892  -6.726  1.00 93.89           N  
ATOM   1284  HZ1 LYS A  80       9.493   9.578  -6.553  1.00 93.89           H  
ATOM   1285  HZ2 LYS A  80       8.500  10.890  -6.579  1.00 93.89           H  
ATOM   1286  HZ3 LYS A  80       8.392   9.672  -7.699  1.00 93.89           H  
ATOM   1287  N   LYS A  81       3.745   8.376  -2.350  1.00 93.62           N  
ATOM   1288  H   LYS A  81       4.521   7.736  -2.443  1.00 93.62           H  
ATOM   1289  CA  LYS A  81       3.733   9.338  -1.242  1.00 93.62           C  
ATOM   1290  HA  LYS A  81       2.716   9.401  -0.855  1.00 93.62           H  
ATOM   1291  C   LYS A  81       4.106  10.752  -1.706  1.00 93.62           C  
ATOM   1292  CB  LYS A  81       4.632   8.836  -0.111  1.00 93.62           C  
ATOM   1293  HB2 LYS A  81       4.453   9.441   0.778  1.00 93.62           H  
ATOM   1294  HB3 LYS A  81       4.369   7.803   0.117  1.00 93.62           H  
ATOM   1295  O   LYS A  81       4.554  10.957  -2.832  1.00 93.62           O  
ATOM   1296  CG  LYS A  81       6.122   8.883  -0.458  1.00 93.62           C  
ATOM   1297  HG2 LYS A  81       6.328   8.262  -1.330  1.00 93.62           H  
ATOM   1298  HG3 LYS A  81       6.423   9.907  -0.678  1.00 93.62           H  
ATOM   1299  CD  LYS A  81       6.923   8.363   0.732  1.00 93.62           C  
ATOM   1300  HD2 LYS A  81       6.577   8.823   1.657  1.00 93.62           H  
ATOM   1301  HD3 LYS A  81       6.805   7.281   0.799  1.00 93.62           H  
ATOM   1302  CE  LYS A  81       8.388   8.723   0.535  1.00 93.62           C  
ATOM   1303  HE2 LYS A  81       8.520   9.793   0.695  1.00 93.62           H  
ATOM   1304  HE3 LYS A  81       8.704   8.496  -0.483  1.00 93.62           H  
ATOM   1305  NZ  LYS A  81       9.209   7.979   1.494  1.00 93.62           N  
ATOM   1306  HZ1 LYS A  81      10.180   8.225   1.364  1.00 93.62           H  
ATOM   1307  HZ2 LYS A  81       9.104   6.979   1.398  1.00 93.62           H  
ATOM   1308  HZ3 LYS A  81       8.986   8.265   2.437  1.00 93.62           H  
ATOM   1309  N   GLU A  82       3.954  11.712  -0.800  1.00 90.53           N  
ATOM   1310  H   GLU A  82       3.491  11.459   0.061  1.00 90.53           H  
ATOM   1311  CA  GLU A  82       4.387  13.104  -0.959  1.00 90.53           C  
ATOM   1312  HA  GLU A  82       4.053  13.628  -0.063  1.00 90.53           H  
ATOM   1313  C   GLU A  82       3.725  13.843  -2.126  1.00 90.53           C  
ATOM   1314  CB  GLU A  82       5.912  13.220  -0.972  1.00 90.53           C  
ATOM   1315  HB2 GLU A  82       6.182  14.264  -1.129  1.00 90.53           H  
ATOM   1316  HB3 GLU A  82       6.321  12.621  -1.786  1.00 90.53           H  
ATOM   1317  O   GLU A  82       4.333  14.653  -2.825  1.00 90.53           O  
ATOM   1318  CG  GLU A  82       6.513  12.779   0.360  1.00 90.53           C  
ATOM   1319  HG2 GLU A  82       6.213  11.758   0.593  1.00 90.53           H  
ATOM   1320  HG3 GLU A  82       6.128  13.429   1.147  1.00 90.53           H  
ATOM   1321  CD  GLU A  82       8.031  12.871   0.355  1.00 90.53           C  
ATOM   1322  OE1 GLU A  82       8.592  12.525   1.412  1.00 90.53           O  
ATOM   1323  OE2 GLU A  82       8.614  13.283  -0.668  1.00 90.53           O  
ATOM   1324  N   GLN A  83       2.431  13.608  -2.304  1.00 91.53           N  
ATOM   1325  H   GLN A  83       1.978  12.933  -1.703  1.00 91.53           H  
ATOM   1326  CA  GLN A  83       1.603  14.354  -3.244  1.00 91.53           C  
ATOM   1327  HA  GLN A  83       2.134  15.258  -3.545  1.00 91.53           H  
ATOM   1328  C   GLN A  83       0.310  14.812  -2.584  1.00 91.53           C  
ATOM   1329  CB  GLN A  83       1.355  13.535  -4.516  1.00 91.53           C  
ATOM   1330  HB2 GLN A  83       2.316  13.248  -4.944  1.00 91.53           H  
ATOM   1331  HB3 GLN A  83       0.834  14.161  -5.241  1.00 91.53           H  
ATOM   1332  O   GLN A  83      -0.103  14.293  -1.546  1.00 91.53           O  
ATOM   1333  CG  GLN A  83       0.527  12.272  -4.257  1.00 91.53           C  
ATOM   1334  HG2 GLN A  83      -0.442  12.533  -3.830  1.00 91.53           H  
ATOM   1335  HG3 GLN A  83       1.056  11.646  -3.539  1.00 91.53           H  
ATOM   1336  CD  GLN A  83       0.287  11.480  -5.532  1.00 91.53           C  
ATOM   1337  NE2 GLN A  83       0.490  10.189  -5.482  1.00 91.53           N  
ATOM   1338 HE21 GLN A  83       0.866   9.775  -4.641  1.00 91.53           H  
ATOM   1339 HE22 GLN A  83       0.389   9.652  -6.332  1.00 91.53           H  
ATOM   1340  OE1 GLN A  83      -0.061  12.009  -6.578  1.00 91.53           O  
ATOM   1341  N   VAL A  84      -0.326  15.796  -3.205  1.00 92.49           N  
ATOM   1342  H   VAL A  84       0.036  16.124  -4.089  1.00 92.49           H  
ATOM   1343  CA  VAL A  84      -1.659  16.252  -2.837  1.00 92.49           C  
ATOM   1344  HA  VAL A  84      -1.969  15.779  -1.906  1.00 92.49           H  
ATOM   1345  C   VAL A  84      -2.616  15.819  -3.934  1.00 92.49           C  
ATOM   1346  CB  VAL A  84      -1.675  17.768  -2.616  1.00 92.49           C  
ATOM   1347  HB  VAL A  84      -1.326  18.274  -3.515  1.00 92.49           H  
ATOM   1348  O   VAL A  84      -2.338  16.035  -5.114  1.00 92.49           O  
ATOM   1349  CG1 VAL A  84      -3.083  18.249  -2.292  1.00 92.49           C  
ATOM   1350 HG11 VAL A  84      -3.755  18.057  -3.128  1.00 92.49           H  
ATOM   1351 HG12 VAL A  84      -3.446  17.750  -1.393  1.00 92.49           H  
ATOM   1352 HG13 VAL A  84      -3.051  19.327  -2.132  1.00 92.49           H  
ATOM   1353  CG2 VAL A  84      -0.770  18.159  -1.437  1.00 92.49           C  
ATOM   1354 HG21 VAL A  84      -0.817  19.237  -1.285  1.00 92.49           H  
ATOM   1355 HG22 VAL A  84       0.263  17.887  -1.650  1.00 92.49           H  
ATOM   1356 HG23 VAL A  84      -1.102  17.656  -0.529  1.00 92.49           H  
ATOM   1357  N   VAL A  85      -3.725  15.208  -3.536  1.00 93.95           N  
ATOM   1358  H   VAL A  85      -3.869  15.063  -2.546  1.00 93.95           H  
ATOM   1359  CA  VAL A  85      -4.751  14.702  -4.442  1.00 93.95           C  
ATOM   1360  HA  VAL A  85      -4.518  15.057  -5.446  1.00 93.95           H  
ATOM   1361  C   VAL A  85      -6.120  15.264  -4.086  1.00 93.95           C  
ATOM   1362  CB  VAL A  85      -4.767  13.161  -4.508  1.00 93.95           C  
ATOM   1363  HB  VAL A  85      -5.547  12.858  -5.207  1.00 93.95           H  
ATOM   1364  O   VAL A  85      -6.425  15.553  -2.927  1.00 93.95           O  
ATOM   1365  CG1 VAL A  85      -3.434  12.614  -5.031  1.00 93.95           C  
ATOM   1366 HG11 VAL A  85      -2.635  12.826  -4.321  1.00 93.95           H  
ATOM   1367 HG12 VAL A  85      -3.200  13.083  -5.986  1.00 93.95           H  
ATOM   1368 HG13 VAL A  85      -3.505  11.537  -5.182  1.00 93.95           H  
ATOM   1369  CG2 VAL A  85      -5.062  12.510  -3.149  1.00 93.95           C  
ATOM   1370 HG21 VAL A  85      -4.340  12.841  -2.402  1.00 93.95           H  
ATOM   1371 HG22 VAL A  85      -6.068  12.779  -2.826  1.00 93.95           H  
ATOM   1372 HG23 VAL A  85      -5.001  11.425  -3.226  1.00 93.95           H  
ATOM   1373  N   ASN A  86      -6.964  15.405  -5.096  1.00 92.06           N  
ATOM   1374  H   ASN A  86      -6.636  15.144  -6.016  1.00 92.06           H  
ATOM   1375  CA  ASN A  86      -8.394  15.590  -4.941  1.00 92.06           C  
ATOM   1376  HA  ASN A  86      -8.622  15.851  -3.908  1.00 92.06           H  
ATOM   1377  C   ASN A  86      -9.060  14.263  -5.273  1.00 92.06           C  
ATOM   1378  CB  ASN A  86      -8.880  16.716  -5.856  1.00 92.06           C  
ATOM   1379  HB2 ASN A  86      -8.797  16.382  -6.890  1.00 92.06           H  
ATOM   1380  HB3 ASN A  86      -9.931  16.922  -5.653  1.00 92.06           H  
ATOM   1381  O   ASN A  86      -8.716  13.634  -6.269  1.00 92.06           O  
ATOM   1382  CG  ASN A  86      -8.084  17.992  -5.676  1.00 92.06           C  
ATOM   1383  ND2 ASN A  86      -7.592  18.547  -6.755  1.00 92.06           N  
ATOM   1384 HD21 ASN A  86      -6.934  19.303  -6.633  1.00 92.06           H  
ATOM   1385 HD22 ASN A  86      -7.643  18.029  -7.620  1.00 92.06           H  
ATOM   1386  OD1 ASN A  86      -7.910  18.510  -4.581  1.00 92.06           O  
ATOM   1387  N   VAL A  87      -9.996  13.839  -4.440  1.00 90.19           N  
ATOM   1388  H   VAL A  87     -10.259  14.426  -3.662  1.00 90.19           H  
ATOM   1389  CA  VAL A  87     -10.702  12.575  -4.603  1.00 90.19           C  
ATOM   1390  HA  VAL A  87     -10.393  12.091  -5.530  1.00 90.19           H  
ATOM   1391  C   VAL A  87     -12.181  12.875  -4.695  1.00 90.19           C  
ATOM   1392  CB  VAL A  87     -10.406  11.608  -3.448  1.00 90.19           C  
ATOM   1393  HB  VAL A  87     -10.788  12.021  -2.514  1.00 90.19           H  
ATOM   1394  O   VAL A  87     -12.749  13.495  -3.795  1.00 90.19           O  
ATOM   1395  CG1 VAL A  87     -11.085  10.269  -3.720  1.00 90.19           C  
ATOM   1396 HG11 VAL A  87     -12.167  10.399  -3.753  1.00 90.19           H  
ATOM   1397 HG12 VAL A  87     -10.749   9.885  -4.683  1.00 90.19           H  
ATOM   1398 HG13 VAL A  87     -10.847   9.555  -2.932  1.00 90.19           H  
ATOM   1399  CG2 VAL A  87      -8.906  11.337  -3.280  1.00 90.19           C  
ATOM   1400 HG21 VAL A  87      -8.508  10.886  -4.189  1.00 90.19           H  
ATOM   1401 HG22 VAL A  87      -8.748  10.652  -2.447  1.00 90.19           H  
ATOM   1402 HG23 VAL A  87      -8.376  12.265  -3.069  1.00 90.19           H  
ATOM   1403  N   THR A  88     -12.793  12.411  -5.770  1.00 87.22           N  
ATOM   1404  H   THR A  88     -12.244  11.938  -6.473  1.00 87.22           H  
ATOM   1405  CA  THR A  88     -14.226  12.433  -5.964  1.00 87.22           C  
ATOM   1406  HA  THR A  88     -14.640  12.992  -5.124  1.00 87.22           H  
ATOM   1407  C   THR A  88     -14.758  11.010  -5.936  1.00 87.22           C  
ATOM   1408  CB  THR A  88     -14.616  13.196  -7.225  1.00 87.22           C  
ATOM   1409  HB  THR A  88     -14.158  12.728  -8.096  1.00 87.22           H  
ATOM   1410  O   THR A  88     -14.407  10.205  -6.791  1.00 87.22           O  
ATOM   1411  CG2 THR A  88     -16.120  13.257  -7.415  1.00 87.22           C  
ATOM   1412 HG21 THR A  88     -16.500  12.264  -7.656  1.00 87.22           H  
ATOM   1413 HG22 THR A  88     -16.605  13.621  -6.509  1.00 87.22           H  
ATOM   1414 HG23 THR A  88     -16.332  13.939  -8.238  1.00 87.22           H  
ATOM   1415  OG1 THR A  88     -14.185  14.537  -7.134  1.00 87.22           O  
ATOM   1416  HG1 THR A  88     -14.893  15.036  -6.720  1.00 87.22           H  
ATOM   1417  N   LEU A  89     -15.571  10.703  -4.935  1.00 82.70           N  
ATOM   1418  H   LEU A  89     -15.895  11.458  -4.347  1.00 82.70           H  
ATOM   1419  CA  LEU A  89     -16.206   9.406  -4.744  1.00 82.70           C  
ATOM   1420  HA  LEU A  89     -15.709   8.644  -5.344  1.00 82.70           H  
ATOM   1421  C   LEU A  89     -17.661   9.490  -5.203  1.00 82.70           C  
ATOM   1422  CB  LEU A  89     -16.113   9.015  -3.263  1.00 82.70           C  
ATOM   1423  HB2 LEU A  89     -16.511   9.830  -2.658  1.00 82.70           H  
ATOM   1424  HB3 LEU A  89     -16.769   8.160  -3.101  1.00 82.70           H  
ATOM   1425  O   LEU A  89     -18.329  10.499  -4.966  1.00 82.70           O  
ATOM   1426  CG  LEU A  89     -14.703   8.677  -2.756  1.00 82.70           C  
ATOM   1427  HG  LEU A  89     -13.992   9.384  -3.183  1.00 82.70           H  
ATOM   1428  CD1 LEU A  89     -14.625   8.805  -1.233  1.00 82.70           C  
ATOM   1429 HD11 LEU A  89     -15.332   8.121  -0.763  1.00 82.70           H  
ATOM   1430 HD12 LEU A  89     -14.869   9.825  -0.938  1.00 82.70           H  
ATOM   1431 HD13 LEU A  89     -13.617   8.564  -0.895  1.00 82.70           H  
ATOM   1432  CD2 LEU A  89     -14.276   7.262  -3.131  1.00 82.70           C  
ATOM   1433 HD21 LEU A  89     -14.933   6.535  -2.654  1.00 82.70           H  
ATOM   1434 HD22 LEU A  89     -13.263   7.067  -2.780  1.00 82.70           H  
ATOM   1435 HD23 LEU A  89     -14.342   7.122  -4.210  1.00 82.70           H  
ATOM   1436  N   GLU A  90     -18.138   8.442  -5.852  1.00 82.18           N  
ATOM   1437  H   GLU A  90     -17.525   7.664  -6.049  1.00 82.18           H  
ATOM   1438  CA  GLU A  90     -19.515   8.305  -6.306  1.00 82.18           C  
ATOM   1439  HA  GLU A  90     -20.156   9.001  -5.765  1.00 82.18           H  
ATOM   1440  C   GLU A  90     -19.986   6.882  -5.984  1.00 82.18           C  
ATOM   1441  CB  GLU A  90     -19.575   8.655  -7.804  1.00 82.18           C  
ATOM   1442  HB2 GLU A  90     -19.232   9.681  -7.936  1.00 82.18           H  
ATOM   1443  HB3 GLU A  90     -18.900   7.997  -8.352  1.00 82.18           H  
ATOM   1444  O   GLU A  90     -19.388   5.902  -6.427  1.00 82.18           O  
ATOM   1445  CG  GLU A  90     -20.991   8.535  -8.378  1.00 82.18           C  
ATOM   1446  HG2 GLU A  90     -21.328   7.513  -8.208  1.00 82.18           H  
ATOM   1447  HG3 GLU A  90     -21.633   9.222  -7.827  1.00 82.18           H  
ATOM   1448  CD  GLU A  90     -21.114   8.830  -9.883  1.00 82.18           C  
ATOM   1449  OE1 GLU A  90     -22.260   8.765 -10.394  1.00 82.18           O  
ATOM   1450  OE2 GLU A  90     -20.085   9.133 -10.530  1.00 82.18           O  
ATOM   1451  N   GLU A  91     -21.043   6.766  -5.185  1.00 77.16           N  
ATOM   1452  H   GLU A  91     -21.465   7.594  -4.790  1.00 77.16           H  
ATOM   1453  CA  GLU A  91     -21.650   5.472  -4.861  1.00 77.16           C  
ATOM   1454  HA  GLU A  91     -20.898   4.812  -4.427  1.00 77.16           H  
ATOM   1455  C   GLU A  91     -22.210   4.796  -6.115  1.00 77.16           C  
ATOM   1456  CB  GLU A  91     -22.782   5.669  -3.847  1.00 77.16           C  
ATOM   1457  HB2 GLU A  91     -23.442   6.452  -4.220  1.00 77.16           H  
ATOM   1458  HB3 GLU A  91     -23.353   4.744  -3.768  1.00 77.16           H  
ATOM   1459  O   GLU A  91     -22.718   5.449  -7.018  1.00 77.16           O  
ATOM   1460  CG  GLU A  91     -22.266   6.041  -2.448  1.00 77.16           C  
ATOM   1461  HG2 GLU A  91     -21.568   6.874  -2.534  1.00 77.16           H  
ATOM   1462  HG3 GLU A  91     -21.732   5.185  -2.037  1.00 77.16           H  
ATOM   1463  CD  GLU A  91     -23.395   6.442  -1.487  1.00 77.16           C  
ATOM   1464  OE1 GLU A  91     -23.061   6.882  -0.365  1.00 77.16           O  
ATOM   1465  OE2 GLU A  91     -24.579   6.399  -1.904  1.00 77.16           O  
ATOM   1466  N   VAL A  92     -22.200   3.470  -6.170  1.00 72.97           N  
ATOM   1467  H   VAL A  92     -21.816   2.945  -5.397  1.00 72.97           H  
ATOM   1468  CA  VAL A  92     -22.908   2.730  -7.220  1.00 72.97           C  
ATOM   1469  HA  VAL A  92     -23.396   3.421  -7.906  1.00 72.97           H  
ATOM   1470  C   VAL A  92     -24.001   1.923  -6.538  1.00 72.97           C  
ATOM   1471  CB  VAL A  92     -21.941   1.886  -8.066  1.00 72.97           C  
ATOM   1472  HB  VAL A  92     -21.385   1.209  -7.418  1.00 72.97           H  
ATOM   1473  O   VAL A  92     -23.743   1.194  -5.588  1.00 72.97           O  
ATOM   1474  CG1 VAL A  92     -22.699   1.072  -9.122  1.00 72.97           C  
ATOM   1475 HG11 VAL A  92     -23.349   0.347  -8.631  1.00 72.97           H  
ATOM   1476 HG12 VAL A  92     -23.288   1.725  -9.766  1.00 72.97           H  
ATOM   1477 HG13 VAL A  92     -21.982   0.511  -9.721  1.00 72.97           H  
ATOM   1478  CG2 VAL A  92     -20.953   2.789  -8.822  1.00 72.97           C  
ATOM   1479 HG21 VAL A  92     -20.233   2.164  -9.351  1.00 72.97           H  
ATOM   1480 HG22 VAL A  92     -20.409   3.427  -8.126  1.00 72.97           H  
ATOM   1481 HG23 VAL A  92     -21.485   3.426  -9.529  1.00 72.97           H  
ATOM   1482  N   ASN A  93     -25.252   2.097  -6.973  1.00 69.84           N  
ATOM   1483  H   ASN A  93     -25.401   2.688  -7.778  1.00 69.84           H  
ATOM   1484  CA  ASN A  93     -26.425   1.482  -6.334  1.00 69.84           C  
ATOM   1485  HA  ASN A  93     -27.309   1.932  -6.785  1.00 69.84           H  
ATOM   1486  C   ASN A  93     -26.544   1.777  -4.821  1.00 69.84           C  
ATOM   1487  CB  ASN A  93     -26.464  -0.022  -6.664  1.00 69.84           C  
ATOM   1488  HB2 ASN A  93     -25.614  -0.517  -6.195  1.00 69.84           H  
ATOM   1489  HB3 ASN A  93     -27.372  -0.462  -6.251  1.00 69.84           H  
ATOM   1490  O   ASN A  93     -27.045   0.945  -4.069  1.00 69.84           O  
ATOM   1491  CG  ASN A  93     -26.459  -0.293  -8.152  1.00 69.84           C  
ATOM   1492  ND2 ASN A  93     -25.715  -1.277  -8.596  1.00 69.84           N  
ATOM   1493 HD21 ASN A  93     -25.667  -1.395  -9.598  1.00 69.84           H  
ATOM   1494 HD22 ASN A  93     -25.095  -1.762  -7.963  1.00 69.84           H  
ATOM   1495  OD1 ASN A  93     -27.111   0.380  -8.935  1.00 69.84           O  
ATOM   1496  N   GLY A  94     -26.085   2.953  -4.377  1.00 68.03           N  
ATOM   1497  H   GLY A  94     -25.632   3.575  -5.031  1.00 68.03           H  
ATOM   1498  CA  GLY A  94     -26.120   3.356  -2.965  1.00 68.03           C  
ATOM   1499  HA2 GLY A  94     -25.931   4.427  -2.896  1.00 68.03           H  
ATOM   1500  HA3 GLY A  94     -27.108   3.154  -2.551  1.00 68.03           H  
ATOM   1501  C   GLY A  94     -25.089   2.652  -2.079  1.00 68.03           C  
ATOM   1502  O   GLY A  94     -25.250   2.636  -0.863  1.00 68.03           O  
ATOM   1503  N   HIS A  95     -24.062   2.044  -2.677  1.00 71.28           N  
ATOM   1504  H   HIS A  95     -24.010   2.028  -3.686  1.00 71.28           H  
ATOM   1505  CA  HIS A  95     -22.988   1.376  -1.956  1.00 71.28           C  
ATOM   1506  HA  HIS A  95     -23.051   1.634  -0.899  1.00 71.28           H  
ATOM   1507  C   HIS A  95     -21.616   1.839  -2.435  1.00 71.28           C  
ATOM   1508  CB  HIS A  95     -23.149  -0.144  -2.089  1.00 71.28           C  
ATOM   1509  HB2 HIS A  95     -22.238  -0.628  -1.736  1.00 71.28           H  
ATOM   1510  HB3 HIS A  95     -23.283  -0.406  -3.138  1.00 71.28           H  
ATOM   1511  O   HIS A  95     -21.398   2.129  -3.616  1.00 71.28           O  
ATOM   1512  CG  HIS A  95     -24.299  -0.676  -1.273  1.00 71.28           C  
ATOM   1513  CD2 HIS A  95     -25.428  -1.296  -1.737  1.00 71.28           C  
ATOM   1514  HD2 HIS A  95     -25.661  -1.490  -2.774  1.00 71.28           H  
ATOM   1515  ND1 HIS A  95     -24.419  -0.578   0.093  1.00 71.28           N  
ATOM   1516  HD1 HIS A  95     -23.837  -0.012   0.694  1.00 71.28           H  
ATOM   1517  CE1 HIS A  95     -25.588  -1.137   0.443  1.00 71.28           C  
ATOM   1518  HE1 HIS A  95     -25.985  -1.153   1.448  1.00 71.28           H  
ATOM   1519  NE2 HIS A  95     -26.231  -1.615  -0.634  1.00 71.28           N  
ATOM   1520  N   MET A  96     -20.675   1.873  -1.495  1.00 76.79           N  
ATOM   1521  H   MET A  96     -20.937   1.748  -0.527  1.00 76.79           H  
ATOM   1522  CA  MET A  96     -19.265   2.083  -1.766  1.00 76.79           C  
ATOM   1523  HA  MET A  96     -19.063   1.809  -2.802  1.00 76.79           H  
ATOM   1524  C   MET A  96     -18.445   1.170  -0.850  1.00 76.79           C  
ATOM   1525  CB  MET A  96     -18.967   3.574  -1.589  1.00 76.79           C  
ATOM   1526  HB2 MET A  96     -19.737   4.138  -2.116  1.00 76.79           H  
ATOM   1527  HB3 MET A  96     -19.002   3.846  -0.534  1.00 76.79           H  
ATOM   1528  O   MET A  96     -18.557   1.222   0.368  1.00 76.79           O  
ATOM   1529  CG  MET A  96     -17.625   3.965  -2.197  1.00 76.79           C  
ATOM   1530  HG2 MET A  96     -17.451   3.366  -3.092  1.00 76.79           H  
ATOM   1531  HG3 MET A  96     -16.838   3.754  -1.473  1.00 76.79           H  
ATOM   1532  SD  MET A  96     -17.549   5.702  -2.677  1.00 76.79           S  
ATOM   1533  CE  MET A  96     -17.575   6.488  -1.042  1.00 76.79           C  
ATOM   1534  HE1 MET A  96     -16.652   6.267  -0.506  1.00 76.79           H  
ATOM   1535  HE2 MET A  96     -18.422   6.116  -0.466  1.00 76.79           H  
ATOM   1536  HE3 MET A  96     -17.688   7.567  -1.147  1.00 76.79           H  
ATOM   1537  N   ASP A  97     -17.624   0.292  -1.425  1.00 76.54           N  
ATOM   1538  H   ASP A  97     -17.513   0.337  -2.428  1.00 76.54           H  
ATOM   1539  CA  ASP A  97     -16.773  -0.628  -0.660  1.00 76.54           C  
ATOM   1540  HA  ASP A  97     -16.790  -0.350   0.394  1.00 76.54           H  
ATOM   1541  C   ASP A  97     -15.338  -0.494  -1.143  1.00 76.54           C  
ATOM   1542  CB  ASP A  97     -17.270  -2.086  -0.739  1.00 76.54           C  
ATOM   1543  HB2 ASP A  97     -17.305  -2.393  -1.784  1.00 76.54           H  
ATOM   1544  HB3 ASP A  97     -18.283  -2.134  -0.340  1.00 76.54           H  
ATOM   1545  O   ASP A  97     -14.997  -0.910  -2.253  1.00 76.54           O  
ATOM   1546  CG  ASP A  97     -16.388  -3.085   0.045  1.00 76.54           C  
ATOM   1547  OD1 ASP A  97     -15.618  -2.715   0.962  1.00 76.54           O  
ATOM   1548  OD2 ASP A  97     -16.397  -4.301  -0.257  1.00 76.54           O  
ATOM   1549  N   PHE A  98     -14.485   0.074  -0.297  1.00 81.39           N  
ATOM   1550  H   PHE A  98     -14.821   0.380   0.604  1.00 81.39           H  
ATOM   1551  CA  PHE A  98     -13.062   0.185  -0.567  1.00 81.39           C  
ATOM   1552  HA  PHE A  98     -12.806  -0.634  -1.240  1.00 81.39           H  
ATOM   1553  C   PHE A  98     -12.226  -0.003   0.698  1.00 81.39           C  
ATOM   1554  CB  PHE A  98     -12.740   1.509  -1.280  1.00 81.39           C  
ATOM   1555  HB2 PHE A  98     -11.690   1.504  -1.571  1.00 81.39           H  
ATOM   1556  HB3 PHE A  98     -13.328   1.566  -2.197  1.00 81.39           H  
ATOM   1557  O   PHE A  98     -12.624   0.344   1.808  1.00 81.39           O  
ATOM   1558  CG  PHE A  98     -13.018   2.746  -0.450  1.00 81.39           C  
ATOM   1559  CD1 PHE A  98     -14.325   3.254  -0.380  1.00 81.39           C  
ATOM   1560  HD1 PHE A  98     -15.113   2.761  -0.929  1.00 81.39           H  
ATOM   1561  CD2 PHE A  98     -11.996   3.352   0.301  1.00 81.39           C  
ATOM   1562  HD2 PHE A  98     -10.996   2.945   0.257  1.00 81.39           H  
ATOM   1563  CE1 PHE A  98     -14.617   4.354   0.441  1.00 81.39           C  
ATOM   1564  HE1 PHE A  98     -15.637   4.697   0.531  1.00 81.39           H  
ATOM   1565  CE2 PHE A  98     -12.288   4.456   1.123  1.00 81.39           C  
ATOM   1566  HE2 PHE A  98     -11.516   4.906   1.730  1.00 81.39           H  
ATOM   1567  CZ  PHE A  98     -13.597   4.962   1.189  1.00 81.39           C  
ATOM   1568  HZ  PHE A  98     -13.838   5.794   1.836  1.00 81.39           H  
ATOM   1569  N   ASP A  99     -11.018  -0.523   0.509  1.00 80.07           N  
ATOM   1570  H   ASP A  99     -10.763  -0.756  -0.440  1.00 80.07           H  
ATOM   1571  CA  ASP A  99      -9.989  -0.620   1.534  1.00 80.07           C  
ATOM   1572  HA  ASP A  99     -10.402  -0.289   2.487  1.00 80.07           H  
ATOM   1573  C   ASP A  99      -8.817   0.293   1.210  1.00 80.07           C  
ATOM   1574  CB  ASP A  99      -9.503  -2.065   1.696  1.00 80.07           C  
ATOM   1575  HB2 ASP A  99      -9.485  -2.565   0.728  1.00 80.07           H  
ATOM   1576  HB3 ASP A  99      -8.487  -2.060   2.089  1.00 80.07           H  
ATOM   1577  O   ASP A  99      -8.411   0.431   0.059  1.00 80.07           O  
ATOM   1578  CG  ASP A  99     -10.364  -2.837   2.684  1.00 80.07           C  
ATOM   1579  OD1 ASP A  99     -10.512  -2.333   3.823  1.00 80.07           O  
ATOM   1580  OD2 ASP A  99     -10.818  -3.943   2.298  1.00 80.07           O  
ATOM   1581  N   ILE A 100      -8.235   0.879   2.255  1.00 87.55           N  
ATOM   1582  H   ILE A 100      -8.603   0.670   3.172  1.00 87.55           H  
ATOM   1583  CA  ILE A 100      -7.030   1.703   2.160  1.00 87.55           C  
ATOM   1584  HA  ILE A 100      -6.700   1.732   1.122  1.00 87.55           H  
ATOM   1585  C   ILE A 100      -5.926   1.046   2.978  1.00 87.55           C  
ATOM   1586  CB  ILE A 100      -7.304   3.162   2.588  1.00 87.55           C  
ATOM   1587  HB  ILE A 100      -7.684   3.170   3.610  1.00 87.55           H  
ATOM   1588  O   ILE A 100      -6.097   0.797   4.176  1.00 87.55           O  
ATOM   1589  CG1 ILE A 100      -8.363   3.775   1.647  1.00 87.55           C  
ATOM   1590 HG12 ILE A 100      -9.254   3.147   1.644  1.00 87.55           H  
ATOM   1591 HG13 ILE A 100      -7.956   3.788   0.635  1.00 87.55           H  
ATOM   1592  CG2 ILE A 100      -6.001   3.984   2.531  1.00 87.55           C  
ATOM   1593 HG21 ILE A 100      -5.639   4.009   1.503  1.00 87.55           H  
ATOM   1594 HG22 ILE A 100      -6.162   5.006   2.876  1.00 87.55           H  
ATOM   1595 HG23 ILE A 100      -5.229   3.548   3.166  1.00 87.55           H  
ATOM   1596  CD1 ILE A 100      -8.829   5.188   1.987  1.00 87.55           C  
ATOM   1597 HD11 ILE A 100      -9.457   5.555   1.175  1.00 87.55           H  
ATOM   1598 HD12 ILE A 100      -9.417   5.156   2.904  1.00 87.55           H  
ATOM   1599 HD13 ILE A 100      -7.986   5.873   2.080  1.00 87.55           H  
ATOM   1600  N   LEU A 101      -4.783   0.823   2.335  1.00 90.60           N  
ATOM   1601  H   LEU A 101      -4.746   1.051   1.352  1.00 90.60           H  
ATOM   1602  CA  LEU A 101      -3.567   0.308   2.945  1.00 90.60           C  
ATOM   1603  HA  LEU A 101      -3.738   0.177   4.014  1.00 90.60           H  
ATOM   1604  C   LEU A 101      -2.428   1.315   2.762  1.00 90.60           C  
ATOM   1605  CB  LEU A 101      -3.258  -1.068   2.341  1.00 90.60           C  
ATOM   1606  HB2 LEU A 101      -3.077  -0.945   1.273  1.00 90.60           H  
ATOM   1607  HB3 LEU A 101      -4.132  -1.709   2.459  1.00 90.60           H  
ATOM   1608  O   LEU A 101      -1.878   1.476   1.677  1.00 90.60           O  
ATOM   1609  CG  LEU A 101      -2.046  -1.768   2.972  1.00 90.60           C  
ATOM   1610  HG  LEU A 101      -1.182  -1.104   2.966  1.00 90.60           H  
ATOM   1611  CD1 LEU A 101      -2.350  -2.189   4.412  1.00 90.60           C  
ATOM   1612 HD11 LEU A 101      -2.484  -1.312   5.045  1.00 90.60           H  
ATOM   1613 HD12 LEU A 101      -3.249  -2.804   4.438  1.00 90.60           H  
ATOM   1614 HD13 LEU A 101      -1.519  -2.773   4.809  1.00 90.60           H  
ATOM   1615  CD2 LEU A 101      -1.697  -3.018   2.169  1.00 90.60           C  
ATOM   1616 HD21 LEU A 101      -2.530  -3.722   2.182  1.00 90.60           H  
ATOM   1617 HD22 LEU A 101      -0.812  -3.492   2.593  1.00 90.60           H  
ATOM   1618 HD23 LEU A 101      -1.481  -2.743   1.137  1.00 90.60           H  
ATOM   1619  N   GLU A 102      -2.075   1.983   3.853  1.00 90.72           N  
ATOM   1620  H   GLU A 102      -2.571   1.784   4.710  1.00 90.72           H  
ATOM   1621  CA  GLU A 102      -0.897   2.848   3.950  1.00 90.72           C  
ATOM   1622  HA  GLU A 102      -0.736   3.397   3.022  1.00 90.72           H  
ATOM   1623  C   GLU A 102       0.335   1.978   4.238  1.00 90.72           C  
ATOM   1624  CB  GLU A 102      -1.118   3.847   5.098  1.00 90.72           C  
ATOM   1625  HB2 GLU A 102      -1.466   3.289   5.968  1.00 90.72           H  
ATOM   1626  HB3 GLU A 102      -0.163   4.298   5.369  1.00 90.72           H  
ATOM   1627  O   GLU A 102       0.423   1.373   5.310  1.00 90.72           O  
ATOM   1628  CG  GLU A 102      -2.129   4.969   4.801  1.00 90.72           C  
ATOM   1629  HG2 GLU A 102      -1.695   5.667   4.085  1.00 90.72           H  
ATOM   1630  HG3 GLU A 102      -3.024   4.533   4.357  1.00 90.72           H  
ATOM   1631  CD  GLU A 102      -2.533   5.724   6.086  1.00 90.72           C  
ATOM   1632  OE1 GLU A 102      -3.689   6.201   6.190  1.00 90.72           O  
ATOM   1633  OE2 GLU A 102      -1.801   5.709   7.110  1.00 90.72           O  
ATOM   1634  N   ILE A 103       1.276   1.901   3.296  1.00 92.87           N  
ATOM   1635  H   ILE A 103       1.167   2.444   2.452  1.00 92.87           H  
ATOM   1636  CA  ILE A 103       2.489   1.090   3.419  1.00 92.87           C  
ATOM   1637  HA  ILE A 103       2.262   0.241   4.065  1.00 92.87           H  
ATOM   1638  C   ILE A 103       3.597   1.945   4.052  1.00 92.87           C  
ATOM   1639  CB  ILE A 103       2.916   0.482   2.063  1.00 92.87           C  
ATOM   1640  HB  ILE A 103       3.137   1.286   1.360  1.00 92.87           H  
ATOM   1641  O   ILE A 103       4.004   2.953   3.465  1.00 92.87           O  
ATOM   1642  CG1 ILE A 103       1.778  -0.396   1.490  1.00 92.87           C  
ATOM   1643 HG12 ILE A 103       0.832   0.144   1.515  1.00 92.87           H  
ATOM   1644 HG13 ILE A 103       1.667  -1.275   2.125  1.00 92.87           H  
ATOM   1645  CG2 ILE A 103       4.186  -0.373   2.278  1.00 92.87           C  
ATOM   1646 HG21 ILE A 103       3.995  -1.154   3.014  1.00 92.87           H  
ATOM   1647 HG22 ILE A 103       4.501  -0.839   1.344  1.00 92.87           H  
ATOM   1648 HG23 ILE A 103       5.012   0.253   2.614  1.00 92.87           H  
ATOM   1649  CD1 ILE A 103       1.971  -0.866   0.043  1.00 92.87           C  
ATOM   1650 HD11 ILE A 103       1.295  -1.699  -0.150  1.00 92.87           H  
ATOM   1651 HD12 ILE A 103       2.995  -1.183  -0.154  1.00 92.87           H  
ATOM   1652 HD13 ILE A 103       1.708  -0.062  -0.644  1.00 92.87           H  
ATOM   1653  N   PRO A 104       4.125   1.566   5.233  1.00 88.65           N  
ATOM   1654  CA  PRO A 104       5.229   2.289   5.854  1.00 88.65           C  
ATOM   1655  HA  PRO A 104       4.916   3.319   6.026  1.00 88.65           H  
ATOM   1656  C   PRO A 104       6.485   2.271   4.978  1.00 88.65           C  
ATOM   1657  CB  PRO A 104       5.479   1.598   7.201  1.00 88.65           C  
ATOM   1658  HB2 PRO A 104       5.726   2.318   7.981  1.00 88.65           H  
ATOM   1659  HB3 PRO A 104       6.276   0.861   7.105  1.00 88.65           H  
ATOM   1660  O   PRO A 104       6.837   1.234   4.417  1.00 88.65           O  
ATOM   1661  CG  PRO A 104       4.165   0.876   7.499  1.00 88.65           C  
ATOM   1662  HG2 PRO A 104       4.314  -0.003   8.125  1.00 88.65           H  
ATOM   1663  HG3 PRO A 104       3.463   1.567   7.966  1.00 88.65           H  
ATOM   1664  CD  PRO A 104       3.659   0.501   6.111  1.00 88.65           C  
ATOM   1665  HD2 PRO A 104       2.571   0.430   6.134  1.00 88.65           H  
ATOM   1666  HD3 PRO A 104       4.091  -0.448   5.794  1.00 88.65           H  
ATOM   1667  N   THR A 105       7.221   3.382   4.939  1.00 87.62           N  
ATOM   1668  H   THR A 105       6.836   4.232   5.324  1.00 87.62           H  
ATOM   1669  CA  THR A 105       8.433   3.542   4.116  1.00 87.62           C  
ATOM   1670  HA  THR A 105       8.144   3.487   3.066  1.00 87.62           H  
ATOM   1671  C   THR A 105       9.478   2.439   4.346  1.00 87.62           C  
ATOM   1672  CB  THR A 105       9.010   4.947   4.360  1.00 87.62           C  
ATOM   1673  HB  THR A 105       9.238   5.082   5.418  1.00 87.62           H  
ATOM   1674  O   THR A 105      10.038   1.905   3.392  1.00 87.62           O  
ATOM   1675  CG2 THR A 105      10.256   5.209   3.529  1.00 87.62           C  
ATOM   1676 HG21 THR A 105      10.457   6.279   3.471  1.00 87.62           H  
ATOM   1677 HG22 THR A 105      10.103   4.828   2.519  1.00 87.62           H  
ATOM   1678 HG23 THR A 105      11.115   4.702   3.968  1.00 87.62           H  
ATOM   1679  OG1 THR A 105       8.021   5.872   3.972  1.00 87.62           O  
ATOM   1680  HG1 THR A 105       8.090   6.674   4.496  1.00 87.62           H  
ATOM   1681  N   GLN A 106       9.665   1.983   5.590  1.00 81.82           N  
ATOM   1682  H   GLN A 106       9.185   2.446   6.349  1.00 81.82           H  
ATOM   1683  CA  GLN A 106      10.538   0.838   5.897  1.00 81.82           C  
ATOM   1684  HA  GLN A 106      11.543   1.053   5.534  1.00 81.82           H  
ATOM   1685  C   GLN A 106      10.103  -0.471   5.219  1.00 81.82           C  
ATOM   1686  CB  GLN A 106      10.581   0.621   7.419  1.00 81.82           C  
ATOM   1687  HB2 GLN A 106      10.648  -0.445   7.634  1.00 81.82           H  
ATOM   1688  HB3 GLN A 106       9.661   0.993   7.870  1.00 81.82           H  
ATOM   1689  O   GLN A 106      10.947  -1.265   4.808  1.00 81.82           O  
ATOM   1690  CG  GLN A 106      11.801   1.293   8.062  1.00 81.82           C  
ATOM   1691  HG2 GLN A 106      12.707   0.841   7.660  1.00 81.82           H  
ATOM   1692  HG3 GLN A 106      11.808   2.356   7.819  1.00 81.82           H  
ATOM   1693  CD  GLN A 106      11.804   1.146   9.581  1.00 81.82           C  
ATOM   1694  NE2 GLN A 106      12.940   1.287  10.226  1.00 81.82           N  
ATOM   1695 HE21 GLN A 106      12.898   1.160  11.227  1.00 81.82           H  
ATOM   1696 HE22 GLN A 106      13.808   1.440   9.733  1.00 81.82           H  
ATOM   1697  OE1 GLN A 106      10.786   0.925  10.214  1.00 81.82           O  
ATOM   1698  N   ARG A 107       8.793  -0.709   5.080  1.00 85.33           N  
ATOM   1699  H   ARG A 107       8.148   0.040   5.289  1.00 85.33           H  
ATOM   1700  CA  ARG A 107       8.265  -1.920   4.432  1.00 85.33           C  
ATOM   1701  HA  ARG A 107       8.846  -2.781   4.764  1.00 85.33           H  
ATOM   1702  C   ARG A 107       8.461  -1.877   2.918  1.00 85.33           C  
ATOM   1703  CB  ARG A 107       6.786  -2.134   4.794  1.00 85.33           C  
ATOM   1704  HB2 ARG A 107       6.417  -3.009   4.260  1.00 85.33           H  
ATOM   1705  HB3 ARG A 107       6.205  -1.276   4.456  1.00 85.33           H  
ATOM   1706  O   ARG A 107       8.703  -2.921   2.324  1.00 85.33           O  
ATOM   1707  CG  ARG A 107       6.529  -2.339   6.295  1.00 85.33           C  
ATOM   1708  HG2 ARG A 107       5.451  -2.400   6.443  1.00 85.33           H  
ATOM   1709  HG3 ARG A 107       6.893  -1.478   6.856  1.00 85.33           H  
ATOM   1710  CD  ARG A 107       7.182  -3.616   6.847  1.00 85.33           C  
ATOM   1711  HD2 ARG A 107       8.264  -3.485   6.860  1.00 85.33           H  
ATOM   1712  HD3 ARG A 107       6.941  -4.454   6.192  1.00 85.33           H  
ATOM   1713  NE  ARG A 107       6.704  -3.904   8.212  1.00 85.33           N  
ATOM   1714  HE  ARG A 107       5.979  -3.307   8.583  1.00 85.33           H  
ATOM   1715  NH1 ARG A 107       8.100  -5.672   8.776  1.00 85.33           N  
ATOM   1716 HH11 ARG A 107       8.536  -5.714   7.866  1.00 85.33           H  
ATOM   1717 HH12 ARG A 107       8.422  -6.249   9.540  1.00 85.33           H  
ATOM   1718  NH2 ARG A 107       6.691  -4.875  10.254  1.00 85.33           N  
ATOM   1719 HH21 ARG A 107       5.980  -4.248  10.603  1.00 85.33           H  
ATOM   1720 HH22 ARG A 107       7.165  -5.483  10.907  1.00 85.33           H  
ATOM   1721  CZ  ARG A 107       7.166  -4.813   9.054  1.00 85.33           C  
ATOM   1722  N   LEU A 108       8.433  -0.687   2.314  1.00 87.68           N  
ATOM   1723  H   LEU A 108       8.221   0.128   2.872  1.00 87.68           H  
ATOM   1724  CA  LEU A 108       8.832  -0.492   0.917  1.00 87.68           C  
ATOM   1725  HA  LEU A 108       8.287  -1.193   0.284  1.00 87.68           H  
ATOM   1726  C   LEU A 108      10.312  -0.770   0.687  1.00 87.68           C  
ATOM   1727  CB  LEU A 108       8.514   0.938   0.482  1.00 87.68           C  
ATOM   1728  HB2 LEU A 108       8.635   1.615   1.327  1.00 87.68           H  
ATOM   1729  HB3 LEU A 108       9.207   1.261  -0.296  1.00 87.68           H  
ATOM   1730  O   LEU A 108      10.643  -1.409  -0.303  1.00 87.68           O  
ATOM   1731  CG  LEU A 108       7.096   1.018  -0.068  1.00 87.68           C  
ATOM   1732  HG  LEU A 108       6.448   0.310   0.449  1.00 87.68           H  
ATOM   1733  CD1 LEU A 108       6.569   2.408   0.181  1.00 87.68           C  
ATOM   1734 HD11 LEU A 108       5.609   2.415  -0.334  1.00 87.68           H  
ATOM   1735 HD12 LEU A 108       6.429   2.579   1.248  1.00 87.68           H  
ATOM   1736 HD13 LEU A 108       7.233   3.158  -0.249  1.00 87.68           H  
ATOM   1737  CD2 LEU A 108       7.042   0.745  -1.571  1.00 87.68           C  
ATOM   1738 HD21 LEU A 108       7.416  -0.259  -1.773  1.00 87.68           H  
ATOM   1739 HD22 LEU A 108       7.644   1.479  -2.108  1.00 87.68           H  
ATOM   1740 HD23 LEU A 108       6.014   0.804  -1.927  1.00 87.68           H  
ATOM   1741  N   GLY A 109      11.188  -0.356   1.608  1.00 80.35           N  
ATOM   1742  H   GLY A 109      10.865   0.242   2.355  1.00 80.35           H  
ATOM   1743  CA  GLY A 109      12.609  -0.705   1.538  1.00 80.35           C  
ATOM   1744  HA2 GLY A 109      13.126  -0.283   2.400  1.00 80.35           H  
ATOM   1745  HA3 GLY A 109      13.044  -0.289   0.629  1.00 80.35           H  
ATOM   1746  C   GLY A 109      12.834  -2.222   1.531  1.00 80.35           C  
ATOM   1747  O   GLY A 109      13.576  -2.734   0.698  1.00 80.35           O  
ATOM   1748  N   ALA A 110      12.124  -2.955   2.396  1.00 74.09           N  
ATOM   1749  H   ALA A 110      11.555  -2.476   3.079  1.00 74.09           H  
ATOM   1750  CA  ALA A 110      12.177  -4.419   2.424  1.00 74.09           C  
ATOM   1751  HA  ALA A 110      13.220  -4.726   2.500  1.00 74.09           H  
ATOM   1752  C   ALA A 110      11.607  -5.067   1.149  1.00 74.09           C  
ATOM   1753  CB  ALA A 110      11.435  -4.910   3.672  1.00 74.09           C  
ATOM   1754  HB1 ALA A 110      11.879  -4.467   4.563  1.00 74.09           H  
ATOM   1755  HB2 ALA A 110      10.381  -4.637   3.615  1.00 74.09           H  
ATOM   1756  HB3 ALA A 110      11.520  -5.995   3.738  1.00 74.09           H  
ATOM   1757  O   ALA A 110      12.150  -6.062   0.676  1.00 74.09           O  
ATOM   1758  N   LEU A 111      10.535  -4.504   0.580  1.00 78.86           N  
ATOM   1759  H   LEU A 111      10.105  -3.712   1.036  1.00 78.86           H  
ATOM   1760  CA  LEU A 111       9.991  -4.948  -0.704  1.00 78.86           C  
ATOM   1761  HA  LEU A 111       9.792  -6.019  -0.649  1.00 78.86           H  
ATOM   1762  C   LEU A 111      10.998  -4.728  -1.839  1.00 78.86           C  
ATOM   1763  CB  LEU A 111       8.674  -4.203  -0.980  1.00 78.86           C  
ATOM   1764  HB2 LEU A 111       8.872  -3.132  -0.962  1.00 78.86           H  
ATOM   1765  HB3 LEU A 111       7.961  -4.427  -0.186  1.00 78.86           H  
ATOM   1766  O   LEU A 111      11.234  -5.643  -2.619  1.00 78.86           O  
ATOM   1767  CG  LEU A 111       8.045  -4.548  -2.343  1.00 78.86           C  
ATOM   1768  HG  LEU A 111       8.774  -4.417  -3.143  1.00 78.86           H  
ATOM   1769  CD1 LEU A 111       7.520  -5.981  -2.377  1.00 78.86           C  
ATOM   1770 HD11 LEU A 111       6.837  -6.159  -1.547  1.00 78.86           H  
ATOM   1771 HD12 LEU A 111       6.997  -6.152  -3.318  1.00 78.86           H  
ATOM   1772 HD13 LEU A 111       8.352  -6.683  -2.319  1.00 78.86           H  
ATOM   1773  CD2 LEU A 111       6.894  -3.589  -2.622  1.00 78.86           C  
ATOM   1774 HD21 LEU A 111       7.270  -2.567  -2.659  1.00 78.86           H  
ATOM   1775 HD22 LEU A 111       6.135  -3.673  -1.845  1.00 78.86           H  
ATOM   1776 HD23 LEU A 111       6.465  -3.828  -3.595  1.00 78.86           H  
ATOM   1777  N   TYR A 112      11.606  -3.541  -1.914  1.00 75.57           N  
ATOM   1778  H   TYR A 112      11.362  -2.829  -1.241  1.00 75.57           H  
ATOM   1779  CA  TYR A 112      12.579  -3.198  -2.949  1.00 75.57           C  
ATOM   1780  HA  TYR A 112      12.102  -3.300  -3.924  1.00 75.57           H  
ATOM   1781  C   TYR A 112      13.786  -4.142  -2.936  1.00 75.57           C  
ATOM   1782  CB  TYR A 112      13.018  -1.739  -2.775  1.00 75.57           C  
ATOM   1783  HB2 TYR A 112      12.133  -1.105  -2.726  1.00 75.57           H  
ATOM   1784  HB3 TYR A 112      13.550  -1.631  -1.830  1.00 75.57           H  
ATOM   1785  O   TYR A 112      14.255  -4.560  -3.988  1.00 75.57           O  
ATOM   1786  CG  TYR A 112      13.902  -1.254  -3.906  1.00 75.57           C  
ATOM   1787  CD1 TYR A 112      15.304  -1.299  -3.775  1.00 75.57           C  
ATOM   1788  HD1 TYR A 112      15.755  -1.661  -2.862  1.00 75.57           H  
ATOM   1789  CD2 TYR A 112      13.323  -0.823  -5.115  1.00 75.57           C  
ATOM   1790  HD2 TYR A 112      12.250  -0.821  -5.241  1.00 75.57           H  
ATOM   1791  CE1 TYR A 112      16.125  -0.924  -4.856  1.00 75.57           C  
ATOM   1792  HE1 TYR A 112      17.200  -0.992  -4.780  1.00 75.57           H  
ATOM   1793  CE2 TYR A 112      14.141  -0.422  -6.186  1.00 75.57           C  
ATOM   1794  HE2 TYR A 112      13.709  -0.096  -7.121  1.00 75.57           H  
ATOM   1795  OH  TYR A 112      16.322  -0.118  -7.109  1.00 75.57           O  
ATOM   1796  HH  TYR A 112      17.189  -0.526  -7.050  1.00 75.57           H  
ATOM   1797  CZ  TYR A 112      15.542  -0.478  -6.061  1.00 75.57           C  
ATOM   1798  N   ALA A 113      14.236  -4.561  -1.752  1.00 67.71           N  
ATOM   1799  H   ALA A 113      13.836  -4.165  -0.913  1.00 67.71           H  
ATOM   1800  CA  ALA A 113      15.323  -5.529  -1.615  1.00 67.71           C  
ATOM   1801  HA  ALA A 113      16.184  -5.161  -2.172  1.00 67.71           H  
ATOM   1802  C   ALA A 113      14.995  -6.930  -2.176  1.00 67.71           C  
ATOM   1803  CB  ALA A 113      15.699  -5.599  -0.132  1.00 67.71           C  
ATOM   1804  HB1 ALA A 113      14.862  -5.986   0.448  1.00 67.71           H  
ATOM   1805  HB2 ALA A 113      16.555  -6.263  -0.007  1.00 67.71           H  
ATOM   1806  HB3 ALA A 113      15.965  -4.606   0.231  1.00 67.71           H  
ATOM   1807  O   ALA A 113      15.912  -7.695  -2.460  1.00 67.71           O  
ATOM   1808  N   LEU A 114      13.712  -7.282  -2.336  1.00 64.86           N  
ATOM   1809  H   LEU A 114      12.998  -6.604  -2.110  1.00 64.86           H  
ATOM   1810  CA  LEU A 114      13.283  -8.547  -2.950  1.00 64.86           C  
ATOM   1811  HA  LEU A 114      14.052  -9.303  -2.791  1.00 64.86           H  
ATOM   1812  C   LEU A 114      13.109  -8.458  -4.467  1.00 64.86           C  
ATOM   1813  CB  LEU A 114      11.969  -9.020  -2.310  1.00 64.86           C  
ATOM   1814  HB2 LEU A 114      11.608  -9.885  -2.868  1.00 64.86           H  
ATOM   1815  HB3 LEU A 114      11.223  -8.232  -2.413  1.00 64.86           H  
ATOM   1816  O   LEU A 114      12.913  -9.483  -5.118  1.00 64.86           O  
ATOM   1817  CG  LEU A 114      12.079  -9.422  -0.835  1.00 64.86           C  
ATOM   1818  HG  LEU A 114      12.396  -8.570  -0.233  1.00 64.86           H  
ATOM   1819  CD1 LEU A 114      10.702  -9.876  -0.362  1.00 64.86           C  
ATOM   1820 HD11 LEU A 114      10.363 -10.729  -0.950  1.00 64.86           H  
ATOM   1821 HD12 LEU A 114      10.770 -10.167   0.687  1.00 64.86           H  
ATOM   1822 HD13 LEU A 114       9.994  -9.056  -0.484  1.00 64.86           H  
ATOM   1823  CD2 LEU A 114      13.045 -10.587  -0.605  1.00 64.86           C  
ATOM   1824 HD21 LEU A 114      13.009 -10.898   0.440  1.00 64.86           H  
ATOM   1825 HD22 LEU A 114      12.783 -11.424  -1.251  1.00 64.86           H  
ATOM   1826 HD23 LEU A 114      14.063 -10.266  -0.824  1.00 64.86           H  
ATOM   1827  N   ILE A 115      13.145  -7.252  -5.029  1.00 61.87           N  
ATOM   1828  H   ILE A 115      13.392  -6.456  -4.459  1.00 61.87           H  
ATOM   1829  CA  ILE A 115      12.981  -7.037  -6.459  1.00 61.87           C  
ATOM   1830  HA  ILE A 115      12.199  -7.705  -6.820  1.00 61.87           H  
ATOM   1831  C   ILE A 115      14.313  -7.345  -7.170  1.00 61.87           C  
ATOM   1832  CB  ILE A 115      12.489  -5.606  -6.709  1.00 61.87           C  
ATOM   1833  HB  ILE A 115      13.131  -4.912  -6.167  1.00 61.87           H  
ATOM   1834  O   ILE A 115      15.320  -6.707  -6.849  1.00 61.87           O  
ATOM   1835  CG1 ILE A 115      11.035  -5.450  -6.191  1.00 61.87           C  
ATOM   1836 HG12 ILE A 115      10.371  -6.091  -6.771  1.00 61.87           H  
ATOM   1837 HG13 ILE A 115      10.993  -5.792  -5.157  1.00 61.87           H  
ATOM   1838  CG2 ILE A 115      12.635  -5.278  -8.194  1.00 61.87           C  
ATOM   1839 HG21 ILE A 115      12.008  -5.926  -8.805  1.00 61.87           H  
ATOM   1840 HG22 ILE A 115      13.666  -5.371  -8.534  1.00 61.87           H  
ATOM   1841 HG23 ILE A 115      12.412  -4.218  -8.319  1.00 61.87           H  
ATOM   1842  CD1 ILE A 115      10.477  -4.020  -6.206  1.00 61.87           C  
ATOM   1843 HD11 ILE A 115       9.632  -3.955  -5.521  1.00 61.87           H  
ATOM   1844 HD12 ILE A 115      11.244  -3.307  -5.903  1.00 61.87           H  
ATOM   1845 HD13 ILE A 115      10.124  -3.762  -7.204  1.00 61.87           H  
ATOM   1846  N   PRO A 116      14.337  -8.261  -8.159  1.00 49.57           N  
ATOM   1847  CA  PRO A 116      15.548  -8.616  -8.898  1.00 49.57           C  
ATOM   1848  HA  PRO A 116      16.240  -9.084  -8.197  1.00 49.57           H  
ATOM   1849  C   PRO A 116      16.243  -7.423  -9.573  1.00 49.57           C  
ATOM   1850  CB  PRO A 116      15.116  -9.657  -9.936  1.00 49.57           C  
ATOM   1851  HB2 PRO A 116      14.850  -9.165 -10.871  1.00 49.57           H  
ATOM   1852  HB3 PRO A 116      15.890 -10.404 -10.107  1.00 49.57           H  
ATOM   1853  O   PRO A 116      15.605  -6.548 -10.154  1.00 49.57           O  
ATOM   1854  CG  PRO A 116      13.860 -10.274  -9.328  1.00 49.57           C  
ATOM   1855  HG2 PRO A 116      13.194 -10.675 -10.092  1.00 49.57           H  
ATOM   1856  HG3 PRO A 116      14.141 -11.049  -8.615  1.00 49.57           H  
ATOM   1857  CD  PRO A 116      13.228  -9.103  -8.586  1.00 49.57           C  
ATOM   1858  HD2 PRO A 116      12.585  -8.540  -9.262  1.00 49.57           H  
ATOM   1859  HD3 PRO A 116      12.654  -9.488  -7.743  1.00 49.57           H  
ATOM   1860  N   ASN A 117      17.578  -7.423  -9.542  1.00 51.05           N  
ATOM   1861  H   ASN A 117      18.033  -8.190  -9.069  1.00 51.05           H  
ATOM   1862  CA  ASN A 117      18.406  -6.266  -9.901  1.00 51.05           C  
ATOM   1863  HA  ASN A 117      18.013  -5.411  -9.350  1.00 51.05           H  
ATOM   1864  C   ASN A 117      18.361  -5.886 -11.396  1.00 51.05           C  
ATOM   1865  CB  ASN A 117      19.849  -6.554  -9.429  1.00 51.05           C  
ATOM   1866  HB2 ASN A 117      20.451  -6.894 -10.272  1.00 51.05           H  
ATOM   1867  HB3 ASN A 117      19.849  -7.345  -8.679  1.00 51.05           H  
ATOM   1868  O   ASN A 117      18.429  -4.707 -11.729  1.00 51.05           O  
ATOM   1869  CG  ASN A 117      20.537  -5.365  -8.782  1.00 51.05           C  
ATOM   1870  ND2 ASN A 117      21.803  -5.490  -8.467  1.00 51.05           N  
ATOM   1871 HD21 ASN A 117      22.223  -4.677  -8.038  1.00 51.05           H  
ATOM   1872 HD22 ASN A 117      22.319  -6.327  -8.697  1.00 51.05           H  
ATOM   1873  OD1 ASN A 117      19.960  -4.335  -8.504  1.00 51.05           O  
ATOM   1874  N   GLU A 118      18.198  -6.852 -12.308  1.00 46.15           N  
ATOM   1875  H   GLU A 118      18.159  -7.814 -12.003  1.00 46.15           H  
ATOM   1876  CA  GLU A 118      18.085  -6.580 -13.755  1.00 46.15           C  
ATOM   1877  HA  GLU A 118      18.983  -6.071 -14.106  1.00 46.15           H  
ATOM   1878  C   GLU A 118      16.890  -5.682 -14.107  1.00 46.15           C  
ATOM   1879  CB  GLU A 118      17.916  -7.890 -14.531  1.00 46.15           C  
ATOM   1880  HB2 GLU A 118      17.681  -7.640 -15.565  1.00 46.15           H  
ATOM   1881  HB3 GLU A 118      17.077  -8.445 -14.110  1.00 46.15           H  
ATOM   1882  O   GLU A 118      16.928  -4.937 -15.089  1.00 46.15           O  
ATOM   1883  CG  GLU A 118      19.171  -8.769 -14.528  1.00 46.15           C  
ATOM   1884  HG2 GLU A 118      19.372  -9.097 -13.509  1.00 46.15           H  
ATOM   1885  HG3 GLU A 118      20.015  -8.168 -14.867  1.00 46.15           H  
ATOM   1886  CD  GLU A 118      19.014  -9.994 -15.442  1.00 46.15           C  
ATOM   1887  OE1 GLU A 118      20.051 -10.638 -15.696  1.00 46.15           O  
ATOM   1888  OE2 GLU A 118      17.871 -10.261 -15.882  1.00 46.15           O  
ATOM   1889  N   GLN A 119      15.834  -5.733 -13.291  1.00 47.42           N  
ATOM   1890  H   GLN A 119      15.876  -6.340 -12.485  1.00 47.42           H  
ATOM   1891  CA  GLN A 119      14.679  -4.848 -13.418  1.00 47.42           C  
ATOM   1892  HA  GLN A 119      14.456  -4.696 -14.474  1.00 47.42           H  
ATOM   1893  C   GLN A 119      14.951  -3.456 -12.823  1.00 47.42           C  
ATOM   1894  CB  GLN A 119      13.459  -5.513 -12.763  1.00 47.42           C  
ATOM   1895  HB2 GLN A 119      12.640  -4.794 -12.772  1.00 47.42           H  
ATOM   1896  HB3 GLN A 119      13.683  -5.760 -11.725  1.00 47.42           H  
ATOM   1897  O   GLN A 119      14.333  -2.485 -13.251  1.00 47.42           O  
ATOM   1898  CG  GLN A 119      12.998  -6.770 -13.518  1.00 47.42           C  
ATOM   1899  HG2 GLN A 119      13.806  -7.501 -13.554  1.00 47.42           H  
ATOM   1900  HG3 GLN A 119      12.748  -6.490 -14.542  1.00 47.42           H  
ATOM   1901  CD  GLN A 119      11.790  -7.440 -12.868  1.00 47.42           C  
ATOM   1902  NE2 GLN A 119      10.809  -7.851 -13.642  1.00 47.42           N  
ATOM   1903 HE21 GLN A 119       9.987  -8.199 -13.168  1.00 47.42           H  
ATOM   1904 HE22 GLN A 119      10.824  -7.661 -14.634  1.00 47.42           H  
ATOM   1905  OE1 GLN A 119      11.705  -7.621 -11.660  1.00 47.42           O  
ATOM   1906  N   GLN A 120      15.899  -3.331 -11.884  1.00 48.80           N  
ATOM   1907  H   GLN A 120      16.440  -4.147 -11.637  1.00 48.80           H  
ATOM   1908  CA  GLN A 120      16.257  -2.055 -11.255  1.00 48.80           C  
ATOM   1909  HA  GLN A 120      15.339  -1.516 -11.019  1.00 48.80           H  
ATOM   1910  C   GLN A 120      17.079  -1.153 -12.190  1.00 48.80           C  
ATOM   1911  CB  GLN A 120      17.028  -2.277  -9.938  1.00 48.80           C  
ATOM   1912  HB2 GLN A 120      17.977  -2.773 -10.142  1.00 48.80           H  
ATOM   1913  HB3 GLN A 120      17.256  -1.295  -9.525  1.00 48.80           H  
ATOM   1914  O   GLN A 120      16.770   0.028 -12.331  1.00 48.80           O  
ATOM   1915  CG  GLN A 120      16.263  -3.084  -8.874  1.00 48.80           C  
ATOM   1916  HG2 GLN A 120      15.297  -2.614  -8.691  1.00 48.80           H  
ATOM   1917  HG3 GLN A 120      16.082  -4.093  -9.244  1.00 48.80           H  
ATOM   1918  CD  GLN A 120      17.011  -3.177  -7.541  1.00 48.80           C  
ATOM   1919  NE2 GLN A 120      16.608  -4.055  -6.650  1.00 48.80           N  
ATOM   1920 HE21 GLN A 120      15.921  -4.764  -6.864  1.00 48.80           H  
ATOM   1921 HE22 GLN A 120      17.117  -4.077  -5.778  1.00 48.80           H  
ATOM   1922  OE1 GLN A 120      17.925  -2.424  -7.234  1.00 48.80           O  
ATOM   1923  N   THR A 121      18.122  -1.680 -12.845  1.00 45.36           N  
ATOM   1924  H   THR A 121      18.342  -2.657 -12.711  1.00 45.36           H  
ATOM   1925  CA  THR A 121      19.061  -0.866 -13.647  1.00 45.36           C  
ATOM   1926  HA  THR A 121      19.314   0.027 -13.076  1.00 45.36           H  
ATOM   1927  C   THR A 121      18.485  -0.367 -14.965  1.00 45.36           C  
ATOM   1928  CB  THR A 121      20.366  -1.616 -13.960  1.00 45.36           C  
ATOM   1929  HB  THR A 121      20.799  -1.229 -14.883  1.00 45.36           H  
ATOM   1930  O   THR A 121      18.768   0.765 -15.350  1.00 45.36           O  
ATOM   1931  CG2 THR A 121      21.400  -1.438 -12.855  1.00 45.36           C  
ATOM   1932 HG21 THR A 121      21.006  -1.825 -11.915  1.00 45.36           H  
ATOM   1933 HG22 THR A 121      21.632  -0.379 -12.737  1.00 45.36           H  
ATOM   1934 HG23 THR A 121      22.315  -1.970 -13.113  1.00 45.36           H  
ATOM   1935  OG1 THR A 121      20.129  -2.997 -14.110  1.00 45.36           O  
ATOM   1936  HG1 THR A 121      20.978  -3.446 -14.113  1.00 45.36           H  
ATOM   1937  N   LYS A 122      17.676  -1.170 -15.668  1.00 45.59           N  
ATOM   1938  H   LYS A 122      17.487  -2.092 -15.302  1.00 45.59           H  
ATOM   1939  CA  LYS A 122      17.157  -0.792 -16.998  1.00 45.59           C  
ATOM   1940  HA  LYS A 122      17.996  -0.558 -17.653  1.00 45.59           H  
ATOM   1941  C   LYS A 122      16.299   0.474 -16.994  1.00 45.59           C  
ATOM   1942  CB  LYS A 122      16.348  -1.952 -17.602  1.00 45.59           C  
ATOM   1943  HB2 LYS A 122      15.767  -2.447 -16.823  1.00 45.59           H  
ATOM   1944  HB3 LYS A 122      15.652  -1.552 -18.338  1.00 45.59           H  
ATOM   1945  O   LYS A 122      16.202   1.130 -18.025  1.00 45.59           O  
ATOM   1946  CG  LYS A 122      17.252  -2.963 -18.316  1.00 45.59           C  
ATOM   1947  HG2 LYS A 122      17.941  -3.406 -17.597  1.00 45.59           H  
ATOM   1948  HG3 LYS A 122      17.826  -2.448 -19.087  1.00 45.59           H  
ATOM   1949  CD  LYS A 122      16.410  -4.067 -18.966  1.00 45.59           C  
ATOM   1950  HD2 LYS A 122      15.888  -4.612 -18.181  1.00 45.59           H  
ATOM   1951  HD3 LYS A 122      15.680  -3.620 -19.641  1.00 45.59           H  
ATOM   1952  CE  LYS A 122      17.319  -5.021 -19.747  1.00 45.59           C  
ATOM   1953  HE2 LYS A 122      17.790  -4.470 -20.562  1.00 45.59           H  
ATOM   1954  HE3 LYS A 122      18.108  -5.364 -19.077  1.00 45.59           H  
ATOM   1955  NZ  LYS A 122      16.568  -6.188 -20.272  1.00 45.59           N  
ATOM   1956  HZ1 LYS A 122      17.188  -6.810 -20.772  1.00 45.59           H  
ATOM   1957  HZ2 LYS A 122      16.171  -6.712 -19.505  1.00 45.59           H  
ATOM   1958  HZ3 LYS A 122      15.824  -5.893 -20.888  1.00 45.59           H  
ATOM   1959  N   MET A 123      15.638   0.785 -15.882  1.00 47.20           N  
ATOM   1960  H   MET A 123      15.778   0.196 -15.074  1.00 47.20           H  
ATOM   1961  CA  MET A 123      14.501   1.714 -15.869  1.00 47.20           C  
ATOM   1962  HA  MET A 123      14.383   2.175 -16.849  1.00 47.20           H  
ATOM   1963  C   MET A 123      14.658   2.879 -14.901  1.00 47.20           C  
ATOM   1964  CB  MET A 123      13.243   0.902 -15.583  1.00 47.20           C  
ATOM   1965  HB2 MET A 123      13.437   0.242 -14.738  1.00 47.20           H  
ATOM   1966  HB3 MET A 123      12.413   1.562 -15.331  1.00 47.20           H  
ATOM   1967  O   MET A 123      13.761   3.705 -14.788  1.00 47.20           O  
ATOM   1968  CG  MET A 123      12.858   0.084 -16.826  1.00 47.20           C  
ATOM   1969  HG2 MET A 123      12.165   0.671 -17.428  1.00 47.20           H  
ATOM   1970  HG3 MET A 123      13.737  -0.104 -17.443  1.00 47.20           H  
ATOM   1971  SD  MET A 123      12.120  -1.525 -16.469  1.00 47.20           S  
ATOM   1972  CE  MET A 123      10.860  -0.850 -15.438  1.00 47.20           C  
ATOM   1973  HE1 MET A 123      10.480  -0.020 -16.033  1.00 47.20           H  
ATOM   1974  HE2 MET A 123      11.305  -0.441 -14.530  1.00 47.20           H  
ATOM   1975  HE3 MET A 123      10.106  -1.600 -15.198  1.00 47.20           H  
ATOM   1976  N   ALA A 124      15.811   2.997 -14.244  1.00 47.78           N  
ATOM   1977  H   ALA A 124      16.524   2.296 -14.387  1.00 47.78           H  
ATOM   1978  CA  ALA A 124      16.085   4.066 -13.294  1.00 47.78           C  
ATOM   1979  HA  ALA A 124      15.202   4.191 -12.668  1.00 47.78           H  
ATOM   1980  C   ALA A 124      16.343   5.434 -13.950  1.00 47.78           C  
ATOM   1981  CB  ALA A 124      17.242   3.621 -12.390  1.00 47.78           C  
ATOM   1982  HB1 ALA A 124      17.409   4.363 -11.609  1.00 47.78           H  
ATOM   1983  HB2 ALA A 124      18.152   3.508 -12.978  1.00 47.78           H  
ATOM   1984  HB3 ALA A 124      16.997   2.670 -11.917  1.00 47.78           H  
ATOM   1985  O   ALA A 124      16.989   6.269 -13.324  1.00 47.78           O  
ATOM   1986  N   VAL A 125      15.882   5.690 -15.183  1.00 43.70           N  
ATOM   1987  H   VAL A 125      15.233   5.029 -15.585  1.00 43.70           H  
ATOM   1988  CA  VAL A 125      15.885   7.061 -15.705  1.00 43.70           C  
ATOM   1989  HA  VAL A 125      16.875   7.491 -15.552  1.00 43.70           H  
ATOM   1990  C   VAL A 125      14.842   7.817 -14.890  1.00 43.70           C  
ATOM   1991  CB  VAL A 125      15.586   7.158 -17.211  1.00 43.70           C  
ATOM   1992  HB  VAL A 125      14.596   6.756 -17.425  1.00 43.70           H  
ATOM   1993  O   VAL A 125      13.654   7.550 -15.077  1.00 43.70           O  
ATOM   1994  CG1 VAL A 125      15.650   8.624 -17.670  1.00 43.70           C  
ATOM   1995 HG11 VAL A 125      15.483   8.679 -18.746  1.00 43.70           H  
ATOM   1996 HG12 VAL A 125      14.868   9.206 -17.181  1.00 43.70           H  
ATOM   1997 HG13 VAL A 125      16.623   9.055 -17.434  1.00 43.70           H  
ATOM   1998  CG2 VAL A 125      16.618   6.367 -18.023  1.00 43.70           C  
ATOM   1999 HG21 VAL A 125      17.623   6.735 -17.817  1.00 43.70           H  
ATOM   2000 HG22 VAL A 125      16.406   6.470 -19.088  1.00 43.70           H  
ATOM   2001 HG23 VAL A 125      16.565   5.309 -17.766  1.00 43.70           H  
ATOM   2002  N   PRO A 126      15.246   8.728 -13.984  1.00 45.34           N  
ATOM   2003  CA  PRO A 126      14.295   9.485 -13.194  1.00 45.34           C  
ATOM   2004  HA  PRO A 126      13.615   8.809 -12.677  1.00 45.34           H  
ATOM   2005  C   PRO A 126      13.538  10.350 -14.186  1.00 45.34           C  
ATOM   2006  CB  PRO A 126      15.111  10.300 -12.177  1.00 45.34           C  
ATOM   2007  HB2 PRO A 126      15.109  11.361 -12.425  1.00 45.34           H  
ATOM   2008  HB3 PRO A 126      14.727  10.157 -11.167  1.00 45.34           H  
ATOM   2009  O   PRO A 126      14.079  11.315 -14.730  1.00 45.34           O  
ATOM   2010  CG  PRO A 126      16.533   9.752 -12.301  1.00 45.34           C  
ATOM   2011  HG2 PRO A 126      17.283  10.522 -12.121  1.00 45.34           H  
ATOM   2012  HG3 PRO A 126      16.664   8.916 -11.614  1.00 45.34           H  
ATOM   2013  CD  PRO A 126      16.582   9.240 -13.731  1.00 45.34           C  
ATOM   2014  HD2 PRO A 126      16.774  10.072 -14.409  1.00 45.34           H  
ATOM   2015  HD3 PRO A 126      17.377   8.502 -13.834  1.00 45.34           H  
ATOM   2016  N   THR A 127      12.304   9.974 -14.494  1.00 44.21           N  
ATOM   2017  H   THR A 127      11.900   9.175 -14.027  1.00 44.21           H  
ATOM   2018  CA  THR A 127      11.492  10.824 -15.349  1.00 44.21           C  
ATOM   2019  HA  THR A 127      12.129  11.324 -16.078  1.00 44.21           H  
ATOM   2020  C   THR A 127      10.909  11.858 -14.407  1.00 44.21           C  
ATOM   2021  CB  THR A 127      10.449  10.033 -16.143  1.00 44.21           C  
ATOM   2022  HB  THR A 127       9.668   9.659 -15.482  1.00 44.21           H  
ATOM   2023  O   THR A 127      10.088  11.538 -13.559  1.00 44.21           O  
ATOM   2024  CG2 THR A 127       9.845  10.902 -17.250  1.00 44.21           C  
ATOM   2025 HG21 THR A 127      10.630  11.257 -17.917  1.00 44.21           H  
ATOM   2026 HG22 THR A 127       9.315  11.748 -16.812  1.00 44.21           H  
ATOM   2027 HG23 THR A 127       9.137  10.301 -17.822  1.00 44.21           H  
ATOM   2028  OG1 THR A 127      11.072   8.955 -16.798  1.00 44.21           O  
ATOM   2029  HG1 THR A 127      11.520   8.419 -16.140  1.00 44.21           H  
ATOM   2030  N   GLU A 128      11.338  13.115 -14.500  1.00 49.30           N  
ATOM   2031  H   GLU A 128      12.137  13.303 -15.089  1.00 49.30           H  
ATOM   2032  CA  GLU A 128      10.867  14.183 -13.598  1.00 49.30           C  
ATOM   2033  HA  GLU A 128      11.175  13.936 -12.582  1.00 49.30           H  
ATOM   2034  C   GLU A 128       9.324  14.318 -13.608  1.00 49.30           C  
ATOM   2035  CB  GLU A 128      11.549  15.490 -14.030  1.00 49.30           C  
ATOM   2036  HB2 GLU A 128      12.470  15.259 -14.565  1.00 49.30           H  
ATOM   2037  HB3 GLU A 128      10.887  16.024 -14.711  1.00 49.30           H  
ATOM   2038  O   GLU A 128       8.700  14.732 -12.630  1.00 49.30           O  
ATOM   2039  CG  GLU A 128      11.922  16.384 -12.841  1.00 49.30           C  
ATOM   2040  HG2 GLU A 128      12.596  15.829 -12.189  1.00 49.30           H  
ATOM   2041  HG3 GLU A 128      11.018  16.614 -12.277  1.00 49.30           H  
ATOM   2042  CD  GLU A 128      12.596  17.694 -13.281  1.00 49.30           C  
ATOM   2043  OE1 GLU A 128      13.139  18.380 -12.388  1.00 49.30           O  
ATOM   2044  OE2 GLU A 128      12.525  18.022 -14.489  1.00 49.30           O  
ATOM   2045  N   LYS A 129       8.702  13.878 -14.711  1.00 57.40           N  
ATOM   2046  H   LYS A 129       9.315  13.522 -15.431  1.00 57.40           H  
ATOM   2047  CA  LYS A 129       7.255  13.725 -14.917  1.00 57.40           C  
ATOM   2048  HA  LYS A 129       6.737  14.387 -14.223  1.00 57.40           H  
ATOM   2049  C   LYS A 129       6.725  12.320 -14.595  1.00 57.40           C  
ATOM   2050  CB  LYS A 129       6.891  14.140 -16.351  1.00 57.40           C  
ATOM   2051  HB2 LYS A 129       7.489  13.565 -17.058  1.00 57.40           H  
ATOM   2052  HB3 LYS A 129       5.840  13.916 -16.533  1.00 57.40           H  
ATOM   2053  O   LYS A 129       5.742  11.895 -15.198  1.00 57.40           O  
ATOM   2054  CG  LYS A 129       7.078  15.636 -16.598  1.00 57.40           C  
ATOM   2055  HG2 LYS A 129       6.482  16.201 -15.882  1.00 57.40           H  
ATOM   2056  HG3 LYS A 129       8.129  15.906 -16.489  1.00 57.40           H  
ATOM   2057  CD  LYS A 129       6.611  15.955 -18.020  1.00 57.40           C  
ATOM   2058  HD2 LYS A 129       5.573  15.643 -18.139  1.00 57.40           H  
ATOM   2059  HD3 LYS A 129       7.232  15.405 -18.728  1.00 57.40           H  
ATOM   2060  CE  LYS A 129       6.728  17.454 -18.283  1.00 57.40           C  
ATOM   2061  HE2 LYS A 129       6.090  17.984 -17.576  1.00 57.40           H  
ATOM   2062  HE3 LYS A 129       7.758  17.758 -18.095  1.00 57.40           H  
ATOM   2063  NZ  LYS A 129       6.344  17.775 -19.678  1.00 57.40           N  
ATOM   2064  HZ1 LYS A 129       5.392  17.489 -19.856  1.00 57.40           H  
ATOM   2065  HZ2 LYS A 129       6.430  18.766 -19.851  1.00 57.40           H  
ATOM   2066  HZ3 LYS A 129       6.948  17.285 -20.322  1.00 57.40           H  
ATOM   2067  N   ALA A 130       7.360  11.582 -13.688  1.00 61.34           N  
ATOM   2068  H   ALA A 130       8.237  11.905 -13.306  1.00 61.34           H  
ATOM   2069  CA  ALA A 130       6.888  10.261 -13.304  1.00 61.34           C  
ATOM   2070  HA  ALA A 130       6.844   9.640 -14.199  1.00 61.34           H  
ATOM   2071  C   ALA A 130       5.479  10.387 -12.725  1.00 61.34           C  
ATOM   2072  CB  ALA A 130       7.860   9.589 -12.328  1.00 61.34           C  
ATOM   2073  HB1 ALA A 130       8.816   9.404 -12.816  1.00 61.34           H  
ATOM   2074  HB2 ALA A 130       8.021  10.224 -11.456  1.00 61.34           H  
ATOM   2075  HB3 ALA A 130       7.454   8.629 -12.007  1.00 61.34           H  
ATOM   2076  O   ALA A 130       5.235  11.122 -11.757  1.00 61.34           O  
ATOM   2077  N   GLN A 131       4.553   9.670 -13.352  1.00 75.07           N  
ATOM   2078  H   GLN A 131       4.831   9.139 -14.165  1.00 75.07           H  
ATOM   2079  CA  GLN A 131       3.173   9.570 -12.921  1.00 75.07           C  
ATOM   2080  HA  GLN A 131       2.707  10.550 -13.024  1.00 75.07           H  
ATOM   2081  C   GLN A 131       3.153   9.161 -11.437  1.00 75.07           C  
ATOM   2082  CB  GLN A 131       2.482   8.603 -13.892  1.00 75.07           C  
ATOM   2083  HB2 GLN A 131       2.961   7.625 -13.844  1.00 75.07           H  
ATOM   2084  HB3 GLN A 131       2.628   8.985 -14.902  1.00 75.07           H  
ATOM   2085  O   GLN A 131       3.957   8.350 -10.977  1.00 75.07           O  
ATOM   2086  CG  GLN A 131       0.978   8.450 -13.675  1.00 75.07           C  
ATOM   2087  HG2 GLN A 131       0.817   7.989 -12.700  1.00 75.07           H  
ATOM   2088  HG3 GLN A 131       0.510   9.434 -13.685  1.00 75.07           H  
ATOM   2089  CD  GLN A 131       0.321   7.582 -14.750  1.00 75.07           C  
ATOM   2090  NE2 GLN A 131      -0.989   7.564 -14.829  1.00 75.07           N  
ATOM   2091 HE21 GLN A 131      -1.539   8.058 -14.141  1.00 75.07           H  
ATOM   2092 HE22 GLN A 131      -1.372   7.007 -15.579  1.00 75.07           H  
ATOM   2093  OE1 GLN A 131       0.953   6.900 -15.538  1.00 75.07           O  
ATOM   2094  N   LYS A 132       2.295   9.799 -10.636  1.00 86.82           N  
ATOM   2095  H   LYS A 132       1.714  10.509 -11.058  1.00 86.82           H  
ATOM   2096  CA  LYS A 132       2.246   9.564  -9.175  1.00 86.82           C  
ATOM   2097  HA  LYS A 132       3.093   8.941  -8.885  1.00 86.82           H  
ATOM   2098  C   LYS A 132       1.017   8.772  -8.743  1.00 86.82           C  
ATOM   2099  CB  LYS A 132       2.375  10.891  -8.414  1.00 86.82           C  
ATOM   2100  HB2 LYS A 132       2.308  10.682  -7.346  1.00 86.82           H  
ATOM   2101  HB3 LYS A 132       1.556  11.552  -8.698  1.00 86.82           H  
ATOM   2102  O   LYS A 132       0.907   8.395  -7.574  1.00 86.82           O  
ATOM   2103  CG  LYS A 132       3.713  11.595  -8.666  1.00 86.82           C  
ATOM   2104  HG2 LYS A 132       3.755  11.924  -9.704  1.00 86.82           H  
ATOM   2105  HG3 LYS A 132       4.531  10.899  -8.479  1.00 86.82           H  
ATOM   2106  CD  LYS A 132       3.867  12.818  -7.752  1.00 86.82           C  
ATOM   2107  HD2 LYS A 132       3.033  13.498  -7.927  1.00 86.82           H  
ATOM   2108  HD3 LYS A 132       3.863  12.496  -6.711  1.00 86.82           H  
ATOM   2109  CE  LYS A 132       5.189  13.520  -8.079  1.00 86.82           C  
ATOM   2110  HE2 LYS A 132       6.008  12.819  -7.916  1.00 86.82           H  
ATOM   2111  HE3 LYS A 132       5.191  13.768  -9.141  1.00 86.82           H  
ATOM   2112  NZ  LYS A 132       5.392  14.749  -7.270  1.00 86.82           N  
ATOM   2113  HZ1 LYS A 132       6.275  15.175  -7.516  1.00 86.82           H  
ATOM   2114  HZ2 LYS A 132       4.666  15.421  -7.472  1.00 86.82           H  
ATOM   2115  HZ3 LYS A 132       5.397  14.542  -6.282  1.00 86.82           H  
ATOM   2116  N   ILE A 133       0.094   8.546  -9.668  1.00 91.54           N  
ATOM   2117  H   ILE A 133       0.301   8.828 -10.616  1.00 91.54           H  
ATOM   2118  CA  ILE A 133      -1.175   7.862  -9.455  1.00 91.54           C  
ATOM   2119  HA  ILE A 133      -1.192   7.394  -8.471  1.00 91.54           H  
ATOM   2120  C   ILE A 133      -1.276   6.783 -10.523  1.00 91.54           C  
ATOM   2121  CB  ILE A 133      -2.355   8.853  -9.565  1.00 91.54           C  
ATOM   2122  HB  ILE A 133      -2.396   9.212 -10.593  1.00 91.54           H  
ATOM   2123  O   ILE A 133      -1.230   7.091 -11.708  1.00 91.54           O  
ATOM   2124  CG1 ILE A 133      -2.179  10.086  -8.647  1.00 91.54           C  
ATOM   2125 HG12 ILE A 133      -1.249  10.598  -8.896  1.00 91.54           H  
ATOM   2126 HG13 ILE A 133      -2.117   9.764  -7.607  1.00 91.54           H  
ATOM   2127  CG2 ILE A 133      -3.685   8.143  -9.252  1.00 91.54           C  
ATOM   2128 HG21 ILE A 133      -3.690   7.108  -9.595  1.00 91.54           H  
ATOM   2129 HG22 ILE A 133      -4.490   8.668  -9.765  1.00 91.54           H  
ATOM   2130 HG23 ILE A 133      -3.886   8.149  -8.180  1.00 91.54           H  
ATOM   2131  CD1 ILE A 133      -3.304  11.118  -8.787  1.00 91.54           C  
ATOM   2132 HD11 ILE A 133      -3.373  11.455  -9.822  1.00 91.54           H  
ATOM   2133 HD12 ILE A 133      -4.257  10.689  -8.480  1.00 91.54           H  
ATOM   2134 HD13 ILE A 133      -3.088  11.975  -8.149  1.00 91.54           H  
ATOM   2135  N   PHE A 134      -1.443   5.536 -10.108  1.00 87.90           N  
ATOM   2136  H   PHE A 134      -1.444   5.343  -9.117  1.00 87.90           H  
ATOM   2137  CA  PHE A 134      -1.617   4.411 -11.020  1.00 87.90           C  
ATOM   2138  HA  PHE A 134      -1.698   4.773 -12.045  1.00 87.90           H  
ATOM   2139  C   PHE A 134      -2.892   3.689 -10.673  1.00 87.90           C  
ATOM   2140  CB  PHE A 134      -0.432   3.451 -10.960  1.00 87.90           C  
ATOM   2141  HB2 PHE A 134      -0.352   3.022  -9.961  1.00 87.90           H  
ATOM   2142  HB3 PHE A 134      -0.600   2.630 -11.658  1.00 87.90           H  
ATOM   2143  O   PHE A 134      -3.210   3.519  -9.499  1.00 87.90           O  
ATOM   2144  CG  PHE A 134       0.851   4.143 -11.312  1.00 87.90           C  
ATOM   2145  CD1 PHE A 134       1.305   4.125 -12.641  1.00 87.90           C  
ATOM   2146  HD1 PHE A 134       0.769   3.573 -13.399  1.00 87.90           H  
ATOM   2147  CD2 PHE A 134       1.514   4.907 -10.338  1.00 87.90           C  
ATOM   2148  HD2 PHE A 134       1.154   4.932  -9.320  1.00 87.90           H  
ATOM   2149  CE1 PHE A 134       2.440   4.859 -13.002  1.00 87.90           C  
ATOM   2150  HE1 PHE A 134       2.794   4.851 -14.022  1.00 87.90           H  
ATOM   2151  CE2 PHE A 134       2.606   5.692 -10.716  1.00 87.90           C  
ATOM   2152  HE2 PHE A 134       3.099   6.313  -9.983  1.00 87.90           H  
ATOM   2153  CZ  PHE A 134       3.075   5.654 -12.042  1.00 87.90           C  
ATOM   2154  HZ  PHE A 134       3.919   6.255 -12.345  1.00 87.90           H  
ATOM   2155  N   TYR A 135      -3.598   3.243 -11.694  1.00 86.45           N  
ATOM   2156  H   TYR A 135      -3.251   3.378 -12.633  1.00 86.45           H  
ATOM   2157  CA  TYR A 135      -4.813   2.471 -11.547  1.00 86.45           C  
ATOM   2158  HA  TYR A 135      -4.976   2.211 -10.501  1.00 86.45           H  
ATOM   2159  C   TYR A 135      -4.675   1.178 -12.339  1.00 86.45           C  
ATOM   2160  CB  TYR A 135      -5.995   3.320 -12.010  1.00 86.45           C  
ATOM   2161  HB2 TYR A 135      -5.767   3.748 -12.986  1.00 86.45           H  
ATOM   2162  HB3 TYR A 135      -6.144   4.139 -11.307  1.00 86.45           H  
ATOM   2163  O   TYR A 135      -4.249   1.195 -13.493  1.00 86.45           O  
ATOM   2164  CG  TYR A 135      -7.273   2.529 -12.108  1.00 86.45           C  
ATOM   2165  CD1 TYR A 135      -7.772   2.172 -13.374  1.00 86.45           C  
ATOM   2166  HD1 TYR A 135      -7.269   2.506 -14.269  1.00 86.45           H  
ATOM   2167  CD2 TYR A 135      -7.928   2.115 -10.936  1.00 86.45           C  
ATOM   2168  HD2 TYR A 135      -7.547   2.407  -9.968  1.00 86.45           H  
ATOM   2169  CE1 TYR A 135      -8.930   1.385 -13.476  1.00 86.45           C  
ATOM   2170  HE1 TYR A 135      -9.326   1.117 -14.444  1.00 86.45           H  
ATOM   2171  CE2 TYR A 135      -9.091   1.334 -11.039  1.00 86.45           C  
ATOM   2172  HE2 TYR A 135      -9.649   1.032 -10.165  1.00 86.45           H  
ATOM   2173  OH  TYR A 135     -10.659   0.154 -12.379  1.00 86.45           O  
ATOM   2174  HH  TYR A 135     -11.022   0.025 -13.258  1.00 86.45           H  
ATOM   2175  CZ  TYR A 135      -9.576   0.953 -12.303  1.00 86.45           C  
ATOM   2176  N   THR A 136      -5.042   0.061 -11.719  1.00 76.58           N  
ATOM   2177  H   THR A 136      -5.339   0.116 -10.755  1.00 76.58           H  
ATOM   2178  CA  THR A 136      -5.155  -1.226 -12.399  1.00 76.58           C  
ATOM   2179  HA  THR A 136      -5.165  -1.029 -13.471  1.00 76.58           H  
ATOM   2180  C   THR A 136      -6.456  -1.922 -12.000  1.00 76.58           C  
ATOM   2181  CB  THR A 136      -3.933  -2.127 -12.166  1.00 76.58           C  
ATOM   2182  HB  THR A 136      -3.061  -1.636 -12.596  1.00 76.58           H  
ATOM   2183  O   THR A 136      -6.712  -2.104 -10.810  1.00 76.58           O  
ATOM   2184  CG2 THR A 136      -3.622  -2.447 -10.704  1.00 76.58           C  
ATOM   2185 HG21 THR A 136      -3.506  -1.524 -10.136  1.00 76.58           H  
ATOM   2186 HG22 THR A 136      -2.689  -3.009 -10.648  1.00 76.58           H  
ATOM   2187 HG23 THR A 136      -4.423  -3.042 -10.265  1.00 76.58           H  
ATOM   2188  OG1 THR A 136      -4.141  -3.348 -12.843  1.00 76.58           O  
ATOM   2189  HG1 THR A 136      -3.937  -4.067 -12.241  1.00 76.58           H  
ATOM   2190  N   PRO A 137      -7.279  -2.355 -12.965  1.00 72.78           N  
ATOM   2191  CA  PRO A 137      -8.394  -3.264 -12.697  1.00 72.78           C  
ATOM   2192  HA  PRO A 137      -8.940  -2.960 -11.805  1.00 72.78           H  
ATOM   2193  C   PRO A 137      -7.925  -4.719 -12.511  1.00 72.78           C  
ATOM   2194  CB  PRO A 137      -9.306  -3.108 -13.911  1.00 72.78           C  
ATOM   2195  HB2 PRO A 137      -9.895  -4.005 -14.104  1.00 72.78           H  
ATOM   2196  HB3 PRO A 137      -9.961  -2.250 -13.765  1.00 72.78           H  
ATOM   2197  O   PRO A 137      -8.674  -5.555 -12.021  1.00 72.78           O  
ATOM   2198  CG  PRO A 137      -8.315  -2.816 -15.034  1.00 72.78           C  
ATOM   2199  HG2 PRO A 137      -8.786  -2.278 -15.857  1.00 72.78           H  
ATOM   2200  HG3 PRO A 137      -7.869  -3.756 -15.362  1.00 72.78           H  
ATOM   2201  CD  PRO A 137      -7.226  -1.992 -14.371  1.00 72.78           C  
ATOM   2202  HD2 PRO A 137      -7.441  -0.929 -14.479  1.00 72.78           H  
ATOM   2203  HD3 PRO A 137      -6.259  -2.235 -14.813  1.00 72.78           H  
ATOM   2204  N   ASP A 138      -6.688  -5.036 -12.907  1.00 62.75           N  
ATOM   2205  H   ASP A 138      -6.079  -4.297 -13.228  1.00 62.75           H  
ATOM   2206  CA  ASP A 138      -6.084  -6.353 -12.729  1.00 62.75           C  
ATOM   2207  HA  ASP A 138      -6.864  -7.110 -12.644  1.00 62.75           H  
ATOM   2208  C   ASP A 138      -5.278  -6.351 -11.432  1.00 62.75           C  
ATOM   2209  CB  ASP A 138      -5.238  -6.702 -13.963  1.00 62.75           C  
ATOM   2210  HB2 ASP A 138      -4.442  -5.967 -14.079  1.00 62.75           H  
ATOM   2211  HB3 ASP A 138      -5.873  -6.651 -14.848  1.00 62.75           H  
ATOM   2212  O   ASP A 138      -4.151  -5.855 -11.386  1.00 62.75           O  
ATOM   2213  CG  ASP A 138      -4.629  -8.104 -13.884  1.00 62.75           C  
ATOM   2214  OD1 ASP A 138      -5.151  -8.933 -13.108  1.00 62.75           O  
ATOM   2215  OD2 ASP A 138      -3.624  -8.324 -14.601  1.00 62.75           O  
ATOM   2216  N   PHE A 139      -5.894  -6.810 -10.348  1.00 60.43           N  
ATOM   2217  H   PHE A 139      -6.837  -7.163 -10.437  1.00 60.43           H  
ATOM   2218  CA  PHE A 139      -5.239  -6.927  -9.055  1.00 60.43           C  
ATOM   2219  HA  PHE A 139      -4.189  -7.152  -9.244  1.00 60.43           H  
ATOM   2220  C   PHE A 139      -5.853  -8.069  -8.243  1.00 60.43           C  
ATOM   2221  CB  PHE A 139      -5.315  -5.602  -8.284  1.00 60.43           C  
ATOM   2222  HB2 PHE A 139      -5.075  -4.777  -8.955  1.00 60.43           H  
ATOM   2223  HB3 PHE A 139      -4.548  -5.610  -7.510  1.00 60.43           H  
ATOM   2224  O   PHE A 139      -7.045  -8.373  -8.373  1.00 60.43           O  
ATOM   2225  CG  PHE A 139      -6.654  -5.328  -7.635  1.00 60.43           C  
ATOM   2226  CD1 PHE A 139      -7.762  -4.951  -8.414  1.00 60.43           C  
ATOM   2227  HD1 PHE A 139      -7.673  -4.868  -9.487  1.00 60.43           H  
ATOM   2228  CD2 PHE A 139      -6.790  -5.456  -6.243  1.00 60.43           C  
ATOM   2229  HD2 PHE A 139      -5.944  -5.745  -5.637  1.00 60.43           H  
ATOM   2230  CE1 PHE A 139      -9.003  -4.716  -7.802  1.00 60.43           C  
ATOM   2231  HE1 PHE A 139      -9.864  -4.492  -8.414  1.00 60.43           H  
ATOM   2232  CE2 PHE A 139      -8.011  -5.145  -5.633  1.00 60.43           C  
ATOM   2233  HE2 PHE A 139      -8.078  -5.204  -4.557  1.00 60.43           H  
ATOM   2234  CZ  PHE A 139      -9.125  -4.774  -6.406  1.00 60.43           C  
ATOM   2235  HZ  PHE A 139     -10.071  -4.544  -5.938  1.00 60.43           H  
ATOM   2236  N   PRO A 140      -5.077  -8.698  -7.352  1.00 52.64           N  
ATOM   2237  CA  PRO A 140      -5.630  -9.687  -6.450  1.00 52.64           C  
ATOM   2238  HA  PRO A 140      -6.255 -10.386  -7.005  1.00 52.64           H  
ATOM   2239  C   PRO A 140      -6.489  -9.004  -5.375  1.00 52.64           C  
ATOM   2240  CB  PRO A 140      -4.423 -10.440  -5.915  1.00 52.64           C  
ATOM   2241  HB2 PRO A 140      -4.205 -11.275  -6.581  1.00 52.64           H  
ATOM   2242  HB3 PRO A 140      -4.601 -10.790  -4.898  1.00 52.64           H  
ATOM   2243  O   PRO A 140      -6.005  -8.580  -4.327  1.00 52.64           O  
ATOM   2244  CG  PRO A 140      -3.279  -9.432  -5.990  1.00 52.64           C  
ATOM   2245  HG2 PRO A 140      -3.284  -8.823  -5.086  1.00 52.64           H  
ATOM   2246  HG3 PRO A 140      -2.321  -9.934  -6.122  1.00 52.64           H  
ATOM   2247  CD  PRO A 140      -3.636  -8.561  -7.188  1.00 52.64           C  
ATOM   2248  HD2 PRO A 140      -3.129  -8.936  -8.076  1.00 52.64           H  
ATOM   2249  HD3 PRO A 140      -3.345  -7.528  -6.995  1.00 52.64           H  
ATOM   2250  N   ALA A 141      -7.797  -8.933  -5.627  1.00 51.64           N  
ATOM   2251  H   ALA A 141      -8.074  -9.143  -6.576  1.00 51.64           H  
ATOM   2252  CA  ALA A 141      -8.795  -8.258  -4.793  1.00 51.64           C  
ATOM   2253  HA  ALA A 141      -8.357  -7.316  -4.463  1.00 51.64           H  
ATOM   2254  C   ALA A 141      -9.167  -9.000  -3.495  1.00 51.64           C  
ATOM   2255  CB  ALA A 141     -10.013  -7.939  -5.669  1.00 51.64           C  
ATOM   2256  HB1 ALA A 141      -9.695  -7.447  -6.589  1.00 51.64           H  
ATOM   2257  HB2 ALA A 141     -10.693  -7.276  -5.134  1.00 51.64           H  
ATOM   2258  HB3 ALA A 141     -10.540  -8.858  -5.929  1.00 51.64           H  
ATOM   2259  O   ALA A 141     -10.335  -9.074  -3.109  1.00 51.64           O  
ATOM   2260  N   ARG A 142      -8.189  -9.592  -2.804  1.00 53.93           N  
ATOM   2261  H   ARG A 142      -7.238  -9.416  -3.097  1.00 53.93           H  
ATOM   2262  CA  ARG A 142      -8.461 -10.419  -1.622  1.00 53.93           C  
ATOM   2263  HA  ARG A 142      -9.486 -10.787  -1.675  1.00 53.93           H  
ATOM   2264  C   ARG A 142      -8.369  -9.607  -0.347  1.00 53.93           C  
ATOM   2265  CB  ARG A 142      -7.586 -11.655  -1.606  1.00 53.93           C  
ATOM   2266  HB2 ARG A 142      -7.731 -12.182  -0.663  1.00 53.93           H  
ATOM   2267  HB3 ARG A 142      -6.559 -11.291  -1.650  1.00 53.93           H  
ATOM   2268  O   ARG A 142      -7.290  -9.241   0.125  1.00 53.93           O  
ATOM   2269  CG  ARG A 142      -7.959 -12.579  -2.798  1.00 53.93           C  
ATOM   2270  HG2 ARG A 142      -8.770 -12.126  -3.368  1.00 53.93           H  
ATOM   2271  HG3 ARG A 142      -7.144 -12.667  -3.517  1.00 53.93           H  
ATOM   2272  CD  ARG A 142      -8.466 -13.973  -2.394  1.00 53.93           C  
ATOM   2273  HD2 ARG A 142      -8.752 -14.504  -3.302  1.00 53.93           H  
ATOM   2274  HD3 ARG A 142      -9.360 -13.843  -1.784  1.00 53.93           H  
ATOM   2275  NE  ARG A 142      -7.495 -14.768  -1.627  1.00 53.93           N  
ATOM   2276  HE  ARG A 142      -6.972 -14.264  -0.925  1.00 53.93           H  
ATOM   2277  NH1 ARG A 142      -7.798 -16.880  -2.531  1.00 53.93           N  
ATOM   2278 HH11 ARG A 142      -8.423 -16.515  -3.236  1.00 53.93           H  
ATOM   2279 HH12 ARG A 142      -7.543 -17.852  -2.436  1.00 53.93           H  
ATOM   2280  NH2 ARG A 142      -6.432 -16.584  -0.833  1.00 53.93           N  
ATOM   2281 HH21 ARG A 142      -6.210 -17.568  -0.888  1.00 53.93           H  
ATOM   2282 HH22 ARG A 142      -5.814 -15.983  -0.307  1.00 53.93           H  
ATOM   2283  CZ  ARG A 142      -7.252 -16.062  -1.681  1.00 53.93           C  
ATOM   2284  N   ARG A 143      -9.551  -9.373   0.214  1.00 62.56           N  
ATOM   2285  H   ARG A 143     -10.358  -9.744  -0.267  1.00 62.56           H  
ATOM   2286  CA  ARG A 143      -9.775  -8.614   1.442  1.00 62.56           C  
ATOM   2287  HA  ARG A 143      -9.458  -7.583   1.287  1.00 62.56           H  
ATOM   2288  C   ARG A 143      -8.951  -9.157   2.611  1.00 62.56           C  
ATOM   2289  CB  ARG A 143     -11.286  -8.642   1.713  1.00 62.56           C  
ATOM   2290  HB2 ARG A 143     -11.804  -8.428   0.778  1.00 62.56           H  
ATOM   2291  HB3 ARG A 143     -11.584  -9.637   2.045  1.00 62.56           H  
ATOM   2292  O   ARG A 143      -8.460  -8.376   3.413  1.00 62.56           O  
ATOM   2293  CG  ARG A 143     -11.730  -7.600   2.744  1.00 62.56           C  
ATOM   2294  HG2 ARG A 143     -11.365  -7.877   3.733  1.00 62.56           H  
ATOM   2295  HG3 ARG A 143     -11.319  -6.625   2.480  1.00 62.56           H  
ATOM   2296  CD  ARG A 143     -13.261  -7.518   2.759  1.00 62.56           C  
ATOM   2297  HD2 ARG A 143     -13.602  -7.320   1.742  1.00 62.56           H  
ATOM   2298  HD3 ARG A 143     -13.669  -8.474   3.087  1.00 62.56           H  
ATOM   2299  NE  ARG A 143     -13.731  -6.449   3.655  1.00 62.56           N  
ATOM   2300  HE  ARG A 143     -13.078  -6.125   4.354  1.00 62.56           H  
ATOM   2301  NH1 ARG A 143     -15.721  -5.965   2.584  1.00 62.56           N  
ATOM   2302 HH11 ARG A 143     -15.520  -6.653   1.873  1.00 62.56           H  
ATOM   2303 HH12 ARG A 143     -16.362  -5.229   2.323  1.00 62.56           H  
ATOM   2304  NH2 ARG A 143     -15.070  -4.744   4.325  1.00 62.56           N  
ATOM   2305 HH21 ARG A 143     -14.345  -4.436   4.957  1.00 62.56           H  
ATOM   2306 HH22 ARG A 143     -15.833  -4.118   4.110  1.00 62.56           H  
ATOM   2307  CZ  ARG A 143     -14.841  -5.740   3.521  1.00 62.56           C  
ATOM   2308  N   GLU A 144      -8.713 -10.466   2.669  1.00 60.36           N  
ATOM   2309  H   GLU A 144      -9.123 -11.065   1.966  1.00 60.36           H  
ATOM   2310  CA  GLU A 144      -7.947 -11.110   3.741  1.00 60.36           C  
ATOM   2311  HA  GLU A 144      -8.389 -10.836   4.699  1.00 60.36           H  
ATOM   2312  C   GLU A 144      -6.480 -10.664   3.779  1.00 60.36           C  
ATOM   2313  CB  GLU A 144      -7.993 -12.643   3.607  1.00 60.36           C  
ATOM   2314  HB2 GLU A 144      -7.460 -12.956   2.708  1.00 60.36           H  
ATOM   2315  HB3 GLU A 144      -7.450 -13.056   4.457  1.00 60.36           H  
ATOM   2316  O   GLU A 144      -5.934 -10.465   4.863  1.00 60.36           O  
ATOM   2317  CG  GLU A 144      -9.403 -13.257   3.622  1.00 60.36           C  
ATOM   2318  HG2 GLU A 144      -9.991 -12.768   4.398  1.00 60.36           H  
ATOM   2319  HG3 GLU A 144      -9.301 -14.306   3.902  1.00 60.36           H  
ATOM   2320  CD  GLU A 144     -10.154 -13.195   2.278  1.00 60.36           C  
ATOM   2321  OE1 GLU A 144     -11.324 -13.631   2.262  1.00 60.36           O  
ATOM   2322  OE2 GLU A 144      -9.578 -12.699   1.276  1.00 60.36           O  
ATOM   2323  N   VAL A 145      -5.839 -10.472   2.619  1.00 65.56           N  
ATOM   2324  H   VAL A 145      -6.361 -10.554   1.758  1.00 65.56           H  
ATOM   2325  CA  VAL A 145      -4.449  -9.985   2.573  1.00 65.56           C  
ATOM   2326  HA  VAL A 145      -3.883 -10.492   3.355  1.00 65.56           H  
ATOM   2327  C   VAL A 145      -4.376  -8.506   2.931  1.00 65.56           C  
ATOM   2328  CB  VAL A 145      -3.773 -10.318   1.228  1.00 65.56           C  
ATOM   2329  HB  VAL A 145      -4.500 -10.260   0.418  1.00 65.56           H  
ATOM   2330  O   VAL A 145      -3.486  -8.115   3.686  1.00 65.56           O  
ATOM   2331  CG1 VAL A 145      -2.573  -9.435   0.887  1.00 65.56           C  
ATOM   2332 HG11 VAL A 145      -2.075  -9.804  -0.010  1.00 65.56           H  
ATOM   2333 HG12 VAL A 145      -1.865  -9.420   1.716  1.00 65.56           H  
ATOM   2334 HG13 VAL A 145      -2.916  -8.419   0.693  1.00 65.56           H  
ATOM   2335  CG2 VAL A 145      -3.214 -11.737   1.325  1.00 65.56           C  
ATOM   2336 HG21 VAL A 145      -2.835 -12.059   0.355  1.00 65.56           H  
ATOM   2337 HG22 VAL A 145      -2.382 -11.758   2.029  1.00 65.56           H  
ATOM   2338 HG23 VAL A 145      -3.971 -12.424   1.703  1.00 65.56           H  
ATOM   2339  N   PHE A 146      -5.340  -7.701   2.477  1.00 74.47           N  
ATOM   2340  H   PHE A 146      -6.058  -8.088   1.881  1.00 74.47           H  
ATOM   2341  CA  PHE A 146      -5.448  -6.301   2.891  1.00 74.47           C  
ATOM   2342  HA  PHE A 146      -4.521  -5.787   2.637  1.00 74.47           H  
ATOM   2343  C   PHE A 146      -5.614  -6.172   4.408  1.00 74.47           C  
ATOM   2344  CB  PHE A 146      -6.601  -5.613   2.144  1.00 74.47           C  
ATOM   2345  HB2 PHE A 146      -7.042  -4.855   2.791  1.00 74.47           H  
ATOM   2346  HB3 PHE A 146      -7.388  -6.333   1.919  1.00 74.47           H  
ATOM   2347  O   PHE A 146      -4.858  -5.437   5.041  1.00 74.47           O  
ATOM   2348  CG  PHE A 146      -6.152  -4.931   0.869  1.00 74.47           C  
ATOM   2349  CD1 PHE A 146      -5.784  -3.573   0.902  1.00 74.47           C  
ATOM   2350  HD1 PHE A 146      -5.862  -3.018   1.826  1.00 74.47           H  
ATOM   2351  CD2 PHE A 146      -6.084  -5.645  -0.341  1.00 74.47           C  
ATOM   2352  HD2 PHE A 146      -6.372  -6.685  -0.379  1.00 74.47           H  
ATOM   2353  CE1 PHE A 146      -5.326  -2.933  -0.263  1.00 74.47           C  
ATOM   2354  HE1 PHE A 146      -5.050  -1.889  -0.238  1.00 74.47           H  
ATOM   2355  CE2 PHE A 146      -5.641  -5.000  -1.510  1.00 74.47           C  
ATOM   2356  HE2 PHE A 146      -5.604  -5.541  -2.444  1.00 74.47           H  
ATOM   2357  CZ  PHE A 146      -5.244  -3.652  -1.468  1.00 74.47           C  
ATOM   2358  HZ  PHE A 146      -4.895  -3.166  -2.367  1.00 74.47           H  
ATOM   2359  N   GLU A 147      -6.541  -6.919   5.009  1.00 71.51           N  
ATOM   2360  H   GLU A 147      -7.159  -7.476   4.436  1.00 71.51           H  
ATOM   2361  CA  GLU A 147      -6.778  -6.895   6.457  1.00 71.51           C  
ATOM   2362  HA  GLU A 147      -6.950  -5.866   6.771  1.00 71.51           H  
ATOM   2363  C   GLU A 147      -5.570  -7.393   7.258  1.00 71.51           C  
ATOM   2364  CB  GLU A 147      -8.020  -7.739   6.793  1.00 71.51           C  
ATOM   2365  HB2 GLU A 147      -7.954  -8.698   6.278  1.00 71.51           H  
ATOM   2366  HB3 GLU A 147      -8.035  -7.947   7.863  1.00 71.51           H  
ATOM   2367  O   GLU A 147      -5.209  -6.804   8.284  1.00 71.51           O  
ATOM   2368  CG  GLU A 147      -9.342  -7.050   6.413  1.00 71.51           C  
ATOM   2369  HG2 GLU A 147     -10.159  -7.740   6.623  1.00 71.51           H  
ATOM   2370  HG3 GLU A 147      -9.346  -6.852   5.341  1.00 71.51           H  
ATOM   2371  CD  GLU A 147      -9.596  -5.732   7.169  1.00 71.51           C  
ATOM   2372  OE1 GLU A 147     -10.489  -4.973   6.739  1.00 71.51           O  
ATOM   2373  OE2 GLU A 147      -8.901  -5.460   8.176  1.00 71.51           O  
ATOM   2374  N   HIS A 148      -4.891  -8.439   6.777  1.00 70.36           N  
ATOM   2375  H   HIS A 148      -5.232  -8.906   5.949  1.00 70.36           H  
ATOM   2376  CA  HIS A 148      -3.678  -8.938   7.417  1.00 70.36           C  
ATOM   2377  HA  HIS A 148      -3.909  -9.162   8.458  1.00 70.36           H  
ATOM   2378  C   HIS A 148      -2.565  -7.881   7.417  1.00 70.36           C  
ATOM   2379  CB  HIS A 148      -3.231 -10.235   6.736  1.00 70.36           C  
ATOM   2380  HB2 HIS A 148      -2.952 -10.034   5.702  1.00 70.36           H  
ATOM   2381  HB3 HIS A 148      -4.060 -10.943   6.733  1.00 70.36           H  
ATOM   2382  O   HIS A 148      -1.999  -7.581   8.470  1.00 70.36           O  
ATOM   2383  CG  HIS A 148      -2.071 -10.874   7.452  1.00 70.36           C  
ATOM   2384  CD2 HIS A 148      -0.766 -10.882   7.047  1.00 70.36           C  
ATOM   2385  HD2 HIS A 148      -0.384 -10.445   6.137  1.00 70.36           H  
ATOM   2386  ND1 HIS A 148      -2.120 -11.499   8.678  1.00 70.36           N  
ATOM   2387  HD1 HIS A 148      -2.940 -11.609   9.256  1.00 70.36           H  
ATOM   2388  CE1 HIS A 148      -0.872 -11.880   9.002  1.00 70.36           C  
ATOM   2389  HE1 HIS A 148      -0.580 -12.366   9.921  1.00 70.36           H  
ATOM   2390  NE2 HIS A 148      -0.017 -11.536   8.029  1.00 70.36           N  
ATOM   2391  N   LEU A 149      -2.300  -7.253   6.267  1.00 82.68           N  
ATOM   2392  H   LEU A 149      -2.815  -7.520   5.441  1.00 82.68           H  
ATOM   2393  CA  LEU A 149      -1.291  -6.197   6.151  1.00 82.68           C  
ATOM   2394  HA  LEU A 149      -0.349  -6.562   6.558  1.00 82.68           H  
ATOM   2395  C   LEU A 149      -1.656  -4.953   6.967  1.00 82.68           C  
ATOM   2396  CB  LEU A 149      -1.104  -5.838   4.669  1.00 82.68           C  
ATOM   2397  HB2 LEU A 149      -2.083  -5.677   4.218  1.00 82.68           H  
ATOM   2398  HB3 LEU A 149      -0.552  -4.900   4.609  1.00 82.68           H  
ATOM   2399  O   LEU A 149      -0.803  -4.393   7.652  1.00 82.68           O  
ATOM   2400  CG  LEU A 149      -0.331  -6.892   3.858  1.00 82.68           C  
ATOM   2401  HG  LEU A 149      -0.805  -7.869   3.952  1.00 82.68           H  
ATOM   2402  CD1 LEU A 149      -0.332  -6.487   2.388  1.00 82.68           C  
ATOM   2403 HD11 LEU A 149       0.148  -7.257   1.785  1.00 82.68           H  
ATOM   2404 HD12 LEU A 149      -1.364  -6.379   2.056  1.00 82.68           H  
ATOM   2405 HD13 LEU A 149       0.202  -5.546   2.253  1.00 82.68           H  
ATOM   2406  CD2 LEU A 149       1.121  -6.992   4.329  1.00 82.68           C  
ATOM   2407 HD21 LEU A 149       1.547  -5.995   4.434  1.00 82.68           H  
ATOM   2408 HD22 LEU A 149       1.171  -7.514   5.285  1.00 82.68           H  
ATOM   2409 HD23 LEU A 149       1.719  -7.542   3.603  1.00 82.68           H  
ATOM   2410  N   LYS A 150      -2.926  -4.543   6.959  1.00 80.33           N  
ATOM   2411  H   LYS A 150      -3.574  -5.035   6.360  1.00 80.33           H  
ATOM   2412  CA  LYS A 150      -3.426  -3.403   7.741  1.00 80.33           C  
ATOM   2413  HA  LYS A 150      -2.857  -2.513   7.470  1.00 80.33           H  
ATOM   2414  C   LYS A 150      -3.241  -3.635   9.238  1.00 80.33           C  
ATOM   2415  CB  LYS A 150      -4.895  -3.211   7.362  1.00 80.33           C  
ATOM   2416  HB2 LYS A 150      -5.471  -4.052   7.746  1.00 80.33           H  
ATOM   2417  HB3 LYS A 150      -4.956  -3.235   6.274  1.00 80.33           H  
ATOM   2418  O   LYS A 150      -2.805  -2.727   9.949  1.00 80.33           O  
ATOM   2419  CG  LYS A 150      -5.546  -1.896   7.811  1.00 80.33           C  
ATOM   2420  HG2 LYS A 150      -5.022  -1.050   7.367  1.00 80.33           H  
ATOM   2421  HG3 LYS A 150      -5.542  -1.816   8.898  1.00 80.33           H  
ATOM   2422  CD  LYS A 150      -6.989  -1.962   7.289  1.00 80.33           C  
ATOM   2423  HD2 LYS A 150      -7.490  -2.798   7.776  1.00 80.33           H  
ATOM   2424  HD3 LYS A 150      -6.963  -2.178   6.220  1.00 80.33           H  
ATOM   2425  CE  LYS A 150      -7.838  -0.709   7.482  1.00 80.33           C  
ATOM   2426  HE2 LYS A 150      -7.890  -0.478   8.546  1.00 80.33           H  
ATOM   2427  HE3 LYS A 150      -7.374   0.120   6.947  1.00 80.33           H  
ATOM   2428  NZ  LYS A 150      -9.198  -0.988   6.938  1.00 80.33           N  
ATOM   2429  HZ1 LYS A 150      -9.176  -1.228   5.957  1.00 80.33           H  
ATOM   2430  HZ2 LYS A 150      -9.588  -1.821   7.356  1.00 80.33           H  
ATOM   2431  HZ3 LYS A 150      -9.857  -0.232   7.060  1.00 80.33           H  
ATOM   2432  N   THR A 151      -3.501  -4.857   9.702  1.00 73.48           N  
ATOM   2433  H   THR A 151      -3.882  -5.534   9.056  1.00 73.48           H  
ATOM   2434  CA  THR A 151      -3.233  -5.271  11.084  1.00 73.48           C  
ATOM   2435  HA  THR A 151      -3.734  -4.579  11.761  1.00 73.48           H  
ATOM   2436  C   THR A 151      -1.736  -5.207  11.380  1.00 73.48           C  
ATOM   2437  CB  THR A 151      -3.780  -6.679  11.363  1.00 73.48           C  
ATOM   2438  HB  THR A 151      -3.269  -7.410  10.737  1.00 73.48           H  
ATOM   2439  O   THR A 151      -1.331  -4.522  12.318  1.00 73.48           O  
ATOM   2440  CG2 THR A 151      -3.615  -7.072  12.833  1.00 73.48           C  
ATOM   2441 HG21 THR A 151      -2.558  -7.165  13.083  1.00 73.48           H  
ATOM   2442 HG22 THR A 151      -4.100  -8.033  13.007  1.00 73.48           H  
ATOM   2443 HG23 THR A 151      -4.074  -6.318  13.471  1.00 73.48           H  
ATOM   2444  OG1 THR A 151      -5.162  -6.726  11.091  1.00 73.48           O  
ATOM   2445  HG1 THR A 151      -5.289  -6.721  10.140  1.00 73.48           H  
ATOM   2446  N   ALA A 152      -0.902  -5.829  10.542  1.00 75.55           N  
ATOM   2447  H   ALA A 152      -1.285  -6.357   9.770  1.00 75.55           H  
ATOM   2448  CA  ALA A 152       0.546  -5.867  10.731  1.00 75.55           C  
ATOM   2449  HA  ALA A 152       0.761  -6.355  11.682  1.00 75.55           H  
ATOM   2450  C   ALA A 152       1.182  -4.465  10.780  1.00 75.55           C  
ATOM   2451  CB  ALA A 152       1.146  -6.718   9.610  1.00 75.55           C  
ATOM   2452  HB1 ALA A 152       0.990  -6.244   8.641  1.00 75.55           H  
ATOM   2453  HB2 ALA A 152       0.694  -7.709   9.606  1.00 75.55           H  
ATOM   2454  HB3 ALA A 152       2.215  -6.822   9.795  1.00 75.55           H  
ATOM   2455  O   ALA A 152       1.985  -4.173  11.667  1.00 75.55           O  
ATOM   2456  N   PHE A 153       0.779  -3.560   9.884  1.00 81.48           N  
ATOM   2457  H   PHE A 153       0.156  -3.862   9.148  1.00 81.48           H  
ATOM   2458  CA  PHE A 153       1.278  -2.180   9.852  1.00 81.48           C  
ATOM   2459  HA  PHE A 153       2.363  -2.192   9.960  1.00 81.48           H  
ATOM   2460  C   PHE A 153       0.758  -1.320  10.999  1.00 81.48           C  
ATOM   2461  CB  PHE A 153       0.915  -1.525   8.515  1.00 81.48           C  
ATOM   2462  HB2 PHE A 153       1.275  -0.497   8.524  1.00 81.48           H  
ATOM   2463  HB3 PHE A 153      -0.172  -1.494   8.433  1.00 81.48           H  
ATOM   2464  O   PHE A 153       1.404  -0.337  11.365  1.00 81.48           O  
ATOM   2465  CG  PHE A 153       1.470  -2.191   7.273  1.00 81.48           C  
ATOM   2466  CD1 PHE A 153       2.582  -3.053   7.333  1.00 81.48           C  
ATOM   2467  HD1 PHE A 153       3.075  -3.274   8.268  1.00 81.48           H  
ATOM   2468  CD2 PHE A 153       0.865  -1.929   6.031  1.00 81.48           C  
ATOM   2469  HD2 PHE A 153       0.029  -1.248   5.972  1.00 81.48           H  
ATOM   2470  CE1 PHE A 153       3.057  -3.660   6.166  1.00 81.48           C  
ATOM   2471  HE1 PHE A 153       3.913  -4.316   6.223  1.00 81.48           H  
ATOM   2472  CE2 PHE A 153       1.339  -2.551   4.865  1.00 81.48           C  
ATOM   2473  HE2 PHE A 153       0.855  -2.362   3.918  1.00 81.48           H  
ATOM   2474  CZ  PHE A 153       2.434  -3.424   4.933  1.00 81.48           C  
ATOM   2475  HZ  PHE A 153       2.788  -3.919   4.041  1.00 81.48           H  
ATOM   2476  N   SER A 154      -0.390  -1.678  11.575  1.00 71.45           N  
ATOM   2477  H   SER A 154      -0.870  -2.498  11.231  1.00 71.45           H  
ATOM   2478  CA  SER A 154      -0.921  -1.000  12.755  1.00 71.45           C  
ATOM   2479  HA  SER A 154      -0.780   0.075  12.635  1.00 71.45           H  
ATOM   2480  C   SER A 154      -0.166  -1.412  14.022  1.00 71.45           C  
ATOM   2481  CB  SER A 154      -2.425  -1.243  12.899  1.00 71.45           C  
ATOM   2482  HB2 SER A 154      -2.788  -0.708  13.777  1.00 71.45           H  
ATOM   2483  HB3 SER A 154      -2.621  -2.307  13.030  1.00 71.45           H  
ATOM   2484  O   SER A 154       0.114  -0.540  14.839  1.00 71.45           O  
ATOM   2485  OG  SER A 154      -3.106  -0.768  11.751  1.00 71.45           O  
ATOM   2486  HG  SER A 154      -2.992  -1.430  11.065  1.00 71.45           H  
ATOM   2487  N   CYS A 155       0.228  -2.689  14.171  1.00 61.83           N  
ATOM   2488  H   CYS A 155      -0.048  -3.374  13.482  1.00 61.83           H  
ATOM   2489  CA  CYS A 155       0.968  -3.151  15.357  1.00 61.83           C  
ATOM   2490  HA  CYS A 155       0.450  -2.767  16.236  1.00 61.83           H  
ATOM   2491  C   CYS A 155       2.407  -2.580  15.410  1.00 61.83           C  
ATOM   2492  CB  CYS A 155       0.971  -4.701  15.481  1.00 61.83           C  
ATOM   2493  HB2 CYS A 155       1.311  -4.946  16.487  1.00 61.83           H  
ATOM   2494  HB3 CYS A 155       1.711  -5.096  14.784  1.00 61.83           H  
ATOM   2495  O   CYS A 155       2.911  -2.315  16.497  1.00 61.83           O  
ATOM   2496  SG  CYS A 155      -0.593  -5.609  15.180  1.00 61.83           S  
ATOM   2497  N   THR A 156       3.080  -2.356  14.270  1.00 49.64           N  
ATOM   2498  H   THR A 156       2.668  -2.658  13.398  1.00 49.64           H  
ATOM   2499  CA  THR A 156       4.493  -1.912  14.250  1.00 49.64           C  
ATOM   2500  HA  THR A 156       4.989  -2.363  15.109  1.00 49.64           H  
ATOM   2501  C   THR A 156       4.742  -0.412  14.415  1.00 49.64           C  
ATOM   2502  CB  THR A 156       5.238  -2.403  12.998  1.00 49.64           C  
ATOM   2503  HB  THR A 156       6.219  -1.928  12.956  1.00 49.64           H  
ATOM   2504  O   THR A 156       5.898  -0.015  14.528  1.00 49.64           O  
ATOM   2505  CG2 THR A 156       5.463  -3.913  13.058  1.00 49.64           C  
ATOM   2506 HG21 THR A 156       6.460  -4.144  12.684  1.00 49.64           H  
ATOM   2507 HG22 THR A 156       5.431  -4.269  14.088  1.00 49.64           H  
ATOM   2508 HG23 THR A 156       4.701  -4.444  12.488  1.00 49.64           H  
ATOM   2509  OG1 THR A 156       4.526  -2.092  11.812  1.00 49.64           O  
ATOM   2510  HG1 THR A 156       4.326  -1.153  11.833  1.00 49.64           H  
ATOM   2511  N   LYS A 157       3.719   0.453  14.412  1.00 47.90           N  
ATOM   2512  H   LYS A 157       2.774   0.098  14.365  1.00 47.90           H  
ATOM   2513  CA  LYS A 157       3.955   1.901  14.596  1.00 47.90           C  
ATOM   2514  HA  LYS A 157       4.771   2.205  13.940  1.00 47.90           H  
ATOM   2515  C   LYS A 157       4.472   2.251  15.998  1.00 47.90           C  
ATOM   2516  CB  LYS A 157       2.711   2.724  14.230  1.00 47.90           C  
ATOM   2517  HB2 LYS A 157       2.818   3.720  14.659  1.00 47.90           H  
ATOM   2518  HB3 LYS A 157       1.818   2.262  14.651  1.00 47.90           H  
ATOM   2519  O   LYS A 157       5.249   3.191  16.114  1.00 47.90           O  
ATOM   2520  CG  LYS A 157       2.577   2.867  12.707  1.00 47.90           C  
ATOM   2521  HG2 LYS A 157       2.382   1.888  12.269  1.00 47.90           H  
ATOM   2522  HG3 LYS A 157       3.515   3.248  12.303  1.00 47.90           H  
ATOM   2523  CD  LYS A 157       1.450   3.834  12.321  1.00 47.90           C  
ATOM   2524  HD2 LYS A 157       0.504   3.456  12.710  1.00 47.90           H  
ATOM   2525  HD3 LYS A 157       1.658   4.811  12.756  1.00 47.90           H  
ATOM   2526  CE  LYS A 157       1.390   3.939  10.791  1.00 47.90           C  
ATOM   2527  HE2 LYS A 157       1.133   2.958  10.392  1.00 47.90           H  
ATOM   2528  HE3 LYS A 157       2.386   4.190  10.425  1.00 47.90           H  
ATOM   2529  NZ  LYS A 157       0.414   4.958  10.333  1.00 47.90           N  
ATOM   2530  HZ1 LYS A 157       0.358   4.960   9.325  1.00 47.90           H  
ATOM   2531  HZ2 LYS A 157       0.710   5.876  10.633  1.00 47.90           H  
ATOM   2532  HZ3 LYS A 157      -0.498   4.752  10.715  1.00 47.90           H  
ATOM   2533  N   ASP A 158       4.113   1.463  17.011  1.00 41.09           N  
ATOM   2534  H   ASP A 158       3.471   0.706  16.823  1.00 41.09           H  
ATOM   2535  CA  ASP A 158       4.575   1.614  18.397  1.00 41.09           C  
ATOM   2536  HA  ASP A 158       5.096   2.566  18.499  1.00 41.09           H  
ATOM   2537  C   ASP A 158       5.607   0.531  18.772  1.00 41.09           C  
ATOM   2538  CB  ASP A 158       3.371   1.642  19.369  1.00 41.09           C  
ATOM   2539  HB2 ASP A 158       2.700   0.817  19.131  1.00 41.09           H  
ATOM   2540  HB3 ASP A 158       3.727   1.498  20.389  1.00 41.09           H  
ATOM   2541  O   ASP A 158       5.528  -0.069  19.833  1.00 41.09           O  
ATOM   2542  CG  ASP A 158       2.590   2.959  19.390  1.00 41.09           C  
ATOM   2543  OD1 ASP A 158       3.191   4.015  19.096  1.00 41.09           O  
ATOM   2544  OD2 ASP A 158       1.394   2.911  19.757  1.00 41.09           O  
ATOM   2545  N   THR A 159       6.602   0.215  17.939  1.00 40.04           N  
ATOM   2546  H   THR A 159       6.699   0.695  17.056  1.00 40.04           H  
ATOM   2547  CA  THR A 159       7.601  -0.825  18.290  1.00 40.04           C  
ATOM   2548  HA  THR A 159       7.069  -1.757  18.483  1.00 40.04           H  
ATOM   2549  C   THR A 159       8.403  -0.538  19.562  1.00 40.04           C  
ATOM   2550  CB  THR A 159       8.603  -1.071  17.156  1.00 40.04           C  
ATOM   2551  HB  THR A 159       9.541  -1.450  17.562  1.00 40.04           H  
ATOM   2552  O   THR A 159       8.867  -1.477  20.204  1.00 40.04           O  
ATOM   2553  CG2 THR A 159       8.077  -2.107  16.169  1.00 40.04           C  
ATOM   2554 HG21 THR A 159       7.091  -1.811  15.810  1.00 40.04           H  
ATOM   2555 HG22 THR A 159       8.763  -2.204  15.327  1.00 40.04           H  
ATOM   2556 HG23 THR A 159       7.997  -3.073  16.666  1.00 40.04           H  
ATOM   2557  OG1 THR A 159       8.860   0.127  16.458  1.00 40.04           O  
ATOM   2558  HG1 THR A 159       9.261  -0.109  15.618  1.00 40.04           H  
ATOM   2559  N   SER A 160       8.556   0.725  19.971  1.00 41.34           N  
ATOM   2560  H   SER A 160       8.132   1.464  19.429  1.00 41.34           H  
ATOM   2561  CA  SER A 160       9.209   1.069  21.245  1.00 41.34           C  
ATOM   2562  HA  SER A 160      10.170   0.558  21.294  1.00 41.34           H  
ATOM   2563  C   SER A 160       8.400   0.628  22.471  1.00 41.34           C  
ATOM   2564  CB  SER A 160       9.466   2.574  21.311  1.00 41.34           C  
ATOM   2565  HB2 SER A 160       9.943   2.821  22.260  1.00 41.34           H  
ATOM   2566  HB3 SER A 160      10.133   2.856  20.497  1.00 41.34           H  
ATOM   2567  O   SER A 160       8.972   0.380  23.531  1.00 41.34           O  
ATOM   2568  OG  SER A 160       8.248   3.287  21.188  1.00 41.34           O  
ATOM   2569  HG  SER A 160       8.443   4.209  21.008  1.00 41.34           H  
ATOM   2570  N   LYS A 161       7.078   0.492  22.332  1.00 40.54           N  
ATOM   2571  H   LYS A 161       6.689   0.665  21.416  1.00 40.54           H  
ATOM   2572  CA  LYS A 161       6.188  -0.129  23.313  1.00 40.54           C  
ATOM   2573  HA  LYS A 161       6.741  -0.425  24.204  1.00 40.54           H  
ATOM   2574  C   LYS A 161       5.626  -1.388  22.674  1.00 40.54           C  
ATOM   2575  CB  LYS A 161       5.065   0.842  23.712  1.00 40.54           C  
ATOM   2576  HB2 LYS A 161       4.285   0.274  24.218  1.00 40.54           H  
ATOM   2577  HB3 LYS A 161       4.633   1.286  22.816  1.00 40.54           H  
ATOM   2578  O   LYS A 161       4.570  -1.328  22.053  1.00 40.54           O  
ATOM   2579  CG  LYS A 161       5.542   1.947  24.659  1.00 40.54           C  
ATOM   2580  HG2 LYS A 161       6.308   2.547  24.168  1.00 40.54           H  
ATOM   2581  HG3 LYS A 161       5.963   1.494  25.557  1.00 40.54           H  
ATOM   2582  CD  LYS A 161       4.355   2.838  25.041  1.00 40.54           C  
ATOM   2583  HD2 LYS A 161       3.969   3.311  24.139  1.00 40.54           H  
ATOM   2584  HD3 LYS A 161       3.572   2.223  25.485  1.00 40.54           H  
ATOM   2585  CE  LYS A 161       4.801   3.906  26.041  1.00 40.54           C  
ATOM   2586  HE2 LYS A 161       5.177   3.411  26.936  1.00 40.54           H  
ATOM   2587  HE3 LYS A 161       5.625   4.467  25.599  1.00 40.54           H  
ATOM   2588  NZ  LYS A 161       3.682   4.818  26.381  1.00 40.54           N  
ATOM   2589  HZ1 LYS A 161       2.920   4.298  26.793  1.00 40.54           H  
ATOM   2590  HZ2 LYS A 161       3.346   5.271  25.543  1.00 40.54           H  
ATOM   2591  HZ3 LYS A 161       3.989   5.525  27.033  1.00 40.54           H  
ATOM   2592  N   GLY A 162       6.330  -2.516  22.828  1.00 42.47           N  
ATOM   2593  H   GLY A 162       7.225  -2.458  23.291  1.00 42.47           H  
ATOM   2594  CA  GLY A 162       5.863  -3.822  22.342  1.00 42.47           C  
ATOM   2595  HA2 GLY A 162       6.365  -4.625  22.882  1.00 42.47           H  
ATOM   2596  HA3 GLY A 162       6.093  -3.908  21.280  1.00 42.47           H  
ATOM   2597  C   GLY A 162       4.358  -3.949  22.552  1.00 42.47           C  
ATOM   2598  O   GLY A 162       3.889  -3.586  23.628  1.00 42.47           O  
ATOM   2599  N   CYS A 163       3.612  -4.314  21.503  1.00 43.76           N  
ATOM   2600  H   CYS A 163       4.085  -4.546  20.641  1.00 43.76           H  
ATOM   2601  CA  CYS A 163       2.188  -4.001  21.437  1.00 43.76           C  
ATOM   2602  HA  CYS A 163       2.094  -2.915  21.445  1.00 43.76           H  
ATOM   2603  C   CYS A 163       1.423  -4.551  22.652  1.00 43.76           C  
ATOM   2604  CB  CYS A 163       1.583  -4.509  20.125  1.00 43.76           C  
ATOM   2605  HB2 CYS A 163       2.165  -4.144  19.279  1.00 43.76           H  
ATOM   2606  HB3 CYS A 163       1.591  -5.599  20.129  1.00 43.76           H  
ATOM   2607  O   CYS A 163       0.999  -5.702  22.667  1.00 43.76           O  
ATOM   2608  SG  CYS A 163      -0.113  -3.891  19.984  1.00 43.76           S  
ATOM   2609  N   SER A 164       1.215  -3.718  23.669  1.00 44.82           N  
ATOM   2610  H   SER A 164       1.688  -2.826  23.651  1.00 44.82           H  
ATOM   2611  CA  SER A 164       0.588  -4.118  24.929  1.00 44.82           C  
ATOM   2612  HA  SER A 164       1.085  -5.009  25.312  1.00 44.82           H  
ATOM   2613  C   SER A 164      -0.887  -4.461  24.732  1.00 44.82           C  
ATOM   2614  CB  SER A 164       0.749  -2.992  25.952  1.00 44.82           C  
ATOM   2615  HB2 SER A 164       0.159  -3.221  26.839  1.00 44.82           H  
ATOM   2616  HB3 SER A 164       1.799  -2.920  26.236  1.00 44.82           H  
ATOM   2617  O   SER A 164      -1.430  -5.313  25.427  1.00 44.82           O  
ATOM   2618  OG  SER A 164       0.334  -1.752  25.399  1.00 44.82           O  
ATOM   2619  HG  SER A 164       0.263  -1.115  26.114  1.00 44.82           H  
ATOM   2620  N   ASN A 165      -1.521  -3.840  23.735  1.00 45.32           N  
ATOM   2621  H   ASN A 165      -1.017  -3.102  23.264  1.00 45.32           H  
ATOM   2622  CA  ASN A 165      -2.877  -4.171  23.303  1.00 45.32           C  
ATOM   2623  HA  ASN A 165      -3.483  -4.404  24.179  1.00 45.32           H  
ATOM   2624  C   ASN A 165      -2.943  -5.416  22.411  1.00 45.32           C  
ATOM   2625  CB  ASN A 165      -3.476  -2.958  22.570  1.00 45.32           C  
ATOM   2626  HB2 ASN A 165      -4.170  -3.315  21.809  1.00 45.32           H  
ATOM   2627  HB3 ASN A 165      -2.698  -2.384  22.067  1.00 45.32           H  
ATOM   2628  O   ASN A 165      -3.982  -6.069  22.342  1.00 45.32           O  
ATOM   2629  CG  ASN A 165      -4.271  -2.043  23.480  1.00 45.32           C  
ATOM   2630  ND2 ASN A 165      -4.921  -1.053  22.917  1.00 45.32           N  
ATOM   2631 HD21 ASN A 165      -5.448  -0.468  23.549  1.00 45.32           H  
ATOM   2632 HD22 ASN A 165      -4.860  -0.897  21.921  1.00 45.32           H  
ATOM   2633  OD1 ASN A 165      -4.351  -2.194  24.684  1.00 45.32           O  
ATOM   2634  N   CYS A 166      -1.862  -5.755  21.709  1.00 45.21           N  
ATOM   2635  H   CYS A 166      -1.000  -5.256  21.875  1.00 45.21           H  
ATOM   2636  CA  CYS A 166      -1.798  -6.937  20.869  1.00 45.21           C  
ATOM   2637  HA  CYS A 166      -2.814  -7.242  20.617  1.00 45.21           H  
ATOM   2638  C   CYS A 166      -1.149  -8.074  21.662  1.00 45.21           C  
ATOM   2639  CB  CYS A 166      -1.068  -6.711  19.530  1.00 45.21           C  
ATOM   2640  HB2 CYS A 166      -1.446  -7.453  18.827  1.00 45.21           H  
ATOM   2641  HB3 CYS A 166      -0.011  -6.939  19.666  1.00 45.21           H  
ATOM   2642  O   CYS A 166      -0.050  -8.519  21.352  1.00 45.21           O  
ATOM   2643  SG  CYS A 166      -1.082  -5.107  18.709  1.00 45.21           S  
ATOM   2644  N   ASN A 167      -1.890  -8.675  22.591  1.00 42.69           N  
ATOM   2645  H   ASN A 167      -2.739  -8.227  22.906  1.00 42.69           H  
ATOM   2646  CA  ASN A 167      -1.574 -10.044  23.037  1.00 42.69           C  
ATOM   2647  HA  ASN A 167      -0.548 -10.060  23.405  1.00 42.69           H  
ATOM   2648  C   ASN A 167      -1.613 -11.067  21.884  1.00 42.69           C  
ATOM   2649  CB  ASN A 167      -2.549 -10.448  24.157  1.00 42.69           C  
ATOM   2650  HB2 ASN A 167      -2.780 -11.511  24.079  1.00 42.69           H  
ATOM   2651  HB3 ASN A 167      -3.485  -9.897  24.069  1.00 42.69           H  
ATOM   2652  O   ASN A 167      -1.325 -12.253  22.055  1.00 42.69           O  
ATOM   2653  CG  ASN A 167      -1.977 -10.241  25.545  1.00 42.69           C  
ATOM   2654  ND2 ASN A 167      -2.785 -10.408  26.562  1.00 42.69           N  
ATOM   2655 HD21 ASN A 167      -2.375 -10.234  27.468  1.00 42.69           H  
ATOM   2656 HD22 ASN A 167      -3.767 -10.606  26.432  1.00 42.69           H  
ATOM   2657  OD1 ASN A 167      -0.809  -9.973  25.748  1.00 42.69           O  
ATOM   2658  N   ASN A 168      -2.006 -10.628  20.690  1.00 43.84           N  
ATOM   2659  H   ASN A 168      -2.188  -9.639  20.593  1.00 43.84           H  
ATOM   2660  CA  ASN A 168      -2.003 -11.437  19.505  1.00 43.84           C  
ATOM   2661  HA  ASN A 168      -2.427 -12.402  19.782  1.00 43.84           H  
ATOM   2662  C   ASN A 168      -0.559 -11.693  19.062  1.00 43.84           C  
ATOM   2663  CB  ASN A 168      -2.909 -10.764  18.448  1.00 43.84           C  
ATOM   2664  HB2 ASN A 168      -2.339 -10.507  17.556  1.00 43.84           H  
ATOM   2665  HB3 ASN A 168      -3.320  -9.832  18.836  1.00 43.84           H  
ATOM   2666  O   ASN A 168       0.017 -10.935  18.281  1.00 43.84           O  
ATOM   2667  CG  ASN A 168      -4.078 -11.641  18.032  1.00 43.84           C  
ATOM   2668  ND2 ASN A 168      -5.054 -11.073  17.364  1.00 43.84           N  
ATOM   2669 HD21 ASN A 168      -5.813 -11.677  17.082  1.00 43.84           H  
ATOM   2670 HD22 ASN A 168      -5.009 -10.093  17.122  1.00 43.84           H  
ATOM   2671  OD1 ASN A 168      -4.135 -12.835  18.286  1.00 43.84           O  
ATOM   2672  N   LYS A 169      -0.030 -12.860  19.457  1.00 43.60           N  
ATOM   2673  H   LYS A 169      -0.478 -13.320  20.236  1.00 43.60           H  
ATOM   2674  CA  LYS A 169       1.112 -13.517  18.795  1.00 43.60           C  
ATOM   2675  HA  LYS A 169       2.028 -12.977  19.033  1.00 43.60           H  
ATOM   2676  C   LYS A 169       0.984 -13.488  17.259  1.00 43.60           C  
ATOM   2677  CB  LYS A 169       1.240 -14.975  19.285  1.00 43.60           C  
ATOM   2678  HB2 LYS A 169       1.935 -15.491  18.622  1.00 43.60           H  
ATOM   2679  HB3 LYS A 169       0.273 -15.472  19.211  1.00 43.60           H  
ATOM   2680  O   LYS A 169       1.985 -13.534  16.563  1.00 43.60           O  
ATOM   2681  CG  LYS A 169       1.791 -15.116  20.714  1.00 43.60           C  
ATOM   2682  HG2 LYS A 169       2.780 -14.660  20.755  1.00 43.60           H  
ATOM   2683  HG3 LYS A 169       1.135 -14.598  21.414  1.00 43.60           H  
ATOM   2684  CD  LYS A 169       1.899 -16.598  21.116  1.00 43.60           C  
ATOM   2685  HD2 LYS A 169       2.464 -17.133  20.353  1.00 43.60           H  
ATOM   2686  HD3 LYS A 169       0.896 -17.022  21.174  1.00 43.60           H  
ATOM   2687  CE  LYS A 169       2.608 -16.745  22.470  1.00 43.60           C  
ATOM   2688  HE2 LYS A 169       3.608 -16.321  22.381  1.00 43.60           H  
ATOM   2689  HE3 LYS A 169       2.067 -16.158  23.213  1.00 43.60           H  
ATOM   2690  NZ  LYS A 169       2.694 -18.165  22.904  1.00 43.60           N  
ATOM   2691  HZ1 LYS A 169       1.772 -18.563  23.006  1.00 43.60           H  
ATOM   2692  HZ2 LYS A 169       3.211 -18.709  22.228  1.00 43.60           H  
ATOM   2693  HZ3 LYS A 169       3.170 -18.231  23.792  1.00 43.60           H  
ATOM   2694  N   SER A 170      -0.235 -13.338  16.716  1.00 45.93           N  
ATOM   2695  H   SER A 170      -1.005 -13.180  17.351  1.00 45.93           H  
ATOM   2696  CA  SER A 170      -0.494 -13.146  15.281  1.00 45.93           C  
ATOM   2697  HA  SER A 170      -0.009 -13.949  14.726  1.00 45.93           H  
ATOM   2698  C   SER A 170       0.032 -11.857  14.659  1.00 45.93           C  
ATOM   2699  CB  SER A 170      -1.996 -13.207  14.970  1.00 45.93           C  
ATOM   2700  HB2 SER A 170      -2.456 -14.096  15.402  1.00 45.93           H  
ATOM   2701  HB3 SER A 170      -2.144 -13.230  13.890  1.00 45.93           H  
ATOM   2702  O   SER A 170       0.169 -11.852  13.446  1.00 45.93           O  
ATOM   2703  OG  SER A 170      -2.645 -12.086  15.503  1.00 45.93           O  
ATOM   2704  HG  SER A 170      -2.566 -11.362  14.878  1.00 45.93           H  
ATOM   2705  N   CYS A 171       0.265 -10.768  15.408  1.00 50.68           N  
ATOM   2706  H   CYS A 171       0.123 -10.794  16.408  1.00 50.68           H  
ATOM   2707  CA  CYS A 171       0.847  -9.557  14.804  1.00 50.68           C  
ATOM   2708  HA  CYS A 171       0.268  -9.266  13.927  1.00 50.68           H  
ATOM   2709  C   CYS A 171       2.287  -9.818  14.333  1.00 50.68           C  
ATOM   2710  CB  CYS A 171       0.878  -8.373  15.790  1.00 50.68           C  
ATOM   2711  HB2 CYS A 171       1.284  -8.732  16.736  1.00 50.68           H  
ATOM   2712  HB3 CYS A 171       1.591  -7.645  15.405  1.00 50.68           H  
ATOM   2713  O   CYS A 171       2.729  -9.181  13.385  1.00 50.68           O  
ATOM   2714  SG  CYS A 171      -0.645  -7.449  16.156  1.00 50.68           S  
ATOM   2715  N   ILE A 172       3.004 -10.718  15.022  1.00 48.98           N  
ATOM   2716  H   ILE A 172       2.548 -11.208  15.779  1.00 48.98           H  
ATOM   2717  CA  ILE A 172       4.422 -11.028  14.778  1.00 48.98           C  
ATOM   2718  HA  ILE A 172       4.862 -10.243  14.162  1.00 48.98           H  
ATOM   2719  C   ILE A 172       4.572 -12.338  14.003  1.00 48.98           C  
ATOM   2720  CB  ILE A 172       5.207 -11.080  16.110  1.00 48.98           C  
ATOM   2721  HB  ILE A 172       4.808 -11.898  16.709  1.00 48.98           H  
ATOM   2722  O   ILE A 172       5.474 -12.465  13.177  1.00 48.98           O  
ATOM   2723  CG1 ILE A 172       5.045  -9.766  16.912  1.00 48.98           C  
ATOM   2724 HG12 ILE A 172       3.987  -9.531  17.027  1.00 48.98           H  
ATOM   2725 HG13 ILE A 172       5.512  -8.947  16.366  1.00 48.98           H  
ATOM   2726  CG2 ILE A 172       6.700 -11.359  15.843  1.00 48.98           C  
ATOM   2727 HG21 ILE A 172       7.266 -11.391  16.774  1.00 48.98           H  
ATOM   2728 HG22 ILE A 172       6.839 -12.323  15.355  1.00 48.98           H  
ATOM   2729 HG23 ILE A 172       7.118 -10.581  15.204  1.00 48.98           H  
ATOM   2730  CD1 ILE A 172       5.631  -9.823  18.329  1.00 48.98           C  
ATOM   2731 HD11 ILE A 172       5.239 -10.690  18.861  1.00 48.98           H  
ATOM   2732 HD12 ILE A 172       5.348  -8.920  18.869  1.00 48.98           H  
ATOM   2733 HD13 ILE A 172       6.719  -9.872  18.295  1.00 48.98           H  
ATOM   2734  N   GLU A 173       3.691 -13.320  14.235  1.00 45.71           N  
ATOM   2735  H   GLU A 173       2.996 -13.209  14.959  1.00 45.71           H  
ATOM   2736  CA  GLU A 173       3.652 -14.516  13.397  1.00 45.71           C  
ATOM   2737  HA  GLU A 173       4.611 -15.030  13.459  1.00 45.71           H  
ATOM   2738  C   GLU A 173       3.432 -14.080  11.948  1.00 45.71           C  
ATOM   2739  CB  GLU A 173       2.553 -15.492  13.830  1.00 45.71           C  
ATOM   2740  HB2 GLU A 173       2.372 -16.181  13.005  1.00 45.71           H  
ATOM   2741  HB3 GLU A 173       1.633 -14.935  14.008  1.00 45.71           H  
ATOM   2742  O   GLU A 173       2.355 -13.602  11.595  1.00 45.71           O  
ATOM   2743  CG  GLU A 173       2.902 -16.331  15.072  1.00 45.71           C  
ATOM   2744  HG2 GLU A 173       3.718 -17.010  14.826  1.00 45.71           H  
ATOM   2745  HG3 GLU A 173       3.236 -15.679  15.878  1.00 45.71           H  
ATOM   2746  CD  GLU A 173       1.680 -17.137  15.523  1.00 45.71           C  
ATOM   2747  OE1 GLU A 173       1.351 -17.142  16.733  1.00 45.71           O  
ATOM   2748  OE2 GLU A 173       0.873 -17.549  14.661  1.00 45.71           O  
ATOM   2749  N   ASN A 174       4.469 -14.273  11.131  1.00 51.53           N  
ATOM   2750  H   ASN A 174       5.311 -14.643  11.549  1.00 51.53           H  
ATOM   2751  CA  ASN A 174       4.547 -13.930   9.713  1.00 51.53           C  
ATOM   2752  HA  ASN A 174       5.354 -14.545   9.314  1.00 51.53           H  
ATOM   2753  C   ASN A 174       4.963 -12.496   9.370  1.00 51.53           C  
ATOM   2754  CB  ASN A 174       3.281 -14.371   8.967  1.00 51.53           C  
ATOM   2755  HB2 ASN A 174       3.463 -14.307   7.894  1.00 51.53           H  
ATOM   2756  HB3 ASN A 174       2.463 -13.683   9.177  1.00 51.53           H  
ATOM   2757  O   ASN A 174       4.740 -12.067   8.239  1.00 51.53           O  
ATOM   2758  CG  ASN A 174       2.877 -15.788   9.297  1.00 51.53           C  
ATOM   2759  ND2 ASN A 174       1.597 -16.026   9.458  1.00 51.53           N  
ATOM   2760 HD21 ASN A 174       1.337 -16.949   9.773  1.00 51.53           H  
ATOM   2761 HD22 ASN A 174       0.966 -15.237   9.478  1.00 51.53           H  
ATOM   2762  OD1 ASN A 174       3.699 -16.680   9.425  1.00 51.53           O  
ATOM   2763  N   GLU A 175       5.644 -11.774  10.265  1.00 62.67           N  
ATOM   2764  H   GLU A 175       5.724 -12.099  11.218  1.00 62.67           H  
ATOM   2765  CA  GLU A 175       6.270 -10.495   9.893  1.00 62.67           C  
ATOM   2766  HA  GLU A 175       5.478  -9.798   9.619  1.00 62.67           H  
ATOM   2767  C   GLU A 175       7.200 -10.647   8.674  1.00 62.67           C  
ATOM   2768  CB  GLU A 175       7.030  -9.924  11.097  1.00 62.67           C  
ATOM   2769  HB2 GLU A 175       6.369  -9.924  11.965  1.00 62.67           H  
ATOM   2770  HB3 GLU A 175       7.908 -10.534  11.311  1.00 62.67           H  
ATOM   2771  O   GLU A 175       7.226  -9.811   7.771  1.00 62.67           O  
ATOM   2772  CG  GLU A 175       7.442  -8.483  10.788  1.00 62.67           C  
ATOM   2773  HG2 GLU A 175       8.141  -8.478   9.952  1.00 62.67           H  
ATOM   2774  HG3 GLU A 175       6.553  -7.932  10.483  1.00 62.67           H  
ATOM   2775  CD  GLU A 175       8.084  -7.731  11.949  1.00 62.67           C  
ATOM   2776  OE1 GLU A 175       8.282  -6.512  11.713  1.00 62.67           O  
ATOM   2777  OE2 GLU A 175       8.337  -8.322  13.017  1.00 62.67           O  
ATOM   2778  N   GLU A 176       7.880 -11.787   8.591  1.00 59.43           N  
ATOM   2779  H   GLU A 176       7.842 -12.413   9.383  1.00 59.43           H  
ATOM   2780  CA  GLU A 176       8.709 -12.166   7.456  1.00 59.43           C  
ATOM   2781  HA  GLU A 176       9.439 -11.380   7.261  1.00 59.43           H  
ATOM   2782  C   GLU A 176       7.940 -12.411   6.141  1.00 59.43           C  
ATOM   2783  CB  GLU A 176       9.445 -13.444   7.831  1.00 59.43           C  
ATOM   2784  HB2 GLU A 176       9.948 -13.748   6.913  1.00 59.43           H  
ATOM   2785  HB3 GLU A 176       8.731 -14.223   8.098  1.00 59.43           H  
ATOM   2786  O   GLU A 176       8.549 -12.412   5.070  1.00 59.43           O  
ATOM   2787  CG  GLU A 176      10.494 -13.296   8.947  1.00 59.43           C  
ATOM   2788  HG2 GLU A 176      10.012 -13.408   9.919  1.00 59.43           H  
ATOM   2789  HG3 GLU A 176      10.936 -12.301   8.889  1.00 59.43           H  
ATOM   2790  CD  GLU A 176      11.591 -14.351   8.764  1.00 59.43           C  
ATOM   2791  OE1 GLU A 176      12.785 -13.994   8.787  1.00 59.43           O  
ATOM   2792  OE2 GLU A 176      11.262 -15.466   8.316  1.00 59.43           O  
ATOM   2793  N   LEU A 177       6.618 -12.623   6.194  1.00 59.67           N  
ATOM   2794  H   LEU A 177       6.160 -12.545   7.091  1.00 59.67           H  
ATOM   2795  CA  LEU A 177       5.768 -12.804   5.010  1.00 59.67           C  
ATOM   2796  HA  LEU A 177       6.371 -13.253   4.221  1.00 59.67           H  
ATOM   2797  C   LEU A 177       5.232 -11.483   4.453  1.00 59.67           C  
ATOM   2798  CB  LEU A 177       4.609 -13.777   5.277  1.00 59.67           C  
ATOM   2799  HB2 LEU A 177       3.950 -13.336   6.026  1.00 59.67           H  
ATOM   2800  HB3 LEU A 177       4.031 -13.864   4.357  1.00 59.67           H  
ATOM   2801  O   LEU A 177       4.802 -11.441   3.301  1.00 59.67           O  
ATOM   2802  CG  LEU A 177       5.018 -15.197   5.709  1.00 59.67           C  
ATOM   2803  HG  LEU A 177       5.482 -15.158   6.694  1.00 59.67           H  
ATOM   2804  CD1 LEU A 177       3.792 -16.112   5.774  1.00 59.67           C  
ATOM   2805 HD11 LEU A 177       4.060 -17.038   6.284  1.00 59.67           H  
ATOM   2806 HD12 LEU A 177       2.969 -15.638   6.309  1.00 59.67           H  
ATOM   2807 HD13 LEU A 177       3.447 -16.345   4.767  1.00 59.67           H  
ATOM   2808  CD2 LEU A 177       5.993 -15.834   4.717  1.00 59.67           C  
ATOM   2809 HD21 LEU A 177       6.139 -16.885   4.966  1.00 59.67           H  
ATOM   2810 HD22 LEU A 177       6.961 -15.337   4.780  1.00 59.67           H  
ATOM   2811 HD23 LEU A 177       5.606 -15.739   3.702  1.00 59.67           H  
ATOM   2812  N   ILE A 178       5.286 -10.395   5.229  1.00 74.12           N  
ATOM   2813  H   ILE A 178       5.677 -10.496   6.155  1.00 74.12           H  
ATOM   2814  CA  ILE A 178       4.783  -9.076   4.823  1.00 74.12           C  
ATOM   2815  HA  ILE A 178       3.702  -9.150   4.707  1.00 74.12           H  
ATOM   2816  C   ILE A 178       5.331  -8.635   3.455  1.00 74.12           C  
ATOM   2817  CB  ILE A 178       5.068  -8.032   5.923  1.00 74.12           C  
ATOM   2818  HB  ILE A 178       6.106  -8.121   6.245  1.00 74.12           H  
ATOM   2819  O   ILE A 178       4.521  -8.238   2.613  1.00 74.12           O  
ATOM   2820  CG1 ILE A 178       4.190  -8.300   7.162  1.00 74.12           C  
ATOM   2821 HG12 ILE A 178       3.137  -8.196   6.903  1.00 74.12           H  
ATOM   2822 HG13 ILE A 178       4.355  -9.324   7.498  1.00 74.12           H  
ATOM   2823  CG2 ILE A 178       4.896  -6.591   5.422  1.00 74.12           C  
ATOM   2824 HG21 ILE A 178       5.221  -5.918   6.216  1.00 74.12           H  
ATOM   2825 HG22 ILE A 178       5.533  -6.383   4.563  1.00 74.12           H  
ATOM   2826 HG23 ILE A 178       3.854  -6.410   5.157  1.00 74.12           H  
ATOM   2827  CD1 ILE A 178       4.516  -7.367   8.333  1.00 74.12           C  
ATOM   2828 HD11 ILE A 178       5.596  -7.276   8.443  1.00 74.12           H  
ATOM   2829 HD12 ILE A 178       4.115  -7.795   9.252  1.00 74.12           H  
ATOM   2830 HD13 ILE A 178       4.079  -6.382   8.171  1.00 74.12           H  
ATOM   2831  N   PRO A 179       6.651  -8.711   3.175  1.00 71.00           N  
ATOM   2832  CA  PRO A 179       7.177  -8.310   1.871  1.00 71.00           C  
ATOM   2833  HA  PRO A 179       6.947  -7.259   1.698  1.00 71.00           H  
ATOM   2834  C   PRO A 179       6.607  -9.145   0.718  1.00 71.00           C  
ATOM   2835  CB  PRO A 179       8.692  -8.483   1.981  1.00 71.00           C  
ATOM   2836  HB2 PRO A 179       9.233  -7.734   1.404  1.00 71.00           H  
ATOM   2837  HB3 PRO A 179       8.952  -9.494   1.666  1.00 71.00           H  
ATOM   2838  O   PRO A 179       6.370  -8.614  -0.362  1.00 71.00           O  
ATOM   2839  CG  PRO A 179       8.978  -8.370   3.472  1.00 71.00           C  
ATOM   2840  HG2 PRO A 179       9.907  -8.869   3.748  1.00 71.00           H  
ATOM   2841  HG3 PRO A 179       8.988  -7.323   3.773  1.00 71.00           H  
ATOM   2842  CD  PRO A 179       7.759  -9.072   4.056  1.00 71.00           C  
ATOM   2843  HD2 PRO A 179       7.623  -8.753   5.089  1.00 71.00           H  
ATOM   2844  HD3 PRO A 179       7.909 -10.151   4.020  1.00 71.00           H  
ATOM   2845  N   TYR A 180       6.319 -10.428   0.951  1.00 65.47           N  
ATOM   2846  H   TYR A 180       6.462 -10.799   1.879  1.00 65.47           H  
ATOM   2847  CA  TYR A 180       5.739 -11.315  -0.059  1.00 65.47           C  
ATOM   2848  HA  TYR A 180       6.263 -11.159  -1.002  1.00 65.47           H  
ATOM   2849  C   TYR A 180       4.259 -11.019  -0.311  1.00 65.47           C  
ATOM   2850  CB  TYR A 180       5.934 -12.775   0.356  1.00 65.47           C  
ATOM   2851  HB2 TYR A 180       5.467 -13.402  -0.403  1.00 65.47           H  
ATOM   2852  HB3 TYR A 180       5.414 -12.966   1.295  1.00 65.47           H  
ATOM   2853  O   TYR A 180       3.823 -11.040  -1.458  1.00 65.47           O  
ATOM   2854  CG  TYR A 180       7.386 -13.182   0.492  1.00 65.47           C  
ATOM   2855  CD1 TYR A 180       8.136 -13.517  -0.649  1.00 65.47           C  
ATOM   2856  HD1 TYR A 180       7.678 -13.481  -1.627  1.00 65.47           H  
ATOM   2857  CD2 TYR A 180       8.008 -13.167   1.753  1.00 65.47           C  
ATOM   2858  HD2 TYR A 180       7.456 -12.835   2.620  1.00 65.47           H  
ATOM   2859  CE1 TYR A 180       9.495 -13.857  -0.520  1.00 65.47           C  
ATOM   2860  HE1 TYR A 180      10.088 -14.030  -1.405  1.00 65.47           H  
ATOM   2861  CE2 TYR A 180       9.354 -13.538   1.895  1.00 65.47           C  
ATOM   2862  HE2 TYR A 180       9.812 -13.513   2.873  1.00 65.47           H  
ATOM   2863  OH  TYR A 180      11.404 -14.248   0.898  1.00 65.47           O  
ATOM   2864  HH  TYR A 180      11.702 -14.011   1.780  1.00 65.47           H  
ATOM   2865  CZ  TYR A 180      10.098 -13.899   0.756  1.00 65.47           C  
ATOM   2866  N   PHE A 181       3.488 -10.679   0.727  1.00 71.89           N  
ATOM   2867  H   PHE A 181       3.877 -10.724   1.659  1.00 71.89           H  
ATOM   2868  CA  PHE A 181       2.113 -10.203   0.546  1.00 71.89           C  
ATOM   2869  HA  PHE A 181       1.564 -10.912  -0.074  1.00 71.89           H  
ATOM   2870  C   PHE A 181       2.057  -8.872  -0.195  1.00 71.89           C  
ATOM   2871  CB  PHE A 181       1.417 -10.052   1.900  1.00 71.89           C  
ATOM   2872  HB2 PHE A 181       0.431  -9.615   1.741  1.00 71.89           H  
ATOM   2873  HB3 PHE A 181       2.008  -9.359   2.499  1.00 71.89           H  
ATOM   2874  O   PHE A 181       1.173  -8.673  -1.025  1.00 71.89           O  
ATOM   2875  CG  PHE A 181       1.234 -11.324   2.688  1.00 71.89           C  
ATOM   2876  CD1 PHE A 181       0.996 -12.543   2.031  1.00 71.89           C  
ATOM   2877  HD1 PHE A 181       0.914 -12.601   0.956  1.00 71.89           H  
ATOM   2878  CD2 PHE A 181       1.354 -11.292   4.089  1.00 71.89           C  
ATOM   2879  HD2 PHE A 181       1.551 -10.359   4.596  1.00 71.89           H  
ATOM   2880  CE1 PHE A 181       0.965 -13.725   2.774  1.00 71.89           C  
ATOM   2881  HE1 PHE A 181       0.921 -14.669   2.250  1.00 71.89           H  
ATOM   2882  CE2 PHE A 181       1.231 -12.473   4.835  1.00 71.89           C  
ATOM   2883  HE2 PHE A 181       1.336 -12.451   5.909  1.00 71.89           H  
ATOM   2884  CZ  PHE A 181       1.035 -13.691   4.177  1.00 71.89           C  
ATOM   2885  HZ  PHE A 181       1.001 -14.597   4.765  1.00 71.89           H  
ATOM   2886  N   LEU A 182       3.010  -7.978   0.071  1.00 81.54           N  
ATOM   2887  H   LEU A 182       3.687  -8.190   0.790  1.00 81.54           H  
ATOM   2888  CA  LEU A 182       3.149  -6.737  -0.682  1.00 81.54           C  
ATOM   2889  HA  LEU A 182       2.187  -6.223  -0.694  1.00 81.54           H  
ATOM   2890  C   LEU A 182       3.498  -7.002  -2.146  1.00 81.54           C  
ATOM   2891  CB  LEU A 182       4.208  -5.845  -0.021  1.00 81.54           C  
ATOM   2892  HB2 LEU A 182       4.538  -5.103  -0.748  1.00 81.54           H  
ATOM   2893  HB3 LEU A 182       5.073  -6.454   0.240  1.00 81.54           H  
ATOM   2894  O   LEU A 182       2.836  -6.447  -3.016  1.00 81.54           O  
ATOM   2895  CG  LEU A 182       3.716  -5.106   1.230  1.00 81.54           C  
ATOM   2896  HG  LEU A 182       3.300  -5.809   1.951  1.00 81.54           H  
ATOM   2897  CD1 LEU A 182       4.906  -4.386   1.871  1.00 81.54           C  
ATOM   2898 HD11 LEU A 182       5.654  -5.120   2.172  1.00 81.54           H  
ATOM   2899 HD12 LEU A 182       5.355  -3.698   1.155  1.00 81.54           H  
ATOM   2900 HD13 LEU A 182       4.585  -3.826   2.749  1.00 81.54           H  
ATOM   2901  CD2 LEU A 182       2.658  -4.064   0.869  1.00 81.54           C  
ATOM   2902 HD21 LEU A 182       2.441  -3.437   1.734  1.00 81.54           H  
ATOM   2903 HD22 LEU A 182       3.026  -3.448   0.048  1.00 81.54           H  
ATOM   2904 HD23 LEU A 182       1.733  -4.551   0.561  1.00 81.54           H  
ATOM   2905  N   LEU A 183       4.475  -7.873  -2.421  1.00 72.36           N  
ATOM   2906  H   LEU A 183       5.015  -8.252  -1.657  1.00 72.36           H  
ATOM   2907  CA  LEU A 183       4.843  -8.270  -3.784  1.00 72.36           C  
ATOM   2908  HA  LEU A 183       5.186  -7.389  -4.326  1.00 72.36           H  
ATOM   2909  C   LEU A 183       3.634  -8.843  -4.536  1.00 72.36           C  
ATOM   2910  CB  LEU A 183       5.981  -9.306  -3.706  1.00 72.36           C  
ATOM   2911  HB2 LEU A 183       5.560 -10.256  -3.375  1.00 72.36           H  
ATOM   2912  HB3 LEU A 183       6.714  -8.995  -2.963  1.00 72.36           H  
ATOM   2913  O   LEU A 183       3.387  -8.492  -5.688  1.00 72.36           O  
ATOM   2914  CG  LEU A 183       6.707  -9.512  -5.049  1.00 72.36           C  
ATOM   2915  HG  LEU A 183       5.992  -9.475  -5.872  1.00 72.36           H  
ATOM   2916  CD1 LEU A 183       7.777  -8.440  -5.258  1.00 72.36           C  
ATOM   2917 HD11 LEU A 183       8.530  -8.490  -4.471  1.00 72.36           H  
ATOM   2918 HD12 LEU A 183       7.323  -7.449  -5.258  1.00 72.36           H  
ATOM   2919 HD13 LEU A 183       8.264  -8.593  -6.221  1.00 72.36           H  
ATOM   2920  CD2 LEU A 183       7.392 -10.878  -5.073  1.00 72.36           C  
ATOM   2921 HD21 LEU A 183       8.115 -10.949  -4.261  1.00 72.36           H  
ATOM   2922 HD22 LEU A 183       7.908 -11.007  -6.025  1.00 72.36           H  
ATOM   2923 HD23 LEU A 183       6.645 -11.666  -4.974  1.00 72.36           H  
ATOM   2924  N   PHE A 184       2.844  -9.673  -3.853  1.00 68.84           N  
ATOM   2925  H   PHE A 184       3.136  -9.952  -2.927  1.00 68.84           H  
ATOM   2926  CA  PHE A 184       1.624 -10.254  -4.391  1.00 68.84           C  
ATOM   2927  HA  PHE A 184       1.861 -10.757  -5.329  1.00 68.84           H  
ATOM   2928  C   PHE A 184       0.559  -9.193  -4.712  1.00 68.84           C  
ATOM   2929  CB  PHE A 184       1.117 -11.306  -3.403  1.00 68.84           C  
ATOM   2930  HB2 PHE A 184       1.002 -10.858  -2.416  1.00 68.84           H  
ATOM   2931  HB3 PHE A 184       1.854 -12.106  -3.324  1.00 68.84           H  
ATOM   2932  O   PHE A 184       0.060  -9.146  -5.833  1.00 68.84           O  
ATOM   2933  CG  PHE A 184      -0.195 -11.897  -3.837  1.00 68.84           C  
ATOM   2934  CD1 PHE A 184      -1.374 -11.557  -3.159  1.00 68.84           C  
ATOM   2935  HD1 PHE A 184      -1.340 -10.904  -2.300  1.00 68.84           H  
ATOM   2936  CD2 PHE A 184      -0.248 -12.686  -4.997  1.00 68.84           C  
ATOM   2937  HD2 PHE A 184       0.654 -12.885  -5.557  1.00 68.84           H  
ATOM   2938  CE1 PHE A 184      -2.601 -12.024  -3.639  1.00 68.84           C  
ATOM   2939  HE1 PHE A 184      -3.501 -11.691  -3.143  1.00 68.84           H  
ATOM   2940  CE2 PHE A 184      -1.477 -13.164  -5.470  1.00 68.84           C  
ATOM   2941  HE2 PHE A 184      -1.512 -13.725  -6.392  1.00 68.84           H  
ATOM   2942  CZ  PHE A 184      -2.654 -12.842  -4.783  1.00 68.84           C  
ATOM   2943  HZ  PHE A 184      -3.602 -13.170  -5.184  1.00 68.84           H  
ATOM   2944  N   LEU A 185       0.246  -8.286  -3.779  1.00 75.56           N  
ATOM   2945  H   LEU A 185       0.693  -8.341  -2.875  1.00 75.56           H  
ATOM   2946  CA  LEU A 185      -0.698  -7.194  -4.051  1.00 75.56           C  
ATOM   2947  HA  LEU A 185      -1.646  -7.614  -4.384  1.00 75.56           H  
ATOM   2948  C   LEU A 185      -0.223  -6.291  -5.193  1.00 75.56           C  
ATOM   2949  CB  LEU A 185      -0.923  -6.343  -2.792  1.00 75.56           C  
ATOM   2950  HB2 LEU A 185       0.042  -6.104  -2.345  1.00 75.56           H  
ATOM   2951  HB3 LEU A 185      -1.378  -5.404  -3.108  1.00 75.56           H  
ATOM   2952  O   LEU A 185      -1.022  -5.875  -6.026  1.00 75.56           O  
ATOM   2953  CG  LEU A 185      -1.837  -6.963  -1.723  1.00 75.56           C  
ATOM   2954  HG  LEU A 185      -1.354  -7.836  -1.284  1.00 75.56           H  
ATOM   2955  CD1 LEU A 185      -2.052  -5.911  -0.634  1.00 75.56           C  
ATOM   2956 HD11 LEU A 185      -1.090  -5.626  -0.208  1.00 75.56           H  
ATOM   2957 HD12 LEU A 185      -2.703  -6.295   0.151  1.00 75.56           H  
ATOM   2958 HD13 LEU A 185      -2.524  -5.027  -1.062  1.00 75.56           H  
ATOM   2959  CD2 LEU A 185      -3.205  -7.372  -2.273  1.00 75.56           C  
ATOM   2960 HD21 LEU A 185      -3.903  -7.563  -1.458  1.00 75.56           H  
ATOM   2961 HD22 LEU A 185      -3.599  -6.585  -2.915  1.00 75.56           H  
ATOM   2962 HD23 LEU A 185      -3.105  -8.291  -2.852  1.00 75.56           H  
ATOM   2963  N   LEU A 186       1.077  -6.007  -5.242  1.00 80.35           N  
ATOM   2964  H   LEU A 186       1.671  -6.393  -4.522  1.00 80.35           H  
ATOM   2965  CA  LEU A 186       1.683  -5.088  -6.196  1.00 80.35           C  
ATOM   2966  HA  LEU A 186       0.950  -4.324  -6.456  1.00 80.35           H  
ATOM   2967  C   LEU A 186       2.071  -5.744  -7.520  1.00 80.35           C  
ATOM   2968  CB  LEU A 186       2.889  -4.403  -5.531  1.00 80.35           C  
ATOM   2969  HB2 LEU A 186       3.549  -5.169  -5.124  1.00 80.35           H  
ATOM   2970  HB3 LEU A 186       3.460  -3.854  -6.280  1.00 80.35           H  
ATOM   2971  O   LEU A 186       2.597  -5.043  -8.374  1.00 80.35           O  
ATOM   2972  CG  LEU A 186       2.486  -3.414  -4.429  1.00 80.35           C  
ATOM   2973  HG  LEU A 186       1.769  -3.867  -3.745  1.00 80.35           H  
ATOM   2974  CD1 LEU A 186       3.709  -2.992  -3.622  1.00 80.35           C  
ATOM   2975 HD11 LEU A 186       4.132  -3.882  -3.155  1.00 80.35           H  
ATOM   2976 HD12 LEU A 186       3.421  -2.290  -2.840  1.00 80.35           H  
ATOM   2977 HD13 LEU A 186       4.449  -2.531  -4.276  1.00 80.35           H  
ATOM   2978  CD2 LEU A 186       1.877  -2.153  -5.034  1.00 80.35           C  
ATOM   2979 HD21 LEU A 186       1.829  -1.388  -4.260  1.00 80.35           H  
ATOM   2980 HD22 LEU A 186       0.876  -2.362  -5.414  1.00 80.35           H  
ATOM   2981 HD23 LEU A 186       2.503  -1.776  -5.843  1.00 80.35           H  
ATOM   2982  N   THR A 187       1.808  -7.036  -7.739  1.00 69.47           N  
ATOM   2983  H   THR A 187       1.359  -7.566  -7.005  1.00 69.47           H  
ATOM   2984  CA  THR A 187       2.305  -7.762  -8.924  1.00 69.47           C  
ATOM   2985  HA  THR A 187       3.393  -7.802  -8.882  1.00 69.47           H  
ATOM   2986  C   THR A 187       1.930  -7.058 -10.230  1.00 69.47           C  
ATOM   2987  CB  THR A 187       1.779  -9.204  -8.934  1.00 69.47           C  
ATOM   2988  HB  THR A 187       0.690  -9.193  -8.966  1.00 69.47           H  
ATOM   2989  O   THR A 187       2.781  -6.863 -11.091  1.00 69.47           O  
ATOM   2990  CG2 THR A 187       2.307 -10.028 -10.108  1.00 69.47           C  
ATOM   2991 HG21 THR A 187       1.975 -11.061 -10.004  1.00 69.47           H  
ATOM   2992 HG22 THR A 187       3.397 -10.004 -10.122  1.00 69.47           H  
ATOM   2993 HG23 THR A 187       1.925  -9.640 -11.052  1.00 69.47           H  
ATOM   2994  OG1 THR A 187       2.195  -9.878  -7.771  1.00 69.47           O  
ATOM   2995  HG1 THR A 187       2.579  -9.248  -7.157  1.00 69.47           H  
ATOM   2996  N   ALA A 188       0.686  -6.587 -10.361  1.00 67.17           N  
ATOM   2997  H   ALA A 188       0.018  -6.755  -9.623  1.00 67.17           H  
ATOM   2998  CA  ALA A 188       0.259  -5.869 -11.557  1.00 67.17           C  
ATOM   2999  HA  ALA A 188       0.539  -6.468 -12.423  1.00 67.17           H  
ATOM   3000  C   ALA A 188       0.929  -4.498 -11.716  1.00 67.17           C  
ATOM   3001  CB  ALA A 188      -1.258  -5.740 -11.533  1.00 67.17           C  
ATOM   3002  HB1 ALA A 188      -1.601  -5.186 -12.407  1.00 67.17           H  
ATOM   3003  HB2 ALA A 188      -1.708  -6.733 -11.545  1.00 67.17           H  
ATOM   3004  HB3 ALA A 188      -1.579  -5.214 -10.634  1.00 67.17           H  
ATOM   3005  O   ALA A 188       1.303  -4.140 -12.828  1.00 67.17           O  
ATOM   3006  N   PHE A 189       1.111  -3.765 -10.614  1.00 80.65           N  
ATOM   3007  H   PHE A 189       0.871  -4.178  -9.724  1.00 80.65           H  
ATOM   3008  CA  PHE A 189       1.819  -2.486 -10.604  1.00 80.65           C  
ATOM   3009  HA  PHE A 189       1.394  -1.833 -11.368  1.00 80.65           H  
ATOM   3010  C   PHE A 189       3.301  -2.662 -10.948  1.00 80.65           C  
ATOM   3011  CB  PHE A 189       1.631  -1.826  -9.231  1.00 80.65           C  
ATOM   3012  HB2 PHE A 189       0.585  -1.536  -9.129  1.00 80.65           H  
ATOM   3013  HB3 PHE A 189       1.846  -2.551  -8.446  1.00 80.65           H  
ATOM   3014  O   PHE A 189       3.828  -1.892 -11.736  1.00 80.65           O  
ATOM   3015  CG  PHE A 189       2.506  -0.609  -9.010  1.00 80.65           C  
ATOM   3016  CD1 PHE A 189       3.653  -0.703  -8.199  1.00 80.65           C  
ATOM   3017  HD1 PHE A 189       3.921  -1.644  -7.742  1.00 80.65           H  
ATOM   3018  CD2 PHE A 189       2.208   0.604  -9.658  1.00 80.65           C  
ATOM   3019  HD2 PHE A 189       1.350   0.676 -10.310  1.00 80.65           H  
ATOM   3020  CE1 PHE A 189       4.476   0.419  -8.015  1.00 80.65           C  
ATOM   3021  HE1 PHE A 189       5.372   0.341  -7.417  1.00 80.65           H  
ATOM   3022  CE2 PHE A 189       3.049   1.717  -9.490  1.00 80.65           C  
ATOM   3023  HE2 PHE A 189       2.849   2.633 -10.028  1.00 80.65           H  
ATOM   3024  CZ  PHE A 189       4.173   1.630  -8.656  1.00 80.65           C  
ATOM   3025  HZ  PHE A 189       4.827   2.482  -8.543  1.00 80.65           H  
ATOM   3026  N   LEU A 190       3.946  -3.710 -10.432  1.00 73.10           N  
ATOM   3027  H   LEU A 190       3.433  -4.314  -9.806  1.00 73.10           H  
ATOM   3028  CA  LEU A 190       5.358  -4.031 -10.662  1.00 73.10           C  
ATOM   3029  HA  LEU A 190       5.963  -3.155 -10.430  1.00 73.10           H  
ATOM   3030  C   LEU A 190       5.680  -4.388 -12.119  1.00 73.10           C  
ATOM   3031  CB  LEU A 190       5.759  -5.185  -9.727  1.00 73.10           C  
ATOM   3032  HB2 LEU A 190       5.035  -5.992  -9.839  1.00 73.10           H  
ATOM   3033  HB3 LEU A 190       6.729  -5.572 -10.038  1.00 73.10           H  
ATOM   3034  O   LEU A 190       6.841  -4.368 -12.509  1.00 73.10           O  
ATOM   3035  CG  LEU A 190       5.851  -4.781  -8.247  1.00 73.10           C  
ATOM   3036  HG  LEU A 190       4.956  -4.235  -7.948  1.00 73.10           H  
ATOM   3037  CD1 LEU A 190       5.977  -6.024  -7.366  1.00 73.10           C  
ATOM   3038 HD11 LEU A 190       6.011  -5.728  -6.318  1.00 73.10           H  
ATOM   3039 HD12 LEU A 190       5.113  -6.670  -7.518  1.00 73.10           H  
ATOM   3040 HD13 LEU A 190       6.884  -6.569  -7.626  1.00 73.10           H  
ATOM   3041  CD2 LEU A 190       7.059  -3.891  -7.978  1.00 73.10           C  
ATOM   3042 HD21 LEU A 190       6.927  -2.925  -8.468  1.00 73.10           H  
ATOM   3043 HD22 LEU A 190       7.959  -4.360  -8.374  1.00 73.10           H  
ATOM   3044 HD23 LEU A 190       7.178  -3.747  -6.905  1.00 73.10           H  
ATOM   3045  N   ARG A 191       4.669  -4.697 -12.941  1.00 64.24           N  
ATOM   3046  H   ARG A 191       3.736  -4.721 -12.555  1.00 64.24           H  
ATOM   3047  CA  ARG A 191       4.850  -4.863 -14.392  1.00 64.24           C  
ATOM   3048  HA  ARG A 191       5.775  -5.411 -14.575  1.00 64.24           H  
ATOM   3049  C   ARG A 191       5.024  -3.530 -15.123  1.00 64.24           C  
ATOM   3050  CB  ARG A 191       3.675  -5.644 -14.998  1.00 64.24           C  
ATOM   3051  HB2 ARG A 191       3.779  -5.642 -16.083  1.00 64.24           H  
ATOM   3052  HB3 ARG A 191       2.744  -5.134 -14.751  1.00 64.24           H  
ATOM   3053  O   ARG A 191       5.483  -3.536 -16.262  1.00 64.24           O  
ATOM   3054  CG  ARG A 191       3.623  -7.107 -14.532  1.00 64.24           C  
ATOM   3055  HG2 ARG A 191       4.561  -7.594 -14.799  1.00 64.24           H  
ATOM   3056  HG3 ARG A 191       3.514  -7.153 -13.448  1.00 64.24           H  
ATOM   3057  CD  ARG A 191       2.469  -7.877 -15.190  1.00 64.24           C  
ATOM   3058  HD2 ARG A 191       2.537  -8.920 -14.880  1.00 64.24           H  
ATOM   3059  HD3 ARG A 191       2.586  -7.830 -16.272  1.00 64.24           H  
ATOM   3060  NE  ARG A 191       1.151  -7.335 -14.803  1.00 64.24           N  
ATOM   3061  HE  ARG A 191       1.166  -6.499 -14.237  1.00 64.24           H  
ATOM   3062  NH1 ARG A 191      -0.179  -8.827 -15.944  1.00 64.24           N  
ATOM   3063 HH11 ARG A 191       0.637  -9.290 -16.316  1.00 64.24           H  
ATOM   3064 HH12 ARG A 191      -1.115  -9.147 -16.152  1.00 64.24           H  
ATOM   3065  NH2 ARG A 191      -1.116  -7.307 -14.632  1.00 64.24           N  
ATOM   3066 HH21 ARG A 191      -2.008  -7.758 -14.772  1.00 64.24           H  
ATOM   3067 HH22 ARG A 191      -1.089  -6.504 -14.019  1.00 64.24           H  
ATOM   3068  CZ  ARG A 191      -0.033  -7.825 -15.128  1.00 64.24           C  
ATOM   3069  N   LEU A 192       4.627  -2.410 -14.512  1.00 69.54           N  
ATOM   3070  H   LEU A 192       4.332  -2.456 -13.547  1.00 69.54           H  
ATOM   3071  CA  LEU A 192       4.765  -1.093 -15.126  1.00 69.54           C  
ATOM   3072  HA  LEU A 192       4.439  -1.182 -16.162  1.00 69.54           H  
ATOM   3073  C   LEU A 192       6.222  -0.639 -15.092  1.00 69.54           C  
ATOM   3074  CB  LEU A 192       3.891  -0.039 -14.437  1.00 69.54           C  
ATOM   3075  HB2 LEU A 192       4.095   0.929 -14.894  1.00 69.54           H  
ATOM   3076  HB3 LEU A 192       4.182   0.033 -13.389  1.00 69.54           H  
ATOM   3077  O   LEU A 192       6.888  -0.836 -14.068  1.00 69.54           O  
ATOM   3078  CG  LEU A 192       2.385  -0.311 -14.528  1.00 69.54           C  
ATOM   3079  HG  LEU A 192       2.154  -1.289 -14.105  1.00 69.54           H  
ATOM   3080  CD1 LEU A 192       1.649   0.750 -13.715  1.00 69.54           C  
ATOM   3081 HD11 LEU A 192       0.576   0.563 -13.743  1.00 69.54           H  
ATOM   3082 HD12 LEU A 192       1.863   1.730 -14.142  1.00 69.54           H  
ATOM   3083 HD13 LEU A 192       1.998   0.726 -12.682  1.00 69.54           H  
ATOM   3084  CD2 LEU A 192       1.874  -0.251 -15.970  1.00 69.54           C  
ATOM   3085 HD21 LEU A 192       2.166   0.694 -16.428  1.00 69.54           H  
ATOM   3086 HD22 LEU A 192       0.787  -0.335 -15.981  1.00 69.54           H  
ATOM   3087 HD23 LEU A 192       2.287  -1.075 -16.550  1.00 69.54           H  
ATOM   3088  N   PRO A 193       6.709   0.022 -16.153  1.00 67.57           N  
ATOM   3089  CA  PRO A 193       8.093   0.431 -16.196  1.00 67.57           C  
ATOM   3090  HA  PRO A 193       8.619  -0.522 -16.141  1.00 67.57           H  
ATOM   3091  C   PRO A 193       8.491   1.387 -15.052  1.00 67.57           C  
ATOM   3092  CB  PRO A 193       8.321   1.058 -17.574  1.00 67.57           C  
ATOM   3093  HB2 PRO A 193       9.319   0.845 -17.957  1.00 67.57           H  
ATOM   3094  HB3 PRO A 193       8.153   2.134 -17.532  1.00 67.57           H  
ATOM   3095  O   PRO A 193       9.524   1.276 -14.399  1.00 67.57           O  
ATOM   3096  CG  PRO A 193       7.237   0.417 -18.433  1.00 67.57           C  
ATOM   3097  HG2 PRO A 193       7.581  -0.553 -18.792  1.00 67.57           H  
ATOM   3098  HG3 PRO A 193       6.951   1.060 -19.266  1.00 67.57           H  
ATOM   3099  CD  PRO A 193       6.086   0.220 -17.453  1.00 67.57           C  
ATOM   3100  HD2 PRO A 193       5.466   1.116 -17.427  1.00 67.57           H  
ATOM   3101  HD3 PRO A 193       5.502  -0.642 -17.774  1.00 67.57           H  
ATOM   3102  N   GLU A 194       7.622   2.322 -14.722  1.00 73.59           N  
ATOM   3103  H   GLU A 194       6.777   2.418 -15.268  1.00 73.59           H  
ATOM   3104  CA  GLU A 194       7.924   3.364 -13.746  1.00 73.59           C  
ATOM   3105  HA  GLU A 194       8.937   3.729 -13.920  1.00 73.59           H  
ATOM   3106  C   GLU A 194       7.879   2.822 -12.303  1.00 73.59           C  
ATOM   3107  CB  GLU A 194       6.960   4.543 -13.963  1.00 73.59           C  
ATOM   3108  HB2 GLU A 194       7.261   5.344 -13.288  1.00 73.59           H  
ATOM   3109  HB3 GLU A 194       5.950   4.246 -13.679  1.00 73.59           H  
ATOM   3110  O   GLU A 194       8.336   3.476 -11.362  1.00 73.59           O  
ATOM   3111  CG  GLU A 194       6.955   5.115 -15.401  1.00 73.59           C  
ATOM   3112  HG2 GLU A 194       7.987   5.291 -15.706  1.00 73.59           H  
ATOM   3113  HG3 GLU A 194       6.456   6.083 -15.367  1.00 73.59           H  
ATOM   3114  CD  GLU A 194       6.239   4.243 -16.456  1.00 73.59           C  
ATOM   3115  OE1 GLU A 194       6.515   4.434 -17.658  1.00 73.59           O  
ATOM   3116  OE2 GLU A 194       5.453   3.346 -16.059  1.00 73.59           O  
ATOM   3117  N   SER A 195       7.343   1.610 -12.104  1.00 77.68           N  
ATOM   3118  H   SER A 195       7.090   1.079 -12.924  1.00 77.68           H  
ATOM   3119  CA  SER A 195       7.025   1.050 -10.786  1.00 77.68           C  
ATOM   3120  HA  SER A 195       6.292   1.703 -10.312  1.00 77.68           H  
ATOM   3121  C   SER A 195       8.226   0.966  -9.846  1.00 77.68           C  
ATOM   3122  CB  SER A 195       6.378  -0.323 -10.942  1.00 77.68           C  
ATOM   3123  HB2 SER A 195       6.020  -0.664  -9.970  1.00 77.68           H  
ATOM   3124  HB3 SER A 195       5.529  -0.228 -11.619  1.00 77.68           H  
ATOM   3125  O   SER A 195       8.107   1.309  -8.665  1.00 77.68           O  
ATOM   3126  OG  SER A 195       7.288  -1.275 -11.447  1.00 77.68           O  
ATOM   3127  HG  SER A 195       7.236  -1.269 -12.406  1.00 77.68           H  
ATOM   3128  N   TYR A 196       9.395   0.575 -10.358  1.00 75.04           N  
ATOM   3129  H   TYR A 196       9.405   0.263 -11.318  1.00 75.04           H  
ATOM   3130  CA  TYR A 196      10.611   0.445  -9.559  1.00 75.04           C  
ATOM   3131  HA  TYR A 196      10.372  -0.126  -8.662  1.00 75.04           H  
ATOM   3132  C   TYR A 196      11.147   1.796  -9.097  1.00 75.04           C  
ATOM   3133  CB  TYR A 196      11.675  -0.326 -10.345  1.00 75.04           C  
ATOM   3134  HB2 TYR A 196      12.582  -0.395  -9.744  1.00 75.04           H  
ATOM   3135  HB3 TYR A 196      11.921   0.220 -11.256  1.00 75.04           H  
ATOM   3136  O   TYR A 196      11.492   1.934  -7.924  1.00 75.04           O  
ATOM   3137  CG  TYR A 196      11.228  -1.726 -10.692  1.00 75.04           C  
ATOM   3138  CD1 TYR A 196      11.014  -2.662  -9.672  1.00 75.04           C  
ATOM   3139  HD1 TYR A 196      11.192  -2.376  -8.646  1.00 75.04           H  
ATOM   3140  CD2 TYR A 196      10.932  -2.067 -12.018  1.00 75.04           C  
ATOM   3141  HD2 TYR A 196      11.066  -1.326 -12.793  1.00 75.04           H  
ATOM   3142  CE1 TYR A 196      10.534  -3.947  -9.992  1.00 75.04           C  
ATOM   3143  HE1 TYR A 196      10.297  -4.663  -9.219  1.00 75.04           H  
ATOM   3144  CE2 TYR A 196      10.462  -3.349 -12.344  1.00 75.04           C  
ATOM   3145  HE2 TYR A 196      10.232  -3.613 -13.366  1.00 75.04           H  
ATOM   3146  OH  TYR A 196       9.889  -5.557 -11.635  1.00 75.04           O  
ATOM   3147  HH  TYR A 196      10.134  -6.201 -10.967  1.00 75.04           H  
ATOM   3148  CZ  TYR A 196      10.292  -4.303 -11.328  1.00 75.04           C  
ATOM   3149  N   GLU A 197      11.151   2.808  -9.968  1.00 78.76           N  
ATOM   3150  H   GLU A 197      10.794   2.651 -10.900  1.00 78.76           H  
ATOM   3151  CA  GLU A 197      11.563   4.172  -9.612  1.00 78.76           C  
ATOM   3152  HA  GLU A 197      12.577   4.144  -9.212  1.00 78.76           H  
ATOM   3153  C   GLU A 197      10.630   4.757  -8.539  1.00 78.76           C  
ATOM   3154  CB  GLU A 197      11.550   5.062 -10.868  1.00 78.76           C  
ATOM   3155  HB2 GLU A 197      12.023   4.530 -11.693  1.00 78.76           H  
ATOM   3156  HB3 GLU A 197      10.514   5.261 -11.144  1.00 78.76           H  
ATOM   3157  O   GLU A 197      11.064   5.380  -7.562  1.00 78.76           O  
ATOM   3158  CG  GLU A 197      12.304   6.387 -10.647  1.00 78.76           C  
ATOM   3159  HG2 GLU A 197      13.286   6.312 -11.115  1.00 78.76           H  
ATOM   3160  HG3 GLU A 197      12.478   6.534  -9.581  1.00 78.76           H  
ATOM   3161  CD  GLU A 197      11.562   7.613 -11.203  1.00 78.76           C  
ATOM   3162  OE1 GLU A 197      11.414   8.584 -10.422  1.00 78.76           O  
ATOM   3163  OE2 GLU A 197      11.141   7.592 -12.379  1.00 78.76           O  
ATOM   3164  N   ILE A 198       9.328   4.493  -8.664  1.00 86.70           N  
ATOM   3165  H   ILE A 198       9.026   4.021  -9.504  1.00 86.70           H  
ATOM   3166  CA  ILE A 198       8.324   4.941  -7.698  1.00 86.70           C  
ATOM   3167  HA  ILE A 198       8.442   6.014  -7.547  1.00 86.70           H  
ATOM   3168  C   ILE A 198       8.526   4.252  -6.352  1.00 86.70           C  
ATOM   3169  CB  ILE A 198       6.914   4.683  -8.242  1.00 86.70           C  
ATOM   3170  HB  ILE A 198       6.837   3.621  -8.474  1.00 86.70           H  
ATOM   3171  O   ILE A 198       8.460   4.929  -5.326  1.00 86.70           O  
ATOM   3172  CG1 ILE A 198       6.688   5.512  -9.518  1.00 86.70           C  
ATOM   3173 HG12 ILE A 198       6.374   6.526  -9.271  1.00 86.70           H  
ATOM   3174 HG13 ILE A 198       7.594   5.592 -10.119  1.00 86.70           H  
ATOM   3175  CG2 ILE A 198       5.820   5.051  -7.220  1.00 86.70           C  
ATOM   3176 HG21 ILE A 198       4.839   4.755  -7.591  1.00 86.70           H  
ATOM   3177 HG22 ILE A 198       5.989   4.546  -6.268  1.00 86.70           H  
ATOM   3178 HG23 ILE A 198       5.824   6.129  -7.055  1.00 86.70           H  
ATOM   3179  CD1 ILE A 198       5.631   4.844 -10.374  1.00 86.70           C  
ATOM   3180 HD11 ILE A 198       4.698   4.765  -9.816  1.00 86.70           H  
ATOM   3181 HD12 ILE A 198       5.934   3.833 -10.648  1.00 86.70           H  
ATOM   3182 HD13 ILE A 198       5.531   5.427 -11.289  1.00 86.70           H  
ATOM   3183  N   ILE A 199       8.780   2.941  -6.328  1.00 87.35           N  
ATOM   3184  H   ILE A 199       8.803   2.443  -7.206  1.00 87.35           H  
ATOM   3185  CA  ILE A 199       9.049   2.200  -5.089  1.00 87.35           C  
ATOM   3186  HA  ILE A 199       8.255   2.420  -4.375  1.00 87.35           H  
ATOM   3187  C   ILE A 199      10.349   2.682  -4.452  1.00 87.35           C  
ATOM   3188  CB  ILE A 199       9.052   0.676  -5.341  1.00 87.35           C  
ATOM   3189  HB  ILE A 199       9.641   0.471  -6.234  1.00 87.35           H  
ATOM   3190  O   ILE A 199      10.343   2.985  -3.261  1.00 87.35           O  
ATOM   3191  CG1 ILE A 199       7.597   0.223  -5.573  1.00 87.35           C  
ATOM   3192 HG12 ILE A 199       7.137   0.879  -6.311  1.00 87.35           H  
ATOM   3193 HG13 ILE A 199       7.029   0.319  -4.647  1.00 87.35           H  
ATOM   3194  CG2 ILE A 199       9.664  -0.115  -4.166  1.00 87.35           C  
ATOM   3195 HG21 ILE A 199       9.093   0.045  -3.252  1.00 87.35           H  
ATOM   3196 HG22 ILE A 199      10.691   0.201  -3.986  1.00 87.35           H  
ATOM   3197 HG23 ILE A 199       9.693  -1.181  -4.394  1.00 87.35           H  
ATOM   3198  CD1 ILE A 199       7.485  -1.215  -6.078  1.00 87.35           C  
ATOM   3199 HD11 ILE A 199       8.095  -1.335  -6.973  1.00 87.35           H  
ATOM   3200 HD12 ILE A 199       6.445  -1.431  -6.321  1.00 87.35           H  
ATOM   3201 HD13 ILE A 199       7.810  -1.920  -5.313  1.00 87.35           H  
ATOM   3202  N   LEU A 200      11.432   2.811  -5.225  1.00 82.80           N  
ATOM   3203  H   LEU A 200      11.364   2.547  -6.197  1.00 82.80           H  
ATOM   3204  CA  LEU A 200      12.737   3.251  -4.734  1.00 82.80           C  
ATOM   3205  HA  LEU A 200      13.061   2.560  -3.955  1.00 82.80           H  
ATOM   3206  C   LEU A 200      12.655   4.651  -4.126  1.00 82.80           C  
ATOM   3207  CB  LEU A 200      13.750   3.217  -5.892  1.00 82.80           C  
ATOM   3208  HB2 LEU A 200      13.383   3.849  -6.701  1.00 82.80           H  
ATOM   3209  HB3 LEU A 200      13.813   2.200  -6.277  1.00 82.80           H  
ATOM   3210  O   LEU A 200      13.042   4.856  -2.977  1.00 82.80           O  
ATOM   3211  CG  LEU A 200      15.164   3.692  -5.507  1.00 82.80           C  
ATOM   3212  HG  LEU A 200      15.119   4.729  -5.174  1.00 82.80           H  
ATOM   3213  CD1 LEU A 200      15.783   2.853  -4.386  1.00 82.80           C  
ATOM   3214 HD11 LEU A 200      15.767   1.800  -4.665  1.00 82.80           H  
ATOM   3215 HD12 LEU A 200      16.817   3.160  -4.226  1.00 82.80           H  
ATOM   3216 HD13 LEU A 200      15.227   2.990  -3.459  1.00 82.80           H  
ATOM   3217  CD2 LEU A 200      16.075   3.640  -6.729  1.00 82.80           C  
ATOM   3218 HD21 LEU A 200      17.069   4.009  -6.474  1.00 82.80           H  
ATOM   3219 HD22 LEU A 200      15.666   4.261  -7.526  1.00 82.80           H  
ATOM   3220 HD23 LEU A 200      16.159   2.615  -7.091  1.00 82.80           H  
ATOM   3221  N   SER A 201      12.092   5.609  -4.864  1.00 86.85           N  
ATOM   3222  H   SER A 201      11.802   5.386  -5.805  1.00 86.85           H  
ATOM   3223  CA  SER A 201      11.905   6.971  -4.357  1.00 86.85           C  
ATOM   3224  HA  SER A 201      12.866   7.326  -3.984  1.00 86.85           H  
ATOM   3225  C   SER A 201      10.931   7.012  -3.173  1.00 86.85           C  
ATOM   3226  CB  SER A 201      11.473   7.919  -5.480  1.00 86.85           C  
ATOM   3227  HB2 SER A 201      11.367   8.923  -5.070  1.00 86.85           H  
ATOM   3228  HB3 SER A 201      12.247   7.943  -6.247  1.00 86.85           H  
ATOM   3229  O   SER A 201      11.123   7.789  -2.241  1.00 86.85           O  
ATOM   3230  OG  SER A 201      10.249   7.524  -6.072  1.00 86.85           O  
ATOM   3231  HG  SER A 201      10.469   6.812  -6.678  1.00 86.85           H  
ATOM   3232  N   SER A 202       9.927   6.127  -3.136  1.00 91.06           N  
ATOM   3233  H   SER A 202       9.801   5.513  -3.928  1.00 91.06           H  
ATOM   3234  CA  SER A 202       9.018   6.001  -1.988  1.00 91.06           C  
ATOM   3235  HA  SER A 202       8.751   7.009  -1.669  1.00 91.06           H  
ATOM   3236  C   SER A 202       9.644   5.299  -0.782  1.00 91.06           C  
ATOM   3237  CB  SER A 202       7.717   5.294  -2.361  1.00 91.06           C  
ATOM   3238  HB2 SER A 202       7.928   4.281  -2.704  1.00 91.06           H  
ATOM   3239  HB3 SER A 202       7.072   5.243  -1.484  1.00 91.06           H  
ATOM   3240  O   SER A 202       9.137   5.471   0.326  1.00 91.06           O  
ATOM   3241  OG  SER A 202       7.054   6.022  -3.372  1.00 91.06           O  
ATOM   3242  HG  SER A 202       7.503   5.770  -4.182  1.00 91.06           H  
ATOM   3243  N   ALA A 203      10.734   4.550  -0.960  1.00 87.53           N  
ATOM   3244  H   ALA A 203      11.046   4.378  -1.905  1.00 87.53           H  
ATOM   3245  CA  ALA A 203      11.491   3.908   0.113  1.00 87.53           C  
ATOM   3246  HA  ALA A 203      10.790   3.545   0.864  1.00 87.53           H  
ATOM   3247  C   ALA A 203      12.466   4.874   0.821  1.00 87.53           C  
ATOM   3248  CB  ALA A 203      12.210   2.680  -0.459  1.00 87.53           C  
ATOM   3249  HB1 ALA A 203      12.718   2.151   0.348  1.00 87.53           H  
ATOM   3250  HB2 ALA A 203      11.492   2.007  -0.928  1.00 87.53           H  
ATOM   3251  HB3 ALA A 203      12.950   2.983  -1.199  1.00 87.53           H  
ATOM   3252  O   ALA A 203      12.932   4.576   1.919  1.00 87.53           O  
ATOM   3253  N   GLN A 204      12.745   6.047   0.239  1.00 87.78           N  
ATOM   3254  H   GLN A 204      12.352   6.233  -0.673  1.00 87.78           H  
ATOM   3255  CA  GLN A 204      13.607   7.077   0.832  1.00 87.78           C  
ATOM   3256  HA  GLN A 204      14.383   6.595   1.427  1.00 87.78           H  
ATOM   3257  C   GLN A 204      12.814   8.005   1.755  1.00 87.78           C  
ATOM   3258  CB  GLN A 204      14.285   7.898  -0.278  1.00 87.78           C  
ATOM   3259  HB2 GLN A 204      13.519   8.354  -0.905  1.00 87.78           H  
ATOM   3260  HB3 GLN A 204      14.862   8.702   0.178  1.00 87.78           H  
ATOM   3261  O   GLN A 204      11.825   8.592   1.329  1.00 87.78           O  
ATOM   3262  CG  GLN A 204      15.215   7.064  -1.171  1.00 87.78           C  
ATOM   3263  HG2 GLN A 204      14.639   6.283  -1.666  1.00 87.78           H  
ATOM   3264  HG3 GLN A 204      15.631   7.706  -1.947  1.00 87.78           H  
ATOM   3265  CD  GLN A 204      16.375   6.425  -0.415  1.00 87.78           C  
ATOM   3266  NE2 GLN A 204      16.919   5.337  -0.913  1.00 87.78           N  
ATOM   3267 HE21 GLN A 204      16.578   4.943  -1.778  1.00 87.78           H  
ATOM   3268 HE22 GLN A 204      17.698   4.946  -0.403  1.00 87.78           H  
ATOM   3269  OE1 GLN A 204      16.805   6.880   0.634  1.00 87.78           O  
ATOM   3270  N   ILE A 205      13.229   8.169   3.013  1.00 88.57           N  
ATOM   3271  H   ILE A 205      14.081   7.708   3.298  1.00 88.57           H  
ATOM   3272  CA  ILE A 205      12.556   9.075   3.964  1.00 88.57           C  
ATOM   3273  HA  ILE A 205      11.490   9.098   3.739  1.00 88.57           H  
ATOM   3274  C   ILE A 205      13.098  10.498   3.793  1.00 88.57           C  
ATOM   3275  CB  ILE A 205      12.707   8.582   5.424  1.00 88.57           C  
ATOM   3276  HB  ILE A 205      13.770   8.509   5.654  1.00 88.57           H  
ATOM   3277  O   ILE A 205      14.267  10.749   4.097  1.00 88.57           O  
ATOM   3278  CG1 ILE A 205      12.070   7.188   5.603  1.00 88.57           C  
ATOM   3279 HG12 ILE A 205      12.485   6.510   4.856  1.00 88.57           H  
ATOM   3280 HG13 ILE A 205      10.995   7.268   5.444  1.00 88.57           H  
ATOM   3281  CG2 ILE A 205      12.062   9.580   6.409  1.00 88.57           C  
ATOM   3282 HG21 ILE A 205      12.537  10.558   6.330  1.00 88.57           H  
ATOM   3283 HG22 ILE A 205      11.001   9.686   6.182  1.00 88.57           H  
ATOM   3284 HG23 ILE A 205      12.178   9.239   7.438  1.00 88.57           H  
ATOM   3285  CD1 ILE A 205      12.309   6.537   6.970  1.00 88.57           C  
ATOM   3286 HD11 ILE A 205      11.766   7.069   7.751  1.00 88.57           H  
ATOM   3287 HD12 ILE A 205      11.949   5.508   6.942  1.00 88.57           H  
ATOM   3288 HD13 ILE A 205      13.375   6.531   7.198  1.00 88.57           H  
ATOM   3289  N   THR A 206      12.242  11.434   3.385  1.00 90.58           N  
ATOM   3290  H   THR A 206      11.295  11.169   3.153  1.00 90.58           H  
ATOM   3291  CA  THR A 206      12.575  12.867   3.289  1.00 90.58           C  
ATOM   3292  HA  THR A 206      13.586  12.972   2.896  1.00 90.58           H  
ATOM   3293  C   THR A 206      12.535  13.558   4.653  1.00 90.58           C  
ATOM   3294  CB  THR A 206      11.631  13.602   2.329  1.00 90.58           C  
ATOM   3295  HB  THR A 206      11.958  14.638   2.233  1.00 90.58           H  
ATOM   3296  O   THR A 206      12.042  13.005   5.648  1.00 90.58           O  
ATOM   3297  CG2 THR A 206      11.635  12.970   0.938  1.00 90.58           C  
ATOM   3298 HG21 THR A 206      11.195  11.973   0.961  1.00 90.58           H  
ATOM   3299 HG22 THR A 206      12.656  12.911   0.562  1.00 90.58           H  
ATOM   3300 HG23 THR A 206      11.055  13.596   0.261  1.00 90.58           H  
ATOM   3301  OG1 THR A 206      10.339  13.590   2.893  1.00 90.58           O  
ATOM   3302  HG1 THR A 206       9.750  13.194   2.247  1.00 90.58           H  
ATOM   3303  N   LEU A 207      13.037  14.794   4.731  1.00 93.63           N  
ATOM   3304  H   LEU A 207      13.326  15.273   3.890  1.00 93.63           H  
ATOM   3305  CA  LEU A 207      12.937  15.579   5.958  1.00 93.63           C  
ATOM   3306  HA  LEU A 207      13.309  14.964   6.778  1.00 93.63           H  
ATOM   3307  C   LEU A 207      11.476  15.931   6.262  1.00 93.63           C  
ATOM   3308  CB  LEU A 207      13.814  16.828   5.824  1.00 93.63           C  
ATOM   3309  HB2 LEU A 207      14.814  16.527   5.510  1.00 93.63           H  
ATOM   3310  HB3 LEU A 207      13.397  17.463   5.043  1.00 93.63           H  
ATOM   3311  O   LEU A 207      11.048  15.810   7.412  1.00 93.63           O  
ATOM   3312  CG  LEU A 207      13.917  17.663   7.106  1.00 93.63           C  
ATOM   3313  HG  LEU A 207      12.927  17.998   7.417  1.00 93.63           H  
ATOM   3314  CD1 LEU A 207      14.566  16.895   8.259  1.00 93.63           C  
ATOM   3315 HD11 LEU A 207      15.517  16.471   7.937  1.00 93.63           H  
ATOM   3316 HD12 LEU A 207      13.898  16.101   8.594  1.00 93.63           H  
ATOM   3317 HD13 LEU A 207      14.734  17.577   9.092  1.00 93.63           H  
ATOM   3318  CD2 LEU A 207      14.772  18.890   6.810  1.00 93.63           C  
ATOM   3319 HD21 LEU A 207      14.298  19.467   6.016  1.00 93.63           H  
ATOM   3320 HD22 LEU A 207      15.763  18.576   6.482  1.00 93.63           H  
ATOM   3321 HD23 LEU A 207      14.857  19.515   7.699  1.00 93.63           H  
ATOM   3322  N   LYS A 208      10.695  16.291   5.240  1.00 95.41           N  
ATOM   3323  H   LYS A 208      11.139  16.465   4.350  1.00 95.41           H  
ATOM   3324  CA  LYS A 208       9.251  16.518   5.322  1.00 95.41           C  
ATOM   3325  HA  LYS A 208       9.066  17.369   5.979  1.00 95.41           H  
ATOM   3326  C   LYS A 208       8.525  15.316   5.905  1.00 95.41           C  
ATOM   3327  CB  LYS A 208       8.736  16.845   3.916  1.00 95.41           C  
ATOM   3328  HB2 LYS A 208       9.206  17.771   3.584  1.00 95.41           H  
ATOM   3329  HB3 LYS A 208       9.035  16.049   3.233  1.00 95.41           H  
ATOM   3330  O   LYS A 208       7.737  15.493   6.833  1.00 95.41           O  
ATOM   3331  CG  LYS A 208       7.216  17.028   3.843  1.00 95.41           C  
ATOM   3332  HG2 LYS A 208       6.700  16.134   4.191  1.00 95.41           H  
ATOM   3333  HG3 LYS A 208       6.924  17.880   4.457  1.00 95.41           H  
ATOM   3334  CD  LYS A 208       6.832  17.281   2.387  1.00 95.41           C  
ATOM   3335  HD2 LYS A 208       7.083  16.397   1.800  1.00 95.41           H  
ATOM   3336  HD3 LYS A 208       7.408  18.124   2.004  1.00 95.41           H  
ATOM   3337  CE  LYS A 208       5.342  17.582   2.257  1.00 95.41           C  
ATOM   3338  HE2 LYS A 208       4.776  16.747   2.668  1.00 95.41           H  
ATOM   3339  HE3 LYS A 208       5.116  18.479   2.834  1.00 95.41           H  
ATOM   3340  NZ  LYS A 208       5.008  17.789   0.830  1.00 95.41           N  
ATOM   3341  HZ1 LYS A 208       5.551  18.558   0.464  1.00 95.41           H  
ATOM   3342  HZ2 LYS A 208       5.267  16.972   0.296  1.00 95.41           H  
ATOM   3343  HZ3 LYS A 208       4.027  17.990   0.702  1.00 95.41           H  
ATOM   3344  N   GLU A 209       8.788  14.107   5.407  1.00 93.69           N  
ATOM   3345  H   GLU A 209       9.418  14.031   4.622  1.00 93.69           H  
ATOM   3346  CA  GLU A 209       8.174  12.888   5.939  1.00 93.69           C  
ATOM   3347  HA  GLU A 209       7.090  13.001   5.915  1.00 93.69           H  
ATOM   3348  C   GLU A 209       8.584  12.653   7.396  1.00 93.69           C  
ATOM   3349  CB  GLU A 209       8.541  11.675   5.073  1.00 93.69           C  
ATOM   3350  HB2 GLU A 209       9.615  11.502   5.129  1.00 93.69           H  
ATOM   3351  HB3 GLU A 209       8.262  11.880   4.039  1.00 93.69           H  
ATOM   3352  O   GLU A 209       7.738  12.345   8.237  1.00 93.69           O  
ATOM   3353  CG  GLU A 209       7.784  10.426   5.554  1.00 93.69           C  
ATOM   3354  HG2 GLU A 209       7.980  10.283   6.617  1.00 93.69           H  
ATOM   3355  HG3 GLU A 209       6.714  10.584   5.424  1.00 93.69           H  
ATOM   3356  CD  GLU A 209       8.203   9.139   4.848  1.00 93.69           C  
ATOM   3357  OE1 GLU A 209       7.887   8.047   5.374  1.00 93.69           O  
ATOM   3358  OE2 GLU A 209       8.889   9.200   3.811  1.00 93.69           O  
ATOM   3359  N   ARG A 210       9.863  12.852   7.729  1.00 92.73           N  
ATOM   3360  H   ARG A 210      10.511  13.093   6.993  1.00 92.73           H  
ATOM   3361  CA  ARG A 210      10.355  12.686   9.102  1.00 92.73           C  
ATOM   3362  HA  ARG A 210      10.111  11.673   9.423  1.00 92.73           H  
ATOM   3363  C   ARG A 210       9.644  13.633  10.073  1.00 92.73           C  
ATOM   3364  CB  ARG A 210      11.878  12.861   9.104  1.00 92.73           C  
ATOM   3365  HB2 ARG A 210      12.287  12.329   8.244  1.00 92.73           H  
ATOM   3366  HB3 ARG A 210      12.132  13.916   9.003  1.00 92.73           H  
ATOM   3367  O   ARG A 210       9.141  13.186  11.102  1.00 92.73           O  
ATOM   3368  CG  ARG A 210      12.517  12.292  10.378  1.00 92.73           C  
ATOM   3369  HG2 ARG A 210      12.113  12.812  11.247  1.00 92.73           H  
ATOM   3370  HG3 ARG A 210      12.276  11.232  10.465  1.00 92.73           H  
ATOM   3371  CD  ARG A 210      14.041  12.465  10.371  1.00 92.73           C  
ATOM   3372  HD2 ARG A 210      14.270  13.528  10.290  1.00 92.73           H  
ATOM   3373  HD3 ARG A 210      14.430  12.099  11.321  1.00 92.73           H  
ATOM   3374  NE  ARG A 210      14.685  11.730   9.262  1.00 92.73           N  
ATOM   3375  HE  ARG A 210      14.077  11.227   8.631  1.00 92.73           H  
ATOM   3376  NH1 ARG A 210      16.848  12.371   9.688  1.00 92.73           N  
ATOM   3377 HH11 ARG A 210      16.535  12.882  10.502  1.00 92.73           H  
ATOM   3378 HH12 ARG A 210      17.833  12.319   9.471  1.00 92.73           H  
ATOM   3379  NH2 ARG A 210      16.411  11.044   7.945  1.00 92.73           N  
ATOM   3380 HH21 ARG A 210      15.763  10.614   7.302  1.00 92.73           H  
ATOM   3381 HH22 ARG A 210      17.394  11.042   7.711  1.00 92.73           H  
ATOM   3382  CZ  ARG A 210      15.974  11.717   8.973  1.00 92.73           C  
ATOM   3383  N   VAL A 211       9.537  14.915   9.722  1.00 96.60           N  
ATOM   3384  H   VAL A 211       9.964  15.194   8.850  1.00 96.60           H  
ATOM   3385  CA  VAL A 211       8.812  15.929  10.509  1.00 96.60           C  
ATOM   3386  HA  VAL A 211       9.197  15.931  11.528  1.00 96.60           H  
ATOM   3387  C   VAL A 211       7.320  15.596  10.593  1.00 96.60           C  
ATOM   3388  CB  VAL A 211       9.034  17.330   9.903  1.00 96.60           C  
ATOM   3389  HB  VAL A 211       8.794  17.300   8.840  1.00 96.60           H  
ATOM   3390  O   VAL A 211       6.735  15.652  11.675  1.00 96.60           O  
ATOM   3391  CG1 VAL A 211       8.162  18.412  10.559  1.00 96.60           C  
ATOM   3392 HG11 VAL A 211       8.245  18.368  11.645  1.00 96.60           H  
ATOM   3393 HG12 VAL A 211       8.458  19.399  10.204  1.00 96.60           H  
ATOM   3394 HG13 VAL A 211       7.115  18.259  10.300  1.00 96.60           H  
ATOM   3395  CG2 VAL A 211      10.499  17.762  10.054  1.00 96.60           C  
ATOM   3396 HG21 VAL A 211      10.646  18.718   9.551  1.00 96.60           H  
ATOM   3397 HG22 VAL A 211      10.762  17.859  11.107  1.00 96.60           H  
ATOM   3398 HG23 VAL A 211      11.168  17.034   9.595  1.00 96.60           H  
ATOM   3399  N   TYR A 212       6.709  15.190   9.478  1.00 96.27           N  
ATOM   3400  H   TYR A 212       7.238  15.160   8.618  1.00 96.27           H  
ATOM   3401  CA  TYR A 212       5.305  14.784   9.426  1.00 96.27           C  
ATOM   3402  HA  TYR A 212       4.683  15.617   9.754  1.00 96.27           H  
ATOM   3403  C   TYR A 212       5.022  13.604  10.363  1.00 96.27           C  
ATOM   3404  CB  TYR A 212       4.930  14.436   7.978  1.00 96.27           C  
ATOM   3405  HB2 TYR A 212       5.124  15.299   7.341  1.00 96.27           H  
ATOM   3406  HB3 TYR A 212       5.566  13.624   7.625  1.00 96.27           H  
ATOM   3407  O   TYR A 212       4.030  13.625  11.094  1.00 96.27           O  
ATOM   3408  CG  TYR A 212       3.486  14.016   7.807  1.00 96.27           C  
ATOM   3409  CD1 TYR A 212       3.112  12.684   8.070  1.00 96.27           C  
ATOM   3410  HD1 TYR A 212       3.857  11.956   8.355  1.00 96.27           H  
ATOM   3411  CD2 TYR A 212       2.515  14.957   7.411  1.00 96.27           C  
ATOM   3412  HD2 TYR A 212       2.797  15.980   7.208  1.00 96.27           H  
ATOM   3413  CE1 TYR A 212       1.762  12.305   7.993  1.00 96.27           C  
ATOM   3414  HE1 TYR A 212       1.474  11.294   8.240  1.00 96.27           H  
ATOM   3415  CE2 TYR A 212       1.170  14.568   7.283  1.00 96.27           C  
ATOM   3416  HE2 TYR A 212       0.419  15.279   6.972  1.00 96.27           H  
ATOM   3417  OH  TYR A 212      -0.508  12.873   7.516  1.00 96.27           O  
ATOM   3418  HH  TYR A 212      -0.627  11.987   7.866  1.00 96.27           H  
ATOM   3419  CZ  TYR A 212       0.790  13.249   7.605  1.00 96.27           C  
ATOM   3420  N   ASN A 213       5.894  12.593  10.378  1.00 92.68           N  
ATOM   3421  H   ASN A 213       6.658  12.619   9.718  1.00 92.68           H  
ATOM   3422  CA  ASN A 213       5.750  11.405  11.216  1.00 92.68           C  
ATOM   3423  HA  ASN A 213       4.747  11.000  11.081  1.00 92.68           H  
ATOM   3424  C   ASN A 213       5.881  11.737  12.708  1.00 92.68           C  
ATOM   3425  CB  ASN A 213       6.770  10.342  10.765  1.00 92.68           C  
ATOM   3426  HB2 ASN A 213       6.823   9.555  11.517  1.00 92.68           H  
ATOM   3427  HB3 ASN A 213       7.757  10.795  10.674  1.00 92.68           H  
ATOM   3428  O   ASN A 213       5.087  11.237  13.504  1.00 92.68           O  
ATOM   3429  CG  ASN A 213       6.395   9.681   9.447  1.00 92.68           C  
ATOM   3430  ND2 ASN A 213       7.331   9.017   8.808  1.00 92.68           N  
ATOM   3431 HD21 ASN A 213       7.104   8.683   7.882  1.00 92.68           H  
ATOM   3432 HD22 ASN A 213       8.288   9.040   9.129  1.00 92.68           H  
ATOM   3433  OD1 ASN A 213       5.256   9.711   9.007  1.00 92.68           O  
ATOM   3434  N   ILE A 214       6.805  12.632  13.084  1.00 93.45           N  
ATOM   3435  H   ILE A 214       7.439  12.991  12.385  1.00 93.45           H  
ATOM   3436  CA  ILE A 214       6.931  13.120  14.468  1.00 93.45           C  
ATOM   3437  HA  ILE A 214       7.101  12.269  15.127  1.00 93.45           H  
ATOM   3438  C   ILE A 214       5.622  13.776  14.914  1.00 93.45           C  
ATOM   3439  CB  ILE A 214       8.133  14.085  14.603  1.00 93.45           C  
ATOM   3440  HB  ILE A 214       8.074  14.832  13.811  1.00 93.45           H  
ATOM   3441  O   ILE A 214       5.050  13.387  15.932  1.00 93.45           O  
ATOM   3442  CG1 ILE A 214       9.447  13.292  14.446  1.00 93.45           C  
ATOM   3443 HG12 ILE A 214       9.370  12.606  13.602  1.00 93.45           H  
ATOM   3444 HG13 ILE A 214       9.616  12.689  15.338  1.00 93.45           H  
ATOM   3445  CG2 ILE A 214       8.129  14.820  15.959  1.00 93.45           C  
ATOM   3446 HG21 ILE A 214       8.134  14.100  16.777  1.00 93.45           H  
ATOM   3447 HG22 ILE A 214       9.006  15.460  16.052  1.00 93.45           H  
ATOM   3448 HG23 ILE A 214       7.253  15.462  16.055  1.00 93.45           H  
ATOM   3449  CD1 ILE A 214      10.675  14.173  14.205  1.00 93.45           C  
ATOM   3450 HD11 ILE A 214      10.513  14.817  13.340  1.00 93.45           H  
ATOM   3451 HD12 ILE A 214      11.526  13.522  14.007  1.00 93.45           H  
ATOM   3452 HD13 ILE A 214      10.897  14.780  15.083  1.00 93.45           H  
ATOM   3453  N   ILE A 215       5.093  14.711  14.124  1.00 96.22           N  
ATOM   3454  H   ILE A 215       5.593  14.974  13.287  1.00 96.22           H  
ATOM   3455  CA  ILE A 215       3.857  15.425  14.473  1.00 96.22           C  
ATOM   3456  HA  ILE A 215       3.968  15.832  15.478  1.00 96.22           H  
ATOM   3457  C   ILE A 215       2.666  14.457  14.509  1.00 96.22           C  
ATOM   3458  CB  ILE A 215       3.637  16.605  13.503  1.00 96.22           C  
ATOM   3459  HB  ILE A 215       3.629  16.215  12.485  1.00 96.22           H  
ATOM   3460  O   ILE A 215       1.870  14.487  15.446  1.00 96.22           O  
ATOM   3461  CG1 ILE A 215       4.788  17.633  13.643  1.00 96.22           C  
ATOM   3462 HG12 ILE A 215       4.665  18.199  14.566  1.00 96.22           H  
ATOM   3463 HG13 ILE A 215       5.749  17.121  13.705  1.00 96.22           H  
ATOM   3464  CG2 ILE A 215       2.286  17.293  13.778  1.00 96.22           C  
ATOM   3465 HG21 ILE A 215       2.141  18.129  13.094  1.00 96.22           H  
ATOM   3466 HG22 ILE A 215       2.254  17.659  14.804  1.00 96.22           H  
ATOM   3467 HG23 ILE A 215       1.460  16.599  13.622  1.00 96.22           H  
ATOM   3468  CD1 ILE A 215       4.888  18.603  12.464  1.00 96.22           C  
ATOM   3469 HD11 ILE A 215       4.952  18.038  11.534  1.00 96.22           H  
ATOM   3470 HD12 ILE A 215       4.024  19.267  12.436  1.00 96.22           H  
ATOM   3471 HD13 ILE A 215       5.787  19.209  12.570  1.00 96.22           H  
ATOM   3472  N   SER A 216       2.573  13.549  13.535  1.00 93.08           N  
ATOM   3473  H   SER A 216       3.270  13.570  12.805  1.00 93.08           H  
ATOM   3474  CA  SER A 216       1.488  12.563  13.429  1.00 93.08           C  
ATOM   3475  HA  SER A 216       0.533  13.086  13.489  1.00 93.08           H  
ATOM   3476  C   SER A 216       1.500  11.512  14.539  1.00 93.08           C  
ATOM   3477  CB  SER A 216       1.545  11.836  12.086  1.00 93.08           C  
ATOM   3478  HB2 SER A 216       0.723  11.121  12.035  1.00 93.08           H  
ATOM   3479  HB3 SER A 216       2.488  11.297  11.996  1.00 93.08           H  
ATOM   3480  O   SER A 216       0.453  10.939  14.831  1.00 93.08           O  
ATOM   3481  OG  SER A 216       1.417  12.753  11.023  1.00 93.08           O  
ATOM   3482  HG  SER A 216       2.273  13.168  10.894  1.00 93.08           H  
ATOM   3483  N   SER A 217       2.649  11.263  15.177  1.00 90.31           N  
ATOM   3484  H   SER A 217       3.497  11.697  14.841  1.00 90.31           H  
ATOM   3485  CA  SER A 217       2.737  10.369  16.341  1.00 90.31           C  
ATOM   3486  HA  SER A 217       2.235   9.432  16.101  1.00 90.31           H  
ATOM   3487  C   SER A 217       2.058  10.952  17.585  1.00 90.31           C  
ATOM   3488  CB  SER A 217       4.203  10.050  16.658  1.00 90.31           C  
ATOM   3489  HB2 SER A 217       4.736   9.797  15.742  1.00 90.31           H  
ATOM   3490  HB3 SER A 217       4.234   9.184  17.320  1.00 90.31           H  
ATOM   3491  O   SER A 217       1.646  10.222  18.482  1.00 90.31           O  
ATOM   3492  OG  SER A 217       4.841  11.133  17.310  1.00 90.31           O  
ATOM   3493  HG  SER A 217       4.916  11.890  16.724  1.00 90.31           H  
ATOM   3494  N   SER A 218       1.932  12.279  17.662  1.00 94.03           N  
ATOM   3495  H   SER A 218       2.290  12.829  16.895  1.00 94.03           H  
ATOM   3496  CA  SER A 218       1.307  12.985  18.784  1.00 94.03           C  
ATOM   3497  HA  SER A 218       0.537  12.357  19.231  1.00 94.03           H  
ATOM   3498  C   SER A 218       0.637  14.273  18.292  1.00 94.03           C  
ATOM   3499  CB  SER A 218       2.353  13.267  19.865  1.00 94.03           C  
ATOM   3500  HB2 SER A 218       1.935  13.936  20.616  1.00 94.03           H  
ATOM   3501  HB3 SER A 218       3.226  13.741  19.415  1.00 94.03           H  
ATOM   3502  O   SER A 218       1.104  15.369  18.602  1.00 94.03           O  
ATOM   3503  OG  SER A 218       2.735  12.065  20.498  1.00 94.03           O  
ATOM   3504  HG  SER A 218       2.652  11.342  19.872  1.00 94.03           H  
ATOM   3505  N   PRO A 219      -0.460  14.171  17.521  1.00 92.80           N  
ATOM   3506  CA  PRO A 219      -1.062  15.311  16.828  1.00 92.80           C  
ATOM   3507  HA  PRO A 219      -0.295  15.842  16.264  1.00 92.80           H  
ATOM   3508  C   PRO A 219      -1.714  16.313  17.789  1.00 92.80           C  
ATOM   3509  CB  PRO A 219      -2.065  14.695  15.846  1.00 92.80           C  
ATOM   3510  HB2 PRO A 219      -2.944  15.323  15.700  1.00 92.80           H  
ATOM   3511  HB3 PRO A 219      -1.569  14.519  14.892  1.00 92.80           H  
ATOM   3512  O   PRO A 219      -1.790  17.500  17.475  1.00 92.80           O  
ATOM   3513  CG  PRO A 219      -2.424  13.351  16.480  1.00 92.80           C  
ATOM   3514  HG2 PRO A 219      -2.670  12.599  15.730  1.00 92.80           H  
ATOM   3515  HG3 PRO A 219      -3.239  13.481  17.192  1.00 92.80           H  
ATOM   3516  CD  PRO A 219      -1.160  12.938  17.214  1.00 92.80           C  
ATOM   3517  HD2 PRO A 219      -1.415  12.382  18.116  1.00 92.80           H  
ATOM   3518  HD3 PRO A 219      -0.543  12.324  16.558  1.00 92.80           H  
ATOM   3519  N   SER A 220      -2.136  15.857  18.975  1.00 94.00           N  
ATOM   3520  H   SER A 220      -2.054  14.870  19.175  1.00 94.00           H  
ATOM   3521  CA  SER A 220      -2.675  16.707  20.040  1.00 94.00           C  
ATOM   3522  HA  SER A 220      -3.396  17.392  19.592  1.00 94.00           H  
ATOM   3523  C   SER A 220      -1.619  17.563  20.741  1.00 94.00           C  
ATOM   3524  CB  SER A 220      -3.418  15.859  21.073  1.00 94.00           C  
ATOM   3525  HB2 SER A 220      -3.795  16.505  21.866  1.00 94.00           H  
ATOM   3526  HB3 SER A 220      -4.263  15.361  20.597  1.00 94.00           H  
ATOM   3527  O   SER A 220      -1.958  18.600  21.311  1.00 94.00           O  
ATOM   3528  OG  SER A 220      -2.542  14.889  21.619  1.00 94.00           O  
ATOM   3529  HG  SER A 220      -2.944  14.528  22.413  1.00 94.00           H  
ATOM   3530  N   ARG A 221      -0.338  17.173  20.683  1.00 94.96           N  
ATOM   3531  H   ARG A 221      -0.109  16.362  20.127  1.00 94.96           H  
ATOM   3532  CA  ARG A 221       0.756  17.967  21.249  1.00 94.96           C  
ATOM   3533  HA  ARG A 221       0.474  18.239  22.266  1.00 94.96           H  
ATOM   3534  C   ARG A 221       0.913  19.261  20.451  1.00 94.96           C  
ATOM   3535  CB  ARG A 221       2.044  17.127  21.315  1.00 94.96           C  
ATOM   3536  HB2 ARG A 221       2.297  16.781  20.313  1.00 94.96           H  
ATOM   3537  HB3 ARG A 221       1.859  16.255  21.943  1.00 94.96           H  
ATOM   3538  O   ARG A 221       0.849  19.268  19.220  1.00 94.96           O  
ATOM   3539  CG  ARG A 221       3.249  17.900  21.875  1.00 94.96           C  
ATOM   3540  HG2 ARG A 221       2.990  18.332  22.842  1.00 94.96           H  
ATOM   3541  HG3 ARG A 221       3.512  18.702  21.184  1.00 94.96           H  
ATOM   3542  CD  ARG A 221       4.465  16.984  22.044  1.00 94.96           C  
ATOM   3543  HD2 ARG A 221       4.248  16.247  22.817  1.00 94.96           H  
ATOM   3544  HD3 ARG A 221       4.643  16.460  21.105  1.00 94.96           H  
ATOM   3545  NE  ARG A 221       5.671  17.751  22.410  1.00 94.96           N  
ATOM   3546  HE  ARG A 221       5.591  18.757  22.442  1.00 94.96           H  
ATOM   3547  NH1 ARG A 221       7.138  15.984  22.546  1.00 94.96           N  
ATOM   3548 HH11 ARG A 221       6.426  15.372  22.172  1.00 94.96           H  
ATOM   3549 HH12 ARG A 221       8.076  15.642  22.694  1.00 94.96           H  
ATOM   3550  NH2 ARG A 221       7.853  18.055  22.974  1.00 94.96           N  
ATOM   3551 HH21 ARG A 221       7.719  19.056  22.974  1.00 94.96           H  
ATOM   3552 HH22 ARG A 221       8.784  17.694  23.130  1.00 94.96           H  
ATOM   3553  CZ  ARG A 221       6.877  17.259  22.641  1.00 94.96           C  
ATOM   3554  N   GLN A 222       1.133  20.361  21.166  1.00 94.85           N  
ATOM   3555  H   GLN A 222       1.148  20.284  22.173  1.00 94.85           H  
ATOM   3556  CA  GLN A 222       1.428  21.668  20.578  1.00 94.85           C  
ATOM   3557  HA  GLN A 222       0.842  21.788  19.666  1.00 94.85           H  
ATOM   3558  C   GLN A 222       2.903  21.737  20.170  1.00 94.85           C  
ATOM   3559  CB  GLN A 222       1.039  22.796  21.552  1.00 94.85           C  
ATOM   3560  HB2 GLN A 222       1.580  22.655  22.488  1.00 94.85           H  
ATOM   3561  HB3 GLN A 222       1.348  23.751  21.128  1.00 94.85           H  
ATOM   3562  O   GLN A 222       3.712  22.363  20.850  1.00 94.85           O  
ATOM   3563  CG  GLN A 222      -0.464  22.873  21.870  1.00 94.85           C  
ATOM   3564  HG2 GLN A 222      -0.606  23.618  22.653  1.00 94.85           H  
ATOM   3565  HG3 GLN A 222      -0.805  21.917  22.267  1.00 94.85           H  
ATOM   3566  CD  GLN A 222      -1.357  23.265  20.692  1.00 94.85           C  
ATOM   3567  NE2 GLN A 222      -2.656  23.265  20.886  1.00 94.85           N  
ATOM   3568 HE21 GLN A 222      -3.260  23.571  20.137  1.00 94.85           H  
ATOM   3569 HE22 GLN A 222      -3.041  23.070  21.799  1.00 94.85           H  
ATOM   3570  OE1 GLN A 222      -0.934  23.526  19.575  1.00 94.85           O  
ATOM   3571  N   TRP A 223       3.262  21.030  19.098  1.00 96.25           N  
ATOM   3572  H   TRP A 223       2.550  20.521  18.594  1.00 96.25           H  
ATOM   3573  CA  TRP A 223       4.636  21.004  18.601  1.00 96.25           C  
ATOM   3574  HA  TRP A 223       5.295  20.685  19.408  1.00 96.25           H  
ATOM   3575  C   TRP A 223       5.088  22.391  18.152  1.00 96.25           C  
ATOM   3576  CB  TRP A 223       4.778  20.014  17.441  1.00 96.25           C  
ATOM   3577  HB2 TRP A 223       5.780  20.123  17.028  1.00 96.25           H  
ATOM   3578  HB3 TRP A 223       4.083  20.275  16.642  1.00 96.25           H  
ATOM   3579  O   TRP A 223       4.414  23.055  17.362  1.00 96.25           O  
ATOM   3580  CG  TRP A 223       4.608  18.577  17.806  1.00 96.25           C  
ATOM   3581  CD1 TRP A 223       3.485  17.833  17.683  1.00 96.25           C  
ATOM   3582  HD1 TRP A 223       2.535  18.188  17.313  1.00 96.25           H  
ATOM   3583  CD2 TRP A 223       5.617  17.688  18.365  1.00 96.25           C  
ATOM   3584  CE2 TRP A 223       5.048  16.390  18.515  1.00 96.25           C  
ATOM   3585  CE3 TRP A 223       6.962  17.859  18.749  1.00 96.25           C  
ATOM   3586  HE3 TRP A 223       7.424  18.828  18.631  1.00 96.25           H  
ATOM   3587  NE1 TRP A 223       3.742  16.541  18.094  1.00 96.25           N  
ATOM   3588  HE1 TRP A 223       3.031  15.824  18.089  1.00 96.25           H  
ATOM   3589  CH2 TRP A 223       7.136  15.505  19.368  1.00 96.25           C  
ATOM   3590  HH2 TRP A 223       7.731  14.669  19.704  1.00 96.25           H  
ATOM   3591  CZ2 TRP A 223       5.791  15.306  19.007  1.00 96.25           C  
ATOM   3592  HZ2 TRP A 223       5.354  14.320  19.061  1.00 96.25           H  
ATOM   3593  CZ3 TRP A 223       7.716  16.782  19.248  1.00 96.25           C  
ATOM   3594  HZ3 TRP A 223       8.754  16.934  19.503  1.00 96.25           H  
ATOM   3595  N   LYS A 224       6.275  22.794  18.600  1.00 97.19           N  
ATOM   3596  H   LYS A 224       6.710  22.265  19.342  1.00 97.19           H  
ATOM   3597  CA  LYS A 224       7.001  23.947  18.067  1.00 97.19           C  
ATOM   3598  HA  LYS A 224       6.316  24.559  17.480  1.00 97.19           H  
ATOM   3599  C   LYS A 224       8.115  23.491  17.130  1.00 97.19           C  
ATOM   3600  CB  LYS A 224       7.531  24.797  19.230  1.00 97.19           C  
ATOM   3601  HB2 LYS A 224       8.192  24.189  19.847  1.00 97.19           H  
ATOM   3602  HB3 LYS A 224       8.109  25.630  18.831  1.00 97.19           H  
ATOM   3603  O   LYS A 224       8.582  22.355  17.194  1.00 97.19           O  
ATOM   3604  CG  LYS A 224       6.392  25.352  20.098  1.00 97.19           C  
ATOM   3605  HG2 LYS A 224       5.823  24.531  20.535  1.00 97.19           H  
ATOM   3606  HG3 LYS A 224       5.727  25.956  19.481  1.00 97.19           H  
ATOM   3607  CD  LYS A 224       6.959  26.212  21.230  1.00 97.19           C  
ATOM   3608  HD2 LYS A 224       7.627  25.597  21.833  1.00 97.19           H  
ATOM   3609  HD3 LYS A 224       7.523  27.043  20.807  1.00 97.19           H  
ATOM   3610  CE  LYS A 224       5.818  26.742  22.103  1.00 97.19           C  
ATOM   3611  HE2 LYS A 224       5.250  25.889  22.474  1.00 97.19           H  
ATOM   3612  HE3 LYS A 224       5.153  27.346  21.485  1.00 97.19           H  
ATOM   3613  NZ  LYS A 224       6.341  27.541  23.239  1.00 97.19           N  
ATOM   3614  HZ1 LYS A 224       6.953  26.970  23.804  1.00 97.19           H  
ATOM   3615  HZ2 LYS A 224       5.588  27.871  23.825  1.00 97.19           H  
ATOM   3616  HZ3 LYS A 224       6.871  28.335  22.908  1.00 97.19           H  
ATOM   3617  N   LEU A 225       8.582  24.414  16.285  1.00 97.39           N  
ATOM   3618  H   LEU A 225       8.121  25.313  16.257  1.00 97.39           H  
ATOM   3619  CA  LEU A 225       9.736  24.178  15.413  1.00 97.39           C  
ATOM   3620  HA  LEU A 225       9.492  23.356  14.740  1.00 97.39           H  
ATOM   3621  C   LEU A 225      10.976  23.761  16.222  1.00 97.39           C  
ATOM   3622  CB  LEU A 225      10.012  25.451  14.589  1.00 97.39           C  
ATOM   3623  HB2 LEU A 225      10.184  26.275  15.283  1.00 97.39           H  
ATOM   3624  HB3 LEU A 225       9.129  25.687  13.996  1.00 97.39           H  
ATOM   3625  O   LEU A 225      11.702  22.880  15.779  1.00 97.39           O  
ATOM   3626  CG  LEU A 225      11.233  25.348  13.650  1.00 97.39           C  
ATOM   3627  HG  LEU A 225      12.116  25.038  14.210  1.00 97.39           H  
ATOM   3628  CD1 LEU A 225      10.997  24.371  12.503  1.00 97.39           C  
ATOM   3629 HD11 LEU A 225      10.764  23.380  12.891  1.00 97.39           H  
ATOM   3630 HD12 LEU A 225      10.173  24.730  11.887  1.00 97.39           H  
ATOM   3631 HD13 LEU A 225      11.898  24.303  11.893  1.00 97.39           H  
ATOM   3632  CD2 LEU A 225      11.535  26.713  13.031  1.00 97.39           C  
ATOM   3633 HD21 LEU A 225      12.418  26.633  12.397  1.00 97.39           H  
ATOM   3634 HD22 LEU A 225      10.686  27.054  12.439  1.00 97.39           H  
ATOM   3635 HD23 LEU A 225      11.742  27.433  13.822  1.00 97.39           H  
ATOM   3636  N   THR A 226      11.194  24.376  17.392  1.00 96.87           N  
ATOM   3637  H   THR A 226      10.516  25.046  17.725  1.00 96.87           H  
ATOM   3638  CA  THR A 226      12.272  24.032  18.339  1.00 96.87           C  
ATOM   3639  HA  THR A 226      13.248  24.150  17.867  1.00 96.87           H  
ATOM   3640  C   THR A 226      12.190  22.579  18.774  1.00 96.87           C  
ATOM   3641  CB  THR A 226      12.222  24.934  19.585  1.00 96.87           C  
ATOM   3642  HB  THR A 226      12.867  24.527  20.364  1.00 96.87           H  
ATOM   3643  O   THR A 226      13.157  21.848  18.615  1.00 96.87           O  
ATOM   3644  CG2 THR A 226      12.681  26.359  19.267  1.00 96.87           C  
ATOM   3645 HG21 THR A 226      12.508  26.993  20.137  1.00 96.87           H  
ATOM   3646 HG22 THR A 226      12.136  26.761  18.413  1.00 96.87           H  
ATOM   3647 HG23 THR A 226      13.752  26.350  19.068  1.00 96.87           H  
ATOM   3648  OG1 THR A 226      10.896  25.034  20.076  1.00 96.87           O  
ATOM   3649  HG1 THR A 226      10.801  24.366  20.759  1.00 96.87           H  
ATOM   3650  N   ASP A 227      11.007  22.138  19.205  1.00 96.99           N  
ATOM   3651  H   ASP A 227      10.263  22.807  19.342  1.00 96.99           H  
ATOM   3652  CA  ASP A 227      10.803  20.787  19.725  1.00 96.99           C  
ATOM   3653  HA  ASP A 227      11.444  20.639  20.593  1.00 96.99           H  
ATOM   3654  C   ASP A 227      11.149  19.731  18.675  1.00 96.99           C  
ATOM   3655  CB  ASP A 227       9.335  20.577  20.129  1.00 96.99           C  
ATOM   3656  HB2 ASP A 227       8.733  20.537  19.221  1.00 96.99           H  
ATOM   3657  HB3 ASP A 227       9.245  19.611  20.627  1.00 96.99           H  
ATOM   3658  O   ASP A 227      11.794  18.736  18.982  1.00 96.99           O  
ATOM   3659  CG  ASP A 227       8.721  21.645  21.029  1.00 96.99           C  
ATOM   3660  OD1 ASP A 227       9.455  22.398  21.701  1.00 96.99           O  
ATOM   3661  OD2 ASP A 227       7.472  21.723  20.999  1.00 96.99           O  
ATOM   3662  N   VAL A 228      10.718  19.943  17.426  1.00 97.08           N  
ATOM   3663  H   VAL A 228      10.196  20.788  17.241  1.00 97.08           H  
ATOM   3664  CA  VAL A 228      11.002  19.004  16.336  1.00 97.08           C  
ATOM   3665  HA  VAL A 228      10.826  17.993  16.702  1.00 97.08           H  
ATOM   3666  C   VAL A 228      12.468  19.054  15.926  1.00 97.08           C  
ATOM   3667  CB  VAL A 228      10.076  19.236  15.132  1.00 97.08           C  
ATOM   3668  HB  VAL A 228      10.161  20.266  14.787  1.00 97.08           H  
ATOM   3669  O   VAL A 228      13.034  17.999  15.664  1.00 97.08           O  
ATOM   3670  CG1 VAL A 228      10.420  18.300  13.967  1.00 97.08           C  
ATOM   3671 HG11 VAL A 228      11.416  18.517  13.581  1.00 97.08           H  
ATOM   3672 HG12 VAL A 228      10.378  17.262  14.296  1.00 97.08           H  
ATOM   3673 HG13 VAL A 228       9.707  18.457  13.158  1.00 97.08           H  
ATOM   3674  CG2 VAL A 228       8.623  18.958  15.544  1.00 97.08           C  
ATOM   3675 HG21 VAL A 228       7.989  18.845  14.665  1.00 97.08           H  
ATOM   3676 HG22 VAL A 228       8.252  19.775  16.163  1.00 97.08           H  
ATOM   3677 HG23 VAL A 228       8.569  18.030  16.113  1.00 97.08           H  
ATOM   3678  N   ALA A 229      13.076  20.243  15.882  1.00 95.83           N  
ATOM   3679  H   ALA A 229      12.565  21.062  16.177  1.00 95.83           H  
ATOM   3680  CA  ALA A 229      14.488  20.415  15.554  1.00 95.83           C  
ATOM   3681  HA  ALA A 229      14.673  19.992  14.566  1.00 95.83           H  
ATOM   3682  C   ALA A 229      15.384  19.653  16.546  1.00 95.83           C  
ATOM   3683  CB  ALA A 229      14.781  21.922  15.501  1.00 95.83           C  
ATOM   3684  HB1 ALA A 229      15.737  22.103  15.009  1.00 95.83           H  
ATOM   3685  HB2 ALA A 229      14.018  22.436  14.917  1.00 95.83           H  
ATOM   3686  HB3 ALA A 229      14.808  22.335  16.510  1.00 95.83           H  
ATOM   3687  O   ALA A 229      16.222  18.857  16.119  1.00 95.83           O  
ATOM   3688  N   ASP A 230      15.110  19.785  17.846  1.00 93.33           N  
ATOM   3689  H   ASP A 230      14.446  20.490  18.136  1.00 93.33           H  
ATOM   3690  CA  ASP A 230      15.802  19.044  18.904  1.00 93.33           C  
ATOM   3691  HA  ASP A 230      16.873  19.229  18.829  1.00 93.33           H  
ATOM   3692  C   ASP A 230      15.575  17.532  18.763  1.00 93.33           C  
ATOM   3693  CB  ASP A 230      15.319  19.531  20.282  1.00 93.33           C  
ATOM   3694  HB2 ASP A 230      14.237  19.417  20.340  1.00 93.33           H  
ATOM   3695  HB3 ASP A 230      15.763  18.894  21.047  1.00 93.33           H  
ATOM   3696  O   ASP A 230      16.516  16.745  18.855  1.00 93.33           O  
ATOM   3697  CG  ASP A 230      15.694  20.985  20.599  1.00 93.33           C  
ATOM   3698  OD1 ASP A 230      16.641  21.511  19.969  1.00 93.33           O  
ATOM   3699  OD2 ASP A 230      15.021  21.567  21.479  1.00 93.33           O  
ATOM   3700  N   HIS A 231      14.344  17.114  18.443  1.00 90.71           N  
ATOM   3701  H   HIS A 231      13.610  17.806  18.402  1.00 90.71           H  
ATOM   3702  CA  HIS A 231      13.988  15.699  18.298  1.00 90.71           C  
ATOM   3703  HA  HIS A 231      14.265  15.200  19.227  1.00 90.71           H  
ATOM   3704  C   HIS A 231      14.721  14.980  17.153  1.00 90.71           C  
ATOM   3705  CB  HIS A 231      12.470  15.576  18.101  1.00 90.71           C  
ATOM   3706  HB2 HIS A 231      11.972  16.412  18.591  1.00 90.71           H  
ATOM   3707  HB3 HIS A 231      12.224  15.615  17.040  1.00 90.71           H  
ATOM   3708  O   HIS A 231      14.840  13.752  17.176  1.00 90.71           O  
ATOM   3709  CG  HIS A 231      11.889  14.335  18.715  1.00 90.71           C  
ATOM   3710  CD2 HIS A 231      10.764  14.280  19.487  1.00 90.71           C  
ATOM   3711  HD2 HIS A 231      10.127  15.118  19.727  1.00 90.71           H  
ATOM   3712  ND1 HIS A 231      12.445  13.080  18.712  1.00 90.71           N  
ATOM   3713  HD1 HIS A 231      13.322  12.838  18.273  1.00 90.71           H  
ATOM   3714  CE1 HIS A 231      11.668  12.285  19.467  1.00 90.71           C  
ATOM   3715  HE1 HIS A 231      11.864  11.242  19.669  1.00 90.71           H  
ATOM   3716  NE2 HIS A 231      10.619  12.972  19.955  1.00 90.71           N  
ATOM   3717  N   ILE A 232      15.181  15.728  16.145  1.00 91.44           N  
ATOM   3718  H   ILE A 232      15.015  16.723  16.197  1.00 91.44           H  
ATOM   3719  CA  ILE A 232      15.974  15.218  15.016  1.00 91.44           C  
ATOM   3720  HA  ILE A 232      16.034  14.133  15.109  1.00 91.44           H  
ATOM   3721  C   ILE A 232      17.433  15.693  15.054  1.00 91.44           C  
ATOM   3722  CB  ILE A 232      15.298  15.511  13.660  1.00 91.44           C  
ATOM   3723  HB  ILE A 232      15.878  15.011  12.885  1.00 91.44           H  
ATOM   3724  O   ILE A 232      18.134  15.541  14.054  1.00 91.44           O  
ATOM   3725  CG1 ILE A 232      15.305  17.021  13.351  1.00 91.44           C  
ATOM   3726 HG12 ILE A 232      14.772  17.568  14.128  1.00 91.44           H  
ATOM   3727 HG13 ILE A 232      16.333  17.381  13.359  1.00 91.44           H  
ATOM   3728  CG2 ILE A 232      13.885  14.910  13.617  1.00 91.44           C  
ATOM   3729 HG21 ILE A 232      13.229  15.482  14.273  1.00 91.44           H  
ATOM   3730 HG22 ILE A 232      13.488  14.937  12.602  1.00 91.44           H  
ATOM   3731 HG23 ILE A 232      13.918  13.876  13.960  1.00 91.44           H  
ATOM   3732  CD1 ILE A 232      14.705  17.389  12.000  1.00 91.44           C  
ATOM   3733 HD11 ILE A 232      14.866  18.457  11.852  1.00 91.44           H  
ATOM   3734 HD12 ILE A 232      13.635  17.186  11.981  1.00 91.44           H  
ATOM   3735 HD13 ILE A 232      15.212  16.830  11.213  1.00 91.44           H  
ATOM   3736  N   PHE A 233      17.878  16.255  16.184  1.00 94.05           N  
ATOM   3737  H   PHE A 233      17.239  16.328  16.963  1.00 94.05           H  
ATOM   3738  CA  PHE A 233      19.245  16.728  16.422  1.00 94.05           C  
ATOM   3739  HA  PHE A 233      19.225  17.266  17.369  1.00 94.05           H  
ATOM   3740  C   PHE A 233      19.739  17.739  15.376  1.00 94.05           C  
ATOM   3741  CB  PHE A 233      20.189  15.531  16.608  1.00 94.05           C  
ATOM   3742  HB2 PHE A 233      21.172  15.902  16.897  1.00 94.05           H  
ATOM   3743  HB3 PHE A 233      20.305  15.013  15.656  1.00 94.05           H  
ATOM   3744  O   PHE A 233      20.828  17.614  14.817  1.00 94.05           O  
ATOM   3745  CG  PHE A 233      19.723  14.542  17.656  1.00 94.05           C  
ATOM   3746  CD1 PHE A 233      19.982  14.788  19.016  1.00 94.05           C  
ATOM   3747  HD1 PHE A 233      20.514  15.680  19.314  1.00 94.05           H  
ATOM   3748  CD2 PHE A 233      19.013  13.388  17.274  1.00 94.05           C  
ATOM   3749  HD2 PHE A 233      18.805  13.204  16.231  1.00 94.05           H  
ATOM   3750  CE1 PHE A 233      19.544  13.877  19.991  1.00 94.05           C  
ATOM   3751  HE1 PHE A 233      19.741  14.070  21.035  1.00 94.05           H  
ATOM   3752  CE2 PHE A 233      18.569  12.480  18.251  1.00 94.05           C  
ATOM   3753  HE2 PHE A 233      18.017  11.598  17.959  1.00 94.05           H  
ATOM   3754  CZ  PHE A 233      18.839  12.722  19.609  1.00 94.05           C  
ATOM   3755  HZ  PHE A 233      18.497  12.027  20.362  1.00 94.05           H  
ATOM   3756  N   MET A 234      18.924  18.752  15.083  1.00 92.85           N  
ATOM   3757  H   MET A 234      18.048  18.822  15.581  1.00 92.85           H  
ATOM   3758  CA  MET A 234      19.232  19.779  14.089  1.00 92.85           C  
ATOM   3759  HA  MET A 234      20.306  19.773  13.906  1.00 92.85           H  
ATOM   3760  C   MET A 234      18.867  21.166  14.625  1.00 92.85           C  
ATOM   3761  CB  MET A 234      18.497  19.427  12.783  1.00 92.85           C  
ATOM   3762  HB2 MET A 234      18.220  18.373  12.799  1.00 92.85           H  
ATOM   3763  HB3 MET A 234      17.587  20.021  12.701  1.00 92.85           H  
ATOM   3764  O   MET A 234      17.923  21.303  15.391  1.00 92.85           O  
ATOM   3765  CG  MET A 234      19.386  19.615  11.550  1.00 92.85           C  
ATOM   3766  HG2 MET A 234      20.326  19.094  11.728  1.00 92.85           H  
ATOM   3767  HG3 MET A 234      19.605  20.677  11.438  1.00 92.85           H  
ATOM   3768  SD  MET A 234      18.700  18.985   9.987  1.00 92.85           S  
ATOM   3769  CE  MET A 234      17.180  19.944   9.947  1.00 92.85           C  
ATOM   3770  HE1 MET A 234      17.438  20.988  10.126  1.00 92.85           H  
ATOM   3771  HE2 MET A 234      16.503  19.594  10.726  1.00 92.85           H  
ATOM   3772  HE3 MET A 234      16.704  19.835   8.972  1.00 92.85           H  
ATOM   3773  N   SER A 235      19.576  22.224  14.219  1.00 95.04           N  
ATOM   3774  H   SER A 235      20.367  22.098  13.604  1.00 95.04           H  
ATOM   3775  CA  SER A 235      19.189  23.581  14.635  1.00 95.04           C  
ATOM   3776  HA  SER A 235      19.014  23.554  15.710  1.00 95.04           H  
ATOM   3777  C   SER A 235      17.881  24.020  13.966  1.00 95.04           C  
ATOM   3778  CB  SER A 235      20.306  24.602  14.393  1.00 95.04           C  
ATOM   3779  HB2 SER A 235      20.074  25.504  14.960  1.00 95.04           H  
ATOM   3780  HB3 SER A 235      21.253  24.204  14.758  1.00 95.04           H  
ATOM   3781  O   SER A 235      17.576  23.624  12.836  1.00 95.04           O  
ATOM   3782  OG  SER A 235      20.423  24.952  13.023  1.00 95.04           O  
ATOM   3783  HG  SER A 235      20.762  25.849  12.986  1.00 95.04           H  
ATOM   3784  N   THR A 236      17.126  24.906  14.620  1.00 97.14           N  
ATOM   3785  H   THR A 236      17.394  25.185  15.553  1.00 97.14           H  
ATOM   3786  CA  THR A 236      15.880  25.466  14.064  1.00 97.14           C  
ATOM   3787  HA  THR A 236      15.181  24.651  13.876  1.00 97.14           H  
ATOM   3788  C   THR A 236      16.097  26.195  12.741  1.00 97.14           C  
ATOM   3789  CB  THR A 236      15.230  26.453  15.039  1.00 97.14           C  
ATOM   3790  HB  THR A 236      14.419  26.977  14.533  1.00 97.14           H  
ATOM   3791  O   THR A 236      15.286  26.055  11.824  1.00 97.14           O  
ATOM   3792  CG2 THR A 236      14.654  25.746  16.252  1.00 97.14           C  
ATOM   3793 HG21 THR A 236      15.444  25.299  16.855  1.00 97.14           H  
ATOM   3794 HG22 THR A 236      13.974  24.961  15.921  1.00 97.14           H  
ATOM   3795 HG23 THR A 236      14.096  26.468  16.848  1.00 97.14           H  
ATOM   3796  OG1 THR A 236      16.179  27.391  15.495  1.00 97.14           O  
ATOM   3797  HG1 THR A 236      15.900  27.700  16.360  1.00 97.14           H  
ATOM   3798  N   SER A 237      17.202  26.935  12.609  1.00 97.18           N  
ATOM   3799  H   SER A 237      17.813  27.018  13.409  1.00 97.18           H  
ATOM   3800  CA  SER A 237      17.589  27.619  11.371  1.00 97.18           C  
ATOM   3801  HA  SER A 237      16.764  28.254  11.051  1.00 97.18           H  
ATOM   3802  C   SER A 237      17.866  26.630  10.237  1.00 97.18           C  
ATOM   3803  CB  SER A 237      18.808  28.517  11.621  1.00 97.18           C  
ATOM   3804  HB2 SER A 237      18.514  29.330  12.285  1.00 97.18           H  
ATOM   3805  HB3 SER A 237      19.138  28.947  10.675  1.00 97.18           H  
ATOM   3806  O   SER A 237      17.350  26.805   9.132  1.00 97.18           O  
ATOM   3807  OG  SER A 237      19.880  27.803  12.219  1.00 97.18           O  
ATOM   3808  HG  SER A 237      20.604  28.420  12.345  1.00 97.18           H  
ATOM   3809  N   THR A 238      18.603  25.553  10.520  1.00 94.95           N  
ATOM   3810  H   THR A 238      18.988  25.467  11.450  1.00 94.95           H  
ATOM   3811  CA  THR A 238      18.899  24.498   9.541  1.00 94.95           C  
ATOM   3812  HA  THR A 238      19.325  24.957   8.649  1.00 94.95           H  
ATOM   3813  C   THR A 238      17.630  23.764   9.123  1.00 94.95           C  
ATOM   3814  CB  THR A 238      19.917  23.490  10.092  1.00 94.95           C  
ATOM   3815  HB  THR A 238      19.502  22.980  10.961  1.00 94.95           H  
ATOM   3816  O   THR A 238      17.429  23.533   7.934  1.00 94.95           O  
ATOM   3817  CG2 THR A 238      20.339  22.452   9.052  1.00 94.95           C  
ATOM   3818 HG21 THR A 238      21.120  21.819   9.473  1.00 94.95           H  
ATOM   3819 HG22 THR A 238      20.722  22.954   8.163  1.00 94.95           H  
ATOM   3820 HG23 THR A 238      19.491  21.824   8.779  1.00 94.95           H  
ATOM   3821  OG1 THR A 238      21.090  24.163  10.472  1.00 94.95           O  
ATOM   3822  HG1 THR A 238      20.992  24.386  11.400  1.00 94.95           H  
ATOM   3823  N   LEU A 239      16.745  23.439  10.074  1.00 97.03           N  
ATOM   3824  H   LEU A 239      16.977  23.633  11.037  1.00 97.03           H  
ATOM   3825  CA  LEU A 239      15.474  22.773   9.786  1.00 97.03           C  
ATOM   3826  HA  LEU A 239      15.672  21.868   9.211  1.00 97.03           H  
ATOM   3827  C   LEU A 239      14.589  23.633   8.893  1.00 97.03           C  
ATOM   3828  CB  LEU A 239      14.784  22.391  11.112  1.00 97.03           C  
ATOM   3829  HB2 LEU A 239      14.660  23.288  11.719  1.00 97.03           H  
ATOM   3830  HB3 LEU A 239      15.434  21.709  11.661  1.00 97.03           H  
ATOM   3831  O   LEU A 239      14.085  23.154   7.881  1.00 97.03           O  
ATOM   3832  CG  LEU A 239      13.401  21.731  10.938  1.00 97.03           C  
ATOM   3833  HG  LEU A 239      12.710  22.453  10.503  1.00 97.03           H  
ATOM   3834  CD1 LEU A 239      13.451  20.502  10.035  1.00 97.03           C  
ATOM   3835 HD11 LEU A 239      12.495  19.980  10.057  1.00 97.03           H  
ATOM   3836 HD12 LEU A 239      13.647  20.813   9.008  1.00 97.03           H  
ATOM   3837 HD13 LEU A 239      14.241  19.822  10.354  1.00 97.03           H  
ATOM   3838  CD2 LEU A 239      12.842  21.295  12.288  1.00 97.03           C  
ATOM   3839 HD21 LEU A 239      11.825  20.920  12.168  1.00 97.03           H  
ATOM   3840 HD22 LEU A 239      13.461  20.503  12.711  1.00 97.03           H  
ATOM   3841 HD23 LEU A 239      12.826  22.138  12.978  1.00 97.03           H  
ATOM   3842  N   LYS A 240      14.448  24.917   9.226  1.00 97.56           N  
ATOM   3843  H   LYS A 240      14.900  25.246  10.067  1.00 97.56           H  
ATOM   3844  CA  LYS A 240      13.650  25.848   8.431  1.00 97.56           C  
ATOM   3845  HA  LYS A 240      12.641  25.445   8.348  1.00 97.56           H  
ATOM   3846  C   LYS A 240      14.184  25.969   7.000  1.00 97.56           C  
ATOM   3847  CB  LYS A 240      13.602  27.195   9.162  1.00 97.56           C  
ATOM   3848  HB2 LYS A 240      13.450  27.010  10.225  1.00 97.56           H  
ATOM   3849  HB3 LYS A 240      14.551  27.717   9.035  1.00 97.56           H  
ATOM   3850  O   LYS A 240      13.385  25.935   6.069  1.00 97.56           O  
ATOM   3851  CG  LYS A 240      12.445  28.071   8.671  1.00 97.56           C  
ATOM   3852  HG2 LYS A 240      11.505  27.538   8.820  1.00 97.56           H  
ATOM   3853  HG3 LYS A 240      12.568  28.286   7.610  1.00 97.56           H  
ATOM   3854  CD  LYS A 240      12.414  29.386   9.459  1.00 97.56           C  
ATOM   3855  HD2 LYS A 240      12.369  29.169  10.526  1.00 97.56           H  
ATOM   3856  HD3 LYS A 240      13.326  29.944   9.247  1.00 97.56           H  
ATOM   3857  CE  LYS A 240      11.191  30.216   9.054  1.00 97.56           C  
ATOM   3858  HE2 LYS A 240      10.289  29.655   9.300  1.00 97.56           H  
ATOM   3859  HE3 LYS A 240      11.211  30.351   7.972  1.00 97.56           H  
ATOM   3860  NZ  LYS A 240      11.177  31.539   9.728  1.00 97.56           N  
ATOM   3861  HZ1 LYS A 240      10.369  32.074   9.443  1.00 97.56           H  
ATOM   3862  HZ2 LYS A 240      11.998  32.070   9.475  1.00 97.56           H  
ATOM   3863  HZ3 LYS A 240      11.159  31.437  10.733  1.00 97.56           H  
ATOM   3864  N   ARG A 241      15.510  26.057   6.827  1.00 97.41           N  
ATOM   3865  H   ARG A 241      16.095  26.088   7.650  1.00 97.41           H  
ATOM   3866  CA  ARG A 241      16.153  26.131   5.505  1.00 97.41           C  
ATOM   3867  HA  ARG A 241      15.678  26.926   4.929  1.00 97.41           H  
ATOM   3868  C   ARG A 241      15.936  24.855   4.689  1.00 97.41           C  
ATOM   3869  CB  ARG A 241      17.645  26.467   5.660  1.00 97.41           C  
ATOM   3870  HB2 ARG A 241      18.156  25.634   6.144  1.00 97.41           H  
ATOM   3871  HB3 ARG A 241      17.750  27.351   6.289  1.00 97.41           H  
ATOM   3872  O   ARG A 241      15.443  24.941   3.574  1.00 97.41           O  
ATOM   3873  CG  ARG A 241      18.290  26.757   4.293  1.00 97.41           C  
ATOM   3874  HG2 ARG A 241      18.155  25.904   3.628  1.00 97.41           H  
ATOM   3875  HG3 ARG A 241      17.790  27.615   3.843  1.00 97.41           H  
ATOM   3876  CD  ARG A 241      19.787  27.067   4.397  1.00 97.41           C  
ATOM   3877  HD2 ARG A 241      20.131  27.386   3.413  1.00 97.41           H  
ATOM   3878  HD3 ARG A 241      19.930  27.884   5.104  1.00 97.41           H  
ATOM   3879  NE  ARG A 241      20.560  25.881   4.805  1.00 97.41           N  
ATOM   3880  HE  ARG A 241      20.178  25.000   4.491  1.00 97.41           H  
ATOM   3881  NH1 ARG A 241      22.492  26.967   5.409  1.00 97.41           N  
ATOM   3882 HH11 ARG A 241      23.451  26.934   5.724  1.00 97.41           H  
ATOM   3883 HH12 ARG A 241      22.115  27.814   5.009  1.00 97.41           H  
ATOM   3884  NH2 ARG A 241      22.337  24.760   5.681  1.00 97.41           N  
ATOM   3885 HH21 ARG A 241      21.856  23.897   5.472  1.00 97.41           H  
ATOM   3886 HH22 ARG A 241      23.292  24.754   6.010  1.00 97.41           H  
ATOM   3887  CZ  ARG A 241      21.785  25.876   5.299  1.00 97.41           C  
ATOM   3888  N   LYS A 242      16.225  23.681   5.259  1.00 96.63           N  
ATOM   3889  H   LYS A 242      16.607  23.682   6.194  1.00 96.63           H  
ATOM   3890  CA  LYS A 242      16.077  22.399   4.549  1.00 96.63           C  
ATOM   3891  HA  LYS A 242      16.610  22.449   3.599  1.00 96.63           H  
ATOM   3892  C   LYS A 242      14.627  22.075   4.181  1.00 96.63           C  
ATOM   3893  CB  LYS A 242      16.671  21.259   5.376  1.00 96.63           C  
ATOM   3894  HB2 LYS A 242      16.359  20.326   4.908  1.00 96.63           H  
ATOM   3895  HB3 LYS A 242      16.277  21.295   6.392  1.00 96.63           H  
ATOM   3896  O   LYS A 242      14.374  21.530   3.118  1.00 96.63           O  
ATOM   3897  CG  LYS A 242      18.204  21.273   5.409  1.00 96.63           C  
ATOM   3898  HG2 LYS A 242      18.565  22.133   5.973  1.00 96.63           H  
ATOM   3899  HG3 LYS A 242      18.581  21.333   4.388  1.00 96.63           H  
ATOM   3900  CD  LYS A 242      18.704  19.974   6.051  1.00 96.63           C  
ATOM   3901  HD2 LYS A 242      18.267  19.131   5.517  1.00 96.63           H  
ATOM   3902  HD3 LYS A 242      18.386  19.939   7.094  1.00 96.63           H  
ATOM   3903  CE  LYS A 242      20.228  19.882   5.960  1.00 96.63           C  
ATOM   3904  HE2 LYS A 242      20.513  20.034   4.919  1.00 96.63           H  
ATOM   3905  HE3 LYS A 242      20.666  20.685   6.553  1.00 96.63           H  
ATOM   3906  NZ  LYS A 242      20.711  18.560   6.430  1.00 96.63           N  
ATOM   3907  HZ1 LYS A 242      20.318  17.831   5.852  1.00 96.63           H  
ATOM   3908  HZ2 LYS A 242      21.717  18.502   6.359  1.00 96.63           H  
ATOM   3909  HZ3 LYS A 242      20.437  18.398   7.388  1.00 96.63           H  
ATOM   3910  N   LEU A 243      13.657  22.432   5.026  1.00 97.67           N  
ATOM   3911  H   LEU A 243      13.903  22.842   5.916  1.00 97.67           H  
ATOM   3912  CA  LEU A 243      12.242  22.282   4.663  1.00 97.67           C  
ATOM   3913  HA  LEU A 243      12.074  21.266   4.304  1.00 97.67           H  
ATOM   3914  C   LEU A 243      11.854  23.198   3.496  1.00 97.67           C  
ATOM   3915  CB  LEU A 243      11.350  22.549   5.884  1.00 97.67           C  
ATOM   3916  HB2 LEU A 243      11.644  23.498   6.331  1.00 97.67           H  
ATOM   3917  HB3 LEU A 243      10.320  22.650   5.541  1.00 97.67           H  
ATOM   3918  O   LEU A 243      11.096  22.774   2.628  1.00 97.67           O  
ATOM   3919  CG  LEU A 243      11.397  21.443   6.951  1.00 97.67           C  
ATOM   3920  HG  LEU A 243      12.422  21.324   7.302  1.00 97.67           H  
ATOM   3921  CD1 LEU A 243      10.515  21.862   8.131  1.00 97.67           C  
ATOM   3922 HD11 LEU A 243      10.882  22.804   8.540  1.00 97.67           H  
ATOM   3923 HD12 LEU A 243      10.559  21.100   8.909  1.00 97.67           H  
ATOM   3924 HD13 LEU A 243       9.484  21.978   7.797  1.00 97.67           H  
ATOM   3925  CD2 LEU A 243      10.922  20.087   6.428  1.00 97.67           C  
ATOM   3926 HD21 LEU A 243      11.659  19.672   5.741  1.00 97.67           H  
ATOM   3927 HD22 LEU A 243      10.793  19.381   7.248  1.00 97.67           H  
ATOM   3928 HD23 LEU A 243       9.983  20.202   5.886  1.00 97.67           H  
ATOM   3929  N   ALA A 244      12.392  24.421   3.452  1.00 97.10           N  
ATOM   3930  H   ALA A 244      13.020  24.717   4.186  1.00 97.10           H  
ATOM   3931  CA  ALA A 244      12.165  25.331   2.333  1.00 97.10           C  
ATOM   3932  HA  ALA A 244      11.091  25.402   2.162  1.00 97.10           H  
ATOM   3933  C   ALA A 244      12.794  24.810   1.029  1.00 97.10           C  
ATOM   3934  CB  ALA A 244      12.682  26.725   2.707  1.00 97.10           C  
ATOM   3935  HB1 ALA A 244      12.216  27.056   3.635  1.00 97.10           H  
ATOM   3936  HB2 ALA A 244      13.765  26.708   2.826  1.00 97.10           H  
ATOM   3937  HB3 ALA A 244      12.428  27.424   1.911  1.00 97.10           H  
ATOM   3938  O   ALA A 244      12.183  24.954  -0.026  1.00 97.10           O  
ATOM   3939  N   GLU A 245      13.959  24.154   1.102  1.00 95.43           N  
ATOM   3940  H   GLU A 245      14.443  24.131   1.988  1.00 95.43           H  
ATOM   3941  CA  GLU A 245      14.574  23.439  -0.031  1.00 95.43           C  
ATOM   3942  HA  GLU A 245      14.705  24.127  -0.865  1.00 95.43           H  
ATOM   3943  C   GLU A 245      13.671  22.297  -0.542  1.00 95.43           C  
ATOM   3944  CB  GLU A 245      15.964  22.899   0.375  1.00 95.43           C  
ATOM   3945  HB2 GLU A 245      16.324  22.230  -0.407  1.00 95.43           H  
ATOM   3946  HB3 GLU A 245      15.851  22.313   1.287  1.00 95.43           H  
ATOM   3947  O   GLU A 245      13.566  22.093  -1.746  1.00 95.43           O  
ATOM   3948  CG  GLU A 245      17.032  23.992   0.600  1.00 95.43           C  
ATOM   3949  HG2 GLU A 245      16.580  24.822   1.143  1.00 95.43           H  
ATOM   3950  HG3 GLU A 245      17.347  24.375  -0.370  1.00 95.43           H  
ATOM   3951  CD  GLU A 245      18.272  23.519   1.395  1.00 95.43           C  
ATOM   3952  OE1 GLU A 245      19.071  24.392   1.821  1.00 95.43           O  
ATOM   3953  OE2 GLU A 245      18.402  22.311   1.700  1.00 95.43           O  
ATOM   3954  N   GLU A 246      12.936  21.613   0.345  1.00 93.75           N  
ATOM   3955  H   GLU A 246      13.115  21.772   1.326  1.00 93.75           H  
ATOM   3956  CA  GLU A 246      11.896  20.631  -0.018  1.00 93.75           C  
ATOM   3957  HA  GLU A 246      12.228  20.100  -0.910  1.00 93.75           H  
ATOM   3958  C   GLU A 246      10.538  21.274  -0.399  1.00 93.75           C  
ATOM   3959  CB  GLU A 246      11.727  19.588   1.106  1.00 93.75           C  
ATOM   3960  HB2 GLU A 246      11.520  20.103   2.044  1.00 93.75           H  
ATOM   3961  HB3 GLU A 246      10.870  18.958   0.869  1.00 93.75           H  
ATOM   3962  O   GLU A 246       9.524  20.580  -0.533  1.00 93.75           O  
ATOM   3963  CG  GLU A 246      12.941  18.656   1.294  1.00 93.75           C  
ATOM   3964  HG2 GLU A 246      13.804  19.247   1.599  1.00 93.75           H  
ATOM   3965  HG3 GLU A 246      13.170  18.187   0.337  1.00 93.75           H  
ATOM   3966  CD  GLU A 246      12.689  17.552   2.342  1.00 93.75           C  
ATOM   3967  OE1 GLU A 246      13.581  16.706   2.592  1.00 93.75           O  
ATOM   3968  OE2 GLU A 246      11.605  17.536   2.967  1.00 93.75           O  
ATOM   3969  N   GLY A 247      10.478  22.601  -0.559  1.00 95.16           N  
ATOM   3970  H   GLY A 247      11.333  23.129  -0.462  1.00 95.16           H  
ATOM   3971  CA  GLY A 247       9.274  23.322  -0.982  1.00 95.16           C  
ATOM   3972  HA2 GLY A 247       9.551  24.355  -1.190  1.00 95.16           H  
ATOM   3973  HA3 GLY A 247       8.897  22.876  -1.902  1.00 95.16           H  
ATOM   3974  C   GLY A 247       8.147  23.333   0.058  1.00 95.16           C  
ATOM   3975  O   GLY A 247       6.971  23.376  -0.302  1.00 95.16           O  
ATOM   3976  N   THR A 248       8.473  23.256   1.351  1.00 96.20           N  
ATOM   3977  H   THR A 248       9.451  23.196   1.595  1.00 96.20           H  
ATOM   3978  CA  THR A 248       7.486  23.206   2.439  1.00 96.20           C  
ATOM   3979  HA  THR A 248       6.559  23.663   2.091  1.00 96.20           H  
ATOM   3980  C   THR A 248       7.938  24.009   3.663  1.00 96.20           C  
ATOM   3981  CB  THR A 248       7.168  21.735   2.770  1.00 96.20           C  
ATOM   3982  HB  THR A 248       6.913  21.230   1.839  1.00 96.20           H  
ATOM   3983  O   THR A 248       9.069  24.476   3.765  1.00 96.20           O  
ATOM   3984  CG2 THR A 248       8.325  20.978   3.418  1.00 96.20           C  
ATOM   3985 HG21 THR A 248       8.023  19.951   3.622  1.00 96.20           H  
ATOM   3986 HG22 THR A 248       8.637  21.465   4.342  1.00 96.20           H  
ATOM   3987 HG23 THR A 248       9.169  20.948   2.730  1.00 96.20           H  
ATOM   3988  OG1 THR A 248       6.059  21.603   3.639  1.00 96.20           O  
ATOM   3989  HG1 THR A 248       6.376  21.765   4.530  1.00 96.20           H  
ATOM   3990  N   SER A 249       7.054  24.173   4.645  1.00 97.68           N  
ATOM   3991  H   SER A 249       6.098  23.891   4.484  1.00 97.68           H  
ATOM   3992  CA  SER A 249       7.395  24.760   5.943  1.00 97.68           C  
ATOM   3993  HA  SER A 249       8.478  24.849   6.023  1.00 97.68           H  
ATOM   3994  C   SER A 249       6.932  23.876   7.099  1.00 97.68           C  
ATOM   3995  CB  SER A 249       6.813  26.173   6.037  1.00 97.68           C  
ATOM   3996  HB2 SER A 249       7.330  26.710   6.833  1.00 97.68           H  
ATOM   3997  HB3 SER A 249       6.974  26.708   5.100  1.00 97.68           H  
ATOM   3998  O   SER A 249       6.072  23.010   6.934  1.00 97.68           O  
ATOM   3999  OG  SER A 249       5.434  26.136   6.341  1.00 97.68           O  
ATOM   4000  HG  SER A 249       4.949  26.088   5.514  1.00 97.68           H  
ATOM   4001  N   PHE A 250       7.467  24.113   8.301  1.00 97.94           N  
ATOM   4002  H   PHE A 250       8.210  24.792   8.379  1.00 97.94           H  
ATOM   4003  CA  PHE A 250       6.981  23.444   9.514  1.00 97.94           C  
ATOM   4004  HA  PHE A 250       7.119  22.368   9.410  1.00 97.94           H  
ATOM   4005  C   PHE A 250       5.484  23.686   9.741  1.00 97.94           C  
ATOM   4006  CB  PHE A 250       7.793  23.929  10.720  1.00 97.94           C  
ATOM   4007  HB2 PHE A 250       7.828  25.019  10.719  1.00 97.94           H  
ATOM   4008  HB3 PHE A 250       8.810  23.554  10.604  1.00 97.94           H  
ATOM   4009  O   PHE A 250       4.764  22.754  10.082  1.00 97.94           O  
ATOM   4010  CG  PHE A 250       7.245  23.461  12.056  1.00 97.94           C  
ATOM   4011  CD1 PHE A 250       6.394  24.293  12.815  1.00 97.94           C  
ATOM   4012  HD1 PHE A 250       6.147  25.284  12.465  1.00 97.94           H  
ATOM   4013  CD2 PHE A 250       7.531  22.161  12.507  1.00 97.94           C  
ATOM   4014  HD2 PHE A 250       8.167  21.509  11.928  1.00 97.94           H  
ATOM   4015  CE1 PHE A 250       5.823  23.819  14.011  1.00 97.94           C  
ATOM   4016  HE1 PHE A 250       5.145  24.437  14.580  1.00 97.94           H  
ATOM   4017  CE2 PHE A 250       6.958  21.694  13.701  1.00 97.94           C  
ATOM   4018  HE2 PHE A 250       7.152  20.686  14.035  1.00 97.94           H  
ATOM   4019  CZ  PHE A 250       6.104  22.516  14.449  1.00 97.94           C  
ATOM   4020  HZ  PHE A 250       5.647  22.137  15.351  1.00 97.94           H  
ATOM   4021  N   SER A 251       5.009  24.915   9.508  1.00 96.75           N  
ATOM   4022  H   SER A 251       5.632  25.602   9.107  1.00 96.75           H  
ATOM   4023  CA  SER A 251       3.599  25.279   9.689  1.00 96.75           C  
ATOM   4024  HA  SER A 251       3.302  25.047  10.712  1.00 96.75           H  
ATOM   4025  C   SER A 251       2.688  24.493   8.743  1.00 96.75           C  
ATOM   4026  CB  SER A 251       3.434  26.786   9.466  1.00 96.75           C  
ATOM   4027  HB2 SER A 251       3.582  27.026   8.413  1.00 96.75           H  
ATOM   4028  HB3 SER A 251       4.184  27.315  10.054  1.00 96.75           H  
ATOM   4029  O   SER A 251       1.644  23.992   9.161  1.00 96.75           O  
ATOM   4030  OG  SER A 251       2.157  27.218   9.881  1.00 96.75           O  
ATOM   4031  HG  SER A 251       1.575  27.209   9.117  1.00 96.75           H  
ATOM   4032  N   ASP A 252       3.109  24.319   7.487  1.00 96.26           N  
ATOM   4033  H   ASP A 252       3.958  24.773   7.183  1.00 96.26           H  
ATOM   4034  CA  ASP A 252       2.345  23.556   6.495  1.00 96.26           C  
ATOM   4035  HA  ASP A 252       1.316  23.915   6.491  1.00 96.26           H  
ATOM   4036  C   ASP A 252       2.313  22.064   6.830  1.00 96.26           C  
ATOM   4037  CB  ASP A 252       2.924  23.765   5.092  1.00 96.26           C  
ATOM   4038  HB2 ASP A 252       3.953  23.404   5.068  1.00 96.26           H  
ATOM   4039  HB3 ASP A 252       2.342  23.183   4.377  1.00 96.26           H  
ATOM   4040  O   ASP A 252       1.255  21.437   6.754  1.00 96.26           O  
ATOM   4041  CG  ASP A 252       2.879  25.231   4.678  1.00 96.26           C  
ATOM   4042  OD1 ASP A 252       1.830  25.871   4.909  1.00 96.26           O  
ATOM   4043  OD2 ASP A 252       3.944  25.716   4.236  1.00 96.26           O  
ATOM   4044  N   ILE A 253       3.447  21.496   7.261  1.00 97.34           N  
ATOM   4045  H   ILE A 253       4.284  22.061   7.287  1.00 97.34           H  
ATOM   4046  CA  ILE A 253       3.515  20.091   7.685  1.00 97.34           C  
ATOM   4047  HA  ILE A 253       3.091  19.475   6.893  1.00 97.34           H  
ATOM   4048  C   ILE A 253       2.658  19.872   8.934  1.00 97.34           C  
ATOM   4049  CB  ILE A 253       4.970  19.631   7.923  1.00 97.34           C  
ATOM   4050  HB  ILE A 253       5.419  20.250   8.699  1.00 97.34           H  
ATOM   4051  O   ILE A 253       1.926  18.887   9.008  1.00 97.34           O  
ATOM   4052  CG1 ILE A 253       5.805  19.740   6.632  1.00 97.34           C  
ATOM   4053 HG12 ILE A 253       5.632  20.704   6.153  1.00 97.34           H  
ATOM   4054 HG13 ILE A 253       5.486  18.972   5.928  1.00 97.34           H  
ATOM   4055  CG2 ILE A 253       4.969  18.159   8.375  1.00 97.34           C  
ATOM   4056 HG21 ILE A 253       5.983  17.767   8.454  1.00 97.34           H  
ATOM   4057 HG22 ILE A 253       4.428  17.555   7.647  1.00 97.34           H  
ATOM   4058 HG23 ILE A 253       4.490  18.052   9.348  1.00 97.34           H  
ATOM   4059  CD1 ILE A 253       7.310  19.611   6.879  1.00 97.34           C  
ATOM   4060 HD11 ILE A 253       7.829  19.766   5.933  1.00 97.34           H  
ATOM   4061 HD12 ILE A 253       7.638  20.363   7.597  1.00 97.34           H  
ATOM   4062 HD13 ILE A 253       7.565  18.616   7.245  1.00 97.34           H  
ATOM   4063  N   TYR A 254       2.704  20.800   9.890  1.00 97.21           N  
ATOM   4064  H   TYR A 254       3.339  21.576   9.773  1.00 97.21           H  
ATOM   4065  CA  TYR A 254       1.923  20.740  11.120  1.00 97.21           C  
ATOM   4066  HA  TYR A 254       2.141  19.802  11.630  1.00 97.21           H  
ATOM   4067  C   TYR A 254       0.419  20.754  10.855  1.00 97.21           C  
ATOM   4068  CB  TYR A 254       2.343  21.908  12.014  1.00 97.21           C  
ATOM   4069  HB2 TYR A 254       3.419  21.851  12.181  1.00 97.21           H  
ATOM   4070  HB3 TYR A 254       2.143  22.850  11.504  1.00 97.21           H  
ATOM   4071  O   TYR A 254      -0.311  19.896  11.360  1.00 97.21           O  
ATOM   4072  CG  TYR A 254       1.671  21.919  13.364  1.00 97.21           C  
ATOM   4073  CD1 TYR A 254       0.685  22.879  13.663  1.00 97.21           C  
ATOM   4074  HD1 TYR A 254       0.367  23.580  12.906  1.00 97.21           H  
ATOM   4075  CD2 TYR A 254       2.089  20.998  14.341  1.00 97.21           C  
ATOM   4076  HD2 TYR A 254       2.847  20.265  14.111  1.00 97.21           H  
ATOM   4077  CE1 TYR A 254       0.193  22.987  14.978  1.00 97.21           C  
ATOM   4078  HE1 TYR A 254      -0.495  23.777  15.242  1.00 97.21           H  
ATOM   4079  CE2 TYR A 254       1.572  21.080  15.642  1.00 97.21           C  
ATOM   4080  HE2 TYR A 254       1.909  20.410  16.419  1.00 97.21           H  
ATOM   4081  OH  TYR A 254       0.392  22.312  17.279  1.00 97.21           O  
ATOM   4082  HH  TYR A 254      -0.094  23.120  17.462  1.00 97.21           H  
ATOM   4083  CZ  TYR A 254       0.688  22.119  15.974  1.00 97.21           C  
ATOM   4084  N   LEU A 255      -0.043  21.680  10.009  1.00 95.97           N  
ATOM   4085  H   LEU A 255       0.604  22.356   9.629  1.00 95.97           H  
ATOM   4086  CA  LEU A 255      -1.440  21.731   9.593  1.00 95.97           C  
ATOM   4087  HA  LEU A 255      -2.055  21.772  10.493  1.00 95.97           H  
ATOM   4088  C   LEU A 255      -1.835  20.464   8.824  1.00 95.97           C  
ATOM   4089  CB  LEU A 255      -1.670  23.007   8.767  1.00 95.97           C  
ATOM   4090  HB2 LEU A 255      -1.008  22.986   7.901  1.00 95.97           H  
ATOM   4091  HB3 LEU A 255      -1.396  23.870   9.373  1.00 95.97           H  
ATOM   4092  O   LEU A 255      -2.865  19.870   9.131  1.00 95.97           O  
ATOM   4093  CG  LEU A 255      -3.119  23.178   8.274  1.00 95.97           C  
ATOM   4094  HG  LEU A 255      -3.394  22.334   7.641  1.00 95.97           H  
ATOM   4095  CD1 LEU A 255      -4.127  23.278   9.424  1.00 95.97           C  
ATOM   4096 HD11 LEU A 255      -3.851  24.096  10.090  1.00 95.97           H  
ATOM   4097 HD12 LEU A 255      -5.125  23.451   9.022  1.00 95.97           H  
ATOM   4098 HD13 LEU A 255      -4.146  22.343   9.984  1.00 95.97           H  
ATOM   4099  CD2 LEU A 255      -3.226  24.452   7.437  1.00 95.97           C  
ATOM   4100 HD21 LEU A 255      -2.553  24.382   6.582  1.00 95.97           H  
ATOM   4101 HD22 LEU A 255      -2.941  25.316   8.037  1.00 95.97           H  
ATOM   4102 HD23 LEU A 255      -4.247  24.578   7.077  1.00 95.97           H  
ATOM   4103  N   SER A 256      -1.009  20.030   7.868  1.00 95.72           N  
ATOM   4104  H   SER A 256      -0.173  20.565   7.678  1.00 95.72           H  
ATOM   4105  CA  SER A 256      -1.255  18.828   7.063  1.00 95.72           C  
ATOM   4106  HA  SER A 256      -2.194  18.951   6.523  1.00 95.72           H  
ATOM   4107  C   SER A 256      -1.390  17.574   7.927  1.00 95.72           C  
ATOM   4108  CB  SER A 256      -0.133  18.654   6.035  1.00 95.72           C  
ATOM   4109  HB2 SER A 256      -0.107  19.527   5.382  1.00 95.72           H  
ATOM   4110  HB3 SER A 256       0.826  18.567   6.546  1.00 95.72           H  
ATOM   4111  O   SER A 256      -2.379  16.855   7.803  1.00 95.72           O  
ATOM   4112  OG  SER A 256      -0.358  17.495   5.260  1.00 95.72           O  
ATOM   4113  HG  SER A 256       0.224  17.500   4.496  1.00 95.72           H  
ATOM   4114  N   ALA A 257      -0.467  17.344   8.865  1.00 96.09           N  
ATOM   4115  H   ALA A 257       0.317  17.977   8.936  1.00 96.09           H  
ATOM   4116  CA  ALA A 257      -0.493  16.191   9.765  1.00 96.09           C  
ATOM   4117  HA  ALA A 257      -0.474  15.273   9.178  1.00 96.09           H  
ATOM   4118  C   ALA A 257      -1.773  16.145  10.609  1.00 96.09           C  
ATOM   4119  CB  ALA A 257       0.766  16.237  10.639  1.00 96.09           C  
ATOM   4120  HB1 ALA A 257       1.655  16.159  10.013  1.00 96.09           H  
ATOM   4121  HB2 ALA A 257       0.757  15.403  11.341  1.00 96.09           H  
ATOM   4122  HB3 ALA A 257       0.803  17.175  11.193  1.00 96.09           H  
ATOM   4123  O   ALA A 257      -2.440  15.110  10.682  1.00 96.09           O  
ATOM   4124  N   ARG A 258      -2.172  17.282  11.195  1.00 96.54           N  
ATOM   4125  H   ARG A 258      -1.593  18.102  11.083  1.00 96.54           H  
ATOM   4126  CA  ARG A 258      -3.410  17.376  11.981  1.00 96.54           C  
ATOM   4127  HA  ARG A 258      -3.430  16.568  12.712  1.00 96.54           H  
ATOM   4128  C   ARG A 258      -4.661  17.184  11.126  1.00 96.54           C  
ATOM   4129  CB  ARG A 258      -3.449  18.717  12.722  1.00 96.54           C  
ATOM   4130  HB2 ARG A 258      -4.458  18.869  13.104  1.00 96.54           H  
ATOM   4131  HB3 ARG A 258      -3.212  19.530  12.035  1.00 96.54           H  
ATOM   4132  O   ARG A 258      -5.571  16.468  11.535  1.00 96.54           O  
ATOM   4133  CG  ARG A 258      -2.479  18.731  13.910  1.00 96.54           C  
ATOM   4134  HG2 ARG A 258      -1.455  18.575  13.572  1.00 96.54           H  
ATOM   4135  HG3 ARG A 258      -2.753  17.928  14.595  1.00 96.54           H  
ATOM   4136  CD  ARG A 258      -2.572  20.071  14.641  1.00 96.54           C  
ATOM   4137  HD2 ARG A 258      -3.625  20.332  14.753  1.00 96.54           H  
ATOM   4138  HD3 ARG A 258      -2.075  20.837  14.046  1.00 96.54           H  
ATOM   4139  NE  ARG A 258      -1.955  19.992  15.974  1.00 96.54           N  
ATOM   4140  HE  ARG A 258      -1.535  19.113  16.243  1.00 96.54           H  
ATOM   4141  NH1 ARG A 258      -2.880  21.902  16.849  1.00 96.54           N  
ATOM   4142 HH11 ARG A 258      -3.233  22.315  17.700  1.00 96.54           H  
ATOM   4143 HH12 ARG A 258      -3.399  22.011  15.989  1.00 96.54           H  
ATOM   4144  NH2 ARG A 258      -1.612  20.607  18.131  1.00 96.54           N  
ATOM   4145 HH21 ARG A 258      -0.982  19.825  18.245  1.00 96.54           H  
ATOM   4146 HH22 ARG A 258      -1.618  21.346  18.820  1.00 96.54           H  
ATOM   4147  CZ  ARG A 258      -2.144  20.833  16.968  1.00 96.54           C  
ATOM   4148  N   MET A 259      -4.705  17.782   9.936  1.00 95.73           N  
ATOM   4149  H   MET A 259      -3.919  18.352   9.656  1.00 95.73           H  
ATOM   4150  CA  MET A 259      -5.836  17.652   9.013  1.00 95.73           C  
ATOM   4151  HA  MET A 259      -6.757  17.865   9.556  1.00 95.73           H  
ATOM   4152  C   MET A 259      -5.982  16.226   8.476  1.00 95.73           C  
ATOM   4153  CB  MET A 259      -5.694  18.664   7.866  1.00 95.73           C  
ATOM   4154  HB2 MET A 259      -6.400  18.419   7.073  1.00 95.73           H  
ATOM   4155  HB3 MET A 259      -4.689  18.610   7.447  1.00 95.73           H  
ATOM   4156  O   MET A 259      -7.087  15.685   8.476  1.00 95.73           O  
ATOM   4157  CG  MET A 259      -5.981  20.095   8.328  1.00 95.73           C  
ATOM   4158  HG2 MET A 259      -5.281  20.364   9.119  1.00 95.73           H  
ATOM   4159  HG3 MET A 259      -5.800  20.768   7.491  1.00 95.73           H  
ATOM   4160  SD  MET A 259      -7.674  20.368   8.927  1.00 95.73           S  
ATOM   4161  CE  MET A 259      -7.309  20.775  10.646  1.00 95.73           C  
ATOM   4162  HE1 MET A 259      -8.239  20.902  11.200  1.00 95.73           H  
ATOM   4163  HE2 MET A 259      -6.749  21.710  10.658  1.00 95.73           H  
ATOM   4164  HE3 MET A 259      -6.717  19.982  11.103  1.00 95.73           H  
ATOM   4165  N   ASN A 260      -4.885  15.575   8.088  1.00 93.79           N  
ATOM   4166  H   ASN A 260      -4.002  16.066   8.075  1.00 93.79           H  
ATOM   4167  CA  ASN A 260      -4.906  14.178   7.660  1.00 93.79           C  
ATOM   4168  HA  ASN A 260      -5.645  14.059   6.867  1.00 93.79           H  
ATOM   4169  C   ASN A 260      -5.336  13.237   8.784  1.00 93.79           C  
ATOM   4170  CB  ASN A 260      -3.519  13.773   7.148  1.00 93.79           C  
ATOM   4171  HB2 ASN A 260      -2.743  14.387   7.605  1.00 93.79           H  
ATOM   4172  HB3 ASN A 260      -3.321  12.741   7.437  1.00 93.79           H  
ATOM   4173  O   ASN A 260      -6.133  12.327   8.548  1.00 93.79           O  
ATOM   4174  CG  ASN A 260      -3.383  13.813   5.643  1.00 93.79           C  
ATOM   4175  ND2 ASN A 260      -2.194  13.542   5.179  1.00 93.79           N  
ATOM   4176 HD21 ASN A 260      -1.447  13.342   5.829  1.00 93.79           H  
ATOM   4177 HD22 ASN A 260      -2.138  13.346   4.190  1.00 93.79           H  
ATOM   4178  OD1 ASN A 260      -4.320  14.003   4.885  1.00 93.79           O  
ATOM   4179  N   GLN A 261      -4.860  13.458  10.013  1.00 92.67           N  
ATOM   4180  H   GLN A 261      -4.158  14.170  10.157  1.00 92.67           H  
ATOM   4181  CA  GLN A 261      -5.308  12.660  11.148  1.00 92.67           C  
ATOM   4182  HA  GLN A 261      -5.156  11.611  10.891  1.00 92.67           H  
ATOM   4183  C   GLN A 261      -6.804  12.854  11.412  1.00 92.67           C  
ATOM   4184  CB  GLN A 261      -4.473  12.998  12.388  1.00 92.67           C  
ATOM   4185  HB2 GLN A 261      -4.680  14.023  12.695  1.00 92.67           H  
ATOM   4186  HB3 GLN A 261      -3.412  12.917  12.152  1.00 92.67           H  
ATOM   4187  O   GLN A 261      -7.515  11.878  11.656  1.00 92.67           O  
ATOM   4188  CG  GLN A 261      -4.799  12.050  13.551  1.00 92.67           C  
ATOM   4189  HG2 GLN A 261      -5.868  12.068  13.764  1.00 92.67           H  
ATOM   4190  HG3 GLN A 261      -4.307  12.430  14.447  1.00 92.67           H  
ATOM   4191  CD  GLN A 261      -4.360  10.601  13.332  1.00 92.67           C  
ATOM   4192  NE2 GLN A 261      -4.626   9.732  14.281  1.00 92.67           N  
ATOM   4193 HE21 GLN A 261      -5.035  10.044  15.150  1.00 92.67           H  
ATOM   4194 HE22 GLN A 261      -4.233   8.811  14.154  1.00 92.67           H  
ATOM   4195  OE1 GLN A 261      -3.788  10.199  12.330  1.00 92.67           O  
ATOM   4196  N   ALA A 262      -7.301  14.088  11.307  1.00 94.75           N  
ATOM   4197  H   ALA A 262      -6.667  14.861  11.166  1.00 94.75           H  
ATOM   4198  CA  ALA A 262      -8.723  14.370  11.421  1.00 94.75           C  
ATOM   4199  HA  ALA A 262      -9.067  14.023  12.395  1.00 94.75           H  
ATOM   4200  C   ALA A 262      -9.532  13.625  10.353  1.00 94.75           C  
ATOM   4201  CB  ALA A 262      -8.940  15.880  11.342  1.00 94.75           C  
ATOM   4202  HB1 ALA A 262      -8.405  16.376  12.152  1.00 94.75           H  
ATOM   4203  HB2 ALA A 262      -8.590  16.276  10.389  1.00 94.75           H  
ATOM   4204  HB3 ALA A 262     -10.008  16.078  11.432  1.00 94.75           H  
ATOM   4205  O   ALA A 262     -10.477  12.919  10.692  1.00 94.75           O  
ATOM   4206  N   ALA A 263      -9.128  13.711   9.082  1.00 89.48           N  
ATOM   4207  H   ALA A 263      -8.339  14.303   8.864  1.00 89.48           H  
ATOM   4208  CA  ALA A 263      -9.775  12.993   7.985  1.00 89.48           C  
ATOM   4209  HA  ALA A 263     -10.812  13.321   7.907  1.00 89.48           H  
ATOM   4210  C   ALA A 263      -9.788  11.474   8.227  1.00 89.48           C  
ATOM   4211  CB  ALA A 263      -9.055  13.355   6.680  1.00 89.48           C  
ATOM   4212  HB1 ALA A 263      -9.524  12.837   5.844  1.00 89.48           H  
ATOM   4213  HB2 ALA A 263      -8.005  13.070   6.730  1.00 89.48           H  
ATOM   4214  HB3 ALA A 263      -9.126  14.429   6.508  1.00 89.48           H  
ATOM   4215  O   ALA A 263     -10.817  10.822   8.054  1.00 89.48           O  
ATOM   4216  N   LYS A 264      -8.675  10.910   8.710  1.00 86.29           N  
ATOM   4217  H   LYS A 264      -7.855  11.492   8.805  1.00 86.29           H  
ATOM   4218  CA  LYS A 264      -8.575   9.488   9.054  1.00 86.29           C  
ATOM   4219  HA  LYS A 264      -8.871   8.906   8.181  1.00 86.29           H  
ATOM   4220  C   LYS A 264      -9.527   9.090  10.184  1.00 86.29           C  
ATOM   4221  CB  LYS A 264      -7.113   9.174   9.390  1.00 86.29           C  
ATOM   4222  HB2 LYS A 264      -6.496   9.524   8.562  1.00 86.29           H  
ATOM   4223  HB3 LYS A 264      -6.812   9.712  10.289  1.00 86.29           H  
ATOM   4224  O   LYS A 264     -10.210   8.078  10.065  1.00 86.29           O  
ATOM   4225  CG  LYS A 264      -6.870   7.674   9.592  1.00 86.29           C  
ATOM   4226  HG2 LYS A 264      -7.347   7.334  10.511  1.00 86.29           H  
ATOM   4227  HG3 LYS A 264      -7.284   7.126   8.745  1.00 86.29           H  
ATOM   4228  CD  LYS A 264      -5.362   7.420   9.666  1.00 86.29           C  
ATOM   4229  HD2 LYS A 264      -4.904   7.857   8.778  1.00 86.29           H  
ATOM   4230  HD3 LYS A 264      -4.942   7.908  10.545  1.00 86.29           H  
ATOM   4231  CE  LYS A 264      -5.054   5.923   9.696  1.00 86.29           C  
ATOM   4232  HE2 LYS A 264      -5.101   5.565  10.725  1.00 86.29           H  
ATOM   4233  HE3 LYS A 264      -5.810   5.398   9.112  1.00 86.29           H  
ATOM   4234  NZ  LYS A 264      -3.723   5.671   9.095  1.00 86.29           N  
ATOM   4235  HZ1 LYS A 264      -3.463   4.695   9.085  1.00 86.29           H  
ATOM   4236  HZ2 LYS A 264      -2.993   6.236   9.504  1.00 86.29           H  
ATOM   4237  HZ3 LYS A 264      -3.697   5.937   8.121  1.00 86.29           H  
ATOM   4238  N   LEU A 265      -9.594   9.874  11.261  1.00 88.86           N  
ATOM   4239  H   LEU A 265      -9.006  10.694  11.288  1.00 88.86           H  
ATOM   4240  CA  LEU A 265     -10.480   9.598  12.397  1.00 88.86           C  
ATOM   4241  HA  LEU A 265     -10.344   8.563  12.709  1.00 88.86           H  
ATOM   4242  C   LEU A 265     -11.961   9.738  12.028  1.00 88.86           C  
ATOM   4243  CB  LEU A 265     -10.136  10.535  13.566  1.00 88.86           C  
ATOM   4244  HB2 LEU A 265     -10.129  11.560  13.196  1.00 88.86           H  
ATOM   4245  HB3 LEU A 265     -10.930  10.454  14.308  1.00 88.86           H  
ATOM   4246  O   LEU A 265     -12.762   8.907  12.451  1.00 88.86           O  
ATOM   4247  CG  LEU A 265      -8.800  10.244  14.271  1.00 88.86           C  
ATOM   4248  HG  LEU A 265      -7.984  10.231  13.549  1.00 88.86           H  
ATOM   4249  CD1 LEU A 265      -8.530  11.343  15.302  1.00 88.86           C  
ATOM   4250 HD11 LEU A 265      -8.451  12.301  14.790  1.00 88.86           H  
ATOM   4251 HD12 LEU A 265      -7.587  11.151  15.814  1.00 88.86           H  
ATOM   4252 HD13 LEU A 265      -9.341  11.390  16.028  1.00 88.86           H  
ATOM   4253  CD2 LEU A 265      -8.817   8.900  15.005  1.00 88.86           C  
ATOM   4254 HD21 LEU A 265      -8.915   8.085  14.288  1.00 88.86           H  
ATOM   4255 HD22 LEU A 265      -9.648   8.868  15.709  1.00 88.86           H  
ATOM   4256 HD23 LEU A 265      -7.877   8.766  15.541  1.00 88.86           H  
ATOM   4257  N   LEU A 266     -12.313  10.746  11.223  1.00 88.07           N  
ATOM   4258  H   LEU A 266     -11.603  11.406  10.940  1.00 88.07           H  
ATOM   4259  CA  LEU A 266     -13.675  10.935  10.717  1.00 88.07           C  
ATOM   4260  HA  LEU A 266     -14.373  10.934  11.555  1.00 88.07           H  
ATOM   4261  C   LEU A 266     -14.090   9.781   9.803  1.00 88.07           C  
ATOM   4262  CB  LEU A 266     -13.780  12.273   9.964  1.00 88.07           C  
ATOM   4263  HB2 LEU A 266     -14.746  12.322   9.462  1.00 88.07           H  
ATOM   4264  HB3 LEU A 266     -13.008  12.294   9.196  1.00 88.07           H  
ATOM   4265  O   LEU A 266     -15.211   9.296   9.924  1.00 88.07           O  
ATOM   4266  CG  LEU A 266     -13.633  13.516  10.856  1.00 88.07           C  
ATOM   4267  HG  LEU A 266     -12.758  13.396  11.495  1.00 88.07           H  
ATOM   4268  CD1 LEU A 266     -13.440  14.755   9.985  1.00 88.07           C  
ATOM   4269 HD11 LEU A 266     -14.302  14.896   9.333  1.00 88.07           H  
ATOM   4270 HD12 LEU A 266     -12.551  14.620   9.369  1.00 88.07           H  
ATOM   4271 HD13 LEU A 266     -13.297  15.635  10.612  1.00 88.07           H  
ATOM   4272  CD2 LEU A 266     -14.835  13.776  11.759  1.00 88.07           C  
ATOM   4273 HD21 LEU A 266     -14.596  14.571  12.465  1.00 88.07           H  
ATOM   4274 HD22 LEU A 266     -15.099  12.877  12.317  1.00 88.07           H  
ATOM   4275 HD23 LEU A 266     -15.677  14.090  11.142  1.00 88.07           H  
ATOM   4276  N   ARG A 267     -13.173   9.298   8.952  1.00 80.32           N  
ATOM   4277  H   ARG A 267     -12.294   9.788   8.868  1.00 80.32           H  
ATOM   4278  CA  ARG A 267     -13.410   8.136   8.083  1.00 80.32           C  
ATOM   4279  HA  ARG A 267     -14.329   8.313   7.523  1.00 80.32           H  
ATOM   4280  C   ARG A 267     -13.654   6.852   8.870  1.00 80.32           C  
ATOM   4281  CB  ARG A 267     -12.238   7.962   7.103  1.00 80.32           C  
ATOM   4282  HB2 ARG A 267     -12.079   8.900   6.571  1.00 80.32           H  
ATOM   4283  HB3 ARG A 267     -11.334   7.730   7.667  1.00 80.32           H  
ATOM   4284  O   ARG A 267     -14.440   6.028   8.446  1.00 80.32           O  
ATOM   4285  CG  ARG A 267     -12.492   6.854   6.063  1.00 80.32           C  
ATOM   4286  HG2 ARG A 267     -13.358   7.123   5.457  1.00 80.32           H  
ATOM   4287  HG3 ARG A 267     -12.695   5.899   6.548  1.00 80.32           H  
ATOM   4288  CD  ARG A 267     -11.312   6.675   5.110  1.00 80.32           C  
ATOM   4289  HD2 ARG A 267     -11.633   6.029   4.293  1.00 80.32           H  
ATOM   4290  HD3 ARG A 267     -11.056   7.649   4.693  1.00 80.32           H  
ATOM   4291  NE  ARG A 267     -10.150   6.059   5.784  1.00 80.32           N  
ATOM   4292  HE  ARG A 267     -10.374   5.403   6.519  1.00 80.32           H  
ATOM   4293  NH1 ARG A 267      -8.500   7.016   4.506  1.00 80.32           N  
ATOM   4294 HH11 ARG A 267      -7.528   7.097   4.243  1.00 80.32           H  
ATOM   4295 HH12 ARG A 267      -9.209   7.487   3.963  1.00 80.32           H  
ATOM   4296  NH2 ARG A 267      -7.941   5.553   6.076  1.00 80.32           N  
ATOM   4297 HH21 ARG A 267      -8.198   4.848   6.752  1.00 80.32           H  
ATOM   4298 HH22 ARG A 267      -6.984   5.653   5.769  1.00 80.32           H  
ATOM   4299  CZ  ARG A 267      -8.879   6.213   5.457  1.00 80.32           C  
ATOM   4300  N   ILE A 268     -12.971   6.661   9.999  1.00 74.76           N  
ATOM   4301  H   ILE A 268     -12.300   7.364  10.275  1.00 74.76           H  
ATOM   4302  CA  ILE A 268     -13.198   5.489  10.859  1.00 74.76           C  
ATOM   4303  HA  ILE A 268     -13.237   4.598  10.231  1.00 74.76           H  
ATOM   4304  C   ILE A 268     -14.571   5.567  11.554  1.00 74.76           C  
ATOM   4305  CB  ILE A 268     -12.017   5.330  11.849  1.00 74.76           C  
ATOM   4306  HB  ILE A 268     -11.865   6.284  12.354  1.00 74.76           H  
ATOM   4307  O   ILE A 268     -15.094   4.543  11.974  1.00 74.76           O  
ATOM   4308  CG1 ILE A 268     -10.721   4.956  11.090  1.00 74.76           C  
ATOM   4309 HG12 ILE A 268     -10.626   5.567  10.192  1.00 74.76           H  
ATOM   4310 HG13 ILE A 268     -10.779   3.917  10.764  1.00 74.76           H  
ATOM   4311  CG2 ILE A 268     -12.284   4.259  12.923  1.00 74.76           C  
ATOM   4312 HG21 ILE A 268     -13.111   4.570  13.560  1.00 74.76           H  
ATOM   4313 HG22 ILE A 268     -11.416   4.110  13.565  1.00 74.76           H  
ATOM   4314 HG23 ILE A 268     -12.550   3.314  12.449  1.00 74.76           H  
ATOM   4315  CD1 ILE A 268      -9.440   5.152  11.915  1.00 74.76           C  
ATOM   4316 HD11 ILE A 268      -9.397   6.173  12.295  1.00 74.76           H  
ATOM   4317 HD12 ILE A 268      -9.400   4.449  12.746  1.00 74.76           H  
ATOM   4318 HD13 ILE A 268      -8.575   4.978  11.275  1.00 74.76           H  
ATOM   4319  N   GLY A 269     -15.149   6.761  11.728  1.00 76.84           N  
ATOM   4320  H   GLY A 269     -14.707   7.570  11.315  1.00 76.84           H  
ATOM   4321  CA  GLY A 269     -16.508   6.934  12.258  1.00 76.84           C  
ATOM   4322  HA2 GLY A 269     -16.851   7.942  12.026  1.00 76.84           H  
ATOM   4323  HA3 GLY A 269     -17.166   6.227  11.752  1.00 76.84           H  
ATOM   4324  C   GLY A 269     -16.678   6.712  13.768  1.00 76.84           C  
ATOM   4325  O   GLY A 269     -17.716   7.058  14.319  1.00 76.84           O  
ATOM   4326  N   ASN A 270     -15.654   6.224  14.477  1.00 77.82           N  
ATOM   4327  H   ASN A 270     -14.917   5.803  13.928  1.00 77.82           H  
ATOM   4328  CA  ASN A 270     -15.738   5.897  15.912  1.00 77.82           C  
ATOM   4329  HA  ASN A 270     -16.677   5.371  16.083  1.00 77.82           H  
ATOM   4330  C   ASN A 270     -15.757   7.112  16.862  1.00 77.82           C  
ATOM   4331  CB  ASN A 270     -14.577   4.949  16.276  1.00 77.82           C  
ATOM   4332  HB2 ASN A 270     -13.630   5.387  15.961  1.00 77.82           H  
ATOM   4333  HB3 ASN A 270     -14.552   4.811  17.356  1.00 77.82           H  
ATOM   4334  O   ASN A 270     -15.804   6.941  18.079  1.00 77.82           O  
ATOM   4335  CG  ASN A 270     -14.716   3.567  15.666  1.00 77.82           C  
ATOM   4336  ND2 ASN A 270     -13.687   2.756  15.733  1.00 77.82           N  
ATOM   4337 HD21 ASN A 270     -13.849   1.853  15.310  1.00 77.82           H  
ATOM   4338 HD22 ASN A 270     -12.841   3.004  16.225  1.00 77.82           H  
ATOM   4339  OD1 ASN A 270     -15.735   3.182  15.135  1.00 77.82           O  
ATOM   4340  N   HIS A 271     -15.646   8.338  16.346  1.00 84.78           N  
ATOM   4341  H   HIS A 271     -15.737   8.439  15.345  1.00 84.78           H  
ATOM   4342  CA  HIS A 271     -15.572   9.555  17.153  1.00 84.78           C  
ATOM   4343  HA  HIS A 271     -15.939   9.347  18.158  1.00 84.78           H  
ATOM   4344  C   HIS A 271     -16.452  10.646  16.549  1.00 84.78           C  
ATOM   4345  CB  HIS A 271     -14.121  10.048  17.259  1.00 84.78           C  
ATOM   4346  HB2 HIS A 271     -13.761  10.277  16.256  1.00 84.78           H  
ATOM   4347  HB3 HIS A 271     -14.097  10.972  17.837  1.00 84.78           H  
ATOM   4348  O   HIS A 271     -16.460  10.849  15.336  1.00 84.78           O  
ATOM   4349  CG  HIS A 271     -13.169   9.061  17.883  1.00 84.78           C  
ATOM   4350  CD2 HIS A 271     -12.798   8.978  19.197  1.00 84.78           C  
ATOM   4351  HD2 HIS A 271     -13.153   9.615  19.994  1.00 84.78           H  
ATOM   4352  ND1 HIS A 271     -12.523   8.052  17.212  1.00 84.78           N  
ATOM   4353  HD1 HIS A 271     -12.672   7.814  16.242  1.00 84.78           H  
ATOM   4354  CE1 HIS A 271     -11.793   7.361  18.099  1.00 84.78           C  
ATOM   4355  HE1 HIS A 271     -11.218   6.477  17.867  1.00 84.78           H  
ATOM   4356  NE2 HIS A 271     -11.885   7.919  19.319  1.00 84.78           N  
ATOM   4357  N   ASN A 272     -17.139  11.400  17.406  1.00 90.51           N  
ATOM   4358  H   ASN A 272     -17.082  11.194  18.394  1.00 90.51           H  
ATOM   4359  CA  ASN A 272     -17.837  12.605  16.974  1.00 90.51           C  
ATOM   4360  HA  ASN A 272     -18.367  12.363  16.053  1.00 90.51           H  
ATOM   4361  C   ASN A 272     -16.843  13.733  16.626  1.00 90.51           C  
ATOM   4362  CB  ASN A 272     -18.897  12.992  18.025  1.00 90.51           C  
ATOM   4363  HB2 ASN A 272     -19.541  13.773  17.619  1.00 90.51           H  
ATOM   4364  HB3 ASN A 272     -19.527  12.124  18.218  1.00 90.51           H  
ATOM   4365  O   ASN A 272     -15.660  13.685  16.970  1.00 90.51           O  
ATOM   4366  CG  ASN A 272     -18.334  13.502  19.342  1.00 90.51           C  
ATOM   4367  ND2 ASN A 272     -18.984  13.227  20.444  1.00 90.51           N  
ATOM   4368 HD21 ASN A 272     -19.838  12.688  20.424  1.00 90.51           H  
ATOM   4369 HD22 ASN A 272     -18.601  13.579  21.310  1.00 90.51           H  
ATOM   4370  OD1 ASN A 272     -17.323  14.176  19.403  1.00 90.51           O  
ATOM   4371  N   VAL A 273     -17.346  14.782  15.971  1.00 94.20           N  
ATOM   4372  H   VAL A 273     -18.319  14.753  15.702  1.00 94.20           H  
ATOM   4373  CA  VAL A 273     -16.532  15.914  15.494  1.00 94.20           C  
ATOM   4374  HA  VAL A 273     -15.780  15.525  14.807  1.00 94.20           H  
ATOM   4375  C   VAL A 273     -15.767  16.608  16.636  1.00 94.20           C  
ATOM   4376  CB  VAL A 273     -17.419  16.910  14.717  1.00 94.20           C  
ATOM   4377  HB  VAL A 273     -18.187  17.297  15.386  1.00 94.20           H  
ATOM   4378  O   VAL A 273     -14.598  16.941  16.453  1.00 94.20           O  
ATOM   4379  CG1 VAL A 273     -16.626  18.092  14.152  1.00 94.20           C  
ATOM   4380 HG11 VAL A 273     -17.301  18.776  13.637  1.00 94.20           H  
ATOM   4381 HG12 VAL A 273     -16.132  18.644  14.951  1.00 94.20           H  
ATOM   4382 HG13 VAL A 273     -15.881  17.726  13.446  1.00 94.20           H  
ATOM   4383  CG2 VAL A 273     -18.105  16.226  13.521  1.00 94.20           C  
ATOM   4384 HG21 VAL A 273     -18.786  15.445  13.858  1.00 94.20           H  
ATOM   4385 HG22 VAL A 273     -17.359  15.786  12.860  1.00 94.20           H  
ATOM   4386 HG23 VAL A 273     -18.690  16.955  12.961  1.00 94.20           H  
ATOM   4387  N   ASN A 274     -16.372  16.764  17.822  1.00 95.16           N  
ATOM   4388  H   ASN A 274     -17.316  16.422  17.931  1.00 95.16           H  
ATOM   4389  CA  ASN A 274     -15.716  17.367  18.996  1.00 95.16           C  
ATOM   4390  HA  ASN A 274     -15.322  18.347  18.725  1.00 95.16           H  
ATOM   4391  C   ASN A 274     -14.524  16.527  19.479  1.00 95.16           C  
ATOM   4392  CB  ASN A 274     -16.730  17.534  20.151  1.00 95.16           C  
ATOM   4393  HB2 ASN A 274     -17.224  16.585  20.357  1.00 95.16           H  
ATOM   4394  HB3 ASN A 274     -16.183  17.825  21.047  1.00 95.16           H  
ATOM   4395  O   ASN A 274     -13.437  17.050  19.718  1.00 95.16           O  
ATOM   4396  CG  ASN A 274     -17.790  18.593  19.923  1.00 95.16           C  
ATOM   4397  ND2 ASN A 274     -18.712  18.766  20.836  1.00 95.16           N  
ATOM   4398 HD21 ASN A 274     -18.699  18.239  21.698  1.00 95.16           H  
ATOM   4399 HD22 ASN A 274     -19.382  19.503  20.672  1.00 95.16           H  
ATOM   4400  OD1 ASN A 274     -17.801  19.297  18.935  1.00 95.16           O  
ATOM   4401  N   ALA A 275     -14.707  15.212  19.594  1.00 94.69           N  
ATOM   4402  H   ALA A 275     -15.617  14.831  19.374  1.00 94.69           H  
ATOM   4403  CA  ALA A 275     -13.660  14.292  20.018  1.00 94.69           C  
ATOM   4404  HA  ALA A 275     -13.236  14.652  20.955  1.00 94.69           H  
ATOM   4405  C   ALA A 275     -12.519  14.225  18.992  1.00 94.69           C  
ATOM   4406  CB  ALA A 275     -14.294  12.920  20.266  1.00 94.69           C  
ATOM   4407  HB1 ALA A 275     -14.788  12.568  19.360  1.00 94.69           H  
ATOM   4408  HB2 ALA A 275     -15.033  12.998  21.063  1.00 94.69           H  
ATOM   4409  HB3 ALA A 275     -13.525  12.208  20.564  1.00 94.69           H  
ATOM   4410  O   ALA A 275     -11.354  14.148  19.382  1.00 94.69           O  
ATOM   4411  N   VAL A 276     -12.826  14.297  17.691  1.00 95.87           N  
ATOM   4412  H   VAL A 276     -13.801  14.327  17.427  1.00 95.87           H  
ATOM   4413  CA  VAL A 276     -11.799  14.392  16.641  1.00 95.87           C  
ATOM   4414  HA  VAL A 276     -11.084  13.582  16.786  1.00 95.87           H  
ATOM   4415  C   VAL A 276     -11.008  15.694  16.759  1.00 95.87           C  
ATOM   4416  CB  VAL A 276     -12.395  14.239  15.229  1.00 95.87           C  
ATOM   4417  HB  VAL A 276     -13.195  14.965  15.080  1.00 95.87           H  
ATOM   4418  O   VAL A 276      -9.779  15.643  16.693  1.00 95.87           O  
ATOM   4419  CG1 VAL A 276     -11.324  14.456  14.151  1.00 95.87           C  
ATOM   4420 HG11 VAL A 276     -11.741  14.261  13.163  1.00 95.87           H  
ATOM   4421 HG12 VAL A 276     -10.479  13.788  14.321  1.00 95.87           H  
ATOM   4422 HG13 VAL A 276     -10.975  15.488  14.158  1.00 95.87           H  
ATOM   4423  CG2 VAL A 276     -12.958  12.826  15.041  1.00 95.87           C  
ATOM   4424 HG21 VAL A 276     -12.189  12.085  15.260  1.00 95.87           H  
ATOM   4425 HG22 VAL A 276     -13.305  12.690  14.017  1.00 95.87           H  
ATOM   4426 HG23 VAL A 276     -13.805  12.663  15.708  1.00 95.87           H  
ATOM   4427  N   ALA A 277     -11.677  16.831  16.977  1.00 96.81           N  
ATOM   4428  H   ALA A 277     -12.686  16.810  17.005  1.00 96.81           H  
ATOM   4429  CA  ALA A 277     -11.019  18.126  17.161  1.00 96.81           C  
ATOM   4430  HA  ALA A 277     -10.487  18.380  16.245  1.00 96.81           H  
ATOM   4431  C   ALA A 277      -9.989  18.068  18.304  1.00 96.81           C  
ATOM   4432  CB  ALA A 277     -12.091  19.197  17.410  1.00 96.81           C  
ATOM   4433  HB1 ALA A 277     -12.840  19.171  16.619  1.00 96.81           H  
ATOM   4434  HB2 ALA A 277     -11.629  20.184  17.435  1.00 96.81           H  
ATOM   4435  HB3 ALA A 277     -12.588  19.031  18.366  1.00 96.81           H  
ATOM   4436  O   ALA A 277      -8.805  18.336  18.082  1.00 96.81           O  
ATOM   4437  N   LEU A 278     -10.414  17.593  19.481  1.00 95.37           N  
ATOM   4438  H   LEU A 278     -11.404  17.419  19.584  1.00 95.37           H  
ATOM   4439  CA  LEU A 278      -9.554  17.417  20.656  1.00 95.37           C  
ATOM   4440  HA  LEU A 278      -9.128  18.381  20.931  1.00 95.37           H  
ATOM   4441  C   LEU A 278      -8.375  16.474  20.374  1.00 95.37           C  
ATOM   4442  CB  LEU A 278     -10.413  16.888  21.820  1.00 95.37           C  
ATOM   4443  HB2 LEU A 278      -9.764  16.444  22.575  1.00 95.37           H  
ATOM   4444  HB3 LEU A 278     -11.062  16.098  21.441  1.00 95.37           H  
ATOM   4445  O   LEU A 278      -7.226  16.803  20.669  1.00 95.37           O  
ATOM   4446  CG  LEU A 278     -11.267  17.979  22.492  1.00 95.37           C  
ATOM   4447  HG  LEU A 278     -11.706  18.626  21.733  1.00 95.37           H  
ATOM   4448  CD1 LEU A 278     -12.402  17.332  23.286  1.00 95.37           C  
ATOM   4449 HD11 LEU A 278     -12.997  18.110  23.764  1.00 95.37           H  
ATOM   4450 HD12 LEU A 278     -11.997  16.669  24.050  1.00 95.37           H  
ATOM   4451 HD13 LEU A 278     -13.046  16.769  22.610  1.00 95.37           H  
ATOM   4452  CD2 LEU A 278     -10.426  18.821  23.455  1.00 95.37           C  
ATOM   4453 HD21 LEU A 278      -9.635  19.333  22.907  1.00 95.37           H  
ATOM   4454 HD22 LEU A 278      -9.988  18.197  24.233  1.00 95.37           H  
ATOM   4455 HD23 LEU A 278     -11.055  19.582  23.916  1.00 95.37           H  
ATOM   4456  N   LYS A 279      -8.627  15.322  19.735  1.00 94.43           N  
ATOM   4457  H   LYS A 279      -9.588  15.110  19.506  1.00 94.43           H  
ATOM   4458  CA  LYS A 279      -7.571  14.359  19.369  1.00 94.43           C  
ATOM   4459  HA  LYS A 279      -6.986  14.133  20.261  1.00 94.43           H  
ATOM   4460  C   LYS A 279      -6.559  14.918  18.368  1.00 94.43           C  
ATOM   4461  CB  LYS A 279      -8.197  13.062  18.836  1.00 94.43           C  
ATOM   4462  HB2 LYS A 279      -7.427  12.479  18.331  1.00 94.43           H  
ATOM   4463  HB3 LYS A 279      -8.985  13.290  18.117  1.00 94.43           H  
ATOM   4464  O   LYS A 279      -5.416  14.468  18.359  1.00 94.43           O  
ATOM   4465  CG  LYS A 279      -8.754  12.227  19.994  1.00 94.43           C  
ATOM   4466  HG2 LYS A 279      -9.556  12.767  20.496  1.00 94.43           H  
ATOM   4467  HG3 LYS A 279      -7.952  12.070  20.715  1.00 94.43           H  
ATOM   4468  CD  LYS A 279      -9.264  10.857  19.537  1.00 94.43           C  
ATOM   4469  HD2 LYS A 279     -10.106  10.972  18.854  1.00 94.43           H  
ATOM   4470  HD3 LYS A 279      -8.454  10.328  19.035  1.00 94.43           H  
ATOM   4471  CE  LYS A 279      -9.701  10.104  20.800  1.00 94.43           C  
ATOM   4472  HE2 LYS A 279      -9.119  10.481  21.641  1.00 94.43           H  
ATOM   4473  HE3 LYS A 279     -10.748  10.332  21.002  1.00 94.43           H  
ATOM   4474  NZ  LYS A 279      -9.499   8.641  20.698  1.00 94.43           N  
ATOM   4475  HZ1 LYS A 279      -8.554   8.410  20.425  1.00 94.43           H  
ATOM   4476  HZ2 LYS A 279      -9.712   8.194  21.578  1.00 94.43           H  
ATOM   4477  HZ3 LYS A 279     -10.155   8.262  20.030  1.00 94.43           H  
ATOM   4478  N   CYS A 280      -6.953  15.898  17.559  1.00 96.51           N  
ATOM   4479  H   CYS A 280      -7.918  16.192  17.606  1.00 96.51           H  
ATOM   4480  CA  CYS A 280      -6.076  16.580  16.609  1.00 96.51           C  
ATOM   4481  HA  CYS A 280      -5.235  15.925  16.379  1.00 96.51           H  
ATOM   4482  C   CYS A 280      -5.448  17.867  17.177  1.00 96.51           C  
ATOM   4483  CB  CYS A 280      -6.832  16.815  15.294  1.00 96.51           C  
ATOM   4484  HB2 CYS A 280      -7.692  17.461  15.469  1.00 96.51           H  
ATOM   4485  HB3 CYS A 280      -6.166  17.291  14.575  1.00 96.51           H  
ATOM   4486  O   CYS A 280      -4.795  18.593  16.432  1.00 96.51           O  
ATOM   4487  SG  CYS A 280      -7.393  15.224  14.624  1.00 96.51           S  
ATOM   4488  HG  CYS A 280      -8.389  15.079  15.503  1.00 96.51           H  
ATOM   4489  N   GLY A 281      -5.629  18.155  18.472  1.00 95.87           N  
ATOM   4490  H   GLY A 281      -6.221  17.554  19.028  1.00 95.87           H  
ATOM   4491  CA  GLY A 281      -4.990  19.287  19.152  1.00 95.87           C  
ATOM   4492  HA2 GLY A 281      -4.965  19.079  20.222  1.00 95.87           H  
ATOM   4493  HA3 GLY A 281      -3.964  19.391  18.800  1.00 95.87           H  
ATOM   4494  C   GLY A 281      -5.693  20.628  18.966  1.00 95.87           C  
ATOM   4495  O   GLY A 281      -5.033  21.669  19.028  1.00 95.87           O  
ATOM   4496  N   TYR A 282      -7.002  20.599  18.713  1.00 96.22           N  
ATOM   4497  H   TYR A 282      -7.465  19.703  18.669  1.00 96.22           H  
ATOM   4498  CA  TYR A 282      -7.868  21.775  18.697  1.00 96.22           C  
ATOM   4499  HA  TYR A 282      -7.258  22.678  18.663  1.00 96.22           H  
ATOM   4500  C   TYR A 282      -8.701  21.815  19.979  1.00 96.22           C  
ATOM   4501  CB  TYR A 282      -8.760  21.770  17.451  1.00 96.22           C  
ATOM   4502  HB2 TYR A 282      -9.364  20.862  17.447  1.00 96.22           H  
ATOM   4503  HB3 TYR A 282      -9.446  22.614  17.516  1.00 96.22           H  
ATOM   4504  O   TYR A 282      -9.382  20.851  20.322  1.00 96.22           O  
ATOM   4505  CG  TYR A 282      -7.995  21.859  16.145  1.00 96.22           C  
ATOM   4506  CD1 TYR A 282      -7.779  23.112  15.545  1.00 96.22           C  
ATOM   4507  HD1 TYR A 282      -8.193  23.999  16.002  1.00 96.22           H  
ATOM   4508  CD2 TYR A 282      -7.473  20.696  15.551  1.00 96.22           C  
ATOM   4509  HD2 TYR A 282      -7.640  19.737  16.021  1.00 96.22           H  
ATOM   4510  CE1 TYR A 282      -7.004  23.215  14.376  1.00 96.22           C  
ATOM   4511  HE1 TYR A 282      -6.829  24.185  13.934  1.00 96.22           H  
ATOM   4512  CE2 TYR A 282      -6.694  20.790  14.383  1.00 96.22           C  
ATOM   4513  HE2 TYR A 282      -6.260  19.903  13.947  1.00 96.22           H  
ATOM   4514  OH  TYR A 282      -5.606  22.161  12.746  1.00 96.22           O  
ATOM   4515  HH  TYR A 282      -5.487  23.077  12.484  1.00 96.22           H  
ATOM   4516  CZ  TYR A 282      -6.437  22.054  13.812  1.00 96.22           C  
ATOM   4517  N   ASP A 283      -8.649  22.945  20.666  1.00 93.63           N  
ATOM   4518  H   ASP A 283      -8.124  23.723  20.292  1.00 93.63           H  
ATOM   4519  CA  ASP A 283      -9.430  23.274  21.861  1.00 93.63           C  
ATOM   4520  HA  ASP A 283      -9.519  22.391  22.494  1.00 93.63           H  
ATOM   4521  C   ASP A 283     -10.855  23.743  21.523  1.00 93.63           C  
ATOM   4522  CB  ASP A 283      -8.661  24.356  22.642  1.00 93.63           C  
ATOM   4523  HB2 ASP A 283      -7.735  23.915  23.011  1.00 93.63           H  
ATOM   4524  HB3 ASP A 283      -9.254  24.646  23.510  1.00 93.63           H  
ATOM   4525  O   ASP A 283     -11.796  23.484  22.268  1.00 93.63           O  
ATOM   4526  CG  ASP A 283      -8.302  25.621  21.834  1.00 93.63           C  
ATOM   4527  OD1 ASP A 283      -8.500  25.633  20.591  1.00 93.63           O  
ATOM   4528  OD2 ASP A 283      -7.774  26.557  22.463  1.00 93.63           O  
ATOM   4529  N   SER A 284     -11.029  24.385  20.367  1.00 96.03           N  
ATOM   4530  H   SER A 284     -10.182  24.698  19.914  1.00 96.03           H  
ATOM   4531  CA  SER A 284     -12.317  24.843  19.850  1.00 96.03           C  
ATOM   4532  HA  SER A 284     -13.070  24.758  20.635  1.00 96.03           H  
ATOM   4533  C   SER A 284     -12.775  24.007  18.657  1.00 96.03           C  
ATOM   4534  CB  SER A 284     -12.213  26.326  19.493  1.00 96.03           C  
ATOM   4535  HB2 SER A 284     -12.073  26.897  20.410  1.00 96.03           H  
ATOM   4536  HB3 SER A 284     -11.344  26.487  18.855  1.00 96.03           H  
ATOM   4537  O   SER A 284     -12.172  24.046  17.579  1.00 96.03           O  
ATOM   4538  OG  SER A 284     -13.381  26.782  18.823  1.00 96.03           O  
ATOM   4539  HG  SER A 284     -13.465  27.713  19.039  1.00 96.03           H  
ATOM   4540  N   THR A 285     -13.905  23.305  18.805  1.00 96.10           N  
ATOM   4541  H   THR A 285     -14.301  23.204  19.729  1.00 96.10           H  
ATOM   4542  CA  THR A 285     -14.541  22.592  17.685  1.00 96.10           C  
ATOM   4543  HA  THR A 285     -13.846  21.842  17.309  1.00 96.10           H  
ATOM   4544  C   THR A 285     -14.891  23.548  16.545  1.00 96.10           C  
ATOM   4545  CB  THR A 285     -15.837  21.883  18.098  1.00 96.10           C  
ATOM   4546  HB  THR A 285     -16.594  22.629  18.339  1.00 96.10           H  
ATOM   4547  O   THR A 285     -14.681  23.214  15.381  1.00 96.10           O  
ATOM   4548  CG2 THR A 285     -16.362  20.974  16.981  1.00 96.10           C  
ATOM   4549 HG21 THR A 285     -17.432  20.813  17.114  1.00 96.10           H  
ATOM   4550 HG22 THR A 285     -16.244  21.424  15.995  1.00 96.10           H  
ATOM   4551 HG23 THR A 285     -15.832  20.021  16.989  1.00 96.10           H  
ATOM   4552  OG1 THR A 285     -15.630  21.060  19.214  1.00 96.10           O  
ATOM   4553  HG1 THR A 285     -16.420  20.517  19.274  1.00 96.10           H  
ATOM   4554  N   SER A 286     -15.400  24.745  16.847  1.00 96.52           N  
ATOM   4555  H   SER A 286     -15.563  24.984  17.815  1.00 96.52           H  
ATOM   4556  CA  SER A 286     -15.777  25.725  15.821  1.00 96.52           C  
ATOM   4557  HA  SER A 286     -16.520  25.278  15.159  1.00 96.52           H  
ATOM   4558  C   SER A 286     -14.574  26.131  14.970  1.00 96.52           C  
ATOM   4559  CB  SER A 286     -16.401  26.962  16.471  1.00 96.52           C  
ATOM   4560  HB2 SER A 286     -15.676  27.439  17.131  1.00 96.52           H  
ATOM   4561  HB3 SER A 286     -16.700  27.668  15.697  1.00 96.52           H  
ATOM   4562  O   SER A 286     -14.664  26.157  13.740  1.00 96.52           O  
ATOM   4563  OG  SER A 286     -17.535  26.572  17.219  1.00 96.52           O  
ATOM   4564  HG  SER A 286     -17.926  27.345  17.632  1.00 96.52           H  
ATOM   4565  N   TYR A 287     -13.424  26.359  15.611  1.00 96.88           N  
ATOM   4566  H   TYR A 287     -13.397  26.273  16.617  1.00 96.88           H  
ATOM   4567  CA  TYR A 287     -12.180  26.652  14.907  1.00 96.88           C  
ATOM   4568  HA  TYR A 287     -12.368  27.461  14.201  1.00 96.88           H  
ATOM   4569  C   TYR A 287     -11.684  25.446  14.097  1.00 96.88           C  
ATOM   4570  CB  TYR A 287     -11.128  27.127  15.913  1.00 96.88           C  
ATOM   4571  HB2 TYR A 287     -10.955  26.334  16.640  1.00 96.88           H  
ATOM   4572  HB3 TYR A 287     -11.512  27.997  16.447  1.00 96.88           H  
ATOM   4573  O   TYR A 287     -11.335  25.595  12.926  1.00 96.88           O  
ATOM   4574  CG  TYR A 287      -9.812  27.507  15.268  1.00 96.88           C  
ATOM   4575  CD1 TYR A 287      -8.625  26.857  15.655  1.00 96.88           C  
ATOM   4576  HD1 TYR A 287      -8.647  26.135  16.457  1.00 96.88           H  
ATOM   4577  CD2 TYR A 287      -9.777  28.511  14.280  1.00 96.88           C  
ATOM   4578  HD2 TYR A 287     -10.681  29.028  13.994  1.00 96.88           H  
ATOM   4579  CE1 TYR A 287      -7.404  27.188  15.037  1.00 96.88           C  
ATOM   4580  HE1 TYR A 287      -6.493  26.701  15.352  1.00 96.88           H  
ATOM   4581  CE2 TYR A 287      -8.559  28.847  13.663  1.00 96.88           C  
ATOM   4582  HE2 TYR A 287      -8.521  29.621  12.910  1.00 96.88           H  
ATOM   4583  OH  TYR A 287      -6.198  28.513  13.437  1.00 96.88           O  
ATOM   4584  HH  TYR A 287      -5.457  28.084  13.870  1.00 96.88           H  
ATOM   4585  CZ  TYR A 287      -7.373  28.183  14.036  1.00 96.88           C  
ATOM   4586  N   PHE A 288     -11.748  24.233  14.659  1.00 97.68           N  
ATOM   4587  H   PHE A 288     -12.022  24.163  15.628  1.00 97.68           H  
ATOM   4588  CA  PHE A 288     -11.434  23.001  13.929  1.00 97.68           C  
ATOM   4589  HA  PHE A 288     -10.392  23.040  13.611  1.00 97.68           H  
ATOM   4590  C   PHE A 288     -12.288  22.840  12.662  1.00 97.68           C  
ATOM   4591  CB  PHE A 288     -11.605  21.788  14.851  1.00 97.68           C  
ATOM   4592  HB2 PHE A 288     -12.537  21.881  15.409  1.00 97.68           H  
ATOM   4593  HB3 PHE A 288     -10.793  21.780  15.579  1.00 97.68           H  
ATOM   4594  O   PHE A 288     -11.741  22.593  11.587  1.00 97.68           O  
ATOM   4595  CG  PHE A 288     -11.617  20.469  14.106  1.00 97.68           C  
ATOM   4596  CD1 PHE A 288     -12.820  19.753  13.958  1.00 97.68           C  
ATOM   4597  HD1 PHE A 288     -13.728  20.114  14.419  1.00 97.68           H  
ATOM   4598  CD2 PHE A 288     -10.441  19.996  13.498  1.00 97.68           C  
ATOM   4599  HD2 PHE A 288      -9.521  20.552  13.599  1.00 97.68           H  
ATOM   4600  CE1 PHE A 288     -12.841  18.563  13.213  1.00 97.68           C  
ATOM   4601  HE1 PHE A 288     -13.756  18.000  13.109  1.00 97.68           H  
ATOM   4602  CE2 PHE A 288     -10.467  18.814  12.739  1.00 97.68           C  
ATOM   4603  HE2 PHE A 288      -9.564  18.466  12.261  1.00 97.68           H  
ATOM   4604  CZ  PHE A 288     -11.670  18.100  12.596  1.00 97.68           C  
ATOM   4605  HZ  PHE A 288     -11.711  17.195  12.008  1.00 97.68           H  
ATOM   4606  N   ILE A 289     -13.609  23.031  12.753  1.00 96.78           N  
ATOM   4607  H   ILE A 289     -13.991  23.234  13.666  1.00 96.78           H  
ATOM   4608  CA  ILE A 289     -14.527  22.950  11.606  1.00 96.78           C  
ATOM   4609  HA  ILE A 289     -14.429  21.964  11.153  1.00 96.78           H  
ATOM   4610  C   ILE A 289     -14.135  23.976  10.535  1.00 96.78           C  
ATOM   4611  CB  ILE A 289     -15.994  23.137  12.069  1.00 96.78           C  
ATOM   4612  HB  ILE A 289     -16.046  24.025  12.698  1.00 96.78           H  
ATOM   4613  O   ILE A 289     -14.122  23.645   9.346  1.00 96.78           O  
ATOM   4614  CG1 ILE A 289     -16.466  21.916  12.894  1.00 96.78           C  
ATOM   4615 HG12 ILE A 289     -16.617  21.066  12.229  1.00 96.78           H  
ATOM   4616 HG13 ILE A 289     -15.696  21.635  13.612  1.00 96.78           H  
ATOM   4617  CG2 ILE A 289     -16.942  23.341  10.868  1.00 96.78           C  
ATOM   4618 HG21 ILE A 289     -16.706  24.273  10.353  1.00 96.78           H  
ATOM   4619 HG22 ILE A 289     -17.975  23.422  11.204  1.00 96.78           H  
ATOM   4620 HG23 ILE A 289     -16.853  22.509  10.169  1.00 96.78           H  
ATOM   4621  CD1 ILE A 289     -17.766  22.160  13.674  1.00 96.78           C  
ATOM   4622 HD11 ILE A 289     -17.986  21.286  14.287  1.00 96.78           H  
ATOM   4623 HD12 ILE A 289     -18.605  22.319  12.997  1.00 96.78           H  
ATOM   4624 HD13 ILE A 289     -17.651  23.028  14.324  1.00 96.78           H  
ATOM   4625  N   GLN A 290     -13.780  25.201  10.936  1.00 96.68           N  
ATOM   4626  H   GLN A 290     -13.813  25.415  11.922  1.00 96.68           H  
ATOM   4627  CA  GLN A 290     -13.335  26.245  10.014  1.00 96.68           C  
ATOM   4628  HA  GLN A 290     -14.095  26.356   9.240  1.00 96.68           H  
ATOM   4629  C   GLN A 290     -12.014  25.873   9.323  1.00 96.68           C  
ATOM   4630  CB  GLN A 290     -13.225  27.574  10.774  1.00 96.68           C  
ATOM   4631  HB2 GLN A 290     -12.383  27.525  11.464  1.00 96.68           H  
ATOM   4632  HB3 GLN A 290     -14.135  27.731  11.354  1.00 96.68           H  
ATOM   4633  O   GLN A 290     -11.919  25.985   8.097  1.00 96.68           O  
ATOM   4634  CG  GLN A 290     -13.044  28.771   9.827  1.00 96.68           C  
ATOM   4635  HG2 GLN A 290     -12.161  28.620   9.205  1.00 96.68           H  
ATOM   4636  HG3 GLN A 290     -13.917  28.850   9.180  1.00 96.68           H  
ATOM   4637  CD  GLN A 290     -12.869  30.089  10.577  1.00 96.68           C  
ATOM   4638  NE2 GLN A 290     -12.868  31.211   9.892  1.00 96.68           N  
ATOM   4639 HE21 GLN A 290     -13.042  31.235   8.897  1.00 96.68           H  
ATOM   4640 HE22 GLN A 290     -12.783  32.046  10.454  1.00 96.68           H  
ATOM   4641  OE1 GLN A 290     -12.714  30.144  11.781  1.00 96.68           O  
ATOM   4642  N   CYS A 291     -11.017  25.385  10.071  1.00 96.39           N  
ATOM   4643  H   CYS A 291     -11.137  25.359  11.073  1.00 96.39           H  
ATOM   4644  CA  CYS A 291      -9.751  24.897   9.521  1.00 96.39           C  
ATOM   4645  HA  CYS A 291      -9.269  25.698   8.961  1.00 96.39           H  
ATOM   4646  C   CYS A 291      -9.970  23.735   8.547  1.00 96.39           C  
ATOM   4647  CB  CYS A 291      -8.820  24.461  10.661  1.00 96.39           C  
ATOM   4648  HB2 CYS A 291      -7.985  23.892  10.253  1.00 96.39           H  
ATOM   4649  HB3 CYS A 291      -9.364  23.826  11.360  1.00 96.39           H  
ATOM   4650  O   CYS A 291      -9.464  23.781   7.427  1.00 96.39           O  
ATOM   4651  SG  CYS A 291      -8.170  25.905  11.542  1.00 96.39           S  
ATOM   4652  HG  CYS A 291      -7.506  26.476  10.533  1.00 96.39           H  
ATOM   4653  N   PHE A 292     -10.775  22.743   8.932  1.00 96.60           N  
ATOM   4654  H   PHE A 292     -11.149  22.768   9.870  1.00 96.60           H  
ATOM   4655  CA  PHE A 292     -11.080  21.573   8.112  1.00 96.60           C  
ATOM   4656  HA  PHE A 292     -10.147  21.077   7.845  1.00 96.60           H  
ATOM   4657  C   PHE A 292     -11.775  21.973   6.805  1.00 96.60           C  
ATOM   4658  CB  PHE A 292     -11.924  20.595   8.940  1.00 96.60           C  
ATOM   4659  HB2 PHE A 292     -12.915  21.017   9.107  1.00 96.60           H  
ATOM   4660  HB3 PHE A 292     -11.455  20.471   9.917  1.00 96.60           H  
ATOM   4661  O   PHE A 292     -11.340  21.572   5.725  1.00 96.60           O  
ATOM   4662  CG  PHE A 292     -12.060  19.226   8.309  1.00 96.60           C  
ATOM   4663  CD1 PHE A 292     -13.006  19.001   7.294  1.00 96.60           C  
ATOM   4664  HD1 PHE A 292     -13.646  19.807   6.967  1.00 96.60           H  
ATOM   4665  CD2 PHE A 292     -11.230  18.171   8.734  1.00 96.60           C  
ATOM   4666  HD2 PHE A 292     -10.492  18.337   9.505  1.00 96.60           H  
ATOM   4667  CE1 PHE A 292     -13.121  17.733   6.698  1.00 96.60           C  
ATOM   4668  HE1 PHE A 292     -13.845  17.566   5.914  1.00 96.60           H  
ATOM   4669  CE2 PHE A 292     -11.345  16.903   8.140  1.00 96.60           C  
ATOM   4670  HE2 PHE A 292     -10.695  16.099   8.450  1.00 96.60           H  
ATOM   4671  CZ  PHE A 292     -12.289  16.683   7.121  1.00 96.60           C  
ATOM   4672  HZ  PHE A 292     -12.366  15.710   6.658  1.00 96.60           H  
ATOM   4673  N   LYS A 293     -12.785  22.854   6.876  1.00 95.25           N  
ATOM   4674  H   LYS A 293     -13.095  23.142   7.793  1.00 95.25           H  
ATOM   4675  CA  LYS A 293     -13.468  23.397   5.692  1.00 95.25           C  
ATOM   4676  HA  LYS A 293     -13.807  22.561   5.080  1.00 95.25           H  
ATOM   4677  C   LYS A 293     -12.521  24.187   4.798  1.00 95.25           C  
ATOM   4678  CB  LYS A 293     -14.689  24.225   6.123  1.00 95.25           C  
ATOM   4679  HB2 LYS A 293     -15.301  23.623   6.795  1.00 95.25           H  
ATOM   4680  HB3 LYS A 293     -14.352  25.109   6.664  1.00 95.25           H  
ATOM   4681  O   LYS A 293     -12.569  24.038   3.578  1.00 95.25           O  
ATOM   4682  CG  LYS A 293     -15.552  24.649   4.921  1.00 95.25           C  
ATOM   4683  HG2 LYS A 293     -14.947  25.214   4.211  1.00 95.25           H  
ATOM   4684  HG3 LYS A 293     -15.933  23.757   4.424  1.00 95.25           H  
ATOM   4685  CD  LYS A 293     -16.732  25.533   5.355  1.00 95.25           C  
ATOM   4686  HD2 LYS A 293     -17.335  24.995   6.087  1.00 95.25           H  
ATOM   4687  HD3 LYS A 293     -16.344  26.439   5.819  1.00 95.25           H  
ATOM   4688  CE  LYS A 293     -17.595  25.902   4.140  1.00 95.25           C  
ATOM   4689  HE2 LYS A 293     -16.971  26.427   3.416  1.00 95.25           H  
ATOM   4690  HE3 LYS A 293     -17.942  24.983   3.668  1.00 95.25           H  
ATOM   4691  NZ  LYS A 293     -18.760  26.748   4.513  1.00 95.25           N  
ATOM   4692  HZ1 LYS A 293     -19.362  26.270   5.169  1.00 95.25           H  
ATOM   4693  HZ2 LYS A 293     -19.312  26.973   3.698  1.00 95.25           H  
ATOM   4694  HZ3 LYS A 293     -18.461  27.617   4.932  1.00 95.25           H  
ATOM   4695  N   LYS A 294     -11.641  25.011   5.372  1.00 95.59           N  
ATOM   4696  H   LYS A 294     -11.658  25.101   6.378  1.00 95.59           H  
ATOM   4697  CA  LYS A 294     -10.641  25.760   4.601  1.00 95.59           C  
ATOM   4698  HA  LYS A 294     -11.159  26.295   3.805  1.00 95.59           H  
ATOM   4699  C   LYS A 294      -9.639  24.823   3.919  1.00 95.59           C  
ATOM   4700  CB  LYS A 294      -9.951  26.789   5.513  1.00 95.59           C  
ATOM   4701  HB2 LYS A 294     -10.717  27.399   5.993  1.00 95.59           H  
ATOM   4702  HB3 LYS A 294      -9.391  26.268   6.289  1.00 95.59           H  
ATOM   4703  O   LYS A 294      -9.253  25.115   2.787  1.00 95.59           O  
ATOM   4704  CG  LYS A 294      -9.001  27.715   4.732  1.00 95.59           C  
ATOM   4705  HG2 LYS A 294      -8.203  27.123   4.285  1.00 95.59           H  
ATOM   4706  HG3 LYS A 294      -9.557  28.213   3.939  1.00 95.59           H  
ATOM   4707  CD  LYS A 294      -8.367  28.774   5.646  1.00 95.59           C  
ATOM   4708  HD2 LYS A 294      -7.831  28.272   6.452  1.00 95.59           H  
ATOM   4709  HD3 LYS A 294      -9.154  29.393   6.077  1.00 95.59           H  
ATOM   4710  CE  LYS A 294      -7.390  29.654   4.850  1.00 95.59           C  
ATOM   4711  HE2 LYS A 294      -7.937  30.142   4.043  1.00 95.59           H  
ATOM   4712  HE3 LYS A 294      -6.633  29.013   4.399  1.00 95.59           H  
ATOM   4713  NZ  LYS A 294      -6.731  30.679   5.703  1.00 95.59           N  
ATOM   4714  HZ1 LYS A 294      -7.408  31.303   6.118  1.00 95.59           H  
ATOM   4715  HZ2 LYS A 294      -6.200  30.248   6.446  1.00 95.59           H  
ATOM   4716  HZ3 LYS A 294      -6.091  31.239   5.159  1.00 95.59           H  
ATOM   4717  N   TYR A 295      -9.253  23.728   4.574  1.00 95.28           N  
ATOM   4718  H   TYR A 295      -9.593  23.592   5.515  1.00 95.28           H  
ATOM   4719  CA  TYR A 295      -8.257  22.777   4.084  1.00 95.28           C  
ATOM   4720  HA  TYR A 295      -7.458  23.340   3.602  1.00 95.28           H  
ATOM   4721  C   TYR A 295      -8.830  21.827   3.021  1.00 95.28           C  
ATOM   4722  CB  TYR A 295      -7.631  22.037   5.276  1.00 95.28           C  
ATOM   4723  HB2 TYR A 295      -8.330  21.298   5.667  1.00 95.28           H  
ATOM   4724  HB3 TYR A 295      -7.439  22.752   6.076  1.00 95.28           H  
ATOM   4725  O   TYR A 295      -8.410  21.896   1.870  1.00 95.28           O  
ATOM   4726  CG  TYR A 295      -6.316  21.369   4.941  1.00 95.28           C  
ATOM   4727  CD1 TYR A 295      -6.282  20.025   4.529  1.00 95.28           C  
ATOM   4728  HD1 TYR A 295      -7.194  19.451   4.444  1.00 95.28           H  
ATOM   4729  CD2 TYR A 295      -5.118  22.105   5.041  1.00 95.28           C  
ATOM   4730  HD2 TYR A 295      -5.141  23.137   5.359  1.00 95.28           H  
ATOM   4731  CE1 TYR A 295      -5.052  19.417   4.218  1.00 95.28           C  
ATOM   4732  HE1 TYR A 295      -5.017  18.392   3.878  1.00 95.28           H  
ATOM   4733  CE2 TYR A 295      -3.885  21.498   4.735  1.00 95.28           C  
ATOM   4734  HE2 TYR A 295      -2.966  22.060   4.813  1.00 95.28           H  
ATOM   4735  OH  TYR A 295      -2.671  19.568   3.996  1.00 95.28           O  
ATOM   4736  HH  TYR A 295      -1.929  20.172   4.070  1.00 95.28           H  
ATOM   4737  CZ  TYR A 295      -3.853  20.150   4.319  1.00 95.28           C  
ATOM   4738  N   PHE A 296      -9.847  21.025   3.361  1.00 92.02           N  
ATOM   4739  H   PHE A 296     -10.175  21.048   4.317  1.00 92.02           H  
ATOM   4740  CA  PHE A 296     -10.421  19.996   2.477  1.00 92.02           C  
ATOM   4741  HA  PHE A 296      -9.622  19.644   1.825  1.00 92.02           H  
ATOM   4742  C   PHE A 296     -11.544  20.488   1.555  1.00 92.02           C  
ATOM   4743  CB  PHE A 296     -10.903  18.802   3.311  1.00 92.02           C  
ATOM   4744  HB2 PHE A 296     -11.629  19.145   4.048  1.00 92.02           H  
ATOM   4745  HB3 PHE A 296     -11.412  18.095   2.655  1.00 92.02           H  
ATOM   4746  O   PHE A 296     -12.047  19.734   0.722  1.00 92.02           O  
ATOM   4747  CG  PHE A 296      -9.788  18.046   3.997  1.00 92.02           C  
ATOM   4748  CD1 PHE A 296      -8.861  17.315   3.233  1.00 92.02           C  
ATOM   4749  HD1 PHE A 296      -8.947  17.274   2.157  1.00 92.02           H  
ATOM   4750  CD2 PHE A 296      -9.675  18.061   5.396  1.00 92.02           C  
ATOM   4751  HD2 PHE A 296     -10.384  18.620   5.991  1.00 92.02           H  
ATOM   4752  CE1 PHE A 296      -7.817  16.622   3.862  1.00 92.02           C  
ATOM   4753  HE1 PHE A 296      -7.095  16.079   3.271  1.00 92.02           H  
ATOM   4754  CE2 PHE A 296      -8.651  17.336   6.028  1.00 92.02           C  
ATOM   4755  HE2 PHE A 296      -8.582  17.333   7.106  1.00 92.02           H  
ATOM   4756  CZ  PHE A 296      -7.715  16.622   5.260  1.00 92.02           C  
ATOM   4757  HZ  PHE A 296      -6.920  16.069   5.738  1.00 92.02           H  
ATOM   4758  N   LYS A 297     -11.968  21.751   1.710  1.00 91.00           N  
ATOM   4759  H   LYS A 297     -11.523  22.291   2.438  1.00 91.00           H  
ATOM   4760  CA  LYS A 297     -13.093  22.370   0.980  1.00 91.00           C  
ATOM   4761  HA  LYS A 297     -13.223  23.377   1.376  1.00 91.00           H  
ATOM   4762  C   LYS A 297     -14.453  21.707   1.239  1.00 91.00           C  
ATOM   4763  CB  LYS A 297     -12.768  22.529  -0.520  1.00 91.00           C  
ATOM   4764  HB2 LYS A 297     -12.843  21.556  -1.005  1.00 91.00           H  
ATOM   4765  HB3 LYS A 297     -13.520  23.175  -0.971  1.00 91.00           H  
ATOM   4766  O   LYS A 297     -15.392  21.915   0.480  1.00 91.00           O  
ATOM   4767  CG  LYS A 297     -11.378  23.113  -0.824  1.00 91.00           C  
ATOM   4768  HG2 LYS A 297     -11.292  23.243  -1.903  1.00 91.00           H  
ATOM   4769  HG3 LYS A 297     -10.610  22.405  -0.513  1.00 91.00           H  
ATOM   4770  CD  LYS A 297     -11.113  24.463  -0.148  1.00 91.00           C  
ATOM   4771  HD2 LYS A 297     -11.152  24.344   0.935  1.00 91.00           H  
ATOM   4772  HD3 LYS A 297     -11.860  25.190  -0.464  1.00 91.00           H  
ATOM   4773  CE  LYS A 297      -9.712  24.928  -0.553  1.00 91.00           C  
ATOM   4774  HE2 LYS A 297      -9.699  25.129  -1.625  1.00 91.00           H  
ATOM   4775  HE3 LYS A 297      -9.015  24.113  -0.357  1.00 91.00           H  
ATOM   4776  NZ  LYS A 297      -9.290  26.122   0.208  1.00 91.00           N  
ATOM   4777  HZ1 LYS A 297      -8.362  26.401  -0.078  1.00 91.00           H  
ATOM   4778  HZ2 LYS A 297      -9.244  25.873   1.185  1.00 91.00           H  
ATOM   4779  HZ3 LYS A 297      -9.935  26.888   0.076  1.00 91.00           H  
ATOM   4780  N   THR A 298     -14.580  20.976   2.345  1.00 87.42           N  
ATOM   4781  H   THR A 298     -13.762  20.854   2.924  1.00 87.42           H  
ATOM   4782  CA  THR A 298     -15.823  20.351   2.818  1.00 87.42           C  
ATOM   4783  HA  THR A 298     -16.672  20.921   2.442  1.00 87.42           H  
ATOM   4784  C   THR A 298     -15.877  20.374   4.345  1.00 87.42           C  
ATOM   4785  CB  THR A 298     -15.957  18.924   2.270  1.00 87.42           C  
ATOM   4786  HB  THR A 298     -15.833  18.950   1.187  1.00 87.42           H  
ATOM   4787  O   THR A 298     -14.848  20.533   4.995  1.00 87.42           O  
ATOM   4788  CG2 THR A 298     -14.959  17.927   2.859  1.00 87.42           C  
ATOM   4789 HG21 THR A 298     -15.134  17.797   3.926  1.00 87.42           H  
ATOM   4790 HG22 THR A 298     -15.075  16.965   2.360  1.00 87.42           H  
ATOM   4791 HG23 THR A 298     -13.940  18.279   2.693  1.00 87.42           H  
ATOM   4792  OG1 THR A 298     -17.251  18.459   2.560  1.00 87.42           O  
ATOM   4793  HG1 THR A 298     -17.349  17.625   2.094  1.00 87.42           H  
ATOM   4794  N   THR A 299     -17.059  20.259   4.948  1.00 89.99           N  
ATOM   4795  H   THR A 299     -17.836  19.940   4.386  1.00 89.99           H  
ATOM   4796  CA  THR A 299     -17.181  20.245   6.418  1.00 89.99           C  
ATOM   4797  HA  THR A 299     -16.421  20.911   6.825  1.00 89.99           H  
ATOM   4798  C   THR A 299     -16.930  18.843   6.984  1.00 89.99           C  
ATOM   4799  CB  THR A 299     -18.539  20.768   6.908  1.00 89.99           C  
ATOM   4800  HB  THR A 299     -18.466  20.899   7.988  1.00 89.99           H  
ATOM   4801  O   THR A 299     -17.180  17.869   6.271  1.00 89.99           O  
ATOM   4802  CG2 THR A 299     -18.911  22.126   6.313  1.00 89.99           C  
ATOM   4803 HG21 THR A 299     -19.074  22.043   5.239  1.00 89.99           H  
ATOM   4804 HG22 THR A 299     -18.109  22.836   6.515  1.00 89.99           H  
ATOM   4805 HG23 THR A 299     -19.826  22.482   6.787  1.00 89.99           H  
ATOM   4806  OG1 THR A 299     -19.576  19.844   6.677  1.00 89.99           O  
ATOM   4807  HG1 THR A 299     -19.785  19.770   5.743  1.00 89.99           H  
ATOM   4808  N   PRO A 300     -16.516  18.696   8.261  1.00 91.27           N  
ATOM   4809  CA  PRO A 300     -16.388  17.381   8.894  1.00 91.27           C  
ATOM   4810  HA  PRO A 300     -15.576  16.838   8.410  1.00 91.27           H  
ATOM   4811  C   PRO A 300     -17.668  16.540   8.808  1.00 91.27           C  
ATOM   4812  CB  PRO A 300     -16.009  17.664  10.352  1.00 91.27           C  
ATOM   4813  HB2 PRO A 300     -15.382  16.875  10.769  1.00 91.27           H  
ATOM   4814  HB3 PRO A 300     -16.902  17.800  10.961  1.00 91.27           H  
ATOM   4815  O   PRO A 300     -17.605  15.360   8.488  1.00 91.27           O  
ATOM   4816  CG  PRO A 300     -15.261  18.990  10.257  1.00 91.27           C  
ATOM   4817  HG2 PRO A 300     -15.258  19.526  11.206  1.00 91.27           H  
ATOM   4818  HG3 PRO A 300     -14.240  18.804   9.924  1.00 91.27           H  
ATOM   4819  CD  PRO A 300     -16.041  19.734   9.171  1.00 91.27           C  
ATOM   4820  HD2 PRO A 300     -15.387  20.449   8.671  1.00 91.27           H  
ATOM   4821  HD3 PRO A 300     -16.895  20.241   9.619  1.00 91.27           H  
ATOM   4822  N   SER A 301     -18.839  17.146   9.028  1.00 86.57           N  
ATOM   4823  H   SER A 301     -18.850  18.107   9.337  1.00 86.57           H  
ATOM   4824  CA  SER A 301     -20.125  16.438   8.974  1.00 86.57           C  
ATOM   4825  HA  SER A 301     -20.082  15.573   9.636  1.00 86.57           H  
ATOM   4826  C   SER A 301     -20.460  15.938   7.573  1.00 86.57           C  
ATOM   4827  CB  SER A 301     -21.256  17.353   9.443  1.00 86.57           C  
ATOM   4828  HB2 SER A 301     -22.179  16.776   9.502  1.00 86.57           H  
ATOM   4829  HB3 SER A 301     -21.388  18.170   8.735  1.00 86.57           H  
ATOM   4830  O   SER A 301     -20.991  14.842   7.420  1.00 86.57           O  
ATOM   4831  OG  SER A 301     -20.947  17.884  10.717  1.00 86.57           O  
ATOM   4832  HG  SER A 301     -21.745  18.243  11.110  1.00 86.57           H  
ATOM   4833  N   THR A 302     -20.140  16.731   6.548  1.00 81.09           N  
ATOM   4834  H   THR A 302     -19.704  17.623   6.732  1.00 81.09           H  
ATOM   4835  CA  THR A 302     -20.278  16.299   5.156  1.00 81.09           C  
ATOM   4836  HA  THR A 302     -21.285  15.913   4.999  1.00 81.09           H  
ATOM   4837  C   THR A 302     -19.307  15.154   4.876  1.00 81.09           C  
ATOM   4838  CB  THR A 302     -20.050  17.474   4.198  1.00 81.09           C  
ATOM   4839  HB  THR A 302     -19.026  17.830   4.305  1.00 81.09           H  
ATOM   4840  O   THR A 302     -19.739  14.120   4.395  1.00 81.09           O  
ATOM   4841  CG2 THR A 302     -20.307  17.103   2.748  1.00 81.09           C  
ATOM   4842 HG21 THR A 302     -19.504  16.438   2.434  1.00 81.09           H  
ATOM   4843 HG22 THR A 302     -21.264  16.593   2.639  1.00 81.09           H  
ATOM   4844 HG23 THR A 302     -20.276  17.991   2.116  1.00 81.09           H  
ATOM   4845  OG1 THR A 302     -20.918  18.546   4.490  1.00 81.09           O  
ATOM   4846  HG1 THR A 302     -21.720  18.385   3.987  1.00 81.09           H  
ATOM   4847  N   PHE A 303     -18.040  15.285   5.278  1.00 82.49           N  
ATOM   4848  H   PHE A 303     -17.760  16.148   5.721  1.00 82.49           H  
ATOM   4849  CA  PHE A 303     -17.011  14.257   5.096  1.00 82.49           C  
ATOM   4850  HA  PHE A 303     -16.879  14.077   4.029  1.00 82.49           H  
ATOM   4851  C   PHE A 303     -17.379  12.907   5.737  1.00 82.49           C  
ATOM   4852  CB  PHE A 303     -15.695  14.800   5.674  1.00 82.49           C  
ATOM   4853  HB2 PHE A 303     -15.508  15.785   5.246  1.00 82.49           H  
ATOM   4854  HB3 PHE A 303     -15.795  14.929   6.751  1.00 82.49           H  
ATOM   4855  O   PHE A 303     -17.129  11.867   5.141  1.00 82.49           O  
ATOM   4856  CG  PHE A 303     -14.486  13.928   5.416  1.00 82.49           C  
ATOM   4857  CD1 PHE A 303     -14.251  12.783   6.201  1.00 82.49           C  
ATOM   4858  HD1 PHE A 303     -14.944  12.506   6.982  1.00 82.49           H  
ATOM   4859  CD2 PHE A 303     -13.580  14.274   4.399  1.00 82.49           C  
ATOM   4860  HD2 PHE A 303     -13.742  15.161   3.805  1.00 82.49           H  
ATOM   4861  CE1 PHE A 303     -13.142  11.963   5.939  1.00 82.49           C  
ATOM   4862  HE1 PHE A 303     -12.991  11.066   6.520  1.00 82.49           H  
ATOM   4863  CE2 PHE A 303     -12.451  13.472   4.164  1.00 82.49           C  
ATOM   4864  HE2 PHE A 303     -11.738  13.756   3.405  1.00 82.49           H  
ATOM   4865  CZ  PHE A 303     -12.246  12.301   4.912  1.00 82.49           C  
ATOM   4866  HZ  PHE A 303     -11.398  11.666   4.705  1.00 82.49           H  
ATOM   4867  N   ILE A 304     -17.982  12.902   6.933  1.00 79.44           N  
ATOM   4868  H   ILE A 304     -18.116  13.785   7.403  1.00 79.44           H  
ATOM   4869  CA  ILE A 304     -18.387  11.660   7.621  1.00 79.44           C  
ATOM   4870  HA  ILE A 304     -17.520  11.005   7.710  1.00 79.44           H  
ATOM   4871  C   ILE A 304     -19.436  10.890   6.818  1.00 79.44           C  
ATOM   4872  CB  ILE A 304     -18.927  11.951   9.040  1.00 79.44           C  
ATOM   4873  HB  ILE A 304     -19.667  12.748   8.969  1.00 79.44           H  
ATOM   4874  O   ILE A 304     -19.296   9.680   6.662  1.00 79.44           O  
ATOM   4875  CG1 ILE A 304     -17.796  12.395   9.992  1.00 79.44           C  
ATOM   4876 HG12 ILE A 304     -17.175  11.535  10.244  1.00 79.44           H  
ATOM   4877 HG13 ILE A 304     -17.156  13.123   9.494  1.00 79.44           H  
ATOM   4878  CG2 ILE A 304     -19.606  10.701   9.641  1.00 79.44           C  
ATOM   4879 HG21 ILE A 304     -20.479  10.404   9.061  1.00 79.44           H  
ATOM   4880 HG22 ILE A 304     -19.962  10.880  10.655  1.00 79.44           H  
ATOM   4881 HG23 ILE A 304     -18.887   9.881   9.658  1.00 79.44           H  
ATOM   4882  CD1 ILE A 304     -18.332  13.030  11.287  1.00 79.44           C  
ATOM   4883 HD11 ILE A 304     -18.870  13.949  11.052  1.00 79.44           H  
ATOM   4884 HD12 ILE A 304     -17.512  13.265  11.965  1.00 79.44           H  
ATOM   4885 HD13 ILE A 304     -18.995  12.352  11.823  1.00 79.44           H  
ATOM   4886  N   LYS A 305     -20.485  11.571   6.328  1.00 72.54           N  
ATOM   4887  H   LYS A 305     -20.511  12.573   6.453  1.00 72.54           H  
ATOM   4888  CA  LYS A 305     -21.564  10.915   5.561  1.00 72.54           C  
ATOM   4889  HA  LYS A 305     -22.072  10.172   6.177  1.00 72.54           H  
ATOM   4890  C   LYS A 305     -20.992  10.142   4.381  1.00 72.54           C  
ATOM   4891  CB  LYS A 305     -22.576  11.949   5.052  1.00 72.54           C  
ATOM   4892  HB2 LYS A 305     -23.242  11.457   4.343  1.00 72.54           H  
ATOM   4893  HB3 LYS A 305     -22.058  12.753   4.528  1.00 72.54           H  
ATOM   4894  O   LYS A 305     -21.384   9.030   4.099  1.00 72.54           O  
ATOM   4895  CG  LYS A 305     -23.419  12.521   6.195  1.00 72.54           C  
ATOM   4896  HG2 LYS A 305     -22.776  12.996   6.935  1.00 72.54           H  
ATOM   4897  HG3 LYS A 305     -23.963  11.705   6.673  1.00 72.54           H  
ATOM   4898  CD  LYS A 305     -24.420  13.545   5.655  1.00 72.54           C  
ATOM   4899  HD2 LYS A 305     -25.032  13.065   4.891  1.00 72.54           H  
ATOM   4900  HD3 LYS A 305     -23.879  14.380   5.209  1.00 72.54           H  
ATOM   4901  CE  LYS A 305     -25.308  14.042   6.798  1.00 72.54           C  
ATOM   4902  HE2 LYS A 305     -25.712  13.170   7.312  1.00 72.54           H  
ATOM   4903  HE3 LYS A 305     -24.691  14.595   7.506  1.00 72.54           H  
ATOM   4904  NZ  LYS A 305     -26.421  14.881   6.289  1.00 72.54           N  
ATOM   4905  HZ1 LYS A 305     -27.027  15.169   7.043  1.00 72.54           H  
ATOM   4906  HZ2 LYS A 305     -26.071  15.693   5.800  1.00 72.54           H  
ATOM   4907  HZ3 LYS A 305     -26.975  14.341   5.640  1.00 72.54           H  
ATOM   4908  N   MET A 306     -19.974  10.720   3.777  1.00 64.85           N  
ATOM   4909  H   MET A 306     -19.688  11.627   4.117  1.00 64.85           H  
ATOM   4910  CA  MET A 306     -19.324  10.216   2.584  1.00 64.85           C  
ATOM   4911  HA  MET A 306     -20.071   9.913   1.850  1.00 64.85           H  
ATOM   4912  C   MET A 306     -18.401   9.016   2.827  1.00 64.85           C  
ATOM   4913  CB  MET A 306     -18.524  11.394   2.050  1.00 64.85           C  
ATOM   4914  HB2 MET A 306     -17.990  11.026   1.174  1.00 64.85           H  
ATOM   4915  HB3 MET A 306     -17.780  11.710   2.781  1.00 64.85           H  
ATOM   4916  O   MET A 306     -18.003   8.350   1.879  1.00 64.85           O  
ATOM   4917  CG  MET A 306     -19.443  12.586   1.717  1.00 64.85           C  
ATOM   4918  HG2 MET A 306     -20.097  12.798   2.563  1.00 64.85           H  
ATOM   4919  HG3 MET A 306     -20.159  12.291   0.950  1.00 64.85           H  
ATOM   4920  SD  MET A 306     -18.609  14.142   1.300  1.00 64.85           S  
ATOM   4921  CE  MET A 306     -19.861  14.955   0.270  1.00 64.85           C  
ATOM   4922  HE1 MET A 306     -19.516  15.948  -0.020  1.00 64.85           H  
ATOM   4923  HE2 MET A 306     -20.789  15.031   0.836  1.00 64.85           H  
ATOM   4924  HE3 MET A 306     -20.081  14.388  -0.635  1.00 64.85           H  
ATOM   4925  N   ALA A 307     -17.997   8.786   4.076  1.00 62.15           N  
ATOM   4926  H   ALA A 307     -18.378   9.358   4.815  1.00 62.15           H  
ATOM   4927  CA  ALA A 307     -17.024   7.763   4.442  1.00 62.15           C  
ATOM   4928  HA  ALA A 307     -16.482   7.432   3.556  1.00 62.15           H  
ATOM   4929  C   ALA A 307     -17.638   6.503   5.072  1.00 62.15           C  
ATOM   4930  CB  ALA A 307     -16.032   8.418   5.403  1.00 62.15           C  
ATOM   4931  HB1 ALA A 307     -15.446   9.174   4.880  1.00 62.15           H  
ATOM   4932  HB2 ALA A 307     -15.385   7.635   5.798  1.00 62.15           H  
ATOM   4933  HB3 ALA A 307     -16.567   8.875   6.235  1.00 62.15           H  
ATOM   4934  O   ALA A 307     -16.946   5.492   5.144  1.00 62.15           O  
ATOM   4935  N   ASN A 308     -18.879   6.580   5.569  1.00 58.99           N  
ATOM   4936  H   ASN A 308     -19.404   7.425   5.394  1.00 58.99           H  
ATOM   4937  CA  ASN A 308     -19.535   5.528   6.360  1.00 58.99           C  
ATOM   4938  HA  ASN A 308     -18.867   4.670   6.431  1.00 58.99           H
[truncated: 193,762 more chars]
