# Supplementary material for: HilE represses the activity of the Salmonella virulence regulator HilD via a mechanism distinct from that of intestinal long-chain fatty acids
Source: J Biol Chem. 2023 Oct 27;299(12):105387. doi: 10.1016/j.jbc.2023.105387 (PMC10696396; doi:10.1016/j.jbc.2023.105387)
Supplement: Dataset S3 [file mmc4.zip › S6 Dataset/ranked_1.pdb]

ATOM      1  N   MET A   1      38.143 -26.192  -1.523  1.00 22.04           N  
ATOM      2  H   MET A   1      38.225 -26.435  -0.546  1.00 22.04           H  
ATOM      3  H2  MET A   1      39.033 -26.352  -1.973  1.00 22.04           H  
ATOM      4  H3  MET A   1      37.915 -25.210  -1.583  1.00 22.04           H  
ATOM      5  CA  MET A   1      37.081 -27.018  -2.157  1.00 22.04           C  
ATOM      6  HA  MET A   1      36.995 -26.773  -3.216  1.00 22.04           H  
ATOM      7  C   MET A   1      35.734 -26.697  -1.498  1.00 22.04           C  
ATOM      8  CB  MET A   1      37.407 -28.523  -2.024  1.00 22.04           C  
ATOM      9  HB2 MET A   1      37.621 -28.753  -0.980  1.00 22.04           H  
ATOM     10  HB3 MET A   1      36.532 -29.100  -2.323  1.00 22.04           H  
ATOM     11  O   MET A   1      35.093 -27.572  -0.944  1.00 22.04           O  
ATOM     12  CG  MET A   1      38.566 -29.016  -2.893  1.00 22.04           C  
ATOM     13  HG2 MET A   1      39.468 -28.447  -2.669  1.00 22.04           H  
ATOM     14  HG3 MET A   1      38.307 -28.869  -3.941  1.00 22.04           H  
ATOM     15  SD  MET A   1      38.905 -30.774  -2.613  1.00 22.04           S  
ATOM     16  CE  MET A   1      39.993 -31.147  -4.015  1.00 22.04           C  
ATOM     17  HE1 MET A   1      40.873 -30.506  -3.981  1.00 22.04           H  
ATOM     18  HE2 MET A   1      40.308 -32.189  -3.958  1.00 22.04           H  
ATOM     19  HE3 MET A   1      39.458 -30.986  -4.951  1.00 22.04           H  
ATOM     20  N   GLU A   2      35.365 -25.417  -1.423  1.00 19.67           N  
ATOM     21  H   GLU A   2      35.721 -24.725  -2.067  1.00 19.67           H  
ATOM     22  CA  GLU A   2      34.685 -24.874  -0.233  1.00 19.67           C  
ATOM     23  HA  GLU A   2      35.113 -25.355   0.646  1.00 19.67           H  
ATOM     24  C   GLU A   2      33.173 -25.157  -0.173  1.00 19.67           C  
ATOM     25  CB  GLU A   2      35.013 -23.379  -0.107  1.00 19.67           C  
ATOM     26  HB2 GLU A   2      34.425 -22.953   0.705  1.00 19.67           H  
ATOM     27  HB3 GLU A   2      34.751 -22.879  -1.040  1.00 19.67           H  
ATOM     28  O   GLU A   2      32.408 -24.766  -1.052  1.00 19.67           O  
ATOM     29  CG  GLU A   2      36.509 -23.190   0.206  1.00 19.67           C  
ATOM     30  HG2 GLU A   2      36.731 -23.696   1.146  1.00 19.67           H  
ATOM     31  HG3 GLU A   2      37.105 -23.669  -0.571  1.00 19.67           H  
ATOM     32  CD  GLU A   2      36.936 -21.720   0.294  1.00 19.67           C  
ATOM     33  OE1 GLU A   2      37.962 -21.488   0.963  1.00 19.67           O  
ATOM     34  OE2 GLU A   2      36.280 -20.886  -0.364  1.00 19.67           O  
ATOM     35  N   ASN A   3      32.753 -25.847   0.894  1.00 21.31           N  
ATOM     36  H   ASN A   3      33.450 -26.129   1.569  1.00 21.31           H  
ATOM     37  CA  ASN A   3      31.391 -26.334   1.127  1.00 21.31           C  
ATOM     38  HA  ASN A   3      30.991 -26.740   0.197  1.00 21.31           H  
ATOM     39  C   ASN A   3      30.458 -25.194   1.564  1.00 21.31           C  
ATOM     40  CB  ASN A   3      31.439 -27.457   2.191  1.00 21.31           C  
ATOM     41  HB2 ASN A   3      32.070 -27.148   3.024  1.00 21.31           H  
ATOM     42  HB3 ASN A   3      30.435 -27.618   2.584  1.00 21.31           H  
ATOM     43  O   ASN A   3      30.088 -25.111   2.733  1.00 21.31           O  
ATOM     44  CG  ASN A   3      31.893 -28.802   1.666  1.00 21.31           C  
ATOM     45  ND2 ASN A   3      32.429 -29.644   2.518  1.00 21.31           N  
ATOM     46 HD21 ASN A   3      32.705 -30.538   2.138  1.00 21.31           H  
ATOM     47 HD22 ASN A   3      32.540 -29.402   3.492  1.00 21.31           H  
ATOM     48  OD1 ASN A   3      31.733 -29.136   0.509  1.00 21.31           O  
ATOM     49  N   VAL A   4      30.107 -24.274   0.663  1.00 20.62           N  
ATOM     50  H   VAL A   4      30.527 -24.320  -0.254  1.00 20.62           H  
ATOM     51  CA  VAL A   4      29.295 -23.105   1.038  1.00 20.62           C  
ATOM     52  HA  VAL A   4      29.720 -22.693   1.953  1.00 20.62           H  
ATOM     53  C   VAL A   4      27.861 -23.548   1.359  1.00 20.62           C  
ATOM     54  CB  VAL A   4      29.363 -21.983  -0.015  1.00 20.62           C  
ATOM     55  HB  VAL A   4      28.876 -22.307  -0.934  1.00 20.62           H  
ATOM     56  O   VAL A   4      27.055 -23.835   0.474  1.00 20.62           O  
ATOM     57  CG1 VAL A   4      28.664 -20.721   0.509  1.00 20.62           C  
ATOM     58 HG11 VAL A   4      29.134 -20.385   1.434  1.00 20.62           H  
ATOM     59 HG12 VAL A   4      28.736 -19.927  -0.235  1.00 20.62           H  
ATOM     60 HG13 VAL A   4      27.609 -20.924   0.689  1.00 20.62           H  
ATOM     61  CG2 VAL A   4      30.816 -21.601  -0.335  1.00 20.62           C  
ATOM     62 HG21 VAL A   4      30.837 -20.744  -1.009  1.00 20.62           H  
ATOM     63 HG22 VAL A   4      31.327 -22.425  -0.833  1.00 20.62           H  
ATOM     64 HG23 VAL A   4      31.354 -21.347   0.578  1.00 20.62           H  
ATOM     65  N   THR A   5      27.555 -23.664   2.651  1.00 20.70           N  
ATOM     66  H   THR A   5      28.310 -23.566   3.314  1.00 20.70           H  
ATOM     67  CA  THR A   5      26.337 -24.286   3.184  1.00 20.70           C  
ATOM     68  HA  THR A   5      26.187 -25.221   2.644  1.00 20.70           H  
ATOM     69  C   THR A   5      25.117 -23.391   2.941  1.00 20.70           C  
ATOM     70  CB  THR A   5      26.505 -24.623   4.688  1.00 20.70           C  
ATOM     71  HB  THR A   5      25.956 -23.907   5.299  1.00 20.70           H  
ATOM     72  O   THR A   5      24.901 -22.403   3.640  1.00 20.70           O  
ATOM     73  CG2 THR A   5      26.001 -26.030   5.008  1.00 20.70           C  
ATOM     74 HG21 THR A   5      26.582 -26.766   4.453  1.00 20.70           H  
ATOM     75 HG22 THR A   5      24.950 -26.114   4.731  1.00 20.70           H  
ATOM     76 HG23 THR A   5      26.100 -26.223   6.076  1.00 20.70           H  
ATOM     77  OG1 THR A   5      27.857 -24.589   5.091  1.00 20.70           O  
ATOM     78  HG1 THR A   5      27.922 -24.920   5.990  1.00 20.70           H  
ATOM     79  N   PHE A   6      24.310 -23.705   1.923  1.00 21.73           N  
ATOM     80  H   PHE A   6      24.610 -24.447   1.306  1.00 21.73           H  
ATOM     81  CA  PHE A   6      23.169 -22.880   1.502  1.00 21.73           C  
ATOM     82  HA  PHE A   6      23.507 -21.845   1.438  1.00 21.73           H  
ATOM     83  C   PHE A   6      22.017 -22.923   2.525  1.00 21.73           C  
ATOM     84  CB  PHE A   6      22.718 -23.301   0.093  1.00 21.73           C  
ATOM     85  HB2 PHE A   6      21.754 -22.837  -0.114  1.00 21.73           H  
ATOM     86  HB3 PHE A   6      22.569 -24.381   0.068  1.00 21.73           H  
ATOM     87  O   PHE A   6      21.181 -23.826   2.512  1.00 21.73           O  
ATOM     88  CG  PHE A   6      23.677 -22.894  -1.013  1.00 21.73           C  
ATOM     89  CD1 PHE A   6      23.597 -21.603  -1.571  1.00 21.73           C  
ATOM     90  HD1 PHE A   6      22.853 -20.905  -1.217  1.00 21.73           H  
ATOM     91  CD2 PHE A   6      24.661 -23.789  -1.476  1.00 21.73           C  
ATOM     92  HD2 PHE A   6      24.753 -24.773  -1.041  1.00 21.73           H  
ATOM     93  CE1 PHE A   6      24.496 -21.208  -2.579  1.00 21.73           C  
ATOM     94  HE1 PHE A   6      24.443 -20.214  -2.997  1.00 21.73           H  
ATOM     95  CE2 PHE A   6      25.563 -23.391  -2.479  1.00 21.73           C  
ATOM     96  HE2 PHE A   6      26.339 -24.069  -2.802  1.00 21.73           H  
ATOM     97  CZ  PHE A   6      25.482 -22.102  -3.030  1.00 21.73           C  
ATOM     98  HZ  PHE A   6      26.188 -21.795  -3.787  1.00 21.73           H  
ATOM     99  N   VAL A   7      21.981 -21.945   3.436  1.00 20.10           N  
ATOM    100  H   VAL A   7      22.769 -21.313   3.454  1.00 20.10           H  
ATOM    101  CA  VAL A   7      21.068 -21.929   4.594  1.00 20.10           C  
ATOM    102  HA  VAL A   7      21.145 -22.910   5.062  1.00 20.10           H  
ATOM    103  C   VAL A   7      19.599 -21.726   4.184  1.00 20.10           C  
ATOM    104  CB  VAL A   7      21.516 -20.896   5.652  1.00 20.10           C  
ATOM    105  HB  VAL A   7      21.385 -19.891   5.251  1.00 20.10           H  
ATOM    106  O   VAL A   7      19.251 -20.831   3.412  1.00 20.10           O  
ATOM    107  CG1 VAL A   7      20.691 -21.020   6.940  1.00 20.10           C  
ATOM    108 HG11 VAL A   7      20.783 -22.025   7.353  1.00 20.10           H  
ATOM    109 HG12 VAL A   7      19.642 -20.796   6.748  1.00 20.10           H  
ATOM    110 HG13 VAL A   7      21.050 -20.303   7.678  1.00 20.10           H  
ATOM    111  CG2 VAL A   7      22.991 -21.077   6.039  1.00 20.10           C  
ATOM    112 HG21 VAL A   7      23.187 -22.110   6.328  1.00 20.10           H  
ATOM    113 HG22 VAL A   7      23.638 -20.809   5.204  1.00 20.10           H  
ATOM    114 HG23 VAL A   7      23.246 -20.420   6.871  1.00 20.10           H  
ATOM    115  N   SER A   8      18.718 -22.566   4.738  1.00 21.97           N  
ATOM    116  H   SER A   8      19.098 -23.245   5.382  1.00 21.97           H  
ATOM    117  CA  SER A   8      17.293 -22.708   4.396  1.00 21.97           C  
ATOM    118  HA  SER A   8      17.197 -22.627   3.313  1.00 21.97           H  
ATOM    119  C   SER A   8      16.387 -21.623   5.012  1.00 21.97           C  
ATOM    120  CB  SER A   8      16.842 -24.124   4.799  1.00 21.97           C  
ATOM    121  HB2 SER A   8      17.445 -24.859   4.265  1.00 21.97           H  
ATOM    122  HB3 SER A   8      16.989 -24.262   5.870  1.00 21.97           H  
ATOM    123  O   SER A   8      15.448 -21.937   5.747  1.00 21.97           O  
ATOM    124  OG  SER A   8      15.479 -24.328   4.489  1.00 21.97           O  
ATOM    125  HG  SER A   8      14.991 -23.725   5.055  1.00 21.97           H  
ATOM    126  N   ASN A   9      16.643 -20.338   4.761  1.00 22.05           N  
ATOM    127  H   ASN A   9      17.440 -20.103   4.187  1.00 22.05           H  
ATOM    128  CA  ASN A   9      15.848 -19.284   5.409  1.00 22.05           C  
ATOM    129  HA  ASN A   9      15.751 -19.563   6.458  1.00 22.05           H  
ATOM    130  C   ASN A   9      14.395 -19.228   4.883  1.00 22.05           C  
ATOM    131  CB  ASN A   9      16.602 -17.944   5.379  1.00 22.05           C  
ATOM    132  HB2 ASN A   9      17.026 -17.780   4.388  1.00 22.05           H  
ATOM    133  HB3 ASN A   9      15.904 -17.135   5.595  1.00 22.05           H  
ATOM    134  O   ASN A   9      14.149 -19.225   3.678  1.00 22.05           O  
ATOM    135  CG  ASN A   9      17.704 -17.882   6.429  1.00 22.05           C  
ATOM    136  ND2 ASN A   9      18.554 -16.885   6.381  1.00 22.05           N  
ATOM    137 HD21 ASN A   9      19.267 -16.889   7.097  1.00 22.05           H  
ATOM    138 HD22 ASN A   9      18.518 -16.192   5.648  1.00 22.05           H  
ATOM    139  OD1 ASN A   9      17.810 -18.703   7.320  1.00 22.05           O  
ATOM    140  N   SER A  10      13.437 -19.201   5.817  1.00 24.49           N  
ATOM    141  H   SER A  10      13.732 -19.145   6.781  1.00 24.49           H  
ATOM    142  CA  SER A  10      12.011 -19.532   5.630  1.00 24.49           C  
ATOM    143  HA  SER A  10      11.925 -20.392   4.965  1.00 24.49           H  
ATOM    144  C   SER A  10      11.118 -18.420   5.077  1.00 24.49           C  
ATOM    145  CB  SER A  10      11.436 -19.907   7.003  1.00 24.49           C  
ATOM    146  HB2 SER A  10      11.970 -20.771   7.399  1.00 24.49           H  
ATOM    147  HB3 SER A  10      10.380 -20.159   6.903  1.00 24.49           H  
ATOM    148  O   SER A  10      10.015 -18.695   4.608  1.00 24.49           O  
ATOM    149  OG  SER A  10      11.587 -18.806   7.885  1.00 24.49           O  
ATOM    150  HG  SER A  10      11.138 -18.992   8.713  1.00 24.49           H  
ATOM    151  N   HIS A  11      11.530 -17.160   5.212  1.00 24.46           N  
ATOM    152  H   HIS A  11      12.425 -17.009   5.656  1.00 24.46           H  
ATOM    153  CA  HIS A  11      10.596 -16.041   5.131  1.00 24.46           C  
ATOM    154  HA  HIS A  11       9.747 -16.281   5.771  1.00 24.46           H  
ATOM    155  C   HIS A  11      10.043 -15.859   3.709  1.00 24.46           C  
ATOM    156  CB  HIS A  11      11.246 -14.781   5.715  1.00 24.46           C  
ATOM    157  HB2 HIS A  11      12.202 -14.597   5.226  1.00 24.46           H  
ATOM    158  HB3 HIS A  11      10.597 -13.927   5.520  1.00 24.46           H  
ATOM    159  O   HIS A  11      10.790 -15.603   2.760  1.00 24.46           O  
ATOM    160  CG  HIS A  11      11.444 -14.890   7.210  1.00 24.46           C  
ATOM    161  CD2 HIS A  11      12.615 -15.139   7.877  1.00 24.46           C  
ATOM    162  HD2 HIS A  11      13.587 -15.278   7.427  1.00 24.46           H  
ATOM    163  ND1 HIS A  11      10.453 -14.801   8.164  1.00 24.46           N  
ATOM    164  HD1 HIS A  11       9.479 -14.585   8.006  1.00 24.46           H  
ATOM    165  CE1 HIS A  11      11.014 -14.988   9.370  1.00 24.46           C  
ATOM    166  HE1 HIS A  11      10.486 -14.957  10.312  1.00 24.46           H  
ATOM    167  NE2 HIS A  11      12.333 -15.196   9.244  1.00 24.46           N  
ATOM    168  N   GLN A  12       8.718 -16.001   3.569  1.00 29.49           N  
ATOM    169  H   GLN A  12       8.175 -16.246   4.384  1.00 29.49           H  
ATOM    170  CA  GLN A  12       7.988 -15.793   2.320  1.00 29.49           C  
ATOM    171  HA  GLN A  12       8.436 -16.411   1.542  1.00 29.49           H  
ATOM    172  C   GLN A  12       8.094 -14.331   1.898  1.00 29.49           C  
ATOM    173  CB  GLN A  12       6.510 -16.179   2.459  1.00 29.49           C  
ATOM    174  HB2 GLN A  12       6.087 -15.733   3.359  1.00 29.49           H  
ATOM    175  HB3 GLN A  12       5.986 -15.762   1.599  1.00 29.49           H  
ATOM    176  O   GLN A  12       7.361 -13.464   2.352  1.00 29.49           O  
ATOM    177  CG  GLN A  12       6.259 -17.692   2.463  1.00 29.49           C  
ATOM    178  HG2 GLN A  12       6.878 -18.162   1.699  1.00 29.49           H  
ATOM    179  HG3 GLN A  12       6.523 -18.113   3.433  1.00 29.49           H  
ATOM    180  CD  GLN A  12       4.796 -18.003   2.155  1.00 29.49           C  
ATOM    181  NE2 GLN A  12       4.508 -19.166   1.620  1.00 29.49           N  
ATOM    182 HE21 GLN A  12       5.176 -19.922   1.575  1.00 29.49           H  
ATOM    183 HE22 GLN A  12       3.565 -19.286   1.278  1.00 29.49           H  
ATOM    184  OE1 GLN A  12       3.906 -17.191   2.318  1.00 29.49           O  
ATOM    185  N   ARG A  13       9.062 -14.064   1.036  1.00 31.32           N  
ATOM    186  H   ARG A  13       9.722 -14.811   0.874  1.00 31.32           H  
ATOM    187  CA  ARG A  13       9.500 -12.714   0.719  1.00 31.32           C  
ATOM    188  HA  ARG A  13       9.468 -12.120   1.632  1.00 31.32           H  
ATOM    189  C   ARG A  13       8.561 -12.031  -0.317  1.00 31.32           C  
ATOM    190  CB  ARG A  13      10.986 -12.868   0.327  1.00 31.32           C  
ATOM    191  HB2 ARG A  13      11.218 -13.902   0.073  1.00 31.32           H  
ATOM    192  HB3 ARG A  13      11.199 -12.317  -0.589  1.00 31.32           H  
ATOM    193  O   ARG A  13       8.515 -12.572  -1.416  1.00 31.32           O  
ATOM    194  CG  ARG A  13      11.915 -12.440   1.486  1.00 31.32           C  
ATOM    195  HG2 ARG A  13      11.857 -13.188   2.277  1.00 31.32           H  
ATOM    196  HG3 ARG A  13      11.599 -11.493   1.923  1.00 31.32           H  
ATOM    197  CD  ARG A  13      13.369 -12.318   1.021  1.00 31.32           C  
ATOM    198  HD2 ARG A  13      13.757 -13.321   0.846  1.00 31.32           H  
ATOM    199  HD3 ARG A  13      13.400 -11.795   0.065  1.00 31.32           H  
ATOM    200  NE  ARG A  13      14.214 -11.638   2.027  1.00 31.32           N  
ATOM    201  HE  ARG A  13      13.986 -11.807   2.996  1.00 31.32           H  
ATOM    202  NH1 ARG A  13      15.400 -10.338   0.579  1.00 31.32           N  
ATOM    203 HH11 ARG A  13      14.516 -10.195   0.111  1.00 31.32           H  
ATOM    204 HH12 ARG A  13      16.117  -9.647   0.409  1.00 31.32           H  
ATOM    205  NH2 ARG A  13      16.045 -10.469   2.717  1.00 31.32           N  
ATOM    206 HH21 ARG A  13      16.780  -9.805   2.519  1.00 31.32           H  
ATOM    207 HH22 ARG A  13      15.869 -10.759   3.668  1.00 31.32           H  
ATOM    208  CZ  ARG A  13      15.217 -10.821   1.769  1.00 31.32           C  
ATOM    209  N   PRO A  14       7.738 -11.002  -0.008  1.00 36.81           N  
ATOM    210  CA  PRO A  14       6.739 -10.350  -0.899  1.00 36.81           C  
ATOM    211  HA  PRO A  14       5.878 -11.013  -0.989  1.00 36.81           H  
ATOM    212  C   PRO A  14       7.206 -10.015  -2.349  1.00 36.81           C  
ATOM    213  CB  PRO A  14       6.278  -9.111  -0.106  1.00 36.81           C  
ATOM    214  HB2 PRO A  14       5.245  -9.247   0.212  1.00 36.81           H  
ATOM    215  HB3 PRO A  14       6.389  -8.191  -0.681  1.00 36.81           H  
ATOM    216  O   PRO A  14       8.386 -10.119  -2.660  1.00 36.81           O  
ATOM    217  CG  PRO A  14       7.158  -9.010   1.132  1.00 36.81           C  
ATOM    218  HG2 PRO A  14       6.605  -8.642   1.997  1.00 36.81           H  
ATOM    219  HG3 PRO A  14       8.020  -8.375   0.926  1.00 36.81           H  
ATOM    220  CD  PRO A  14       7.630 -10.429   1.327  1.00 36.81           C  
ATOM    221  HD2 PRO A  14       6.887 -10.983   1.900  1.00 36.81           H  
ATOM    222  HD3 PRO A  14       8.574 -10.398   1.871  1.00 36.81           H  
ATOM    223  N   ALA A  15       6.340  -9.617  -3.293  1.00 38.49           N  
ATOM    224  H   ALA A  15       5.425  -9.335  -2.971  1.00 38.49           H  
ATOM    225  CA  ALA A  15       6.781  -9.020  -4.584  1.00 38.49           C  
ATOM    226  HA  ALA A  15       7.295  -9.801  -5.144  1.00 38.49           H  
ATOM    227  C   ALA A  15       7.793  -7.857  -4.405  1.00 38.49           C  
ATOM    228  CB  ALA A  15       5.566  -8.570  -5.419  1.00 38.49           C  
ATOM    229  HB1 ALA A  15       5.888  -8.325  -6.431  1.00 38.49           H  
ATOM    230  HB2 ALA A  15       5.096  -7.683  -4.994  1.00 38.49           H  
ATOM    231  HB3 ALA A  15       4.829  -9.372  -5.468  1.00 38.49           H  
ATOM    232  O   ALA A  15       8.704  -7.689  -5.223  1.00 38.49           O  
ATOM    233  N   ALA A  16       7.720  -7.158  -3.273  1.00 37.55           N  
ATOM    234  H   ALA A  16       6.867  -7.285  -2.749  1.00 37.55           H  
ATOM    235  CA  ALA A  16       8.694  -6.232  -2.730  1.00 37.55           C  
ATOM    236  HA  ALA A  16       8.730  -5.349  -3.369  1.00 37.55           H  
ATOM    237  C   ALA A  16      10.099  -6.830  -2.670  1.00 37.55           C  
ATOM    238  CB  ALA A  16       8.230  -5.835  -1.322  1.00 37.55           C  
ATOM    239  HB1 ALA A  16       7.224  -5.418  -1.363  1.00 37.55           H  
ATOM    240  HB2 ALA A  16       8.912  -5.096  -0.899  1.00 37.55           H  
ATOM    241  HB3 ALA A  16       8.224  -6.713  -0.675  1.00 37.55           H  
ATOM    242  O   ALA A  16      11.058  -6.101  -2.868  1.00 37.55           O  
ATOM    243  N   ASP A  17      10.252  -8.133  -2.453  1.00 46.26           N  
ATOM    244  H   ASP A  17       9.434  -8.702  -2.289  1.00 46.26           H  
ATOM    245  CA  ASP A  17      11.548  -8.797  -2.479  1.00 46.26           C  
ATOM    246  HA  ASP A  17      12.276  -8.167  -1.968  1.00 46.26           H  
ATOM    247  C   ASP A  17      12.084  -9.061  -3.868  1.00 46.26           C  
ATOM    248  CB  ASP A  17      11.501 -10.115  -1.744  1.00 46.26           C  
ATOM    249  HB2 ASP A  17      12.386 -10.701  -1.992  1.00 46.26           H  
ATOM    250  HB3 ASP A  17      10.627 -10.700  -2.032  1.00 46.26           H  
ATOM    251  O   ASP A  17      13.298  -9.049  -4.028  1.00 46.26           O  
ATOM    252  CG  ASP A  17      11.541  -9.828  -0.263  1.00 46.26           C  
ATOM    253  OD1 ASP A  17      12.658  -9.535   0.215  1.00 46.26           O  
ATOM    254  OD2 ASP A  17      10.508 -10.007   0.399  1.00 46.26           O  
ATOM    255  N   ASN A  18      11.235  -9.267  -4.878  1.00 46.94           N  
ATOM    256  H   ASN A  18      10.245  -9.183  -4.701  1.00 46.94           H  
ATOM    257  CA  ASN A  18      11.739  -9.313  -6.251  1.00 46.94           C  
ATOM    258  HA  ASN A  18      12.572 -10.015  -6.303  1.00 46.94           H  
ATOM    259  C   ASN A  18      12.302  -7.943  -6.614  1.00 46.94           C  
ATOM    260  CB  ASN A  18      10.652  -9.756  -7.242  1.00 46.94           C  
ATOM    261  HB2 ASN A  18       9.739  -9.187  -7.063  1.00 46.94           H  
ATOM    262  HB3 ASN A  18      10.982  -9.535  -8.257  1.00 46.94           H  
ATOM    263  O   ASN A  18      13.457  -7.850  -7.018  1.00 46.94           O  
ATOM    264  CG  ASN A  18      10.358 -11.240  -7.182  1.00 46.94           C  
ATOM    265  ND2 ASN A  18       9.140 -11.627  -7.485  1.00 46.94           N  
ATOM    266 HD21 ASN A  18       8.428 -10.925  -7.631  1.00 46.94           H  
ATOM    267 HD22 ASN A  18       8.926 -12.594  -7.287  1.00 46.94           H  
ATOM    268  OD1 ASN A  18      11.193 -12.084  -6.908  1.00 46.94           O  
ATOM    269  N   LEU A  19      11.533  -6.876  -6.389  1.00 49.99           N  
ATOM    270  H   LEU A  19      10.602  -7.003  -6.017  1.00 49.99           H  
ATOM    271  CA  LEU A  19      12.015  -5.530  -6.676  1.00 49.99           C  
ATOM    272  HA  LEU A  19      12.394  -5.520  -7.698  1.00 49.99           H  
ATOM    273  C   LEU A  19      13.201  -5.141  -5.763  1.00 49.99           C  
ATOM    274  CB  LEU A  19      10.858  -4.525  -6.584  1.00 49.99           C  
ATOM    275  HB2 LEU A  19       9.917  -5.003  -6.312  1.00 49.99           H  
ATOM    276  HB3 LEU A  19      11.149  -3.853  -5.776  1.00 49.99           H  
ATOM    277  O   LEU A  19      14.177  -4.591  -6.255  1.00 49.99           O  
ATOM    278  CG  LEU A  19      10.669  -3.621  -7.811  1.00 49.99           C  
ATOM    279  HG  LEU A  19      11.646  -3.323  -8.193  1.00 49.99           H  
ATOM    280  CD1 LEU A  19       9.907  -4.371  -8.897  1.00 49.99           C  
ATOM    281 HD11 LEU A  19      10.445  -5.280  -9.166  1.00 49.99           H  
ATOM    282 HD12 LEU A  19       9.821  -3.742  -9.783  1.00 49.99           H  
ATOM    283 HD13 LEU A  19       8.908  -4.633  -8.547  1.00 49.99           H  
ATOM    284  CD2 LEU A  19       9.874  -2.359  -7.472  1.00 49.99           C  
ATOM    285 HD21 LEU A  19       8.868  -2.614  -7.142  1.00 49.99           H  
ATOM    286 HD22 LEU A  19      10.389  -1.773  -6.710  1.00 49.99           H  
ATOM    287 HD23 LEU A  19       9.796  -1.737  -8.364  1.00 49.99           H  
ATOM    288  N   GLN A  20      13.196  -5.464  -4.463  1.00 51.25           N  
ATOM    289  H   GLN A  20      12.363  -5.874  -4.066  1.00 51.25           H  
ATOM    290  CA  GLN A  20      14.351  -5.226  -3.578  1.00 51.25           C  
ATOM    291  HA  GLN A  20      14.644  -4.179  -3.659  1.00 51.25           H  
ATOM    292  C   GLN A  20      15.568  -6.057  -3.976  1.00 51.25           C  
ATOM    293  CB  GLN A  20      14.043  -5.542  -2.106  1.00 51.25           C  
ATOM    294  HB2 GLN A  20      14.984  -5.716  -1.584  1.00 51.25           H  
ATOM    295  HB3 GLN A  20      13.460  -6.460  -2.033  1.00 51.25           H  
ATOM    296  O   GLN A  20      16.699  -5.602  -3.813  1.00 51.25           O  
ATOM    297  CG  GLN A  20      13.343  -4.393  -1.377  1.00 51.25           C  
ATOM    298  HG2 GLN A  20      13.941  -3.490  -1.497  1.00 51.25           H  
ATOM    299  HG3 GLN A  20      12.361  -4.205  -1.811  1.00 51.25           H  
ATOM    300  CD  GLN A  20      13.187  -4.689   0.108  1.00 51.25           C  
ATOM    301  NE2 GLN A  20      13.369  -3.713   0.973  1.00 51.25           N  
ATOM    302 HE21 GLN A  20      13.494  -3.996   1.935  1.00 51.25           H  
ATOM    303 HE22 GLN A  20      13.730  -2.822   0.664  1.00 51.25           H  
ATOM    304  OE1 GLN A  20      12.818  -5.761   0.547  1.00 51.25           O  
ATOM    305  N   LYS A  21      15.378  -7.267  -4.504  1.00 52.08           N  
ATOM    306  H   LYS A  21      14.444  -7.645  -4.568  1.00 52.08           H  
ATOM    307  CA  LYS A  21      16.494  -8.055  -5.014  1.00 52.08           C  
ATOM    308  HA  LYS A  21      17.298  -7.975  -4.283  1.00 52.08           H  
ATOM    309  C   LYS A  21      17.031  -7.463  -6.311  1.00 52.08           C  
ATOM    310  CB  LYS A  21      16.117  -9.534  -5.117  1.00 52.08           C  
ATOM    311  HB2 LYS A  21      15.421  -9.703  -5.939  1.00 52.08           H  
ATOM    312  HB3 LYS A  21      15.653  -9.836  -4.178  1.00 52.08           H  
ATOM    313  O   LYS A  21      18.246  -7.424  -6.467  1.00 52.08           O  
ATOM    314  CG  LYS A  21      17.384 -10.371  -5.302  1.00 52.08           C  
ATOM    315  HG2 LYS A  21      18.155 -10.000  -4.625  1.00 52.08           H  
ATOM    316  HG3 LYS A  21      17.741 -10.267  -6.327  1.00 52.08           H  
ATOM    317  CD  LYS A  21      17.149 -11.847  -4.984  1.00 52.08           C  
ATOM    318  HD2 LYS A  21      16.439 -12.258  -5.702  1.00 52.08           H  
ATOM    319  HD3 LYS A  21      16.761 -11.948  -3.971  1.00 52.08           H  
ATOM    320  CE  LYS A  21      18.521 -12.523  -5.099  1.00 52.08           C  
ATOM    321  HE2 LYS A  21      18.844 -12.478  -6.139  1.00 52.08           H  
ATOM    322  HE3 LYS A  21      19.235 -11.942  -4.516  1.00 52.08           H  
ATOM    323  NZ  LYS A  21      18.536 -13.926  -4.636  1.00 52.08           N  
ATOM    324  HZ1 LYS A  21      18.140 -14.045  -3.714  1.00 52.08           H  
ATOM    325  HZ2 LYS A  21      18.070 -14.512  -5.314  1.00 52.08           H  
ATOM    326  HZ3 LYS A  21      19.473 -14.304  -4.649  1.00 52.08           H  
ATOM    327  N   LEU A  22      16.180  -6.894  -7.164  1.00 51.70           N  
ATOM    328  H   LEU A  22      15.186  -6.992  -7.015  1.00 51.70           H  
ATOM    329  CA  LEU A  22      16.657  -6.073  -8.277  1.00 51.70           C  
ATOM    330  HA  LEU A  22      17.391  -6.651  -8.839  1.00 51.70           H  
ATOM    331  C   LEU A  22      17.405  -4.835  -7.808  1.00 51.70           C  
ATOM    332  CB  LEU A  22      15.528  -5.656  -9.218  1.00 51.70           C  
ATOM    333  HB2 LEU A  22      14.594  -5.497  -8.679  1.00 51.70           H  
ATOM    334  HB3 LEU A  22      15.806  -4.701  -9.663  1.00 51.70           H  
ATOM    335  O   LEU A  22      18.463  -4.553  -8.353  1.00 51.70           O  
ATOM    336  CG  LEU A  22      15.367  -6.683 -10.344  1.00 51.70           C  
ATOM    337  HG  LEU A  22      16.298  -7.227 -10.504  1.00 51.70           H  
ATOM    338  CD1 LEU A  22      14.301  -7.706  -9.977  1.00 51.70           C  
ATOM    339 HD11 LEU A  22      14.055  -8.317 -10.846  1.00 51.70           H  
ATOM    340 HD12 LEU A  22      14.714  -8.371  -9.219  1.00 51.70           H  
ATOM    341 HD13 LEU A  22      13.421  -7.219  -9.556  1.00 51.70           H  
ATOM    342  CD2 LEU A  22      15.092  -5.960 -11.648  1.00 51.70           C  
ATOM    343 HD21 LEU A  22      14.206  -5.329 -11.575  1.00 51.70           H  
ATOM    344 HD22 LEU A  22      14.974  -6.689 -12.450  1.00 51.70           H  
ATOM    345 HD23 LEU A  22      15.940  -5.320 -11.891  1.00 51.70           H  
ATOM    346  N   LYS A  23      16.932  -4.165  -6.754  1.00 51.03           N  
ATOM    347  H   LYS A  23      16.008  -4.397  -6.419  1.00 51.03           H  
ATOM    348  CA  LYS A  23      17.687  -3.087  -6.107  1.00 51.03           C  
ATOM    349  HA  LYS A  23      17.833  -2.285  -6.831  1.00 51.03           H  
ATOM    350  C   LYS A  23      19.078  -3.583  -5.712  1.00 51.03           C  
ATOM    351  CB  LYS A  23      16.901  -2.541  -4.906  1.00 51.03           C  
ATOM    352  HB2 LYS A  23      16.922  -3.259  -4.086  1.00 51.03           H  
ATOM    353  HB3 LYS A  23      15.862  -2.386  -5.198  1.00 51.03           H  
ATOM    354  O   LYS A  23      20.068  -2.942  -6.040  1.00 51.03           O  
ATOM    355  CG  LYS A  23      17.465  -1.220  -4.377  1.00 51.03           C  
ATOM    356  HG2 LYS A  23      17.430  -0.471  -5.168  1.00 51.03           H  
ATOM    357  HG3 LYS A  23      18.499  -1.359  -4.060  1.00 51.03           H  
ATOM    358  CD  LYS A  23      16.624  -0.747  -3.183  1.00 51.03           C  
ATOM    359  HD2 LYS A  23      16.666  -1.486  -2.383  1.00 51.03           H  
ATOM    360  HD3 LYS A  23      15.591  -0.630  -3.511  1.00 51.03           H  
ATOM    361  CE  LYS A  23      17.145   0.598  -2.672  1.00 51.03           C  
ATOM    362  HE2 LYS A  23      18.137   0.472  -2.237  1.00 51.03           H  
ATOM    363  HE3 LYS A  23      17.252   1.263  -3.529  1.00 51.03           H  
ATOM    364  NZ  LYS A  23      16.209   1.217  -1.699  1.00 51.03           N  
ATOM    365  HZ1 LYS A  23      16.253   0.812  -0.774  1.00 51.03           H  
ATOM    366  HZ2 LYS A  23      16.397   2.207  -1.642  1.00 51.03           H  
ATOM    367  HZ3 LYS A  23      15.254   1.166  -2.022  1.00 51.03           H  
ATOM    368  N   SER A  24      19.174  -4.755  -5.078  1.00 51.18           N  
ATOM    369  H   SER A  24      18.317  -5.214  -4.801  1.00 51.18           H  
ATOM    370  CA  SER A  24      20.467  -5.339  -4.698  1.00 51.18           C  
ATOM    371  HA  SER A  24      21.030  -4.568  -4.170  1.00 51.18           H  
ATOM    372  C   SER A  24      21.336  -5.754  -5.893  1.00 51.18           C  
ATOM    373  CB  SER A  24      20.283  -6.501  -3.715  1.00 51.18           C  
ATOM    374  HB2 SER A  24      21.252  -6.738  -3.275  1.00 51.18           H  
ATOM    375  HB3 SER A  24      19.618  -6.182  -2.913  1.00 51.18           H  
ATOM    376  O   SER A  24      22.548  -5.584  -5.826  1.00 51.18           O  
ATOM    377  OG  SER A  24      19.763  -7.679  -4.307  1.00 51.18           O  
ATOM    378  HG  SER A  24      19.342  -7.468  -5.143  1.00 51.18           H  
ATOM    379  N   LEU A  25      20.742  -6.255  -6.983  1.00 47.05           N  
ATOM    380  H   LEU A  25      19.735  -6.338  -6.991  1.00 47.05           H  
ATOM    381  CA  LEU A  25      21.452  -6.615  -8.214  1.00 47.05           C  
ATOM    382  HA  LEU A  25      22.309  -7.240  -7.963  1.00 47.05           H  
ATOM    383  C   LEU A  25      22.015  -5.369  -8.895  1.00 47.05           C  
ATOM    384  CB  LEU A  25      20.521  -7.392  -9.166  1.00 47.05           C  
ATOM    385  HB2 LEU A  25      19.541  -6.914  -9.163  1.00 47.05           H  
ATOM    386  HB3 LEU A  25      20.908  -7.315 -10.182  1.00 47.05           H  
ATOM    387  O   LEU A  25      23.214  -5.325  -9.127  1.00 47.05           O  
ATOM    388  CG  LEU A  25      20.377  -8.884  -8.820  1.00 47.05           C  
ATOM    389  HG  LEU A  25      20.266  -9.001  -7.742  1.00 47.05           H  
ATOM    390  CD1 LEU A  25      19.135  -9.470  -9.493  1.00 47.05           C  
ATOM    391 HD11 LEU A  25      19.207  -9.349 -10.574  1.00 47.05           H  
ATOM    392 HD12 LEU A  25      18.242  -8.957  -9.136  1.00 47.05           H  
ATOM    393 HD13 LEU A  25      19.052 -10.533  -9.267  1.00 47.05           H  
ATOM    394  CD2 LEU A  25      21.597  -9.683  -9.287  1.00 47.05           C  
ATOM    395 HD21 LEU A  25      22.502  -9.307  -8.811  1.00 47.05           H  
ATOM    396 HD22 LEU A  25      21.472 -10.735  -9.034  1.00 47.05           H  
ATOM    397 HD23 LEU A  25      21.708  -9.592 -10.368  1.00 47.05           H  
ATOM    398  N   LEU A  26      21.191  -4.340  -9.114  1.00 46.96           N  
ATOM    399  H   LEU A  26      20.213  -4.451  -8.890  1.00 46.96           H  
ATOM    400  CA  LEU A  26      21.620  -3.035  -9.633  1.00 46.96           C  
ATOM    401  HA  LEU A  26      21.997  -3.141 -10.650  1.00 46.96           H  
ATOM    402  C   LEU A  26      22.773  -2.465  -8.793  1.00 46.96           C  
ATOM    403  CB  LEU A  26      20.401  -2.089  -9.630  1.00 46.96           C  
ATOM    404  HB2 LEU A  26      20.753  -1.060  -9.694  1.00 46.96           H  
ATOM    405  HB3 LEU A  26      19.879  -2.188  -8.678  1.00 46.96           H  
ATOM    406  O   LEU A  26      23.837  -2.135  -9.312  1.00 46.96           O  
ATOM    407  CG  LEU A  26      19.412  -2.333 -10.786  1.00 46.96           C  
ATOM    408  HG  LEU A  26      19.202  -3.399 -10.877  1.00 46.96           H  
ATOM    409  CD1 LEU A  26      18.090  -1.612 -10.517  1.00 46.96           C  
ATOM    410 HD11 LEU A  26      17.672  -1.940  -9.565  1.00 46.96           H  
ATOM    411 HD12 LEU A  26      18.276  -0.538 -10.496  1.00 46.96           H  
ATOM    412 HD13 LEU A  26      17.385  -1.835 -11.318  1.00 46.96           H  
ATOM    413  CD2 LEU A  26      19.970  -1.812 -12.108  1.00 46.96           C  
ATOM    414 HD21 LEU A  26      20.320  -0.787 -11.985  1.00 46.96           H  
ATOM    415 HD22 LEU A  26      20.811  -2.424 -12.435  1.00 46.96           H  
ATOM    416 HD23 LEU A  26      19.203  -1.825 -12.882  1.00 46.96           H  
ATOM    417  N   THR A  27      22.624  -2.493  -7.462  1.00 43.73           N  
ATOM    418  H   THR A  27      21.727  -2.780  -7.098  1.00 43.73           H  
ATOM    419  CA  THR A  27      23.665  -1.992  -6.551  1.00 43.73           C  
ATOM    420  HA  THR A  27      23.904  -0.976  -6.864  1.00 43.73           H  
ATOM    421  C   THR A  27      24.968  -2.806  -6.630  1.00 43.73           C  
ATOM    422  CB  THR A  27      23.195  -1.942  -5.085  1.00 43.73           C  
ATOM    423  HB  THR A  27      23.241  -2.943  -4.655  1.00 43.73           H  
ATOM    424  O   THR A  27      26.044  -2.217  -6.559  1.00 43.73           O  
ATOM    425  CG2 THR A  27      24.052  -0.986  -4.255  1.00 43.73           C  
ATOM    426 HG21 THR A  27      24.025   0.011  -4.694  1.00 43.73           H  
ATOM    427 HG22 THR A  27      25.082  -1.341  -4.222  1.00 43.73           H  
ATOM    428 HG23 THR A  27      23.668  -0.943  -3.236  1.00 43.73           H  
ATOM    429  OG1 THR A  27      21.886  -1.447  -4.920  1.00 43.73           O  
ATOM    430  HG1 THR A  27      21.286  -1.953  -5.473  1.00 43.73           H  
ATOM    431  N   ASN A  28      24.907  -4.137  -6.771  1.00 38.76           N  
ATOM    432  H   ASN A  28      23.999  -4.573  -6.844  1.00 38.76           H  
ATOM    433  CA  ASN A  28      26.098  -5.000  -6.836  1.00 38.76           C  
ATOM    434  HA  ASN A  28      26.834  -4.640  -6.116  1.00 38.76           H  
ATOM    435  C   ASN A  28      26.804  -4.954  -8.202  1.00 38.76           C  
ATOM    436  CB  ASN A  28      25.715  -6.448  -6.471  1.00 38.76           C  
ATOM    437  HB2 ASN A  28      24.747  -6.692  -6.908  1.00 38.76           H  
ATOM    438  HB3 ASN A  28      26.452  -7.124  -6.906  1.00 38.76           H  
ATOM    439  O   ASN A  28      28.035  -4.987  -8.251  1.00 38.76           O  
ATOM    440  CG  ASN A  28      25.705  -6.731  -4.979  1.00 38.76           C  
ATOM    441  ND2 ASN A  28      25.051  -7.791  -4.565  1.00 38.76           N  
ATOM    442 HD21 ASN A  28      24.545  -8.357  -5.232  1.00 38.76           H  
ATOM    443 HD22 ASN A  28      25.104  -7.977  -3.574  1.00 38.76           H  
ATOM    444  OD1 ASN A  28      26.308  -6.062  -4.160  1.00 38.76           O  
ATOM    445  N   THR A  29      26.065  -4.845  -9.309  1.00 39.00           N  
ATOM    446  H   THR A  29      25.058  -4.871  -9.237  1.00 39.00           H  
ATOM    447  CA  THR A  29      26.642  -4.806 -10.667  1.00 39.00           C  
ATOM    448  HA  THR A  29      27.327  -5.648 -10.770  1.00 39.00           H  
ATOM    449  C   THR A  29      27.456  -3.526 -10.921  1.00 39.00           C  
ATOM    450  CB  THR A  29      25.541  -4.982 -11.724  1.00 39.00           C  
ATOM    451  HB  THR A  29      24.931  -4.079 -11.733  1.00 39.00           H  
ATOM    452  O   THR A  29      28.321  -3.510 -11.801  1.00 39.00           O  
ATOM    453  CG2 THR A  29      26.073  -5.310 -13.121  1.00 39.00           C  
ATOM    454 HG21 THR A  29      26.714  -4.510 -13.490  1.00 39.00           H  
ATOM    455 HG22 THR A  29      26.640  -6.240 -13.097  1.00 39.00           H  
ATOM    456 HG23 THR A  29      25.236  -5.418 -13.811  1.00 39.00           H  
ATOM    457  OG1 THR A  29      24.720  -6.077 -11.396  1.00 39.00           O  
ATOM    458  HG1 THR A  29      23.834  -5.824 -11.665  1.00 39.00           H  
ATOM    459  N   ARG A  30      27.278  -2.475 -10.101  1.00 40.38           N  
ATOM    460  H   ARG A  30      26.498  -2.517  -9.461  1.00 40.38           H  
ATOM    461  CA  ARG A  30      28.115  -1.256 -10.106  1.00 40.38           C  
ATOM    462  HA  ARG A  30      27.988  -0.732 -11.053  1.00 40.38           H  
ATOM    463  C   ARG A  30      29.619  -1.514  -9.967  1.00 40.38           C  
ATOM    464  CB  ARG A  30      27.708  -0.325  -8.954  1.00 40.38           C  
ATOM    465  HB2 ARG A  30      28.559   0.314  -8.714  1.00 40.38           H  
ATOM    466  HB3 ARG A  30      27.501  -0.923  -8.066  1.00 40.38           H  
ATOM    467  O   ARG A  30      30.399  -0.708 -10.463  1.00 40.38           O  
ATOM    468  CG  ARG A  30      26.529   0.617  -9.248  1.00 40.38           C  
ATOM    469  HG2 ARG A  30      25.648   0.053  -9.556  1.00 40.38           H  
ATOM    470  HG3 ARG A  30      26.813   1.311 -10.039  1.00 40.38           H  
ATOM    471  CD  ARG A  30      26.233   1.384  -7.951  1.00 40.38           C  
ATOM    472  HD2 ARG A  30      27.186   1.617  -7.475  1.00 40.38           H  
ATOM    473  HD3 ARG A  30      25.670   0.726  -7.289  1.00 40.38           H  
ATOM    474  NE  ARG A  30      25.490   2.646  -8.142  1.00 40.38           N  
ATOM    475  HE  ARG A  30      24.935   2.750  -8.980  1.00 40.38           H  
ATOM    476  NH1 ARG A  30      26.023   3.535  -6.097  1.00 40.38           N  
ATOM    477 HH11 ARG A  30      26.047   4.331  -5.476  1.00 40.38           H  
ATOM    478 HH12 ARG A  30      26.419   2.638  -5.853  1.00 40.38           H  
ATOM    479  NH2 ARG A  30      24.973   4.804  -7.545  1.00 40.38           N  
ATOM    480 HH21 ARG A  30      24.519   4.876  -8.444  1.00 40.38           H  
ATOM    481 HH22 ARG A  30      25.092   5.640  -6.990  1.00 40.38           H  
ATOM    482  CZ  ARG A  30      25.487   3.647  -7.279  1.00 40.38           C  
ATOM    483  N   GLN A  31      30.059  -2.574  -9.278  1.00 38.64           N  
ATOM    484  H   GLN A  31      29.392  -3.225  -8.888  1.00 38.64           H  
ATOM    485  CA  GLN A  31      31.504  -2.812  -9.122  1.00 38.64           C  
ATOM    486  HA  GLN A  31      31.975  -1.886  -8.793  1.00 38.64           H  
ATOM    487  C   GLN A  31      32.194  -3.176 -10.447  1.00 38.64           C  
ATOM    488  CB  GLN A  31      31.791  -3.896  -8.071  1.00 38.64           C  
ATOM    489  HB2 GLN A  31      31.066  -4.706  -8.163  1.00 38.64           H  
ATOM    490  HB3 GLN A  31      32.782  -4.308  -8.264  1.00 38.64           H  
ATOM    491  O   GLN A  31      33.366  -2.847 -10.613  1.00 38.64           O  
ATOM    492  CG  GLN A  31      31.794  -3.349  -6.635  1.00 38.64           C  
ATOM    493  HG2 GLN A  31      32.465  -2.492  -6.581  1.00 38.64           H  
ATOM    494  HG3 GLN A  31      30.788  -3.019  -6.373  1.00 38.64           H  
ATOM    495  CD  GLN A  31      32.257  -4.383  -5.609  1.00 38.64           C  
ATOM    496  NE2 GLN A  31      32.417  -4.000  -4.361  1.00 38.64           N  
ATOM    497 HE21 GLN A  31      32.733  -4.721  -3.727  1.00 38.64           H  
ATOM    498 HE22 GLN A  31      32.239  -3.046  -4.083  1.00 38.64           H  
ATOM    499  OE1 GLN A  31      32.494  -5.545  -5.888  1.00 38.64           O  
ATOM    500  N   GLN A  32      31.502  -3.848 -11.377  1.00 37.92           N  
ATOM    501  H   GLN A  32      30.519  -4.024 -11.220  1.00 37.92           H  
ATOM    502  CA  GLN A  32      32.107  -4.301 -12.636  1.00 37.92           C  
ATOM    503  HA  GLN A  32      33.179  -4.428 -12.487  1.00 37.92           H  
ATOM    504  C   GLN A  32      31.975  -3.292 -13.785  1.00 37.92           C  
ATOM    505  CB  GLN A  32      31.533  -5.661 -13.068  1.00 37.92           C  
ATOM    506  HB2 GLN A  32      30.467  -5.705 -12.849  1.00 37.92           H  
ATOM    507  HB3 GLN A  32      31.658  -5.755 -14.147  1.00 37.92           H  
ATOM    508  O   GLN A  32      32.979  -2.952 -14.410  1.00 37.92           O  
ATOM    509  CG  GLN A  32      32.257  -6.851 -12.422  1.00 37.92           C  
ATOM    510  HG2 GLN A  32      32.044  -6.873 -11.353  1.00 37.92           H  
ATOM    511  HG3 GLN A  32      33.332  -6.730 -12.556  1.00 37.92           H  
ATOM    512  CD  GLN A  32      31.846  -8.186 -13.040  1.00 37.92           C  
ATOM    513  NE2 GLN A  32      32.587  -9.246 -12.800  1.00 37.92           N  
ATOM    514 HE21 GLN A  32      32.282 -10.099 -13.245  1.00 37.92           H  
ATOM    515 HE22 GLN A  32      33.413  -9.181 -12.223  1.00 37.92           H  
ATOM    516  OE1 GLN A  32      30.866  -8.319 -13.750  1.00 37.92           O  
ATOM    517  N   ILE A  33      30.757  -2.850 -14.120  1.00 39.20           N  
ATOM    518  H   ILE A  33      29.969  -3.096 -13.538  1.00 39.20           H  
ATOM    519  CA  ILE A  33      30.505  -2.073 -15.348  1.00 39.20           C  
ATOM    520  HA  ILE A  33      31.342  -2.214 -16.031  1.00 39.20           H  
ATOM    521  C   ILE A  33      30.429  -0.581 -15.002  1.00 39.20           C  
ATOM    522  CB  ILE A  33      29.243  -2.575 -16.094  1.00 39.20           C  
ATOM    523  HB  ILE A  33      28.377  -2.399 -15.456  1.00 39.20           H  
ATOM    524  O   ILE A  33      29.488  -0.150 -14.345  1.00 39.20           O  
ATOM    525  CG1 ILE A  33      29.318  -4.093 -16.389  1.00 39.20           C  
ATOM    526 HG12 ILE A  33      29.476  -4.634 -15.457  1.00 39.20           H  
ATOM    527 HG13 ILE A  33      30.165  -4.296 -17.045  1.00 39.20           H  
ATOM    528  CG2 ILE A  33      29.055  -1.774 -17.400  1.00 39.20           C  
ATOM    529 HG21 ILE A  33      28.129  -2.068 -17.893  1.00 39.20           H  
ATOM    530 HG22 ILE A  33      28.969  -0.708 -17.188  1.00 39.20           H  
ATOM    531 HG23 ILE A  33      29.888  -1.950 -18.080  1.00 39.20           H  
ATOM    532  CD1 ILE A  33      28.046  -4.674 -17.023  1.00 39.20           C  
ATOM    533 HD11 ILE A  33      27.919  -4.305 -18.040  1.00 39.20           H  
ATOM    534 HD12 ILE A  33      28.129  -5.761 -17.060  1.00 39.20           H  
ATOM    535 HD13 ILE A  33      27.176  -4.407 -16.423  1.00 39.20           H  
ATOM    536  N   LYS A  34      31.407   0.214 -15.467  1.00 38.21           N  
ATOM    537  H   LYS A  34      32.163  -0.242 -15.957  1.00 38.21           H  
ATOM    538  CA  LYS A  34      31.520   1.658 -15.172  1.00 38.21           C  
ATOM    539  HA  LYS A  34      31.463   1.784 -14.091  1.00 38.21           H  
ATOM    540  C   LYS A  34      30.384   2.542 -15.719  1.00 38.21           C  
ATOM    541  CB  LYS A  34      32.864   2.225 -15.674  1.00 38.21           C  
ATOM    542  HB2 LYS A  34      33.126   1.758 -16.623  1.00 38.21           H  
ATOM    543  HB3 LYS A  34      32.734   3.291 -15.859  1.00 38.21           H  
ATOM    544  O   LYS A  34      29.760   3.250 -14.943  1.00 38.21           O  
ATOM    545  CG  LYS A  34      34.029   2.086 -14.686  1.00 38.21           C  
ATOM    546  HG2 LYS A  34      33.751   2.539 -13.734  1.00 38.21           H  
ATOM    547  HG3 LYS A  34      34.256   1.031 -14.530  1.00 38.21           H  
ATOM    548  CD  LYS A  34      35.259   2.811 -15.257  1.00 38.21           C  
ATOM    549  HD2 LYS A  34      35.553   2.325 -16.187  1.00 38.21           H  
ATOM    550  HD3 LYS A  34      34.995   3.848 -15.469  1.00 38.21           H  
ATOM    551  CE  LYS A  34      36.430   2.785 -14.270  1.00 38.21           C  
ATOM    552  HE2 LYS A  34      36.118   3.277 -13.349  1.00 38.21           H  
ATOM    553  HE3 LYS A  34      36.658   1.746 -14.032  1.00 38.21           H  
ATOM    554  NZ  LYS A  34      37.629   3.458 -14.835  1.00 38.21           N  
ATOM    555  HZ1 LYS A  34      37.425   4.424 -15.052  1.00 38.21           H  
ATOM    556  HZ2 LYS A  34      38.392   3.434 -14.174  1.00 38.21           H  
ATOM    557  HZ3 LYS A  34      37.928   2.996 -15.682  1.00 38.21           H  
ATOM    558  N   SER A  35      30.243   2.648 -17.048  1.00 40.95           N  
ATOM    559  H   SER A  35      30.801   2.046 -17.636  1.00 40.95           H  
ATOM    560  CA  SER A  35      29.633   3.829 -17.700  1.00 40.95           C  
ATOM    561  HA  SER A  35      29.445   4.600 -16.954  1.00 40.95           H  
ATOM    562  C   SER A  35      28.304   3.596 -18.415  1.00 40.95           C  
ATOM    563  CB  SER A  35      30.614   4.408 -18.726  1.00 40.95           C  
ATOM    564  HB2 SER A  35      31.541   4.676 -18.220  1.00 40.95           H  
ATOM    565  HB3 SER A  35      30.194   5.307 -19.179  1.00 40.95           H  
ATOM    566  O   SER A  35      27.678   4.564 -18.834  1.00 40.95           O  
ATOM    567  OG  SER A  35      30.890   3.446 -19.731  1.00 40.95           O  
ATOM    568  HG  SER A  35      30.353   3.655 -20.499  1.00 40.95           H  
ATOM    569  N   GLN A  36      27.897   2.350 -18.652  1.00 42.62           N  
ATOM    570  H   GLN A  36      28.393   1.579 -18.229  1.00 42.62           H  
ATOM    571  CA  GLN A  36      26.636   2.079 -19.341  1.00 42.62           C  
ATOM    572  HA  GLN A  36      26.495   2.827 -20.121  1.00 42.62           H  
ATOM    573  C   GLN A  36      25.472   2.235 -18.367  1.00 42.62           C  
ATOM    574  CB  GLN A  36      26.666   0.688 -20.002  1.00 42.62           C  
ATOM    575  HB2 GLN A  36      27.505   0.114 -19.610  1.00 42.62           H  
ATOM    576  HB3 GLN A  36      25.749   0.145 -19.776  1.00 42.62           H  
ATOM    577  O   GLN A  36      25.520   1.690 -17.265  1.00 42.62           O  
ATOM    578  CG  GLN A  36      26.787   0.823 -21.529  1.00 42.62           C  
ATOM    579  HG2 GLN A  36      27.577   1.537 -21.765  1.00 42.62           H  
ATOM    580  HG3 GLN A  36      25.848   1.210 -21.925  1.00 42.62           H  
ATOM    581  CD  GLN A  36      27.124  -0.484 -22.239  1.00 42.62           C  
ATOM    582  NE2 GLN A  36      27.110  -0.495 -23.554  1.00 42.62           N  
ATOM    583 HE21 GLN A  36      27.322  -1.384 -23.984  1.00 42.62           H  
ATOM    584 HE22 GLN A  36      26.816   0.317 -24.078  1.00 42.62           H  
ATOM    585  OE1 GLN A  36      27.448  -1.500 -21.652  1.00 42.62           O  
ATOM    586  N   THR A  37      24.426   2.948 -18.791  1.00 52.55           N  
ATOM    587  H   THR A  37      24.481   3.463 -19.658  1.00 52.55           H  
ATOM    588  CA  THR A  37      23.134   2.969 -18.105  1.00 52.55           C  
ATOM    589  HA  THR A  37      23.251   3.433 -17.126  1.00 52.55           H  
ATOM    590  C   THR A  37      22.659   1.529 -17.942  1.00 52.55           C  
ATOM    591  CB  THR A  37      22.093   3.760 -18.915  1.00 52.55           C  
ATOM    592  HB  THR A  37      21.726   3.161 -19.748  1.00 52.55           H  
ATOM    593  O   THR A  37      22.355   0.859 -18.930  1.00 52.55           O  
ATOM    594  CG2 THR A  37      20.924   4.174 -18.036  1.00 52.55           C  
ATOM    595 HG21 THR A  37      20.482   3.295 -17.567  1.00 52.55           H  
ATOM    596 HG22 THR A  37      21.257   4.862 -17.259  1.00 52.55           H  
ATOM    597 HG23 THR A  37      20.168   4.665 -18.649  1.00 52.55           H  
ATOM    598  OG1 THR A  37      22.649   4.946 -19.436  1.00 52.55           O  
ATOM    599  HG1 THR A  37      21.903   5.514 -19.643  1.00 52.55           H  
ATOM    600  N   GLN A  38      22.653   1.019 -16.712  1.00 65.42           N  
ATOM    601  H   GLN A  38      22.965   1.580 -15.933  1.00 65.42           H  
ATOM    602  CA  GLN A  38      22.161  -0.327 -16.456  1.00 65.42           C  
ATOM    603  HA  GLN A  38      22.446  -0.973 -17.286  1.00 65.42           H  
ATOM    604  C   GLN A  38      20.640  -0.276 -16.417  1.00 65.42           C  
ATOM    605  CB  GLN A  38      22.777  -0.932 -15.192  1.00 65.42           C  
ATOM    606  HB2 GLN A  38      22.691  -0.236 -14.357  1.00 65.42           H  
ATOM    607  HB3 GLN A  38      22.227  -1.841 -14.947  1.00 65.42           H  
ATOM    608  O   GLN A  38      20.030   0.261 -15.492  1.00 65.42           O  
ATOM    609  CG  GLN A  38      24.251  -1.290 -15.436  1.00 65.42           C  
ATOM    610  HG2 GLN A  38      24.340  -1.905 -16.331  1.00 65.42           H  
ATOM    611  HG3 GLN A  38      24.816  -0.371 -15.593  1.00 65.42           H  
ATOM    612  CD  GLN A  38      24.867  -2.058 -14.278  1.00 65.42           C  
ATOM    613  NE2 GLN A  38      26.158  -1.918 -14.059  1.00 65.42           N  
ATOM    614 HE21 GLN A  38      26.677  -1.213 -14.563  1.00 65.42           H  
ATOM    615 HE22 GLN A  38      26.543  -2.393 -13.255  1.00 65.42           H  
ATOM    616  OE1 GLN A  38      24.222  -2.813 -13.571  1.00 65.42           O  
ATOM    617  N   GLN A  39      20.045  -0.812 -17.473  1.00 72.94           N  
ATOM    618  H   GLN A  39      20.624  -1.184 -18.213  1.00 72.94           H  
ATOM    619  CA  GLN A  39      18.621  -1.055 -17.568  1.00 72.94           C  
ATOM    620  HA  GLN A  39      18.098  -0.419 -16.854  1.00 72.94           H  
ATOM    621  C   GLN A  39      18.377  -2.523 -17.238  1.00 72.94           C  
ATOM    622  CB  GLN A  39      18.156  -0.685 -18.978  1.00 72.94           C  
ATOM    623  HB2 GLN A  39      18.435   0.349 -19.179  1.00 72.94           H  
ATOM    624  HB3 GLN A  39      18.663  -1.326 -19.699  1.00 72.94           H  
ATOM    625  O   GLN A  39      19.007  -3.387 -17.834  1.00 72.94           O  
ATOM    626  CG  GLN A  39      16.639  -0.823 -19.159  1.00 72.94           C  
ATOM    627  HG2 GLN A  39      16.329  -1.840 -18.918  1.00 72.94           H  
ATOM    628  HG3 GLN A  39      16.135  -0.133 -18.482  1.00 72.94           H  
ATOM    629  CD  GLN A  39      16.209  -0.513 -20.590  1.00 72.94           C  
ATOM    630  NE2 GLN A  39      14.965  -0.719 -20.946  1.00 72.94           N  
ATOM    631 HE21 GLN A  39      14.747  -0.429 -21.889  1.00 72.94           H  
ATOM    632 HE22 GLN A  39      14.292  -1.057 -20.273  1.00 72.94           H  
ATOM    633  OE1 GLN A  39      16.964  -0.111 -21.452  1.00 72.94           O  
ATOM    634  N   VAL A  40      17.453  -2.811 -16.325  1.00 76.52           N  
ATOM    635  H   VAL A  40      16.980  -2.043 -15.871  1.00 76.52           H  
ATOM    636  CA  VAL A  40      17.065  -4.189 -15.996  1.00 76.52           C  
ATOM    637  HA  VAL A  40      17.563  -4.876 -16.681  1.00 76.52           H  
ATOM    638  C   VAL A  40      15.568  -4.347 -16.194  1.00 76.52           C  
ATOM    639  CB  VAL A  40      17.494  -4.592 -14.575  1.00 76.52           C  
ATOM    640  HB  VAL A  40      16.982  -3.967 -13.844  1.00 76.52           H  
ATOM    641  O   VAL A  40      14.779  -3.541 -15.696  1.00 76.52           O  
ATOM    642  CG1 VAL A  40      17.145  -6.064 -14.315  1.00 76.52           C  
ATOM    643 HG11 VAL A  40      17.507  -6.369 -13.333  1.00 76.52           H  
ATOM    644 HG12 VAL A  40      16.067  -6.221 -14.369  1.00 76.52           H  
ATOM    645 HG13 VAL A  40      17.624  -6.691 -15.066  1.00 76.52           H  
ATOM    646  CG2 VAL A  40      19.007  -4.453 -14.376  1.00 76.52           C  
ATOM    647 HG21 VAL A  40      19.287  -4.745 -13.364  1.00 76.52           H  
ATOM    648 HG22 VAL A  40      19.532  -5.082 -15.096  1.00 76.52           H  
ATOM    649 HG23 VAL A  40      19.319  -3.421 -14.542  1.00 76.52           H  
ATOM    650  N   THR A  41      15.163  -5.399 -16.906  1.00 80.54           N  
ATOM    651  H   THR A  41      15.866  -6.040 -17.245  1.00 80.54           H  
ATOM    652  CA  THR A  41      13.749  -5.659 -17.213  1.00 80.54           C  
ATOM    653  HA  THR A  41      13.143  -4.835 -16.835  1.00 80.54           H  
ATOM    654  C   THR A  41      13.247  -6.940 -16.549  1.00 80.54           C  
ATOM    655  CB  THR A  41      13.506  -5.699 -18.726  1.00 80.54           C  
ATOM    656  HB  THR A  41      14.055  -6.534 -19.162  1.00 80.54           H  
ATOM    657  O   THR A  41      13.691  -8.043 -16.847  1.00 80.54           O  
ATOM    658  CG2 THR A  41      12.019  -5.838 -19.065  1.00 80.54           C  
ATOM    659 HG21 THR A  41      11.457  -5.044 -18.573  1.00 80.54           H  
ATOM    660 HG22 THR A  41      11.646  -6.807 -18.735  1.00 80.54           H  
ATOM    661 HG23 THR A  41      11.887  -5.749 -20.143  1.00 80.54           H  
ATOM    662  OG1 THR A  41      13.944  -4.503 -19.325  1.00 80.54           O  
ATOM    663  HG1 THR A  41      14.886  -4.429 -19.156  1.00 80.54           H  
ATOM    664  N   ILE A  42      12.225  -6.825 -15.706  1.00 81.46           N  
ATOM    665  H   ILE A  42      11.888  -5.891 -15.518  1.00 81.46           H  
ATOM    666  CA  ILE A  42      11.473  -7.951 -15.151  1.00 81.46           C  
ATOM    667  HA  ILE A  42      12.088  -8.849 -15.208  1.00 81.46           H  
ATOM    668  C   ILE A  42      10.203  -8.148 -15.966  1.00 81.46           C  
ATOM    669  CB  ILE A  42      11.072  -7.733 -13.682  1.00 81.46           C  
ATOM    670  HB  ILE A  42      10.262  -7.004 -13.655  1.00 81.46           H  
ATOM    671  O   ILE A  42       9.288  -7.329 -15.915  1.00 81.46           O  
ATOM    672  CG1 ILE A  42      12.204  -7.170 -12.816  1.00 81.46           C  
ATOM    673 HG12 ILE A  42      12.598  -6.260 -13.268  1.00 81.46           H  
ATOM    674 HG13 ILE A  42      13.005  -7.904 -12.729  1.00 81.46           H  
ATOM    675  CG2 ILE A  42      10.547  -9.066 -13.104  1.00 81.46           C  
ATOM    676 HG21 ILE A  42       9.726  -9.447 -13.712  1.00 81.46           H  
ATOM    677 HG22 ILE A  42      11.359  -9.792 -13.081  1.00 81.46           H  
ATOM    678 HG23 ILE A  42      10.160  -8.916 -12.096  1.00 81.46           H  
ATOM    679  CD1 ILE A  42      11.648  -6.783 -11.440  1.00 81.46           C  
ATOM    680 HD11 ILE A  42      10.668  -6.319 -11.547  1.00 81.46           H  
ATOM    681 HD12 ILE A  42      12.284  -6.039 -10.961  1.00 81.46           H  
ATOM    682 HD13 ILE A  42      11.552  -7.662 -10.803  1.00 81.46           H  
ATOM    683  N   LYS A  43      10.089  -9.286 -16.646  1.00 81.92           N  
ATOM    684  H   LYS A  43      10.892  -9.897 -16.689  1.00 81.92           H  
ATOM    685  CA  LYS A  43       8.846  -9.663 -17.332  1.00 81.92           C  
ATOM    686  HA  LYS A  43       8.275  -8.755 -17.524  1.00 81.92           H  
ATOM    687  C   LYS A  43       7.956 -10.543 -16.465  1.00 81.92           C  
ATOM    688  CB  LYS A  43       9.148 -10.299 -18.694  1.00 81.92           C  
ATOM    689  HB2 LYS A  43       8.207 -10.591 -19.160  1.00 81.92           H  
ATOM    690  HB3 LYS A  43       9.765 -11.187 -18.560  1.00 81.92           H  
ATOM    691  O   LYS A  43       8.461 -11.340 -15.669  1.00 81.92           O  
ATOM    692  CG  LYS A  43       9.865  -9.297 -19.610  1.00 81.92           C  
ATOM    693  HG2 LYS A  43      10.851  -9.074 -19.202  1.00 81.92           H  
ATOM    694  HG3 LYS A  43       9.285  -8.375 -19.655  1.00 81.92           H  
ATOM    695  CD  LYS A  43      10.033  -9.847 -21.029  1.00 81.92           C  
ATOM    696  HD2 LYS A  43      10.626 -10.761 -20.996  1.00 81.92           H  
ATOM    697  HD3 LYS A  43       9.052 -10.060 -21.453  1.00 81.92           H  
ATOM    698  CE  LYS A  43      10.750  -8.787 -21.875  1.00 81.92           C  
ATOM    699  HE2 LYS A  43      11.717  -8.576 -21.418  1.00 81.92           H  
ATOM    700  HE3 LYS A  43      10.170  -7.865 -21.844  1.00 81.92           H  
ATOM    701  NZ  LYS A  43      10.938  -9.221 -23.281  1.00 81.92           N  
ATOM    702  HZ1 LYS A  43      10.048  -9.377 -23.731  1.00 81.92           H  
ATOM    703  HZ2 LYS A  43      11.496 -10.062 -23.323  1.00 81.92           H  
ATOM    704  HZ3 LYS A  43      11.425  -8.500 -23.794  1.00 81.92           H  
ATOM    705  N   ASN A  44       6.645 -10.468 -16.676  1.00 83.97           N  
ATOM    706  H   ASN A  44       6.328  -9.776 -17.340  1.00 83.97           H  
ATOM    707  CA  ASN A  44       5.627 -11.333 -16.073  1.00 83.97           C  
ATOM    708  HA  ASN A  44       4.670 -10.919 -16.391  1.00 83.97           H  
ATOM    709  C   ASN A  44       5.597 -11.323 -14.530  1.00 83.97           C  
ATOM    710  CB  ASN A  44       5.724 -12.754 -16.663  1.00 83.97           C  
ATOM    711  HB2 ASN A  44       4.933 -13.367 -16.233  1.00 83.97           H  
ATOM    712  HB3 ASN A  44       6.683 -13.201 -16.399  1.00 83.97           H  
ATOM    713  O   ASN A  44       5.506 -12.377 -13.887  1.00 83.97           O  
ATOM    714  CG  ASN A  44       5.531 -12.789 -18.164  1.00 83.97           C  
ATOM    715  ND2 ASN A  44       6.337 -13.538 -18.883  1.00 83.97           N  
ATOM    716 HD21 ASN A  44       7.081 -14.072 -18.457  1.00 83.97           H  
ATOM    717 HD22 ASN A  44       6.134 -13.560 -19.872  1.00 83.97           H  
ATOM    718  OD1 ASN A  44       4.640 -12.176 -18.709  1.00 83.97           O  
ATOM    719  N   LEU A  45       5.753 -10.161 -13.901  1.00 86.53           N  
ATOM    720  H   LEU A  45       5.764  -9.314 -14.452  1.00 86.53           H  
ATOM    721  CA  LEU A  45       5.635 -10.013 -12.452  1.00 86.53           C  
ATOM    722  HA  LEU A  45       6.147 -10.846 -11.970  1.00 86.53           H  
ATOM    723  C   LEU A  45       4.154 -10.049 -12.049  1.00 86.53           C  
ATOM    724  CB  LEU A  45       6.328  -8.707 -12.024  1.00 86.53           C  
ATOM    725  HB2 LEU A  45       7.361  -8.718 -12.373  1.00 86.53           H  
ATOM    726  HB3 LEU A  45       5.825  -7.876 -12.518  1.00 86.53           H  
ATOM    727  O   LEU A  45       3.391  -9.165 -12.417  1.00 86.53           O  
ATOM    728  CG  LEU A  45       6.313  -8.450 -10.506  1.00 86.53           C  
ATOM    729  HG  LEU A  45       5.289  -8.488 -10.134  1.00 86.53           H  
ATOM    730  CD1 LEU A  45       7.155  -9.484  -9.746  1.00 86.53           C  
ATOM    731 HD11 LEU A  45       7.175  -9.207  -8.691  1.00 86.53           H  
ATOM    732 HD12 LEU A  45       8.172  -9.494 -10.138  1.00 86.53           H  
ATOM    733 HD13 LEU A  45       6.700 -10.470  -9.832  1.00 86.53           H  
ATOM    734  CD2 LEU A  45       6.878  -7.063 -10.210  1.00 86.53           C  
ATOM    735 HD21 LEU A  45       6.842  -6.866  -9.138  1.00 86.53           H  
ATOM    736 HD22 LEU A  45       7.907  -6.983 -10.561  1.00 86.53           H  
ATOM    737 HD23 LEU A  45       6.273  -6.308 -10.712  1.00 86.53           H  
ATOM    738  N   TYR A  46       3.747 -11.069 -11.294  1.00 87.85           N  
ATOM    739  H   TYR A  46       4.405 -11.788 -11.028  1.00 87.85           H  
ATOM    740  CA  TYR A  46       2.400 -11.135 -10.729  1.00 87.85           C  
ATOM    741  HA  TYR A  46       1.693 -10.751 -11.465  1.00 87.85           H  
ATOM    742  C   TYR A  46       2.299 -10.262  -9.474  1.00 87.85           C  
ATOM    743  CB  TYR A  46       2.021 -12.590 -10.434  1.00 87.85           C  
ATOM    744  HB2 TYR A  46       2.109 -13.169 -11.353  1.00 87.85           H  
ATOM    745  HB3 TYR A  46       2.725 -13.004  -9.712  1.00 87.85           H  
ATOM    746  O   TYR A  46       3.099 -10.416  -8.549  1.00 87.85           O  
ATOM    747  CG  TYR A  46       0.606 -12.750  -9.908  1.00 87.85           C  
ATOM    748  CD1 TYR A  46       0.375 -13.168  -8.582  1.00 87.85           C  
ATOM    749  HD1 TYR A  46       1.208 -13.368  -7.925  1.00 87.85           H  
ATOM    750  CD2 TYR A  46      -0.484 -12.467 -10.753  1.00 87.85           C  
ATOM    751  HD2 TYR A  46      -0.316 -12.120 -11.762  1.00 87.85           H  
ATOM    752  CE1 TYR A  46      -0.945 -13.327  -8.111  1.00 87.85           C  
ATOM    753  HE1 TYR A  46      -1.130 -13.663  -7.101  1.00 87.85           H  
ATOM    754  CE2 TYR A  46      -1.801 -12.615 -10.283  1.00 87.85           C  
ATOM    755  HE2 TYR A  46      -2.642 -12.393 -10.923  1.00 87.85           H  
ATOM    756  OH  TYR A  46      -3.313 -13.188  -8.528  1.00 87.85           O  
ATOM    757  HH  TYR A  46      -3.371 -13.455  -7.607  1.00 87.85           H  
ATOM    758  CZ  TYR A  46      -2.035 -13.047  -8.963  1.00 87.85           C  
ATOM    759  N   VAL A  47       1.309  -9.373  -9.445  1.00 90.45           N  
ATOM    760  H   VAL A  47       0.709  -9.312 -10.255  1.00 90.45           H  
ATOM    761  CA  VAL A  47       0.991  -8.490  -8.318  1.00 90.45           C  
ATOM    762  HA  VAL A  47       1.865  -8.386  -7.674  1.00 90.45           H  
ATOM    763  C   VAL A  47      -0.136  -9.138  -7.511  1.00 90.45           C  
ATOM    764  CB  VAL A  47       0.611  -7.083  -8.827  1.00 90.45           C  
ATOM    765  HB  VAL A  47      -0.295  -7.151  -9.429  1.00 90.45           H  
ATOM    766  O   VAL A  47      -1.304  -9.053  -7.883  1.00 90.45           O  
ATOM    767  CG1 VAL A  47       0.355  -6.129  -7.661  1.00 90.45           C  
ATOM    768 HG11 VAL A  47      -0.489  -6.487  -7.072  1.00 90.45           H  
ATOM    769 HG12 VAL A  47       1.237  -6.052  -7.025  1.00 90.45           H  
ATOM    770 HG13 VAL A  47       0.094  -5.140  -8.038  1.00 90.45           H  
ATOM    771  CG2 VAL A  47       1.714  -6.467  -9.700  1.00 90.45           C  
ATOM    772 HG21 VAL A  47       2.645  -6.399  -9.137  1.00 90.45           H  
ATOM    773 HG22 VAL A  47       1.413  -5.469 -10.019  1.00 90.45           H  
ATOM    774 HG23 VAL A  47       1.871  -7.072 -10.593  1.00 90.45           H  
ATOM    775  N   SER A  48       0.205  -9.837  -6.427  1.00 84.53           N  
ATOM    776  H   SER A  48       1.180  -9.903  -6.172  1.00 84.53           H  
ATOM    777  CA  SER A  48      -0.761 -10.598  -5.613  1.00 84.53           C  
ATOM    778  HA  SER A  48      -1.483 -11.076  -6.275  1.00 84.53           H  
ATOM    779  C   SER A  48      -1.564  -9.748  -4.632  1.00 84.53           C  
ATOM    780  CB  SER A  48      -0.036 -11.699  -4.834  1.00 84.53           C  
ATOM    781  HB2 SER A  48       0.291 -12.464  -5.538  1.00 84.53           H  
ATOM    782  HB3 SER A  48      -0.717 -12.159  -4.118  1.00 84.53           H  
ATOM    783  O   SER A  48      -2.647 -10.146  -4.221  1.00 84.53           O  
ATOM    784  OG  SER A  48       1.108 -11.197  -4.164  1.00 84.53           O  
ATOM    785  HG  SER A  48       0.846 -10.629  -3.435  1.00 84.53           H  
ATOM    786  N   SER A  49      -1.040  -8.591  -4.248  1.00 87.21           N  
ATOM    787  H   SER A  49      -0.145  -8.311  -4.622  1.00 87.21           H  
ATOM    788  CA  SER A  49      -1.629  -7.677  -3.274  1.00 87.21           C  
ATOM    789  HA  SER A  49      -2.693  -7.888  -3.162  1.00 87.21           H  
ATOM    790  C   SER A  49      -1.478  -6.247  -3.774  1.00 87.21           C  
ATOM    791  CB  SER A  49      -0.962  -7.853  -1.904  1.00 87.21           C  
ATOM    792  HB2 SER A  49      -1.222  -8.833  -1.503  1.00 87.21           H  
ATOM    793  HB3 SER A  49      -1.306  -7.082  -1.215  1.00 87.21           H  
ATOM    794  O   SER A  49      -0.653  -5.949  -4.640  1.00 87.21           O  
ATOM    795  OG  SER A  49       0.438  -7.772  -2.063  1.00 87.21           O  
ATOM    796  HG  SER A  49       0.898  -7.994  -1.250  1.00 87.21           H  
ATOM    797  N   PHE A  50      -2.305  -5.350  -3.253  1.00 92.43           N  
ATOM    798  H   PHE A  50      -2.908  -5.613  -2.486  1.00 92.43           H  
ATOM    799  CA  PHE A  50      -2.216  -3.943  -3.606  1.00 92.43           C  
ATOM    800  HA  PHE A  50      -2.320  -3.828  -4.685  1.00 92.43           H  
ATOM    801  C   PHE A  50      -0.850  -3.411  -3.164  1.00 92.43           C  
ATOM    802  CB  PHE A  50      -3.365  -3.236  -2.922  1.00 92.43           C  
ATOM    803  HB2 PHE A  50      -4.301  -3.704  -3.227  1.00 92.43           H  
ATOM    804  HB3 PHE A  50      -3.219  -3.434  -1.860  1.00 92.43           H  
ATOM    805  O   PHE A  50      -0.459  -3.552  -2.003  1.00 92.43           O  
ATOM    806  CG  PHE A  50      -3.462  -1.745  -3.160  1.00 92.43           C  
ATOM    807  CD1 PHE A  50      -2.641  -0.866  -2.436  1.00 92.43           C  
ATOM    808  HD1 PHE A  50      -1.911  -1.266  -1.749  1.00 92.43           H  
ATOM    809  CD2 PHE A  50      -4.402  -1.231  -4.070  1.00 92.43           C  
ATOM    810  HD2 PHE A  50      -5.024  -1.897  -4.649  1.00 92.43           H  
ATOM    811  CE1 PHE A  50      -2.789   0.522  -2.583  1.00 92.43           C  
ATOM    812  HE1 PHE A  50      -2.173   1.194  -2.003  1.00 92.43           H  
ATOM    813  CE2 PHE A  50      -4.549   0.159  -4.214  1.00 92.43           C  
ATOM    814  HE2 PHE A  50      -5.277   0.574  -4.896  1.00 92.43           H  
ATOM    815  CZ  PHE A  50      -3.763   1.034  -3.452  1.00 92.43           C  
ATOM    816  HZ  PHE A  50      -3.901   2.102  -3.543  1.00 92.43           H  
ATOM    817  N   THR A  51      -0.102  -2.852  -4.108  1.00 92.09           N  
ATOM    818  H   THR A  51      -0.509  -2.705  -5.021  1.00 92.09           H  
ATOM    819  CA  THR A  51       1.325  -2.575  -3.928  1.00 92.09           C  
ATOM    820  HA  THR A  51       1.618  -2.792  -2.901  1.00 92.09           H  
ATOM    821  C   THR A  51       1.622  -1.111  -4.197  1.00 92.09           C  
ATOM    822  CB  THR A  51       2.171  -3.479  -4.835  1.00 92.09           C  
ATOM    823  HB  THR A  51       1.930  -3.283  -5.880  1.00 92.09           H  
ATOM    824  O   THR A  51       1.236  -0.578  -5.235  1.00 92.09           O  
ATOM    825  CG2 THR A  51       3.668  -3.263  -4.629  1.00 92.09           C  
ATOM    826 HG21 THR A  51       3.957  -2.273  -4.982  1.00 92.09           H  
ATOM    827 HG22 THR A  51       4.224  -4.011  -5.194  1.00 92.09           H  
ATOM    828 HG23 THR A  51       3.905  -3.359  -3.570  1.00 92.09           H  
ATOM    829  OG1 THR A  51       1.933  -4.840  -4.567  1.00 92.09           O  
ATOM    830  HG1 THR A  51       0.994  -5.030  -4.643  1.00 92.09           H  
ATOM    831  N   LEU A  52       2.353  -0.481  -3.281  1.00 90.83           N  
ATOM    832  H   LEU A  52       2.626  -0.995  -2.455  1.00 90.83           H  
ATOM    833  CA  LEU A  52       2.934   0.844  -3.458  1.00 90.83           C  
ATOM    834  HA  LEU A  52       2.462   1.340  -4.305  1.00 90.83           H  
ATOM    835  C   LEU A  52       4.416   0.716  -3.781  1.00 90.83           C  
ATOM    836  CB  LEU A  52       2.716   1.701  -2.198  1.00 90.83           C  
ATOM    837  HB2 LEU A  52       3.239   1.234  -1.363  1.00 90.83           H  
ATOM    838  HB3 LEU A  52       3.164   2.680  -2.369  1.00 90.83           H  
ATOM    839  O   LEU A  52       5.139   0.007  -3.080  1.00 90.83           O  
ATOM    840  CG  LEU A  52       1.245   1.892  -1.807  1.00 90.83           C  
ATOM    841  HG  LEU A  52       0.793   0.928  -1.576  1.00 90.83           H  
ATOM    842  CD1 LEU A  52       1.141   2.794  -0.577  1.00 90.83           C  
ATOM    843 HD11 LEU A  52       0.096   2.906  -0.288  1.00 90.83           H  
ATOM    844 HD12 LEU A  52       1.696   2.355   0.252  1.00 90.83           H  
ATOM    845 HD13 LEU A  52       1.552   3.779  -0.800  1.00 90.83           H  
ATOM    846  CD2 LEU A  52       0.483   2.543  -2.952  1.00 90.83           C  
ATOM    847 HD21 LEU A  52       0.940   3.504  -3.188  1.00 90.83           H  
ATOM    848 HD22 LEU A  52      -0.561   2.694  -2.678  1.00 90.83           H  
ATOM    849 HD23 LEU A  52       0.484   1.900  -3.831  1.00 90.83           H  
ATOM    850  N   VAL A  53       4.872   1.428  -4.807  1.00 88.71           N  
ATOM    851  H   VAL A  53       4.206   1.966  -5.342  1.00 88.71           H  
ATOM    852  CA  VAL A  53       6.294   1.576  -5.133  1.00 88.71           C  
ATOM    853  HA  VAL A  53       6.896   1.053  -4.390  1.00 88.71           H  
ATOM    854  C   VAL A  53       6.631   3.059  -5.069  1.00 88.71           C  
ATOM    855  CB  VAL A  53       6.645   0.986  -6.514  1.00 88.71           C  
ATOM    856  HB  VAL A  53       6.234   1.624  -7.296  1.00 88.71           H  
ATOM    857  O   VAL A  53       6.130   3.833  -5.875  1.00 88.71           O  
ATOM    858  CG1 VAL A  53       8.162   0.937  -6.716  1.00 88.71           C  
ATOM    859 HG11 VAL A  53       8.614   1.888  -6.432  1.00 88.71           H  
ATOM    860 HG12 VAL A  53       8.388   0.734  -7.762  1.00 88.71           H  
ATOM    861 HG13 VAL A  53       8.602   0.156  -6.095  1.00 88.71           H  
ATOM    862  CG2 VAL A  53       6.096  -0.433  -6.717  1.00 88.71           C  
ATOM    863 HG21 VAL A  53       6.446  -1.086  -5.918  1.00 88.71           H  
ATOM    864 HG22 VAL A  53       6.430  -0.822  -7.679  1.00 88.71           H  
ATOM    865 HG23 VAL A  53       5.006  -0.413  -6.718  1.00 88.71           H  
ATOM    866  N   CYS A  54       7.471   3.457  -4.119  1.00 80.82           N  
ATOM    867  H   CYS A  54       7.873   2.757  -3.512  1.00 80.82           H  
ATOM    868  CA  CYS A  54       7.970   4.826  -4.008  1.00 80.82           C  
ATOM    869  HA  CYS A  54       7.398   5.494  -4.652  1.00 80.82           H  
ATOM    870  C   CYS A  54       9.416   4.880  -4.470  1.00 80.82           C  
ATOM    871  CB  CYS A  54       7.838   5.318  -2.566  1.00 80.82           C  
ATOM    872  HB2 CYS A  54       8.527   6.146  -2.400  1.00 80.82           H  
ATOM    873  HB3 CYS A  54       8.064   4.514  -1.865  1.00 80.82           H  
ATOM    874  O   CYS A  54      10.292   4.317  -3.815  1.00 80.82           O  
ATOM    875  SG  CYS A  54       6.153   5.915  -2.329  1.00 80.82           S  
ATOM    876  HG  CYS A  54       6.181   6.871  -3.262  1.00 80.82           H  
ATOM    877  N   PHE A  55       9.673   5.578  -5.566  1.00 79.25           N  
ATOM    878  H   PHE A  55       8.914   6.067  -6.021  1.00 79.25           H  
ATOM    879  CA  PHE A  55      11.007   5.790  -6.117  1.00 79.25           C  
ATOM    880  HA  PHE A  55      11.724   5.160  -5.591  1.00 79.25           H  
ATOM    881  C   PHE A  55      11.429   7.235  -5.868  1.00 79.25           C  
ATOM    882  CB  PHE A  55      11.079   5.379  -7.596  1.00 79.25           C  
ATOM    883  HB2 PHE A  55      11.457   4.359  -7.665  1.00 79.25           H  
ATOM    884  HB3 PHE A  55      11.798   6.012  -8.118  1.00 79.25           H  
ATOM    885  O   PHE A  55      10.694   8.185  -6.125  1.00 79.25           O  
ATOM    886  CG  PHE A  55       9.756   5.412  -8.319  1.00 79.25           C  
ATOM    887  CD1 PHE A  55       8.919   4.283  -8.298  1.00 79.25           C  
ATOM    888  HD1 PHE A  55       9.258   3.380  -7.812  1.00 79.25           H  
ATOM    889  CD2 PHE A  55       9.351   6.577  -8.978  1.00 79.25           C  
ATOM    890  HD2 PHE A  55       9.999   7.440  -9.025  1.00 79.25           H  
ATOM    891  CE1 PHE A  55       7.656   4.328  -8.906  1.00 79.25           C  
ATOM    892  HE1 PHE A  55       7.021   3.454  -8.878  1.00 79.25           H  
ATOM    893  CE2 PHE A  55       8.108   6.611  -9.615  1.00 79.25           C  
ATOM    894  HE2 PHE A  55       7.862   7.499 -10.179  1.00 79.25           H  
ATOM    895  CZ  PHE A  55       7.244   5.500  -9.564  1.00 79.25           C  
ATOM    896  HZ  PHE A  55       6.288   5.543 -10.065  1.00 79.25           H  
ATOM    897  N   ARG A  56      12.622   7.386  -5.302  1.00 74.58           N  
ATOM    898  H   ARG A  56      13.158   6.544  -5.150  1.00 74.58           H  
ATOM    899  CA  ARG A  56      13.268   8.663  -4.982  1.00 74.58           C  
ATOM    900  HA  ARG A  56      12.543   9.476  -4.995  1.00 74.58           H  
ATOM    901  C   ARG A  56      14.339   8.997  -6.007  1.00 74.58           C  
ATOM    902  CB  ARG A  56      13.953   8.583  -3.618  1.00 74.58           C  
ATOM    903  HB2 ARG A  56      14.347   9.565  -3.358  1.00 74.58           H  
ATOM    904  HB3 ARG A  56      14.801   7.907  -3.729  1.00 74.58           H  
ATOM    905  O   ARG A  56      14.585  10.174  -6.223  1.00 74.58           O  
ATOM    906  CG  ARG A  56      13.062   8.085  -2.478  1.00 74.58           C  
ATOM    907  HG2 ARG A  56      12.484   7.216  -2.794  1.00 74.58           H  
ATOM    908  HG3 ARG A  56      12.383   8.869  -2.144  1.00 74.58           H  
ATOM    909  CD  ARG A  56      13.996   7.648  -1.350  1.00 74.58           C  
ATOM    910  HD2 ARG A  56      14.417   8.523  -0.854  1.00 74.58           H  
ATOM    911  HD3 ARG A  56      14.823   7.087  -1.786  1.00 74.58           H  
ATOM    912  NE  ARG A  56      13.311   6.741  -0.425  1.00 74.58           N  
ATOM    913  HE  ARG A  56      13.131   5.798  -0.739  1.00 74.58           H  
ATOM    914  NH1 ARG A  56      12.907   8.268   1.222  1.00 74.58           N  
ATOM    915 HH11 ARG A  56      12.255   8.602   1.916  1.00 74.58           H  
ATOM    916 HH12 ARG A  56      13.482   8.925   0.715  1.00 74.58           H  
ATOM    917  NH2 ARG A  56      11.972   6.254   1.295  1.00 74.58           N  
ATOM    918 HH21 ARG A  56      11.466   6.514   2.130  1.00 74.58           H  
ATOM    919 HH22 ARG A  56      11.907   5.315   0.929  1.00 74.58           H  
ATOM    920  CZ  ARG A  56      12.747   7.086   0.696  1.00 74.58           C  
ATOM    921  N   SER A  57      14.971   7.966  -6.572  1.00 75.68           N  
ATOM    922  H   SER A  57      14.722   7.027  -6.297  1.00 75.68           H  
ATOM    923  CA  SER A  57      15.857   8.089  -7.720  1.00 75.68           C  
ATOM    924  HA  SER A  57      15.492   8.957  -8.270  1.00 75.68           H  
ATOM    925  C   SER A  57      15.775   6.869  -8.646  1.00 75.68           C  
ATOM    926  CB  SER A  57      17.304   8.375  -7.299  1.00 75.68           C  
ATOM    927  HB2 SER A  57      17.839   8.805  -8.145  1.00 75.68           H  
ATOM    928  HB3 SER A  57      17.311   9.106  -6.490  1.00 75.68           H  
ATOM    929  O   SER A  57      15.448   5.769  -8.191  1.00 75.68           O  
ATOM    930  OG  SER A  57      17.969   7.189  -6.895  1.00 75.68           O  
ATOM    931  HG  SER A  57      18.204   6.741  -7.711  1.00 75.68           H  
ATOM    932  N   GLY A  58      16.145   7.048  -9.907  1.00 81.90           N  
ATOM    933  H   GLY A  58      16.396   7.993 -10.160  1.00 81.90           H  
ATOM    934  CA  GLY A  58      15.973   6.139 -11.026  1.00 81.90           C  
ATOM    935  HA2 GLY A  58      16.854   6.197 -11.666  1.00 81.90           H  
ATOM    936  HA3 GLY A  58      15.890   5.114 -10.665  1.00 81.90           H  
ATOM    937  C   GLY A  58      14.733   6.452 -11.864  1.00 81.90           C  
ATOM    938  O   GLY A  58      13.825   7.173 -11.450  1.00 81.90           O  
ATOM    939  N   LYS A  59      14.682   5.843 -13.047  1.00 82.59           N  
ATOM    940  H   LYS A  59      15.468   5.272 -13.320  1.00 82.59           H  
ATOM    941  CA  LYS A  59      13.485   5.786 -13.888  1.00 82.59           C  
ATOM    942  HA  LYS A  59      12.731   6.476 -13.508  1.00 82.59           H  
ATOM    943  C   LYS A  59      12.889   4.392 -13.843  1.00 82.59           C  
ATOM    944  CB  LYS A  59      13.819   6.194 -15.322  1.00 82.59           C  
ATOM    945  HB2 LYS A  59      12.980   5.950 -15.973  1.00 82.59           H  
ATOM    946  HB3 LYS A  59      14.696   5.640 -15.657  1.00 82.59           H  
ATOM    947  O   LYS A  59      13.601   3.388 -13.749  1.00 82.59           O  
ATOM    948  CG  LYS A  59      14.099   7.692 -15.428  1.00 82.59           C  
ATOM    949  HG2 LYS A  59      13.187   8.248 -15.211  1.00 82.59           H  
ATOM    950  HG3 LYS A  59      14.869   7.981 -14.714  1.00 82.59           H  
ATOM    951  CD  LYS A  59      14.574   7.998 -16.845  1.00 82.59           C  
ATOM    952  HD2 LYS A  59      13.794   7.713 -17.551  1.00 82.59           H  
ATOM    953  HD3 LYS A  59      15.475   7.423 -17.057  1.00 82.59           H  
ATOM    954  CE  LYS A  59      14.866   9.488 -16.977  1.00 82.59           C  
ATOM    955  HE2 LYS A  59      13.949  10.036 -16.760  1.00 82.59           H  
ATOM    956  HE3 LYS A  59      15.619   9.766 -16.240  1.00 82.59           H  
ATOM    957  NZ  LYS A  59      15.337   9.772 -18.350  1.00 82.59           N  
ATOM    958  HZ1 LYS A  59      15.581  10.747 -18.447  1.00 82.59           H  
ATOM    959  HZ2 LYS A  59      14.594   9.549 -18.997  1.00 82.59           H  
ATOM    960  HZ3 LYS A  59      16.127   9.182 -18.568  1.00 82.59           H  
ATOM    961  N   LEU A  60      11.568   4.331 -13.933  1.00 86.44           N  
ATOM    962  H   LEU A  60      11.057   5.199 -14.010  1.00 86.44           H  
ATOM    963  CA  LEU A  60      10.824   3.083 -13.978  1.00 86.44           C  
ATOM    964  HA  LEU A  60      11.516   2.268 -14.192  1.00 86.44           H  
ATOM    965  C   LEU A  60       9.819   3.148 -15.122  1.00 86.44           C  
ATOM    966  CB  LEU A  60      10.222   2.821 -12.584  1.00 86.44           C  
ATOM    967  HB2 LEU A  60      11.063   2.716 -11.898  1.00 86.44           H  
ATOM    968  HB3 LEU A  60       9.655   3.692 -12.257  1.00 86.44           H  
ATOM    969  O   LEU A  60       9.013   4.063 -15.197  1.00 86.44           O  
ATOM    970  CG  LEU A  60       9.341   1.561 -12.474  1.00 86.44           C  
ATOM    971  HG  LEU A  60       9.720   0.782 -13.136  1.00 86.44           H  
ATOM    972  CD1 LEU A  60       9.342   1.031 -11.038  1.00 86.44           C  
ATOM    973 HD11 LEU A  60       8.887   1.766 -10.374  1.00 86.44           H  
ATOM    974 HD12 LEU A  60      10.365   0.860 -10.702  1.00 86.44           H  
ATOM    975 HD13 LEU A  60       8.786   0.095 -10.986  1.00 86.44           H  
ATOM    976  CD2 LEU A  60       7.873   1.850 -12.794  1.00 86.44           C  
ATOM    977 HD21 LEU A  60       7.264   0.975 -12.566  1.00 86.44           H  
ATOM    978 HD22 LEU A  60       7.524   2.689 -12.191  1.00 86.44           H  
ATOM    979 HD23 LEU A  60       7.745   2.105 -13.846  1.00 86.44           H  
ATOM    980  N   THR A  61       9.834   2.157 -16.004  1.00 87.12           N  
ATOM    981  H   THR A  61      10.519   1.425 -15.880  1.00 87.12           H  
ATOM    982  CA  THR A  61       8.741   1.939 -16.959  1.00 87.12           C  
ATOM    983  HA  THR A  61       8.047   2.779 -16.935  1.00 87.12           H  
ATOM    984  C   THR A  61       7.992   0.691 -16.538  1.00 87.12           C  
ATOM    985  CB  THR A  61       9.246   1.817 -18.398  1.00 87.12           C  
ATOM    986  HB  THR A  61       9.868   0.927 -18.495  1.00 87.12           H  
ATOM    987  O   THR A  61       8.602  -0.359 -16.341  1.00 87.12           O  
ATOM    988  CG2 THR A  61       8.102   1.722 -19.405  1.00 87.12           C  
ATOM    989 HG21 THR A  61       7.434   2.575 -19.287  1.00 87.12           H  
ATOM    990 HG22 THR A  61       8.509   1.730 -20.417  1.00 87.12           H  
ATOM    991 HG23 THR A  61       7.541   0.800 -19.259  1.00 87.12           H  
ATOM    992  OG1 THR A  61      10.017   2.941 -18.738  1.00 87.12           O  
ATOM    993  HG1 THR A  61      10.581   3.159 -17.991  1.00 87.12           H  
ATOM    994  N   ILE A  62       6.676   0.775 -16.400  1.00 91.33           N  
ATOM    995  H   ILE A  62       6.226   1.659 -16.591  1.00 91.33           H  
ATOM    996  CA  ILE A  62       5.830  -0.377 -16.097  1.00 91.33           C  
ATOM    997  HA  ILE A  62       6.452  -1.272 -16.123  1.00 91.33           H  
ATOM    998  C   ILE A  62       4.772  -0.542 -17.176  1.00 91.33           C  
ATOM    999  CB  ILE A  62       5.243  -0.285 -14.681  1.00 91.33           C  
ATOM   1000  HB  ILE A  62       6.080  -0.157 -13.995  1.00 91.33           H  
ATOM   1001  O   ILE A  62       4.204   0.434 -17.650  1.00 91.33           O  
ATOM   1002  CG1 ILE A  62       4.556  -1.615 -14.314  1.00 91.33           C  
ATOM   1003 HG12 ILE A  62       5.241  -2.438 -14.519  1.00 91.33           H  
ATOM   1004 HG13 ILE A  62       3.668  -1.762 -14.928  1.00 91.33           H  
ATOM   1005  CG2 ILE A  62       4.317   0.935 -14.545  1.00 91.33           C  
ATOM   1006 HG21 ILE A  62       3.466   0.849 -15.222  1.00 91.33           H  
ATOM   1007 HG22 ILE A  62       3.936   1.025 -13.528  1.00 91.33           H  
ATOM   1008 HG23 ILE A  62       4.860   1.851 -14.777  1.00 91.33           H  
ATOM   1009  CD1 ILE A  62       4.153  -1.695 -12.845  1.00 91.33           C  
ATOM   1010 HD11 ILE A  62       3.798  -2.699 -12.614  1.00 91.33           H  
ATOM   1011 HD12 ILE A  62       4.998  -1.453 -12.201  1.00 91.33           H  
ATOM   1012 HD13 ILE A  62       3.331  -0.998 -12.685  1.00 91.33           H  
ATOM   1013  N   SER A  63       4.494  -1.779 -17.565  1.00 90.37           N  
ATOM   1014  H   SER A  63       4.999  -2.548 -17.147  1.00 90.37           H  
ATOM   1015  CA  SER A  63       3.443  -2.082 -18.533  1.00 90.37           C  
ATOM   1016  HA  SER A  63       2.757  -1.236 -18.571  1.00 90.37           H  
ATOM   1017  C   SER A  63       2.620  -3.291 -18.120  1.00 90.37           C  
ATOM   1018  CB  SER A  63       4.018  -2.272 -19.942  1.00 90.37           C  
ATOM   1019  HB2 SER A  63       4.426  -1.324 -20.292  1.00 90.37           H  
ATOM   1020  HB3 SER A  63       3.225  -2.580 -20.622  1.00 90.37           H  
ATOM   1021  O   SER A  63       3.124  -4.214 -17.477  1.00 90.37           O  
ATOM   1022  OG  SER A  63       5.051  -3.245 -19.930  1.00 90.37           O  
ATOM   1023  HG  SER A  63       5.803  -2.817 -19.514  1.00 90.37           H  
ATOM   1024  N   ASN A  64       1.352  -3.294 -18.508  1.00 89.29           N  
ATOM   1025  H   ASN A  64       1.035  -2.499 -19.044  1.00 89.29           H  
ATOM   1026  CA  ASN A  64       0.498  -4.478 -18.524  1.00 89.29           C  
ATOM   1027  HA  ASN A  64       1.093  -5.358 -18.278  1.00 89.29           H  
ATOM   1028  C   ASN A  64      -0.009  -4.700 -19.967  1.00 89.29           C  
ATOM   1029  CB  ASN A  64      -0.579  -4.331 -17.422  1.00 89.29           C  
ATOM   1030  HB2 ASN A  64      -0.079  -4.153 -16.470  1.00 89.29           H  
ATOM   1031  HB3 ASN A  64      -1.137  -5.262 -17.325  1.00 89.29           H  
ATOM   1032  O   ASN A  64       0.606  -4.228 -20.920  1.00 89.29           O  
ATOM   1033  CG  ASN A  64      -1.568  -3.204 -17.658  1.00 89.29           C  
ATOM   1034  ND2 ASN A  64      -2.255  -2.729 -16.649  1.00 89.29           N  
ATOM   1035 HD21 ASN A  64      -2.051  -3.016 -15.702  1.00 89.29           H  
ATOM   1036 HD22 ASN A  64      -2.815  -1.918 -16.868  1.00 89.29           H  
ATOM   1037  OD1 ASN A  64      -1.781  -2.773 -18.769  1.00 89.29           O  
ATOM   1038  N   ASN A  65      -1.107  -5.436 -20.153  1.00 81.92           N  
ATOM   1039  H   ASN A  65      -1.586  -5.805 -19.345  1.00 81.92           H  
ATOM   1040  CA  ASN A  65      -1.666  -5.699 -21.487  1.00 81.92           C  
ATOM   1041  HA  ASN A  65      -0.852  -5.969 -22.160  1.00 81.92           H  
ATOM   1042  C   ASN A  65      -2.370  -4.488 -22.136  1.00 81.92           C  
ATOM   1043  CB  ASN A  65      -2.639  -6.886 -21.392  1.00 81.92           C  
ATOM   1044  HB2 ASN A  65      -3.135  -7.010 -22.355  1.00 81.92           H  
ATOM   1045  HB3 ASN A  65      -3.408  -6.663 -20.653  1.00 81.92           H  
ATOM   1046  O   ASN A  65      -2.783  -4.587 -23.289  1.00 81.92           O  
ATOM   1047  CG  ASN A  65      -1.981  -8.211 -21.060  1.00 81.92           C  
ATOM   1048  ND2 ASN A  65      -2.774  -9.199 -20.719  1.00 81.92           N  
ATOM   1049 HD21 ASN A  65      -2.325 -10.087 -20.546  1.00 81.92           H  
ATOM   1050 HD22 ASN A  65      -3.775  -9.068 -20.741  1.00 81.92           H  
ATOM   1051  OD1 ASN A  65      -0.778  -8.401 -21.091  1.00 81.92           O  
ATOM   1052  N   HIS A  66      -2.563  -3.390 -21.406  1.00 80.05           N  
ATOM   1053  H   HIS A  66      -2.151  -3.343 -20.485  1.00 80.05           H  
ATOM   1054  CA  HIS A  66      -3.361  -2.235 -21.827  1.00 80.05           C  
ATOM   1055  HA  HIS A  66      -3.694  -2.364 -22.857  1.00 80.05           H  
ATOM   1056  C   HIS A  66      -2.562  -0.935 -21.788  1.00 80.05           C  
ATOM   1057  CB  HIS A  66      -4.599  -2.132 -20.923  1.00 80.05           C  
ATOM   1058  HB2 HIS A  66      -5.198  -1.279 -21.242  1.00 80.05           H  
ATOM   1059  HB3 HIS A  66      -4.285  -1.946 -19.896  1.00 80.05           H  
ATOM   1060  O   HIS A  66      -2.619  -0.153 -22.731  1.00 80.05           O  
ATOM   1061  CG  HIS A  66      -5.457  -3.370 -20.965  1.00 80.05           C  
ATOM   1062  CD2 HIS A  66      -5.707  -4.230 -19.932  1.00 80.05           C  
ATOM   1063  HD2 HIS A  66      -5.346  -4.115 -18.921  1.00 80.05           H  
ATOM   1064  ND1 HIS A  66      -6.069  -3.886 -22.081  1.00 80.05           N  
ATOM   1065  HD1 HIS A  66      -5.985  -3.514 -23.016  1.00 80.05           H  
ATOM   1066  CE1 HIS A  66      -6.683  -5.026 -21.728  1.00 80.05           C  
ATOM   1067  HE1 HIS A  66      -7.232  -5.667 -22.403  1.00 80.05           H  
ATOM   1068  NE2 HIS A  66      -6.478  -5.291 -20.426  1.00 80.05           N  
ATOM   1069  N   ASP A  67      -1.786  -0.743 -20.726  1.00 80.30           N  
ATOM   1070  H   ASP A  67      -1.779  -1.449 -20.004  1.00 80.30           H  
ATOM   1071  CA  ASP A  67      -1.140   0.518 -20.403  1.00 80.30           C  
ATOM   1072  HA  ASP A  67      -1.364   1.250 -21.179  1.00 80.30           H  
ATOM   1073  C   ASP A  67       0.375   0.340 -20.316  1.00 80.30           C  
ATOM   1074  CB  ASP A  67      -1.700   1.064 -19.080  1.00 80.30           C  
ATOM   1075  HB2 ASP A  67      -1.288   2.057 -18.904  1.00 80.30           H  
ATOM   1076  HB3 ASP A  67      -1.373   0.417 -18.267  1.00 80.30           H  
ATOM   1077  O   ASP A  67       0.881  -0.694 -19.867  1.00 80.30           O  
ATOM   1078  CG  ASP A  67      -3.230   1.151 -19.072  1.00 80.30           C  
ATOM   1079  OD1 ASP A  67      -3.785   1.772 -20.004  1.00 80.30           O  
ATOM   1080  OD2 ASP A  67      -3.826   0.566 -18.134  1.00 80.30           O  
ATOM   1081  N   THR A  68       1.103   1.384 -20.705  1.00 86.22           N  
ATOM   1082  H   THR A  68       0.612   2.197 -21.048  1.00 86.22           H  
ATOM   1083  CA  THR A  68       2.521   1.566 -20.384  1.00 86.22           C  
ATOM   1084  HA  THR A  68       2.842   0.792 -19.686  1.00 86.22           H  
ATOM   1085  C   THR A  68       2.672   2.916 -19.708  1.00 86.22           C  
ATOM   1086  CB  THR A  68       3.413   1.472 -21.626  1.00 86.22           C  
ATOM   1087  HB  THR A  68       3.113   2.225 -22.356  1.00 86.22           H  
ATOM   1088  O   THR A  68       2.279   3.936 -20.268  1.00 86.22           O  
ATOM   1089  CG2 THR A  68       4.897   1.641 -21.296  1.00 86.22           C  
ATOM   1090 HG21 THR A  68       5.089   2.654 -20.942  1.00 86.22           H  
ATOM   1091 HG22 THR A  68       5.488   1.476 -22.197  1.00 86.22           H  
ATOM   1092 HG23 THR A  68       5.195   0.928 -20.528  1.00 86.22           H  
ATOM   1093  OG1 THR A  68       3.260   0.189 -22.188  1.00 86.22           O  
ATOM   1094  HG1 THR A  68       2.316   0.037 -22.271  1.00 86.22           H  
ATOM   1095  N   ILE A  69       3.221   2.915 -18.499  1.00 87.66           N  
ATOM   1096  H   ILE A  69       3.558   2.040 -18.123  1.00 87.66           H  
ATOM   1097  CA  ILE A  69       3.430   4.114 -17.696  1.00 87.66           C  
ATOM   1098  HA  ILE A  69       3.042   4.974 -18.240  1.00 87.66           H  
ATOM   1099  C   ILE A  69       4.928   4.316 -17.516  1.00 87.66           C  
ATOM   1100  CB  ILE A  69       2.665   4.050 -16.357  1.00 87.66           C  
ATOM   1101  HB  ILE A  69       3.094   3.261 -15.738  1.00 87.66           H  
ATOM   1102  O   ILE A  69       5.644   3.417 -17.065  1.00 87.66           O  
ATOM   1103  CG1 ILE A  69       1.177   3.710 -16.616  1.00 87.66           C  
ATOM   1104 HG12 ILE A  69       0.805   4.314 -17.444  1.00 87.66           H  
ATOM   1105 HG13 ILE A  69       1.106   2.662 -16.906  1.00 87.66           H  
ATOM   1106  CG2 ILE A  69       2.830   5.385 -15.610  1.00 87.66           C  
ATOM   1107 HG21 ILE A  69       2.359   5.324 -14.629  1.00 87.66           H  
ATOM   1108 HG22 ILE A  69       3.882   5.618 -15.448  1.00 87.66           H  
ATOM   1109 HG23 ILE A  69       2.371   6.195 -16.177  1.00 87.66           H  
ATOM   1110  CD1 ILE A  69       0.241   3.924 -15.425  1.00 87.66           C  
ATOM   1111 HD11 ILE A  69       0.708   3.562 -14.509  1.00 87.66           H  
ATOM   1112 HD12 ILE A  69      -0.698   3.401 -15.604  1.00 87.66           H  
ATOM   1113 HD13 ILE A  69       0.028   4.987 -15.309  1.00 87.66           H  
ATOM   1114  N   TYR A  70       5.375   5.511 -17.877  1.00 83.20           N  
ATOM   1115  H   TYR A  70       4.707   6.191 -18.210  1.00 83.20           H  
ATOM   1116  CA  TYR A  70       6.733   5.988 -17.668  1.00 83.20           C  
ATOM   1117  HA  TYR A  70       7.407   5.141 -17.542  1.00 83.20           H  
ATOM   1118  C   TYR A  70       6.751   6.828 -16.395  1.00 83.20           C  
ATOM   1119  CB  TYR A  70       7.192   6.783 -18.894  1.00 83.20           C  
ATOM   1120  HB2 TYR A  70       8.208   7.138 -18.720  1.00 83.20           H  
ATOM   1121  HB3 TYR A  70       6.558   7.662 -19.012  1.00 83.20           H  
ATOM   1122  O   TYR A  70       5.972   7.772 -16.254  1.00 83.20           O  
ATOM   1123  CG  TYR A  70       7.165   5.978 -20.180  1.00 83.20           C  
ATOM   1124  CD1 TYR A  70       8.290   5.222 -20.558  1.00 83.20           C  
ATOM   1125  HD1 TYR A  70       9.174   5.224 -19.937  1.00 83.20           H  
ATOM   1126  CD2 TYR A  70       6.009   5.969 -20.987  1.00 83.20           C  
ATOM   1127  HD2 TYR A  70       5.144   6.549 -20.701  1.00 83.20           H  
ATOM   1128  CE1 TYR A  70       8.268   4.466 -21.744  1.00 83.20           C  
ATOM   1129  HE1 TYR A  70       9.139   3.893 -22.027  1.00 83.20           H  
ATOM   1130  CE2 TYR A  70       5.979   5.205 -22.169  1.00 83.20           C  
ATOM   1131  HE2 TYR A  70       5.097   5.192 -22.793  1.00 83.20           H  
ATOM   1132  OH  TYR A  70       7.086   3.728 -23.697  1.00 83.20           O  
ATOM   1133  HH  TYR A  70       7.937   3.318 -23.867  1.00 83.20           H  
ATOM   1134  CZ  TYR A  70       7.110   4.457 -22.551  1.00 83.20           C  
ATOM   1135  N   CYS A  71       7.610   6.450 -15.460  1.00 80.96           N  
ATOM   1136  H   CYS A  71       8.196   5.645 -15.630  1.00 80.96           H  
ATOM   1137  CA  CYS A  71       7.701   7.042 -14.139  1.00 80.96           C  
ATOM   1138  HA  CYS A  71       6.951   7.825 -14.023  1.00 80.96           H  
ATOM   1139  C   CYS A  71       9.091   7.652 -13.957  1.00 80.96           C  
ATOM   1140  CB  CYS A  71       7.444   5.966 -13.081  1.00 80.96           C  
ATOM   1141  HB2 CYS A  71       7.409   6.453 -12.106  1.00 80.96           H  
ATOM   1142  HB3 CYS A  71       8.275   5.261 -13.091  1.00 80.96           H  
ATOM   1143  O   CYS A  71      10.094   6.931 -13.946  1.00 80.96           O  
ATOM   1144  SG  CYS A  71       5.894   5.064 -13.364  1.00 80.96           S  
ATOM   1145  HG  CYS A  71       6.131   4.088 -12.483  1.00 80.96           H  
ATOM   1146  N   ASP A  72       9.127   8.966 -13.773  1.00 74.43           N  
ATOM   1147  H   ASP A  72       8.268   9.493 -13.831  1.00 74.43           H  
ATOM   1148  CA  ASP A  72      10.341   9.707 -13.438  1.00 74.43           C  
ATOM   1149  HA  ASP A  72      11.209   9.138 -13.771  1.00 74.43           H  
ATOM   1150  C   ASP A  72      10.481   9.893 -11.919  1.00 74.43           C  
ATOM   1151  CB  ASP A  72      10.361  11.045 -14.188  1.00 74.43           C  
ATOM   1152  HB2 ASP A  72      11.200  11.640 -13.828  1.00 74.43           H  
ATOM   1153  HB3 ASP A  72       9.443  11.592 -13.972  1.00 74.43           H  
ATOM   1154  O   ASP A  72       9.506   9.855 -11.167  1.00 74.43           O  
ATOM   1155  CG  ASP A  72      10.525  10.862 -15.702  1.00 74.43           C  
ATOM   1156  OD1 ASP A  72      11.492  10.173 -16.111  1.00 74.43           O  
ATOM   1157  OD2 ASP A  72       9.702  11.445 -16.440  1.00 74.43           O  
ATOM   1158  N   GLU A  73      11.710  10.088 -11.451  1.00 71.21           N  
ATOM   1159  H   GLU A  73      12.484  10.117 -12.100  1.00 71.21           H  
ATOM   1160  CA  GLU A  73      11.979  10.410 -10.052  1.00 71.21           C  
ATOM   1161  HA  GLU A  73      11.370   9.726  -9.461  1.00 71.21           H  
ATOM   1162  C   GLU A  73      11.595  11.864  -9.695  1.00 71.21           C  
ATOM   1163  CB  GLU A  73      13.455  10.146  -9.691  1.00 71.21           C  
ATOM   1164  HB2 GLU A  73      13.601  10.410  -8.644  1.00 71.21           H  
ATOM   1165  HB3 GLU A  73      13.663   9.081  -9.797  1.00 71.21           H  
ATOM   1166  O   GLU A  73      11.760  12.771 -10.512  1.00 71.21           O  
ATOM   1167  CG  GLU A  73      14.448  10.957 -10.549  1.00 71.21           C  
ATOM   1168  HG2 GLU A  73      14.335  10.666 -11.593  1.00 71.21           H  
ATOM   1169  HG3 GLU A  73      14.203  12.017 -10.472  1.00 71.21           H  
ATOM   1170  CD  GLU A  73      15.921  10.782 -10.153  1.00 71.21           C  
ATOM   1171  OE1 GLU A  73      16.602  11.779  -9.850  1.00 71.21           O  
ATOM   1172  OE2 GLU A  73      16.420   9.645 -10.178  1.00 71.21           O  
ATOM   1173  N   PRO A  74      11.176  12.135  -8.447  1.00 71.81           N  
ATOM   1174  CA  PRO A  74      10.657  11.190  -7.468  1.00 71.81           C  
ATOM   1175  HA  PRO A  74      11.179  10.234  -7.511  1.00 71.81           H  
ATOM   1176  C   PRO A  74       9.145  10.970  -7.686  1.00 71.81           C  
ATOM   1177  CB  PRO A  74      10.997  11.860  -6.137  1.00 71.81           C  
ATOM   1178  HB2 PRO A  74      12.059  11.721  -5.933  1.00 71.81           H  
ATOM   1179  HB3 PRO A  74      10.416  11.480  -5.297  1.00 71.81           H  
ATOM   1180  O   PRO A  74       8.424  11.878  -8.098  1.00 71.81           O  
ATOM   1181  CG  PRO A  74      10.737  13.339  -6.430  1.00 71.81           C  
ATOM   1182  HG2 PRO A  74      11.312  13.988  -5.769  1.00 71.81           H  
ATOM   1183  HG3 PRO A  74       9.671  13.554  -6.347  1.00 71.81           H  
ATOM   1184  CD  PRO A  74      11.186  13.479  -7.887  1.00 71.81           C  
ATOM   1185  HD2 PRO A  74      10.506  14.131  -8.436  1.00 71.81           H  
ATOM   1186  HD3 PRO A  74      12.200  13.877  -7.928  1.00 71.81           H  
ATOM   1187  N   GLY A  75       8.630   9.793  -7.334  1.00 77.24           N  
ATOM   1188  H   GLY A  75       9.232   9.067  -6.972  1.00 77.24           H  
ATOM   1189  CA  GLY A  75       7.199   9.531  -7.452  1.00 77.24           C  
ATOM   1190  HA2 GLY A  75       6.943   9.518  -8.511  1.00 77.24           H  
ATOM   1191  HA3 GLY A  75       6.647  10.358  -7.006  1.00 77.24           H  
ATOM   1192  C   GLY A  75       6.727   8.242  -6.787  1.00 77.24           C  
ATOM   1193  O   GLY A  75       7.511   7.455  -6.247  1.00 77.24           O  
ATOM   1194  N   MET A  76       5.410   8.046  -6.801  1.00 84.70           N  
ATOM   1195  H   MET A  76       4.833   8.742  -7.252  1.00 84.70           H  
ATOM   1196  CA  MET A  76       4.742   6.869  -6.258  1.00 84.70           C  
ATOM   1197  HA  MET A  76       5.501   6.154  -5.942  1.00 84.70           H  
ATOM   1198  C   MET A  76       3.880   6.199  -7.320  1.00 84.70           C  
ATOM   1199  CB  MET A  76       3.921   7.240  -5.019  1.00 84.70           C  
ATOM   1200  HB2 MET A  76       4.591   7.688  -4.285  1.00 84.70           H  
ATOM   1201  HB3 MET A  76       3.162   7.971  -5.297  1.00 84.70           H  
ATOM   1202  O   MET A  76       3.071   6.834  -7.995  1.00 84.70           O  
ATOM   1203  CG  MET A  76       3.244   6.021  -4.376  1.00 84.70           C  
ATOM   1204  HG2 MET A  76       4.000   5.258  -4.196  1.00 84.70           H  
ATOM   1205  HG3 MET A  76       2.512   5.608  -5.070  1.00 84.70           H  
ATOM   1206  SD  MET A  76       2.406   6.365  -2.803  1.00 84.70           S  
ATOM   1207  CE  MET A  76       1.019   7.376  -3.391  1.00 84.70           C  
ATOM   1208  HE1 MET A  76       0.464   6.830  -4.154  1.00 84.70           H  
ATOM   1209  HE2 MET A  76       1.392   8.310  -3.810  1.00 84.70           H  
ATOM   1210  HE3 MET A  76       0.355   7.601  -2.556  1.00 84.70           H  
ATOM   1211  N   LEU A  77       4.027   4.887  -7.413  1.00 89.40           N  
ATOM   1212  H   LEU A  77       4.735   4.456  -6.835  1.00 89.40           H  
ATOM   1213  CA  LEU A  77       3.215   4.009  -8.231  1.00 89.40           C  
ATOM   1214  HA  LEU A  77       2.621   4.610  -8.920  1.00 89.40           H  
ATOM   1215  C   LEU A  77       2.295   3.185  -7.335  1.00 89.40           C  
ATOM   1216  CB  LEU A  77       4.165   3.128  -9.033  1.00 89.40           C  
ATOM   1217  HB2 LEU A  77       4.626   2.435  -8.329  1.00 89.40           H  
ATOM   1218  HB3 LEU A  77       4.944   3.761  -9.458  1.00 89.40           H  
ATOM   1219  O   LEU A  77       2.739   2.616  -6.335  1.00 89.40           O  
ATOM   1220  CG  LEU A  77       3.550   2.322 -10.176  1.00 89.40           C  
ATOM   1221  HG  LEU A  77       2.640   1.816  -9.852  1.00 89.40           H  
ATOM   1222  CD1 LEU A  77       3.260   3.220 -11.374  1.00 89.40           C  
ATOM   1223 HD11 LEU A  77       4.153   3.783 -11.647  1.00 89.40           H  
ATOM   1224 HD12 LEU A  77       2.467   3.929 -11.138  1.00 89.40           H  
ATOM   1225 HD13 LEU A  77       2.952   2.625 -12.234  1.00 89.40           H  
ATOM   1226  CD2 LEU A  77       4.597   1.286 -10.582  1.00 89.40           C  
ATOM   1227 HD21 LEU A  77       5.534   1.782 -10.838  1.00 89.40           H  
ATOM   1228 HD22 LEU A  77       4.251   0.730 -11.453  1.00 89.40           H  
ATOM   1229 HD23 LEU A  77       4.767   0.588  -9.763  1.00 89.40           H  
ATOM   1230  N   VAL A  78       1.032   3.086  -7.722  1.00 90.88           N  
ATOM   1231  H   VAL A  78       0.756   3.600  -8.547  1.00 90.88           H  
ATOM   1232  CA  VAL A  78       0.020   2.254  -7.079  1.00 90.88           C  
ATOM   1233  HA  VAL A  78       0.443   1.793  -6.186  1.00 90.88           H  
ATOM   1234  C   VAL A  78      -0.386   1.154  -8.044  1.00 90.88           C  
ATOM   1235  CB  VAL A  78      -1.199   3.083  -6.649  1.00 90.88           C  
ATOM   1236  HB  VAL A  78      -1.724   3.441  -7.534  1.00 90.88           H  
ATOM   1237  O   VAL A  78      -0.838   1.425  -9.157  1.00 90.88           O  
ATOM   1238  CG1 VAL A  78      -2.176   2.215  -5.864  1.00 90.88           C  
ATOM   1239 HG11 VAL A  78      -1.678   1.803  -4.986  1.00 90.88           H  
ATOM   1240 HG12 VAL A  78      -2.556   1.404  -6.484  1.00 90.88           H  
ATOM   1241 HG13 VAL A  78      -3.024   2.827  -5.556  1.00 90.88           H  
ATOM   1242  CG2 VAL A  78      -0.794   4.301  -5.808  1.00 90.88           C  
ATOM   1243 HG21 VAL A  78      -0.386   5.072  -6.463  1.00 90.88           H  
ATOM   1244 HG22 VAL A  78      -0.028   4.024  -5.084  1.00 90.88           H  
ATOM   1245 HG23 VAL A  78      -1.659   4.710  -5.287  1.00 90.88           H  
ATOM   1246  N   LEU A  79      -0.230  -0.094  -7.614  1.00 92.95           N  
ATOM   1247  H   LEU A  79       0.169  -0.233  -6.697  1.00 92.95           H  
ATOM   1248  CA  LEU A  79      -0.588  -1.275  -8.387  1.00 92.95           C  
ATOM   1249  HA  LEU A  79      -0.896  -0.982  -9.391  1.00 92.95           H  
ATOM   1250  C   LEU A  79      -1.767  -1.971  -7.725  1.00 92.95           C  
ATOM   1251  CB  LEU A  79       0.619  -2.222  -8.512  1.00 92.95           C  
ATOM   1252  HB2 LEU A  79       0.822  -2.650  -7.530  1.00 92.95           H  
ATOM   1253  HB3 LEU A  79       0.346  -3.038  -9.182  1.00 92.95           H  
ATOM   1254  O   LEU A  79      -1.652  -2.473  -6.603  1.00 92.95           O  
ATOM   1255  CG  LEU A  79       1.907  -1.567  -9.025  1.00 92.95           C  
ATOM   1256  HG  LEU A  79       2.220  -0.771  -8.349  1.00 92.95           H  
ATOM   1257  CD1 LEU A  79       3.039  -2.592  -9.106  1.00 92.95           C  
ATOM   1258 HD11 LEU A  79       3.952  -2.100  -9.441  1.00 92.95           H  
ATOM   1259 HD12 LEU A  79       3.212  -3.021  -8.119  1.00 92.95           H  
ATOM   1260 HD13 LEU A  79       2.778  -3.384  -9.808  1.00 92.95           H  
ATOM   1261  CD2 LEU A  79       1.683  -0.987 -10.411  1.00 92.95           C  
ATOM   1262 HD21 LEU A  79       1.386  -1.765 -11.114  1.00 92.95           H  
ATOM   1263 HD22 LEU A  79       0.923  -0.206 -10.378  1.00 92.95           H  
ATOM   1264 HD23 LEU A  79       2.613  -0.522 -10.738  1.00 92.95           H  
ATOM   1265  N   LYS A  80      -2.888  -2.055  -8.445  1.00 92.21           N  
ATOM   1266  H   LYS A  80      -2.909  -1.600  -9.346  1.00 92.21           H  
ATOM   1267  CA  LYS A  80      -4.007  -2.922  -8.060  1.00 92.21           C  
ATOM   1268  HA  LYS A  80      -4.323  -2.638  -7.057  1.00 92.21           H  
ATOM   1269  C   LYS A  80      -3.529  -4.380  -8.013  1.00 92.21           C  
ATOM   1270  CB  LYS A  80      -5.181  -2.697  -9.031  1.00 92.21           C  
ATOM   1271  HB2 LYS A  80      -4.894  -3.034 -10.027  1.00 92.21           H  
ATOM   1272  HB3 LYS A  80      -5.388  -1.628  -9.081  1.00 92.21           H  
ATOM   1273  O   LYS A  80      -2.664  -4.783  -8.794  1.00 92.21           O  
ATOM   1274  CG  LYS A  80      -6.468  -3.426  -8.604  1.00 92.21           C  
ATOM   1275  HG2 LYS A  80      -6.316  -4.503  -8.677  1.00 92.21           H  
ATOM   1276  HG3 LYS A  80      -6.694  -3.172  -7.568  1.00 92.21           H  
ATOM   1277  CD  LYS A  80      -7.672  -3.036  -9.476  1.00 92.21           C  
ATOM   1278  HD2 LYS A  80      -7.430  -3.207 -10.525  1.00 92.21           H  
ATOM   1279  HD3 LYS A  80      -7.883  -1.976  -9.338  1.00 92.21           H  
ATOM   1280  CE  LYS A  80      -8.916  -3.860  -9.102  1.00 92.21           C  
ATOM   1281  HE2 LYS A  80      -8.755  -4.894  -9.408  1.00 92.21           H  
ATOM   1282  HE3 LYS A  80      -9.033  -3.847  -8.019  1.00 92.21           H  
ATOM   1283  NZ  LYS A  80     -10.156  -3.319  -9.727  1.00 92.21           N  
ATOM   1284  HZ1 LYS A  80     -10.938  -3.946  -9.608  1.00 92.21           H  
ATOM   1285  HZ2 LYS A  80     -10.053  -3.090 -10.705  1.00 92.21           H  
ATOM   1286  HZ3 LYS A  80     -10.441  -2.476  -9.248  1.00 92.21           H  
ATOM   1287  N   LYS A  81      -4.090  -5.180  -7.109  1.00 89.91           N  
ATOM   1288  H   LYS A  81      -4.805  -4.792  -6.511  1.00 89.91           H  
ATOM   1289  CA  LYS A  81      -3.819  -6.625  -7.055  1.00 89.91           C  
ATOM   1290  HA  LYS A  81      -2.739  -6.769  -7.074  1.00 89.91           H  
ATOM   1291  C   LYS A  81      -4.381  -7.369  -8.276  1.00 89.91           C  
ATOM   1292  CB  LYS A  81      -4.343  -7.199  -5.733  1.00 89.91           C  
ATOM   1293  HB2 LYS A  81      -3.981  -8.222  -5.629  1.00 89.91           H  
ATOM   1294  HB3 LYS A  81      -3.946  -6.610  -4.907  1.00 89.91           H  
ATOM   1295  O   LYS A  81      -5.159  -6.818  -9.051  1.00 89.91           O  
ATOM   1296  CG  LYS A  81      -5.873  -7.202  -5.631  1.00 89.91           C  
ATOM   1297  HG2 LYS A  81      -6.299  -7.781  -6.450  1.00 89.91           H  
ATOM   1298  HG3 LYS A  81      -6.253  -6.182  -5.691  1.00 89.91           H  
ATOM   1299  CD  LYS A  81      -6.302  -7.819  -4.299  1.00 89.91           C  
ATOM   1300  HD2 LYS A  81      -6.030  -7.143  -3.489  1.00 89.91           H  
ATOM   1301  HD3 LYS A  81      -5.802  -8.776  -4.150  1.00 89.91           H  
ATOM   1302  CE  LYS A  81      -7.812  -8.053  -4.304  1.00 89.91           C  
ATOM   1303  HE2 LYS A  81      -8.329  -7.167  -4.673  1.00 89.91           H  
ATOM   1304  HE3 LYS A  81      -8.043  -8.882  -4.973  1.00 89.91           H  
ATOM   1305  NZ  LYS A  81      -8.283  -8.373  -2.948  1.00 89.91           N  
ATOM   1306  HZ1 LYS A  81      -7.939  -9.279  -2.663  1.00 89.91           H  
ATOM   1307  HZ2 LYS A  81      -8.028  -7.667  -2.273  1.00 89.91           H  
ATOM   1308  HZ3 LYS A  81      -9.287  -8.476  -2.938  1.00 89.91           H  
ATOM   1309  N   GLU A  82      -4.016  -8.641  -8.405  1.00 85.36           N  
ATOM   1310  H   GLU A  82      -3.295  -8.974  -7.780  1.00 85.36           H  
ATOM   1311  CA  GLU A  82      -4.494  -9.565  -9.440  1.00 85.36           C  
ATOM   1312  HA  GLU A  82      -3.917 -10.482  -9.326  1.00 85.36           H  
ATOM   1313  C   GLU A  82      -4.213  -9.093 -10.878  1.00 85.36           C  
ATOM   1314  CB  GLU A  82      -5.964  -9.956  -9.229  1.00 85.36           C  
ATOM   1315  HB2 GLU A  82      -6.211 -10.633 -10.047  1.00 85.36           H  
ATOM   1316  HB3 GLU A  82      -6.605  -9.078  -9.305  1.00 85.36           H  
ATOM   1317  O   GLU A  82      -5.074  -9.114 -11.764  1.00 85.36           O  
ATOM   1318  CG  GLU A  82      -6.243 -10.676  -7.899  1.00 85.36           C  
ATOM   1319  HG2 GLU A  82      -5.476 -11.435  -7.744  1.00 85.36           H  
ATOM   1320  HG3 GLU A  82      -6.184  -9.961  -7.078  1.00 85.36           H  
ATOM   1321  CD  GLU A  82      -7.620 -11.364  -7.900  1.00 85.36           C  
ATOM   1322  OE1 GLU A  82      -8.130 -11.686  -6.809  1.00 85.36           O  
ATOM   1323  OE2 GLU A  82      -8.116 -11.687  -9.008  1.00 85.36           O  
ATOM   1324  N   GLN A  83      -2.972  -8.682 -11.132  1.00 88.05           N  
ATOM   1325  H   GLN A  83      -2.305  -8.666 -10.374  1.00 88.05           H  
ATOM   1326  CA  GLN A  83      -2.495  -8.378 -12.480  1.00 88.05           C  
ATOM   1327  HA  GLN A  83      -3.126  -8.905 -13.196  1.00 88.05           H  
ATOM   1328  C   GLN A  83      -1.073  -8.886 -12.704  1.00 88.05           C  
ATOM   1329  CB  GLN A  83      -2.629  -6.877 -12.779  1.00 88.05           C  
ATOM   1330  HB2 GLN A  83      -3.660  -6.571 -12.602  1.00 88.05           H  
ATOM   1331  HB3 GLN A  83      -2.403  -6.707 -13.832  1.00 88.05           H  
ATOM   1332  O   GLN A  83      -0.341  -9.185 -11.761  1.00 88.05           O  
ATOM   1333  CG  GLN A  83      -1.698  -6.010 -11.923  1.00 88.05           C  
ATOM   1334  HG2 GLN A  83      -0.659  -6.302 -12.074  1.00 88.05           H  
ATOM   1335  HG3 GLN A  83      -1.943  -6.165 -10.873  1.00 88.05           H  
ATOM   1336  CD  GLN A  83      -1.827  -4.530 -12.256  1.00 88.05           C  
ATOM   1337  NE2 GLN A  83      -1.971  -3.702 -11.254  1.00 88.05           N  
ATOM   1338 HE21 GLN A  83      -2.059  -4.064 -10.315  1.00 88.05           H  
ATOM   1339 HE22 GLN A  83      -2.094  -2.719 -11.453  1.00 88.05           H  
ATOM   1340  OE1 GLN A  83      -1.823  -4.113 -13.406  1.00 88.05           O  
ATOM   1341  N   VAL A  84      -0.687  -8.972 -13.973  1.00 88.42           N  
ATOM   1342  H   VAL A  84      -1.314  -8.636 -14.690  1.00 88.42           H  
ATOM   1343  CA  VAL A  84       0.683  -9.260 -14.391  1.00 88.42           C  
ATOM   1344  HA  VAL A  84       1.290  -9.486 -13.514  1.00 88.42           H  
ATOM   1345  C   VAL A  84       1.245  -8.009 -15.048  1.00 88.42           C  
ATOM   1346  CB  VAL A  84       0.744 -10.478 -15.328  1.00 88.42           C  
ATOM   1347  HB  VAL A  84       0.126 -10.295 -16.207  1.00 88.42           H  
ATOM   1348  O   VAL A  84       0.587  -7.417 -15.902  1.00 88.42           O  
ATOM   1349  CG1 VAL A  84       2.179 -10.758 -15.777  1.00 88.42           C  
ATOM   1350 HG11 VAL A  84       2.547  -9.930 -16.382  1.00 88.42           H  
ATOM   1351 HG12 VAL A  84       2.206 -11.657 -16.392  1.00 88.42           H  
ATOM   1352 HG13 VAL A  84       2.816 -10.890 -14.902  1.00 88.42           H  
ATOM   1353  CG2 VAL A  84       0.239 -11.744 -14.622  1.00 88.42           C  
ATOM   1354 HG21 VAL A  84      -0.795 -11.612 -14.304  1.00 88.42           H  
ATOM   1355 HG22 VAL A  84       0.278 -12.587 -15.311  1.00 88.42           H  
ATOM   1356 HG23 VAL A  84       0.864 -11.960 -13.755  1.00 88.42           H  
ATOM   1357  N   VAL A  85       2.451  -7.622 -14.646  1.00 90.77           N  
ATOM   1358  H   VAL A  85       2.906  -8.144 -13.912  1.00 90.77           H  
ATOM   1359  CA  VAL A  85       3.143  -6.436 -15.154  1.00 90.77           C  
ATOM   1360  HA  VAL A  85       2.603  -6.070 -16.027  1.00 90.77           H  
ATOM   1361  C   VAL A  85       4.553  -6.780 -15.621  1.00 90.77           C  
ATOM   1362  CB  VAL A  85       3.154  -5.290 -14.118  1.00 90.77           C  
ATOM   1363  HB  VAL A  85       3.654  -4.432 -14.567  1.00 90.77           H  
ATOM   1364  O   VAL A  85       5.177  -7.727 -15.133  1.00 90.77           O  
ATOM   1365  CG1 VAL A  85       1.733  -4.859 -13.743  1.00 90.77           C  
ATOM   1366 HG11 VAL A  85       1.169  -4.632 -14.648  1.00 90.77           H  
ATOM   1367 HG12 VAL A  85       1.227  -5.654 -13.196  1.00 90.77           H  
ATOM   1368 HG13 VAL A  85       1.765  -3.963 -13.123  1.00 90.77           H  
ATOM   1369  CG2 VAL A  85       3.901  -5.659 -12.828  1.00 90.77           C  
ATOM   1370 HG21 VAL A  85       3.475  -6.558 -12.383  1.00 90.77           H  
ATOM   1371 HG22 VAL A  85       4.956  -5.824 -13.051  1.00 90.77           H  
ATOM   1372 HG23 VAL A  85       3.826  -4.850 -12.102  1.00 90.77           H  
ATOM   1373  N   ASN A  86       5.076  -5.996 -16.553  1.00 86.69           N  
ATOM   1374  H   ASN A  86       4.498  -5.251 -16.916  1.00 86.69           H  
ATOM   1375  CA  ASN A  86       6.494  -5.952 -16.881  1.00 86.69           C  
ATOM   1376  HA  ASN A  86       7.004  -6.786 -16.398  1.00 86.69           H  
ATOM   1377  C   ASN A  86       7.064  -4.647 -16.331  1.00 86.69           C  
ATOM   1378  CB  ASN A  86       6.701  -6.072 -18.395  1.00 86.69           C  
ATOM   1379  HB2 ASN A  86       6.344  -5.159 -18.871  1.00 86.69           H  
ATOM   1380  HB3 ASN A  86       7.765  -6.166 -18.610  1.00 86.69           H  
ATOM   1381  O   ASN A  86       6.447  -3.600 -16.503  1.00 86.69           O  
ATOM   1382  CG  ASN A  86       5.980  -7.261 -18.994  1.00 86.69           C  
ATOM   1383  ND2 ASN A  86       5.128  -7.029 -19.963  1.00 86.69           N  
ATOM   1384 HD21 ASN A  86       4.911  -6.075 -20.215  1.00 86.69           H  
ATOM   1385 HD22 ASN A  86       4.572  -7.800 -20.303  1.00 86.69           H  
ATOM   1386  OD1 ASN A  86       6.179  -8.403 -18.602  1.00 86.69           O  
ATOM   1387  N   VAL A  87       8.217  -4.707 -15.675  1.00 87.60           N  
ATOM   1388  H   VAL A  87       8.707  -5.590 -15.641  1.00 87.60           H  
ATOM   1389  CA  VAL A  87       8.862  -3.549 -15.050  1.00 87.60           C  
ATOM   1390  HA  VAL A  87       8.312  -2.641 -15.299  1.00 87.60           H  
ATOM   1391  C   VAL A  87      10.268  -3.420 -15.600  1.00 87.60           C  
ATOM   1392  CB  VAL A  87       8.910  -3.665 -13.514  1.00 87.60           C  
ATOM   1393  HB  VAL A  87       9.552  -4.501 -13.235  1.00 87.60           H  
ATOM   1394  O   VAL A  87      11.040  -4.370 -15.539  1.00 87.60           O  
ATOM   1395  CG1 VAL A  87       9.472  -2.382 -12.888  1.00 87.60           C  
ATOM   1396 HG11 VAL A  87      10.502  -2.221 -13.204  1.00 87.60           H  
ATOM   1397 HG12 VAL A  87       9.460  -2.455 -11.801  1.00 87.60           H  
ATOM   1398 HG13 VAL A  87       8.872  -1.526 -13.195  1.00 87.60           H  
ATOM   1399  CG2 VAL A  87       7.527  -3.912 -12.901  1.00 87.60           C  
ATOM   1400 HG21 VAL A  87       7.613  -3.996 -11.818  1.00 87.60           H  
ATOM   1401 HG22 VAL A  87       7.101  -4.838 -13.287  1.00 87.60           H  
ATOM   1402 HG23 VAL A  87       6.867  -3.077 -13.138  1.00 87.60           H  
ATOM   1403  N   THR A  88      10.607  -2.241 -16.080  1.00 85.60           N  
ATOM   1404  H   THR A  88       9.901  -1.519 -16.110  1.00 85.60           H  
ATOM   1405  CA  THR A  88      11.943  -1.857 -16.509  1.00 85.60           C  
ATOM   1406  HA  THR A  88      12.615  -2.715 -16.507  1.00 85.60           H  
ATOM   1407  C   THR A  88      12.456  -0.801 -15.548  1.00 85.60           C  
ATOM   1408  CB  THR A  88      11.881  -1.302 -17.925  1.00 85.60           C  
ATOM   1409  HB  THR A  88      11.211  -0.441 -17.930  1.00 85.60           H  
ATOM   1410  O   THR A  88      11.801   0.220 -15.355  1.00 85.60           O  
ATOM   1411  CG2 THR A  88      13.237  -0.862 -18.436  1.00 85.60           C  
ATOM   1412 HG21 THR A  88      13.064  -0.301 -19.355  1.00 85.60           H  
ATOM   1413 HG22 THR A  88      13.720  -0.182 -17.734  1.00 85.60           H  
ATOM   1414 HG23 THR A  88      13.870  -1.735 -18.592  1.00 85.60           H  
ATOM   1415  OG1 THR A  88      11.391  -2.276 -18.820  1.00 85.60           O  
ATOM   1416  HG1 THR A  88      11.429  -1.895 -19.700  1.00 85.60           H  
ATOM   1417  N   LEU A  89      13.612  -1.047 -14.947  1.00 83.24           N  
ATOM   1418  H   LEU A  89      14.108  -1.889 -15.200  1.00 83.24           H  
ATOM   1419  CA  LEU A  89      14.307  -0.122 -14.059  1.00 83.24           C  
ATOM   1420  HA  LEU A  89      13.670   0.725 -13.802  1.00 83.24           H  
ATOM   1421  C   LEU A  89      15.541   0.413 -14.783  1.00 83.24           C  
ATOM   1422  CB  LEU A  89      14.711  -0.876 -12.782  1.00 83.24           C  
ATOM   1423  HB2 LEU A  89      15.315  -0.216 -12.159  1.00 83.24           H  
ATOM   1424  HB3 LEU A  89      15.341  -1.717 -13.073  1.00 83.24           H  
ATOM   1425  O   LEU A  89      16.276  -0.375 -15.371  1.00 83.24           O  
ATOM   1426  CG  LEU A  89      13.542  -1.408 -11.940  1.00 83.24           C  
ATOM   1427  HG  LEU A  89      12.893  -2.035 -12.550  1.00 83.24           H  
ATOM   1428  CD1 LEU A  89      14.088  -2.263 -10.796  1.00 83.24           C  
ATOM   1429 HD11 LEU A  89      13.264  -2.678 -10.216  1.00 83.24           H  
ATOM   1430 HD12 LEU A  89      14.686  -3.074 -11.212  1.00 83.24           H  
ATOM   1431 HD13 LEU A  89      14.721  -1.653 -10.153  1.00 83.24           H  
ATOM   1432  CD2 LEU A  89      12.719  -0.280 -11.326  1.00 83.24           C  
ATOM   1433 HD21 LEU A  89      12.225   0.283 -12.118  1.00 83.24           H  
ATOM   1434 HD22 LEU A  89      11.968  -0.700 -10.658  1.00 83.24           H  
ATOM   1435 HD23 LEU A  89      13.366   0.395 -10.765  1.00 83.24           H  
ATOM   1436  N   GLU A  90      15.780   1.716 -14.716  1.00 82.86           N  
ATOM   1437  H   GLU A  90      15.101   2.316 -14.269  1.00 82.86           H  
ATOM   1438  CA  GLU A  90      16.939   2.378 -15.320  1.00 82.86           C  
ATOM   1439  HA  GLU A  90      17.678   1.641 -15.633  1.00 82.86           H  
ATOM   1440  C   GLU A  90      17.595   3.308 -14.293  1.00 82.86           C  
ATOM   1441  CB  GLU A  90      16.467   3.141 -16.564  1.00 82.86           C  
ATOM   1442  HB2 GLU A  90      15.735   3.885 -16.249  1.00 82.86           H  
ATOM   1443  HB3 GLU A  90      15.969   2.442 -17.236  1.00 82.86           H  
ATOM   1444  O   GLU A  90      16.944   4.199 -13.739  1.00 82.86           O  
ATOM   1445  CG  GLU A  90      17.601   3.835 -17.333  1.00 82.86           C  
ATOM   1446  HG2 GLU A  90      18.193   3.065 -17.829  1.00 82.86           H  
ATOM   1447  HG3 GLU A  90      18.243   4.364 -16.629  1.00 82.86           H  
ATOM   1448  CD  GLU A  90      17.089   4.843 -18.378  1.00 82.86           C  
ATOM   1449  OE1 GLU A  90      17.872   5.740 -18.766  1.00 82.86           O  
ATOM   1450  OE2 GLU A  90      15.903   4.751 -18.770  1.00 82.86           O  
ATOM   1451  N   GLU A  91      18.878   3.091 -14.000  1.00 80.79           N  
ATOM   1452  H   GLU A  91      19.380   2.354 -14.476  1.00 80.79           H  
ATOM   1453  CA  GLU A  91      19.619   3.973 -13.093  1.00 80.79           C  
ATOM   1454  HA  GLU A  91      19.042   4.098 -12.176  1.00 80.79           H  
ATOM   1455  C   GLU A  91      19.823   5.363 -13.704  1.00 80.79           C  
ATOM   1456  CB  GLU A  91      20.986   3.391 -12.709  1.00 80.79           C  
ATOM   1457  HB2 GLU A  91      21.613   3.317 -13.597  1.00 80.79           H  
ATOM   1458  HB3 GLU A  91      21.451   4.093 -12.017  1.00 80.79           H  
ATOM   1459  O   GLU A  91      20.259   5.495 -14.847  1.00 80.79           O  
ATOM   1460  CG  GLU A  91      20.914   2.018 -12.031  1.00 80.79           C  
ATOM   1461  HG2 GLU A  91      20.094   2.015 -11.313  1.00 80.79           H  
ATOM   1462  HG3 GLU A  91      20.696   1.271 -12.793  1.00 80.79           H  
ATOM   1463  CD  GLU A  91      22.222   1.653 -11.310  1.00 80.79           C  
ATOM   1464  OE1 GLU A  91      22.128   1.016 -10.234  1.00 80.79           O  
ATOM   1465  OE2 GLU A  91      23.304   2.045 -11.806  1.00 80.79           O  
ATOM   1466  N   VAL A  92      19.601   6.413 -12.911  1.00 73.17           N  
ATOM   1467  H   VAL A  92      19.306   6.251 -11.959  1.00 73.17           H  
ATOM   1468  CA  VAL A  92      19.882   7.799 -13.311  1.00 73.17           C  
ATOM   1469  HA  VAL A  92      20.096   7.835 -14.379  1.00 73.17           H  
ATOM   1470  C   VAL A  92      21.115   8.272 -12.559  1.00 73.17           C  
ATOM   1471  CB  VAL A  92      18.673   8.714 -13.063  1.00 73.17           C  
ATOM   1472  HB  VAL A  92      18.399   8.673 -12.008  1.00 73.17           H  
ATOM   1473  O   VAL A  92      21.175   8.183 -11.334  1.00 73.17           O  
ATOM   1474  CG1 VAL A  92      18.986  10.167 -13.445  1.00 73.17           C  
ATOM   1475 HG11 VAL A  92      18.095  10.777 -13.298  1.00 73.17           H  
ATOM   1476 HG12 VAL A  92      19.764  10.568 -12.796  1.00 73.17           H  
ATOM   1477 HG13 VAL A  92      19.302  10.231 -14.487  1.00 73.17           H  
ATOM   1478  CG2 VAL A  92      17.473   8.272 -13.907  1.00 73.17           C  
ATOM   1479 HG21 VAL A  92      17.204   7.240 -13.679  1.00 73.17           H  
ATOM   1480 HG22 VAL A  92      16.624   8.912 -13.667  1.00 73.17           H  
ATOM   1481 HG23 VAL A  92      17.708   8.344 -14.969  1.00 73.17           H  
ATOM   1482  N   ASN A  93      22.138   8.739 -13.282  1.00 68.14           N  
ATOM   1483  H   ASN A  93      22.017   8.830 -14.280  1.00 68.14           H  
ATOM   1484  CA  ASN A  93      23.450   9.082 -12.709  1.00 68.14           C  
ATOM   1485  HA  ASN A  93      24.138   9.230 -13.542  1.00 68.14           H  
ATOM   1486  C   ASN A  93      24.053   7.930 -11.880  1.00 68.14           C  
ATOM   1487  CB  ASN A  93      23.348  10.422 -11.958  1.00 68.14           C  
ATOM   1488  HB2 ASN A  93      24.324  10.691 -11.554  1.00 68.14           H  
ATOM   1489  HB3 ASN A  93      22.651  10.327 -11.126  1.00 68.14           H  
ATOM   1490  O   ASN A  93      24.705   8.138 -10.859  1.00 68.14           O  
ATOM   1491  CG  ASN A  93      22.905  11.542 -12.876  1.00 68.14           C  
ATOM   1492  ND2 ASN A  93      22.071  12.441 -12.408  1.00 68.14           N  
ATOM   1493 HD21 ASN A  93      21.761  13.145 -13.062  1.00 68.14           H  
ATOM   1494 HD22 ASN A  93      21.672  12.346 -11.485  1.00 68.14           H  
ATOM   1495  OD1 ASN A  93      23.293  11.618 -14.028  1.00 68.14           O  
ATOM   1496  N   GLY A  94      23.770   6.695 -12.303  1.00 71.99           N  
ATOM   1497  H   GLY A  94      23.216   6.600 -13.142  1.00 71.99           H  
ATOM   1498  CA  GLY A  94      24.143   5.468 -11.609  1.00 71.99           C  
ATOM   1499  HA2 GLY A  94      25.199   5.514 -11.342  1.00 71.99           H  
ATOM   1500  HA3 GLY A  94      24.000   4.622 -12.283  1.00 71.99           H  
ATOM   1501  C   GLY A  94      23.339   5.186 -10.341  1.00 71.99           C  
ATOM   1502  O   GLY A  94      23.622   4.197  -9.682  1.00 71.99           O  
ATOM   1503  N   HIS A  95      22.387   6.023  -9.926  1.00 72.61           N  
ATOM   1504  H   HIS A  95      22.140   6.810 -10.509  1.00 72.61           H  
ATOM   1505  CA  HIS A  95      21.615   5.840  -8.696  1.00 72.61           C  
ATOM   1506  HA  HIS A  95      22.114   5.100  -8.070  1.00 72.61           H  
ATOM   1507  C   HIS A  95      20.208   5.301  -8.974  1.00 72.61           C  
ATOM   1508  CB  HIS A  95      21.579   7.149  -7.894  1.00 72.61           C  
ATOM   1509  HB2 HIS A  95      21.206   7.952  -8.530  1.00 72.61           H  
ATOM   1510  HB3 HIS A  95      20.880   7.035  -7.065  1.00 72.61           H  
ATOM   1511  O   HIS A  95      19.502   5.747  -9.875  1.00 72.61           O  
ATOM   1512  CG  HIS A  95      22.922   7.540  -7.325  1.00 72.61           C  
ATOM   1513  CD2 HIS A  95      23.825   8.410  -7.871  1.00 72.61           C  
ATOM   1514  HD2 HIS A  95      23.706   8.951  -8.798  1.00 72.61           H  
ATOM   1515  ND1 HIS A  95      23.445   7.112  -6.124  1.00 72.61           N  
ATOM   1516  HD1 HIS A  95      22.941   6.573  -5.435  1.00 72.61           H  
ATOM   1517  CE1 HIS A  95      24.631   7.720  -5.947  1.00 72.61           C  
ATOM   1518  HE1 HIS A  95      25.251   7.642  -5.066  1.00 72.61           H  
ATOM   1519  NE2 HIS A  95      24.918   8.493  -6.997  1.00 72.61           N  
ATOM   1520  N   MET A  96      19.775   4.373  -8.124  1.00 79.00           N  
ATOM   1521  H   MET A  96      20.428   3.993  -7.454  1.00 79.00           H  
ATOM   1522  CA  MET A  96      18.417   3.843  -8.083  1.00 79.00           C  
ATOM   1523  HA  MET A  96      17.723   4.543  -8.549  1.00 79.00           H  
ATOM   1524  C   MET A  96      18.026   3.647  -6.619  1.00 79.00           C  
ATOM   1525  CB  MET A  96      18.381   2.530  -8.869  1.00 79.00           C  
ATOM   1526  HB2 MET A  96      18.644   2.742  -9.906  1.00 79.00           H  
ATOM   1527  HB3 MET A  96      19.127   1.847  -8.462  1.00 79.00           H  
ATOM   1528  O   MET A  96      18.625   2.835  -5.908  1.00 79.00           O  
ATOM   1529  CG  MET A  96      17.019   1.835  -8.834  1.00 79.00           C  
ATOM   1530  HG2 MET A  96      16.693   1.755  -7.797  1.00 79.00           H  
ATOM   1531  HG3 MET A  96      17.157   0.819  -9.203  1.00 79.00           H  
ATOM   1532  SD  MET A  96      15.689   2.584  -9.804  1.00 79.00           S  
ATOM   1533  CE  MET A  96      16.358   2.341 -11.460  1.00 79.00           C  
ATOM   1534  HE1 MET A  96      17.204   3.015 -11.597  1.00 79.00           H  
ATOM   1535  HE2 MET A  96      16.702   1.316 -11.591  1.00 79.00           H  
ATOM   1536  HE3 MET A  96      15.587   2.579 -12.193  1.00 79.00           H  
ATOM   1537  N   ASP A  97      17.026   4.389  -6.154  1.00 79.39           N  
ATOM   1538  H   ASP A  97      16.559   5.026  -6.783  1.00 79.39           H  
ATOM   1539  CA  ASP A  97      16.527   4.279  -4.790  1.00 79.39           C  
ATOM   1540  HA  ASP A  97      16.876   3.329  -4.385  1.00 79.39           H  
ATOM   1541  C   ASP A  97      15.005   4.240  -4.779  1.00 79.39           C  
ATOM   1542  CB  ASP A  97      17.079   5.388  -3.868  1.00 79.39           C  
ATOM   1543  HB2 ASP A  97      18.161   5.447  -3.992  1.00 79.39           H  
ATOM   1544  HB3 ASP A  97      16.648   6.351  -4.140  1.00 79.39           H  
ATOM   1545  O   ASP A  97      14.334   5.249  -4.982  1.00 79.39           O  
ATOM   1546  CG  ASP A  97      16.779   5.074  -2.393  1.00 79.39           C  
ATOM   1547  OD1 ASP A  97      16.481   3.897  -2.072  1.00 79.39           O  
ATOM   1548  OD2 ASP A  97      16.860   5.947  -1.498  1.00 79.39           O  
ATOM   1549  N   PHE A  98      14.459   3.063  -4.491  1.00 81.78           N  
ATOM   1550  H   PHE A  98      15.061   2.257  -4.407  1.00 81.78           H  
ATOM   1551  CA  PHE A  98      13.030   2.856  -4.322  1.00 81.78           C  
ATOM   1552  HA  PHE A  98      12.574   3.819  -4.095  1.00 81.78           H  
ATOM   1553  C   PHE A  98      12.723   1.934  -3.147  1.00 81.78           C  
ATOM   1554  CB  PHE A  98      12.425   2.327  -5.628  1.00 81.78           C  
ATOM   1555  HB2 PHE A  98      11.345   2.235  -5.520  1.00 81.78           H  
ATOM   1556  HB3 PHE A  98      12.617   3.067  -6.406  1.00 81.78           H  
ATOM   1557  O   PHE A  98      13.559   1.120  -2.733  1.00 81.78           O  
ATOM   1558  CG  PHE A  98      12.997   1.004  -6.090  1.00 81.78           C  
ATOM   1559  CD1 PHE A  98      14.024   0.991  -7.046  1.00 81.78           C  
ATOM   1560  HD1 PHE A  98      14.372   1.924  -7.464  1.00 81.78           H  
ATOM   1561  CD2 PHE A  98      12.534  -0.208  -5.553  1.00 81.78           C  
ATOM   1562  HD2 PHE A  98      11.759  -0.190  -4.800  1.00 81.78           H  
ATOM   1563  CE1 PHE A  98      14.567  -0.225  -7.489  1.00 81.78           C  
ATOM   1564  HE1 PHE A  98      15.325  -0.231  -8.259  1.00 81.78           H  
ATOM   1565  CE2 PHE A  98      13.108  -1.423  -5.977  1.00 81.78           C  
ATOM   1566  HE2 PHE A  98      12.815  -2.370  -5.548  1.00 81.78           H  
ATOM   1567  CZ  PHE A  98      14.100  -1.433  -6.965  1.00 81.78           C  
ATOM   1568  HZ  PHE A  98      14.517  -2.364  -7.321  1.00 81.78           H  
ATOM   1569  N   ASP A  99      11.500   2.048  -2.645  1.00 80.10           N  
ATOM   1570  H   ASP A  99      10.893   2.746  -3.051  1.00 80.10           H  
ATOM   1571  CA  ASP A  99      10.922   1.201  -1.612  1.00 80.10           C  
ATOM   1572  HA  ASP A  99      11.590   0.359  -1.431  1.00 80.10           H  
ATOM   1573  C   ASP A  99       9.579   0.640  -2.103  1.00 80.10           C  
ATOM   1574  CB  ASP A  99      10.794   1.984  -0.295  1.00 80.10           C  
ATOM   1575  HB2 ASP A  99      10.076   2.793  -0.428  1.00 80.10           H  
ATOM   1576  HB3 ASP A  99      10.411   1.313   0.474  1.00 80.10           H  
ATOM   1577  O   ASP A  99       8.853   1.291  -2.853  1.00 80.10           O  
ATOM   1578  CG  ASP A  99      12.142   2.560   0.176  1.00 80.10           C  
ATOM   1579  OD1 ASP A  99      13.135   1.812   0.319  1.00 80.10           O  
ATOM   1580  OD2 ASP A  99      12.238   3.792   0.372  1.00 80.10           O  
ATOM   1581  N   ILE A 100       9.254  -0.584  -1.685  1.00 87.39           N  
ATOM   1582  H   ILE A 100       9.867  -1.038  -1.023  1.00 87.39           H  
ATOM   1583  CA  ILE A 100       7.994  -1.262  -2.016  1.00 87.39           C  
ATOM   1584  HA  ILE A 100       7.364  -0.567  -2.571  1.00 87.39           H  
ATOM   1585  C   ILE A 100       7.293  -1.638  -0.732  1.00 87.39           C  
ATOM   1586  CB  ILE A 100       8.149  -2.535  -2.872  1.00 87.39           C  
ATOM   1587  HB  ILE A 100       8.633  -3.296  -2.260  1.00 87.39           H  
ATOM   1588  O   ILE A 100       7.911  -2.230   0.167  1.00 87.39           O  
ATOM   1589  CG1 ILE A 100       8.994  -2.280  -4.114  1.00 87.39           C  
ATOM   1590 HG12 ILE A 100       8.943  -1.230  -4.402  1.00 87.39           H  
ATOM   1591 HG13 ILE A 100       8.656  -2.898  -4.947  1.00 87.39           H  
ATOM   1592  CG2 ILE A 100       6.797  -3.108  -3.319  1.00 87.39           C  
ATOM   1593 HG21 ILE A 100       6.243  -2.347  -3.870  1.00 87.39           H  
ATOM   1594 HG22 ILE A 100       6.203  -3.425  -2.461  1.00 87.39           H  
ATOM   1595 HG23 ILE A 100       6.932  -3.979  -3.960  1.00 87.39           H  
ATOM   1596  CD1 ILE A 100      10.418  -2.675  -3.780  1.00 87.39           C  
ATOM   1597 HD11 ILE A 100      11.068  -2.228  -4.532  1.00 87.39           H  
ATOM   1598 HD12 ILE A 100      10.742  -2.276  -2.819  1.00 87.39           H  
ATOM   1599 HD13 ILE A 100      10.513  -3.760  -3.749  1.00 87.39           H  
ATOM   1600  N   LEU A 101       5.999  -1.353  -0.708  1.00 88.66           N  
ATOM   1601  H   LEU A 101       5.607  -0.885  -1.513  1.00 88.66           H  
ATOM   1602  CA  LEU A 101       5.083  -1.737   0.342  1.00 88.66           C  
ATOM   1603  HA  LEU A 101       5.600  -2.380   1.054  1.00 88.66           H  
ATOM   1604  C   LEU A 101       3.917  -2.513  -0.263  1.00 88.66           C  
ATOM   1605  CB  LEU A 101       4.630  -0.461   1.059  1.00 88.66           C  
ATOM   1606  HB2 LEU A 101       4.084   0.163   0.352  1.00 88.66           H  
ATOM   1607  HB3 LEU A 101       5.512   0.089   1.388  1.00 88.66           H  
ATOM   1608  O   LEU A 101       3.082  -1.958  -0.971  1.00 88.66           O  
ATOM   1609  CG  LEU A 101       3.739  -0.717   2.278  1.00 88.66           C  
ATOM   1610  HG  LEU A 101       2.903  -1.362   2.010  1.00 88.66           H  
ATOM   1611  CD1 LEU A 101       4.546  -1.369   3.402  1.00 88.66           C  
ATOM   1612 HD11 LEU A 101       5.430  -0.771   3.626  1.00 88.66           H  
ATOM   1613 HD12 LEU A 101       3.936  -1.434   4.302  1.00 88.66           H  
ATOM   1614 HD13 LEU A 101       4.843  -2.380   3.121  1.00 88.66           H  
ATOM   1615  CD2 LEU A 101       3.188   0.616   2.777  1.00 88.66           C  
ATOM   1616 HD21 LEU A 101       4.003   1.286   3.048  1.00 88.66           H  
ATOM   1617 HD22 LEU A 101       2.588   1.080   1.994  1.00 88.66           H  
ATOM   1618 HD23 LEU A 101       2.551   0.450   3.645  1.00 88.66           H  
ATOM   1619  N   GLU A 102       3.847  -3.798   0.050  1.00 88.86           N  
ATOM   1620  H   GLU A 102       4.553  -4.199   0.651  1.00 88.86           H  
ATOM   1621  CA  GLU A 102       2.656  -4.601  -0.204  1.00 88.86           C  
ATOM   1622  HA  GLU A 102       2.146  -4.253  -1.102  1.00 88.86           H  
ATOM   1623  C   GLU A 102       1.694  -4.471   0.953  1.00 88.86           C  
ATOM   1624  CB  GLU A 102       3.034  -6.061  -0.385  1.00 88.86           C  
ATOM   1625  HB2 GLU A 102       2.195  -6.707  -0.127  1.00 88.86           H  
ATOM   1626  HB3 GLU A 102       3.890  -6.312   0.240  1.00 88.86           H  
ATOM   1627  O   GLU A 102       2.052  -4.746   2.098  1.00 88.86           O  
ATOM   1628  CG  GLU A 102       3.358  -6.240  -1.851  1.00 88.86           C  
ATOM   1629  HG2 GLU A 102       2.437  -6.225  -2.433  1.00 88.86           H  
ATOM   1630  HG3 GLU A 102       3.988  -5.417  -2.188  1.00 88.86           H  
ATOM   1631  CD  GLU A 102       4.082  -7.540  -2.056  1.00 88.86           C  
ATOM   1632  OE1 GLU A 102       5.182  -7.408  -2.599  1.00 88.86           O  
ATOM   1633  OE2 GLU A 102       3.652  -8.633  -1.626  1.00 88.86           O  
ATOM   1634  N   ILE A 103       0.474  -4.059   0.641  1.00 90.38           N  
ATOM   1635  H   ILE A 103       0.241  -3.890  -0.327  1.00 90.38           H  
ATOM   1636  CA  ILE A 103      -0.561  -3.819   1.629  1.00 90.38           C  
ATOM   1637  HA  ILE A 103      -0.090  -3.692   2.603  1.00 90.38           H  
ATOM   1638  C   ILE A 103      -1.477  -5.048   1.647  1.00 90.38           C  
ATOM   1639  CB  ILE A 103      -1.299  -2.498   1.344  1.00 90.38           C  
ATOM   1640  HB  ILE A 103      -1.820  -2.577   0.389  1.00 90.38           H  
ATOM   1641  O   ILE A 103      -2.132  -5.341   0.641  1.00 90.38           O  
ATOM   1642  CG1 ILE A 103      -0.299  -1.316   1.277  1.00 90.38           C  
ATOM   1643 HG12 ILE A 103       0.527  -1.548   0.604  1.00 90.38           H  
ATOM   1644 HG13 ILE A 103       0.124  -1.162   2.270  1.00 90.38           H  
ATOM   1645  CG2 ILE A 103      -2.316  -2.272   2.481  1.00 90.38           C  
ATOM   1646 HG21 ILE A 103      -3.045  -3.082   2.508  1.00 90.38           H  
ATOM   1647 HG22 ILE A 103      -1.802  -2.221   3.441  1.00 90.38           H  
ATOM   1648 HG23 ILE A 103      -2.867  -1.345   2.328  1.00 90.38           H  
ATOM   1649  CD1 ILE A 103      -0.885   0.012   0.791  1.00 90.38           C  
ATOM   1650 HD11 ILE A 103      -0.193   0.815   1.043  1.00 90.38           H  
ATOM   1651 HD12 ILE A 103      -1.853   0.223   1.247  1.00 90.38           H  
ATOM   1652 HD13 ILE A 103      -0.999  -0.009  -0.293  1.00 90.38           H  
ATOM   1653  N   PRO A 104      -1.544  -5.787   2.770  1.00 85.66           N  
ATOM   1654  CA  PRO A 104      -2.447  -6.922   2.896  1.00 85.66           C  
ATOM   1655  HA  PRO A 104      -2.185  -7.662   2.140  1.00 85.66           H  
ATOM   1656  C   PRO A 104      -3.906  -6.495   2.728  1.00 85.66           C  
ATOM   1657  CB  PRO A 104      -2.197  -7.502   4.293  1.00 85.66           C  
ATOM   1658  HB2 PRO A 104      -2.890  -7.066   5.012  1.00 85.66           H  
ATOM   1659  HB3 PRO A 104      -2.280  -8.589   4.300  1.00 85.66           H  
ATOM   1660  O   PRO A 104      -4.311  -5.450   3.242  1.00 85.66           O  
ATOM   1661  CG  PRO A 104      -0.778  -7.043   4.625  1.00 85.66           C  
ATOM   1662  HG2 PRO A 104      -0.612  -6.973   5.700  1.00 85.66           H  
ATOM   1663  HG3 PRO A 104      -0.056  -7.717   4.165  1.00 85.66           H  
ATOM   1664  CD  PRO A 104      -0.700  -5.679   3.952  1.00 85.66           C  
ATOM   1665  HD2 PRO A 104      -1.091  -4.906   4.613  1.00 85.66           H  
ATOM   1666  HD3 PRO A 104       0.339  -5.468   3.696  1.00 85.66           H  
ATOM   1667  N   THR A 105      -4.719  -7.343   2.098  1.00 85.69           N  
ATOM   1668  H   THR A 105      -4.318  -8.125   1.600  1.00 85.69           H  
ATOM   1669  CA  THR A 105      -6.135  -7.062   1.815  1.00 85.69           C  
ATOM   1670  HA  THR A 105      -6.180  -6.245   1.095  1.00 85.69           H  
ATOM   1671  C   THR A 105      -6.925  -6.614   3.055  1.00 85.69           C  
ATOM   1672  CB  THR A 105      -6.774  -8.298   1.157  1.00 85.69           C  
ATOM   1673  HB  THR A 105      -6.758  -9.145   1.844  1.00 85.69           H  
ATOM   1674  O   THR A 105      -7.678  -5.645   3.002  1.00 85.69           O  
ATOM   1675  CG2 THR A 105      -8.200  -7.983   0.744  1.00 85.69           C  
ATOM   1676 HG21 THR A 105      -8.857  -8.021   1.613  1.00 85.69           H  
ATOM   1677 HG22 THR A 105      -8.537  -8.682  -0.021  1.00 85.69           H  
ATOM   1678 HG23 THR A 105      -8.241  -6.970   0.344  1.00 85.69           H  
ATOM   1679  OG1 THR A 105      -6.041  -8.629  -0.005  1.00 85.69           O  
ATOM   1680  HG1 THR A 105      -6.274  -9.502  -0.328  1.00 85.69           H  
ATOM   1681  N   GLN A 106      -6.678  -7.230   4.216  1.00 82.60           N  
ATOM   1682  H   GLN A 106      -6.033  -8.008   4.217  1.00 82.60           H  
ATOM   1683  CA  GLN A 106      -7.314  -6.837   5.482  1.00 82.60           C  
ATOM   1684  HA  GLN A 106      -8.397  -6.883   5.367  1.00 82.60           H  
ATOM   1685  C   GLN A 106      -6.961  -5.407   5.928  1.00 82.60           C  
ATOM   1686  CB  GLN A 106      -6.885  -7.809   6.587  1.00 82.60           C  
ATOM   1687  HB2 GLN A 106      -5.796  -7.857   6.608  1.00 82.60           H  
ATOM   1688  HB3 GLN A 106      -7.225  -7.414   7.545  1.00 82.60           H  
ATOM   1689  O   GLN A 106      -7.804  -4.702   6.481  1.00 82.60           O  
ATOM   1690  CG  GLN A 106      -7.462  -9.224   6.429  1.00 82.60           C  
ATOM   1691  HG2 GLN A 106      -8.550  -9.174   6.484  1.00 82.60           H  
ATOM   1692  HG3 GLN A 106      -7.183  -9.638   5.460  1.00 82.60           H  
ATOM   1693  CD  GLN A 106      -6.954 -10.167   7.517  1.00 82.60           C  
ATOM   1694  NE2 GLN A 106      -7.484 -11.365   7.614  1.00 82.60           N  
ATOM   1695 HE21 GLN A 106      -8.244 -11.661   7.017  1.00 82.60           H  
ATOM   1696 HE22 GLN A 106      -7.099 -11.952   8.340  1.00 82.60           H  
ATOM   1697  OE1 GLN A 106      -6.060  -9.855   8.282  1.00 82.60           O  
ATOM   1698  N   ARG A 107      -5.723  -4.954   5.684  1.00 86.05           N  
ATOM   1699  H   ARG A 107      -5.124  -5.508   5.089  1.00 86.05           H  
ATOM   1700  CA  ARG A 107      -5.276  -3.603   6.059  1.00 86.05           C  
ATOM   1701  HA  ARG A 107      -5.647  -3.370   7.057  1.00 86.05           H  
ATOM   1702  C   ARG A 107      -5.895  -2.542   5.148  1.00 86.05           C  
ATOM   1703  CB  ARG A 107      -3.739  -3.524   6.057  1.00 86.05           C  
ATOM   1704  HB2 ARG A 107      -3.372  -3.762   5.059  1.00 86.05           H  
ATOM   1705  HB3 ARG A 107      -3.441  -2.500   6.280  1.00 86.05           H  
ATOM   1706  O   ARG A 107      -6.218  -1.460   5.629  1.00 86.05           O  
ATOM   1707  CG  ARG A 107      -3.051  -4.462   7.067  1.00 86.05           C  
ATOM   1708  HG2 ARG A 107      -1.976  -4.414   6.890  1.00 86.05           H  
ATOM   1709  HG3 ARG A 107      -3.367  -5.490   6.894  1.00 86.05           H  
ATOM   1710  CD  ARG A 107      -3.330  -4.086   8.532  1.00 86.05           C  
ATOM   1711  HD2 ARG A 107      -3.131  -3.023   8.670  1.00 86.05           H  
ATOM   1712  HD3 ARG A 107      -4.381  -4.274   8.750  1.00 86.05           H  
ATOM   1713  NE  ARG A 107      -2.486  -4.865   9.464  1.00 86.05           N  
ATOM   1714  HE  ARG A 107      -1.809  -5.494   9.057  1.00 86.05           H  
ATOM   1715  NH1 ARG A 107      -3.398  -4.165  11.472  1.00 86.05           N  
ATOM   1716 HH11 ARG A 107      -3.429  -4.312  12.470  1.00 86.05           H  
ATOM   1717 HH12 ARG A 107      -4.031  -3.525  11.015  1.00 86.05           H  
ATOM   1718  NH2 ARG A 107      -1.815  -5.691  11.487  1.00 86.05           N  
ATOM   1719 HH21 ARG A 107      -2.003  -5.786  12.474  1.00 86.05           H  
ATOM   1720 HH22 ARG A 107      -1.119  -6.290  11.066  1.00 86.05           H  
ATOM   1721  CZ  ARG A 107      -2.569  -4.897  10.788  1.00 86.05           C  
ATOM   1722  N   LEU A 108      -6.134  -2.873   3.876  1.00 88.25           N  
ATOM   1723  H   LEU A 108      -5.827  -3.780   3.556  1.00 88.25           H  
ATOM   1724  CA  LEU A 108      -6.940  -2.048   2.968  1.00 88.25           C  
ATOM   1725  HA  LEU A 108      -6.567  -1.024   2.989  1.00 88.25           H  
ATOM   1726  C   LEU A 108      -8.403  -1.966   3.390  1.00 88.25           C  
ATOM   1727  CB  LEU A 108      -6.838  -2.597   1.539  1.00 88.25           C  
ATOM   1728  HB2 LEU A 108      -7.774  -2.422   1.009  1.00 88.25           H  
ATOM   1729  HB3 LEU A 108      -6.688  -3.676   1.569  1.00 88.25           H  
ATOM   1730  O   LEU A 108      -8.976  -0.886   3.322  1.00 88.25           O  
ATOM   1731  CG  LEU A 108      -5.704  -1.903   0.781  1.00 88.25           C  
ATOM   1732  HG  LEU A 108      -5.034  -1.407   1.483  1.00 88.25           H  
ATOM   1733  CD1 LEU A 108      -4.879  -2.916   0.027  1.00 88.25           C  
ATOM   1734 HD11 LEU A 108      -5.448  -3.328  -0.806  1.00 88.25           H  
ATOM   1735 HD12 LEU A 108      -4.551  -3.718   0.689  1.00 88.25           H  
ATOM   1736 HD13 LEU A 108      -4.001  -2.372  -0.320  1.00 88.25           H  
ATOM   1737  CD2 LEU A 108      -6.222  -0.859  -0.205  1.00 88.25           C  
ATOM   1738 HD21 LEU A 108      -5.401  -0.469  -0.807  1.00 88.25           H  
ATOM   1739 HD22 LEU A 108      -6.648  -0.031   0.362  1.00 88.25           H  
ATOM   1740 HD23 LEU A 108      -6.976  -1.289  -0.865  1.00 88.25           H  
ATOM   1741  N   GLY A 109      -8.990  -3.060   3.881  1.00 85.40           N  
ATOM   1742  H   GLY A 109      -8.507  -3.944   3.817  1.00 85.40           H  
ATOM   1743  CA  GLY A 109     -10.339  -3.028   4.453  1.00 85.40           C  
ATOM   1744  HA2 GLY A 109     -11.054  -2.713   3.692  1.00 85.40           H  
ATOM   1745  HA3 GLY A 109     -10.607  -4.026   4.798  1.00 85.40           H  
ATOM   1746  C   GLY A 109     -10.451  -2.058   5.634  1.00 85.40           C  
ATOM   1747  O   GLY A 109     -11.367  -1.240   5.677  1.00 85.40           O  
ATOM   1748  N   ALA A 110      -9.476  -2.081   6.550  1.00 79.46           N  
ATOM   1749  H   ALA A 110      -8.771  -2.800   6.482  1.00 79.46           H  
ATOM   1750  CA  ALA A 110      -9.429  -1.148   7.679  1.00 79.46           C  
ATOM   1751  HA  ALA A 110     -10.380  -1.198   8.211  1.00 79.46           H  
ATOM   1752  C   ALA A 110      -9.235   0.316   7.243  1.00 79.46           C  
ATOM   1753  CB  ALA A 110      -8.315  -1.592   8.632  1.00 79.46           C  
ATOM   1754  HB1 ALA A 110      -8.490  -2.620   8.950  1.00 79.46           H  
ATOM   1755  HB2 ALA A 110      -8.315  -0.946   9.510  1.00 79.46           H  
ATOM   1756  HB3 ALA A 110      -7.347  -1.526   8.135  1.00 79.46           H  
ATOM   1757  O   ALA A 110      -9.827   1.213   7.835  1.00 79.46           O  
ATOM   1758  N   LEU A 111      -8.426   0.559   6.206  1.00 82.60           N  
ATOM   1759  H   LEU A 111      -7.935  -0.217   5.787  1.00 82.60           H  
ATOM   1760  CA  LEU A 111      -8.290   1.880   5.589  1.00 82.60           C  
ATOM   1761  HA  LEU A 111      -8.007   2.605   6.352  1.00 82.60           H  
ATOM   1762  C   LEU A 111      -9.618   2.350   4.981  1.00 82.60           C  
ATOM   1763  CB  LEU A 111      -7.190   1.812   4.517  1.00 82.60           C  
ATOM   1764  HB2 LEU A 111      -7.434   1.008   3.822  1.00 82.60           H  
ATOM   1765  HB3 LEU A 111      -6.240   1.564   4.989  1.00 82.60           H  
ATOM   1766  O   LEU A 111     -10.039   3.471   5.243  1.00 82.60           O  
ATOM   1767  CG  LEU A 111      -7.041   3.107   3.700  1.00 82.60           C  
ATOM   1768  HG  LEU A 111      -8.006   3.449   3.326  1.00 82.60           H  
ATOM   1769  CD1 LEU A 111      -6.411   4.207   4.541  1.00 82.60           C  
ATOM   1770 HD11 LEU A 111      -6.202   5.065   3.902  1.00 82.60           H  
ATOM   1771 HD12 LEU A 111      -5.481   3.856   4.986  1.00 82.60           H  
ATOM   1772 HD13 LEU A 111      -7.099   4.510   5.330  1.00 82.60           H  
ATOM   1773  CD2 LEU A 111      -6.162   2.841   2.485  1.00 82.60           C  
ATOM   1774 HD21 LEU A 111      -6.060   3.762   1.911  1.00 82.60           H  
ATOM   1775 HD22 LEU A 111      -5.182   2.480   2.798  1.00 82.60           H  
ATOM   1776 HD23 LEU A 111      -6.638   2.096   1.847  1.00 82.60           H  
ATOM   1777  N   TYR A 112     -10.273   1.498   4.189  1.00 80.71           N  
ATOM   1778  H   TYR A 112      -9.865   0.592   4.009  1.00 80.71           H  
ATOM   1779  CA  TYR A 112     -11.531   1.825   3.518  1.00 80.71           C  
ATOM   1780  HA  TYR A 112     -11.372   2.693   2.878  1.00 80.71           H  
ATOM   1781  C   TYR A 112     -12.632   2.193   4.517  1.00 80.71           C  
ATOM   1782  CB  TYR A 112     -11.958   0.643   2.639  1.00 80.71           C  
ATOM   1783  HB2 TYR A 112     -12.155  -0.225   3.268  1.00 80.71           H  
ATOM   1784  HB3 TYR A 112     -11.138   0.384   1.969  1.00 80.71           H  
ATOM   1785  O   TYR A 112     -13.380   3.136   4.291  1.00 80.71           O  
ATOM   1786  CG  TYR A 112     -13.187   0.942   1.804  1.00 80.71           C  
ATOM   1787  CD1 TYR A 112     -14.466   0.561   2.258  1.00 80.71           C  
ATOM   1788  HD1 TYR A 112     -14.577   0.046   3.201  1.00 80.71           H  
ATOM   1789  CD2 TYR A 112     -13.054   1.655   0.597  1.00 80.71           C  
ATOM   1790  HD2 TYR A 112     -12.085   1.999   0.265  1.00 80.71           H  
ATOM   1791  CE1 TYR A 112     -15.608   0.896   1.505  1.00 80.71           C  
ATOM   1792  HE1 TYR A 112     -16.596   0.638   1.858  1.00 80.71           H  
ATOM   1793  CE2 TYR A 112     -14.188   1.958  -0.174  1.00 80.71           C  
ATOM   1794  HE2 TYR A 112     -14.098   2.502  -1.102  1.00 80.71           H  
ATOM   1795  OH  TYR A 112     -16.554   1.896  -0.469  1.00 80.71           O  
ATOM   1796  HH  TYR A 112     -17.352   1.937   0.063  1.00 80.71           H  
ATOM   1797  CZ  TYR A 112     -15.467   1.586   0.281  1.00 80.71           C  
ATOM   1798  N   ALA A 113     -12.676   1.518   5.668  1.00 77.36           N  
ATOM   1799  H   ALA A 113     -12.057   0.729   5.789  1.00 77.36           H  
ATOM   1800  CA  ALA A 113     -13.617   1.832   6.740  1.00 77.36           C  
ATOM   1801  HA  ALA A 113     -14.627   1.804   6.331  1.00 77.36           H  
ATOM   1802  C   ALA A 113     -13.427   3.234   7.360  1.00 77.36           C  
ATOM   1803  CB  ALA A 113     -13.493   0.736   7.804  1.00 77.36           C  
ATOM   1804  HB1 ALA A 113     -13.673  -0.240   7.354  1.00 77.36           H  
ATOM   1805  HB2 ALA A 113     -14.231   0.907   8.588  1.00 77.36           H  
ATOM   1806  HB3 ALA A 113     -12.496   0.755   8.244  1.00 77.36           H  
ATOM   1807  O   ALA A 113     -14.349   3.741   7.993  1.00 77.36           O  
ATOM   1808  N   LEU A 114     -12.256   3.865   7.197  1.00 72.70           N  
ATOM   1809  H   LEU A 114     -11.539   3.413   6.648  1.00 72.70           H  
ATOM   1810  CA  LEU A 114     -12.009   5.242   7.645  1.00 72.70           C  
ATOM   1811  HA  LEU A 114     -12.626   5.451   8.519  1.00 72.70           H  
ATOM   1812  C   LEU A 114     -12.401   6.300   6.607  1.00 72.70           C  
ATOM   1813  CB  LEU A 114     -10.528   5.416   8.023  1.00 72.70           C  
ATOM   1814  HB2 LEU A 114      -9.910   5.158   7.163  1.00 72.70           H  
ATOM   1815  HB3 LEU A 114     -10.356   6.471   8.237  1.00 72.70           H  
ATOM   1816  O   LEU A 114     -12.393   7.489   6.924  1.00 72.70           O  
ATOM   1817  CG  LEU A 114     -10.057   4.608   9.239  1.00 72.70           C  
ATOM   1818  HG  LEU A 114     -10.156   3.539   9.046  1.00 72.70           H  
ATOM   1819  CD1 LEU A 114      -8.585   4.933   9.486  1.00 72.70           C  
ATOM   1820 HD11 LEU A 114      -8.456   6.008   9.620  1.00 72.70           H  
ATOM   1821 HD12 LEU A 114      -8.254   4.426  10.392  1.00 72.70           H  
ATOM   1822 HD13 LEU A 114      -7.996   4.608   8.629  1.00 72.70           H  
ATOM   1823  CD2 LEU A 114     -10.821   4.958  10.518  1.00 72.70           C  
ATOM   1824 HD21 LEU A 114     -11.861   4.646  10.418  1.00 72.70           H  
ATOM   1825 HD22 LEU A 114     -10.392   4.423  11.366  1.00 72.70           H  
ATOM   1826 HD23 LEU A 114     -10.783   6.032  10.697  1.00 72.70           H  
ATOM   1827  N   ILE A 115     -12.707   5.892   5.375  1.00 68.13           N  
ATOM   1828  H   ILE A 115     -12.783   4.902   5.195  1.00 68.13           H  
ATOM   1829  CA  ILE A 115     -13.064   6.802   4.291  1.00 68.13           C  
ATOM   1830  HA  ILE A 115     -12.456   7.702   4.383  1.00 68.13           H  
ATOM   1831  C   ILE A 115     -14.560   7.157   4.399  1.00 68.13           C  
ATOM   1832  CB  ILE A 115     -12.707   6.169   2.935  1.00 68.13           C  
ATOM   1833  HB  ILE A 115     -13.187   5.193   2.868  1.00 68.13           H  
ATOM   1834  O   ILE A 115     -15.391   6.245   4.347  1.00 68.13           O  
ATOM   1835  CG1 ILE A 115     -11.172   5.981   2.815  1.00 68.13           C  
ATOM   1836 HG12 ILE A 115     -10.818   5.411   3.674  1.00 68.13           H  
ATOM   1837 HG13 ILE A 115     -10.683   6.954   2.840  1.00 68.13           H  
ATOM   1838  CG2 ILE A 115     -13.274   7.031   1.804  1.00 68.13           C  
ATOM   1839 HG21 ILE A 115     -14.351   7.172   1.898  1.00 68.13           H  
ATOM   1840 HG22 ILE A 115     -13.147   6.484   0.869  1.00 68.13           H  
ATOM   1841 HG23 ILE A 115     -12.794   8.009   1.780  1.00 68.13           H  
ATOM   1842  CD1 ILE A 115     -10.705   5.226   1.563  1.00 68.13           C  
ATOM   1843 HD11 ILE A 115     -10.777   5.866   0.683  1.00 68.13           H  
ATOM   1844 HD12 ILE A 115      -9.663   4.931   1.688  1.00 68.13           H  
ATOM   1845 HD13 ILE A 115     -11.314   4.336   1.409  1.00 68.13           H  
ATOM   1846  N   PRO A 116     -14.935   8.450   4.492  1.00 58.01           N  
ATOM   1847  CA  PRO A 116     -16.332   8.877   4.612  1.00 58.01           C  
ATOM   1848  HA  PRO A 116     -16.722   8.479   5.549  1.00 58.01           H  
ATOM   1849  C   PRO A 116     -17.237   8.420   3.453  1.00 58.01           C  
ATOM   1850  CB  PRO A 116     -16.292  10.408   4.702  1.00 58.01           C  
ATOM   1851  HB2 PRO A 116     -17.062  10.793   5.371  1.00 58.01           H  
ATOM   1852  HB3 PRO A 116     -16.402  10.845   3.709  1.00 58.01           H  
ATOM   1853  O   PRO A 116     -16.853   8.475   2.285  1.00 58.01           O  
ATOM   1854  CG  PRO A 116     -14.890  10.712   5.222  1.00 58.01           C  
ATOM   1855  HG2 PRO A 116     -14.546  11.698   4.911  1.00 58.01           H  
ATOM   1856  HG3 PRO A 116     -14.875  10.622   6.308  1.00 58.01           H  
ATOM   1857  CD  PRO A 116     -14.048   9.600   4.609  1.00 58.01           C  
ATOM   1858  HD2 PRO A 116     -13.198   9.402   5.262  1.00 58.01           H  
ATOM   1859  HD3 PRO A 116     -13.707   9.897   3.616  1.00 58.01           H  
ATOM   1860  N   ASN A 117     -18.480   8.037   3.773  1.00 55.09           N  
ATOM   1861  H   ASN A 117     -18.721   8.009   4.753  1.00 55.09           H  
ATOM   1862  CA  ASN A 117     -19.442   7.454   2.822  1.00 55.09           C  
ATOM   1863  HA  ASN A 117     -18.972   6.585   2.362  1.00 55.09           H  
ATOM   1864  C   ASN A 117     -19.837   8.367   1.647  1.00 55.09           C  
ATOM   1865  CB  ASN A 117     -20.714   7.007   3.583  1.00 55.09           C  
ATOM   1866  HB2 ASN A 117     -21.593   7.286   3.003  1.00 55.09           H  
ATOM   1867  HB3 ASN A 117     -20.787   7.517   4.543  1.00 55.09           H  
ATOM   1868  O   ASN A 117     -20.055   7.859   0.552  1.00 55.09           O  
ATOM   1869  CG  ASN A 117     -20.816   5.508   3.811  1.00 55.09           C  
ATOM   1870  ND2 ASN A 117     -21.864   5.062   4.463  1.00 55.09           N  
ATOM   1871 HD21 ASN A 117     -21.913   4.059   4.571  1.00 55.09           H  
ATOM   1872 HD22 ASN A 117     -22.591   5.691   4.773  1.00 55.09           H  
ATOM   1873  OD1 ASN A 117     -19.982   4.715   3.428  1.00 55.09           O  
ATOM   1874  N   GLU A 118     -19.925   9.691   1.827  1.00 52.42           N  
ATOM   1875  H   GLU A 118     -19.763  10.079   2.746  1.00 52.42           H  
ATOM   1876  CA  GLU A 118     -20.310  10.615   0.739  1.00 52.42           C  
ATOM   1877  HA  GLU A 118     -21.292  10.335   0.356  1.00 52.42           H  
ATOM   1878  C   GLU A 118     -19.343  10.576  -0.456  1.00 52.42           C  
ATOM   1879  CB  GLU A 118     -20.378  12.057   1.258  1.00 52.42           C  
ATOM   1880  HB2 GLU A 118     -20.475  12.722   0.400  1.00 52.42           H  
ATOM   1881  HB3 GLU A 118     -19.446  12.291   1.773  1.00 52.42           H  
ATOM   1882  O   GLU A 118     -19.742  10.831  -1.594  1.00 52.42           O  
ATOM   1883  CG  GLU A 118     -21.568  12.310   2.193  1.00 52.42           C  
ATOM   1884  HG2 GLU A 118     -22.480  11.999   1.683  1.00 52.42           H  
ATOM   1885  HG3 GLU A 118     -21.451  11.697   3.087  1.00 52.42           H  
ATOM   1886  CD  GLU A 118     -21.685  13.789   2.596  1.00 52.42           C  
ATOM   1887  OE1 GLU A 118     -22.757  14.141   3.130  1.00 52.42           O  
ATOM   1888  OE2 GLU A 118     -20.712  14.542   2.364  1.00 52.42           O  
ATOM   1889  N   GLN A 119     -18.077  10.219  -0.216  1.00 51.69           N  
ATOM   1890  H   GLN A 119     -17.815   9.986   0.732  1.00 51.69           H  
ATOM   1891  CA  GLN A 119     -17.085  10.009  -1.272  1.00 51.69           C  
ATOM   1892  HA  GLN A 119     -17.235  10.753  -2.055  1.00 51.69           H  
ATOM   1893  C   GLN A 119     -17.230   8.633  -1.942  1.00 51.69           C  
ATOM   1894  CB  GLN A 119     -15.674  10.198  -0.695  1.00 51.69           C  
ATOM   1895  HB2 GLN A 119     -15.516   9.508   0.134  1.00 51.69           H  
ATOM   1896  HB3 GLN A 119     -14.950   9.966  -1.476  1.00 51.69           H  
ATOM   1897  O   GLN A 119     -16.866   8.482  -3.105  1.00 51.69           O  
ATOM   1898  CG  GLN A 119     -15.431  11.642  -0.225  1.00 51.69           C  
ATOM   1899  HG2 GLN A 119     -16.090  11.879   0.609  1.00 51.69           H  
ATOM   1900  HG3 GLN A 119     -15.661  12.320  -1.047  1.00 51.69           H  
ATOM   1901  CD  GLN A 119     -13.993  11.873   0.226  1.00 51.69           C  
ATOM   1902  NE2 GLN A 119     -13.374  12.959  -0.187  1.00 51.69           N  
ATOM   1903 HE21 GLN A 119     -12.397  13.032   0.058  1.00 51.69           H  
ATOM   1904 HE22 GLN A 119     -13.824  13.593  -0.832  1.00 51.69           H  
ATOM   1905  OE1 GLN A 119     -13.397  11.098   0.960  1.00 51.69           O  
ATOM   1906  N   GLN A 120     -17.801   7.641  -1.249  1.00 51.98           N  
ATOM   1907  H   GLN A 120     -18.174   7.847  -0.333  1.00 51.98           H  
ATOM   1908  CA  GLN A 120     -17.988   6.289  -1.781  1.00 51.98           C  
ATOM   1909  HA  GLN A 120     -17.073   5.988  -2.290  1.00 51.98           H  
ATOM   1910  C   GLN A 120     -19.120   6.223  -2.821  1.00 51.98           C  
ATOM   1911  CB  GLN A 120     -18.252   5.281  -0.645  1.00 51.98           C  
ATOM   1912  HB2 GLN A 120     -18.380   4.299  -1.100  1.00 51.98           H  
ATOM   1913  HB3 GLN A 120     -19.183   5.533  -0.138  1.00 51.98           H  
ATOM   1914  O   GLN A 120     -18.962   5.569  -3.848  1.00 51.98           O  
ATOM   1915  CG  GLN A 120     -17.123   5.185   0.398  1.00 51.98           C  
ATOM   1916  HG2 GLN A 120     -16.185   4.953  -0.106  1.00 51.98           H  
ATOM   1917  HG3 GLN A 120     -17.010   6.146   0.900  1.00 51.98           H  
ATOM   1918  CD  GLN A 120     -17.381   4.112   1.457  1.00 51.98           C  
ATOM   1919  NE2 GLN A 120     -16.634   4.094   2.537  1.00 51.98           N  
ATOM   1920 HE21 GLN A 120     -16.898   3.419   3.241  1.00 51.98           H  
ATOM   1921 HE22 GLN A 120     -16.014   4.856   2.773  1.00 51.98           H  
ATOM   1922  OE1 GLN A 120     -18.214   3.226   1.316  1.00 51.98           O  
ATOM   1923  N   THR A 121     -20.257   6.896  -2.595  1.00 49.45           N  
ATOM   1924  H   THR A 121     -20.356   7.418  -1.736  1.00 49.45           H  
ATOM   1925  CA  THR A 121     -21.438   6.805  -3.482  1.00 49.45           C  
ATOM   1926  HA  THR A 121     -21.557   5.764  -3.784  1.00 49.45           H  
ATOM   1927  C   THR A 121     -21.314   7.596  -4.782  1.00 49.45           C  
ATOM   1928  CB  THR A 121     -22.733   7.238  -2.775  1.00 49.45           C  
ATOM   1929  HB  THR A 121     -23.453   7.589  -3.513  1.00 49.45           H  
ATOM   1930  O   THR A 121     -21.756   7.104  -5.818  1.00 49.45           O  
ATOM   1931  CG2 THR A 121     -23.376   6.085  -2.009  1.00 49.45           C  
ATOM   1932 HG21 THR A 121     -23.620   5.279  -2.701  1.00 49.45           H  
ATOM   1933 HG22 THR A 121     -24.293   6.424  -1.528  1.00 49.45           H  
ATOM   1934 HG23 THR A 121     -22.685   5.712  -1.253  1.00 49.45           H  
ATOM   1935  OG1 THR A 121     -22.477   8.272  -1.852  1.00 49.45           O  
ATOM   1936  HG1 THR A 121     -23.283   8.434  -1.357  1.00 49.45           H  
ATOM   1937  N   LYS A 122     -20.715   8.797  -4.777  1.00 48.15           N  
ATOM   1938  H   LYS A 122     -20.382   9.157  -3.894  1.00 48.15           H  
ATOM   1939  CA  LYS A 122     -20.609   9.631  -5.996  1.00 48.15           C  
ATOM   1940  HA  LYS A 122     -21.606   9.776  -6.414  1.00 48.15           H  
ATOM   1941  C   LYS A 122     -19.802   8.982  -7.124  1.00 48.15           C  
ATOM   1942  CB  LYS A 122     -19.990  11.002  -5.667  1.00 48.15           C  
ATOM   1943  HB2 LYS A 122     -19.197  10.884  -4.929  1.00 48.15           H  
ATOM   1944  HB3 LYS A 122     -19.545  11.410  -6.575  1.00 48.15           H  
ATOM   1945  O   LYS A 122     -20.031   9.301  -8.285  1.00 48.15           O  
ATOM   1946  CG  LYS A 122     -21.033  12.010  -5.170  1.00 48.15           C  
ATOM   1947  HG2 LYS A 122     -21.842  12.079  -5.896  1.00 48.15           H  
ATOM   1948  HG3 LYS A 122     -21.437  11.673  -4.215  1.00 48.15           H  
ATOM   1949  CD  LYS A 122     -20.393  13.396  -4.998  1.00 48.15           C  
ATOM   1950  HD2 LYS A 122     -19.954  13.711  -5.945  1.00 48.15           H  
ATOM   1951  HD3 LYS A 122     -19.610  13.328  -4.243  1.00 48.15           H  
ATOM   1952  CE  LYS A 122     -21.453  14.412  -4.559  1.00 48.15           C  
ATOM   1953  HE2 LYS A 122     -21.925  14.039  -3.650  1.00 48.15           H  
ATOM   1954  HE3 LYS A 122     -22.220  14.474  -5.331  1.00 48.15           H  
ATOM   1955  NZ  LYS A 122     -20.861  15.749  -4.306  1.00 48.15           N  
ATOM   1956  HZ1 LYS A 122     -20.173  15.687  -3.569  1.00 48.15           H  
ATOM   1957  HZ2 LYS A 122     -20.420  16.111  -5.139  1.00 48.15           H  
ATOM   1958  HZ3 LYS A 122     -21.575  16.396  -4.003  1.00 48.15           H  
ATOM   1959  N   MET A 123     -18.838   8.128  -6.789  1.00 48.78           N  
ATOM   1960  H   MET A 123     -18.719   7.915  -5.809  1.00 48.78           H  
ATOM   1961  CA  MET A 123     -17.788   7.688  -7.718  1.00 48.78           C  
ATOM   1962  HA  MET A 123     -17.866   8.243  -8.652  1.00 48.78           H  
ATOM   1963  C   MET A 123     -17.896   6.214  -8.107  1.00 48.78           C  
ATOM   1964  CB  MET A 123     -16.426   8.021  -7.098  1.00 48.78           C  
ATOM   1965  HB2 MET A 123     -16.370   7.598  -6.095  1.00 48.78           H  
ATOM   1966  HB3 MET A 123     -15.629   7.593  -7.706  1.00 48.78           H  
ATOM   1967  O   MET A 123     -17.093   5.726  -8.889  1.00 48.78           O  
ATOM   1968  CG  MET A 123     -16.240   9.545  -7.032  1.00 48.78           C  
ATOM   1969  HG2 MET A 123     -17.170  10.013  -6.712  1.00 48.78           H  
ATOM   1970  HG3 MET A 123     -16.015   9.915  -8.032  1.00 48.78           H  
ATOM   1971  SD  MET A 123     -14.970  10.116  -5.882  1.00 48.78           S  
ATOM   1972  CE  MET A 123     -13.609   9.341  -6.711  1.00 48.78           C  
ATOM   1973  HE1 MET A 123     -13.761   9.578  -7.764  1.00 48.78           H  
ATOM   1974  HE2 MET A 123     -13.669   8.260  -6.584  1.00 48.78           H  
ATOM   1975  HE3 MET A 123     -12.659   9.719  -6.336  1.00 48.78           H  
ATOM   1976  N   ALA A 124     -18.900   5.501  -7.595  1.00 47.62           N  
ATOM   1977  H   ALA A 124     -19.554   5.962  -6.979  1.00 47.62           H  
ATOM   1978  CA  ALA A 124     -19.037   4.060  -7.771  1.00 47.62           C  
ATOM   1979  HA  ALA A 124     -18.048   3.617  -7.651  1.00 47.62           H  
ATOM   1980  C   ALA A 124     -19.531   3.622  -9.160  1.00 47.62           C  
ATOM   1981  CB  ALA A 124     -19.929   3.522  -6.644  1.00 47.62           C  
ATOM   1982  HB1 ALA A 124     -19.979   2.434  -6.696  1.00 47.62           H  
ATOM   1983  HB2 ALA A 124     -20.935   3.932  -6.737  1.00 47.62           H  
ATOM   1984  HB3 ALA A 124     -19.512   3.800  -5.676  1.00 47.62           H  
ATOM   1985  O   ALA A 124     -19.993   2.491  -9.276  1.00 47.62           O  
ATOM   1986  N   VAL A 125     -19.477   4.462 -10.204  1.00 44.02           N  
ATOM   1987  H   VAL A 125     -18.956   5.321 -10.091  1.00 44.02           H  
ATOM   1988  CA  VAL A 125     -19.733   3.974 -11.568  1.00 44.02           C  
ATOM   1989  HA  VAL A 125     -20.649   3.383 -11.563  1.00 44.02           H  
ATOM   1990  C   VAL A 125     -18.542   3.090 -11.937  1.00 44.02           C  
ATOM   1991  CB  VAL A 125     -19.934   5.101 -12.598  1.00 44.02           C  
ATOM   1992  HB  VAL A 125     -19.038   5.719 -12.658  1.00 44.02           H  
ATOM   1993  O   VAL A 125     -17.466   3.640 -12.180  1.00 44.02           O  
ATOM   1994  CG1 VAL A 125     -20.237   4.512 -13.986  1.00 44.02           C  
ATOM   1995 HG11 VAL A 125     -20.415   5.319 -14.696  1.00 44.02           H  
ATOM   1996 HG12 VAL A 125     -21.115   3.868 -13.942  1.00 44.02           H  
ATOM   1997 HG13 VAL A 125     -19.384   3.934 -14.342  1.00 44.02           H  
ATOM   1998  CG2 VAL A 125     -21.116   5.999 -12.207  1.00 44.02           C  
ATOM   1999 HG21 VAL A 125     -22.026   5.405 -12.118  1.00 44.02           H  
ATOM   2000 HG22 VAL A 125     -21.259   6.770 -12.963  1.00 44.02           H  
ATOM   2001 HG23 VAL A 125     -20.912   6.489 -11.255  1.00 44.02           H  
ATOM   2002  N   PRO A 126     -18.684   1.749 -11.964  1.00 46.01           N  
ATOM   2003  CA  PRO A 126     -17.570   0.874 -12.281  1.00 46.01           C  
ATOM   2004  HA  PRO A 126     -16.726   1.092 -11.627  1.00 46.01           H  
ATOM   2005  C   PRO A 126     -17.210   1.162 -13.730  1.00 46.01           C  
ATOM   2006  CB  PRO A 126     -18.056  -0.568 -12.055  1.00 46.01           C  
ATOM   2007  HB2 PRO A 126     -17.354  -1.121 -11.430  1.00 46.01           H  
ATOM   2008  HB3 PRO A 126     -18.198  -1.088 -13.002  1.00 46.01           H  
ATOM   2009  O   PRO A 126     -17.983   0.858 -14.644  1.00 46.01           O  
ATOM   2010  CG  PRO A 126     -19.405  -0.408 -11.354  1.00 46.01           C  
ATOM   2011  HG2 PRO A 126     -20.097  -1.208 -11.616  1.00 46.01           H  
ATOM   2012  HG3 PRO A 126     -19.257  -0.362 -10.275  1.00 46.01           H  
ATOM   2013  CD  PRO A 126     -19.890   0.945 -11.855  1.00 46.01           C  
ATOM   2014  HD2 PRO A 126     -20.323   0.829 -12.849  1.00 46.01           H  
ATOM   2015  HD3 PRO A 126     -20.646   1.349 -11.181  1.00 46.01           H  
ATOM   2016  N   THR A 127     -16.075   1.813 -13.957  1.00 46.38           N  
ATOM   2017  H   THR A 127     -15.473   2.029 -13.175  1.00 46.38           H  
ATOM   2018  CA  THR A 127     -15.646   2.052 -15.331  1.00 46.38           C  
ATOM   2019  HA  THR A 127     -16.523   2.275 -15.939  1.00 46.38           H  
ATOM   2020  C   THR A 127     -15.031   0.746 -15.810  1.00 46.38           C  
ATOM   2021  CB  THR A 127     -14.700   3.248 -15.460  1.00 46.38           C  
ATOM   2022  HB  THR A 127     -13.710   2.990 -15.082  1.00 46.38           H  
ATOM   2023  O   THR A 127     -14.054   0.276 -15.240  1.00 46.38           O  
ATOM   2024  CG2 THR A 127     -14.616   3.712 -16.916  1.00 46.38           C  
ATOM   2025 HG21 THR A 127     -15.607   3.984 -17.280  1.00 46.38           H  
ATOM   2026 HG22 THR A 127     -14.198   2.920 -17.537  1.00 46.38           H  
ATOM   2027 HG23 THR A 127     -13.965   4.585 -16.973  1.00 46.38           H  
ATOM   2028  OG1 THR A 127     -15.199   4.348 -14.740  1.00 46.38           O  
ATOM   2029  HG1 THR A 127     -15.460   4.058 -13.863  1.00 46.38           H  
ATOM   2030  N   GLU A 128     -15.614   0.117 -16.829  1.00 47.72           N  
ATOM   2031  H   GLU A 128     -16.482   0.501 -17.174  1.00 47.72           H  
ATOM   2032  CA  GLU A 128     -15.276  -1.255 -17.242  1.00 47.72           C  
ATOM   2033  HA  GLU A 128     -15.599  -1.945 -16.463  1.00 47.72           H  
ATOM   2034  C   GLU A 128     -13.761  -1.469 -17.469  1.00 47.72           C  
ATOM   2035  CB  GLU A 128     -16.073  -1.536 -18.523  1.00 47.72           C  
ATOM   2036  HB2 GLU A 128     -17.068  -1.100 -18.425  1.00 47.72           H  
ATOM   2037  HB3 GLU A 128     -15.569  -1.046 -19.356  1.00 47.72           H  
ATOM   2038  O   GLU A 128     -13.188  -2.489 -17.079  1.00 47.72           O  
ATOM   2039  CG  GLU A 128     -16.256  -3.029 -18.814  1.00 47.72           C  
ATOM   2040  HG2 GLU A 128     -15.274  -3.499 -18.875  1.00 47.72           H  
ATOM   2041  HG3 GLU A 128     -16.800  -3.482 -17.986  1.00 47.72           H  
ATOM   2042  CD  GLU A 128     -17.005  -3.271 -20.134  1.00 47.72           C  
ATOM   2043  OE1 GLU A 128     -17.682  -4.318 -20.228  1.00 47.72           O  
ATOM   2044  OE2 GLU A 128     -16.841  -2.442 -21.061  1.00 47.72           O  
ATOM   2045  N   LYS A 129     -13.082  -0.459 -18.029  1.00 56.70           N  
ATOM   2046  H   LYS A 129     -13.625   0.360 -18.265  1.00 56.70           H  
ATOM   2047  CA  LYS A 129     -11.618  -0.388 -18.158  1.00 56.70           C  
ATOM   2048  HA  LYS A 129     -11.217  -1.400 -18.111  1.00 56.70           H  
ATOM   2049  C   LYS A 129     -10.973   0.355 -16.983  1.00 56.70           C  
ATOM   2050  CB  LYS A 129     -11.219   0.220 -19.513  1.00 56.70           C  
ATOM   2051  HB2 LYS A 129     -11.748   1.162 -19.655  1.00 56.70           H  
ATOM   2052  HB3 LYS A 129     -10.149   0.428 -19.503  1.00 56.70           H  
ATOM   2053  O   LYS A 129     -10.215   1.299 -17.194  1.00 56.70           O  
ATOM   2054  CG  LYS A 129     -11.483  -0.716 -20.695  1.00 56.70           C  
ATOM   2055  HG2 LYS A 129     -10.944  -1.652 -20.548  1.00 56.70           H  
ATOM   2056  HG3 LYS A 129     -12.550  -0.921 -20.775  1.00 56.70           H  
ATOM   2057  CD  LYS A 129     -10.989  -0.034 -21.976  1.00 56.70           C  
ATOM   2058  HD2 LYS A 129     -11.539   0.898 -22.109  1.00 56.70           H  
ATOM   2059  HD3 LYS A 129      -9.927   0.191 -21.880  1.00 56.70           H  
ATOM   2060  CE  LYS A 129     -11.216  -0.942 -23.185  1.00 56.70           C  
ATOM   2061  HE2 LYS A 129     -10.623  -1.848 -23.059  1.00 56.70           H  
ATOM   2062  HE3 LYS A 129     -12.267  -1.229 -23.206  1.00 56.70           H  
ATOM   2063  NZ  LYS A 129     -10.850  -0.242 -24.441  1.00 56.70           N  
ATOM   2064  HZ1 LYS A 129     -11.010  -0.840 -25.239  1.00 56.70           H  
ATOM   2065  HZ2 LYS A 129      -9.881   0.041 -24.420  1.00 56.70           H  
ATOM   2066  HZ3 LYS A 129     -11.420   0.585 -24.546  1.00 56.70           H  
ATOM   2067  N   ALA A 130     -11.266  -0.049 -15.748  1.00 60.02           N  
ATOM   2068  H   ALA A 130     -12.029  -0.697 -15.616  1.00 60.02           H  
ATOM   2069  CA  ALA A 130     -10.633   0.547 -14.577  1.00 60.02           C  
ATOM   2070  HA  ALA A 130     -10.851   1.615 -14.575  1.00 60.02           H  
ATOM   2071  C   ALA A 130      -9.111   0.355 -14.664  1.00 60.02           C  
ATOM   2072  CB  ALA A 130     -11.221  -0.049 -13.292  1.00 60.02           C  
ATOM   2073  HB1 ALA A 130     -10.737   0.399 -12.425  1.00 60.02           H  
ATOM   2074  HB2 ALA A 130     -12.288   0.168 -13.236  1.00 60.02           H  
ATOM   2075  HB3 ALA A 130     -11.076  -1.130 -13.277  1.00 60.02           H  
ATOM   2076  O   ALA A 130      -8.615  -0.781 -14.712  1.00 60.02           O  
ATOM   2077  N   GLN A 131      -8.375   1.468 -14.694  1.00 76.30           N  
ATOM   2078  H   GLN A 131      -8.851   2.359 -14.703  1.00 76.30           H  
ATOM   2079  CA  GLN A 131      -6.916   1.465 -14.667  1.00 76.30           C  
ATOM   2080  HA  GLN A 131      -6.552   1.020 -15.594  1.00 76.30           H  
ATOM   2081  C   GLN A 131      -6.425   0.600 -13.496  1.00 76.30           C  
ATOM   2082  CB  GLN A 131      -6.390   2.907 -14.577  1.00 76.30           C  
ATOM   2083  HB2 GLN A 131      -5.384   2.896 -14.155  1.00 76.30           H  
ATOM   2084  HB3 GLN A 131      -7.044   3.480 -13.920  1.00 76.30           H  
ATOM   2085  O   GLN A 131      -7.019   0.550 -12.415  1.00 76.30           O  
ATOM   2086  CG  GLN A 131      -6.328   3.627 -15.931  1.00 76.30           C  
ATOM   2087  HG2 GLN A 131      -7.316   3.624 -16.391  1.00 76.30           H  
ATOM   2088  HG3 GLN A 131      -5.641   3.094 -16.588  1.00 76.30           H  
ATOM   2089  CD  GLN A 131      -5.862   5.077 -15.801  1.00 76.30           C  
ATOM   2090  NE2 GLN A 131      -5.543   5.730 -16.896  1.00 76.30           N  
ATOM   2091 HE21 GLN A 131      -5.591   5.278 -17.798  1.00 76.30           H  
ATOM   2092 HE22 GLN A 131      -5.285   6.697 -16.766  1.00 76.30           H  
ATOM   2093  OE1 GLN A 131      -5.768   5.655 -14.733  1.00 76.30           O  
ATOM   2094  N   LYS A 132      -5.346  -0.151 -13.718  1.00 86.34           N  
ATOM   2095  H   LYS A 132      -4.942  -0.116 -14.644  1.00 86.34           H  
ATOM   2096  CA  LYS A 132      -4.757  -1.023 -12.685  1.00 86.34           C  
ATOM   2097  HA  LYS A 132      -5.399  -1.020 -11.804  1.00 86.34           H  
ATOM   2098  C   LYS A 132      -3.411  -0.518 -12.183  1.00 86.34           C  
ATOM   2099  CB  LYS A 132      -4.676  -2.467 -13.191  1.00 86.34           C  
ATOM   2100  HB2 LYS A 132      -4.242  -3.075 -12.398  1.00 86.34           H  
ATOM   2101  HB3 LYS A 132      -4.028  -2.516 -14.066  1.00 86.34           H  
ATOM   2102  O   LYS A 132      -2.872  -1.068 -11.221  1.00 86.34           O  
ATOM   2103  CG  LYS A 132      -6.048  -3.060 -13.533  1.00 86.34           C  
ATOM   2104  HG2 LYS A 132      -6.743  -2.866 -12.715  1.00 86.34           H  
ATOM   2105  HG3 LYS A 132      -6.433  -2.596 -14.441  1.00 86.34           H  
ATOM   2106  CD  LYS A 132      -5.925  -4.573 -13.746  1.00 86.34           C  
ATOM   2107  HD2 LYS A 132      -5.242  -4.764 -14.574  1.00 86.34           H  
ATOM   2108  HD3 LYS A 132      -5.530  -5.030 -12.838  1.00 86.34           H  
ATOM   2109  CE  LYS A 132      -7.303  -5.166 -14.056  1.00 86.34           C  
ATOM   2110  HE2 LYS A 132      -7.686  -4.694 -14.961  1.00 86.34           H  
ATOM   2111  HE3 LYS A 132      -7.983  -4.910 -13.244  1.00 86.34           H  
ATOM   2112  NZ  LYS A 132      -7.237  -6.640 -14.227  1.00 86.34           N  
ATOM   2113  HZ1 LYS A 132      -6.867  -7.084 -13.399  1.00 86.34           H  
ATOM   2114  HZ2 LYS A 132      -8.161  -7.006 -14.404  1.00 86.34           H  
ATOM   2115  HZ3 LYS A 132      -6.650  -6.872 -15.015  1.00 86.34           H  
ATOM   2116  N   ILE A 133      -2.868   0.499 -12.838  1.00 90.01           N  
ATOM   2117  H   ILE A 133      -3.418   0.961 -13.548  1.00 90.01           H  
ATOM   2118  CA  ILE A 133      -1.572   1.094 -12.551  1.00 90.01           C  
ATOM   2119  HA  ILE A 133      -1.208   0.754 -11.581  1.00 90.01           H  
ATOM   2120  C   ILE A 133      -1.795   2.601 -12.501  1.00 90.01           C  
ATOM   2121  CB  ILE A 133      -0.541   0.714 -13.636  1.00 90.01           C  
ATOM   2122  HB  ILE A 133      -0.838   1.192 -14.570  1.00 90.01           H  
ATOM   2123  O   ILE A 133      -2.328   3.170 -13.447  1.00 90.01           O  
ATOM   2124  CG1 ILE A 133      -0.468  -0.811 -13.884  1.00 90.01           C  
ATOM   2125 HG12 ILE A 133      -0.196  -1.319 -12.959  1.00 90.01           H  
ATOM   2126 HG13 ILE A 133      -1.446  -1.176 -14.196  1.00 90.01           H  
ATOM   2127  CG2 ILE A 133       0.844   1.244 -13.236  1.00 90.01           C  
ATOM   2128 HG21 ILE A 133       0.774   2.234 -12.786  1.00 90.01           H  
ATOM   2129 HG22 ILE A 133       1.322   0.575 -12.521  1.00 90.01           H  
ATOM   2130 HG23 ILE A 133       1.469   1.321 -14.126  1.00 90.01           H  
ATOM   2131  CD1 ILE A 133       0.523  -1.208 -14.984  1.00 90.01           C  
ATOM   2132 HD11 ILE A 133       0.270  -0.701 -15.916  1.00 90.01           H  
ATOM   2133 HD12 ILE A 133       0.474  -2.286 -15.140  1.00 90.01           H  
ATOM   2134 HD13 ILE A 133       1.541  -0.948 -14.693  1.00 90.01           H  
ATOM   2135  N   PHE A 134      -1.385   3.230 -11.406  1.00 85.53           N  
ATOM   2136  H   PHE A 134      -0.996   2.688 -10.647  1.00 85.53           H  
ATOM   2137  CA  PHE A 134      -1.521   4.670 -11.212  1.00 85.53           C  
ATOM   2138  HA  PHE A 134      -1.830   5.143 -12.144  1.00 85.53           H  
ATOM   2139  C   PHE A 134      -0.189   5.236 -10.799  1.00 85.53           C  
ATOM   2140  CB  PHE A 134      -2.564   4.999 -10.147  1.00 85.53           C  
ATOM   2141  HB2 PHE A 134      -2.242   4.611  -9.181  1.00 85.53           H  
ATOM   2142  HB3 PHE A 134      -2.649   6.081 -10.052  1.00 85.53           H  
ATOM   2143  O   PHE A 134       0.486   4.667  -9.944  1.00 85.53           O  
ATOM   2144  CG  PHE A 134      -3.908   4.426 -10.488  1.00 85.53           C  
ATOM   2145  CD1 PHE A 134      -4.849   5.229 -11.150  1.00 85.53           C  
ATOM   2146  HD1 PHE A 134      -4.644   6.268 -11.364  1.00 85.53           H  
ATOM   2147  CD2 PHE A 134      -4.171   3.068 -10.230  1.00 85.53           C  
ATOM   2148  HD2 PHE A 134      -3.445   2.458  -9.714  1.00 85.53           H  
ATOM   2149  CE1 PHE A 134      -6.056   4.670 -11.578  1.00 85.53           C  
ATOM   2150  HE1 PHE A 134      -6.781   5.282 -12.094  1.00 85.53           H  
ATOM   2151  CE2 PHE A 134      -5.353   2.496 -10.712  1.00 85.53           C  
ATOM   2152  HE2 PHE A 134      -5.566   1.451 -10.542  1.00 85.53           H  
ATOM   2153  CZ  PHE A 134      -6.289   3.302 -11.385  1.00 85.53           C  
ATOM   2154  HZ  PHE A 134      -7.222   2.881 -11.730  1.00 85.53           H  
ATOM   2155  N   TYR A 135       0.164   6.370 -11.376  1.00 84.26           N  
ATOM   2156  H   TYR A 135      -0.467   6.813 -12.028  1.00 84.26           H  
ATOM   2157  CA  TYR A 135       1.390   7.070 -11.062  1.00 84.26           C  
ATOM   2158  HA  TYR A 135       1.912   6.562 -10.251  1.00 84.26           H  
ATOM   2159  C   TYR A 135       1.068   8.482 -10.586  1.00 84.26           C  
ATOM   2160  CB  TYR A 135       2.300   7.047 -12.292  1.00 84.26           C  
ATOM   2161  HB2 TYR A 135       1.741   7.396 -13.160  1.00 84.26           H  
ATOM   2162  HB3 TYR A 135       2.619   6.021 -12.475  1.00 84.26           H  
ATOM   2163  O   TYR A 135       0.240   9.171 -11.179  1.00 84.26           O  
ATOM   2164  CG  TYR A 135       3.525   7.903 -12.112  1.00 84.26           C  
ATOM   2165  CD1 TYR A 135       3.747   9.019 -12.941  1.00 84.26           C  
ATOM   2166  HD1 TYR A 135       3.087   9.218 -13.772  1.00 84.26           H  
ATOM   2167  CD2 TYR A 135       4.384   7.631 -11.038  1.00 84.26           C  
ATOM   2168  HD2 TYR A 135       4.205   6.785 -10.392  1.00 84.26           H  
ATOM   2169  CE1 TYR A 135       4.841   9.871 -12.697  1.00 84.26           C  
ATOM   2170  HE1 TYR A 135       5.029  10.715 -13.344  1.00 84.26           H  
ATOM   2171  CE2 TYR A 135       5.432   8.513 -10.763  1.00 84.26           C  
ATOM   2172  HE2 TYR A 135       6.037   8.360  -9.882  1.00 84.26           H  
ATOM   2173  OH  TYR A 135       6.697  10.455 -11.284  1.00 84.26           O  
ATOM   2174  HH  TYR A 135       6.937  11.076 -11.976  1.00 84.26           H  
ATOM   2175  CZ  TYR A 135       5.678   9.622 -11.592  1.00 84.26           C  
ATOM   2176  N   THR A 136       1.725   8.911  -9.513  1.00 76.25           N  
ATOM   2177  H   THR A 136       2.368   8.282  -9.054  1.00 76.25           H  
ATOM   2178  CA  THR A 136       1.677  10.292  -9.040  1.00 76.25           C  
ATOM   2179  HA  THR A 136       1.295  10.904  -9.858  1.00 76.25           H  
ATOM   2180  C   THR A 136       3.082  10.768  -8.669  1.00 76.25           C  
ATOM   2181  CB  THR A 136       0.684  10.479  -7.881  1.00 76.25           C  
ATOM   2182  HB  THR A 136      -0.322  10.311  -8.265  1.00 76.25           H  
ATOM   2183  O   THR A 136       3.774  10.091  -7.905  1.00 76.25           O  
ATOM   2184  CG2 THR A 136       0.894   9.555  -6.681  1.00 76.25           C  
ATOM   2185 HG21 THR A 136       0.833   8.514  -6.997  1.00 76.25           H  
ATOM   2186 HG22 THR A 136       1.868   9.736  -6.225  1.00 76.25           H  
ATOM   2187 HG23 THR A 136       0.115   9.741  -5.941  1.00 76.25           H  
ATOM   2188  OG1 THR A 136       0.764  11.801  -7.393  1.00 76.25           O  
ATOM   2189  HG1 THR A 136       1.030  11.746  -6.473  1.00 76.25           H  
ATOM   2190  N   PRO A 137       3.515  11.943  -9.156  1.00 73.14           N  
ATOM   2191  CA  PRO A 137       4.738  12.581  -8.673  1.00 73.14           C  
ATOM   2192  HA  PRO A 137       5.556  11.862  -8.613  1.00 73.14           H  
ATOM   2193  C   PRO A 137       4.535  13.218  -7.289  1.00 73.14           C  
ATOM   2194  CB  PRO A 137       5.062  13.628  -9.738  1.00 73.14           C  
ATOM   2195  HB2 PRO A 137       5.620  13.156 -10.546  1.00 73.14           H  
ATOM   2196  HB3 PRO A 137       5.628  14.467  -9.332  1.00 73.14           H  
ATOM   2197  O   PRO A 137       5.496  13.485  -6.574  1.00 73.14           O  
ATOM   2198  CG  PRO A 137       3.684  14.054 -10.246  1.00 73.14           C  
ATOM   2199  HG2 PRO A 137       3.259  14.799  -9.573  1.00 73.14           H  
ATOM   2200  HG3 PRO A 137       3.730  14.437 -11.265  1.00 73.14           H  
ATOM   2201  CD  PRO A 137       2.865  12.768 -10.167  1.00 73.14           C  
ATOM   2202  HD2 PRO A 137       2.894  12.251 -11.126  1.00 73.14           H  
ATOM   2203  HD3 PRO A 137       1.836  13.001  -9.892  1.00 73.14           H  
ATOM   2204  N   ASP A 138       3.282  13.476  -6.897  1.00 64.33           N  
ATOM   2205  H   ASP A 138       2.519  13.171  -7.484  1.00 64.33           H  
ATOM   2206  CA  ASP A 138       2.950  13.979  -5.570  1.00 64.33           C  
ATOM   2207  HA  ASP A 138       3.770  14.600  -5.210  1.00 64.33           H  
ATOM   2208  C   ASP A 138       2.792  12.789  -4.623  1.00 64.33           C  
ATOM   2209  CB  ASP A 138       1.698  14.869  -5.639  1.00 64.33           C  
ATOM   2210  HB2 ASP A 138       1.814  15.568  -6.467  1.00 64.33           H  
ATOM   2211  HB3 ASP A 138       0.818  14.257  -5.839  1.00 64.33           H  
ATOM   2212  O   ASP A 138       1.845  12.007  -4.743  1.00 64.33           O  
ATOM   2213  CG  ASP A 138       1.473  15.687  -4.362  1.00 64.33           C  
ATOM   2214  OD1 ASP A 138       2.313  15.611  -3.441  1.00 64.33           O  
ATOM   2215  OD2 ASP A 138       0.432  16.384  -4.311  1.00 64.33           O  
ATOM   2216  N   PHE A 139       3.752  12.612  -3.722  1.00 64.00           N  
ATOM   2217  H   PHE A 139       4.512  13.278  -3.691  1.00 64.00           H  
ATOM   2218  CA  PHE A 139       3.681  11.606  -2.676  1.00 64.00           C  
ATOM   2219  HA  PHE A 139       2.624  11.459  -2.455  1.00 64.00           H  
ATOM   2220  C   PHE A 139       4.392  12.093  -1.414  1.00 64.00           C  
ATOM   2221  CB  PHE A 139       4.251  10.256  -3.142  1.00 64.00           C  
ATOM   2222  HB2 PHE A 139       3.861  10.038  -4.136  1.00 64.00           H  
ATOM   2223  HB3 PHE A 139       3.879   9.478  -2.476  1.00 64.00           H  
ATOM   2224  O   PHE A 139       5.418  12.781  -1.477  1.00 64.00           O  
ATOM   2225  CG  PHE A 139       5.765  10.174  -3.182  1.00 64.00           C  
ATOM   2226  CD1 PHE A 139       6.461  10.842  -4.199  1.00 64.00           C  
ATOM   2227  HD1 PHE A 139       5.925  11.415  -4.942  1.00 64.00           H  
ATOM   2228  CD2 PHE A 139       6.480   9.437  -2.217  1.00 64.00           C  
ATOM   2229  HD2 PHE A 139       5.948   8.913  -1.436  1.00 64.00           H  
ATOM   2230  CE1 PHE A 139       7.857  10.783  -4.252  1.00 64.00           C  
ATOM   2231  HE1 PHE A 139       8.355  11.324  -5.043  1.00 64.00           H  
ATOM   2232  CE2 PHE A 139       7.882   9.340  -2.302  1.00 64.00           C  
ATOM   2233  HE2 PHE A 139       8.424   8.718  -1.605  1.00 64.00           H  
ATOM   2234  CZ  PHE A 139       8.576  10.022  -3.316  1.00 64.00           C  
ATOM   2235  HZ  PHE A 139       9.650   9.945  -3.399  1.00 64.00           H  
ATOM   2236  N   PRO A 140       3.903  11.699  -0.233  1.00 54.37           N  
ATOM   2237  CA  PRO A 140       4.630  11.938   0.997  1.00 54.37           C  
ATOM   2238  HA  PRO A 140       4.907  12.989   1.070  1.00 54.37           H  
ATOM   2239  C   PRO A 140       5.894  11.073   1.035  1.00 54.37           C  
ATOM   2240  CB  PRO A 140       3.638  11.609   2.098  1.00 54.37           C  
ATOM   2241  HB2 PRO A 140       3.079  12.515   2.334  1.00 54.37           H  
ATOM   2242  HB3 PRO A 140       4.140  11.196   2.973  1.00 54.37           H  
ATOM   2243  O   PRO A 140       5.862   9.891   1.373  1.00 54.37           O  
ATOM   2244  CG  PRO A 140       2.702  10.590   1.464  1.00 54.37           C  
ATOM   2245  HG2 PRO A 140       3.155   9.600   1.530  1.00 54.37           H  
ATOM   2246  HG3 PRO A 140       1.716  10.613   1.927  1.00 54.37           H  
ATOM   2247  CD  PRO A 140       2.648  11.004   0.006  1.00 54.37           C  
ATOM   2248  HD2 PRO A 140       1.815  11.689  -0.154  1.00 54.37           H  
ATOM   2249  HD3 PRO A 140       2.540  10.121  -0.624  1.00 54.37           H  
ATOM   2250  N   ALA A 141       7.039  11.679   0.719  1.00 53.17           N  
ATOM   2251  H   ALA A 141       6.951  12.578   0.268  1.00 53.17           H  
ATOM   2252  CA  ALA A 141       8.335  11.006   0.614  1.00 53.17           C  
ATOM   2253  HA  ALA A 141       8.158  10.063   0.097  1.00 53.17           H  
ATOM   2254  C   ALA A 141       8.973  10.606   1.965  1.00 53.17           C  
ATOM   2255  CB  ALA A 141       9.246  11.860  -0.280  1.00 53.17           C  
ATOM   2256  HB1 ALA A 141      10.171  11.323  -0.489  1.00 53.17           H  
ATOM   2257  HB2 ALA A 141       9.479  12.803   0.214  1.00 53.17           H  
ATOM   2258  HB3 ALA A 141       8.744  12.068  -1.225  1.00 53.17           H  
ATOM   2259  O   ALA A 141      10.178  10.768   2.181  1.00 53.17           O  
ATOM   2260  N   ARG A 142       8.181  10.072   2.904  1.00 58.96           N  
ATOM   2261  H   ARG A 142       7.229   9.869   2.634  1.00 58.96           H  
ATOM   2262  CA  ARG A 142       8.642   9.690   4.247  1.00 58.96           C  
ATOM   2263  HA  ARG A 142       9.526  10.274   4.504  1.00 58.96           H  
ATOM   2264  C   ARG A 142       9.061   8.235   4.313  1.00 58.96           C  
ATOM   2265  CB  ARG A 142       7.583  10.006   5.298  1.00 58.96           C  
ATOM   2266  HB2 ARG A 142       7.946   9.633   6.256  1.00 58.96           H  
ATOM   2267  HB3 ARG A 142       6.642   9.509   5.062  1.00 58.96           H  
ATOM   2268  O   ARG A 142       8.231   7.337   4.446  1.00 58.96           O  
ATOM   2269  CG  ARG A 142       7.377  11.516   5.364  1.00 58.96           C  
ATOM   2270  HG2 ARG A 142       6.518  11.796   4.754  1.00 58.96           H  
ATOM   2271  HG3 ARG A 142       8.258  12.034   4.984  1.00 58.96           H  
ATOM   2272  CD  ARG A 142       7.169  11.945   6.806  1.00 58.96           C  
ATOM   2273  HD2 ARG A 142       6.227  11.544   7.181  1.00 58.96           H  
ATOM   2274  HD3 ARG A 142       7.992  11.558   7.407  1.00 58.96           H  
ATOM   2275  NE  ARG A 142       7.150  13.400   6.838  1.00 58.96           N  
ATOM   2276  HE  ARG A 142       6.709  13.861   6.055  1.00 58.96           H  
ATOM   2277  NH1 ARG A 142       8.254  13.712   8.837  1.00 58.96           N  
ATOM   2278 HH11 ARG A 142       8.238  12.723   9.042  1.00 58.96           H  
ATOM   2279 HH12 ARG A 142       8.477  14.371   9.569  1.00 58.96           H  
ATOM   2280  NH2 ARG A 142       7.805  15.426   7.493  1.00 58.96           N  
ATOM   2281 HH21 ARG A 142       8.054  15.965   8.310  1.00 58.96           H  
ATOM   2282 HH22 ARG A 142       7.347  15.811   6.679  1.00 58.96           H  
ATOM   2283  CZ  ARG A 142       7.740  14.157   7.727  1.00 58.96           C  
ATOM   2284  N   ARG A 143      10.379   8.017   4.274  1.00 66.46           N  
ATOM   2285  H   ARG A 143      10.972   8.833   4.325  1.00 66.46           H  
ATOM   2286  CA  ARG A 143      10.985   6.680   4.381  1.00 66.46           C  
ATOM   2287  HA  ARG A 143      10.615   6.044   3.577  1.00 66.46           H  
ATOM   2288  C   ARG A 143      10.571   5.971   5.656  1.00 66.46           C  
ATOM   2289  CB  ARG A 143      12.518   6.803   4.356  1.00 66.46           C  
ATOM   2290  HB2 ARG A 143      12.881   7.171   5.315  1.00 66.46           H  
ATOM   2291  HB3 ARG A 143      12.801   7.550   3.614  1.00 66.46           H  
ATOM   2292  O   ARG A 143      10.300   4.781   5.630  1.00 66.46           O  
ATOM   2293  CG  ARG A 143      13.199   5.460   4.037  1.00 66.46           C  
ATOM   2294  HG2 ARG A 143      13.255   4.855   4.942  1.00 66.46           H  
ATOM   2295  HG3 ARG A 143      12.596   4.895   3.326  1.00 66.46           H  
ATOM   2296  CD  ARG A 143      14.616   5.657   3.473  1.00 66.46           C  
ATOM   2297  HD2 ARG A 143      15.340   5.571   4.284  1.00 66.46           H  
ATOM   2298  HD3 ARG A 143      14.704   6.649   3.029  1.00 66.46           H  
ATOM   2299  NE  ARG A 143      14.893   4.655   2.437  1.00 66.46           N  
ATOM   2300  HE  ARG A 143      14.260   3.870   2.384  1.00 66.46           H  
ATOM   2301  NH1 ARG A 143      16.679   5.635   1.328  1.00 66.46           N  
ATOM   2302 HH11 ARG A 143      17.050   5.771   0.399  1.00 66.46           H  
ATOM   2303 HH12 ARG A 143      16.842   6.308   2.064  1.00 66.46           H  
ATOM   2304  NH2 ARG A 143      15.579   3.912   0.457  1.00 66.46           N  
ATOM   2305 HH21 ARG A 143      16.045   4.116  -0.416  1.00 66.46           H  
ATOM   2306 HH22 ARG A 143      14.754   3.329   0.436  1.00 66.46           H  
ATOM   2307  CZ  ARG A 143      15.737   4.740   1.431  1.00 66.46           C  
ATOM   2308  N   GLU A 144      10.491   6.715   6.748  1.00 64.33           N  
ATOM   2309  H   GLU A 144      10.697   7.701   6.679  1.00 64.33           H  
ATOM   2310  CA  GLU A 144      10.220   6.178   8.071  1.00 64.33           C  
ATOM   2311  HA  GLU A 144      10.938   5.388   8.290  1.00 64.33           H  
ATOM   2312  C   GLU A 144       8.824   5.546   8.136  1.00 64.33           C  
ATOM   2313  CB  GLU A 144      10.387   7.292   9.120  1.00 64.33           C  
ATOM   2314  HB2 GLU A 144       9.590   8.029   9.020  1.00 64.33           H  
ATOM   2315  HB3 GLU A 144      10.291   6.822  10.099  1.00 64.33           H  
ATOM   2316  O   GLU A 144       8.668   4.473   8.712  1.00 64.33           O  
ATOM   2317  CG  GLU A 144      11.755   7.998   9.136  1.00 64.33           C  
ATOM   2318  HG2 GLU A 144      11.874   8.461  10.115  1.00 64.33           H  
ATOM   2319  HG3 GLU A 144      12.537   7.244   9.039  1.00 64.33           H  
ATOM   2320  CD  GLU A 144      11.957   9.091   8.068  1.00 64.33           C  
ATOM   2321  OE1 GLU A 144      13.080   9.636   8.032  1.00 64.33           O  
ATOM   2322  OE2 GLU A 144      11.027   9.355   7.263  1.00 64.33           O  
ATOM   2323  N   VAL A 145       7.828   6.152   7.478  1.00 70.64           N  
ATOM   2324  H   VAL A 145       8.042   6.985   6.948  1.00 70.64           H  
ATOM   2325  CA  VAL A 145       6.463   5.603   7.413  1.00 70.64           C  
ATOM   2326  HA  VAL A 145       6.151   5.333   8.422  1.00 70.64           H  
ATOM   2327  C   VAL A 145       6.427   4.320   6.587  1.00 70.64           C  
ATOM   2328  CB  VAL A 145       5.466   6.642   6.868  1.00 70.64           C  
ATOM   2329  HB  VAL A 145       5.759   6.951   5.865  1.00 70.64           H  
ATOM   2330  O   VAL A 145       5.805   3.345   7.006  1.00 70.64           O  
ATOM   2331  CG1 VAL A 145       4.036   6.095   6.824  1.00 70.64           C  
ATOM   2332 HG11 VAL A 145       3.735   5.758   7.816  1.00 70.64           H  
ATOM   2333 HG12 VAL A 145       3.972   5.259   6.127  1.00 70.64           H  
ATOM   2334 HG13 VAL A 145       3.347   6.866   6.479  1.00 70.64           H  
ATOM   2335  CG2 VAL A 145       5.458   7.865   7.789  1.00 70.64           C  
ATOM   2336 HG21 VAL A 145       4.635   8.526   7.519  1.00 70.64           H  
ATOM   2337 HG22 VAL A 145       5.313   7.540   8.820  1.00 70.64           H  
ATOM   2338 HG23 VAL A 145       6.399   8.409   7.712  1.00 70.64           H  
ATOM   2339  N   PHE A 146       7.141   4.290   5.459  1.00 75.83           N  
ATOM   2340  H   PHE A 146       7.646   5.121   5.184  1.00 75.83           H  
ATOM   2341  CA  PHE A 146       7.292   3.084   4.642  1.00 75.83           C  
ATOM   2342  HA  PHE A 146       6.303   2.742   4.335  1.00 75.83           H  
ATOM   2343  C   PHE A 146       7.926   1.932   5.425  1.00 75.83           C  
ATOM   2344  CB  PHE A 146       8.116   3.401   3.384  1.00 75.83           C  
ATOM   2345  HB2 PHE A 146       8.796   2.575   3.177  1.00 75.83           H  
ATOM   2346  HB3 PHE A 146       8.731   4.287   3.541  1.00 75.83           H  
ATOM   2347  O   PHE A 146       7.372   0.834   5.449  1.00 75.83           O  
ATOM   2348  CG  PHE A 146       7.247   3.603   2.168  1.00 75.83           C  
ATOM   2349  CD1 PHE A 146       6.938   2.502   1.347  1.00 75.83           C  
ATOM   2350  HD1 PHE A 146       7.367   1.533   1.557  1.00 75.83           H  
ATOM   2351  CD2 PHE A 146       6.710   4.870   1.883  1.00 75.83           C  
ATOM   2352  HD2 PHE A 146       6.948   5.720   2.506  1.00 75.83           H  
ATOM   2353  CE1 PHE A 146       6.064   2.658   0.259  1.00 75.83           C  
ATOM   2354  HE1 PHE A 146       5.827   1.821  -0.381  1.00 75.83           H  
ATOM   2355  CE2 PHE A 146       5.837   5.022   0.795  1.00 75.83           C  
ATOM   2356  HE2 PHE A 146       5.422   5.991   0.560  1.00 75.83           H  
ATOM   2357  CZ  PHE A 146       5.492   3.912   0.004  1.00 75.83           C  
ATOM   2358  HZ  PHE A 146       4.801   4.029  -0.818  1.00 75.83           H  
ATOM   2359  N   GLU A 147       9.052   2.178   6.096  1.00 72.93           N  
ATOM   2360  H   GLU A 147       9.471   3.093   6.015  1.00 72.93           H  
ATOM   2361  CA  GLU A 147       9.755   1.157   6.882  1.00 72.93           C  
ATOM   2362  HA  GLU A 147       9.950   0.286   6.256  1.00 72.93           H  
ATOM   2363  C   GLU A 147       8.918   0.664   8.068  1.00 72.93           C  
ATOM   2364  CB  GLU A 147      11.095   1.720   7.385  1.00 72.93           C  
ATOM   2365  HB2 GLU A 147      10.918   2.669   7.892  1.00 72.93           H  
ATOM   2366  HB3 GLU A 147      11.516   1.032   8.118  1.00 72.93           H  
ATOM   2367  O   GLU A 147       8.868  -0.539   8.347  1.00 72.93           O  
ATOM   2368  CG  GLU A 147      12.132   1.939   6.271  1.00 72.93           C  
ATOM   2369  HG2 GLU A 147      13.041   2.338   6.723  1.00 72.93           H  
ATOM   2370  HG3 GLU A 147      11.759   2.692   5.577  1.00 72.93           H  
ATOM   2371  CD  GLU A 147      12.480   0.663   5.487  1.00 72.93           C  
ATOM   2372  OE1 GLU A 147      12.874   0.804   4.309  1.00 72.93           O  
ATOM   2373  OE2 GLU A 147      12.349  -0.448   6.049  1.00 72.93           O  
ATOM   2374  N   HIS A 148       8.205   1.572   8.740  1.00 73.35           N  
ATOM   2375  H   HIS A 148       8.295   2.547   8.491  1.00 73.35           H  
ATOM   2376  CA  HIS A 148       7.306   1.212   9.832  1.00 73.35           C  
ATOM   2377  HA  HIS A 148       7.871   0.650  10.575  1.00 73.35           H  
ATOM   2378  C   HIS A 148       6.169   0.304   9.348  1.00 73.35           C  
ATOM   2379  CB  HIS A 148       6.780   2.487  10.497  1.00 73.35           C  
ATOM   2380  HB2 HIS A 148       6.241   3.089   9.765  1.00 73.35           H  
ATOM   2381  HB3 HIS A 148       7.630   3.066  10.859  1.00 73.35           H  
ATOM   2382  O   HIS A 148       5.959  -0.769   9.914  1.00 73.35           O  
ATOM   2383  CG  HIS A 148       5.875   2.200  11.664  1.00 73.35           C  
ATOM   2384  CD2 HIS A 148       4.517   2.364  11.701  1.00 73.35           C  
ATOM   2385  HD2 HIS A 148       3.901   2.740  10.898  1.00 73.35           H  
ATOM   2386  ND1 HIS A 148       6.253   1.679  12.883  1.00 73.35           N  
ATOM   2387  HD1 HIS A 148       7.186   1.417  13.165  1.00 73.35           H  
ATOM   2388  CE1 HIS A 148       5.148   1.531  13.635  1.00 73.35           C  
ATOM   2389  HE1 HIS A 148       5.118   1.126  14.636  1.00 73.35           H  
ATOM   2390  NE2 HIS A 148       4.068   1.944  12.955  1.00 73.35           N  
ATOM   2391  N   LEU A 149       5.490   0.671   8.256  1.00 83.57           N  
ATOM   2392  H   LEU A 149       5.718   1.549   7.813  1.00 83.57           H  
ATOM   2393  CA  LEU A 149       4.416  -0.147   7.687  1.00 83.57           C  
ATOM   2394  HA  LEU A 149       3.705  -0.383   8.479  1.00 83.57           H  
ATOM   2395  C   LEU A 149       4.928  -1.485   7.160  1.00 83.57           C  
ATOM   2396  CB  LEU A 149       3.713   0.627   6.564  1.00 83.57           C  
ATOM   2397  HB2 LEU A 149       4.468   1.026   5.886  1.00 83.57           H  
ATOM   2398  HB3 LEU A 149       3.081  -0.060   6.001  1.00 83.57           H  
ATOM   2399  O   LEU A 149       4.301  -2.518   7.384  1.00 83.57           O  
ATOM   2400  CG  LEU A 149       2.826   1.765   7.085  1.00 83.57           C  
ATOM   2401  HG  LEU A 149       3.369   2.354   7.824  1.00 83.57           H  
ATOM   2402  CD1 LEU A 149       2.441   2.663   5.919  1.00 83.57           C  
ATOM   2403 HD11 LEU A 149       3.355   3.080   5.497  1.00 83.57           H  
ATOM   2404 HD12 LEU A 149       1.917   2.090   5.154  1.00 83.57           H  
ATOM   2405 HD13 LEU A 149       1.800   3.478   6.259  1.00 83.57           H  
ATOM   2406  CD2 LEU A 149       1.541   1.229   7.716  1.00 83.57           C  
ATOM   2407 HD21 LEU A 149       0.803   1.005   6.947  1.00 83.57           H  
ATOM   2408 HD22 LEU A 149       1.737   0.316   8.278  1.00 83.57           H  
ATOM   2409 HD23 LEU A 149       1.132   1.972   8.401  1.00 83.57           H  
ATOM   2410  N   LYS A 150       6.095  -1.497   6.517  1.00 81.80           N  
ATOM   2411  H   LYS A 150       6.552  -0.614   6.339  1.00 81.80           H  
ATOM   2412  CA  LYS A 150       6.722  -2.728   6.035  1.00 81.80           C  
ATOM   2413  HA  LYS A 150       6.019  -3.241   5.379  1.00 81.80           H  
ATOM   2414  C   LYS A 150       7.042  -3.685   7.183  1.00 81.80           C  
ATOM   2415  CB  LYS A 150       7.968  -2.335   5.240  1.00 81.80           C  
ATOM   2416  HB2 LYS A 150       7.678  -1.610   4.480  1.00 81.80           H  
ATOM   2417  HB3 LYS A 150       8.708  -1.878   5.896  1.00 81.80           H  
ATOM   2418  O   LYS A 150       6.798  -4.889   7.077  1.00 81.80           O  
ATOM   2419  CG  LYS A 150       8.568  -3.555   4.549  1.00 81.80           C  
ATOM   2420  HG2 LYS A 150       7.783  -4.078   4.004  1.00 81.80           H  
ATOM   2421  HG3 LYS A 150       9.004  -4.226   5.289  1.00 81.80           H  
ATOM   2422  CD  LYS A 150       9.644  -3.106   3.567  1.00 81.80           C  
ATOM   2423  HD2 LYS A 150      10.465  -2.617   4.092  1.00 81.80           H  
ATOM   2424  HD3 LYS A 150       9.199  -2.405   2.861  1.00 81.80           H  
ATOM   2425  CE  LYS A 150      10.139  -4.350   2.835  1.00 81.80           C  
ATOM   2426  HE2 LYS A 150       9.318  -5.064   2.762  1.00 81.80           H  
ATOM   2427  HE3 LYS A 150      10.938  -4.812   3.415  1.00 81.80           H  
ATOM   2428  NZ  LYS A 150      10.595  -4.000   1.482  1.00 81.80           N  
ATOM   2429  HZ1 LYS A 150      11.350  -3.330   1.530  1.00 81.80           H  
ATOM   2430  HZ2 LYS A 150      10.954  -4.822   1.019  1.00 81.80           H  
ATOM   2431  HZ3 LYS A 150       9.833  -3.602   0.953  1.00 81.80           H  
ATOM   2432  N   THR A 151       7.532  -3.154   8.299  1.00 75.25           N  
ATOM   2433  H   THR A 151       7.732  -2.164   8.306  1.00 75.25           H  
ATOM   2434  CA  THR A 151       7.761  -3.930   9.525  1.00 75.25           C  
ATOM   2435  HA  THR A 151       8.388  -4.790   9.292  1.00 75.25           H  
ATOM   2436  C   THR A 151       6.441  -4.456  10.093  1.00 75.25           C  
ATOM   2437  CB  THR A 151       8.505  -3.090  10.570  1.00 75.25           C  
ATOM   2438  HB  THR A 151       7.892  -2.244  10.880  1.00 75.25           H  
ATOM   2439  O   THR A 151       6.328  -5.644  10.387  1.00 75.25           O  
ATOM   2440  CG2 THR A 151       8.879  -3.918  11.800  1.00 75.25           C  
ATOM   2441 HG21 THR A 151       9.479  -3.307  12.475  1.00 75.25           H  
ATOM   2442 HG22 THR A 151       9.454  -4.793  11.497  1.00 75.25           H  
ATOM   2443 HG23 THR A 151       7.979  -4.236  12.327  1.00 75.25           H  
ATOM   2444  OG1 THR A 151       9.710  -2.608  10.020  1.00 75.25           O  
ATOM   2445  HG1 THR A 151       9.501  -1.897   9.410  1.00 75.25           H  
ATOM   2446  N   ALA A 152       5.411  -3.611  10.167  1.00 77.31           N  
ATOM   2447  H   ALA A 152       5.553  -2.640   9.929  1.00 77.31           H  
ATOM   2448  CA  ALA A 152       4.099  -4.000  10.679  1.00 77.31           C  
ATOM   2449  HA  ALA A 152       4.224  -4.414  11.679  1.00 77.31           H  
ATOM   2450  C   ALA A 152       3.404  -5.071   9.816  1.00 77.31           C  
ATOM   2451  CB  ALA A 152       3.245  -2.736  10.790  1.00 77.31           C  
ATOM   2452  HB1 ALA A 152       2.283  -2.989  11.236  1.00 77.31           H  
ATOM   2453  HB2 ALA A 152       3.081  -2.304   9.803  1.00 77.31           H  
ATOM   2454  HB3 ALA A 152       3.746  -2.006  11.426  1.00 77.31           H  
ATOM   2455  O   ALA A 152       2.734  -5.951  10.351  1.00 77.31           O  
ATOM   2456  N   PHE A 153       3.562  -5.032   8.488  1.00 80.55           N  
ATOM   2457  H   PHE A 153       4.028  -4.229   8.090  1.00 80.55           H  
ATOM   2458  CA  PHE A 153       2.949  -6.005   7.572  1.00 80.55           C  
ATOM   2459  HA  PHE A 153       1.971  -6.295   7.955  1.00 80.55           H  
ATOM   2460  C   PHE A 153       3.731  -7.309   7.445  1.00 80.55           C  
ATOM   2461  CB  PHE A 153       2.762  -5.372   6.187  1.00 80.55           C  
ATOM   2462  HB2 PHE A 153       3.744  -5.106   5.797  1.00 80.55           H  
ATOM   2463  HB3 PHE A 153       2.334  -6.119   5.519  1.00 80.55           H  
ATOM   2464  O   PHE A 153       3.142  -8.342   7.143  1.00 80.55           O  
ATOM   2465  CG  PHE A 153       1.873  -4.145   6.127  1.00 80.55           C  
ATOM   2466  CD1 PHE A 153       0.930  -3.863   7.134  1.00 80.55           C  
ATOM   2467  HD1 PHE A 153       0.809  -4.513   7.988  1.00 80.55           H  
ATOM   2468  CD2 PHE A 153       1.991  -3.275   5.030  1.00 80.55           C  
ATOM   2469  HD2 PHE A 153       2.694  -3.500   4.242  1.00 80.55           H  
ATOM   2470  CE1 PHE A 153       0.141  -2.709   7.049  1.00 80.55           C  
ATOM   2471  HE1 PHE A 153      -0.584  -2.503   7.822  1.00 80.55           H  
ATOM   2472  CE2 PHE A 153       1.206  -2.114   4.957  1.00 80.55           C  
ATOM   2473  HE2 PHE A 153       1.320  -1.441   4.119  1.00 80.55           H  
ATOM   2474  CZ  PHE A 153       0.287  -1.824   5.974  1.00 80.55           C  
ATOM   2475  HZ  PHE A 153      -0.303  -0.919   5.934  1.00 80.55           H  
ATOM   2476  N   SER A 154       5.042  -7.280   7.686  1.00 71.76           N  
ATOM   2477  H   SER A 154       5.471  -6.394   7.909  1.00 71.76           H  
ATOM   2478  CA  SER A 154       5.863  -8.497   7.721  1.00 71.76           C  
ATOM   2479  HA  SER A 154       5.522  -9.168   6.932  1.00 71.76           H  
ATOM   2480  C   SER A 154       5.719  -9.275   9.032  1.00 71.76           C  
ATOM   2481  CB  SER A 154       7.330  -8.174   7.431  1.00 71.76           C  
ATOM   2482  HB2 SER A 154       7.927  -9.076   7.563  1.00 71.76           H  
ATOM   2483  HB3 SER A 154       7.422  -7.848   6.395  1.00 71.76           H  
ATOM   2484  O   SER A 154       5.992 -10.474   9.067  1.00 71.76           O  
ATOM   2485  OG  SER A 154       7.827  -7.154   8.270  1.00 71.76           O  
ATOM   2486  HG  SER A 154       7.462  -6.323   7.957  1.00 71.76           H  
ATOM   2487  N   CYS A 155       5.260  -8.624  10.103  1.00 59.55           N  
ATOM   2488  H   CYS A 155       5.091  -7.632  10.024  1.00 59.55           H  
ATOM   2489  CA  CYS A 155       4.991  -9.257  11.387  1.00 59.55           C  
ATOM   2490  HA  CYS A 155       5.741 -10.032  11.549  1.00 59.55           H  
ATOM   2491  C   CYS A 155       3.609  -9.945  11.374  1.00 59.55           C  
ATOM   2492  CB  CYS A 155       5.163  -8.191  12.482  1.00 59.55           C  
ATOM   2493  HB2 CYS A 155       5.904  -7.455  12.170  1.00 59.55           H  
ATOM   2494  HB3 CYS A 155       4.219  -7.671  12.651  1.00 59.55           H  
ATOM   2495  O   CYS A 155       2.610  -9.398  11.834  1.00 59.55           O  
ATOM   2496  SG  CYS A 155       5.743  -8.965  14.014  1.00 59.55           S  
ATOM   2497  HG  CYS A 155       6.966  -9.296  13.589  1.00 59.55           H  
ATOM   2498  N   THR A 156       3.518 -11.151  10.812  1.00 52.62           N  
ATOM   2499  H   THR A 156       4.326 -11.541  10.348  1.00 52.62           H  
ATOM   2500  CA  THR A 156       2.289 -11.962  10.863  1.00 52.62           C  
ATOM   2501  HA  THR A 156       1.429 -11.327  10.648  1.00 52.62           H  
ATOM   2502  C   THR A 156       2.109 -12.560  12.266  1.00 52.62           C  
ATOM   2503  CB  THR A 156       2.324 -13.079   9.805  1.00 52.62           C  
ATOM   2504  HB  THR A 156       1.486 -13.756   9.975  1.00 52.62           H  
ATOM   2505  O   THR A 156       2.914 -13.401  12.665  1.00 52.62           O  
ATOM   2506  CG2 THR A 156       2.222 -12.523   8.384  1.00 52.62           C  
ATOM   2507 HG21 THR A 156       3.065 -11.865   8.171  1.00 52.62           H  
ATOM   2508 HG22 THR A 156       2.226 -13.350   7.674  1.00 52.62           H  
ATOM   2509 HG23 THR A 156       1.291 -11.967   8.272  1.00 52.62           H  
ATOM   2510  OG1 THR A 156       3.533 -13.802   9.899  1.00 52.62           O  
ATOM   2511  HG1 THR A 156       3.617 -14.072  10.816  1.00 52.62           H  
ATOM   2512  N   LYS A 157       1.061 -12.171  13.015  1.00 46.46           N  
ATOM   2513  H   LYS A 157       0.468 -11.435  12.657  1.00 46.46           H  
ATOM   2514  CA  LYS A 157       0.726 -12.771  14.332  1.00 46.46           C  
ATOM   2515  HA  LYS A 157       1.612 -12.742  14.967  1.00 46.46           H  
ATOM   2516  C   LYS A 157       0.343 -14.260  14.260  1.00 46.46           C  
ATOM   2517  CB  LYS A 157      -0.417 -12.005  15.039  1.00 46.46           C  
ATOM   2518  HB2 LYS A 157      -0.833 -12.650  15.813  1.00 46.46           H  
ATOM   2519  HB3 LYS A 157      -1.214 -11.811  14.322  1.00 46.46           H  
ATOM   2520  O   LYS A 157       0.337 -14.913  15.295  1.00 46.46           O  
ATOM   2521  CG  LYS A 157      -0.008 -10.692  15.729  1.00 46.46           C  
ATOM   2522  HG2 LYS A 157       0.297  -9.975  14.967  1.00 46.46           H  
ATOM   2523  HG3 LYS A 157       0.832 -10.875  16.399  1.00 46.46           H  
ATOM   2524  CD  LYS A 157      -1.192 -10.118  16.540  1.00 46.46           C  
ATOM   2525  HD2 LYS A 157      -2.065 -10.077  15.889  1.00 46.46           H  
ATOM   2526  HD3 LYS A 157      -1.413 -10.772  17.383  1.00 46.46           H  
ATOM   2527  CE  LYS A 157      -0.883  -8.699  17.043  1.00 46.46           C  
ATOM   2528  HE2 LYS A 157      -0.497  -8.147  16.186  1.00 46.46           H  
ATOM   2529  HE3 LYS A 157      -0.108  -8.731  17.808  1.00 46.46           H  
ATOM   2530  NZ  LYS A 157      -2.079  -7.957  17.516  1.00 46.46           N  
ATOM   2531  HZ1 LYS A 157      -2.318  -8.147  18.479  1.00 46.46           H  
ATOM   2532  HZ2 LYS A 157      -2.870  -8.142  16.917  1.00 46.46           H  
ATOM   2533  HZ3 LYS A 157      -1.953  -6.965  17.375  1.00 46.46           H  
ATOM   2534  N   ASP A 158       0.026 -14.794  13.080  1.00 42.69           N  
ATOM   2535  H   ASP A 158      -0.053 -14.178  12.284  1.00 42.69           H  
ATOM   2536  CA  ASP A 158      -0.537 -16.147  12.937  1.00 42.69           C  
ATOM   2537  HA  ASP A 158      -1.393 -16.244  13.605  1.00 42.69           H  
ATOM   2538  C   ASP A 158       0.418 -17.292  13.298  1.00 42.69           C  
ATOM   2539  CB  ASP A 158      -1.026 -16.360  11.495  1.00 42.69           C  
ATOM   2540  HB2 ASP A 158      -1.233 -17.419  11.342  1.00 42.69           H  
ATOM   2541  HB3 ASP A 158      -0.232 -16.076  10.804  1.00 42.69           H  
ATOM   2542  O   ASP A 158      -0.035 -18.411  13.544  1.00 42.69           O  
ATOM   2543  CG  ASP A 158      -2.304 -15.593  11.154  1.00 42.69           C  
ATOM   2544  OD1 ASP A 158      -3.028 -15.196  12.092  1.00 42.69           O  
ATOM   2545  OD2 ASP A 158      -2.513 -15.375   9.942  1.00 42.69           O  
ATOM   2546  N   THR A 159       1.740 -17.084  13.335  1.00 40.57           N  
ATOM   2547  H   THR A 159       2.110 -16.154  13.197  1.00 40.57           H  
ATOM   2548  CA  THR A 159       2.618 -18.154  13.816  1.00 40.57           C  
ATOM   2549  HA  THR A 159       2.287 -19.089  13.365  1.00 40.57           H  
ATOM   2550  C   THR A 159       2.457 -18.301  15.327  1.00 40.57           C  
ATOM   2551  CB  THR A 159       4.089 -17.984  13.415  1.00 40.57           C  
ATOM   2552  HB  THR A 159       4.684 -18.717  13.960  1.00 40.57           H  
ATOM   2553  O   THR A 159       2.802 -17.401  16.085  1.00 40.57           O  
ATOM   2554  CG2 THR A 159       4.287 -18.234  11.919  1.00 40.57           C  
ATOM   2555 HG21 THR A 159       3.709 -17.510  11.344  1.00 40.57           H  
ATOM   2556 HG22 THR A 159       3.958 -19.241  11.663  1.00 40.57           H  
ATOM   2557 HG23 THR A 159       5.342 -18.124  11.670  1.00 40.57           H  
ATOM   2558  OG1 THR A 159       4.583 -16.702  13.708  1.00 40.57           O  
ATOM   2559  HG1 THR A 159       4.495 -16.571  14.655  1.00 40.57           H  
ATOM   2560  N   SER A 160       2.005 -19.477  15.771  1.00 40.35           N  
ATOM   2561  H   SER A 160       1.630 -20.121  15.089  1.00 40.35           H  
ATOM   2562  CA  SER A 160       1.935 -19.877  17.189  1.00 40.35           C  
ATOM   2563  HA  SER A 160       1.166 -19.287  17.689  1.00 40.35           H  
ATOM   2564  C   SER A 160       3.250 -19.683  17.951  1.00 40.35           C  
ATOM   2565  CB  SER A 160       1.559 -21.357  17.265  1.00 40.35           C  
ATOM   2566  HB2 SER A 160       1.538 -21.674  18.308  1.00 40.35           H  
ATOM   2567  HB3 SER A 160       0.565 -21.494  16.839  1.00 40.35           H  
ATOM   2568  O   SER A 160       3.256 -19.465  19.161  1.00 40.35           O  
ATOM   2569  OG  SER A 160       2.494 -22.146  16.540  1.00 40.35           O  
ATOM   2570  HG  SER A 160       2.176 -23.051  16.552  1.00 40.35           H  
ATOM   2571  N   LYS A 161       4.386 -19.729  17.245  1.00 40.98           N  
ATOM   2572  H   LYS A 161       4.291 -19.931  16.260  1.00 40.98           H  
ATOM   2573  CA  LYS A 161       5.634 -19.148  17.730  1.00 40.98           C  
ATOM   2574  HA  LYS A 161       5.783 -19.415  18.777  1.00 40.98           H  
ATOM   2575  C   LYS A 161       5.489 -17.633  17.656  1.00 40.98           C  
ATOM   2576  CB  LYS A 161       6.832 -19.650  16.908  1.00 40.98           C  
ATOM   2577  HB2 LYS A 161       7.697 -19.029  17.144  1.00 40.98           H  
ATOM   2578  HB3 LYS A 161       6.617 -19.549  15.844  1.00 40.98           H  
ATOM   2579  O   LYS A 161       5.662 -17.061  16.579  1.00 40.98           O  
ATOM   2580  CG  LYS A 161       7.172 -21.108  17.241  1.00 40.98           C  
ATOM   2581  HG2 LYS A 161       6.322 -21.745  16.995  1.00 40.98           H  
ATOM   2582  HG3 LYS A 161       7.376 -21.191  18.308  1.00 40.98           H  
ATOM   2583  CD  LYS A 161       8.402 -21.582  16.456  1.00 40.98           C  
ATOM   2584  HD2 LYS A 161       9.246 -20.932  16.687  1.00 40.98           H  
ATOM   2585  HD3 LYS A 161       8.186 -21.529  15.389  1.00 40.98           H  
ATOM   2586  CE  LYS A 161       8.732 -23.026  16.855  1.00 40.98           C  
ATOM   2587  HE2 LYS A 161       7.860 -23.648  16.657  1.00 40.98           H  
ATOM   2588  HE3 LYS A 161       8.918 -23.052  17.928  1.00 40.98           H  
ATOM   2589  NZ  LYS A 161       9.912 -23.548  16.120  1.00 40.98           N  
ATOM   2590  HZ1 LYS A 161       9.739 -23.548  15.125  1.00 40.98           H  
ATOM   2591  HZ2 LYS A 161      10.111 -24.494  16.411  1.00 40.98           H  
ATOM   2592  HZ3 LYS A 161      10.725 -22.981  16.313  1.00 40.98           H  
ATOM   2593  N   GLY A 162       5.198 -17.003  18.798  1.00 43.19           N  
ATOM   2594  H   GLY A 162       4.937 -17.561  19.599  1.00 43.19           H  
ATOM   2595  CA  GLY A 162       5.337 -15.554  18.948  1.00 43.19           C  
ATOM   2596  HA2 GLY A 162       4.503 -15.062  18.448  1.00 43.19           H  
ATOM   2597  HA3 GLY A 162       5.340 -15.279  20.003  1.00 43.19           H  
ATOM   2598  C   GLY A 162       6.652 -15.111  18.310  1.00 43.19           C  
ATOM   2599  O   GLY A 162       7.627 -15.861  18.363  1.00 43.19           O  
ATOM   2600  N   CYS A 163       6.658 -13.968  17.624  1.00 44.78           N  
ATOM   2601  H   CYS A 163       5.809 -13.423  17.577  1.00 44.78           H  
ATOM   2602  CA  CYS A 163       7.800 -13.557  16.813  1.00 44.78           C  
ATOM   2603  HA  CYS A 163       7.923 -14.271  15.999  1.00 44.78           H  
ATOM   2604  C   CYS A 163       9.083 -13.567  17.666  1.00 44.78           C  
ATOM   2605  CB  CYS A 163       7.492 -12.186  16.202  1.00 44.78           C  
ATOM   2606  HB2 CYS A 163       7.217 -11.507  17.009  1.00 44.78           H  
ATOM   2607  HB3 CYS A 163       6.628 -12.273  15.544  1.00 44.78           H  
ATOM   2608  O   CYS A 163       9.333 -12.648  18.438  1.00 44.78           O  
ATOM   2609  SG  CYS A 163       8.856 -11.465  15.252  1.00 44.78           S  
ATOM   2610  N   SER A 164       9.895 -14.620  17.547  1.00 46.16           N  
ATOM   2611  H   SER A 164       9.572 -15.405  17.000  1.00 46.16           H  
ATOM   2612  CA  SER A 164      11.047 -14.848  18.429  1.00 46.16           C  
ATOM   2613  HA  SER A 164      10.721 -14.759  19.465  1.00 46.16           H  
ATOM   2614  C   SER A 164      12.146 -13.810  18.205  1.00 46.16           C  
ATOM   2615  CB  SER A 164      11.588 -16.264  18.216  1.00 46.16           C  
ATOM   2616  HB2 SER A 164      12.448 -16.429  18.865  1.00 46.16           H  
ATOM   2617  HB3 SER A 164      10.808 -16.979  18.480  1.00 46.16           H  
ATOM   2618  O   SER A 164      12.902 -13.498  19.116  1.00 46.16           O  
ATOM   2619  OG  SER A 164      11.961 -16.463  16.861  1.00 46.16           O  
ATOM   2620  HG  SER A 164      12.870 -16.171  16.756  1.00 46.16           H  
ATOM   2621  N   ASN A 165      12.204 -13.240  16.995  1.00 45.97           N  
ATOM   2622  H   ASN A 165      11.560 -13.580  16.295  1.00 45.97           H  
ATOM   2623  CA  ASN A 165      13.049 -12.089  16.674  1.00 45.97           C  
ATOM   2624  HA  ASN A 165      13.971 -12.153  17.251  1.00 45.97           H  
ATOM   2625  C   ASN A 165      12.411 -10.746  17.057  1.00 45.97           C  
ATOM   2626  CB  ASN A 165      13.403 -12.116  15.176  1.00 45.97           C  
ATOM   2627  HB2 ASN A 165      13.714 -11.116  14.871  1.00 45.97           H  
ATOM   2628  HB3 ASN A 165      12.530 -12.390  14.584  1.00 45.97           H  
ATOM   2629  O   ASN A 165      13.115  -9.740  17.129  1.00 45.97           O  
ATOM   2630  CG  ASN A 165      14.555 -13.045  14.849  1.00 45.97           C  
ATOM   2631  ND2 ASN A 165      14.922 -13.136  13.593  1.00 45.97           N  
ATOM   2632 HD21 ASN A 165      15.700 -13.753  13.408  1.00 45.97           H  
ATOM   2633 HD22 ASN A 165      14.452 -12.605  12.874  1.00 45.97           H  
ATOM   2634  OD1 ASN A 165      15.142 -13.700  15.689  1.00 45.97           O  
ATOM   2635  N   CYS A 166      11.107 -10.696  17.333  1.00 46.42           N  
ATOM   2636  H   CYS A 166      10.577 -11.554  17.377  1.00 46.42           H  
ATOM   2637  CA  CYS A 166      10.450  -9.497  17.838  1.00 46.42           C  
ATOM   2638  HA  CYS A 166      10.952  -8.625  17.419  1.00 46.42           H  
ATOM   2639  C   CYS A 166      10.613  -9.426  19.358  1.00 46.42           C  
ATOM   2640  CB  CYS A 166       8.986  -9.391  17.413  1.00 46.42           C  
ATOM   2641  HB2 CYS A 166       8.610  -8.431  17.764  1.00 46.42           H  
ATOM   2642  HB3 CYS A 166       8.419 -10.158  17.940  1.00 46.42           H  
ATOM   2643  O   CYS A 166       9.648  -9.328  20.105  1.00 46.42           O  
ATOM   2644  SG  CYS A 166       8.649  -9.485  15.639  1.00 46.42           S  
ATOM   2645  N   ASN A 167      11.864  -9.379  19.819  1.00 42.47           N  
ATOM   2646  H   ASN A 167      12.620  -9.543  19.170  1.00 42.47           H  
ATOM   2647  CA  ASN A 167      12.155  -8.730  21.099  1.00 42.47           C  
ATOM   2648  HA  ASN A 167      11.531  -9.169  21.877  1.00 42.47           H  
ATOM   2649  C   ASN A 167      11.798  -7.233  21.055  1.00 42.47           C  
ATOM   2650  CB  ASN A 167      13.639  -8.931  21.446  1.00 42.47           C  
ATOM   2651  HB2 ASN A 167      14.247  -8.900  20.541  1.00 42.47           H  
ATOM   2652  HB3 ASN A 167      13.966  -8.124  22.101  1.00 42.47           H  
ATOM   2653  O   ASN A 167      11.702  -6.577  22.092  1.00 42.47           O  
ATOM   2654  CG  ASN A 167      13.903 -10.222  22.196  1.00 42.47           C  
ATOM   2655  ND2 ASN A 167      15.149 -10.617  22.305  1.00 42.47           N  
ATOM   2656 HD21 ASN A 167      15.903 -10.114  21.860  1.00 42.47           H  
ATOM   2657 HD22 ASN A 167      15.283 -11.491  22.793  1.00 42.47           H  
ATOM   2658  OD1 ASN A 167      13.024 -10.868  22.732  1.00 42.47           O  
ATOM   2659  N   ASN A 168      11.584  -6.675  19.859  1.00 42.77           N  
ATOM   2660  H   ASN A 168      11.702  -7.249  19.036  1.00 42.77           H  
ATOM   2661  CA  ASN A 168      10.990  -5.363  19.702  1.00 42.77           C  
ATOM   2662  HA  ASN A 168      11.496  -4.675  20.378  1.00 42.77           H  
ATOM   2663  C   ASN A 168       9.522  -5.402  20.142  1.00 42.77           C  
ATOM   2664  CB  ASN A 168      11.176  -4.872  18.250  1.00 42.77           C  
ATOM   2665  HB2 ASN A 168      10.267  -4.377  17.909  1.00 42.77           H  
ATOM   2666  HB3 ASN A 168      11.344  -5.715  17.579  1.00 42.77           H  
ATOM   2667  O   ASN A 168       8.627  -5.702  19.353  1.00 42.77           O  
ATOM   2668  CG  ASN A 168      12.304  -3.868  18.089  1.00 42.77           C  
ATOM   2669  ND2 ASN A 168      12.665  -3.555  16.867  1.00 42.77           N  
ATOM   2670 HD21 ASN A 168      12.180  -3.958  16.077  1.00 42.77           H  
ATOM   2671 HD22 ASN A 168      13.429  -2.902  16.772  1.00 42.77           H  
ATOM   2672  OD1 ASN A 168      12.868  -3.336  19.031  1.00 42.77           O  
ATOM   2673  N   LYS A 169       9.278  -4.974  21.388  1.00 44.11           N  
ATOM   2674  H   LYS A 169      10.070  -4.907  22.010  1.00 44.11           H  
ATOM   2675  CA  LYS A 169       7.960  -4.493  21.844  1.00 44.11           C  
ATOM   2676  HA  LYS A 169       7.279  -5.337  21.948  1.00 44.11           H  
ATOM   2677  C   LYS A 169       7.308  -3.549  20.820  1.00 44.11           C  
ATOM   2678  CB  LYS A 169       8.101  -3.764  23.193  1.00 44.11           C  
ATOM   2679  HB2 LYS A 169       7.182  -3.207  23.378  1.00 44.11           H  
ATOM   2680  HB3 LYS A 169       8.920  -3.047  23.140  1.00 44.11           H  
ATOM   2681  O   LYS A 169       6.091  -3.532  20.709  1.00 44.11           O  
ATOM   2682  CG  LYS A 169       8.319  -4.726  24.371  1.00 44.11           C  
ATOM   2683  HG2 LYS A 169       9.252  -5.271  24.229  1.00 44.11           H  
ATOM   2684  HG3 LYS A 169       7.496  -5.440  24.399  1.00 44.11           H  
ATOM   2685  CD  LYS A 169       8.371  -3.964  25.704  1.00 44.11           C  
ATOM   2686  HD2 LYS A 169       9.230  -3.294  25.698  1.00 44.11           H  
ATOM   2687  HD3 LYS A 169       7.458  -3.378  25.812  1.00 44.11           H  
ATOM   2688  CE  LYS A 169       8.485  -4.961  26.865  1.00 44.11           C  
ATOM   2689  HE2 LYS A 169       9.384  -5.561  26.719  1.00 44.11           H  
ATOM   2690  HE3 LYS A 169       7.631  -5.637  26.822  1.00 44.11           H  
ATOM   2691  NZ  LYS A 169       8.529  -4.283  28.186  1.00 44.11           N  
ATOM   2692  HZ1 LYS A 169       9.335  -3.678  28.250  1.00 44.11           H  
ATOM   2693  HZ2 LYS A 169       8.584  -4.969  28.924  1.00 44.11           H  
ATOM   2694  HZ3 LYS A 169       7.690  -3.738  28.326  1.00 44.11           H  
ATOM   2695  N   SER A 170       8.123  -2.844  20.031  1.00 45.28           N  
ATOM   2696  H   SER A 170       9.118  -2.940  20.180  1.00 45.28           H  
ATOM   2697  CA  SER A 170       7.721  -1.897  18.996  1.00 45.28           C  
ATOM   2698  HA  SER A 170       6.948  -1.254  19.418  1.00 45.28           H  
ATOM   2699  C   SER A 170       7.146  -2.484  17.706  1.00 45.28           C  
ATOM   2700  CB  SER A 170       8.908  -1.002  18.643  1.00 45.28           C  
ATOM   2701  HB2 SER A 170       8.601  -0.269  17.897  1.00 45.28           H  
ATOM   2702  HB3 SER A 170       9.234  -0.470  19.537  1.00 45.28           H  
ATOM   2703  O   SER A 170       6.575  -1.722  16.932  1.00 45.28           O  
ATOM   2704  OG  SER A 170       9.974  -1.789  18.137  1.00 45.28           O  
ATOM   2705  HG  SER A 170      10.667  -1.192  17.847  1.00 45.28           H  
ATOM   2706  N   CYS A 171       7.254  -3.792  17.428  1.00 50.55           N  
ATOM   2707  H   CYS A 171       7.730  -4.404  18.076  1.00 50.55           H  
ATOM   2708  CA  CYS A 171       6.778  -4.339  16.143  1.00 50.55           C  
ATOM   2709  HA  CYS A 171       7.296  -3.835  15.328  1.00 50.55           H  
ATOM   2710  C   CYS A 171       5.282  -4.096  15.900  1.00 50.55           C  
ATOM   2711  CB  CYS A 171       7.080  -5.842  16.078  1.00 50.55           C  
ATOM   2712  HB2 CYS A 171       6.452  -6.309  15.318  1.00 50.55           H  
ATOM   2713  HB3 CYS A 171       6.875  -6.313  17.040  1.00 50.55           H  
ATOM   2714  O   CYS A 171       4.865  -3.941  14.755  1.00 50.55           O  
ATOM   2715  SG  CYS A 171       8.818  -6.079  15.619  1.00 50.55           S  
ATOM   2716  HG  CYS A 171       8.700  -5.650  14.359  1.00 50.55           H  
ATOM   2717  N   ILE A 172       4.497  -4.067  16.980  1.00 52.62           N  
ATOM   2718  H   ILE A 172       4.944  -4.172  17.880  1.00 52.62           H  
ATOM   2719  CA  ILE A 172       3.046  -3.843  16.974  1.00 52.62           C  
ATOM   2720  HA  ILE A 172       2.758  -3.517  15.974  1.00 52.62           H  
ATOM   2721  C   ILE A 172       2.697  -2.669  17.913  1.00 52.62           C  
ATOM   2722  CB  ILE A 172       2.292  -5.172  17.268  1.00 52.62           C  
ATOM   2723  HB  ILE A 172       2.408  -5.411  18.325  1.00 52.62           H  
ATOM   2724  O   ILE A 172       1.555  -2.509  18.341  1.00 52.62           O  
ATOM   2725  CG1 ILE A 172       2.897  -6.339  16.444  1.00 52.62           C  
ATOM   2726 HG12 ILE A 172       3.922  -6.507  16.774  1.00 52.62           H  
ATOM   2727 HG13 ILE A 172       2.924  -6.066  15.390  1.00 52.62           H  
ATOM   2728  CG2 ILE A 172       0.791  -5.069  16.959  1.00 52.62           C  
ATOM   2729 HG21 ILE A 172       0.299  -4.383  17.648  1.00 52.62           H  
ATOM   2730 HG22 ILE A 172       0.290  -6.026  17.103  1.00 52.62           H  
ATOM   2731 HG23 ILE A 172       0.645  -4.748  15.927  1.00 52.62           H  
ATOM   2732  CD1 ILE A 172       2.200  -7.693  16.574  1.00 52.62           C  
ATOM   2733 HD11 ILE A 172       2.882  -8.479  16.249  1.00 52.62           H  
ATOM   2734 HD12 ILE A 172       1.911  -7.877  17.609  1.00 52.62           H  
ATOM   2735 HD13 ILE A 172       1.339  -7.706  15.906  1.00 52.62           H  
ATOM   2736  N   GLU A 173       3.672  -1.813  18.254  1.00 50.75           N  
ATOM   2737  H   GLU A 173       4.567  -1.881  17.792  1.00 50.75           H  
ATOM   2738  CA  GLU A 173       3.335  -0.548  18.910  1.00 50.75           C  
ATOM   2739  HA  GLU A 173       2.689  -0.759  19.763  1.00 50.75           H  
ATOM   2740  C   GLU A 173       2.525   0.287  17.915  1.00 50.75           C  
ATOM   2741  CB  GLU A 173       4.569   0.207  19.444  1.00 50.75           C  
ATOM   2742  HB2 GLU A 173       4.337   1.271  19.494  1.00 50.75           H  
ATOM   2743  HB3 GLU A 173       5.401   0.075  18.753  1.00 50.75           H  
ATOM   2744  O   GLU A 173       2.978   0.579  16.810  1.00 50.75           O  
ATOM   2745  CG  GLU A 173       4.939  -0.260  20.869  1.00 50.75           C  
ATOM   2746  HG2 GLU A 173       4.134   0.039  21.541  1.00 50.75           H  
ATOM   2747  HG3 GLU A 173       4.972  -1.349  20.879  1.00 50.75           H  
ATOM   2748  CD  GLU A 173       6.273   0.291  21.419  1.00 50.75           C  
ATOM   2749  OE1 GLU A 173       6.681  -0.141  22.526  1.00 50.75           O  
ATOM   2750  OE2 GLU A 173       6.923   1.115  20.737  1.00 50.75           O  
ATOM   2751  N   ASN A 174       1.311   0.656  18.323  1.00 56.02           N  
ATOM   2752  H   ASN A 174       1.022   0.369  19.247  1.00 56.02           H  
ATOM   2753  CA  ASN A 174       0.364   1.444  17.541  1.00 56.02           C  
ATOM   2754  HA  ASN A 174      -0.481   1.637  18.202  1.00 56.02           H  
ATOM   2755  C   ASN A 174      -0.242   0.740  16.312  1.00 56.02           C  
ATOM   2756  CB  ASN A 174       0.968   2.815  17.212  1.00 56.02           C  
ATOM   2757  HB2 ASN A 174       1.695   2.722  16.406  1.00 56.02           H  
ATOM   2758  HB3 ASN A 174       0.152   3.448  16.861  1.00 56.02           H  
ATOM   2759  O   ASN A 174      -0.473   1.381  15.289  1.00 56.02           O  
ATOM   2760  CG  ASN A 174       1.596   3.497  18.405  1.00 56.02           C  
ATOM   2761  ND2 ASN A 174       2.835   3.908  18.300  1.00 56.02           N  
ATOM   2762 HD21 ASN A 174       3.255   4.279  19.141  1.00 56.02           H  
ATOM   2763 HD22 ASN A 174       3.379   3.642  17.492  1.00 56.02           H  
ATOM   2764  OD1 ASN A 174       0.992   3.644  19.450  1.00 56.02           O  
ATOM   2765  N   GLU A 175      -0.584  -0.551  16.413  1.00 67.96           N  
ATOM   2766  H   GLU A 175      -0.281  -1.066  17.227  1.00 67.96           H  
ATOM   2767  CA  GLU A 175      -1.325  -1.275  15.359  1.00 67.96           C  
ATOM   2768  HA  GLU A 175      -0.665  -1.398  14.500  1.00 67.96           H  
ATOM   2769  C   GLU A 175      -2.582  -0.529  14.885  1.00 67.96           C  
ATOM   2770  CB  GLU A 175      -1.721  -2.664  15.884  1.00 67.96           C  
ATOM   2771  HB2 GLU A 175      -2.481  -2.572  16.660  1.00 67.96           H  
ATOM   2772  HB3 GLU A 175      -0.827  -3.106  16.325  1.00 67.96           H  
ATOM   2773  O   GLU A 175      -2.910  -0.520  13.700  1.00 67.96           O  
ATOM   2774  CG  GLU A 175      -2.227  -3.577  14.759  1.00 67.96           C  
ATOM   2775  HG2 GLU A 175      -1.535  -3.496  13.921  1.00 67.96           H  
ATOM   2776  HG3 GLU A 175      -3.195  -3.213  14.417  1.00 67.96           H  
ATOM   2777  CD  GLU A 175      -2.366  -5.069  15.114  1.00 67.96           C  
ATOM   2778  OE1 GLU A 175      -2.572  -5.817  14.129  1.00 67.96           O  
ATOM   2779  OE2 GLU A 175      -2.249  -5.498  16.290  1.00 67.96           O  
ATOM   2780  N   GLU A 176      -3.256   0.163  15.800  1.00 65.49           N  
ATOM   2781  H   GLU A 176      -2.969   0.093  16.766  1.00 65.49           H  
ATOM   2782  CA  GLU A 176      -4.442   0.949  15.478  1.00 65.49           C  
ATOM   2783  HA  GLU A 176      -5.103   0.344  14.858  1.00 65.49           H  
ATOM   2784  C   GLU A 176      -4.147   2.245  14.698  1.00 65.49           C  
ATOM   2785  CB  GLU A 176      -5.187   1.297  16.758  1.00 65.49           C  
ATOM   2786  HB2 GLU A 176      -6.144   1.695  16.422  1.00 65.49           H  
ATOM   2787  HB3 GLU A 176      -4.629   2.069  17.289  1.00 65.49           H  
ATOM   2788  O   GLU A 176      -5.067   2.858  14.157  1.00 65.49           O  
ATOM   2789  CG  GLU A 176      -5.474   0.142  17.730  1.00 65.49           C  
ATOM   2790  HG2 GLU A 176      -5.870  -0.702  17.165  1.00 65.49           H  
ATOM   2791  HG3 GLU A 176      -4.544  -0.163  18.210  1.00 65.49           H  
ATOM   2792  CD  GLU A 176      -6.495   0.568  18.794  1.00 65.49           C  
ATOM   2793  OE1 GLU A 176      -6.933  -0.293  19.577  1.00 65.49           O  
ATOM   2794  OE2 GLU A 176      -6.856   1.768  18.791  1.00 65.49           O  
ATOM   2795  N   LEU A 177      -2.882   2.680  14.624  1.00 66.29           N  
ATOM   2796  H   LEU A 177      -2.160   2.118  15.052  1.00 66.29           H  
ATOM   2797  CA  LEU A 177      -2.452   3.813  13.796  1.00 66.29           C  
ATOM   2798  HA  LEU A 177      -3.278   4.522  13.727  1.00 66.29           H  
ATOM   2799  C   LEU A 177      -2.122   3.405  12.354  1.00 66.29           C  
ATOM   2800  CB  LEU A 177      -1.273   4.568  14.436  1.00 66.29           C  
ATOM   2801  HB2 LEU A 177      -0.438   3.879  14.561  1.00 66.29           H  
ATOM   2802  HB3 LEU A 177      -0.949   5.338  13.736  1.00 66.29           H  
ATOM   2803  O   LEU A 177      -2.043   4.269  11.483  1.00 66.29           O  
ATOM   2804  CG  LEU A 177      -1.576   5.255  15.780  1.00 66.29           C  
ATOM   2805  HG  LEU A 177      -1.816   4.499  16.529  1.00 66.29           H  
ATOM   2806  CD1 LEU A 177      -0.346   6.046  16.240  1.00 66.29           C  
ATOM   2807 HD11 LEU A 177       0.561   5.448  16.155  1.00 66.29           H  
ATOM   2808 HD12 LEU A 177      -0.474   6.353  17.277  1.00 66.29           H  
ATOM   2809 HD13 LEU A 177      -0.219   6.930  15.616  1.00 66.29           H  
ATOM   2810  CD2 LEU A 177      -2.741   6.247  15.700  1.00 66.29           C  
ATOM   2811 HD21 LEU A 177      -3.674   5.714  15.518  1.00 66.29           H  
ATOM   2812 HD22 LEU A 177      -2.571   6.962  14.895  1.00 66.29           H  
ATOM   2813 HD23 LEU A 177      -2.830   6.784  16.645  1.00 66.29           H  
ATOM   2814  N   ILE A 178      -1.977   2.107  12.070  1.00 79.33           N  
ATOM   2815  H   ILE A 178      -2.078   1.444  12.825  1.00 79.33           H  
ATOM   2816  CA  ILE A 178      -1.631   1.596  10.735  1.00 79.33           C  
ATOM   2817  HA  ILE A 178      -0.645   1.984  10.477  1.00 79.33           H  
ATOM   2818  C   ILE A 178      -2.572   2.111   9.632  1.00 79.33           C  
ATOM   2819  CB  ILE A 178      -1.546   0.054  10.774  1.00 79.33           C  
ATOM   2820  HB  ILE A 178      -2.446  -0.333  11.252  1.00 79.33           H  
ATOM   2821  O   ILE A 178      -2.062   2.586   8.614  1.00 79.33           O  
ATOM   2822  CG1 ILE A 178      -0.367  -0.442  11.639  1.00 79.33           C  
ATOM   2823 HG12 ILE A 178      -0.467  -1.518  11.781  1.00 79.33           H  
ATOM   2824 HG13 ILE A 178      -0.429   0.018  12.625  1.00 79.33           H  
ATOM   2825  CG2 ILE A 178      -1.520  -0.585   9.383  1.00 79.33           C  
ATOM   2826 HG21 ILE A 178      -0.684  -0.198   8.799  1.00 79.33           H  
ATOM   2827 HG22 ILE A 178      -2.451  -0.395   8.850  1.00 79.33           H  
ATOM   2828 HG23 ILE A 178      -1.419  -1.661   9.526  1.00 79.33           H  
ATOM   2829  CD1 ILE A 178       1.033  -0.164  11.082  1.00 79.33           C  
ATOM   2830 HD11 ILE A 178       1.773  -0.466  11.823  1.00 79.33           H  
ATOM   2831 HD12 ILE A 178       1.191  -0.744  10.172  1.00 79.33           H  
ATOM   2832 HD13 ILE A 178       1.172   0.897  10.879  1.00 79.33           H  
ATOM   2833  N   PRO A 179      -3.912   2.102   9.799  1.00 79.66           N  
ATOM   2834  CA  PRO A 179      -4.810   2.664   8.792  1.00 79.66           C  
ATOM   2835  HA  PRO A 179      -4.682   2.121   7.855  1.00 79.66           H  
ATOM   2836  C   PRO A 179      -4.574   4.160   8.539  1.00 79.66           C  
ATOM   2837  CB  PRO A 179      -6.218   2.409   9.331  1.00 79.66           C  
ATOM   2838  HB2 PRO A 179      -6.514   3.250   9.958  1.00 79.66           H  
ATOM   2839  HB3 PRO A 179      -6.941   2.237   8.534  1.00 79.66           H  
ATOM   2840  O   PRO A 179      -4.670   4.608   7.404  1.00 79.66           O  
ATOM   2841  CG  PRO A 179      -6.056   1.195  10.233  1.00 79.66           C  
ATOM   2842  HG2 PRO A 179      -6.845   1.132  10.982  1.00 79.66           H  
ATOM   2843  HG3 PRO A 179      -6.009   0.287   9.632  1.00 79.66           H  
ATOM   2844  CD  PRO A 179      -4.697   1.477  10.860  1.00 79.66           C  
ATOM   2845  HD2 PRO A 179      -4.814   2.179  11.685  1.00 79.66           H  
ATOM   2846  HD3 PRO A 179      -4.270   0.542  11.224  1.00 79.66           H  
ATOM   2847  N   TYR A 180      -4.194   4.929   9.563  1.00 72.31           N  
ATOM   2848  H   TYR A 180      -4.044   4.499  10.465  1.00 72.31           H  
ATOM   2849  CA  TYR A 180      -3.904   6.360   9.429  1.00 72.31           C  
ATOM   2850  HA  TYR A 180      -4.692   6.822   8.833  1.00 72.31           H  
ATOM   2851  C   TYR A 180      -2.579   6.615   8.706  1.00 72.31           C  
ATOM   2852  CB  TYR A 180      -3.898   7.025  10.809  1.00 72.31           C  
ATOM   2853  HB2 TYR A 180      -3.121   6.581  11.432  1.00 72.31           H  
ATOM   2854  HB3 TYR A 180      -3.638   8.076  10.682  1.00 72.31           H  
ATOM   2855  O   TYR A 180      -2.484   7.547   7.911  1.00 72.31           O  
ATOM   2856  CG  TYR A 180      -5.224   6.948  11.536  1.00 72.31           C  
ATOM   2857  CD1 TYR A 180      -6.196   7.940  11.319  1.00 72.31           C  
ATOM   2858  HD1 TYR A 180      -6.003   8.740  10.619  1.00 72.31           H  
ATOM   2859  CD2 TYR A 180      -5.500   5.875  12.405  1.00 72.31           C  
ATOM   2860  HD2 TYR A 180      -4.786   5.074  12.519  1.00 72.31           H  
ATOM   2861  CE1 TYR A 180      -7.427   7.878  11.996  1.00 72.31           C  
ATOM   2862  HE1 TYR A 180      -8.188   8.616  11.790  1.00 72.31           H  
ATOM   2863  CE2 TYR A 180      -6.721   5.814  13.099  1.00 72.31           C  
ATOM   2864  HE2 TYR A 180      -6.918   4.984  13.762  1.00 72.31           H  
ATOM   2865  OH  TYR A 180      -8.857   6.801  13.585  1.00 72.31           O  
ATOM   2866  HH  TYR A 180      -8.988   5.948  14.005  1.00 72.31           H  
ATOM   2867  CZ  TYR A 180      -7.683   6.826  12.901  1.00 72.31           C  
ATOM   2868  N   PHE A 181      -1.566   5.771   8.922  1.00 75.85           N  
ATOM   2869  H   PHE A 181      -1.673   5.054   9.624  1.00 75.85           H  
ATOM   2870  CA  PHE A 181      -0.329   5.824   8.139  1.00 75.85           C  
ATOM   2871  HA  PHE A 181       0.042   6.849   8.132  1.00 75.85           H  
ATOM   2872  C   PHE A 181      -0.550   5.460   6.673  1.00 75.85           C  
ATOM   2873  CB  PHE A 181       0.722   4.894   8.753  1.00 75.85           C  
ATOM   2874  HB2 PHE A 181       1.576   4.836   8.079  1.00 75.85           H  
ATOM   2875  HB3 PHE A 181       0.281   3.901   8.834  1.00 75.85           H  
ATOM   2876  O   PHE A 181       0.044   6.088   5.797  1.00 75.85           O  
ATOM   2877  CG  PHE A 181       1.243   5.311  10.108  1.00 75.85           C  
ATOM   2878  CD1 PHE A 181       1.498   6.665  10.377  1.00 75.85           C  
ATOM   2879  HD1 PHE A 181       1.338   7.427   9.629  1.00 75.85           H  
ATOM   2880  CD2 PHE A 181       1.454   4.349  11.114  1.00 75.85           C  
ATOM   2881  HD2 PHE A 181       1.268   3.303  10.917  1.00 75.85           H  
ATOM   2882  CE1 PHE A 181       1.877   7.058  11.663  1.00 75.85           C  
ATOM   2883  HE1 PHE A 181       1.915   8.113  11.890  1.00 75.85           H  
ATOM   2884  CE2 PHE A 181       1.915   4.740  12.383  1.00 75.85           C  
ATOM   2885  HE2 PHE A 181       2.088   3.995  13.145  1.00 75.85           H  
ATOM   2886  CZ  PHE A 181       2.121   6.101  12.661  1.00 75.85           C  
ATOM   2887  HZ  PHE A 181       2.422   6.410  13.651  1.00 75.85           H  
ATOM   2888  N   LEU A 182      -1.421   4.487   6.400  1.00 84.63           N  
ATOM   2889  H   LEU A 182      -1.843   3.983   7.167  1.00 84.63           H  
ATOM   2890  CA  LEU A 182      -1.839   4.175   5.036  1.00 84.63           C  
ATOM   2891  HA  LEU A 182      -0.953   4.019   4.420  1.00 84.63           H  
ATOM   2892  C   LEU A 182      -2.590   5.342   4.395  1.00 84.63           C  
ATOM   2893  CB  LEU A 182      -2.707   2.909   5.030  1.00 84.63           C  
ATOM   2894  HB2 LEU A 182      -3.252   2.874   4.087  1.00 84.63           H  
ATOM   2895  HB3 LEU A 182      -3.441   2.976   5.833  1.00 84.63           H  
ATOM   2896  O   LEU A 182      -2.257   5.713   3.274  1.00 84.63           O  
ATOM   2897  CG  LEU A 182      -1.933   1.594   5.178  1.00 84.63           C  
ATOM   2898  HG  LEU A 182      -1.363   1.593   6.108  1.00 84.63           H  
ATOM   2899  CD1 LEU A 182      -2.939   0.441   5.214  1.00 84.63           C  
ATOM   2900 HD11 LEU A 182      -3.535   0.436   4.302  1.00 84.63           H  
ATOM   2901 HD12 LEU A 182      -3.604   0.561   6.070  1.00 84.63           H  
ATOM   2902 HD13 LEU A 182      -2.420  -0.513   5.303  1.00 84.63           H  
ATOM   2903  CD2 LEU A 182      -0.981   1.376   4.000  1.00 84.63           C  
ATOM   2904 HD21 LEU A 182      -0.140   2.067   4.060  1.00 84.63           H  
ATOM   2905 HD22 LEU A 182      -0.591   0.358   4.009  1.00 84.63           H  
ATOM   2906 HD23 LEU A 182      -1.516   1.553   3.067  1.00 84.63           H  
ATOM   2907  N   LEU A 183      -3.543   5.949   5.110  1.00 79.59           N  
ATOM   2908  H   LEU A 183      -3.808   5.550   6.000  1.00 79.59           H  
ATOM   2909  CA  LEU A 183      -4.287   7.116   4.633  1.00 79.59           C  
ATOM   2910  HA  LEU A 183      -4.802   6.847   3.711  1.00 79.59           H  
ATOM   2911  C   LEU A 183      -3.328   8.266   4.309  1.00 79.59           C  
ATOM   2912  CB  LEU A 183      -5.326   7.526   5.695  1.00 79.59           C  
ATOM   2913  HB2 LEU A 183      -5.723   6.632   6.177  1.00 79.59           H  
ATOM   2914  HB3 LEU A 183      -4.825   8.105   6.471  1.00 79.59           H  
ATOM   2915  O   LEU A 183      -3.418   8.857   3.239  1.00 79.59           O  
ATOM   2916  CG  LEU A 183      -6.507   8.329   5.108  1.00 79.59           C  
ATOM   2917  HG  LEU A 183      -6.262   8.676   4.104  1.00 79.59           H  
ATOM   2918  CD1 LEU A 183      -7.782   7.483   5.047  1.00 79.59           C  
ATOM   2919 HD11 LEU A 183      -8.618   8.101   4.721  1.00 79.59           H  
ATOM   2920 HD12 LEU A 183      -8.018   7.062   6.024  1.00 79.59           H  
ATOM   2921 HD13 LEU A 183      -7.667   6.684   4.314  1.00 79.59           H  
ATOM   2922  CD2 LEU A 183      -6.810   9.553   5.968  1.00 79.59           C  
ATOM   2923 HD21 LEU A 183      -7.085   9.247   6.977  1.00 79.59           H  
ATOM   2924 HD22 LEU A 183      -7.634  10.115   5.527  1.00 79.59           H  
ATOM   2925 HD23 LEU A 183      -5.935  10.202   6.003  1.00 79.59           H  
ATOM   2926  N   PHE A 184      -2.344   8.502   5.183  1.00 73.42           N  
ATOM   2927  H   PHE A 184      -2.351   7.998   6.058  1.00 73.42           H  
ATOM   2928  CA  PHE A 184      -1.285   9.472   4.944  1.00 73.42           C  
ATOM   2929  HA  PHE A 184      -1.758  10.445   4.812  1.00 73.42           H  
ATOM   2930  C   PHE A 184      -0.517   9.164   3.651  1.00 73.42           C  
ATOM   2931  CB  PHE A 184      -0.347   9.554   6.160  1.00 73.42           C  
ATOM   2932  HB2 PHE A 184      -0.888  10.003   6.993  1.00 73.42           H  
ATOM   2933  HB3 PHE A 184      -0.060   8.546   6.458  1.00 73.42           H  
ATOM   2934  O   PHE A 184      -0.478  10.019   2.767  1.00 73.42           O  
ATOM   2935  CG  PHE A 184       0.913  10.359   5.903  1.00 73.42           C  
ATOM   2936  CD1 PHE A 184       2.179   9.874   6.281  1.00 73.42           C  
ATOM   2937  HD1 PHE A 184       2.251   8.933   6.807  1.00 73.42           H  
ATOM   2938  CD2 PHE A 184       0.835  11.551   5.172  1.00 73.42           C  
ATOM   2939  HD2 PHE A 184      -0.112  11.909   4.797  1.00 73.42           H  
ATOM   2940  CE1 PHE A 184       3.343  10.615   5.998  1.00 73.42           C  
ATOM   2941  HE1 PHE A 184       4.313  10.248   6.300  1.00 73.42           H  
ATOM   2942  CE2 PHE A 184       2.008  12.222   4.812  1.00 73.42           C  
ATOM   2943  HE2 PHE A 184       1.949  13.061   4.134  1.00 73.42           H  
ATOM   2944  CZ  PHE A 184       3.253  11.818   5.295  1.00 73.42           C  
ATOM   2945  HZ  PHE A 184       4.139  12.381   5.040  1.00 73.42           H  
ATOM   2946  N   LEU A 185       0.039   7.956   3.500  1.00 77.92           N  
ATOM   2947  H   LEU A 185      -0.070   7.274   4.237  1.00 77.92           H  
ATOM   2948  CA  LEU A 185       0.794   7.587   2.295  1.00 77.92           C  
ATOM   2949  HA  LEU A 185       1.618   8.290   2.173  1.00 77.92           H  
ATOM   2950  C   LEU A 185      -0.036   7.696   1.013  1.00 77.92           C  
ATOM   2951  CB  LEU A 185       1.358   6.165   2.421  1.00 77.92           C  
ATOM   2952  HB2 LEU A 185       0.578   5.501   2.794  1.00 77.92           H  
ATOM   2953  HB3 LEU A 185       1.626   5.824   1.421  1.00 77.92           H  
ATOM   2954  O   LEU A 185       0.475   8.121  -0.021  1.00 77.92           O  
ATOM   2955  CG  LEU A 185       2.607   6.033   3.305  1.00 77.92           C  
ATOM   2956  HG  LEU A 185       2.346   6.233   4.344  1.00 77.92           H  
ATOM   2957  CD1 LEU A 185       3.114   4.598   3.189  1.00 77.92           C  
ATOM   2958 HD11 LEU A 185       2.321   3.909   3.482  1.00 77.92           H  
ATOM   2959 HD12 LEU A 185       3.989   4.455   3.823  1.00 77.92           H  
ATOM   2960 HD13 LEU A 185       3.394   4.385   2.157  1.00 77.92           H  
ATOM   2961  CD2 LEU A 185       3.745   6.970   2.890  1.00 77.92           C  
ATOM   2962 HD21 LEU A 185       4.682   6.659   3.353  1.00 77.92           H  
ATOM   2963 HD22 LEU A 185       3.524   7.982   3.229  1.00 77.92           H  
ATOM   2964 HD23 LEU A 185       3.851   6.972   1.806  1.00 77.92           H  
ATOM   2965  N   LEU A 186      -1.315   7.341   1.094  1.00 82.95           N  
ATOM   2966  H   LEU A 186      -1.655   6.992   1.978  1.00 82.95           H  
ATOM   2967  CA  LEU A 186      -2.232   7.317  -0.037  1.00 82.95           C  
ATOM   2968  HA  LEU A 186      -1.661   7.117  -0.943  1.00 82.95           H  
ATOM   2969  C   LEU A 186      -2.933   8.654  -0.290  1.00 82.95           C  
ATOM   2970  CB  LEU A 186      -3.232   6.169   0.168  1.00 82.95           C  
ATOM   2971  HB2 LEU A 186      -3.677   6.261   1.158  1.00 82.95           H  
ATOM   2972  HB3 LEU A 186      -4.040   6.254  -0.559  1.00 82.95           H  
ATOM   2973  O   LEU A 186      -3.678   8.731  -1.257  1.00 82.95           O  
ATOM   2974  CG  LEU A 186      -2.587   4.784   0.004  1.00 82.95           C  
ATOM   2975  HG  LEU A 186      -1.672   4.711   0.591  1.00 82.95           H  
ATOM   2976  CD1 LEU A 186      -3.545   3.703   0.492  1.00 82.95           C  
ATOM   2977 HD11 LEU A 186      -3.737   3.875   1.551  1.00 82.95           H  
ATOM   2978 HD12 LEU A 186      -3.094   2.717   0.376  1.00 82.95           H  
ATOM   2979 HD13 LEU A 186      -4.479   3.748  -0.068  1.00 82.95           H  
ATOM   2980  CD2 LEU A 186      -2.266   4.504  -1.462  1.00 82.95           C  
ATOM   2981 HD21 LEU A 186      -2.132   3.430  -1.587  1.00 82.95           H  
ATOM   2982 HD22 LEU A 186      -3.094   4.813  -2.101  1.00 82.95           H  
ATOM   2983 HD23 LEU A 186      -1.358   5.028  -1.759  1.00 82.95           H  
ATOM   2984  N   THR A 187      -2.686   9.706   0.500  1.00 75.44           N  
ATOM   2985  H   THR A 187      -2.125   9.538   1.323  1.00 75.44           H  
ATOM   2986  CA  THR A 187      -3.402  10.998   0.401  1.00 75.44           C  
ATOM   2987  HA  THR A 187      -4.422  10.864   0.759  1.00 75.44           H  
ATOM   2988  C   THR A 187      -3.476  11.515  -1.036  1.00 75.44           C  
ATOM   2989  CB  THR A 187      -2.736  12.093   1.256  1.00 75.44           C  
ATOM   2990  HB  THR A 187      -1.749  12.314   0.850  1.00 75.44           H  
ATOM   2991  O   THR A 187      -4.543  11.896  -1.502  1.00 75.44           O  
ATOM   2992  CG2 THR A 187      -3.551  13.386   1.290  1.00 75.44           C  
ATOM   2993 HG21 THR A 187      -3.580  13.847   0.302  1.00 75.44           H  
ATOM   2994 HG22 THR A 187      -3.090  14.091   1.982  1.00 75.44           H  
ATOM   2995 HG23 THR A 187      -4.568  13.177   1.619  1.00 75.44           H  
ATOM   2996  OG1 THR A 187      -2.585  11.695   2.595  1.00 75.44           O  
ATOM   2997  HG1 THR A 187      -1.926  10.997   2.617  1.00 75.44           H  
ATOM   2998  N   ALA A 188      -2.359  11.492  -1.772  1.00 70.94           N  
ATOM   2999  H   ALA A 188      -1.506  11.144  -1.358  1.00 70.94           H  
ATOM   3000  CA  ALA A 188      -2.335  11.970  -3.149  1.00 70.94           C  
ATOM   3001  HA  ALA A 188      -2.802  12.955  -3.166  1.00 70.94           H  
ATOM   3002  C   ALA A 188      -3.125  11.071  -4.110  1.00 70.94           C  
ATOM   3003  CB  ALA A 188      -0.882  12.119  -3.594  1.00 70.94           C  
ATOM   3004  HB1 ALA A 188      -0.370  12.848  -2.967  1.00 70.94           H  
ATOM   3005  HB2 ALA A 188      -0.369  11.160  -3.522  1.00 70.94           H  
ATOM   3006  HB3 ALA A 188      -0.845  12.456  -4.629  1.00 70.94           H  
ATOM   3007  O   ALA A 188      -3.837  11.590  -4.964  1.00 70.94           O  
ATOM   3008  N   PHE A 189      -3.027   9.749  -3.939  1.00 80.47           N  
ATOM   3009  H   PHE A 189      -2.512   9.415  -3.137  1.00 80.47           H  
ATOM   3010  CA  PHE A 189      -3.769   8.762  -4.723  1.00 80.47           C  
ATOM   3011  HA  PHE A 189      -3.628   8.965  -5.785  1.00 80.47           H  
ATOM   3012  C   PHE A 189      -5.275   8.838  -4.451  1.00 80.47           C  
ATOM   3013  CB  PHE A 189      -3.217   7.362  -4.412  1.00 80.47           C  
ATOM   3014  HB2 PHE A 189      -3.167   7.225  -3.332  1.00 80.47           H  
ATOM   3015  HB3 PHE A 189      -2.200   7.293  -4.798  1.00 80.47           H  
ATOM   3016  O   PHE A 189      -6.057   8.777  -5.388  1.00 80.47           O  
ATOM   3017  CG  PHE A 189      -4.040   6.233  -5.000  1.00 80.47           C  
ATOM   3018  CD1 PHE A 189      -4.931   5.510  -4.185  1.00 80.47           C  
ATOM   3019  HD1 PHE A 189      -5.043   5.763  -3.141  1.00 80.47           H  
ATOM   3020  CD2 PHE A 189      -3.954   5.938  -6.373  1.00 80.47           C  
ATOM   3021  HD2 PHE A 189      -3.294   6.506  -7.012  1.00 80.47           H  
ATOM   3022  CE1 PHE A 189      -5.710   4.481  -4.738  1.00 80.47           C  
ATOM   3023  HE1 PHE A 189      -6.417   3.946  -4.121  1.00 80.47           H  
ATOM   3024  CE2 PHE A 189      -4.747   4.917  -6.924  1.00 80.47           C  
ATOM   3025  HE2 PHE A 189      -4.712   4.713  -7.984  1.00 80.47           H  
ATOM   3026  CZ  PHE A 189      -5.614   4.180  -6.104  1.00 80.47           C  
ATOM   3027  HZ  PHE A 189      -6.233   3.404  -6.530  1.00 80.47           H  
ATOM   3028  N   LEU A 190      -5.679   9.050  -3.196  1.00 78.60           N  
ATOM   3029  H   LEU A 190      -4.971   9.103  -2.479  1.00 78.60           H  
ATOM   3030  CA  LEU A 190      -7.077   9.177  -2.767  1.00 78.60           C  
ATOM   3031  HA  LEU A 190      -7.636   8.303  -3.101  1.00 78.60           H  
ATOM   3032  C   LEU A 190      -7.800  10.388  -3.373  1.00 78.60           C  
ATOM   3033  CB  LEU A 190      -7.116   9.253  -1.229  1.00 78.60           C  
ATOM   3034  HB2 LEU A 190      -6.400  10.005  -0.899  1.00 78.60           H  
ATOM   3035  HB3 LEU A 190      -8.105   9.589  -0.917  1.00 78.60           H  
ATOM   3036  O   LEU A 190      -9.023  10.452  -3.335  1.00 78.60           O  
ATOM   3037  CG  LEU A 190      -6.818   7.922  -0.523  1.00 78.60           C  
ATOM   3038  HG  LEU A 190      -5.908   7.479  -0.928  1.00 78.60           H  
ATOM   3039  CD1 LEU A 190      -6.626   8.144   0.979  1.00 78.60           C  
ATOM   3040 HD11 LEU A 190      -6.406   7.196   1.470  1.00 78.60           H  
ATOM   3041 HD12 LEU A 190      -5.792   8.825   1.146  1.00 78.60           H  
ATOM   3042 HD13 LEU A 190      -7.531   8.573   1.408  1.00 78.60           H  
ATOM   3043  CD2 LEU A 190      -7.956   6.924  -0.704  1.00 78.60           C  
ATOM   3044 HD21 LEU A 190      -7.775   6.043  -0.088  1.00 78.60           H  
ATOM   3045 HD22 LEU A 190      -8.900   7.378  -0.401  1.00 78.60           H  
ATOM   3046 HD23 LEU A 190      -8.036   6.631  -1.751  1.00 78.60           H  
ATOM   3047  N   ARG A 191      -7.065  11.349  -3.945  1.00 70.28           N  
ATOM   3048  H   ARG A 191      -6.060  11.246  -3.932  1.00 70.28           H  
ATOM   3049  CA  ARG A 191      -7.659  12.464  -4.699  1.00 70.28           C  
ATOM   3050  HA  ARG A 191      -8.579  12.776  -4.204  1.00 70.28           H  
ATOM   3051  C   ARG A 191      -8.086  12.066  -6.114  1.00 70.28           C  
ATOM   3052  CB  ARG A 191      -6.693  13.654  -4.745  1.00 70.28           C  
ATOM   3053  HB2 ARG A 191      -7.123  14.431  -5.377  1.00 70.28           H  
ATOM   3054  HB3 ARG A 191      -5.758  13.330  -5.202  1.00 70.28           H  
ATOM   3055  O   ARG A 191      -8.795  12.837  -6.752  1.00 70.28           O  
ATOM   3056  CG  ARG A 191      -6.435  14.262  -3.356  1.00 70.28           C  
ATOM   3057  HG2 ARG A 191      -6.028  13.505  -2.685  1.00 70.28           H  
ATOM   3058  HG3 ARG A 191      -7.382  14.606  -2.941  1.00 70.28           H  
ATOM   3059  CD  ARG A 191      -5.468  15.451  -3.419  1.00 70.28           C  
ATOM   3060  HD2 ARG A 191      -5.896  16.220  -4.061  1.00 70.28           H  
ATOM   3061  HD3 ARG A 191      -5.357  15.856  -2.413  1.00 70.28           H  
ATOM   3062  NE  ARG A 191      -4.152  15.041  -3.936  1.00 70.28           N  
ATOM   3063  HE  ARG A 191      -4.100  14.103  -4.307  1.00 70.28           H  
ATOM   3064  NH1 ARG A 191      -2.980  17.008  -3.628  1.00 70.28           N  
ATOM   3065 HH11 ARG A 191      -2.092  17.481  -3.714  1.00 70.28           H  
ATOM   3066 HH12 ARG A 191      -3.797  17.470  -3.256  1.00 70.28           H  
ATOM   3067  NH2 ARG A 191      -1.970  15.223  -4.459  1.00 70.28           N  
ATOM   3068 HH21 ARG A 191      -1.978  14.303  -4.875  1.00 70.28           H  
ATOM   3069 HH22 ARG A 191      -1.108  15.749  -4.437  1.00 70.28           H  
ATOM   3070  CZ  ARG A 191      -3.051  15.764  -4.001  1.00 70.28           C  
ATOM   3071  N   LEU A 192      -7.637  10.916  -6.624  1.00 70.70           N  
ATOM   3072  H   LEU A 192      -7.110  10.290  -6.031  1.00 70.70           H  
ATOM   3073  CA  LEU A 192      -7.989  10.456  -7.966  1.00 70.70           C  
ATOM   3074  HA  LEU A 192      -7.923  11.320  -8.627  1.00 70.70           H  
ATOM   3075  C   LEU A 192      -9.424   9.907  -8.002  1.00 70.70           C  
ATOM   3076  CB  LEU A 192      -7.003   9.396  -8.480  1.00 70.70           C  
ATOM   3077  HB2 LEU A 192      -7.037   8.534  -7.815  1.00 70.70           H  
ATOM   3078  HB3 LEU A 192      -7.340   9.060  -9.460  1.00 70.70           H  
ATOM   3079  O   LEU A 192      -9.817   9.208  -7.060  1.00 70.70           O  
ATOM   3080  CG  LEU A 192      -5.547   9.874  -8.606  1.00 70.70           C  
ATOM   3081  HG  LEU A 192      -5.190  10.235  -7.641  1.00 70.70           H  
ATOM   3082  CD1 LEU A 192      -4.669   8.697  -9.029  1.00 70.70           C  
ATOM   3083 HD11 LEU A 192      -4.981   8.344 -10.011  1.00 70.70           H  
ATOM   3084 HD12 LEU A 192      -3.625   9.008  -9.069  1.00 70.70           H  
ATOM   3085 HD13 LEU A 192      -4.781   7.886  -8.309  1.00 70.70           H  
ATOM   3086  CD2 LEU A 192      -5.391  10.990  -9.641  1.00 70.70           C  
ATOM   3087 HD21 LEU A 192      -5.906  11.889  -9.305  1.00 70.70           H  
ATOM   3088 HD22 LEU A 192      -5.809  10.671 -10.596  1.00 70.70           H  
ATOM   3089 HD23 LEU A 192      -4.335  11.227  -9.773  1.00 70.70           H  
ATOM   3090  N   PRO A 193     -10.182  10.148  -9.088  1.00 69.87           N  
ATOM   3091  CA  PRO A 193     -11.561   9.691  -9.200  1.00 69.87           C  
ATOM   3092  HA  PRO A 193     -12.085  10.216  -8.402  1.00 69.87           H  
ATOM   3093  C   PRO A 193     -11.747   8.163  -9.110  1.00 69.87           C  
ATOM   3094  CB  PRO A 193     -12.086  10.219 -10.533  1.00 69.87           C  
ATOM   3095  HB2 PRO A 193     -13.145  10.471 -10.479  1.00 69.87           H  
ATOM   3096  HB3 PRO A 193     -11.910   9.491 -11.325  1.00 69.87           H  
ATOM   3097  O   PRO A 193     -12.757   7.649  -8.647  1.00 69.87           O  
ATOM   3098  CG  PRO A 193     -11.222  11.448 -10.782  1.00 69.87           C  
ATOM   3099  HG2 PRO A 193     -11.622  12.296 -10.226  1.00 69.87           H  
ATOM   3100  HG3 PRO A 193     -11.148  11.681 -11.844  1.00 69.87           H  
ATOM   3101  CD  PRO A 193      -9.875  11.039 -10.199  1.00 69.87           C  
ATOM   3102  HD2 PRO A 193      -9.297  10.498 -10.948  1.00 69.87           H  
ATOM   3103  HD3 PRO A 193      -9.348  11.939  -9.883  1.00 69.87           H  
ATOM   3104  N   GLU A 194     -10.764   7.389  -9.535  1.00 74.76           N  
ATOM   3105  H   GLU A 194     -10.024   7.813 -10.075  1.00 74.76           H  
ATOM   3106  CA  GLU A 194     -10.878   5.930  -9.569  1.00 74.76           C  
ATOM   3107  HA  GLU A 194     -11.922   5.647  -9.706  1.00 74.76           H  
ATOM   3108  C   GLU A 194     -10.415   5.297  -8.242  1.00 74.76           C  
ATOM   3109  CB  GLU A 194     -10.105   5.398 -10.787  1.00 74.76           C  
ATOM   3110  HB2 GLU A 194      -9.037   5.564 -10.646  1.00 74.76           H  
ATOM   3111  HB3 GLU A 194     -10.263   4.320 -10.832  1.00 74.76           H  
ATOM   3112  O   GLU A 194     -10.627   4.107  -7.992  1.00 74.76           O  
ATOM   3113  CG  GLU A 194     -10.556   5.994 -12.140  1.00 74.76           C  
ATOM   3114  HG2 GLU A 194     -10.160   5.352 -12.927  1.00 74.76           H  
ATOM   3115  HG3 GLU A 194     -11.643   5.947 -12.196  1.00 74.76           H  
ATOM   3116  CD  GLU A 194     -10.079   7.438 -12.418  1.00 74.76           C  
ATOM   3117  OE1 GLU A 194     -10.627   8.061 -13.351  1.00 74.76           O  
ATOM   3118  OE2 GLU A 194      -9.186   7.932 -11.683  1.00 74.76           O  
ATOM   3119  N   SER A 195      -9.787   6.091  -7.363  1.00 78.61           N  
ATOM   3120  H   SER A 195      -9.743   7.074  -7.589  1.00 78.61           H  
ATOM   3121  CA  SER A 195      -9.065   5.618  -6.174  1.00 78.61           C  
ATOM   3122  HA  SER A 195      -8.237   4.987  -6.498  1.00 78.61           H  
ATOM   3123  C   SER A 195      -9.917   4.780  -5.222  1.00 78.61           C  
ATOM   3124  CB  SER A 195      -8.428   6.791  -5.438  1.00 78.61           C  
ATOM   3125  HB2 SER A 195      -7.808   7.341  -6.147  1.00 78.61           H  
ATOM   3126  HB3 SER A 195      -7.797   6.410  -4.635  1.00 78.61           H  
ATOM   3127  O   SER A 195      -9.474   3.715  -4.781  1.00 78.61           O  
ATOM   3128  OG  SER A 195      -9.400   7.653  -4.893  1.00 78.61           O  
ATOM   3129  HG  SER A 195      -9.626   8.317  -5.549  1.00 78.61           H  
ATOM   3130  N   TYR A 196     -11.150   5.209  -4.943  1.00 77.28           N  
ATOM   3131  H   TYR A 196     -11.419   6.120  -5.287  1.00 77.28           H  
ATOM   3132  CA  TYR A 196     -12.054   4.497  -4.039  1.00 77.28           C  
ATOM   3133  HA  TYR A 196     -11.519   4.299  -3.110  1.00 77.28           H  
ATOM   3134  C   TYR A 196     -12.490   3.147  -4.599  1.00 77.28           C  
ATOM   3135  CB  TYR A 196     -13.278   5.355  -3.705  1.00 77.28           C  
ATOM   3136  HB2 TYR A 196     -13.814   5.592  -4.625  1.00 77.28           H  
ATOM   3137  HB3 TYR A 196     -13.951   4.775  -3.073  1.00 77.28           H  
ATOM   3138  O   TYR A 196     -12.481   2.165  -3.859  1.00 77.28           O  
ATOM   3139  CG  TYR A 196     -12.930   6.629  -2.971  1.00 77.28           C  
ATOM   3140  CD1 TYR A 196     -12.427   6.585  -1.661  1.00 77.28           C  
ATOM   3141  HD1 TYR A 196     -12.305   5.634  -1.163  1.00 77.28           H  
ATOM   3142  CD2 TYR A 196     -13.058   7.862  -3.622  1.00 77.28           C  
ATOM   3143  HD2 TYR A 196     -13.481   7.888  -4.616  1.00 77.28           H  
ATOM   3144  CE1 TYR A 196     -12.047   7.784  -1.023  1.00 77.28           C  
ATOM   3145  HE1 TYR A 196     -11.585   7.779  -0.047  1.00 77.28           H  
ATOM   3146  CE2 TYR A 196     -12.676   9.057  -2.992  1.00 77.28           C  
ATOM   3147  HE2 TYR A 196     -12.774  10.005  -3.500  1.00 77.28           H  
ATOM   3148  OH  TYR A 196     -11.857  10.171  -1.052  1.00 77.28           O  
ATOM   3149  HH  TYR A 196     -11.957  10.116  -0.099  1.00 77.28           H  
ATOM   3150  CZ  TYR A 196     -12.186   9.018  -1.680  1.00 77.28           C  
ATOM   3151  N   GLU A 197     -12.805   3.058  -5.895  1.00 80.59           N  
ATOM   3152  H   GLU A 197     -12.736   3.882  -6.475  1.00 80.59           H  
ATOM   3153  CA  GLU A 197     -13.190   1.794  -6.536  1.00 80.59           C  
ATOM   3154  HA  GLU A 197     -14.034   1.365  -5.995  1.00 80.59           H  
ATOM   3155  C   GLU A 197     -12.026   0.790  -6.502  1.00 80.59           C  
ATOM   3156  CB  GLU A 197     -13.617   2.054  -7.991  1.00 80.59           C  
ATOM   3157  HB2 GLU A 197     -12.728   2.257  -8.588  1.00 80.59           H  
ATOM   3158  HB3 GLU A 197     -14.269   2.926  -8.034  1.00 80.59           H  
ATOM   3159  O   GLU A 197     -12.193  -0.400  -6.201  1.00 80.59           O  
ATOM   3160  CG  GLU A 197     -14.372   0.846  -8.572  1.00 80.59           C  
ATOM   3161  HG2 GLU A 197     -13.985  -0.071  -8.128  1.00 80.59           H  
ATOM   3162  HG3 GLU A 197     -15.422   0.917  -8.288  1.00 80.59           H  
ATOM   3163  CD  GLU A 197     -14.250   0.731 -10.098  1.00 80.59           C  
ATOM   3164  OE1 GLU A 197     -13.988  -0.410 -10.549  1.00 80.59           O  
ATOM   3165  OE2 GLU A 197     -14.381   1.755 -10.799  1.00 80.59           O  
ATOM   3166  N   ILE A 198     -10.805   1.269  -6.749  1.00 84.75           N  
ATOM   3167  H   ILE A 198     -10.727   2.238  -7.025  1.00 84.75           H  
ATOM   3168  CA  ILE A 198      -9.601   0.436  -6.702  1.00 84.75           C  
ATOM   3169  HA  ILE A 198      -9.748  -0.431  -7.346  1.00 84.75           H  
ATOM   3170  C   ILE A 198      -9.352  -0.059  -5.282  1.00 84.75           C  
ATOM   3171  CB  ILE A 198      -8.383   1.217  -7.205  1.00 84.75           C  
ATOM   3172  HB  ILE A 198      -8.271   2.084  -6.556  1.00 84.75           H  
ATOM   3173  O   ILE A 198      -9.051  -1.241  -5.109  1.00 84.75           O  
ATOM   3174  CG1 ILE A 198      -8.581   1.674  -8.662  1.00 84.75           C  
ATOM   3175 HG12 ILE A 198      -9.633   1.835  -8.897  1.00 84.75           H  
ATOM   3176 HG13 ILE A 198      -8.195   0.938  -9.367  1.00 84.75           H  
ATOM   3177  CG2 ILE A 198      -7.088   0.386  -7.122  1.00 84.75           C  
ATOM   3178 HG21 ILE A 198      -7.160  -0.483  -7.776  1.00 84.75           H  
ATOM   3179 HG22 ILE A 198      -6.237   0.994  -7.429  1.00 84.75           H  
ATOM   3180 HG23 ILE A 198      -6.920   0.039  -6.102  1.00 84.75           H  
ATOM   3181  CD1 ILE A 198      -7.863   2.998  -8.845  1.00 84.75           C  
ATOM   3182 HD11 ILE A 198      -6.785   2.873  -8.747  1.00 84.75           H  
ATOM   3183 HD12 ILE A 198      -8.169   3.703  -8.073  1.00 84.75           H  
ATOM   3184 HD13 ILE A 198      -8.165   3.436  -9.797  1.00 84.75           H  
ATOM   3185  N   ILE A 199      -9.477   0.808  -4.273  1.00 86.26           N  
ATOM   3186  H   ILE A 199      -9.714   1.766  -4.488  1.00 86.26           H  
ATOM   3187  CA  ILE A 199      -9.308   0.420  -2.869  1.00 86.26           C  
ATOM   3188  HA  ILE A 199      -8.356  -0.101  -2.766  1.00 86.26           H  
ATOM   3189  C   ILE A 199     -10.391  -0.572  -2.462  1.00 86.26           C  
ATOM   3190  CB  ILE A 199      -9.270   1.657  -1.948  1.00 86.26           C  
ATOM   3191  HB  ILE A 199     -10.086   2.326  -2.222  1.00 86.26           H  
ATOM   3192  O   ILE A 199     -10.046  -1.614  -1.915  1.00 86.26           O  
ATOM   3193  CG1 ILE A 199      -7.922   2.372  -2.164  1.00 86.26           C  
ATOM   3194 HG12 ILE A 199      -7.767   2.519  -3.233  1.00 86.26           H  
ATOM   3195 HG13 ILE A 199      -7.109   1.747  -1.796  1.00 86.26           H  
ATOM   3196  CG2 ILE A 199      -9.431   1.277  -0.462  1.00 86.26           C  
ATOM   3197 HG21 ILE A 199     -10.377   0.761  -0.297  1.00 86.26           H  
ATOM   3198 HG22 ILE A 199      -9.435   2.168   0.166  1.00 86.26           H  
ATOM   3199 HG23 ILE A 199      -8.628   0.611  -0.148  1.00 86.26           H  
ATOM   3200  CD1 ILE A 199      -7.846   3.737  -1.484  1.00 86.26           C  
ATOM   3201 HD11 ILE A 199      -8.700   4.341  -1.791  1.00 86.26           H  
ATOM   3202 HD12 ILE A 199      -7.841   3.626  -0.400  1.00 86.26           H  
ATOM   3203 HD13 ILE A 199      -6.925   4.238  -1.782  1.00 86.26           H  
ATOM   3204  N   LEU A 200     -11.663  -0.303  -2.767  1.00 83.53           N  
ATOM   3205  H   LEU A 200     -11.874   0.575  -3.221  1.00 83.53           H  
ATOM   3206  CA  LEU A 200     -12.789  -1.178  -2.437  1.00 83.53           C  
ATOM   3207  HA  LEU A 200     -12.835  -1.290  -1.353  1.00 83.53           H  
ATOM   3208  C   LEU A 200     -12.606  -2.568  -3.052  1.00 83.53           C  
ATOM   3209  CB  LEU A 200     -14.093  -0.519  -2.925  1.00 83.53           C  
ATOM   3210  HB2 LEU A 200     -14.228   0.428  -2.403  1.00 83.53           H  
ATOM   3211  HB3 LEU A 200     -13.997  -0.294  -3.988  1.00 83.53           H  
ATOM   3212  O   LEU A 200     -12.611  -3.572  -2.341  1.00 83.53           O  
ATOM   3213  CG  LEU A 200     -15.354  -1.381  -2.728  1.00 83.53           C  
ATOM   3214  HG  LEU A 200     -15.251  -2.305  -3.297  1.00 83.53           H  
ATOM   3215  CD1 LEU A 200     -15.602  -1.747  -1.263  1.00 83.53           C  
ATOM   3216 HD11 LEU A 200     -14.799  -2.381  -0.887  1.00 83.53           H  
ATOM   3217 HD12 LEU A 200     -15.656  -0.839  -0.662  1.00 83.53           H  
ATOM   3218 HD13 LEU A 200     -16.548  -2.281  -1.172  1.00 83.53           H  
ATOM   3219  CD2 LEU A 200     -16.572  -0.641  -3.269  1.00 83.53           C  
ATOM   3220 HD21 LEU A 200     -16.720   0.290  -2.721  1.00 83.53           H  
ATOM   3221 HD22 LEU A 200     -17.464  -1.259  -3.169  1.00 83.53           H  
ATOM   3222 HD23 LEU A 200     -16.427  -0.408  -4.324  1.00 83.53           H  
ATOM   3223  N   SER A 201     -12.375  -2.631  -4.365  1.00 84.95           N  
ATOM   3224  H   SER A 201     -12.393  -1.770  -4.893  1.00 84.95           H  
ATOM   3225  CA  SER A 201     -12.145  -3.902  -5.063  1.00 84.95           C  
ATOM   3226  HA  SER A 201     -12.977  -4.569  -4.839  1.00 84.95           H  
ATOM   3227  C   SER A 201     -10.869  -4.607  -4.589  1.00 84.95           C  
ATOM   3228  CB  SER A 201     -12.122  -3.689  -6.581  1.00 84.95           C  
ATOM   3229  HB2 SER A 201     -13.090  -3.305  -6.901  1.00 84.95           H  
ATOM   3230  HB3 SER A 201     -11.957  -4.649  -7.069  1.00 84.95           H  
ATOM   3231  O   SER A 201     -10.812  -5.834  -4.541  1.00 84.95           O  
ATOM   3232  OG  SER A 201     -11.111  -2.776  -6.982  1.00 84.95           O  
ATOM   3233  HG  SER A 201     -11.432  -1.907  -6.732  1.00 84.95           H  
ATOM   3234  N   SER A 202      -9.846  -3.854  -4.176  1.00 87.67           N  
ATOM   3235  H   SER A 202      -9.926  -2.850  -4.258  1.00 87.67           H  
ATOM   3236  CA  SER A 202      -8.624  -4.424  -3.597  1.00 87.67           C  
ATOM   3237  HA  SER A 202      -8.348  -5.301  -4.183  1.00 87.67           H  
ATOM   3238  C   SER A 202      -8.800  -4.884  -2.151  1.00 87.67           C  
ATOM   3239  CB  SER A 202      -7.451  -3.453  -3.683  1.00 87.67           C  
ATOM   3240  HB2 SER A 202      -6.568  -3.921  -3.249  1.00 87.67           H  
ATOM   3241  HB3 SER A 202      -7.681  -2.542  -3.129  1.00 87.67           H  
ATOM   3242  O   SER A 202      -8.079  -5.790  -1.737  1.00 87.67           O  
ATOM   3243  OG  SER A 202      -7.200  -3.145  -5.038  1.00 87.67           O  
ATOM   3244  HG  SER A 202      -7.853  -2.476  -5.256  1.00 87.67           H  
ATOM   3245  N   ALA A 203      -9.745  -4.307  -1.405  1.00 86.87           N  
ATOM   3246  H   ALA A 203     -10.247  -3.527  -1.806  1.00 86.87           H  
ATOM   3247  CA  ALA A 203     -10.073  -4.639  -0.019  1.00 86.87           C  
ATOM   3248  HA  ALA A 203      -9.151  -4.841   0.526  1.00 86.87           H  
ATOM   3249  C   ALA A 203     -10.964  -5.887   0.110  1.00 86.87           C  
ATOM   3250  CB  ALA A 203     -10.747  -3.419   0.622  1.00 86.87           C  
ATOM   3251  HB1 ALA A 203     -11.665  -3.169   0.090  1.00 86.87           H  
ATOM   3252  HB2 ALA A 203     -10.079  -2.559   0.599  1.00 86.87           H  
ATOM   3253  HB3 ALA A 203     -11.000  -3.648   1.657  1.00 86.87           H  
ATOM   3254  O   ALA A 203     -11.025  -6.495   1.178  1.00 86.87           O  
ATOM   3255  N   GLN A 204     -11.632  -6.301  -0.967  1.00 86.11           N  
ATOM   3256  H   GLN A 204     -11.594  -5.735  -1.803  1.00 86.11           H  
ATOM   3257  CA  GLN A 204     -12.445  -7.516  -0.996  1.00 86.11           C  
ATOM   3258  HA  GLN A 204     -12.938  -7.641  -0.032  1.00 86.11           H  
ATOM   3259  C   GLN A 204     -11.576  -8.750  -1.258  1.00 86.11           C  
ATOM   3260  CB  GLN A 204     -13.526  -7.378  -2.073  1.00 86.11           C  
ATOM   3261  HB2 GLN A 204     -13.060  -7.097  -3.017  1.00 86.11           H  
ATOM   3262  HB3 GLN A 204     -14.017  -8.341  -2.208  1.00 86.11           H  
ATOM   3263  O   GLN A 204     -10.858  -8.802  -2.253  1.00 86.11           O  
ATOM   3264  CG  GLN A 204     -14.590  -6.334  -1.694  1.00 86.11           C  
ATOM   3265  HG2 GLN A 204     -14.120  -5.379  -1.459  1.00 86.11           H  
ATOM   3266  HG3 GLN A 204     -15.124  -6.671  -0.806  1.00 86.11           H  
ATOM   3267  CD  GLN A 204     -15.599  -6.102  -2.812  1.00 86.11           C  
ATOM   3268  NE2 GLN A 204     -16.519  -5.180  -2.643  1.00 86.11           N  
ATOM   3269 HE21 GLN A 204     -17.160  -5.054  -3.414  1.00 86.11           H  
ATOM   3270 HE22 GLN A 204     -16.532  -4.593  -1.821  1.00 86.11           H  
ATOM   3271  OE1 GLN A 204     -15.590  -6.741  -3.848  1.00 86.11           O  
ATOM   3272  N   ILE A 205     -11.642  -9.762  -0.387  1.00 86.12           N  
ATOM   3273  H   ILE A 205     -12.264  -9.672   0.404  1.00 86.12           H  
ATOM   3274  CA  ILE A 205     -10.951 -11.045  -0.598  1.00 86.12           C  
ATOM   3275  HA  ILE A 205     -10.036 -10.869  -1.163  1.00 86.12           H  
ATOM   3276  C   ILE A 205     -11.853 -11.958  -1.430  1.00 86.12           C  
ATOM   3277  CB  ILE A 205     -10.547 -11.719   0.736  1.00 86.12           C  
ATOM   3278  HB  ILE A 205     -11.450 -11.932   1.308  1.00 86.12           H  
ATOM   3279  O   ILE A 205     -12.876 -12.429  -0.926  1.00 86.12           O  
ATOM   3280  CG1 ILE A 205      -9.647 -10.796   1.580  1.00 86.12           C  
ATOM   3281 HG12 ILE A 205      -8.706 -10.654   1.049  1.00 86.12           H  
ATOM   3282 HG13 ILE A 205     -10.146  -9.833   1.689  1.00 86.12           H  
ATOM   3283  CG2 ILE A 205      -9.810 -13.045   0.455  1.00 86.12           C  
ATOM   3284 HG21 ILE A 205      -9.467 -13.505   1.382  1.00 86.12           H  
ATOM   3285 HG22 ILE A 205     -10.470 -13.746  -0.055  1.00 86.12           H  
ATOM   3286 HG23 ILE A 205      -8.947 -12.856  -0.183  1.00 86.12           H  
ATOM   3287  CD1 ILE A 205      -9.331 -11.291   2.997  1.00 86.12           C  
ATOM   3288 HD11 ILE A 205      -9.938 -12.159   3.253  1.00 86.12           H  
ATOM   3289 HD12 ILE A 205      -9.544 -10.497   3.713  1.00 86.12           H  
ATOM   3290 HD13 ILE A 205      -8.275 -11.552   3.067  1.00 86.12           H  
ATOM   3291  N   THR A 206     -11.458 -12.235  -2.671  1.00 87.73           N  
ATOM   3292  H   THR A 206     -10.589 -11.844  -3.007  1.00 87.73           H  
ATOM   3293  CA  THR A 206     -12.170 -13.166  -3.564  1.00 87.73           C  
ATOM   3294  HA  THR A 206     -13.240 -12.973  -3.492  1.00 87.73           H  
ATOM   3295  C   THR A 206     -11.944 -14.621  -3.142  1.00 87.73           C  
ATOM   3296  CB  THR A 206     -11.768 -12.958  -5.036  1.00 87.73           C  
ATOM   3297  HB  THR A 206     -12.345 -13.636  -5.664  1.00 87.73           H  
ATOM   3298  O   THR A 206     -11.000 -14.939  -2.401  1.00 87.73           O  
ATOM   3299  CG2 THR A 206     -12.031 -11.525  -5.500  1.00 87.73           C  
ATOM   3300 HG21 THR A 206     -11.823 -11.449  -6.567  1.00 87.73           H  
ATOM   3301 HG22 THR A 206     -11.397 -10.820  -4.962  1.00 87.73           H  
ATOM   3302 HG23 THR A 206     -13.078 -11.273  -5.332  1.00 87.73           H  
ATOM   3303  OG1 THR A 206     -10.393 -13.231  -5.206  1.00 87.73           O  
ATOM   3304  HG1 THR A 206     -10.010 -12.587  -5.805  1.00 87.73           H  
ATOM   3305  N   LEU A 207     -12.800 -15.540  -3.597  1.00 91.81           N  
ATOM   3306  H   LEU A 207     -13.500 -15.281  -4.277  1.00 91.81           H  
ATOM   3307  CA  LEU A 207     -12.598 -16.966  -3.337  1.00 91.81           C  
ATOM   3308  HA  LEU A 207     -12.452 -17.093  -2.264  1.00 91.81           H  
ATOM   3309  C   LEU A 207     -11.333 -17.463  -4.044  1.00 91.81           C  
ATOM   3310  CB  LEU A 207     -13.845 -17.744  -3.777  1.00 91.81           C  
ATOM   3311  HB2 LEU A 207     -13.949 -17.657  -4.858  1.00 91.81           H  
ATOM   3312  HB3 LEU A 207     -14.722 -17.285  -3.321  1.00 91.81           H  
ATOM   3313  O   LEU A 207     -10.550 -18.203  -3.445  1.00 91.81           O  
ATOM   3314  CG  LEU A 207     -13.811 -19.236  -3.411  1.00 91.81           C  
ATOM   3315  HG  LEU A 207     -12.968 -19.726  -3.899  1.00 91.81           H  
ATOM   3316  CD1 LEU A 207     -13.712 -19.468  -1.903  1.00 91.81           C  
ATOM   3317 HD11 LEU A 207     -14.482 -18.896  -1.384  1.00 91.81           H  
ATOM   3318 HD12 LEU A 207     -13.850 -20.530  -1.701  1.00 91.81           H  
ATOM   3319 HD13 LEU A 207     -12.725 -19.175  -1.546  1.00 91.81           H  
ATOM   3320  CD2 LEU A 207     -15.101 -19.888  -3.900  1.00 91.81           C  
ATOM   3321 HD21 LEU A 207     -15.140 -19.818  -4.987  1.00 91.81           H  
ATOM   3322 HD22 LEU A 207     -15.957 -19.367  -3.474  1.00 91.81           H  
ATOM   3323 HD23 LEU A 207     -15.133 -20.937  -3.607  1.00 91.81           H  
ATOM   3324  N   LYS A 208     -11.090 -16.996  -5.271  1.00 92.80           N  
ATOM   3325  H   LYS A 208     -11.821 -16.468  -5.727  1.00 92.80           H  
ATOM   3326  CA  LYS A 208      -9.851 -17.202  -6.021  1.00 92.80           C  
ATOM   3327  HA  LYS A 208      -9.745 -18.264  -6.242  1.00 92.80           H  
ATOM   3328  C   LYS A 208      -8.623 -16.769  -5.228  1.00 92.80           C  
ATOM   3329  CB  LYS A 208      -9.976 -16.423  -7.334  1.00 92.80           C  
ATOM   3330  HB2 LYS A 208     -10.784 -16.856  -7.924  1.00 92.80           H  
ATOM   3331  HB3 LYS A 208     -10.253 -15.397  -7.090  1.00 92.80           H  
ATOM   3332  O   LYS A 208      -7.692 -17.564  -5.109  1.00 92.80           O  
ATOM   3333  CG  LYS A 208      -8.703 -16.407  -8.189  1.00 92.80           C  
ATOM   3334  HG2 LYS A 208      -8.519 -17.397  -8.609  1.00 92.80           H  
ATOM   3335  HG3 LYS A 208      -7.845 -16.096  -7.594  1.00 92.80           H  
ATOM   3336  CD  LYS A 208      -8.905 -15.391  -9.310  1.00 92.80           C  
ATOM   3337  HD2 LYS A 208      -9.245 -14.458  -8.860  1.00 92.80           H  
ATOM   3338  HD3 LYS A 208      -9.676 -15.740  -9.997  1.00 92.80           H  
ATOM   3339  CE  LYS A 208      -7.605 -15.116 -10.061  1.00 92.80           C  
ATOM   3340  HE2 LYS A 208      -6.791 -15.073  -9.337  1.00 92.80           H  
ATOM   3341  HE3 LYS A 208      -7.416 -15.922 -10.770  1.00 92.80           H  
ATOM   3342  NZ  LYS A 208      -7.729 -13.805 -10.738  1.00 92.80           N  
ATOM   3343  HZ1 LYS A 208      -7.915 -13.088 -10.051  1.00 92.80           H  
ATOM   3344  HZ2 LYS A 208      -8.530 -13.783 -11.353  1.00 92.80           H  
ATOM   3345  HZ3 LYS A 208      -6.888 -13.530 -11.225  1.00 92.80           H  
ATOM   3346  N   GLU A 209      -8.611 -15.560  -4.663  1.00 89.28           N  
ATOM   3347  H   GLU A 209      -9.387 -14.936  -4.833  1.00 89.28           H  
ATOM   3348  CA  GLU A 209      -7.500 -15.070  -3.835  1.00 89.28           C  
ATOM   3349  HA  GLU A 209      -6.579 -15.105  -4.417  1.00 89.28           H  
ATOM   3350  C   GLU A 209      -7.304 -15.955  -2.601  1.00 89.28           C  
ATOM   3351  CB  GLU A 209      -7.747 -13.607  -3.428  1.00 89.28           C  
ATOM   3352  HB2 GLU A 209      -8.687 -13.546  -2.879  1.00 89.28           H  
ATOM   3353  HB3 GLU A 209      -7.830 -13.008  -4.335  1.00 89.28           H  
ATOM   3354  O   GLU A 209      -6.177 -16.335  -2.282  1.00 89.28           O  
ATOM   3355  CG  GLU A 209      -6.620 -13.011  -2.561  1.00 89.28           C  
ATOM   3356  HG2 GLU A 209      -6.471 -13.648  -1.690  1.00 89.28           H  
ATOM   3357  HG3 GLU A 209      -5.696 -12.999  -3.138  1.00 89.28           H  
ATOM   3358  CD  GLU A 209      -6.933 -11.590  -2.061  1.00 89.28           C  
ATOM   3359  OE1 GLU A 209      -6.259 -11.102  -1.123  1.00 89.28           O  
ATOM   3360  OE2 GLU A 209      -7.889 -10.964  -2.560  1.00 89.28           O  
ATOM   3361  N   ARG A 210      -8.393 -16.352  -1.931  1.00 90.74           N  
ATOM   3362  H   ARG A 210      -9.289 -16.001  -2.238  1.00 90.74           H  
ATOM   3363  CA  ARG A 210      -8.320 -17.233  -0.756  1.00 90.74           C  
ATOM   3364  HA  ARG A 210      -7.654 -16.765  -0.032  1.00 90.74           H  
ATOM   3365  C   ARG A 210      -7.695 -18.587  -1.103  1.00 90.74           C  
ATOM   3366  CB  ARG A 210      -9.720 -17.365  -0.140  1.00 90.74           C  
ATOM   3367  HB2 ARG A 210     -10.346 -17.994  -0.773  1.00 90.74           H  
ATOM   3368  HB3 ARG A 210     -10.170 -16.374  -0.091  1.00 90.74           H  
ATOM   3369  O   ARG A 210      -6.777 -19.029  -0.416  1.00 90.74           O  
ATOM   3370  CG  ARG A 210      -9.658 -17.956   1.277  1.00 90.74           C  
ATOM   3371  HG2 ARG A 210      -9.210 -18.949   1.234  1.00 90.74           H  
ATOM   3372  HG3 ARG A 210      -9.035 -17.324   1.910  1.00 90.74           H  
ATOM   3373  CD  ARG A 210     -11.051 -18.083   1.907  1.00 90.74           C  
ATOM   3374  HD2 ARG A 210     -11.668 -18.715   1.268  1.00 90.74           H  
ATOM   3375  HD3 ARG A 210     -10.941 -18.574   2.875  1.00 90.74           H  
ATOM   3376  NE  ARG A 210     -11.704 -16.771   2.092  1.00 90.74           N  
ATOM   3377  HE  ARG A 210     -11.219 -15.965   1.723  1.00 90.74           H  
ATOM   3378  NH1 ARG A 210     -13.615 -17.525   3.116  1.00 90.74           N  
ATOM   3379 HH11 ARG A 210     -14.495 -17.340   3.575  1.00 90.74           H  
ATOM   3380 HH12 ARG A 210     -13.261 -18.470   3.074  1.00 90.74           H  
ATOM   3381  NH2 ARG A 210     -13.353 -15.340   2.736  1.00 90.74           N  
ATOM   3382 HH21 ARG A 210     -14.259 -15.173   3.150  1.00 90.74           H  
ATOM   3383 HH22 ARG A 210     -12.865 -14.574   2.295  1.00 90.74           H  
ATOM   3384  CZ  ARG A 210     -12.882 -16.553   2.647  1.00 90.74           C  
ATOM   3385  N   VAL A 211      -8.145 -19.218  -2.188  1.00 94.65           N  
ATOM   3386  H   VAL A 211      -8.892 -18.777  -2.706  1.00 94.65           H  
ATOM   3387  CA  VAL A 211      -7.600 -20.493  -2.684  1.00 94.65           C  
ATOM   3388  HA  VAL A 211      -7.613 -21.223  -1.875  1.00 94.65           H  
ATOM   3389  C   VAL A 211      -6.141 -20.335  -3.120  1.00 94.65           C  
ATOM   3390  CB  VAL A 211      -8.472 -21.033  -3.835  1.00 94.65           C  
ATOM   3391  HB  VAL A 211      -8.591 -20.251  -4.586  1.00 94.65           H  
ATOM   3392  O   VAL A 211      -5.303 -21.169  -2.772  1.00 94.65           O  
ATOM   3393  CG1 VAL A 211      -7.862 -22.266  -4.517  1.00 94.65           C  
ATOM   3394 HG11 VAL A 211      -7.563 -23.006  -3.775  1.00 94.65           H  
ATOM   3395 HG12 VAL A 211      -8.578 -22.703  -5.213  1.00 94.65           H  
ATOM   3396 HG13 VAL A 211      -6.976 -21.979  -5.083  1.00 94.65           H  
ATOM   3397  CG2 VAL A 211      -9.865 -21.429  -3.329  1.00 94.65           C  
ATOM   3398 HG21 VAL A 211      -9.793 -22.249  -2.615  1.00 94.65           H  
ATOM   3399 HG22 VAL A 211     -10.353 -20.589  -2.836  1.00 94.65           H  
ATOM   3400 HG23 VAL A 211     -10.484 -21.733  -4.173  1.00 94.65           H  
ATOM   3401  N   TYR A 212      -5.816 -19.250  -3.827  1.00 93.25           N  
ATOM   3402  H   TYR A 212      -6.547 -18.602  -4.085  1.00 93.25           H  
ATOM   3403  CA  TYR A 212      -4.452 -18.934  -4.246  1.00 93.25           C  
ATOM   3404  HA  TYR A 212      -4.080 -19.746  -4.872  1.00 93.25           H  
ATOM   3405  C   TYR A 212      -3.517 -18.820  -3.038  1.00 93.25           C  
ATOM   3406  CB  TYR A 212      -4.454 -17.642  -5.077  1.00 93.25           C  
ATOM   3407  HB2 TYR A 212      -5.142 -17.759  -5.915  1.00 93.25           H  
ATOM   3408  HB3 TYR A 212      -4.827 -16.820  -4.467  1.00 93.25           H  
ATOM   3409  O   TYR A 212      -2.475 -19.471  -3.013  1.00 93.25           O  
ATOM   3410  CG  TYR A 212      -3.092 -17.259  -5.619  1.00 93.25           C  
ATOM   3411  CD1 TYR A 212      -2.203 -16.514  -4.820  1.00 93.25           C  
ATOM   3412  HD1 TYR A 212      -2.497 -16.203  -3.828  1.00 93.25           H  
ATOM   3413  CD2 TYR A 212      -2.709 -17.654  -6.916  1.00 93.25           C  
ATOM   3414  HD2 TYR A 212      -3.393 -18.217  -7.535  1.00 93.25           H  
ATOM   3415  CE1 TYR A 212      -0.920 -16.197  -5.300  1.00 93.25           C  
ATOM   3416  HE1 TYR A 212      -0.235 -15.660  -4.661  1.00 93.25           H  
ATOM   3417  CE2 TYR A 212      -1.437 -17.316  -7.412  1.00 93.25           C  
ATOM   3418  HE2 TYR A 212      -1.150 -17.609  -8.411  1.00 93.25           H  
ATOM   3419  OH  TYR A 212       0.714 -16.316  -7.047  1.00 93.25           O  
ATOM   3420  HH  TYR A 212       1.210 -15.886  -6.346  1.00 93.25           H  
ATOM   3421  CZ  TYR A 212      -0.533 -16.610  -6.592  1.00 93.25           C  
ATOM   3422  N   ASN A 213      -3.914 -18.073  -2.004  1.00 88.10           N  
ATOM   3423  H   ASN A 213      -4.773 -17.551  -2.096  1.00 88.10           H  
ATOM   3424  CA  ASN A 213      -3.113 -17.871  -0.796  1.00 88.10           C  
ATOM   3425  HA  ASN A 213      -2.131 -17.498  -1.086  1.00 88.10           H  
ATOM   3426  C   ASN A 213      -2.871 -19.182  -0.032  1.00 88.10           C  
ATOM   3427  CB  ASN A 213      -3.801 -16.810   0.082  1.00 88.10           C  
ATOM   3428  HB2 ASN A 213      -3.320 -16.786   1.060  1.00 88.10           H  
ATOM   3429  HB3 ASN A 213      -4.850 -17.071   0.220  1.00 88.10           H  
ATOM   3430  O   ASN A 213      -1.747 -19.430   0.408  1.00 88.10           O  
ATOM   3431  CG  ASN A 213      -3.706 -15.408  -0.501  1.00 88.10           C  
ATOM   3432  ND2 ASN A 213      -4.524 -14.493  -0.036  1.00 88.10           N  
ATOM   3433 HD21 ASN A 213      -5.248 -14.734   0.626  1.00 88.10           H  
ATOM   3434 HD22 ASN A 213      -4.502 -13.592  -0.492  1.00 88.10           H  
ATOM   3435  OD1 ASN A 213      -2.883 -15.111  -1.351  1.00 88.10           O  
ATOM   3436  N   ILE A 214      -3.879 -20.059   0.059  1.00 91.55           N  
ATOM   3437  H   ILE A 214      -4.782 -19.790  -0.305  1.00 91.55           H  
ATOM   3438  CA  ILE A 214      -3.726 -21.397   0.655  1.00 91.55           C  
ATOM   3439  HA  ILE A 214      -3.377 -21.287   1.682  1.00 91.55           H  
ATOM   3440  C   ILE A 214      -2.659 -22.194  -0.100  1.00 91.55           C  
ATOM   3441  CB  ILE A 214      -5.080 -22.142   0.681  1.00 91.55           C  
ATOM   3442  HB  ILE A 214      -5.523 -22.097  -0.314  1.00 91.55           H  
ATOM   3443  O   ILE A 214      -1.716 -22.699   0.511  1.00 91.55           O  
ATOM   3444  CG1 ILE A 214      -6.034 -21.461   1.685  1.00 91.55           C  
ATOM   3445 HG12 ILE A 214      -5.965 -20.377   1.592  1.00 91.55           H  
ATOM   3446 HG13 ILE A 214      -5.731 -21.713   2.702  1.00 91.55           H  
ATOM   3447  CG2 ILE A 214      -4.907 -23.626   1.064  1.00 91.55           C  
ATOM   3448 HG21 ILE A 214      -4.411 -23.707   2.031  1.00 91.55           H  
ATOM   3449 HG22 ILE A 214      -4.322 -24.158   0.314  1.00 91.55           H  
ATOM   3450 HG23 ILE A 214      -5.875 -24.123   1.126  1.00 91.55           H  
ATOM   3451  CD1 ILE A 214      -7.503 -21.845   1.482  1.00 91.55           C  
ATOM   3452 HD11 ILE A 214      -7.660 -22.909   1.661  1.00 91.55           H  
ATOM   3453 HD12 ILE A 214      -8.107 -21.276   2.189  1.00 91.55           H  
ATOM   3454 HD13 ILE A 214      -7.819 -21.596   0.469  1.00 91.55           H  
ATOM   3455  N   ILE A 215      -2.751 -22.261  -1.429  1.00 93.99           N  
ATOM   3456  H   ILE A 215      -3.527 -21.799  -1.882  1.00 93.99           H  
ATOM   3457  CA  ILE A 215      -1.803 -23.028  -2.248  1.00 93.99           C  
ATOM   3458  HA  ILE A 215      -1.724 -24.031  -1.830  1.00 93.99           H  
ATOM   3459  C   ILE A 215      -0.401 -22.402  -2.184  1.00 93.99           C  
ATOM   3460  CB  ILE A 215      -2.334 -23.156  -3.692  1.00 93.99           C  
ATOM   3461  HB  ILE A 215      -2.517 -22.154  -4.081  1.00 93.99           H  
ATOM   3462  O   ILE A 215       0.587 -23.115  -2.004  1.00 93.99           O  
ATOM   3463  CG1 ILE A 215      -3.662 -23.955  -3.708  1.00 93.99           C  
ATOM   3464 HG12 ILE A 215      -3.454 -25.019  -3.595  1.00 93.99           H  
ATOM   3465 HG13 ILE A 215      -4.295 -23.660  -2.871  1.00 93.99           H  
ATOM   3466  CG2 ILE A 215      -1.299 -23.853  -4.599  1.00 93.99           C  
ATOM   3467 HG21 ILE A 215      -0.380 -23.270  -4.653  1.00 93.99           H  
ATOM   3468 HG22 ILE A 215      -1.069 -24.845  -4.211  1.00 93.99           H  
ATOM   3469 HG23 ILE A 215      -1.688 -23.946  -5.613  1.00 93.99           H  
ATOM   3470  CD1 ILE A 215      -4.486 -23.729  -4.978  1.00 93.99           C  
ATOM   3471 HD11 ILE A 215      -3.961 -24.109  -5.855  1.00 93.99           H  
ATOM   3472 HD12 ILE A 215      -5.438 -24.252  -4.891  1.00 93.99           H  
ATOM   3473 HD13 ILE A 215      -4.675 -22.663  -5.103  1.00 93.99           H  
ATOM   3474  N   SER A 216      -0.295 -21.073  -2.267  1.00 90.45           N  
ATOM   3475  H   SER A 216      -1.137 -20.538  -2.429  1.00 90.45           H  
ATOM   3476  CA  SER A 216       0.970 -20.334  -2.178  1.00 90.45           C  
ATOM   3477  HA  SER A 216       1.672 -20.758  -2.895  1.00 90.45           H  
ATOM   3478  C   SER A 216       1.643 -20.423  -0.807  1.00 90.45           C  
ATOM   3479  CB  SER A 216       0.753 -18.858  -2.523  1.00 90.45           C  
ATOM   3480  HB2 SER A 216      -0.069 -18.453  -1.933  1.00 90.45           H  
ATOM   3481  HB3 SER A 216       1.660 -18.299  -2.291  1.00 90.45           H  
ATOM   3482  O   SER A 216       2.865 -20.288  -0.733  1.00 90.45           O  
ATOM   3483  OG  SER A 216       0.477 -18.709  -3.901  1.00 90.45           O  
ATOM   3484  HG  SER A 216       0.987 -19.354  -4.398  1.00 90.45           H  
ATOM   3485  N   SER A 217       0.898 -20.693   0.269  1.00 88.40           N  
ATOM   3486  H   SER A 217      -0.108 -20.690   0.180  1.00 88.40           H  
ATOM   3487  CA  SER A 217       1.484 -20.949   1.592  1.00 88.40           C  
ATOM   3488  HA  SER A 217       2.118 -20.105   1.860  1.00 88.40           H  
ATOM   3489  C   SER A 217       2.347 -22.220   1.607  1.00 88.40           C  
ATOM   3490  CB  SER A 217       0.394 -21.028   2.668  1.00 88.40           C  
ATOM   3491  HB2 SER A 217       0.861 -20.891   3.643  1.00 88.40           H  
ATOM   3492  HB3 SER A 217      -0.336 -20.232   2.523  1.00 88.40           H  
ATOM   3493  O   SER A 217       3.343 -22.291   2.322  1.00 88.40           O  
ATOM   3494  OG  SER A 217      -0.249 -22.287   2.655  1.00 88.40           O  
ATOM   3495  HG  SER A 217      -0.855 -22.337   1.913  1.00 88.40           H  
ATOM   3496  N   SER A 218       1.990 -23.220   0.792  1.00 92.64           N  
ATOM   3497  H   SER A 218       1.174 -23.073   0.214  1.00 92.64           H  
ATOM   3498  CA  SER A 218       2.656 -24.526   0.716  1.00 92.64           C  
ATOM   3499  HA  SER A 218       3.697 -24.427   1.024  1.00 92.64           H  
ATOM   3500  C   SER A 218       2.628 -25.073  -0.719  1.00 92.64           C  
ATOM   3501  CB  SER A 218       1.986 -25.506   1.684  1.00 92.64           C  
ATOM   3502  HB2 SER A 218       2.400 -26.504   1.537  1.00 92.64           H  
ATOM   3503  HB3 SER A 218       0.914 -25.538   1.489  1.00 92.64           H  
ATOM   3504  O   SER A 218       1.914 -26.037  -1.000  1.00 92.64           O  
ATOM   3505  OG  SER A 218       2.217 -25.119   3.020  1.00 92.64           O  
ATOM   3506  HG  SER A 218       2.006 -24.188   3.116  1.00 92.64           H  
ATOM   3507  N   PRO A 219       3.400 -24.487  -1.651  1.00 90.26           N  
ATOM   3508  CA  PRO A 219       3.302 -24.785  -3.083  1.00 90.26           C  
ATOM   3509  HA  PRO A 219       2.265 -24.686  -3.406  1.00 90.26           H  
ATOM   3510  C   PRO A 219       3.774 -26.201  -3.447  1.00 90.26           C  
ATOM   3511  CB  PRO A 219       4.146 -23.702  -3.767  1.00 90.26           C  
ATOM   3512  HB2 PRO A 219       4.635 -24.065  -4.671  1.00 90.26           H  
ATOM   3513  HB3 PRO A 219       3.511 -22.847  -3.999  1.00 90.26           H  
ATOM   3514  O   PRO A 219       3.317 -26.762  -4.443  1.00 90.26           O  
ATOM   3515  CG  PRO A 219       5.160 -23.302  -2.692  1.00 90.26           C  
ATOM   3516  HG2 PRO A 219       5.509 -22.276  -2.809  1.00 90.26           H  
ATOM   3517  HG3 PRO A 219       5.996 -24.002  -2.691  1.00 90.26           H  
ATOM   3518  CD  PRO A 219       4.372 -23.439  -1.400  1.00 90.26           C  
ATOM   3519  HD2 PRO A 219       5.040 -23.692  -0.577  1.00 90.26           H  
ATOM   3520  HD3 PRO A 219       3.849 -22.506  -1.189  1.00 90.26           H  
ATOM   3521  N   SER A 220       4.663 -26.789  -2.638  1.00 92.18           N  
ATOM   3522  H   SER A 220       5.004 -26.282  -1.834  1.00 92.18           H  
ATOM   3523  CA  SER A 220       5.149 -28.162  -2.804  1.00 92.18           C  
ATOM   3524  HA  SER A 220       5.370 -28.326  -3.859  1.00 92.18           H  
ATOM   3525  C   SER A 220       4.135 -29.227  -2.386  1.00 92.18           C  
ATOM   3526  CB  SER A 220       6.445 -28.368  -2.016  1.00 92.18           C  
ATOM   3527  HB2 SER A 220       7.226 -27.727  -2.424  1.00 92.18           H  
ATOM   3528  HB3 SER A 220       6.761 -29.407  -2.109  1.00 92.18           H  
ATOM   3529  O   SER A 220       4.240 -30.369  -2.830  1.00 92.18           O  
ATOM   3530  OG  SER A 220       6.237 -28.048  -0.651  1.00 92.18           O  
ATOM   3531  HG  SER A 220       6.856 -28.557  -0.122  1.00 92.18           H  
ATOM   3532  N   ARG A 221       3.139 -28.877  -1.559  1.00 93.75           N  
ATOM   3533  H   ARG A 221       3.052 -27.906  -1.294  1.00 93.75           H  
ATOM   3534  CA  ARG A 221       2.075 -29.807  -1.175  1.00 93.75           C  
ATOM   3535  HA  ARG A 221       2.545 -30.731  -0.839  1.00 93.75           H  
ATOM   3536  C   ARG A 221       1.230 -30.143  -2.404  1.00 93.75           C  
ATOM   3537  CB  ARG A 221       1.257 -29.229  -0.006  1.00 93.75           C  
ATOM   3538  HB2 ARG A 221       1.917 -29.101   0.853  1.00 93.75           H  
ATOM   3539  HB3 ARG A 221       0.872 -28.249  -0.289  1.00 93.75           H  
ATOM   3540  O   ARG A 221       0.907 -29.270  -3.213  1.00 93.75           O  
ATOM   3541  CG  ARG A 221       0.070 -30.116   0.401  1.00 93.75           C  
ATOM   3542  HG2 ARG A 221       0.420 -31.128   0.601  1.00 93.75           H  
ATOM   3543  HG3 ARG A 221      -0.650 -30.143  -0.417  1.00 93.75           H  
ATOM   3544  CD  ARG A 221      -0.638 -29.576   1.647  1.00 93.75           C  
ATOM   3545  HD2 ARG A 221      -0.864 -28.520   1.495  1.00 93.75           H  
ATOM   3546  HD3 ARG A 221       0.029 -29.668   2.504  1.00 93.75           H  
ATOM   3547  NE  ARG A 221      -1.889 -30.313   1.907  1.00 93.75           N  
ATOM   3548  HE  ARG A 221      -2.131 -31.058   1.270  1.00 93.75           H  
ATOM   3549  NH1 ARG A 221      -2.624 -29.083   3.703  1.00 93.75           N  
ATOM   3550 HH11 ARG A 221      -1.894 -28.407   3.526  1.00 93.75           H  
ATOM   3551 HH12 ARG A 221      -3.335 -28.900   4.396  1.00 93.75           H  
ATOM   3552  NH2 ARG A 221      -3.820 -30.826   2.989  1.00 93.75           N  
ATOM   3553 HH21 ARG A 221      -4.515 -30.635   3.696  1.00 93.75           H  
ATOM   3554 HH22 ARG A 221      -4.013 -31.547   2.309  1.00 93.75           H  
ATOM   3555  CZ  ARG A 221      -2.768 -30.068   2.862  1.00 93.75           C  
ATOM   3556  N   GLN A 222       0.864 -31.416  -2.530  1.00 92.71           N  
ATOM   3557  H   GLN A 222       1.194 -32.085  -1.849  1.00 92.71           H  
ATOM   3558  CA  GLN A 222      -0.042 -31.893  -3.574  1.00 92.71           C  
ATOM   3559  HA  GLN A 222       0.146 -31.325  -4.485  1.00 92.71           H  
ATOM   3560  C   GLN A 222      -1.492 -31.602  -3.183  1.00 92.71           C  
ATOM   3561  CB  GLN A 222       0.204 -33.383  -3.880  1.00 92.71           C  
ATOM   3562  HB2 GLN A 222      -0.018 -33.971  -2.990  1.00 92.71           H  
ATOM   3563  HB3 GLN A 222      -0.484 -33.693  -4.666  1.00 92.71           H  
ATOM   3564  O   GLN A 222      -2.222 -32.499  -2.770  1.00 92.71           O  
ATOM   3565  CG  GLN A 222       1.637 -33.723  -4.331  1.00 92.71           C  
ATOM   3566  HG2 GLN A 222       1.692 -34.792  -4.532  1.00 92.71           H  
ATOM   3567  HG3 GLN A 222       2.329 -33.511  -3.516  1.00 92.71           H  
ATOM   3568  CD  GLN A 222       2.122 -32.984  -5.581  1.00 92.71           C  
ATOM   3569  NE2 GLN A 222       3.398 -33.052  -5.877  1.00 92.71           N  
ATOM   3570 HE21 GLN A 222       3.741 -32.586  -6.705  1.00 92.71           H  
ATOM   3571 HE22 GLN A 222       4.007 -33.710  -5.412  1.00 92.71           H  
ATOM   3572  OE1 GLN A 222       1.397 -32.288  -6.284  1.00 92.71           O  
ATOM   3573  N   TRP A 223      -1.882 -30.328  -3.249  1.00 94.24           N  
ATOM   3574  H   TRP A 223      -1.229 -29.639  -3.596  1.00 94.24           H  
ATOM   3575  CA  TRP A 223      -3.236 -29.912  -2.901  1.00 94.24           C  
ATOM   3576  HA  TRP A 223      -3.460 -30.263  -1.893  1.00 94.24           H  
ATOM   3577  C   TRP A 223      -4.259 -30.532  -3.847  1.00 94.24           C  
ATOM   3578  CB  TRP A 223      -3.375 -28.388  -2.917  1.00 94.24           C  
ATOM   3579  HB2 TRP A 223      -3.156 -28.000  -3.912  1.00 94.24           H  
ATOM   3580  HB3 TRP A 223      -4.422 -28.150  -2.728  1.00 94.24           H  
ATOM   3581  O   TRP A 223      -4.150 -30.418  -5.071  1.00 94.24           O  
ATOM   3582  CG  TRP A 223      -2.570 -27.655  -1.895  1.00 94.24           C  
ATOM   3583  CD1 TRP A 223      -1.352 -27.091  -2.059  1.00 94.24           C  
ATOM   3584  HD1 TRP A 223      -0.768 -27.112  -2.967  1.00 94.24           H  
ATOM   3585  CD2 TRP A 223      -2.952 -27.390  -0.517  1.00 94.24           C  
ATOM   3586  CE2 TRP A 223      -1.932 -26.604   0.095  1.00 94.24           C  
ATOM   3587  CE3 TRP A 223      -4.080 -27.723   0.262  1.00 94.24           C  
ATOM   3588  HE3 TRP A 223      -4.878 -28.298  -0.183  1.00 94.24           H  
ATOM   3589  NE1 TRP A 223      -0.973 -26.466  -0.888  1.00 94.24           N  
ATOM   3590  HE1 TRP A 223      -0.089 -25.987  -0.794  1.00 94.24           H  
ATOM   3591  CH2 TRP A 223      -3.190 -26.475   2.160  1.00 94.24           C  
ATOM   3592  HH2 TRP A 223      -3.320 -26.078   3.156  1.00 94.24           H  
ATOM   3593  CZ2 TRP A 223      -2.040 -26.151   1.419  1.00 94.24           C  
ATOM   3594  HZ2 TRP A 223      -1.284 -25.506   1.842  1.00 94.24           H  
ATOM   3595  CZ3 TRP A 223      -4.202 -27.266   1.586  1.00 94.24           C  
ATOM   3596  HZ3 TRP A 223      -5.100 -27.485   2.146  1.00 94.24           H  
ATOM   3597  N   LYS A 224      -5.295 -31.131  -3.269  1.00 94.64           N  
ATOM   3598  H   LYS A 224      -5.250 -31.302  -2.274  1.00 94.64           H  
ATOM   3599  CA  LYS A 224      -6.508 -31.540  -3.977  1.00 94.64           C  
ATOM   3600  HA  LYS A 224      -6.306 -31.565  -5.047  1.00 94.64           H  
ATOM   3601  C   LYS A 224      -7.625 -30.526  -3.746  1.00 94.64           C  
ATOM   3602  CB  LYS A 224      -6.907 -32.951  -3.522  1.00 94.64           C  
ATOM   3603  HB2 LYS A 224      -7.086 -32.942  -2.447  1.00 94.64           H  
ATOM   3604  HB3 LYS A 224      -7.833 -33.241  -4.019  1.00 94.64           H  
ATOM   3605  O   LYS A 224      -7.615 -29.773  -2.774  1.00 94.64           O  
ATOM   3606  CG  LYS A 224      -5.821 -33.988  -3.849  1.00 94.64           C  
ATOM   3607  HG2 LYS A 224      -4.887 -33.717  -3.358  1.00 94.64           H  
ATOM   3608  HG3 LYS A 224      -5.661 -34.019  -4.927  1.00 94.64           H  
ATOM   3609  CD  LYS A 224      -6.248 -35.371  -3.352  1.00 94.64           C  
ATOM   3610  HD2 LYS A 224      -7.172 -35.668  -3.849  1.00 94.64           H  
ATOM   3611  HD3 LYS A 224      -6.423 -35.316  -2.278  1.00 94.64           H  
ATOM   3612  CE  LYS A 224      -5.143 -36.392  -3.641  1.00 94.64           C  
ATOM   3613  HE2 LYS A 224      -4.224 -36.036  -3.175  1.00 94.64           H  
ATOM   3614  HE3 LYS A 224      -4.978 -36.439  -4.718  1.00 94.64           H  
ATOM   3615  NZ  LYS A 224      -5.501 -37.729  -3.108  1.00 94.64           N  
ATOM   3616  HZ1 LYS A 224      -4.760 -38.395  -3.277  1.00 94.64           H  
ATOM   3617  HZ2 LYS A 224      -5.650 -37.670  -2.110  1.00 94.64           H  
ATOM   3618  HZ3 LYS A 224      -6.352 -38.070  -3.531  1.00 94.64           H  
ATOM   3619  N   LEU A 225      -8.631 -30.558  -4.623  1.00 96.45           N  
ATOM   3620  H   LEU A 225      -8.553 -31.174  -5.419  1.00 96.45           H  
ATOM   3621  CA  LEU A 225      -9.845 -29.755  -4.463  1.00 96.45           C  
ATOM   3622  HA  LEU A 225      -9.564 -28.702  -4.489  1.00 96.45           H  
ATOM   3623  C   LEU A 225     -10.520 -30.022  -3.107  1.00 96.45           C  
ATOM   3624  CB  LEU A 225     -10.804 -30.061  -5.630  1.00 96.45           C  
ATOM   3625  HB2 LEU A 225     -11.023 -31.129  -5.620  1.00 96.45           H  
ATOM   3626  HB3 LEU A 225     -10.303 -29.828  -6.570  1.00 96.45           H  
ATOM   3627  O   LEU A 225     -10.988 -29.080  -2.481  1.00 96.45           O  
ATOM   3628  CG  LEU A 225     -12.141 -29.292  -5.572  1.00 96.45           C  
ATOM   3629  HG  LEU A 225     -12.621 -29.440  -4.605  1.00 96.45           H  
ATOM   3630  CD1 LEU A 225     -11.956 -27.798  -5.817  1.00 96.45           C  
ATOM   3631 HD11 LEU A 225     -11.567 -27.644  -6.824  1.00 96.45           H  
ATOM   3632 HD12 LEU A 225     -11.265 -27.376  -5.088  1.00 96.45           H  
ATOM   3633 HD13 LEU A 225     -12.917 -27.292  -5.723  1.00 96.45           H  
ATOM   3634  CD2 LEU A 225     -13.093 -29.815  -6.648  1.00 96.45           C  
ATOM   3635 HD21 LEU A 225     -13.279 -30.877  -6.485  1.00 96.45           H  
ATOM   3636 HD22 LEU A 225     -14.042 -29.282  -6.582  1.00 96.45           H  
ATOM   3637 HD23 LEU A 225     -12.660 -29.671  -7.637  1.00 96.45           H  
ATOM   3638  N   THR A 226     -10.544 -31.284  -2.660  1.00 96.10           N  
ATOM   3639  H   THR A 226     -10.085 -32.003  -3.200  1.00 96.10           H  
ATOM   3640  CA  THR A 226     -11.062 -31.702  -1.344  1.00 96.10           C  
ATOM   3641  HA  THR A 226     -12.108 -31.417  -1.242  1.00 96.10           H  
ATOM   3642  C   THR A 226     -10.321 -31.015  -0.206  1.00 96.10           C  
ATOM   3643  CB  THR A 226     -10.956 -33.227  -1.167  1.00 96.10           C  
ATOM   3644  HB  THR A 226     -11.145 -33.493  -0.127  1.00 96.10           H  
ATOM   3645  O   THR A 226     -10.954 -30.380   0.624  1.00 96.10           O  
ATOM   3646  CG2 THR A 226     -11.960 -33.968  -2.051  1.00 96.10           C  
ATOM   3647 HG21 THR A 226     -12.968 -33.764  -1.690  1.00 96.10           H  
ATOM   3648 HG22 THR A 226     -11.860 -33.663  -3.093  1.00 96.10           H  
ATOM   3649 HG23 THR A 226     -11.784 -35.041  -1.970  1.00 96.10           H  
ATOM   3650  OG1 THR A 226      -9.667 -33.684  -1.543  1.00 96.10           O  
ATOM   3651  HG1 THR A 226      -9.143 -33.722  -0.739  1.00 96.10           H  
ATOM   3652  N   ASP A 227      -8.987 -31.037  -0.234  1.00 96.09           N  
ATOM   3653  H   ASP A 227      -8.530 -31.601  -0.936  1.00 96.09           H  
ATOM   3654  CA  ASP A 227      -8.156 -30.475   0.834  1.00 96.09           C  
ATOM   3655  HA  ASP A 227      -8.376 -30.995   1.766  1.00 96.09           H  
ATOM   3656  C   ASP A 227      -8.418 -28.980   1.030  1.00 96.09           C  
ATOM   3657  CB  ASP A 227      -6.665 -30.632   0.495  1.00 96.09           C  
ATOM   3658  HB2 ASP A 227      -6.081 -30.300   1.353  1.00 96.09           H  
ATOM   3659  HB3 ASP A 227      -6.429 -29.968  -0.336  1.00 96.09           H  
ATOM   3660  O   ASP A 227      -8.476 -28.494   2.157  1.00 96.09           O  
ATOM   3661  CG  ASP A 227      -6.198 -32.032   0.107  1.00 96.09           C  
ATOM   3662  OD1 ASP A 227      -6.864 -33.032   0.439  1.00 96.09           O  
ATOM   3663  OD2 ASP A 227      -5.142 -32.078  -0.563  1.00 96.09           O  
ATOM   3664  N   VAL A 228      -8.556 -28.238  -0.074  1.00 96.20           N  
ATOM   3665  H   VAL A 228      -8.492 -28.703  -0.968  1.00 96.20           H  
ATOM   3666  CA  VAL A 228      -8.836 -26.799  -0.022  1.00 96.20           C  
ATOM   3667  HA  VAL A 228      -8.215 -26.355   0.756  1.00 96.20           H  
ATOM   3668  C   VAL A 228     -10.279 -26.531   0.388  1.00 96.20           C  
ATOM   3669  CB  VAL A 228      -8.488 -26.113  -1.351  1.00 96.20           C  
ATOM   3670  HB  VAL A 228      -9.007 -26.607  -2.173  1.00 96.20           H  
ATOM   3671  O   VAL A 228     -10.502 -25.607   1.164  1.00 96.20           O  
ATOM   3672  CG1 VAL A 228      -8.877 -24.631  -1.354  1.00 96.20           C  
ATOM   3673 HG11 VAL A 228      -8.576 -24.186  -2.302  1.00 96.20           H  
ATOM   3674 HG12 VAL A 228      -8.387 -24.112  -0.530  1.00 96.20           H  
ATOM   3675 HG13 VAL A 228      -9.957 -24.517  -1.261  1.00 96.20           H  
ATOM   3676  CG2 VAL A 228      -6.973 -26.200  -1.586  1.00 96.20           C  
ATOM   3677 HG21 VAL A 228      -6.439 -25.942  -0.671  1.00 96.20           H  
ATOM   3678 HG22 VAL A 228      -6.703 -27.214  -1.880  1.00 96.20           H  
ATOM   3679 HG23 VAL A 228      -6.661 -25.497  -2.358  1.00 96.20           H  
ATOM   3680  N   ALA A 229     -11.238 -27.323  -0.099  1.00 95.66           N  
ATOM   3681  H   ALA A 229     -10.975 -28.102  -0.686  1.00 95.66           H  
ATOM   3682  CA  ALA A 229     -12.645 -27.203   0.270  1.00 95.66           C  
ATOM   3683  HA  ALA A 229     -12.987 -26.198   0.024  1.00 95.66           H  
ATOM   3684  C   ALA A 229     -12.837 -27.390   1.785  1.00 95.66           C  
ATOM   3685  CB  ALA A 229     -13.449 -28.206  -0.568  1.00 95.66           C  
ATOM   3686  HB1 ALA A 229     -14.514 -27.988  -0.486  1.00 95.66           H  
ATOM   3687  HB2 ALA A 229     -13.178 -28.123  -1.620  1.00 95.66           H  
ATOM   3688  HB3 ALA A 229     -13.261 -29.223  -0.221  1.00 95.66           H  
ATOM   3689  O   ALA A 229     -13.445 -26.533   2.428  1.00 95.66           O  
ATOM   3690  N   ASP A 230     -12.209 -28.417   2.363  1.00 94.18           N  
ATOM   3691  H   ASP A 230     -11.778 -29.116   1.776  1.00 94.18           H  
ATOM   3692  CA  ASP A 230     -12.220 -28.669   3.806  1.00 94.18           C  
ATOM   3693  HA  ASP A 230     -13.252 -28.746   4.149  1.00 94.18           H  
ATOM   3694  C   ASP A 230     -11.550 -27.523   4.578  1.00 94.18           C  
ATOM   3695  CB  ASP A 230     -11.508 -30.001   4.108  1.00 94.18           C  
ATOM   3696  HB2 ASP A 230     -11.441 -30.119   5.189  1.00 94.18           H  
ATOM   3697  HB3 ASP A 230     -10.493 -29.958   3.714  1.00 94.18           H  
ATOM   3698  O   ASP A 230     -12.084 -27.047   5.578  1.00 94.18           O  
ATOM   3699  CG  ASP A 230     -12.219 -31.238   3.539  1.00 94.18           C  
ATOM   3700  OD1 ASP A 230     -13.436 -31.155   3.256  1.00 94.18           O  
ATOM   3701  OD2 ASP A 230     -11.526 -32.270   3.388  1.00 94.18           O  
ATOM   3702  N   HIS A 231     -10.419 -27.009   4.078  1.00 91.01           N  
ATOM   3703  H   HIS A 231     -10.020 -27.449   3.260  1.00 91.01           H  
ATOM   3704  CA  HIS A 231      -9.683 -25.914   4.721  1.00 91.01           C  
ATOM   3705  HA  HIS A 231      -9.469 -26.216   5.746  1.00 91.01           H  
ATOM   3706  C   HIS A 231     -10.473 -24.598   4.799  1.00 91.01           C  
ATOM   3707  CB  HIS A 231      -8.357 -25.698   3.980  1.00 91.01           C  
ATOM   3708  HB2 HIS A 231      -8.537 -25.164   3.047  1.00 91.01           H  
ATOM   3709  HB3 HIS A 231      -7.923 -26.669   3.740  1.00 91.01           H  
ATOM   3710  O   HIS A 231     -10.229 -23.783   5.687  1.00 91.01           O  
ATOM   3711  CG  HIS A 231      -7.334 -24.965   4.802  1.00 91.01           C  
ATOM   3712  CD2 HIS A 231      -6.937 -23.663   4.672  1.00 91.01           C  
ATOM   3713  HD2 HIS A 231      -7.332 -22.948   3.964  1.00 91.01           H  
ATOM   3714  ND1 HIS A 231      -6.628 -25.500   5.853  1.00 91.01           N  
ATOM   3715  HD1 HIS A 231      -6.800 -26.401   6.275  1.00 91.01           H  
ATOM   3716  CE1 HIS A 231      -5.818 -24.545   6.337  1.00 91.01           C  
ATOM   3717  HE1 HIS A 231      -5.173 -24.652   7.197  1.00 91.01           H  
ATOM   3718  NE2 HIS A 231      -5.950 -23.414   5.630  1.00 91.01           N  
ATOM   3719  N   ILE A 232     -11.413 -24.376   3.876  1.00 92.49           N  
ATOM   3720  H   ILE A 232     -11.548 -25.083   3.167  1.00 92.49           H  
ATOM   3721  CA  ILE A 232     -12.296 -23.199   3.868  1.00 92.49           C  
ATOM   3722  HA  ILE A 232     -11.927 -22.494   4.613  1.00 92.49           H  
ATOM   3723  C   ILE A 232     -13.729 -23.520   4.311  1.00 92.49           C  
ATOM   3724  CB  ILE A 232     -12.252 -22.465   2.512  1.00 92.49           C  
ATOM   3725  HB  ILE A 232     -12.810 -21.536   2.623  1.00 92.49           H  
ATOM   3726  O   ILE A 232     -14.607 -22.670   4.148  1.00 92.49           O  
ATOM   3727  CG1 ILE A 232     -12.950 -23.298   1.421  1.00 92.49           C  
ATOM   3728 HG12 ILE A 232     -13.990 -23.455   1.705  1.00 92.49           H  
ATOM   3729 HG13 ILE A 232     -12.487 -24.281   1.334  1.00 92.49           H  
ATOM   3730  CG2 ILE A 232     -10.810 -22.075   2.147  1.00 92.49           C  
ATOM   3731 HG21 ILE A 232     -10.337 -21.591   3.001  1.00 92.49           H  
ATOM   3732 HG22 ILE A 232     -10.804 -21.390   1.298  1.00 92.49           H  
ATOM   3733 HG23 ILE A 232     -10.243 -22.968   1.886  1.00 92.49           H  
ATOM   3734  CD1 ILE A 232     -12.960 -22.640   0.049  1.00 92.49           C  
ATOM   3735 HD11 ILE A 232     -13.644 -23.208  -0.581  1.00 92.49           H  
ATOM   3736 HD12 ILE A 232     -11.963 -22.651  -0.391  1.00 92.49           H  
ATOM   3737 HD13 ILE A 232     -13.319 -21.616   0.148  1.00 92.49           H  
ATOM   3738  N   PHE A 233     -13.968 -24.719   4.853  1.00 95.32           N  
ATOM   3739  H   PHE A 233     -13.188 -25.350   4.975  1.00 95.32           H  
ATOM   3740  CA  PHE A 233     -15.272 -25.193   5.327  1.00 95.32           C  
ATOM   3741  HA  PHE A 233     -15.146 -26.249   5.564  1.00 95.32           H  
ATOM   3742  C   PHE A 233     -16.379 -25.136   4.257  1.00 95.32           C  
ATOM   3743  CB  PHE A 233     -15.644 -24.486   6.641  1.00 95.32           C  
ATOM   3744  HB2 PHE A 233     -16.571 -24.919   7.018  1.00 95.32           H  
ATOM   3745  HB3 PHE A 233     -15.839 -23.433   6.440  1.00 95.32           H  
ATOM   3746  O   PHE A 233     -17.489 -24.657   4.495  1.00 95.32           O  
ATOM   3747  CG  PHE A 233     -14.590 -24.596   7.725  1.00 95.32           C  
ATOM   3748  CD1 PHE A 233     -14.572 -25.717   8.574  1.00 95.32           C  
ATOM   3749  HD1 PHE A 233     -15.304 -26.502   8.452  1.00 95.32           H  
ATOM   3750  CD2 PHE A 233     -13.620 -23.587   7.878  1.00 95.32           C  
ATOM   3751  HD2 PHE A 233     -13.623 -22.731   7.219  1.00 95.32           H  
ATOM   3752  CE1 PHE A 233     -13.595 -25.824   9.580  1.00 95.32           C  
ATOM   3753  HE1 PHE A 233     -13.580 -26.688  10.227  1.00 95.32           H  
ATOM   3754  CE2 PHE A 233     -12.639 -23.697   8.878  1.00 95.32           C  
ATOM   3755  HE2 PHE A 233     -11.886 -22.930   8.983  1.00 95.32           H  
ATOM   3756  CZ  PHE A 233     -12.629 -24.814   9.732  1.00 95.32           C  
ATOM   3757  HZ  PHE A 233     -11.873 -24.902  10.498  1.00 95.32           H  
ATOM   3758  N   MET A 234     -16.084 -25.620   3.049  1.00 94.38           N  
ATOM   3759  H   MET A 234     -15.167 -26.024   2.917  1.00 94.38           H  
ATOM   3760  CA  MET A 234     -17.035 -25.721   1.940  1.00 94.38           C  
ATOM   3761  HA  MET A 234     -18.043 -25.521   2.303  1.00 94.38           H  
ATOM   3762  C   MET A 234     -17.041 -27.126   1.336  1.00 94.38           C  
ATOM   3763  CB  MET A 234     -16.693 -24.698   0.850  1.00 94.38           C  
ATOM   3764  HB2 MET A 234     -15.637 -24.774   0.592  1.00 94.38           H  
ATOM   3765  HB3 MET A 234     -17.277 -24.958  -0.033  1.00 94.38           H  
ATOM   3766  O   MET A 234     -16.036 -27.822   1.349  1.00 94.38           O  
ATOM   3767  CG  MET A 234     -17.031 -23.255   1.251  1.00 94.38           C  
ATOM   3768  HG2 MET A 234     -18.089 -23.205   1.509  1.00 94.38           H  
ATOM   3769  HG3 MET A 234     -16.462 -22.999   2.145  1.00 94.38           H  
ATOM   3770  SD  MET A 234     -16.685 -21.994  -0.019  1.00 94.38           S  
ATOM   3771  CE  MET A 234     -17.586 -22.661  -1.436  1.00 94.38           C  
ATOM   3772  HE1 MET A 234     -18.643 -22.729  -1.180  1.00 94.38           H  
ATOM   3773  HE2 MET A 234     -17.440 -22.013  -2.300  1.00 94.38           H  
ATOM   3774  HE3 MET A 234     -17.196 -23.646  -1.692  1.00 94.38           H  
ATOM   3775  N   SER A 235     -18.152 -27.529   0.713  1.00 95.47           N  
ATOM   3776  H   SER A 235     -18.972 -26.939   0.735  1.00 95.47           H  
ATOM   3777  CA  SER A 235     -18.147 -28.737  -0.120  1.00 95.47           C  
ATOM   3778  HA  SER A 235     -17.647 -29.522   0.447  1.00 95.47           H  
ATOM   3779  C   SER A 235     -17.347 -28.513  -1.411  1.00 95.47           C  
ATOM   3780  CB  SER A 235     -19.569 -29.236  -0.417  1.00 95.47           C  
ATOM   3781  HB2 SER A 235     -20.223 -29.042   0.434  1.00 95.47           H  
ATOM   3782  HB3 SER A 235     -19.523 -30.314  -0.567  1.00 95.47           H  
ATOM   3783  O   SER A 235     -17.301 -27.399  -1.948  1.00 95.47           O  
ATOM   3784  OG  SER A 235     -20.102 -28.654  -1.596  1.00 95.47           O  
ATOM   3785  HG  SER A 235     -20.611 -27.868  -1.382  1.00 95.47           H  
ATOM   3786  N   THR A 236     -16.782 -29.583  -1.974  1.00 96.57           N  
ATOM   3787  H   THR A 236     -16.829 -30.470  -1.493  1.00 96.57           H  
ATOM   3788  CA  THR A 236     -16.075 -29.537  -3.268  1.00 96.57           C  
ATOM   3789  HA  THR A 236     -15.233 -28.850  -3.187  1.00 96.57           H  
ATOM   3790  C   THR A 236     -16.964 -29.045  -4.408  1.00 96.57           C  
ATOM   3791  CB  THR A 236     -15.543 -30.922  -3.653  1.00 96.57           C  
ATOM   3792  HB  THR A 236     -15.148 -30.885  -4.668  1.00 96.57           H  
ATOM   3793  O   THR A 236     -16.505 -28.288  -5.264  1.00 96.57           O  
ATOM   3794  CG2 THR A 236     -14.432 -31.382  -2.723  1.00 96.57           C  
ATOM   3795 HG21 THR A 236     -14.003 -32.304  -3.114  1.00 96.57           H  
ATOM   3796 HG22 THR A 236     -13.654 -30.619  -2.685  1.00 96.57           H  
ATOM   3797 HG23 THR A 236     -14.812 -31.551  -1.715  1.00 96.57           H  
ATOM   3798  OG1 THR A 236     -16.579 -31.876  -3.590  1.00 96.57           O  
ATOM   3799  HG1 THR A 236     -16.181 -32.743  -3.479  1.00 96.57           H  
ATOM   3800  N   SER A 237     -18.244 -29.431  -4.406  1.00 96.14           N  
ATOM   3801  H   SER A 237     -18.527 -30.084  -3.690  1.00 96.14           H  
ATOM   3802  CA  SER A 237     -19.227 -29.000  -5.407  1.00 96.14           C  
ATOM   3803  HA  SER A 237     -18.819 -29.208  -6.396  1.00 96.14           H  
ATOM   3804  C   SER A 237     -19.489 -27.493  -5.334  1.00 96.14           C  
ATOM   3805  CB  SER A 237     -20.524 -29.808  -5.263  1.00 96.14           C  
ATOM   3806  HB2 SER A 237     -20.290 -30.873  -5.266  1.00 96.14           H  
ATOM   3807  HB3 SER A 237     -21.162 -29.598  -6.121  1.00 96.14           H  
ATOM   3808  O   SER A 237     -19.437 -26.803  -6.354  1.00 96.14           O  
ATOM   3809  OG  SER A 237     -21.241 -29.487  -4.085  1.00 96.14           O  
ATOM   3810  HG  SER A 237     -20.736 -29.672  -3.290  1.00 96.14           H  
ATOM   3811  N   THR A 238     -19.671 -26.961  -4.122  1.00 95.56           N  
ATOM   3812  H   THR A 238     -19.734 -27.585  -3.330  1.00 95.56           H  
ATOM   3813  CA  THR A 238     -19.878 -25.529  -3.891  1.00 95.56           C  
ATOM   3814  HA  THR A 238     -20.695 -25.192  -4.529  1.00 95.56           H  
ATOM   3815  C   THR A 238     -18.632 -24.733  -4.268  1.00 95.56           C  
ATOM   3816  CB  THR A 238     -20.245 -25.230  -2.427  1.00 95.56           C  
ATOM   3817  HB  THR A 238     -19.357 -25.317  -1.801  1.00 95.56           H  
ATOM   3818  O   THR A 238     -18.754 -23.700  -4.921  1.00 95.56           O  
ATOM   3819  CG2 THR A 238     -20.839 -23.830  -2.276  1.00 95.56           C  
ATOM   3820 HG21 THR A 238     -20.979 -23.602  -1.220  1.00 95.56           H  
ATOM   3821 HG22 THR A 238     -20.178 -23.085  -2.718  1.00 95.56           H  
ATOM   3822 HG23 THR A 238     -21.800 -23.780  -2.789  1.00 95.56           H  
ATOM   3823  OG1 THR A 238     -21.231 -26.114  -1.941  1.00 95.56           O  
ATOM   3824  HG1 THR A 238     -21.765 -25.640  -1.299  1.00 95.56           H  
ATOM   3825  N   LEU A 239     -17.437 -25.214  -3.901  1.00 97.09           N  
ATOM   3826  H   LEU A 239     -17.401 -26.059  -3.349  1.00 97.09           H  
ATOM   3827  CA  LEU A 239     -16.172 -24.570  -4.260  1.00 97.09           C  
ATOM   3828  HA  LEU A 239     -16.191 -23.541  -3.900  1.00 97.09           H  
ATOM   3829  C   LEU A 239     -15.998 -24.507  -5.781  1.00 97.09           C  
ATOM   3830  CB  LEU A 239     -15.009 -25.312  -3.570  1.00 97.09           C  
ATOM   3831  HB2 LEU A 239     -15.055 -26.369  -3.832  1.00 97.09           H  
ATOM   3832  HB3 LEU A 239     -15.140 -25.232  -2.491  1.00 97.09           H  
ATOM   3833  O   LEU A 239     -15.725 -23.439  -6.323  1.00 97.09           O  
ATOM   3834  CG  LEU A 239     -13.608 -24.785  -3.941  1.00 97.09           C  
ATOM   3835  HG  LEU A 239     -13.420 -24.970  -4.999  1.00 97.09           H  
ATOM   3836  CD1 LEU A 239     -13.464 -23.290  -3.675  1.00 97.09           C  
ATOM   3837 HD11 LEU A 239     -12.421 -22.987  -3.763  1.00 97.09           H  
ATOM   3838 HD12 LEU A 239     -13.832 -23.041  -2.680  1.00 97.09           H  
ATOM   3839 HD13 LEU A 239     -14.046 -22.731  -4.408  1.00 97.09           H  
ATOM   3840  CD2 LEU A 239     -12.534 -25.513  -3.138  1.00 97.09           C  
ATOM   3841 HD21 LEU A 239     -12.635 -26.591  -3.265  1.00 97.09           H  
ATOM   3842 HD22 LEU A 239     -11.544 -25.209  -3.477  1.00 97.09           H  
ATOM   3843 HD23 LEU A 239     -12.633 -25.272  -2.079  1.00 97.09           H  
ATOM   3844  N   LYS A 240     -16.214 -25.627  -6.480  1.00 96.64           N  
ATOM   3845  H   LYS A 240     -16.443 -26.470  -5.975  1.00 96.64           H  
ATOM   3846  CA  LYS A 240     -16.108 -25.681  -7.943  1.00 96.64           C  
ATOM   3847  HA  LYS A 240     -15.107 -25.357  -8.227  1.00 96.64           H  
ATOM   3848  C   LYS A 240     -17.078 -24.708  -8.619  1.00 96.64           C  
ATOM   3849  CB  LYS A 240     -16.320 -27.129  -8.409  1.00 96.64           C  
ATOM   3850  HB2 LYS A 240     -15.663 -27.781  -7.834  1.00 96.64           H  
ATOM   3851  HB3 LYS A 240     -17.352 -27.426  -8.219  1.00 96.64           H  
ATOM   3852  O   LYS A 240     -16.665 -24.001  -9.532  1.00 96.64           O  
ATOM   3853  CG  LYS A 240     -15.996 -27.306  -9.900  1.00 96.64           C  
ATOM   3854  HG2 LYS A 240     -16.651 -26.671 -10.496  1.00 96.64           H  
ATOM   3855  HG3 LYS A 240     -14.961 -27.012 -10.079  1.00 96.64           H  
ATOM   3856  CD  LYS A 240     -16.191 -28.765 -10.333  1.00 96.64           C  
ATOM   3857  HD2 LYS A 240     -17.230 -29.047 -10.163  1.00 96.64           H  
ATOM   3858  HD3 LYS A 240     -15.542 -29.408  -9.739  1.00 96.64           H  
ATOM   3859  CE  LYS A 240     -15.850 -28.913 -11.822  1.00 96.64           C  
ATOM   3860  HE2 LYS A 240     -16.456 -28.204 -12.385  1.00 96.64           H  
ATOM   3861  HE3 LYS A 240     -14.805 -28.641 -11.970  1.00 96.64           H  
ATOM   3862  NZ  LYS A 240     -16.098 -30.293 -12.314  1.00 96.64           N  
ATOM   3863  HZ1 LYS A 240     -15.877 -30.359 -13.297  1.00 96.64           H  
ATOM   3864  HZ2 LYS A 240     -17.072 -30.537 -12.203  1.00 96.64           H  
ATOM   3865  HZ3 LYS A 240     -15.536 -30.966 -11.812  1.00 96.64           H  
ATOM   3866  N   ARG A 241     -18.334 -24.649  -8.157  1.00 96.65           N  
ATOM   3867  H   ARG A 241     -18.596 -25.277  -7.410  1.00 96.65           H  
ATOM   3868  CA  ARG A 241     -19.347 -23.731  -8.699  1.00 96.65           C  
ATOM   3869  HA  ARG A 241     -19.390 -23.859  -9.781  1.00 96.65           H  
ATOM   3870  C   ARG A 241     -18.965 -22.264  -8.479  1.00 96.65           C  
ATOM   3871  CB  ARG A 241     -20.726 -24.066  -8.111  1.00 96.65           C  
ATOM   3872  HB2 ARG A 241     -20.917 -25.132  -8.232  1.00 96.65           H  
ATOM   3873  HB3 ARG A 241     -20.733 -23.829  -7.047  1.00 96.65           H  
ATOM   3874  O   ARG A 241     -18.945 -21.511  -9.441  1.00 96.65           O  
ATOM   3875  CG  ARG A 241     -21.837 -23.283  -8.833  1.00 96.65           C  
ATOM   3876  HG2 ARG A 241     -21.656 -22.211  -8.745  1.00 96.65           H  
ATOM   3877  HG3 ARG A 241     -21.822 -23.541  -9.892  1.00 96.65           H  
ATOM   3878  CD  ARG A 241     -23.226 -23.601  -8.275  1.00 96.65           C  
ATOM   3879  HD2 ARG A 241     -23.386 -24.678  -8.334  1.00 96.65           H  
ATOM   3880  HD3 ARG A 241     -23.964 -23.108  -8.909  1.00 96.65           H  
ATOM   3881  NE  ARG A 241     -23.384 -23.101  -6.897  1.00 96.65           N  
ATOM   3882  HE  ARG A 241     -23.069 -22.151  -6.767  1.00 96.65           H  
ATOM   3883  NH1 ARG A 241     -24.586 -24.867  -6.032  1.00 96.65           N  
ATOM   3884 HH11 ARG A 241     -25.098 -25.290  -5.271  1.00 96.65           H  
ATOM   3885 HH12 ARG A 241     -24.601 -25.288  -6.950  1.00 96.65           H  
ATOM   3886  NH2 ARG A 241     -24.097 -23.120  -4.738  1.00 96.65           N  
ATOM   3887 HH21 ARG A 241     -23.801 -22.157  -4.680  1.00 96.65           H  
ATOM   3888 HH22 ARG A 241     -24.686 -23.518  -4.021  1.00 96.65           H  
ATOM   3889  CZ  ARG A 241     -24.013 -23.700  -5.901  1.00 96.65           C  
ATOM   3890  N   LYS A 242     -18.583 -21.880  -7.257  1.00 96.78           N  
ATOM   3891  H   LYS A 242     -18.600 -22.561  -6.511  1.00 96.78           H  
ATOM   3892  CA  LYS A 242     -18.207 -20.490  -6.947  1.00 96.78           C  
ATOM   3893  HA  LYS A 242     -18.990 -19.818  -7.300  1.00 96.78           H  
ATOM   3894  C   LYS A 242     -16.933 -20.027  -7.658  1.00 96.78           C  
ATOM   3895  CB  LYS A 242     -18.052 -20.293  -5.439  1.00 96.78           C  
ATOM   3896  HB2 LYS A 242     -17.393 -21.060  -5.030  1.00 96.78           H  
ATOM   3897  HB3 LYS A 242     -17.588 -19.317  -5.293  1.00 96.78           H  
ATOM   3898  O   LYS A 242     -16.849 -18.881  -8.071  1.00 96.78           O  
ATOM   3899  CG  LYS A 242     -19.387 -20.300  -4.685  1.00 96.78           C  
ATOM   3900  HG2 LYS A 242     -20.121 -19.719  -5.243  1.00 96.78           H  
ATOM   3901  HG3 LYS A 242     -19.753 -21.321  -4.574  1.00 96.78           H  
ATOM   3902  CD  LYS A 242     -19.190 -19.651  -3.311  1.00 96.78           C  
ATOM   3903  HD2 LYS A 242     -18.851 -18.626  -3.465  1.00 96.78           H  
ATOM   3904  HD3 LYS A 242     -18.426 -20.187  -2.747  1.00 96.78           H  
ATOM   3905  CE  LYS A 242     -20.503 -19.624  -2.528  1.00 96.78           C  
ATOM   3906  HE2 LYS A 242     -21.259 -19.161  -3.162  1.00 96.78           H  
ATOM   3907  HE3 LYS A 242     -20.813 -20.648  -2.319  1.00 96.78           H  
ATOM   3908  NZ  LYS A 242     -20.353 -18.848  -1.272  1.00 96.78           N  
ATOM   3909  HZ1 LYS A 242     -19.641 -19.248  -0.677  1.00 96.78           H  
ATOM   3910  HZ2 LYS A 242     -20.085 -17.900  -1.496  1.00 96.78           H  
ATOM   3911  HZ3 LYS A 242     -21.228 -18.805  -0.769  1.00 96.78           H  
ATOM   3912  N   LEU A 243     -15.942 -20.905  -7.837  1.00 97.38           N  
ATOM   3913  H   LEU A 243     -16.024 -21.830  -7.441  1.00 97.38           H  
ATOM   3914  CA  LEU A 243     -14.765 -20.560  -8.643  1.00 97.38           C  
ATOM   3915  HA  LEU A 243     -14.364 -19.608  -8.297  1.00 97.38           H  
ATOM   3916  C   LEU A 243     -15.134 -20.338 -10.115  1.00 97.38           C  
ATOM   3917  CB  LEU A 243     -13.687 -21.647  -8.506  1.00 97.38           C  
ATOM   3918  HB2 LEU A 243     -14.140 -22.617  -8.710  1.00 97.38           H  
ATOM   3919  HB3 LEU A 243     -12.925 -21.469  -9.265  1.00 97.38           H  
ATOM   3920  O   LEU A 243     -14.597 -19.426 -10.736  1.00 97.38           O  
ATOM   3921  CG  LEU A 243     -13.000 -21.679  -7.132  1.00 97.38           C  
ATOM   3922  HG  LEU A 243     -13.750 -21.847  -6.358  1.00 97.38           H  
ATOM   3923  CD1 LEU A 243     -11.998 -22.837  -7.104  1.00 97.38           C  
ATOM   3924 HD11 LEU A 243     -12.520 -23.774  -7.299  1.00 97.38           H  
ATOM   3925 HD12 LEU A 243     -11.232 -22.672  -7.861  1.00 97.38           H  
ATOM   3926 HD13 LEU A 243     -11.530 -22.892  -6.122  1.00 97.38           H  
ATOM   3927  CD2 LEU A 243     -12.270 -20.378  -6.802  1.00 97.38           C  
ATOM   3928 HD21 LEU A 243     -11.633 -20.501  -5.926  1.00 97.38           H  
ATOM   3929 HD22 LEU A 243     -12.991 -19.589  -6.587  1.00 97.38           H  
ATOM   3930 HD23 LEU A 243     -11.671 -20.061  -7.655  1.00 97.38           H  
ATOM   3931  N   ALA A 244     -16.074 -21.124 -10.653  1.00 96.94           N  
ATOM   3932  H   ALA A 244     -16.484 -21.861 -10.097  1.00 96.94           H  
ATOM   3933  CA  ALA A 244     -16.572 -20.927 -12.012  1.00 96.94           C  
ATOM   3934  HA  ALA A 244     -15.717 -20.871 -12.685  1.00 96.94           H  
ATOM   3935  C   ALA A 244     -17.348 -19.606 -12.161  1.00 96.94           C  
ATOM   3936  CB  ALA A 244     -17.418 -22.140 -12.416  1.00 96.94           C  
ATOM   3937  HB1 ALA A 244     -17.717 -22.035 -13.459  1.00 96.94           H  
ATOM   3938  HB2 ALA A 244     -18.316 -22.201 -11.800  1.00 96.94           H  
ATOM   3939  HB3 ALA A 244     -16.833 -23.053 -12.303  1.00 96.94           H  
ATOM   3940  O   ALA A 244     -17.210 -18.947 -13.187  1.00 96.94           O  
ATOM   3941  N   GLU A 245     -18.101 -19.190 -11.135  1.00 95.50           N  
ATOM   3942  H   GLU A 245     -18.231 -19.811 -10.350  1.00 95.50           H  
ATOM   3943  CA  GLU A 245     -18.741 -17.863 -11.070  1.00 95.50           C  
ATOM   3944  HA  GLU A 245     -19.380 -17.727 -11.943  1.00 95.50           H  
ATOM   3945  C   GLU A 245     -17.700 -16.722 -11.107  1.00 95.50           C  
ATOM   3946  CB  GLU A 245     -19.620 -17.759  -9.803  1.00 95.50           C  
ATOM   3947  HB2 GLU A 245     -19.007 -18.015  -8.939  1.00 95.50           H  
ATOM   3948  HB3 GLU A 245     -19.944 -16.725  -9.683  1.00 95.50           H  
ATOM   3949  O   GLU A 245     -17.940 -15.694 -11.731  1.00 95.50           O  
ATOM   3950  CG  GLU A 245     -20.879 -18.655  -9.815  1.00 95.50           C  
ATOM   3951  HG2 GLU A 245     -21.619 -18.205 -10.476  1.00 95.50           H  
ATOM   3952  HG3 GLU A 245     -20.620 -19.627 -10.236  1.00 95.50           H  
ATOM   3953  CD  GLU A 245     -21.511 -18.889  -8.419  1.00 95.50           C  
ATOM   3954  OE1 GLU A 245     -22.351 -19.817  -8.293  1.00 95.50           O  
ATOM   3955  OE2 GLU A 245     -21.110 -18.233  -7.430  1.00 95.50           O  
ATOM   3956  N   GLU A 246     -16.509 -16.922 -10.528  1.00 93.28           N  
ATOM   3957  H   GLU A 246     -16.389 -17.759  -9.976  1.00 93.28           H  
ATOM   3958  CA  GLU A 246     -15.362 -16.000 -10.640  1.00 93.28           C  
ATOM   3959  HA  GLU A 246     -15.749 -14.982 -10.676  1.00 93.28           H  
ATOM   3960  C   GLU A 246     -14.544 -16.181 -11.942  1.00 93.28           C  
ATOM   3961  CB  GLU A 246     -14.462 -16.108  -9.391  1.00 93.28           C  
ATOM   3962  HB2 GLU A 246     -14.148 -17.143  -9.261  1.00 93.28           H  
ATOM   3963  HB3 GLU A 246     -13.572 -15.499  -9.550  1.00 93.28           H  
ATOM   3964  O   GLU A 246     -13.457 -15.614 -12.088  1.00 93.28           O  
ATOM   3965  CG  GLU A 246     -15.134 -15.611  -8.096  1.00 93.28           C  
ATOM   3966  HG2 GLU A 246     -15.996 -16.240  -7.875  1.00 93.28           H  
ATOM   3967  HG3 GLU A 246     -15.490 -14.594  -8.258  1.00 93.28           H  
ATOM   3968  CD  GLU A 246     -14.186 -15.616  -6.879  1.00 93.28           C  
ATOM   3969  OE1 GLU A 246     -14.614 -15.253  -5.758  1.00 93.28           O  
ATOM   3970  OE2 GLU A 246     -13.002 -15.999  -7.010  1.00 93.28           O  
ATOM   3971  N   GLY A 247     -15.030 -16.982 -12.896  1.00 95.78           N  
ATOM   3972  H   GLY A 247     -15.935 -17.405 -12.744  1.00 95.78           H  
ATOM   3973  CA  GLY A 247     -14.374 -17.208 -14.188  1.00 95.78           C  
ATOM   3974  HA2 GLY A 247     -15.064 -17.752 -14.832  1.00 95.78           H  
ATOM   3975  HA3 GLY A 247     -14.153 -16.246 -14.650  1.00 95.78           H  
ATOM   3976  C   GLY A 247     -13.074 -18.012 -14.098  1.00 95.78           C  
ATOM   3977  O   GLY A 247     -12.178 -17.840 -14.925  1.00 95.78           O  
ATOM   3978  N   THR A 248     -12.925 -18.867 -13.083  1.00 95.25           N  
ATOM   3979  H   THR A 248     -13.678 -18.958 -12.416  1.00 95.25           H  
ATOM   3980  CA  THR A 248     -11.706 -19.656 -12.866  1.00 95.25           C  
ATOM   3981  HA  THR A 248     -11.203 -19.777 -13.826  1.00 95.25           H  
ATOM   3982  C   THR A 248     -12.002 -21.075 -12.369  1.00 95.25           C  
ATOM   3983  CB  THR A 248     -10.753 -18.872 -11.945  1.00 95.25           C  
ATOM   3984  HB  THR A 248     -10.713 -17.840 -12.293  1.00 95.25           H  
ATOM   3985  O   THR A 248     -13.146 -21.493 -12.203  1.00 95.25           O  
ATOM   3986  CG2 THR A 248     -11.172 -18.857 -10.477  1.00 95.25           C  
ATOM   3987 HG21 THR A 248     -12.161 -18.409 -10.382  1.00 95.25           H  
ATOM   3988 HG22 THR A 248     -11.188 -19.868 -10.071  1.00 95.25           H  
ATOM   3989 HG23 THR A 248     -10.466 -18.248  -9.912  1.00 95.25           H  
ATOM   3990  OG1 THR A 248      -9.443 -19.395 -12.036  1.00 95.25           O  
ATOM   3991  HG1 THR A 248      -9.154 -19.247 -12.939  1.00 95.25           H  
ATOM   3992  N   SER A 249     -10.956 -21.867 -12.149  1.00 96.64           N  
ATOM   3993  H   SER A 249     -10.033 -21.475 -12.268  1.00 96.64           H  
ATOM   3994  CA  SER A 249     -11.060 -23.223 -11.621  1.00 96.64           C  
ATOM   3995  HA  SER A 249     -12.012 -23.324 -11.099  1.00 96.64           H  
ATOM   3996  C   SER A 249      -9.950 -23.502 -10.614  1.00 96.64           C  
ATOM   3997  CB  SER A 249     -11.044 -24.238 -12.771  1.00 96.64           C  
ATOM   3998  HB2 SER A 249     -11.417 -25.192 -12.399  1.00 96.64           H  
ATOM   3999  HB3 SER A 249     -11.700 -23.901 -13.574  1.00 96.64           H  
ATOM   4000  O   SER A 249      -8.908 -22.846 -10.607  1.00 96.64           O  
ATOM   4001  OG  SER A 249      -9.735 -24.433 -13.271  1.00 96.64           O  
ATOM   4002  HG  SER A 249      -9.575 -23.779 -13.956  1.00 96.64           H  
ATOM   4003  N   PHE A 250     -10.139 -24.521  -9.771  1.00 96.57           N  
ATOM   4004  H   PHE A 250     -11.024 -25.007  -9.783  1.00 96.57           H  
ATOM   4005  CA  PHE A 250      -9.091 -24.961  -8.847  1.00 96.57           C  
ATOM   4006  HA  PHE A 250      -8.862 -24.151  -8.155  1.00 96.57           H  
ATOM   4007  C   PHE A 250      -7.790 -25.304  -9.585  1.00 96.57           C  
ATOM   4008  CB  PHE A 250      -9.594 -26.167  -8.049  1.00 96.57           C  
ATOM   4009  HB2 PHE A 250     -10.001 -26.911  -8.733  1.00 96.57           H  
ATOM   4010  HB3 PHE A 250     -10.399 -25.823  -7.399  1.00 96.57           H  
ATOM   4011  O   PHE A 250      -6.715 -24.907  -9.146  1.00 96.57           O  
ATOM   4012  CG  PHE A 250      -8.519 -26.816  -7.199  1.00 96.57           C  
ATOM   4013  CD1 PHE A 250      -7.839 -27.964  -7.657  1.00 96.57           C  
ATOM   4014  HD1 PHE A 250      -8.104 -28.409  -8.605  1.00 96.57           H  
ATOM   4015  CD2 PHE A 250      -8.145 -26.223  -5.981  1.00 96.57           C  
ATOM   4016  HD2 PHE A 250      -8.646 -25.334  -5.629  1.00 96.57           H  
ATOM   4017  CE1 PHE A 250      -6.786 -28.510  -6.901  1.00 96.57           C  
ATOM   4018  HE1 PHE A 250      -6.241 -29.372  -7.258  1.00 96.57           H  
ATOM   4019  CE2 PHE A 250      -7.091 -26.770  -5.233  1.00 96.57           C  
ATOM   4020  HE2 PHE A 250      -6.781 -26.299  -4.312  1.00 96.57           H  
ATOM   4021  CZ  PHE A 250      -6.410 -27.908  -5.691  1.00 96.57           C  
ATOM   4022  HZ  PHE A 250      -5.585 -28.306  -5.119  1.00 96.57           H  
ATOM   4023  N   SER A 251      -7.887 -25.994 -10.725  1.00 95.33           N  
ATOM   4024  H   SER A 251      -8.803 -26.242 -11.072  1.00 95.33           H  
ATOM   4025  CA  SER A 251      -6.733 -26.374 -11.542  1.00 95.33           C  
ATOM   4026  HA  SER A 251      -6.038 -26.947 -10.927  1.00 95.33           H  
ATOM   4027  C   SER A 251      -5.976 -25.159 -12.080  1.00 95.33           C  
ATOM   4028  CB  SER A 251      -7.198 -27.251 -12.707  1.00 95.33           C  
ATOM   4029  HB2 SER A 251      -6.345 -27.519 -13.330  1.00 95.33           H  
ATOM   4030  HB3 SER A 251      -7.916 -26.698 -13.312  1.00 95.33           H  
ATOM   4031  O   SER A 251      -4.744 -25.158 -12.055  1.00 95.33           O  
ATOM   4032  OG  SER A 251      -7.812 -28.428 -12.205  1.00 95.33           O  
ATOM   4033  HG  SER A 251      -7.122 -29.059 -11.987  1.00 95.33           H  
ATOM   4034  N   ASP A 252      -6.689 -24.112 -12.503  1.00 95.63           N  
ATOM   4035  H   ASP A 252      -7.697 -24.171 -12.514  1.00 95.63           H  
ATOM   4036  CA  ASP A 252      -6.069 -22.879 -12.999  1.00 95.63           C  
ATOM   4037  HA  ASP A 252      -5.314 -23.137 -13.741  1.00 95.63           H  
ATOM   4038  C   ASP A 252      -5.369 -22.108 -11.878  1.00 95.63           C  
ATOM   4039  CB  ASP A 252      -7.112 -21.982 -13.677  1.00 95.63           C  
ATOM   4040  HB2 ASP A 252      -7.894 -21.732 -12.959  1.00 95.63           H  
ATOM   4041  HB3 ASP A 252      -6.632 -21.056 -13.991  1.00 95.63           H  
ATOM   4042  O   ASP A 252      -4.225 -21.679 -12.044  1.00 95.63           O  
ATOM   4043  CG  ASP A 252      -7.728 -22.648 -14.903  1.00 95.63           C  
ATOM   4044  OD1 ASP A 252      -6.966 -23.260 -15.684  1.00 95.63           O  
ATOM   4045  OD2 ASP A 252      -8.975 -22.601 -14.993  1.00 95.63           O  
ATOM   4046  N   ILE A 253      -6.010 -21.987 -10.709  1.00 96.23           N  
ATOM   4047  H   ILE A 253      -6.954 -22.339 -10.644  1.00 96.23           H  
ATOM   4048  CA  ILE A 253      -5.412 -21.323  -9.541  1.00 96.23           C  
ATOM   4049  HA  ILE A 253      -5.074 -20.332  -9.845  1.00 96.23           H  
ATOM   4050  C   ILE A 253      -4.184 -22.098  -9.058  1.00 96.23           C  
ATOM   4051  CB  ILE A 253      -6.437 -21.154  -8.401  1.00 96.23           C  
ATOM   4052  HB  ILE A 253      -6.803 -22.137  -8.102  1.00 96.23           H  
ATOM   4053  O   ILE A 253      -3.149 -21.499  -8.766  1.00 96.23           O  
ATOM   4054  CG1 ILE A 253      -7.625 -20.284  -8.856  1.00 96.23           C  
ATOM   4055 HG12 ILE A 253      -7.985 -20.606  -9.834  1.00 96.23           H  
ATOM   4056 HG13 ILE A 253      -7.295 -19.251  -8.959  1.00 96.23           H  
ATOM   4057  CG2 ILE A 253      -5.750 -20.476  -7.199  1.00 96.23           C  
ATOM   4058 HG21 ILE A 253      -4.980 -21.120  -6.773  1.00 96.23           H  
ATOM   4059 HG22 ILE A 253      -6.465 -20.246  -6.409  1.00 96.23           H  
ATOM   4060 HG23 ILE A 253      -5.294 -19.540  -7.521  1.00 96.23           H  
ATOM   4061  CD1 ILE A 253      -8.809 -20.346  -7.890  1.00 96.23           C  
ATOM   4062 HD11 ILE A 253      -8.528 -19.987  -6.900  1.00 96.23           H  
ATOM   4063 HD12 ILE A 253      -9.178 -21.368  -7.817  1.00 96.23           H  
ATOM   4064 HD13 ILE A 253      -9.599 -19.698  -8.271  1.00 96.23           H  
ATOM   4065  N   TYR A 254      -4.272 -23.426  -9.020  1.00 95.47           N  
ATOM   4066  H   TYR A 254      -5.157 -23.853  -9.254  1.00 95.47           H  
ATOM   4067  CA  TYR A 254      -3.175 -24.300  -8.622  1.00 95.47           C  
ATOM   4068  HA  TYR A 254      -2.841 -24.016  -7.624  1.00 95.47           H  
ATOM   4069  C   TYR A 254      -1.964 -24.168  -9.543  1.00 95.47           C  
ATOM   4070  CB  TYR A 254      -3.695 -25.737  -8.590  1.00 95.47           C  
ATOM   4071  HB2 TYR A 254      -4.013 -26.033  -9.589  1.00 95.47           H  
ATOM   4072  HB3 TYR A 254      -4.571 -25.776  -7.942  1.00 95.47           H  
ATOM   4073  O   TYR A 254      -0.837 -23.988  -9.068  1.00 95.47           O  
ATOM   4074  CG  TYR A 254      -2.698 -26.737  -8.060  1.00 95.47           C  
ATOM   4075  CD1 TYR A 254      -2.093 -27.673  -8.921  1.00 95.47           C  
ATOM   4076  HD1 TYR A 254      -2.298 -27.640  -9.981  1.00 95.47           H  
ATOM   4077  CD2 TYR A 254      -2.430 -26.763  -6.681  1.00 95.47           C  
ATOM   4078  HD2 TYR A 254      -2.894 -26.046  -6.019  1.00 95.47           H  
ATOM   4079  CE1 TYR A 254      -1.314 -28.713  -8.381  1.00 95.47           C  
ATOM   4080  HE1 TYR A 254      -0.925 -29.494  -9.018  1.00 95.47           H  
ATOM   4081  CE2 TYR A 254      -1.613 -27.769  -6.149  1.00 95.47           C  
ATOM   4082  HE2 TYR A 254      -1.411 -27.826  -5.089  1.00 95.47           H  
ATOM   4083  OH  TYR A 254      -0.562 -29.870  -6.408  1.00 95.47           O  
ATOM   4084  HH  TYR A 254      -0.354 -30.572  -7.029  1.00 95.47           H  
ATOM   4085  CZ  TYR A 254      -1.132 -28.787  -6.984  1.00 95.47           C  
ATOM   4086  N   LEU A 255      -2.194 -24.185 -10.860  1.00 95.05           N  
ATOM   4087  H   LEU A 255      -3.139 -24.330 -11.187  1.00 95.05           H  
ATOM   4088  CA  LEU A 255      -1.144 -23.936 -11.841  1.00 95.05           C  
ATOM   4089  HA  LEU A 255      -0.342 -24.653 -11.664  1.00 95.05           H  
ATOM   4090  C   LEU A 255      -0.560 -22.531 -11.661  1.00 95.05           C  
ATOM   4091  CB  LEU A 255      -1.710 -24.147 -13.256  1.00 95.05           C  
ATOM   4092  HB2 LEU A 255      -2.097 -25.163 -13.334  1.00 95.05           H  
ATOM   4093  HB3 LEU A 255      -2.545 -23.463 -13.404  1.00 95.05           H  
ATOM   4094  O   LEU A 255       0.659 -22.392 -11.579  1.00 95.05           O  
ATOM   4095  CG  LEU A 255      -0.679 -23.914 -14.378  1.00 95.05           C  
ATOM   4096  HG  LEU A 255      -0.275 -22.905 -14.304  1.00 95.05           H  
ATOM   4097  CD1 LEU A 255       0.482 -24.914 -14.325  1.00 95.05           C  
ATOM   4098 HD11 LEU A 255       1.041 -24.787 -13.399  1.00 95.05           H  
ATOM   4099 HD12 LEU A 255       1.160 -24.731 -15.159  1.00 95.05           H  
ATOM   4100 HD13 LEU A 255       0.097 -25.933 -14.382  1.00 95.05           H  
ATOM   4101  CD2 LEU A 255      -1.358 -24.048 -15.741  1.00 95.05           C  
ATOM   4102 HD21 LEU A 255      -1.780 -25.047 -15.851  1.00 95.05           H  
ATOM   4103 HD22 LEU A 255      -0.636 -23.863 -16.536  1.00 95.05           H  
ATOM   4104 HD23 LEU A 255      -2.164 -23.319 -15.817  1.00 95.05           H  
ATOM   4105  N   SER A 256      -1.406 -21.505 -11.552  1.00 94.96           N  
ATOM   4106  H   SER A 256      -2.397 -21.692 -11.614  1.00 94.96           H  
ATOM   4107  CA  SER A 256      -0.972 -20.114 -11.405  1.00 94.96           C  
ATOM   4108  HA  SER A 256      -0.376 -19.848 -12.278  1.00 94.96           H  
ATOM   4109  C   SER A 256      -0.099 -19.907 -10.165  1.00 94.96           C  
ATOM   4110  CB  SER A 256      -2.193 -19.192 -11.357  1.00 94.96           C  
ATOM   4111  HB2 SER A 256      -2.845 -19.404 -12.205  1.00 94.96           H  
ATOM   4112  HB3 SER A 256      -2.749 -19.356 -10.434  1.00 94.96           H  
ATOM   4113  O   SER A 256       1.005 -19.371 -10.275  1.00 94.96           O  
ATOM   4114  OG  SER A 256      -1.765 -17.849 -11.430  1.00 94.96           O  
ATOM   4115  HG  SER A 256      -1.454 -17.702 -12.326  1.00 94.96           H  
ATOM   4116  N   ALA A 257      -0.524 -20.408  -9.001  1.00 94.18           N  
ATOM   4117  H   ALA A 257      -1.433 -20.847  -8.971  1.00 94.18           H  
ATOM   4118  CA  ALA A 257       0.223 -20.305  -7.749  1.00 94.18           C  
ATOM   4119  HA  ALA A 257       0.384 -19.253  -7.514  1.00 94.18           H  
ATOM   4120  C   ALA A 257       1.608 -20.963  -7.850  1.00 94.18           C  
ATOM   4121  CB  ALA A 257      -0.625 -20.927  -6.633  1.00 94.18           C  
ATOM   4122  HB1 ALA A 257      -0.090 -20.880  -5.685  1.00 94.18           H  
ATOM   4123  HB2 ALA A 257      -0.851 -21.966  -6.871  1.00 94.18           H  
ATOM   4124  HB3 ALA A 257      -1.561 -20.377  -6.531  1.00 94.18           H  
ATOM   4125  O   ALA A 257       2.616 -20.360  -7.466  1.00 94.18           O  
ATOM   4126  N   ARG A 258       1.684 -22.171  -8.427  1.00 95.37           N  
ATOM   4127  H   ARG A 258       0.826 -22.606  -8.733  1.00 95.37           H  
ATOM   4128  CA  ARG A 258       2.958 -22.879  -8.631  1.00 95.37           C  
ATOM   4129  HA  ARG A 258       3.523 -22.866  -7.699  1.00 95.37           H  
ATOM   4130  C   ARG A 258       3.854 -22.190  -9.660  1.00 95.37           C  
ATOM   4131  CB  ARG A 258       2.685 -24.339  -9.017  1.00 95.37           C  
ATOM   4132  HB2 ARG A 258       3.609 -24.772  -9.400  1.00 95.37           H  
ATOM   4133  HB3 ARG A 258       1.931 -24.384  -9.803  1.00 95.37           H  
ATOM   4134  O   ARG A 258       5.055 -22.071  -9.429  1.00 95.37           O  
ATOM   4135  CG  ARG A 258       2.235 -25.171  -7.806  1.00 95.37           C  
ATOM   4136  HG2 ARG A 258       3.012 -25.124  -7.043  1.00 95.37           H  
ATOM   4137  HG3 ARG A 258       1.309 -24.771  -7.392  1.00 95.37           H  
ATOM   4138  CD  ARG A 258       2.018 -26.632  -8.211  1.00 95.37           C  
ATOM   4139  HD2 ARG A 258       2.838 -26.938  -8.860  1.00 95.37           H  
ATOM   4140  HD3 ARG A 258       1.079 -26.713  -8.758  1.00 95.37           H  
ATOM   4141  NE  ARG A 258       1.992 -27.514  -7.031  1.00 95.37           N  
ATOM   4142  HE  ARG A 258       2.107 -27.088  -6.123  1.00 95.37           H  
ATOM   4143  NH1 ARG A 258       2.196 -29.518  -8.142  1.00 95.37           N  
ATOM   4144 HH11 ARG A 258       2.309 -29.008  -9.006  1.00 95.37           H  
ATOM   4145 HH12 ARG A 258       2.540 -30.464  -8.056  1.00 95.37           H  
ATOM   4146  NH2 ARG A 258       2.138 -29.498  -5.930  1.00 95.37           N  
ATOM   4147 HH21 ARG A 258       2.059 -30.503  -5.977  1.00 95.37           H  
ATOM   4148 HH22 ARG A 258       1.947 -29.033  -5.053  1.00 95.37           H  
ATOM   4149  CZ  ARG A 258       2.105 -28.827  -7.040  1.00 95.37           C  
ATOM   4150  N   MET A 259       3.298 -21.697 -10.766  1.00 95.45           N  
ATOM   4151  H   MET A 259       2.305 -21.827 -10.898  1.00 95.45           H  
ATOM   4152  CA  MET A 259       4.055 -20.984 -11.802  1.00 95.45           C  
ATOM   4153  HA  MET A 259       4.936 -21.569 -12.069  1.00 95.45           H  
ATOM   4154  C   MET A 259       4.586 -19.636 -11.310  1.00 95.45           C  
ATOM   4155  CB  MET A 259       3.194 -20.806 -13.061  1.00 95.45           C  
ATOM   4156  HB2 MET A 259       3.702 -20.128 -13.747  1.00 95.45           H  
ATOM   4157  HB3 MET A 259       2.241 -20.352 -12.791  1.00 95.45           H  
ATOM   4158  O   MET A 259       5.752 -19.316 -11.546  1.00 95.45           O  
ATOM   4159  CG  MET A 259       2.932 -22.116 -13.812  1.00 95.45           C  
ATOM   4160  HG2 MET A 259       2.311 -21.883 -14.677  1.00 95.45           H  
ATOM   4161  HG3 MET A 259       2.350 -22.789 -13.182  1.00 95.45           H  
ATOM   4162  SD  MET A 259       4.389 -23.022 -14.404  1.00 95.45           S  
ATOM   4163  CE  MET A 259       4.620 -24.184 -13.035  1.00 95.45           C  
ATOM   4164  HE1 MET A 259       3.644 -24.506 -12.671  1.00 95.45           H  
ATOM   4165  HE2 MET A 259       5.157 -23.704 -12.217  1.00 95.45           H  
ATOM   4166  HE3 MET A 259       5.190 -25.047 -13.378  1.00 95.45           H  
ATOM   4167  N   ASN A 260       3.787 -18.870 -10.569  1.00 91.90           N  
ATOM   4168  H   ASN A 260       2.828 -19.156 -10.432  1.00 91.90           H  
ATOM   4169  CA  ASN A 260       4.219 -17.598  -9.988  1.00 91.90           C  
ATOM   4170  HA  ASN A 260       4.656 -16.979 -10.771  1.00 91.90           H  
ATOM   4171  C   ASN A 260       5.300 -17.802  -8.919  1.00 91.90           C  
ATOM   4172  CB  ASN A 260       2.994 -16.874  -9.414  1.00 91.90           C  
ATOM   4173  HB2 ASN A 260       3.320 -16.023  -8.816  1.00 91.90           H  
ATOM   4174  HB3 ASN A 260       2.446 -17.553  -8.761  1.00 91.90           H  
ATOM   4175  O   ASN A 260       6.282 -17.053  -8.884  1.00 91.90           O  
ATOM   4176  CG  ASN A 260       2.053 -16.343 -10.483  1.00 91.90           C  
ATOM   4177  ND2 ASN A 260       0.815 -16.120 -10.120  1.00 91.90           N  
ATOM   4178 HD21 ASN A 260       0.160 -15.760 -10.800  1.00 91.90           H  
ATOM   4179 HD22 ASN A 260       0.531 -16.292  -9.166  1.00 91.90           H  
ATOM   4180  OD1 ASN A 260       2.429 -16.089 -11.619  1.00 91.90           O  
ATOM   4181  N   GLN A 261       5.177 -18.850  -8.097  1.00 93.14           N  
ATOM   4182  H   GLN A 261       4.329 -19.398  -8.120  1.00 93.14           H  
ATOM   4183  CA  GLN A 261       6.230 -19.226  -7.157  1.00 93.14           C  
ATOM   4184  HA  GLN A 261       6.471 -18.349  -6.556  1.00 93.14           H  
ATOM   4185  C   GLN A 261       7.512 -19.652  -7.884  1.00 93.14           C  
ATOM   4186  CB  GLN A 261       5.716 -20.337  -6.232  1.00 93.14           C  
ATOM   4187  HB2 GLN A 261       4.814 -19.997  -5.721  1.00 93.14           H  
ATOM   4188  HB3 GLN A 261       5.460 -21.213  -6.827  1.00 93.14           H  
ATOM   4189  O   GLN A 261       8.603 -19.224  -7.503  1.00 93.14           O  
ATOM   4190  CG  GLN A 261       6.761 -20.745  -5.184  1.00 93.14           C  
ATOM   4191  HG2 GLN A 261       6.379 -21.617  -4.652  1.00 93.14           H  
ATOM   4192  HG3 GLN A 261       7.677 -21.070  -5.676  1.00 93.14           H  
ATOM   4193  CD  GLN A 261       7.105 -19.657  -4.165  1.00 93.14           C  
ATOM   4194  NE2 GLN A 261       8.079 -19.904  -3.319  1.00 93.14           N  
ATOM   4195 HE21 GLN A 261       8.523 -20.811  -3.318  1.00 93.14           H  
ATOM   4196 HE22 GLN A 261       8.224 -19.218  -2.591  1.00 93.14           H  
ATOM   4197  OE1 GLN A 261       6.545 -18.575  -4.094  1.00 93.14           O  
ATOM   4198  N   ALA A 262       7.399 -20.442  -8.953  1.00 94.32           N  
ATOM   4199  H   ALA A 262       6.495 -20.828  -9.184  1.00 94.32           H  
ATOM   4200  CA  ALA A 262       8.545 -20.836  -9.764  1.00 94.32           C  
ATOM   4201  HA  ALA A 262       9.263 -21.351  -9.126  1.00 94.32           H  
ATOM   4202  C   ALA A 262       9.248 -19.616 -10.368  1.00 94.32           C  
ATOM   4203  CB  ALA A 262       8.081 -21.806 -10.851  1.00 94.32           C  
ATOM   4204  HB1 ALA A 262       7.624 -22.685 -10.396  1.00 94.32           H  
ATOM   4205  HB2 ALA A 262       7.354 -21.331 -11.510  1.00 94.32           H  
ATOM   4206  HB3 ALA A 262       8.945 -22.114 -11.441  1.00 94.32           H  
ATOM   4207  O   ALA A 262      10.459 -19.470 -10.218  1.00 94.32           O  
ATOM   4208  N   ALA A 263       8.496 -18.699 -10.982  1.00 90.64           N  
ATOM   4209  H   ALA A 263       7.507 -18.878 -11.078  1.00 90.64           H  
ATOM   4210  CA  ALA A 263       9.032 -17.463 -11.546  1.00 90.64           C  
ATOM   4211  HA  ALA A 263       9.747 -17.710 -12.331  1.00 90.64           H  
ATOM   4212  C   ALA A 263       9.767 -16.624 -10.493  1.00 90.64           C  
ATOM   4213  CB  ALA A 263       7.874 -16.680 -12.170  1.00 90.64           C  
ATOM   4214  HB1 ALA A 263       7.091 -16.502 -11.433  1.00 90.64           H  
ATOM   4215  HB2 ALA A 263       8.235 -15.722 -12.545  1.00 90.64           H  
ATOM   4216  HB3 ALA A 263       7.462 -17.250 -13.002  1.00 90.64           H  
ATOM   4217  O   ALA A 263      10.863 -16.127 -10.748  1.00 90.64           O  
ATOM   4218  N   LYS A 264       9.204 -16.507  -9.287  1.00 86.69           N  
ATOM   4219  H   LYS A 264       8.297 -16.927  -9.146  1.00 86.69           H  
ATOM   4220  CA  LYS A 264       9.850 -15.838  -8.153  1.00 86.69           C  
ATOM   4221  HA  LYS A 264      10.104 -14.814  -8.428  1.00 86.69           H  
ATOM   4222  C   LYS A 264      11.170 -16.511  -7.765  1.00 86.69           C  
ATOM   4223  CB  LYS A 264       8.838 -15.812  -7.007  1.00 86.69           C  
ATOM   4224  HB2 LYS A 264       7.953 -15.270  -7.341  1.00 86.69           H  
ATOM   4225  HB3 LYS A 264       8.536 -16.833  -6.775  1.00 86.69           H  
ATOM   4226  O   LYS A 264      12.187 -15.833  -7.671  1.00 86.69           O  
ATOM   4227  CG  LYS A 264       9.365 -15.159  -5.729  1.00 86.69           C  
ATOM   4228  HG2 LYS A 264       9.612 -14.113  -5.913  1.00 86.69           H  
ATOM   4229  HG3 LYS A 264      10.245 -15.689  -5.364  1.00 86.69           H  
ATOM   4230  CD  LYS A 264       8.247 -15.264  -4.695  1.00 86.69           C  
ATOM   4231  HD2 LYS A 264       7.989 -16.313  -4.549  1.00 86.69           H  
ATOM   4232  HD3 LYS A 264       7.368 -14.735  -5.064  1.00 86.69           H  
ATOM   4233  CE  LYS A 264       8.665 -14.667  -3.364  1.00 86.69           C  
ATOM   4234  HE2 LYS A 264       8.925 -13.618  -3.509  1.00 86.69           H  
ATOM   4235  HE3 LYS A 264       9.546 -15.184  -2.984  1.00 86.69           H  
ATOM   4236  NZ  LYS A 264       7.541 -14.770  -2.405  1.00 86.69           N  
ATOM   4237  HZ1 LYS A 264       7.322 -15.723  -2.154  1.00 86.69           H  
ATOM   4238  HZ2 LYS A 264       6.717 -14.328  -2.787  1.00 86.69           H  
ATOM   4239  HZ3 LYS A 264       7.776 -14.215  -1.595  1.00 86.69           H  
ATOM   4240  N   LEU A 265      11.187 -17.833  -7.588  1.00 88.39           N  
ATOM   4241  H   LEU A 265      10.324 -18.344  -7.704  1.00 88.39           H  
ATOM   4242  CA  LEU A 265      12.409 -18.565  -7.228  1.00 88.39           C  
ATOM   4243  HA  LEU A 265      12.843 -18.108  -6.339  1.00 88.39           H  
ATOM   4244  C   LEU A 265      13.488 -18.483  -8.319  1.00 88.39           C  
ATOM   4245  CB  LEU A 265      12.067 -20.033  -6.925  1.00 88.39           C  
ATOM   4246  HB2 LEU A 265      13.003 -20.582  -6.822  1.00 88.39           H  
ATOM   4247  HB3 LEU A 265      11.530 -20.445  -7.779  1.00 88.39           H  
ATOM   4248  O   LEU A 265      14.665 -18.327  -7.993  1.00 88.39           O  
ATOM   4249  CG  LEU A 265      11.238 -20.269  -5.650  1.00 88.39           C  
ATOM   4250  HG  LEU A 265      10.315 -19.691  -5.688  1.00 88.39           H  
ATOM   4251  CD1 LEU A 265      10.882 -21.754  -5.555  1.00 88.39           C  
ATOM   4252 HD11 LEU A 265      10.294 -21.940  -4.656  1.00 88.39           H  
ATOM   4253 HD12 LEU A 265      10.282 -22.036  -6.420  1.00 88.39           H  
ATOM   4254 HD13 LEU A 265      11.787 -22.361  -5.534  1.00 88.39           H  
ATOM   4255  CD2 LEU A 265      11.996 -19.878  -4.379  1.00 88.39           C  
ATOM   4256 HD21 LEU A 265      11.394 -20.121  -3.503  1.00 88.39           H  
ATOM   4257 HD22 LEU A 265      12.183 -18.804  -4.370  1.00 88.39           H  
ATOM   4258 HD23 LEU A 265      12.945 -20.411  -4.323  1.00 88.39           H  
ATOM   4259  N   LEU A 266      13.095 -18.538  -9.594  1.00 88.63           N  
ATOM   4260  H   LEU A 266      12.118 -18.705  -9.785  1.00 88.63           H  
ATOM   4261  CA  LEU A 266      14.010 -18.401 -10.732  1.00 88.63           C  
ATOM   4262  HA  LEU A 266      14.834 -19.103 -10.610  1.00 88.63           H  
ATOM   4263  C   LEU A 266      14.636 -17.004 -10.789  1.00 88.63           C  
ATOM   4264  CB  LEU A 266      13.271 -18.708 -12.047  1.00 88.63           C  
ATOM   4265  HB2 LEU A 266      12.370 -18.096 -12.084  1.00 88.63           H  
ATOM   4266  HB3 LEU A 266      13.903 -18.416 -12.886  1.00 88.63           H  
ATOM   4267  O   LEU A 266      15.845 -16.907 -10.968  1.00 88.63           O  
ATOM   4268  CG  LEU A 266      12.886 -20.186 -12.224  1.00 88.63           C  
ATOM   4269  HG  LEU A 266      12.416 -20.541 -11.307  1.00 88.63           H  
ATOM   4270  CD1 LEU A 266      11.887 -20.323 -13.371  1.00 88.63           C  
ATOM   4271 HD11 LEU A 266      11.565 -21.360 -13.462  1.00 88.63           H  
ATOM   4272 HD12 LEU A 266      12.336 -19.991 -14.307  1.00 88.63           H  
ATOM   4273 HD13 LEU A 266      11.011 -19.710 -13.159  1.00 88.63           H  
ATOM   4274  CD2 LEU A 266      14.070 -21.099 -12.533  1.00 88.63           C  
ATOM   4275 HD21 LEU A 266      14.452 -20.867 -13.527  1.00 88.63           H  
ATOM   4276 HD22 LEU A 266      13.741 -22.139 -12.512  1.00 88.63           H  
ATOM   4277 HD23 LEU A 266      14.860 -20.969 -11.793  1.00 88.63           H  
ATOM   4278  N   ARG A 267      13.850 -15.938 -10.574  1.00 82.94           N  
ATOM   4279  H   ARG A 267      12.859 -16.092 -10.454  1.00 82.94           H  
ATOM   4280  CA  ARG A 267      14.372 -14.558 -10.487  1.00 82.94           C  
ATOM   4281  HA  ARG A 267      14.960 -14.323 -11.374  1.00 82.94           H  
ATOM   4282  C   ARG A 267      15.315 -14.369  -9.306  1.00 82.94           C  
ATOM   4283  CB  ARG A 267      13.226 -13.552 -10.345  1.00 82.94           C  
ATOM   4284  HB2 ARG A 267      13.643 -12.583 -10.070  1.00 82.94           H  
ATOM   4285  HB3 ARG A 267      12.565 -13.875  -9.540  1.00 82.94           H  
ATOM   4286  O   ARG A 267      16.290 -13.639  -9.401  1.00 82.94           O  
ATOM   4287  CG  ARG A 267      12.423 -13.367 -11.634  1.00 82.94           C  
ATOM   4288  HG2 ARG A 267      12.031 -14.328 -11.967  1.00 82.94           H  
ATOM   4289  HG3 ARG A 267      13.062 -12.958 -12.418  1.00 82.94           H  
ATOM   4290  CD  ARG A 267      11.269 -12.404 -11.347  1.00 82.94           C  
ATOM   4291  HD2 ARG A 267      10.828 -12.671 -10.387  1.00 82.94           H  
ATOM   4292  HD3 ARG A 267      11.673 -11.395 -11.255  1.00 82.94           H  
ATOM   4293  NE  ARG A 267      10.250 -12.432 -12.412  1.00 82.94           N  
ATOM   4294  HE  ARG A 267      10.568 -12.229 -13.349  1.00 82.94           H  
ATOM   4295  NH1 ARG A 267       8.408 -12.932 -11.117  1.00 82.94           N  
ATOM   4296 HH11 ARG A 267       8.996 -12.953 -10.296  1.00 82.94           H  
ATOM   4297 HH12 ARG A 267       7.417 -13.122 -11.071  1.00 82.94           H  
ATOM   4298  NH2 ARG A 267       8.170 -12.593 -13.285  1.00 82.94           N  
ATOM   4299 HH21 ARG A 267       7.169 -12.711 -13.211  1.00 82.94           H  
ATOM   4300 HH22 ARG A 267       8.509 -12.237 -14.167  1.00 82.94           H  
ATOM   4301  CZ  ARG A 267       8.957 -12.651 -12.265  1.00 82.94           C  
ATOM   4302  N   ILE A 268      15.035 -15.031  -8.183  1.00 77.59           N  
ATOM   4303  H   ILE A 268      14.168 -15.548  -8.139  1.00 77.59           H  
ATOM   4304  CA  ILE A 268      15.938 -15.027  -7.032  1.00 77.59           C  
ATOM   4305  HA  ILE A 268      16.190 -13.988  -6.821  1.00 77.59           H  
ATOM   4306  C   ILE A 268      17.263 -15.720  -7.394  1.00 77.59           C  
ATOM   4307  CB  ILE A 268      15.215 -15.620  -5.796  1.00 77.59           C  
ATOM   4308  HB  ILE A 268      14.746 -16.554  -6.106  1.00 77.59           H  
ATOM   4309  O   ILE A 268      18.295 -15.308  -6.879  1.00 77.59           O  
ATOM   4310  CG1 ILE A 268      14.112 -14.651  -5.308  1.00 77.59           C  
ATOM   4311 HG12 ILE A 268      14.570 -13.752  -4.896  1.00 77.59           H  
ATOM   4312 HG13 ILE A 268      13.497 -14.333  -6.150  1.00 77.59           H  
ATOM   4313  CG2 ILE A 268      16.127 -15.947  -4.597  1.00 77.59           C  
ATOM   4314 HG21 ILE A 268      16.345 -15.047  -4.022  1.00 77.59           H  
ATOM   4315 HG22 ILE A 268      15.608 -16.641  -3.936  1.00 77.59           H  
ATOM   4316 HG23 ILE A 268      17.040 -16.447  -4.919  1.00 77.59           H  
ATOM   4317  CD1 ILE A 268      13.180 -15.259  -4.251  1.00 77.59           C  
ATOM   4318 HD11 ILE A 268      13.719 -15.445  -3.322  1.00 77.59           H  
ATOM   4319 HD12 ILE A 268      12.754 -16.190  -4.623  1.00 77.59           H  
ATOM   4320 HD13 ILE A 268      12.371 -14.558  -4.046  1.00 77.59           H  
ATOM   4321  N   GLY A 269      17.271 -16.742  -8.251  1.00 79.21           N  
ATOM   4322  H   GLY A 269      16.400 -17.020  -8.680  1.00 79.21           H  
ATOM   4323  CA  GLY A 269      18.506 -17.337  -8.780  1.00 79.21           C  
ATOM   4324  HA2 GLY A 269      19.163 -16.538  -9.126  1.00 79.21           H  
ATOM   4325  HA3 GLY A 269      18.252 -17.955  -9.641  1.00 79.21           H  
ATOM   4326  C   GLY A 269      19.300 -18.204  -7.793  1.00 79.21           C  
ATOM   4327  O   GLY A 269      20.367 -18.697  -8.134  1.00 79.21           O  
ATOM   4328  N   ASN A 270      18.784 -18.447  -6.583  1.00 80.22           N  
ATOM   4329  H   ASN A 270      17.915 -17.986  -6.353  1.00 80.22           H  
ATOM   4330  CA  ASN A 270      19.464 -19.255  -5.557  1.00 80.22           C  
ATOM   4331  HA  ASN A 270      20.529 -19.024  -5.577  1.00 80.22           H  
ATOM   4332  C   ASN A 270      19.335 -20.776  -5.792  1.00 80.22           C  
ATOM   4333  CB  ASN A 270      18.905 -18.897  -4.167  1.00 80.22           C  
ATOM   4334  HB2 ASN A 270      17.824 -19.036  -4.162  1.00 80.22           H  
ATOM   4335  HB3 ASN A 270      19.327 -19.595  -3.444  1.00 80.22           H  
ATOM   4336  O   ASN A 270      19.885 -21.575  -5.035  1.00 80.22           O  
ATOM   4337  CG  ASN A 270      19.225 -17.501  -3.660  1.00 80.22           C  
ATOM   4338  ND2 ASN A 270      18.860 -17.224  -2.431  1.00 80.22           N  
ATOM   4339 HD21 ASN A 270      18.493 -17.965  -1.850  1.00 80.22           H  
ATOM   4340 HD22 ASN A 270      19.247 -16.383  -2.028  1.00 80.22           H  
ATOM   4341  OD1 ASN A 270      19.738 -16.617  -4.323  1.00 80.22           O  
ATOM   4342  N   HIS A 271      18.545 -21.193  -6.782  1.00 86.78           N  
ATOM   4343  H   HIS A 271      18.189 -20.504  -7.429  1.00 86.78           H  
ATOM   4344  CA  HIS A 271      18.212 -22.589  -7.040  1.00 86.78           C  
ATOM   4345  HA  HIS A 271      18.940 -23.236  -6.549  1.00 86.78           H  
ATOM   4346  C   HIS A 271      18.271 -22.872  -8.537  1.00 86.78           C  
ATOM   4347  CB  HIS A 271      16.816 -22.899  -6.479  1.00 86.78           C  
ATOM   4348  HB2 HIS A 271      16.545 -23.924  -6.731  1.00 86.78           H  
ATOM   4349  HB3 HIS A 271      16.094 -22.240  -6.961  1.00 86.78           H  
ATOM   4350  O   HIS A 271      17.811 -22.071  -9.349  1.00 86.78           O  
ATOM   4351  CG  HIS A 271      16.700 -22.732  -4.984  1.00 86.78           C  
ATOM   4352  CD2 HIS A 271      15.778 -21.965  -4.326  1.00 86.78           C  
ATOM   4353  HD2 HIS A 271      14.990 -21.393  -4.792  1.00 86.78           H  
ATOM   4354  ND1 HIS A 271      17.553 -23.243  -4.032  1.00 86.78           N  
ATOM   4355  HD1 HIS A 271      18.467 -23.632  -4.218  1.00 86.78           H  
ATOM   4356  CE1 HIS A 271      17.166 -22.779  -2.834  1.00 86.78           C  
ATOM   4357  HE1 HIS A 271      17.708 -22.932  -1.912  1.00 86.78           H  
ATOM   4358  NE2 HIS A 271      16.057 -22.029  -2.955  1.00 86.78           N  
ATOM   4359  N   ASN A 272      18.798 -24.041  -8.899  1.00 91.30           N  
ATOM   4360  H   ASN A 272      19.143 -24.666  -8.184  1.00 91.30           H  
ATOM   4361  CA  ASN A 272      18.736 -24.519 -10.274  1.00 91.30           C  
ATOM   4362  HA  ASN A 272      19.008 -23.689 -10.926  1.00 91.30           H  
ATOM   4363  C   ASN A 272      17.298 -24.928 -10.655  1.00 91.30           C  
ATOM   4364  CB  ASN A 272      19.791 -25.627 -10.475  1.00 91.30           C  
ATOM   4365  HB2 ASN A 272      20.764 -25.240 -10.171  1.00 91.30           H  
ATOM   4366  HB3 ASN A 272      19.860 -25.877 -11.534  1.00 91.30           H  
ATOM   4367  O   ASN A 272      16.416 -25.063  -9.804  1.00 91.30           O  
ATOM   4368  CG  ASN A 272      19.513 -26.914  -9.716  1.00 91.30           C  
ATOM   4369  ND2 ASN A 272      20.530 -27.629  -9.306  1.00 91.30           N  
ATOM   4370 HD21 ASN A 272      21.481 -27.340  -9.486  1.00 91.30           H  
ATOM   4371 HD22 ASN A 272      20.327 -28.484  -8.807  1.00 91.30           H  
ATOM   4372  OD1 ASN A 272      18.385 -27.308  -9.497  1.00 91.30           O  
ATOM   4373  N   VAL A 273      17.070 -25.160 -11.949  1.00 93.75           N  
ATOM   4374  H   VAL A 273      17.829 -25.019 -12.600  1.00 93.75           H  
ATOM   4375  CA  VAL A 273      15.742 -25.491 -12.496  1.00 93.75           C  
ATOM   4376  HA  VAL A 273      15.065 -24.666 -12.271  1.00 93.75           H  
ATOM   4377  C   VAL A 273      15.137 -26.745 -11.841  1.00 93.75           C  
ATOM   4378  CB  VAL A 273      15.826 -25.635 -14.030  1.00 93.75           C  
ATOM   4379  HB  VAL A 273      16.530 -26.431 -14.273  1.00 93.75           H  
ATOM   4380  O   VAL A 273      13.949 -26.738 -11.528  1.00 93.75           O  
ATOM   4381  CG1 VAL A 273      14.476 -25.971 -14.670  1.00 93.75           C  
ATOM   4382 HG11 VAL A 273      13.769 -25.168 -14.465  1.00 93.75           H  
ATOM   4383 HG12 VAL A 273      14.086 -26.911 -14.279  1.00 93.75           H  
ATOM   4384 HG13 VAL A 273      14.596 -26.079 -15.748  1.00 93.75           H  
ATOM   4385  CG2 VAL A 273      16.315 -24.328 -14.679  1.00 93.75           C  
ATOM   4386 HG21 VAL A 273      16.326 -24.432 -15.764  1.00 93.75           H  
ATOM   4387 HG22 VAL A 273      15.659 -23.502 -14.406  1.00 93.75           H  
ATOM   4388 HG23 VAL A 273      17.331 -24.094 -14.360  1.00 93.75           H  
ATOM   4389  N   ASN A 274      15.942 -27.779 -11.559  1.00 94.10           N  
ATOM   4390  H   ASN A 274      16.922 -27.706 -11.794  1.00 94.10           H  
ATOM   4391  CA  ASN A 274      15.489 -28.999 -10.872  1.00 94.10           C  
ATOM   4392  HA  ASN A 274      14.639 -29.423 -11.408  1.00 94.10           H  
ATOM   4393  C   ASN A 274      15.003 -28.703  -9.444  1.00 94.10           C  
ATOM   4394  CB  ASN A 274      16.629 -30.043 -10.832  1.00 94.10           C  
ATOM   4395  HB2 ASN A 274      17.542 -29.587 -10.448  1.00 94.10           H  
ATOM   4396  HB3 ASN A 274      16.343 -30.840 -10.147  1.00 94.10           H  
ATOM   4397  O   ASN A 274      13.915 -29.114  -9.050  1.00 94.10           O  
ATOM   4398  CG  ASN A 274      16.931 -30.702 -12.163  1.00 94.10           C  
ATOM   4399  ND2 ASN A 274      17.966 -31.500 -12.251  1.00 94.10           N  
ATOM   4400 HD21 ASN A 274      18.523 -31.726 -11.439  1.00 94.10           H  
ATOM   4401 HD22 ASN A 274      18.111 -31.961 -13.138  1.00 94.10           H  
ATOM   4402  OD1 ASN A 274      16.238 -30.530 -13.142  1.00 94.10           O  
ATOM   4403  N   ALA A 275      15.782 -27.948  -8.671  1.00 94.74           N  
ATOM   4404  H   ALA A 275      16.662 -27.622  -9.045  1.00 94.74           H  
ATOM   4405  CA  ALA A 275      15.440 -27.577  -7.303  1.00 94.74           C  
ATOM   4406  HA  ALA A 275      15.203 -28.482  -6.743  1.00 94.74           H  
ATOM   4407  C   ALA A 275      14.202 -26.668  -7.249  1.00 94.74           C  
ATOM   4408  CB  ALA A 275      16.667 -26.917  -6.666  1.00 94.74           C  
ATOM   4409  HB1 ALA A 275      17.482 -27.639  -6.612  1.00 94.74           H  
ATOM   4410  HB2 ALA A 275      16.424 -26.579  -5.658  1.00 94.74           H  
ATOM   4411  HB3 ALA A 275      16.989 -26.069  -7.271  1.00 94.74           H  
ATOM   4412  O   ALA A 275      13.392 -26.793  -6.329  1.00 94.74           O  
ATOM   4413  N   VAL A 276      14.020 -25.780  -8.235  1.00 95.88           N  
ATOM   4414  H   VAL A 276      14.736 -25.696  -8.942  1.00 95.88           H  
ATOM   4415  CA  VAL A 276      12.792 -24.979  -8.363  1.00 95.88           C  
ATOM   4416  HA  VAL A 276      12.598 -24.492  -7.407  1.00 95.88           H  
ATOM   4417  C   VAL A 276      11.582 -25.866  -8.651  1.00 95.88           C  
ATOM   4418  CB  VAL A 276      12.928 -23.876  -9.430  1.00 95.88           C  
ATOM   4419  HB  VAL A 276      13.246 -24.312 -10.377  1.00 95.88           H  
ATOM   4420  O   VAL A 276      10.551 -25.678  -8.005  1.00 95.88           O  
ATOM   4421  CG1 VAL A 276      11.596 -23.145  -9.648  1.00 95.88           C  
ATOM   4422 HG11 VAL A 276      11.731 -22.321 -10.347  1.00 95.88           H  
ATOM   4423 HG12 VAL A 276      11.221 -22.756  -8.701  1.00 95.88           H  
ATOM   4424 HG13 VAL A 276      10.855 -23.817 -10.080  1.00 95.88           H  
ATOM   4425  CG2 VAL A 276      13.959 -22.830  -8.989  1.00 95.88           C  
ATOM   4426 HG21 VAL A 276      13.677 -22.413  -8.022  1.00 95.88           H  
ATOM   4427 HG22 VAL A 276      14.947 -23.282  -8.903  1.00 95.88           H  
ATOM   4428 HG23 VAL A 276      14.018 -22.027  -9.723  1.00 95.88           H  
ATOM   4429  N   ALA A 277      11.702 -26.836  -9.563  1.00 95.50           N  
ATOM   4430  H   ALA A 277      12.571 -26.933 -10.069  1.00 95.50           H  
ATOM   4431  CA  ALA A 277      10.625 -27.778  -9.877  1.00 95.50           C  
ATOM   4432  HA  ALA A 277       9.780 -27.220 -10.279  1.00 95.50           H  
ATOM   4433  C   ALA A 277      10.145 -28.511  -8.612  1.00 95.50           C  
ATOM   4434  CB  ALA A 277      11.115 -28.757 -10.953  1.00 95.50           C  
ATOM   4435  HB1 ALA A 277      11.523 -28.209 -11.803  1.00 95.50           H  
ATOM   4436  HB2 ALA A 277      10.285 -29.378 -11.290  1.00 95.50           H  
ATOM   4437  HB3 ALA A 277      11.890 -29.413 -10.556  1.00 95.50           H  
ATOM   4438  O   ALA A 277       8.961 -28.443  -8.273  1.00 95.50           O  
ATOM   4439  N   LEU A 278      11.084 -29.092  -7.854  1.00 94.16           N  
ATOM   4440  H   LEU A 278      12.025 -29.129  -8.218  1.00 94.16           H  
ATOM   4441  CA  LEU A 278      10.801 -29.788  -6.594  1.00 94.16           C  
ATOM   4442  HA  LEU A 278      10.094 -30.595  -6.787  1.00 94.16           H  
ATOM   4443  C   LEU A 278      10.147 -28.861  -5.557  1.00 94.16           C  
ATOM   4444  CB  LEU A 278      12.111 -30.382  -6.041  1.00 94.16           C  
ATOM   4445  HB2 LEU A 278      12.850 -29.584  -5.973  1.00 94.16           H  
ATOM   4446  HB3 LEU A 278      11.927 -30.751  -5.032  1.00 94.16           H  
ATOM   4447  O   LEU A 278       9.127 -29.205  -4.961  1.00 94.16           O  
ATOM   4448  CG  LEU A 278      12.701 -31.538  -6.872  1.00 94.16           C  
ATOM   4449  HG  LEU A 278      12.800 -31.233  -7.914  1.00 94.16           H  
ATOM   4450  CD1 LEU A 278      14.092 -31.884  -6.336  1.00 94.16           C  
ATOM   4451 HD11 LEU A 278      14.746 -31.016  -6.416  1.00 94.16           H  
ATOM   4452 HD12 LEU A 278      14.023 -32.202  -5.296  1.00 94.16           H  
ATOM   4453 HD13 LEU A 278      14.515 -32.697  -6.927  1.00 94.16           H  
ATOM   4454  CD2 LEU A 278      11.839 -32.798  -6.808  1.00 94.16           C  
ATOM   4455 HD21 LEU A 278      11.709 -33.123  -5.776  1.00 94.16           H  
ATOM   4456 HD22 LEU A 278      10.859 -32.613  -7.248  1.00 94.16           H  
ATOM   4457 HD23 LEU A 278      12.309 -33.599  -7.378  1.00 94.16           H  
ATOM   4458  N   LYS A 279      10.667 -27.637  -5.379  1.00 93.66           N  
ATOM   4459  H   LYS A 279      11.500 -27.401  -5.900  1.00 93.66           H  
ATOM   4460  CA  LYS A 279      10.089 -26.639  -4.454  1.00 93.66           C  
ATOM   4461  HA  LYS A 279       9.976 -27.098  -3.471  1.00 93.66           H  
ATOM   4462  C   LYS A 279       8.681 -26.183  -4.846  1.00 93.66           C  
ATOM   4463  CB  LYS A 279      11.020 -25.424  -4.343  1.00 93.66           C  
ATOM   4464  HB2 LYS A 279      11.363 -25.136  -5.338  1.00 93.66           H  
ATOM   4465  HB3 LYS A 279      10.470 -24.585  -3.918  1.00 93.66           H  
ATOM   4466  O   LYS A 279       7.933 -25.734  -3.981  1.00 93.66           O  
ATOM   4467  CG  LYS A 279      12.217 -25.719  -3.431  1.00 93.66           C  
ATOM   4468  HG2 LYS A 279      11.856 -25.877  -2.415  1.00 93.66           H  
ATOM   4469  HG3 LYS A 279      12.722 -26.625  -3.765  1.00 93.66           H  
ATOM   4470  CD  LYS A 279      13.214 -24.554  -3.446  1.00 93.66           C  
ATOM   4471  HD2 LYS A 279      12.728 -23.624  -3.152  1.00 93.66           H  
ATOM   4472  HD3 LYS A 279      13.589 -24.441  -4.463  1.00 93.66           H  
ATOM   4473  CE  LYS A 279      14.404 -24.856  -2.527  1.00 93.66           C  
ATOM   4474  HE2 LYS A 279      15.250 -24.258  -2.866  1.00 93.66           H  
ATOM   4475  HE3 LYS A 279      14.678 -25.904  -2.649  1.00 93.66           H  
ATOM   4476  NZ  LYS A 279      14.120 -24.552  -1.101  1.00 93.66           N  
ATOM   4477  HZ1 LYS A 279      14.906 -24.812  -0.522  1.00 93.66           H  
ATOM   4478  HZ2 LYS A 279      13.309 -25.062  -0.779  1.00 93.66           H  
ATOM   4479  HZ3 LYS A 279      13.964 -23.561  -0.981  1.00 93.66           H  
ATOM   4480  N   CYS A 280       8.318 -26.297  -6.121  1.00 95.36           N  
ATOM   4481  H   CYS A 280       9.000 -26.648  -6.779  1.00 95.36           H  
ATOM   4482  CA  CYS A 280       6.977 -25.998  -6.625  1.00 95.36           C  
ATOM   4483  HA  CYS A 280       6.476 -25.336  -5.919  1.00 95.36           H  
ATOM   4484  C   CYS A 280       6.083 -27.247  -6.723  1.00 95.36           C  
ATOM   4485  CB  CYS A 280       7.086 -25.242  -7.957  1.00 95.36           C  
ATOM   4486  HB2 CYS A 280       7.571 -25.874  -8.700  1.00 95.36           H  
ATOM   4487  HB3 CYS A 280       6.086 -24.984  -8.305  1.00 95.36           H  
ATOM   4488  O   CYS A 280       4.992 -27.151  -7.277  1.00 95.36           O  
ATOM   4489  SG  CYS A 280       8.050 -23.721  -7.727  1.00 95.36           S  
ATOM   4490  HG  CYS A 280       9.222 -24.353  -7.626  1.00 95.36           H  
ATOM   4491  N   GLY A 281       6.527 -28.401  -6.207  1.00 94.08           N  
ATOM   4492  H   GLY A 281       7.459 -28.437  -5.820  1.00 94.08           H  
ATOM   4493  CA  GLY A 281       5.726 -29.626  -6.116  1.00 94.08           C  
ATOM   4494  HA2 GLY A 281       6.165 -30.270  -5.354  1.00 94.08           H  
ATOM   4495  HA3 GLY A 281       4.713 -29.375  -5.800  1.00 94.08           H  
ATOM   4496  C   GLY A 281       5.644 -30.441  -7.407  1.00 94.08           C  
ATOM   4497  O   GLY A 281       4.635 -31.110  -7.644  1.00 94.08           O  
ATOM   4498  N   TYR A 282       6.668 -30.356  -8.258  1.00 94.69           N  
ATOM   4499  H   TYR A 282       7.461 -29.784  -8.003  1.00 94.69           H  
ATOM   4500  CA  TYR A 282       6.812 -31.193  -9.448  1.00 94.69           C  
ATOM   4501  HA  TYR A 282       5.866 -31.684  -9.674  1.00 94.69           H  
ATOM   4502  C   TYR A 282       7.867 -32.275  -9.222  1.00 94.69           C  
ATOM   4503  CB  TYR A 282       7.205 -30.337 -10.658  1.00 94.69           C  
ATOM   4504  HB2 TYR A 282       7.459 -31.002 -11.483  1.00 94.69           H  
ATOM   4505  HB3 TYR A 282       8.103 -29.768 -10.420  1.00 94.69           H  
ATOM   4506  O   TYR A 282       9.021 -31.954  -8.951  1.00 94.69           O  
ATOM   4507  CG  TYR A 282       6.129 -29.383 -11.126  1.00 94.69           C  
ATOM   4508  CD1 TYR A 282       5.245 -29.782 -12.142  1.00 94.69           C  
ATOM   4509  HD1 TYR A 282       5.353 -30.762 -12.583  1.00 94.69           H  
ATOM   4510  CD2 TYR A 282       6.011 -28.106 -10.548  1.00 94.69           C  
ATOM   4511  HD2 TYR A 282       6.687 -27.812  -9.759  1.00 94.69           H  
ATOM   4512  CE1 TYR A 282       4.223 -28.920 -12.575  1.00 94.69           C  
ATOM   4513  HE1 TYR A 282       3.543 -29.236 -13.352  1.00 94.69           H  
ATOM   4514  CE2 TYR A 282       4.990 -27.237 -10.975  1.00 94.69           C  
ATOM   4515  HE2 TYR A 282       4.878 -26.264 -10.520  1.00 94.69           H  
ATOM   4516  OH  TYR A 282       3.069 -26.838 -12.358  1.00 94.69           O  
ATOM   4517  HH  TYR A 282       2.522 -27.244 -13.034  1.00 94.69           H  
ATOM   4518  CZ  TYR A 282       4.087 -27.650 -11.978  1.00 94.69           C  
ATOM   4519  N   ASP A 283       7.487 -33.535  -9.433  1.00 91.16           N  
ATOM   4520  H   ASP A 283       6.500 -33.746  -9.473  1.00 91.16           H  
ATOM   4521  CA  ASP A 283       8.402 -34.681  -9.316  1.00 91.16           C  
ATOM   4522  HA  ASP A 283       9.089 -34.506  -8.488  1.00 91.16           H  
ATOM   4523  C   ASP A 283       9.246 -34.895 -10.586  1.00 91.16           C  
ATOM   4524  CB  ASP A 283       7.583 -35.937  -8.982  1.00 91.16           C  
ATOM   4525  HB2 ASP A 283       6.968 -36.197  -9.844  1.00 91.16           H  
ATOM   4526  HB3 ASP A 283       8.263 -36.766  -8.786  1.00 91.16           H  
ATOM   4527  O   ASP A 283      10.306 -35.510 -10.553  1.00 91.16           O  
ATOM   4528  CG  ASP A 283       6.687 -35.726  -7.757  1.00 91.16           C  
ATOM   4529  OD1 ASP A 283       7.201 -35.229  -6.731  1.00 91.16           O  
ATOM   4530  OD2 ASP A 283       5.466 -35.952  -7.897  1.00 91.16           O  
ATOM   4531  N   SER A 284       8.797 -34.351 -11.724  1.00 92.48           N  
ATOM   4532  H   SER A 284       7.937 -33.825 -11.665  1.00 92.48           H  
ATOM   4533  CA  SER A 284       9.502 -34.406 -13.008  1.00 92.48           C  
ATOM   4534  HA  SER A 284      10.417 -34.989 -12.897  1.00 92.48           H  
ATOM   4535  C   SER A 284       9.887 -33.008 -13.478  1.00 92.48           C  
ATOM   4536  CB  SER A 284       8.639 -35.124 -14.050  1.00 92.48           C  
ATOM   4537  HB2 SER A 284       7.638 -34.693 -14.054  1.00 92.48           H  
ATOM   4538  HB3 SER A 284       8.560 -36.176 -13.774  1.00 92.48           H  
ATOM   4539  O   SER A 284       9.022 -32.191 -13.815  1.00 92.48           O  
ATOM   4540  OG  SER A 284       9.198 -35.015 -15.352  1.00 92.48           O  
ATOM   4541  HG  SER A 284       9.049 -35.858 -15.786  1.00 92.48           H  
ATOM   4542  N   THR A 285      11.194 -32.742 -13.579  1.00 93.92           N  
ATOM   4543  H   THR A 285      11.860 -33.386 -13.177  1.00 93.92           H  
ATOM   4544  CA  THR A 285      11.698 -31.488 -14.158  1.00 93.92           C  
ATOM   4545  HA  THR A 285      11.325 -30.654 -13.563  1.00 93.92           H  
ATOM   4546  C   THR A 285      11.223 -31.311 -15.598  1.00 93.92           C  
ATOM   4547  CB  THR A 285      13.229 -31.422 -14.166  1.00 93.92           C  
ATOM   4548  HB  THR A 285      13.618 -32.149 -14.879  1.00 93.92           H  
ATOM   4549  O   THR A 285      10.836 -30.210 -15.982  1.00 93.92           O  
ATOM   4550  CG2 THR A 285      13.724 -30.022 -14.546  1.00 93.92           C  
ATOM   4551 HG21 THR A 285      14.730 -30.091 -14.961  1.00 93.92           H  
ATOM   4552 HG22 THR A 285      13.719 -29.369 -13.673  1.00 93.92           H  
ATOM   4553 HG23 THR A 285      13.107 -29.563 -15.318  1.00 93.92           H  
ATOM   4554  OG1 THR A 285      13.746 -31.702 -12.892  1.00 93.92           O  
ATOM   4555  HG1 THR A 285      14.671 -31.451 -12.934  1.00 93.92           H  
ATOM   4556  N   SER A 286      11.209 -32.377 -16.404  1.00 93.83           N  
ATOM   4557  H   SER A 286      11.549 -33.263 -16.060  1.00 93.83           H  
ATOM   4558  CA  SER A 286      10.766 -32.304 -17.801  1.00 93.83           C  
ATOM   4559  HA  SER A 286      11.392 -31.589 -18.335  1.00 93.83           H  
ATOM   4560  C   SER A 286       9.317 -31.825 -17.900  1.00 93.83           C  
ATOM   4561  CB  SER A 286      10.916 -33.669 -18.479  1.00 93.83           C  
ATOM   4562  HB2 SER A 286      10.608 -33.593 -19.522  1.00 93.83           H  
ATOM   4563  HB3 SER A 286      10.291 -34.404 -17.973  1.00 93.83           H  
ATOM   4564  O   SER A 286       9.013 -30.927 -18.688  1.00 93.83           O  
ATOM   4565  OG  SER A 286      12.269 -34.071 -18.411  1.00 93.83           O  
ATOM   4566  HG  SER A 286      12.370 -34.934 -18.819  1.00 93.83           H  
ATOM   4567  N   TYR A 287       8.438 -32.353 -17.043  1.00 94.90           N  
ATOM   4568  H   TYR A 287       8.752 -33.053 -16.386  1.00 94.90           H  
ATOM   4569  CA  TYR A 287       7.045 -31.916 -16.982  1.00 94.90           C  
ATOM   4570  HA  TYR A 287       6.637 -31.930 -17.993  1.00 94.90           H  
ATOM   4571  C   TYR A 287       6.907 -30.479 -16.453  1.00 94.90           C  
ATOM   4572  CB  TYR A 287       6.246 -32.903 -16.128  1.00 94.90           C  
ATOM   4573  HB2 TYR A 287       6.655 -32.910 -15.118  1.00 94.90           H  
ATOM   4574  HB3 TYR A 287       6.354 -33.905 -16.543  1.00 94.90           H  
ATOM   4575  O   TYR A 287       6.140 -29.688 -17.008  1.00 94.90           O  
ATOM   4576  CG  TYR A 287       4.771 -32.569 -16.071  1.00 94.90           C  
ATOM   4577  CD1 TYR A 287       4.160 -32.275 -14.837  1.00 94.90           C  
ATOM   4578  HD1 TYR A 287       4.733 -32.348 -13.924  1.00 94.90           H  
ATOM   4579  CD2 TYR A 287       4.012 -32.542 -17.257  1.00 94.90           C  
ATOM   4580  HD2 TYR A 287       4.467 -32.784 -18.206  1.00 94.90           H  
ATOM   4581  CE1 TYR A 287       2.795 -31.935 -14.785  1.00 94.90           C  
ATOM   4582  HE1 TYR A 287       2.323 -31.729 -13.836  1.00 94.90           H  
ATOM   4583  CE2 TYR A 287       2.647 -32.207 -17.209  1.00 94.90           C  
ATOM   4584  HE2 TYR A 287       2.053 -32.194 -18.111  1.00 94.90           H  
ATOM   4585  OH  TYR A 287       0.718 -31.580 -15.941  1.00 94.90           O  
ATOM   4586  HH  TYR A 287       0.395 -31.484 -15.042  1.00 94.90           H  
ATOM   4587  CZ  TYR A 287       2.037 -31.900 -15.976  1.00 94.90           C  
ATOM   4588  N   PHE A 288       7.696 -30.097 -15.441  1.00 97.40           N  
ATOM   4589  H   PHE A 288       8.282 -30.788 -14.996  1.00 97.40           H  
ATOM   4590  CA  PHE A 288       7.762 -28.710 -14.965  1.00 97.40           C  
ATOM   4591  HA  PHE A 288       6.775 -28.413 -14.611  1.00 97.40           H  
ATOM   4592  C   PHE A 288       8.156 -27.737 -16.085  1.00 97.40           C  
ATOM   4593  CB  PHE A 288       8.746 -28.602 -13.792  1.00 97.40           C  
ATOM   4594  HB2 PHE A 288       8.297 -29.063 -12.911  1.00 97.40           H  
ATOM   4595  HB3 PHE A 288       9.651 -29.163 -14.023  1.00 97.40           H  
ATOM   4596  O   PHE A 288       7.485 -26.723 -16.279  1.00 97.40           O  
ATOM   4597  CG  PHE A 288       9.137 -27.175 -13.459  1.00 97.40           C  
ATOM   4598  CD1 PHE A 288      10.423 -26.698 -13.779  1.00 97.40           C  
ATOM   4599  HD1 PHE A 288      11.152 -27.360 -14.224  1.00 97.40           H  
ATOM   4600  CD2 PHE A 288       8.194 -26.306 -12.883  1.00 97.40           C  
ATOM   4601  HD2 PHE A 288       7.202 -26.666 -12.653  1.00 97.40           H  
ATOM   4602  CE1 PHE A 288      10.764 -25.363 -13.505  1.00 97.40           C  
ATOM   4603  HE1 PHE A 288      11.757 -24.999 -13.724  1.00 97.40           H  
ATOM   4604  CE2 PHE A 288       8.533 -24.968 -12.623  1.00 97.40           C  
ATOM   4605  HE2 PHE A 288       7.800 -24.306 -12.187  1.00 97.40           H  
ATOM   4606  CZ  PHE A 288       9.820 -24.496 -12.936  1.00 97.40           C  
ATOM   4607  HZ  PHE A 288      10.090 -23.469 -12.742  1.00 97.40           H  
ATOM   4608  N   ILE A 289       9.198 -28.055 -16.863  1.00 95.83           N  
ATOM   4609  H   ILE A 289       9.702 -28.903 -16.648  1.00 95.83           H  
ATOM   4610  CA  ILE A 289       9.660 -27.224 -17.984  1.00 95.83           C  
ATOM   4611  HA  ILE A 289       9.881 -26.227 -17.605  1.00 95.83           H  
ATOM   4612  C   ILE A 289       8.550 -27.067 -19.030  1.00 95.83           C  
ATOM   4613  CB  ILE A 289      10.956 -27.812 -18.599  1.00 95.83           C  
ATOM   4614  HB  ILE A 289      10.800 -28.874 -18.784  1.00 95.83           H  
ATOM   4615  O   ILE A 289       8.338 -25.957 -19.525  1.00 95.83           O  
ATOM   4616  CG1 ILE A 289      12.142 -27.644 -17.621  1.00 95.83           C  
ATOM   4617 HG12 ILE A 289      11.832 -27.927 -16.615  1.00 95.83           H  
ATOM   4618 HG13 ILE A 289      12.437 -26.595 -17.587  1.00 95.83           H  
ATOM   4619  CG2 ILE A 289      11.304 -27.135 -19.942  1.00 95.83           C  
ATOM   4620 HG21 ILE A 289      12.233 -27.542 -20.344  1.00 95.83           H  
ATOM   4621 HG22 ILE A 289      10.530 -27.336 -20.683  1.00 95.83           H  
ATOM   4622 HG23 ILE A 289      11.407 -26.058 -19.810  1.00 95.83           H  
ATOM   4623  CD1 ILE A 289      13.372 -28.488 -17.984  1.00 95.83           C  
ATOM   4624 HD11 ILE A 289      14.124 -28.378 -17.202  1.00 95.83           H  
ATOM   4625 HD12 ILE A 289      13.811 -28.157 -18.925  1.00 95.83           H  
ATOM   4626 HD13 ILE A 289      13.093 -29.539 -18.058  1.00 95.83           H  
ATOM   4627  N   GLN A 290       7.820 -28.143 -19.346  1.00 94.79           N  
ATOM   4628  H   GLN A 290       8.052 -29.026 -18.916  1.00 94.79           H  
ATOM   4629  CA  GLN A 290       6.681 -28.092 -20.268  1.00 94.79           C  
ATOM   4630  HA  GLN A 290       7.014 -27.666 -21.215  1.00 94.79           H  
ATOM   4631  C   GLN A 290       5.553 -27.192 -19.741  1.00 94.79           C  
ATOM   4632  CB  GLN A 290       6.148 -29.507 -20.533  1.00 94.79           C  
ATOM   4633  HB2 GLN A 290       5.988 -30.015 -19.582  1.00 94.79           H  
ATOM   4634  HB3 GLN A 290       5.186 -29.428 -21.039  1.00 94.79           H  
ATOM   4635  O   GLN A 290       5.077 -26.323 -20.476  1.00 94.79           O  
ATOM   4636  CG  GLN A 290       7.073 -30.359 -21.416  1.00 94.79           C  
ATOM   4637  HG2 GLN A 290       7.149 -29.896 -22.400  1.00 94.79           H  
ATOM   4638  HG3 GLN A 290       8.072 -30.403 -20.983  1.00 94.79           H  
ATOM   4639  CD  GLN A 290       6.550 -31.784 -21.586  1.00 94.79           C  
ATOM   4640  NE2 GLN A 290       7.224 -32.622 -22.342  1.00 94.79           N  
ATOM   4641 HE21 GLN A 290       8.085 -32.356 -22.800  1.00 94.79           H  
ATOM   4642 HE22 GLN A 290       6.824 -33.545 -22.433  1.00 94.79           H  
ATOM   4643  OE1 GLN A 290       5.525 -32.173 -21.054  1.00 94.79           O  
ATOM   4644  N   CYS A 291       5.165 -27.338 -18.469  1.00 95.69           N  
ATOM   4645  H   CYS A 291       5.578 -28.079 -17.920  1.00 95.69           H  
ATOM   4646  CA  CYS A 291       4.145 -26.497 -17.834  1.00 95.69           C  
ATOM   4647  HA  CYS A 291       3.214 -26.575 -18.396  1.00 95.69           H  
ATOM   4648  C   CYS A 291       4.556 -25.018 -17.824  1.00 95.69           C  
ATOM   4649  CB  CYS A 291       3.898 -26.984 -16.400  1.00 95.69           C  
ATOM   4650  HB2 CYS A 291       4.841 -27.051 -15.858  1.00 95.69           H  
ATOM   4651  HB3 CYS A 291       3.253 -26.270 -15.887  1.00 95.69           H  
ATOM   4652  O   CYS A 291       3.781 -24.154 -18.237  1.00 95.69           O  
ATOM   4653  SG  CYS A 291       3.082 -28.602 -16.407  1.00 95.69           S  
ATOM   4654  HG  CYS A 291       4.133 -29.327 -16.800  1.00 95.69           H  
ATOM   4655  N   PHE A 292       5.800 -24.734 -17.431  1.00 96.83           N  
ATOM   4656  H   PHE A 292       6.381 -25.489 -17.097  1.00 96.83           H  
ATOM   4657  CA  PHE A 292       6.345 -23.380 -17.379  1.00 96.83           C  
ATOM   4658  HA  PHE A 292       5.695 -22.763 -16.759  1.00 96.83           H  
ATOM   4659  C   PHE A 292       6.380 -22.735 -18.769  1.00 96.83           C  
ATOM   4660  CB  PHE A 292       7.730 -23.434 -16.722  1.00 96.83           C  
ATOM   4661  HB2 PHE A 292       7.671 -24.055 -15.828  1.00 96.83           H  
ATOM   4662  HB3 PHE A 292       8.438 -23.910 -17.401  1.00 96.83           H  
ATOM   4663  O   PHE A 292       5.924 -21.603 -18.934  1.00 96.83           O  
ATOM   4664  CG  PHE A 292       8.257 -22.076 -16.311  1.00 96.83           C  
ATOM   4665  CD1 PHE A 292       8.860 -21.233 -17.260  1.00 96.83           C  
ATOM   4666  HD1 PHE A 292       8.952 -21.560 -18.286  1.00 96.83           H  
ATOM   4667  CD2 PHE A 292       8.127 -21.644 -14.979  1.00 96.83           C  
ATOM   4668  HD2 PHE A 292       7.649 -22.279 -14.247  1.00 96.83           H  
ATOM   4669  CE1 PHE A 292       9.321 -19.961 -16.887  1.00 96.83           C  
ATOM   4670  HE1 PHE A 292       9.759 -19.309 -17.629  1.00 96.83           H  
ATOM   4671  CE2 PHE A 292       8.597 -20.373 -14.602  1.00 96.83           C  
ATOM   4672  HE2 PHE A 292       8.479 -20.034 -13.583  1.00 96.83           H  
ATOM   4673  CZ  PHE A 292       9.190 -19.529 -15.557  1.00 96.83           C  
ATOM   4674  HZ  PHE A 292       9.523 -18.542 -15.273  1.00 96.83           H  
ATOM   4675  N   LYS A 293       6.820 -23.480 -19.795  1.00 95.09           N  
ATOM   4676  H   LYS A 293       7.182 -24.401 -19.593  1.00 95.09           H  
ATOM   4677  CA  LYS A 293       6.798 -23.020 -21.192  1.00 95.09           C  
ATOM   4678  HA  LYS A 293       7.294 -22.051 -21.239  1.00 95.09           H  
ATOM   4679  C   LYS A 293       5.379 -22.765 -21.687  1.00 95.09           C  
ATOM   4680  CB  LYS A 293       7.560 -24.010 -22.088  1.00 95.09           C  
ATOM   4681  HB2 LYS A 293       7.026 -24.960 -22.110  1.00 95.09           H  
ATOM   4682  HB3 LYS A 293       8.548 -24.180 -21.660  1.00 95.09           H  
ATOM   4683  O   LYS A 293       5.149 -21.766 -22.362  1.00 95.09           O  
ATOM   4684  CG  LYS A 293       7.731 -23.479 -23.523  1.00 95.09           C  
ATOM   4685  HG2 LYS A 293       8.300 -22.550 -23.491  1.00 95.09           H  
ATOM   4686  HG3 LYS A 293       6.753 -23.275 -23.958  1.00 95.09           H  
ATOM   4687  CD  LYS A 293       8.457 -24.488 -24.426  1.00 95.09           C  
ATOM   4688  HD2 LYS A 293       9.442 -24.702 -24.009  1.00 95.09           H  
ATOM   4689  HD3 LYS A 293       7.880 -25.411 -24.463  1.00 95.09           H  
ATOM   4690  CE  LYS A 293       8.608 -23.915 -25.845  1.00 95.09           C  
ATOM   4691  HE2 LYS A 293       9.183 -22.990 -25.789  1.00 95.09           H  
ATOM   4692  HE3 LYS A 293       7.618 -23.660 -26.222  1.00 95.09           H  
ATOM   4693  NZ  LYS A 293       9.271 -24.868 -26.776  1.00 95.09           N  
ATOM   4694  HZ1 LYS A 293      10.200 -25.108 -26.461  1.00 95.09           H  
ATOM   4695  HZ2 LYS A 293       9.352 -24.462 -27.698  1.00 95.09           H  
ATOM   4696  HZ3 LYS A 293       8.733 -25.718 -26.869  1.00 95.09           H  
ATOM   4697  N   LYS A 294       4.414 -23.621 -21.342  1.00 93.87           N  
ATOM   4698  H   LYS A 294       4.669 -24.439 -20.807  1.00 93.87           H  
ATOM   4699  CA  LYS A 294       3.006 -23.413 -21.710  1.00 93.87           C  
ATOM   4700  HA  LYS A 294       2.956 -23.255 -22.787  1.00 93.87           H  
ATOM   4701  C   LYS A 294       2.427 -22.154 -21.054  1.00 93.87           C  
ATOM   4702  CB  LYS A 294       2.200 -24.678 -21.367  1.00 93.87           C  
ATOM   4703  HB2 LYS A 294       2.692 -25.540 -21.817  1.00 93.87           H  
ATOM   4704  HB3 LYS A 294       2.185 -24.817 -20.286  1.00 93.87           H  
ATOM   4705  O   LYS A 294       1.682 -21.435 -21.725  1.00 93.87           O  
ATOM   4706  CG  LYS A 294       0.755 -24.609 -21.890  1.00 93.87           C  
ATOM   4707  HG2 LYS A 294       0.771 -24.459 -22.970  1.00 93.87           H  
ATOM   4708  HG3 LYS A 294       0.239 -23.769 -21.426  1.00 93.87           H  
ATOM   4709  CD  LYS A 294      -0.020 -25.895 -21.570  1.00 93.87           C  
ATOM   4710  HD2 LYS A 294      -0.021 -26.050 -20.491  1.00 93.87           H  
ATOM   4711  HD3 LYS A 294       0.473 -26.741 -22.049  1.00 93.87           H  
ATOM   4712  CE  LYS A 294      -1.469 -25.785 -22.073  1.00 93.87           C  
ATOM   4713  HE2 LYS A 294      -1.453 -25.632 -23.152  1.00 93.87           H  
ATOM   4714  HE3 LYS A 294      -1.929 -24.907 -21.619  1.00 93.87           H  
ATOM   4715  NZ  LYS A 294      -2.272 -26.994 -21.748  1.00 93.87           N  
ATOM   4716  HZ1 LYS A 294      -1.876 -27.823 -22.168  1.00 93.87           H  
ATOM   4717  HZ2 LYS A 294      -3.217 -26.896 -22.089  1.00 93.87           H  
ATOM   4718  HZ3 LYS A 294      -2.325 -27.136 -20.749  1.00 93.87           H  
ATOM   4719  N   TYR A 295       2.788 -21.883 -19.797  1.00 95.00           N  
ATOM   4720  H   TYR A 295       3.368 -22.558 -19.319  1.00 95.00           H  
ATOM   4721  CA  TYR A 295       2.277 -20.761 -19.005  1.00 95.00           C  
ATOM   4722  HA  TYR A 295       1.211 -20.654 -19.207  1.00 95.00           H  
ATOM   4723  C   TYR A 295       2.933 -19.419 -19.377  1.00 95.00           C  
ATOM   4724  CB  TYR A 295       2.423 -21.100 -17.513  1.00 95.00           C  
ATOM   4725  HB2 TYR A 295       2.046 -22.109 -17.344  1.00 95.00           H  
ATOM   4726  HB3 TYR A 295       3.478 -21.103 -17.241  1.00 95.00           H  
ATOM   4727  O   TYR A 295       2.240 -18.508 -19.816  1.00 95.00           O  
ATOM   4728  CG  TYR A 295       1.669 -20.164 -16.586  1.00 95.00           C  
ATOM   4729  CD1 TYR A 295       2.302 -19.014 -16.079  1.00 95.00           C  
ATOM   4730  HD1 TYR A 295       3.315 -18.780 -16.370  1.00 95.00           H  
ATOM   4731  CD2 TYR A 295       0.343 -20.456 -16.208  1.00 95.00           C  
ATOM   4732  HD2 TYR A 295      -0.153 -21.334 -16.593  1.00 95.00           H  
ATOM   4733  CE1 TYR A 295       1.623 -18.163 -15.188  1.00 95.00           C  
ATOM   4734  HE1 TYR A 295       2.117 -17.287 -14.795  1.00 95.00           H  
ATOM   4735  CE2 TYR A 295      -0.343 -19.604 -15.319  1.00 95.00           C  
ATOM   4736  HE2 TYR A 295      -1.359 -19.820 -15.023  1.00 95.00           H  
ATOM   4737  OH  TYR A 295      -0.344 -17.636 -13.931  1.00 95.00           O  
ATOM   4738  HH  TYR A 295       0.227 -16.907 -13.677  1.00 95.00           H  
ATOM   4739  CZ  TYR A 295       0.297 -18.456 -14.806  1.00 95.00           C  
ATOM   4740  N   PHE A 296       4.264 -19.306 -19.295  1.00 93.22           N  
ATOM   4741  H   PHE A 296       4.791 -20.100 -18.959  1.00 93.22           H  
ATOM   4742  CA  PHE A 296       5.004 -18.056 -19.553  1.00 93.22           C  
ATOM   4743  HA  PHE A 296       4.342 -17.213 -19.357  1.00 93.22           H  
ATOM   4744  C   PHE A 296       5.484 -17.881 -21.002  1.00 93.22           C  
ATOM   4745  CB  PHE A 296       6.193 -17.951 -18.585  1.00 93.22           C  
ATOM   4746  HB2 PHE A 296       6.810 -18.845 -18.676  1.00 93.22           H  
ATOM   4747  HB3 PHE A 296       6.814 -17.102 -18.870  1.00 93.22           H  
ATOM   4748  O   PHE A 296       6.134 -16.885 -21.311  1.00 93.22           O  
ATOM   4749  CG  PHE A 296       5.804 -17.737 -17.140  1.00 93.22           C  
ATOM   4750  CD1 PHE A 296       5.243 -16.510 -16.735  1.00 93.22           C  
ATOM   4751  HD1 PHE A 296       5.064 -15.731 -17.462  1.00 93.22           H  
ATOM   4752  CD2 PHE A 296       6.009 -18.757 -16.195  1.00 93.22           C  
ATOM   4753  HD2 PHE A 296       6.432 -19.702 -16.500  1.00 93.22           H  
ATOM   4754  CE1 PHE A 296       4.890 -16.305 -15.389  1.00 93.22           C  
ATOM   4755  HE1 PHE A 296       4.440 -15.373 -15.078  1.00 93.22           H  
ATOM   4756  CE2 PHE A 296       5.668 -18.546 -14.850  1.00 93.22           C  
ATOM   4757  HE2 PHE A 296       5.842 -19.329 -14.127  1.00 93.22           H  
ATOM   4758  CZ  PHE A 296       5.100 -17.324 -14.446  1.00 93.22           C  
ATOM   4759  HZ  PHE A 296       4.818 -17.173 -13.415  1.00 93.22           H  
ATOM   4760  N   LYS A 297       5.217 -18.852 -21.888  1.00 92.34           N  
ATOM   4761  H   LYS A 297       4.705 -19.654 -21.549  1.00 92.34           H  
ATOM   4762  CA  LYS A 297       5.669 -18.869 -23.298  1.00 92.34           C  
ATOM   4763  HA  LYS A 297       5.363 -19.821 -23.730  1.00 92.34           H  
ATOM   4764  C   LYS A 297       7.192 -18.869 -23.476  1.00 92.34           C  
ATOM   4765  CB  LYS A 297       4.961 -17.774 -24.122  1.00 92.34           C  
ATOM   4766  HB2 LYS A 297       5.378 -16.801 -23.861  1.00 92.34           H  
ATOM   4767  HB3 LYS A 297       5.170 -17.943 -25.179  1.00 92.34           H  
ATOM   4768  O   LYS A 297       7.702 -18.567 -24.548  1.00 92.34           O  
ATOM   4769  CG  LYS A 297       3.436 -17.708 -23.936  1.00 92.34           C  
ATOM   4770  HG2 LYS A 297       3.210 -17.371 -22.924  1.00 92.34           H  
ATOM   4771  HG3 LYS A 297       3.041 -16.964 -24.628  1.00 92.34           H  
ATOM   4772  CD  LYS A 297       2.731 -19.047 -24.190  1.00 92.34           C  
ATOM   4773  HD2 LYS A 297       2.944 -19.391 -25.202  1.00 92.34           H  
ATOM   4774  HD3 LYS A 297       3.085 -19.786 -23.470  1.00 92.34           H  
ATOM   4775  CE  LYS A 297       1.225 -18.852 -24.004  1.00 92.34           C  
ATOM   4776  HE2 LYS A 297       1.064 -18.317 -23.068  1.00 92.34           H  
ATOM   4777  HE3 LYS A 297       0.845 -18.229 -24.813  1.00 92.34           H  
ATOM   4778  NZ  LYS A 297       0.513 -20.149 -23.956  1.00 92.34           N  
ATOM   4779  HZ1 LYS A 297       0.856 -20.678 -23.166  1.00 92.34           H  
ATOM   4780  HZ2 LYS A 297       0.655 -20.670 -24.810  1.00 92.34           H  
ATOM   4781  HZ3 LYS A 297      -0.475 -19.991 -23.820  1.00 92.34           H  
ATOM   4782  N   THR A 298       7.931 -19.265 -22.442  1.00 90.88           N  
ATOM   4783  H   THR A 298       7.452 -19.504 -21.585  1.00 90.88           H  
ATOM   4784  CA  THR A 298       9.395 -19.368 -22.449  1.00 90.88           C  
ATOM   4785  HA  THR A 298       9.727 -19.630 -23.454  1.00 90.88           H  
ATOM   4786  C   THR A 298       9.856 -20.467 -21.496  1.00 90.88           C  
ATOM   4787  CB  THR A 298      10.026 -18.017 -22.096  1.00 90.88           C  
ATOM   4788  HB  THR A 298       9.633 -17.258 -22.772  1.00 90.88           H  
ATOM   4789  O   THR A 298       9.132 -20.831 -20.574  1.00 90.88           O  
ATOM   4790  CG2 THR A 298       9.779 -17.564 -20.659  1.00 90.88           C  
ATOM   4791 HG21 THR A 298       8.709 -17.452 -20.487  1.00 90.88           H  
ATOM   4792 HG22 THR A 298      10.258 -16.598 -20.499  1.00 90.88           H  
ATOM   4793 HG23 THR A 298      10.183 -18.292 -19.955  1.00 90.88           H  
ATOM   4794  OG1 THR A 298      11.417 -18.090 -22.280  1.00 90.88           O  
ATOM   4795  HG1 THR A 298      11.760 -17.222 -22.054  1.00 90.88           H  
ATOM   4796  N   THR A 299      11.041 -21.034 -21.707  1.00 92.01           N  
ATOM   4797  H   THR A 299      11.675 -20.593 -22.358  1.00 92.01           H  
ATOM   4798  CA  THR A 299      11.582 -22.061 -20.803  1.00 92.01           C  
ATOM   4799  HA  THR A 299      10.767 -22.732 -20.530  1.00 92.01           H  
ATOM   4800  C   THR A 299      12.137 -21.425 -19.520  1.00 92.01           C  
ATOM   4801  CB  THR A 299      12.669 -22.904 -21.483  1.00 92.01           C  
ATOM   4802  HB  THR A 299      13.003 -23.678 -20.792  1.00 92.01           H  
ATOM   4803  O   THR A 299      12.554 -20.265 -19.555  1.00 92.01           O  
ATOM   4804  CG2 THR A 299      12.170 -23.580 -22.761  1.00 92.01           C  
ATOM   4805 HG21 THR A 299      11.914 -22.834 -23.513  1.00 92.01           H  
ATOM   4806 HG22 THR A 299      11.294 -24.184 -22.528  1.00 92.01           H  
ATOM   4807 HG23 THR A 299      12.951 -24.232 -23.153  1.00 92.01           H  
ATOM   4808  OG1 THR A 299      13.766 -22.092 -21.813  1.00 92.01           O  
ATOM   4809  HG1 THR A 299      14.333 -22.561 -22.429  1.00 92.01           H  
ATOM   4810  N   PRO A 300      12.220 -22.165 -18.395  1.00 92.09           N  
ATOM   4811  CA  PRO A 300      12.830 -21.658 -17.161  1.00 92.09           C  
ATOM   4812  HA  PRO A 300      12.193 -20.875 -16.751  1.00 92.09           H  
ATOM   4813  C   PRO A 300      14.246 -21.095 -17.359  1.00 92.09           C  
ATOM   4814  CB  PRO A 300      12.843 -22.852 -16.201  1.00 92.09           C  
ATOM   4815  HB2 PRO A 300      13.747 -23.444 -16.342  1.00 92.09           H  
ATOM   4816  HB3 PRO A 300      12.759 -22.538 -15.160  1.00 92.09           H  
ATOM   4817  O   PRO A 300      14.563 -20.027 -16.847  1.00 92.09           O  
ATOM   4818  CG  PRO A 300      11.636 -23.669 -16.649  1.00 92.09           C  
ATOM   4819  HG2 PRO A 300      11.725 -24.717 -16.364  1.00 92.09           H  
ATOM   4820  HG3 PRO A 300      10.730 -23.234 -16.226  1.00 92.09           H  
ATOM   4821  CD  PRO A 300      11.649 -23.488 -18.166  1.00 92.09           C  
ATOM   4822  HD2 PRO A 300      12.290 -24.245 -18.616  1.00 92.09           H  
ATOM   4823  HD3 PRO A 300      10.633 -23.567 -18.554  1.00 92.09           H  
ATOM   4824  N   SER A 301      15.087 -21.769 -18.152  1.00 88.84           N  
ATOM   4825  H   SER A 301      14.814 -22.677 -18.500  1.00 88.84           H  
ATOM   4826  CA  SER A 301      16.463 -21.326 -18.416  1.00 88.84           C  
ATOM   4827  HA  SER A 301      16.973 -21.181 -17.463  1.00 88.84           H  
ATOM   4828  C   SER A 301      16.519 -19.999 -19.174  1.00 88.84           C  
ATOM   4829  CB  SER A 301      17.231 -22.388 -19.208  1.00 88.84           C  
ATOM   4830  HB2 SER A 301      16.819 -22.466 -20.214  1.00 88.84           H  
ATOM   4831  HB3 SER A 301      18.279 -22.095 -19.273  1.00 88.84           H  
ATOM   4832  O   SER A 301      17.322 -19.132 -18.837  1.00 88.84           O  
ATOM   4833  OG  SER A 301      17.131 -23.644 -18.564  1.00 88.84           O  
ATOM   4834  HG  SER A 301      17.808 -24.230 -18.910  1.00 88.84           H  
ATOM   4835  N   THR A 302      15.661 -19.809 -20.180  1.00 86.51           N  
ATOM   4836  H   THR A 302      15.017 -20.541 -20.443  1.00 86.51           H  
ATOM   4837  CA  THR A 302      15.587 -18.537 -20.913  1.00 86.51           C  
ATOM   4838  HA  THR A 302      16.597 -18.211 -21.164  1.00 86.51           H  
ATOM   4839  C   THR A 302      14.956 -17.444 -20.049  1.00 86.51           C  
ATOM   4840  CB  THR A 302      14.810 -18.707 -22.224  1.00 86.51           C  
ATOM   4841  HB  THR A 302      13.760 -18.892 -22.000  1.00 86.51           H  
ATOM   4842  O   THR A 302      15.382 -16.296 -20.111  1.00 86.51           O  
ATOM   4843  CG2 THR A 302      14.950 -17.504 -23.154  1.00 86.51           C  
ATOM   4844 HG21 THR A 302      14.232 -17.581 -23.971  1.00 86.51           H  
ATOM   4845 HG22 THR A 302      14.774 -16.575 -22.611  1.00 86.51           H  
ATOM   4846 HG23 THR A 302      15.960 -17.461 -23.562  1.00 86.51           H  
ATOM   4847  OG1 THR A 302      15.325 -19.794 -22.957  1.00 86.51           O  
ATOM   4848  HG1 THR A 302      14.961 -19.729 -23.843  1.00 86.51           H  
ATOM   4849  N   PHE A 303      13.990 -17.795 -19.197  1.00 85.94           N  
ATOM   4850  H   PHE A 303      13.663 -18.751 -19.200  1.00 85.94           H  
ATOM   4851  CA  PHE A 303      13.376 -16.871 -18.244  1.00 85.94           C  
ATOM   4852  HA  PHE A 303      12.933 -16.040 -18.794  1.00 85.94           H  
ATOM   4853  C   PHE A 303      14.395 -16.274 -17.262  1.00 85.94           C  
ATOM   4854  CB  PHE A 303      12.263 -17.612 -17.500  1.00 85.94           C  
ATOM   4855  HB2 PHE A 303      11.615 -18.093 -18.233  1.00 85.94           H  
ATOM   4856  HB3 PHE A 303      12.692 -18.400 -16.881  1.00 85.94           H  
ATOM   4857  O   PHE A 303      14.356 -15.073 -17.015  1.00 85.94           O  
ATOM   4858  CG  PHE A 303      11.415 -16.727 -16.622  1.00 85.94           C  
ATOM   4859  CD1 PHE A 303      11.728 -16.579 -15.259  1.00 85.94           C  
ATOM   4860  HD1 PHE A 303      12.592 -17.073 -14.841  1.00 85.94           H  
ATOM   4861  CD2 PHE A 303      10.296 -16.071 -17.167  1.00 85.94           C  
ATOM   4862  HD2 PHE A 303      10.057 -16.179 -18.214  1.00 85.94           H  
ATOM   4863  CE1 PHE A 303      10.903 -15.797 -14.437  1.00 85.94           C  
ATOM   4864  HE1 PHE A 303      11.124 -15.709 -13.383  1.00 85.94           H  
ATOM   4865  CE2 PHE A 303       9.477 -15.283 -16.346  1.00 85.94           C  
ATOM   4866  HE2 PHE A 303       8.607 -14.790 -16.754  1.00 85.94           H  
ATOM   4867  CZ  PHE A 303       9.778 -15.160 -14.983  1.00 85.94           C  
ATOM   4868  HZ  PHE A 303       9.116 -14.593 -14.345  1.00 85.94           H  
ATOM   4869  N   ILE A 304      15.341 -17.081 -16.761  1.00 79.59           N  
ATOM   4870  H   ILE A 304      15.283 -18.070 -16.961  1.00 79.59           H  
ATOM   4871  CA  ILE A 304      16.450 -16.594 -15.921  1.00 79.59           C  
ATOM   4872  HA  ILE A 304      16.037 -16.060 -15.064  1.00 79.59           H  
ATOM   4873  C   ILE A 304      17.316 -15.593 -16.695  1.00 79.59           C  
ATOM   4874  CB  ILE A 304      17.312 -17.767 -15.396  1.00 79.59           C  
ATOM   4875  HB  ILE A 304      17.640 -18.360 -16.250  1.00 79.59           H  
ATOM   4876  O   ILE A 304      17.622 -14.523 -16.177  1.00 79.59           O  
ATOM   4877  CG1 ILE A 304      16.519 -18.680 -14.434  1.00 79.59           C  
ATOM   4878 HG12 ILE A 304      15.516 -18.856 -14.821  1.00 79.59           H  
ATOM   4879 HG13 ILE A 304      16.415 -18.185 -13.468  1.00 79.59           H  
ATOM   4880  CG2 ILE A 304      18.563 -17.235 -14.664  1.00 79.59           C  
ATOM   4881 HG21 ILE A 304      19.209 -16.681 -15.345  1.00 79.59           H  
ATOM   4882 HG22 ILE A 304      18.266 -16.574 -13.851  1.00 79.59           H  
ATOM   4883 HG23 ILE A 304      19.163 -18.048 -14.255  1.00 79.59           H  
ATOM   4884  CD1 ILE A 304      17.195 -20.046 -14.230  1.00 79.59           C  
ATOM   4885 HD11 ILE A 304      18.203 -19.932 -13.833  1.00 79.59           H  
ATOM   4886 HD12 ILE A 304      16.632 -20.641 -13.511  1.00 79.59           H  
ATOM   4887 HD13 ILE A 304      17.238 -20.582 -15.178  1.00 79.59           H  
ATOM   4888  N   LYS A 305      17.686 -15.912 -17.944  1.00 77.05           N  
ATOM   4889  H   LYS A 305      17.395 -16.805 -18.316  1.00 77.05           H  
ATOM   4890  CA  LYS A 305      18.513 -15.019 -18.776  1.00 77.05           C  
ATOM   4891  HA  LYS A 305      19.437 -14.787 -18.248  1.00 77.05           H  
ATOM   4892  C   LYS A 305      17.838 -13.669 -19.012  1.00 77.05           C  
ATOM   4893  CB  LYS A 305      18.860 -15.674 -20.120  1.00 77.05           C  
ATOM   4894  HB2 LYS A 305      17.946 -15.995 -20.620  1.00 77.05           H  
ATOM   4895  HB3 LYS A 305      19.346 -14.926 -20.747  1.00 77.05           H  
ATOM   4896  O   LYS A 305      18.506 -12.653 -18.950  1.00 77.05           O  
ATOM   4897  CG  LYS A 305      19.815 -16.865 -19.968  1.00 77.05           C  
ATOM   4898  HG2 LYS A 305      19.355 -17.636 -19.350  1.00 77.05           H  
ATOM   4899  HG3 LYS A 305      20.733 -16.529 -19.486  1.00 77.05           H  
ATOM   4900  CD  LYS A 305      20.150 -17.446 -21.347  1.00 77.05           C  
ATOM   4901  HD2 LYS A 305      19.230 -17.757 -21.841  1.00 77.05           H  
ATOM   4902  HD3 LYS A 305      20.631 -16.670 -21.943  1.00 77.05           H  
ATOM   4903  CE  LYS A 305      21.093 -18.645 -21.205  1.00 77.05           C  
ATOM   4904  HE2 LYS A 305      21.953 -18.331 -20.614  1.00 77.05           H  
ATOM   4905  HE3 LYS A 305      20.579 -19.433 -20.656  1.00 77.05           H  
ATOM   4906  NZ  LYS A 305      21.548 -19.134 -22.532  1.00 77.05           N  
ATOM   4907  HZ1 LYS A 305      20.767 -19.423 -23.105  1.00 77.05           H  
ATOM   4908  HZ2 LYS A 305      22.039 -18.397 -23.017  1.00 77.05           H  
ATOM   4909  HZ3 LYS A 305      22.190 -19.907 -22.429  1.00 77.05           H  
ATOM   4910  N   MET A 306      16.522 -13.650 -19.230  1.00 68.06           N  
ATOM   4911  H   MET A 306      16.026 -14.529 -19.271  1.00 68.06           H  
ATOM   4912  CA  MET A 306      15.778 -12.395 -19.395  1.00 68.06           C  
ATOM   4913  HA  MET A 306      16.287 -11.775 -20.134  1.00 68.06           H  
ATOM   4914  C   MET A 306      15.693 -11.553 -18.115  1.00 68.06           C  
ATOM   4915  CB  MET A 306      14.348 -12.669 -19.879  1.00 68.06           C  
ATOM   4916  HB2 MET A 306      13.797 -11.729 -19.875  1.00 68.06           H  
ATOM   4917  HB3 MET A 306      13.855 -13.351 -19.187  1.00 68.06           H  
ATOM   4918  O   MET A 306      15.401 -10.373 -18.222  1.00 68.06           O  
ATOM   4919  CG  MET A 306      14.264 -13.242 -21.294  1.00 68.06           C  
ATOM   4920  HG2 MET A 306      14.831 -12.607 -21.974  1.00 68.06           H  
ATOM   4921  HG3 MET A 306      14.710 -14.236 -21.300  1.00 68.06           H  
ATOM   4922  SD  MET A 306      12.548 -13.350 -21.884  1.00 68.06           S  
ATOM   4923  CE  MET A 306      12.680 -14.765 -23.000  1.00 68.06           C  
ATOM   4924  HE1 MET A 306      12.847 -15.666 -22.409  1.00 68.06           H  
ATOM   4925  HE2 MET A 306      11.752 -14.872 -23.563  1.00 68.06           H  
ATOM   4926  HE3 MET A 306      13.507 -14.612 -23.693  1.00 68.06           H  
ATOM   4927  N   ALA A 307      15.872 -12.145 -16.929  1.00 60.50           N  
ATOM   4928  H   ALA A 307      16.114 -13.125 -16.900  1.00 60.50           H  
ATOM   4929  CA  ALA A 307      15.765 -11.437 -15.651  1.00 60.50           C  
ATOM   4930  HA  ALA A 307      15.101 -10.581 -15.771  1.00 60.50           H  
ATOM   4931  C   ALA A 307      17.106 -10.878 -15.136  1.00 60.50           C  
ATOM   4932  CB  ALA A 307      15.136 -12.399 -14.633  1.00 60.50           C  
ATOM   4933  HB1 ALA A 307      15.799 -13.249 -14.471  1.00 60.50           H  
ATOM   4934  HB2 ALA A 307      14.995 -11.876 -13.688  1.00 60.50           H  
ATOM   4935  HB3 ALA A 307      14.173 -12.752 -15.003  1.00 60.50           H  
ATOM   4936  O   ALA A 307      17.092 -10.002 -14.277  1.00 60.50           O  
ATOM   4937  N   ASN A 308      18.237 -11.399 -15.629  1.00 53.73           N  
ATOM   4938  H   ASN A 308      18.154 -12.098 -16.353  1.00 53.73           H
[truncated: 193,924 more chars]
