# Supplementary material for: HilE represses the activity of the Salmonella virulence regulator HilD via a mechanism distinct from that of intestinal long-chain fatty acids
Source: J Biol Chem. 2023 Oct 27;299(12):105387. doi: 10.1016/j.jbc.2023.105387 (PMC10696396; doi:10.1016/j.jbc.2023.105387)
Supplement: Dataset S3 [file mmc4.zip › S6 Dataset/ranked_10.pdb]

ATOM      1  N   MET A   1     104.569  29.022   6.098  1.00 19.45           N  
ATOM      2  H   MET A   1     104.066  29.246   5.251  1.00 19.45           H  
ATOM      3  H2  MET A   1     105.337  29.668   6.215  1.00 19.45           H  
ATOM      4  H3  MET A   1     104.928  28.082   6.016  1.00 19.45           H  
ATOM      5  CA  MET A   1     103.657  29.095   7.259  1.00 19.45           C  
ATOM      6  HA  MET A   1     104.222  28.817   8.148  1.00 19.45           H  
ATOM      7  C   MET A   1     102.553  28.043   7.145  1.00 19.45           C  
ATOM      8  CB  MET A   1     103.096  30.512   7.495  1.00 19.45           C  
ATOM      9  HB2 MET A   1     102.010  30.509   7.400  1.00 19.45           H  
ATOM     10  HB3 MET A   1     103.487  31.202   6.746  1.00 19.45           H  
ATOM     11  O   MET A   1     102.641  27.067   7.866  1.00 19.45           O  
ATOM     12  CG  MET A   1     103.420  31.065   8.884  1.00 19.45           C  
ATOM     13  HG2 MET A   1     104.492  31.246   8.962  1.00 19.45           H  
ATOM     14  HG3 MET A   1     103.126  30.336   9.639  1.00 19.45           H  
ATOM     15  SD  MET A   1     102.530  32.611   9.200  1.00 19.45           S  
ATOM     16  CE  MET A   1     103.094  33.009  10.874  1.00 19.45           C  
ATOM     17  HE1 MET A   1     102.612  33.928  11.208  1.00 19.45           H  
ATOM     18  HE2 MET A   1     102.830  32.199  11.554  1.00 19.45           H  
ATOM     19  HE3 MET A   1     104.174  33.151  10.875  1.00 19.45           H  
ATOM     20  N   GLU A   2     101.547  28.241   6.282  1.00 18.78           N  
ATOM     21  H   GLU A   2     101.561  29.056   5.687  1.00 18.78           H  
ATOM     22  CA  GLU A   2     100.220  27.568   6.291  1.00 18.78           C  
ATOM     23  HA  GLU A   2      99.924  27.340   7.315  1.00 18.78           H  
ATOM     24  C   GLU A   2     100.111  26.272   5.444  1.00 18.78           C  
ATOM     25  CB  GLU A   2      99.222  28.565   5.669  1.00 18.78           C  
ATOM     26  HB2 GLU A   2      99.538  28.756   4.643  1.00 18.78           H  
ATOM     27  HB3 GLU A   2      98.234  28.106   5.631  1.00 18.78           H  
ATOM     28  O   GLU A   2     101.017  26.003   4.658  1.00 18.78           O  
ATOM     29  CG  GLU A   2      99.072  29.903   6.401  1.00 18.78           C  
ATOM     30  HG2 GLU A   2     100.025  30.432   6.388  1.00 18.78           H  
ATOM     31  HG3 GLU A   2      98.799  29.707   7.437  1.00 18.78           H  
ATOM     32  CD  GLU A   2      98.016  30.784   5.720  1.00 18.78           C  
ATOM     33  OE1 GLU A   2      97.229  31.409   6.462  1.00 18.78           O  
ATOM     34  OE2 GLU A   2      98.018  30.818   4.470  1.00 18.78           O  
ATOM     35  N   ASN A   3      98.953  25.570   5.372  1.00 20.13           N  
ATOM     36  H   ASN A   3      98.872  25.130   4.467  1.00 20.13           H  
ATOM     37  CA  ASN A   3      98.286  24.755   6.421  1.00 20.13           C  
ATOM     38  HA  ASN A   3      99.078  24.142   6.851  1.00 20.13           H  
ATOM     39  C   ASN A   3      97.285  23.684   5.870  1.00 20.13           C  
ATOM     40  CB  ASN A   3      97.658  25.588   7.563  1.00 20.13           C  
ATOM     41  HB2 ASN A   3      96.681  25.173   7.812  1.00 20.13           H  
ATOM     42  HB3 ASN A   3      97.505  26.619   7.244  1.00 20.13           H  
ATOM     43  O   ASN A   3      97.494  22.518   6.166  1.00 20.13           O  
ATOM     44  CG  ASN A   3      98.468  25.567   8.858  1.00 20.13           C  
ATOM     45  ND2 ASN A   3      98.118  26.396   9.811  1.00 20.13           N  
ATOM     46 HD21 ASN A   3      98.673  26.349  10.653  1.00 20.13           H  
ATOM     47 HD22 ASN A   3      97.351  27.042   9.687  1.00 20.13           H  
ATOM     48  OD1 ASN A   3      99.421  24.834   9.047  1.00 20.13           O  
ATOM     49  N   VAL A   4      96.241  23.896   5.044  1.00 20.30           N  
ATOM     50  H   VAL A   4      95.934  23.009   4.672  1.00 20.30           H  
ATOM     51  CA  VAL A   4      95.089  24.835   5.162  1.00 20.30           C  
ATOM     52  HA  VAL A   4      95.316  25.588   5.917  1.00 20.30           H  
ATOM     53  C   VAL A   4      93.835  24.035   5.646  1.00 20.30           C  
ATOM     54  CB  VAL A   4      94.823  25.574   3.823  1.00 20.30           C  
ATOM     55  HB  VAL A   4      94.502  24.849   3.074  1.00 20.30           H  
ATOM     56  O   VAL A   4      93.871  22.813   5.688  1.00 20.30           O  
ATOM     57  CG1 VAL A   4      93.744  26.665   3.943  1.00 20.30           C  
ATOM     58 HG11 VAL A   4      93.745  27.290   3.049  1.00 20.30           H  
ATOM     59 HG12 VAL A   4      92.750  26.222   4.006  1.00 20.30           H  
ATOM     60 HG13 VAL A   4      93.936  27.300   4.807  1.00 20.30           H  
ATOM     61  CG2 VAL A   4      96.088  26.270   3.299  1.00 20.30           C  
ATOM     62 HG21 VAL A   4      96.452  26.992   4.030  1.00 20.30           H  
ATOM     63 HG22 VAL A   4      96.869  25.537   3.095  1.00 20.30           H  
ATOM     64 HG23 VAL A   4      95.874  26.790   2.366  1.00 20.30           H  
ATOM     65  N   THR A   5      92.739  24.695   6.049  1.00 21.05           N  
ATOM     66  H   THR A   5      92.676  25.664   5.772  1.00 21.05           H  
ATOM     67  CA  THR A   5      91.958  24.418   7.283  1.00 21.05           C  
ATOM     68  HA  THR A   5      92.671  24.010   7.999  1.00 21.05           H  
ATOM     69  C   THR A   5      90.787  23.403   7.340  1.00 21.05           C  
ATOM     70  CB  THR A   5      91.453  25.749   7.870  1.00 21.05           C  
ATOM     71  HB  THR A   5      90.527  25.573   8.415  1.00 21.05           H  
ATOM     72  O   THR A   5      90.934  22.369   7.981  1.00 21.05           O  
ATOM     73  CG2 THR A   5      92.390  26.366   8.890  1.00 21.05           C  
ATOM     74 HG21 THR A   5      92.536  25.667   9.714  1.00 21.05           H  
ATOM     75 HG22 THR A   5      91.957  27.284   9.285  1.00 21.05           H  
ATOM     76 HG23 THR A   5      93.354  26.583   8.428  1.00 21.05           H  
ATOM     77  OG1 THR A   5      91.254  26.713   6.849  1.00 21.05           O  
ATOM     78  HG1 THR A   5      91.044  27.543   7.284  1.00 21.05           H  
ATOM     79  N   PHE A   6      89.557  23.805   6.967  1.00 19.01           N  
ATOM     80  H   PHE A   6      89.512  24.622   6.374  1.00 19.01           H  
ATOM     81  CA  PHE A   6      88.313  23.441   7.707  1.00 19.01           C  
ATOM     82  HA  PHE A   6      88.583  23.034   8.681  1.00 19.01           H  
ATOM     83  C   PHE A   6      87.456  22.351   6.991  1.00 19.01           C  
ATOM     84  CB  PHE A   6      87.492  24.715   7.934  1.00 19.01           C  
ATOM     85  HB2 PHE A   6      86.631  24.372   8.509  1.00 19.01           H  
ATOM     86  HB3 PHE A   6      87.170  25.099   6.966  1.00 19.01           H  
ATOM     87  O   PHE A   6      88.025  21.507   6.321  1.00 19.01           O  
ATOM     88  CG  PHE A   6      88.030  25.866   8.758  1.00 19.01           C  
ATOM     89  CD1 PHE A   6      87.893  25.840  10.158  1.00 19.01           C  
ATOM     90  HD1 PHE A   6      87.467  24.975  10.646  1.00 19.01           H  
ATOM     91  CD2 PHE A   6      88.535  27.023   8.133  1.00 19.01           C  
ATOM     92  HD2 PHE A   6      88.583  27.077   7.055  1.00 19.01           H  
ATOM     93  CE1 PHE A   6      88.305  26.938  10.931  1.00 19.01           C  
ATOM     94  HE1 PHE A   6      88.203  26.911  12.006  1.00 19.01           H  
ATOM     95  CE2 PHE A   6      88.989  28.105   8.909  1.00 19.01           C  
ATOM     96  HE2 PHE A   6      89.391  28.987   8.432  1.00 19.01           H  
ATOM     97  CZ  PHE A   6      88.872  28.063  10.309  1.00 19.01           C  
ATOM     98  HZ  PHE A   6      89.199  28.901  10.905  1.00 19.01           H  
ATOM     99  N   VAL A   7      86.103  22.314   6.938  1.00 19.54           N  
ATOM    100  H   VAL A   7      85.839  21.738   6.151  1.00 19.54           H  
ATOM    101  CA  VAL A   7      85.040  22.236   7.982  1.00 19.54           C  
ATOM    102  HA  VAL A   7      85.488  22.340   8.970  1.00 19.54           H  
ATOM    103  C   VAL A   7      84.387  20.831   7.859  1.00 19.54           C  
ATOM    104  CB  VAL A   7      83.894  23.289   7.807  1.00 19.54           C  
ATOM    105  HB  VAL A   7      83.398  23.083   6.859  1.00 19.54           H  
ATOM    106  O   VAL A   7      84.428  20.219   6.799  1.00 19.54           O  
ATOM    107  CG1 VAL A   7      82.822  23.211   8.917  1.00 19.54           C  
ATOM    108 HG11 VAL A   7      82.181  22.342   8.772  1.00 19.54           H  
ATOM    109 HG12 VAL A   7      83.291  23.181   9.900  1.00 19.54           H  
ATOM    110 HG13 VAL A   7      82.160  24.076   8.876  1.00 19.54           H  
ATOM    111  CG2 VAL A   7      84.281  24.771   7.779  1.00 19.54           C  
ATOM    112 HG21 VAL A   7      83.405  25.373   7.533  1.00 19.54           H  
ATOM    113 HG22 VAL A   7      85.001  24.949   6.980  1.00 19.54           H  
ATOM    114 HG23 VAL A   7      84.653  25.101   8.749  1.00 19.54           H  
ATOM    115  N   SER A   8      83.731  20.357   8.923  1.00 19.28           N  
ATOM    116  H   SER A   8      83.709  20.977   9.720  1.00 19.28           H  
ATOM    117  CA  SER A   8      83.226  18.989   9.183  1.00 19.28           C  
ATOM    118  HA  SER A   8      84.045  18.280   9.058  1.00 19.28           H  
ATOM    119  C   SER A   8      82.023  18.441   8.377  1.00 19.28           C  
ATOM    120  CB  SER A   8      82.821  19.013  10.668  1.00 19.28           C  
ATOM    121  HB2 SER A   8      82.088  19.805  10.819  1.00 19.28           H  
ATOM    122  HB3 SER A   8      83.701  19.239  11.269  1.00 19.28           H  
ATOM    123  O   SER A   8      81.908  17.230   8.215  1.00 19.28           O  
ATOM    124  OG  SER A   8      82.261  17.805  11.129  1.00 19.28           O  
ATOM    125  HG  SER A   8      82.102  17.866  12.074  1.00 19.28           H  
ATOM    126  N   ASN A   9      81.055  19.285   8.001  1.00 18.99           N  
ATOM    127  H   ASN A   9      81.298  20.265   7.989  1.00 18.99           H  
ATOM    128  CA  ASN A   9      79.633  18.963   8.256  1.00 18.99           C  
ATOM    129  HA  ASN A   9      79.594  18.634   9.294  1.00 18.99           H  
ATOM    130  C   ASN A   9      78.983  17.771   7.499  1.00 18.99           C  
ATOM    131  CB  ASN A   9      78.800  20.257   8.147  1.00 18.99           C  
ATOM    132  HB2 ASN A   9      79.140  20.838   7.290  1.00 18.99           H  
ATOM    133  HB3 ASN A   9      77.754  20.005   7.974  1.00 18.99           H  
ATOM    134  O   ASN A   9      79.402  17.362   6.424  1.00 18.99           O  
ATOM    135  CG  ASN A   9      78.843  21.113   9.402  1.00 18.99           C  
ATOM    136  ND2 ASN A   9      78.329  22.316   9.340  1.00 18.99           N  
ATOM    137 HD21 ASN A   9      77.924  22.666   8.483  1.00 18.99           H  
ATOM    138 HD22 ASN A   9      78.359  22.859  10.191  1.00 18.99           H  
ATOM    139  OD1 ASN A   9      79.315  20.721  10.454  1.00 18.99           O  
ATOM    140  N   SER A  10      77.888  17.252   8.084  1.00 20.89           N  
ATOM    141  H   SER A  10      77.513  17.785   8.856  1.00 20.89           H  
ATOM    142  CA  SER A  10      77.616  15.810   8.234  1.00 20.89           C  
ATOM    143  HA  SER A  10      78.493  15.242   7.925  1.00 20.89           H  
ATOM    144  C   SER A  10      76.390  15.175   7.545  1.00 20.89           C  
ATOM    145  CB  SER A  10      77.389  15.604   9.740  1.00 20.89           C  
ATOM    146  HB2 SER A  10      77.125  14.566   9.944  1.00 20.89           H  
ATOM    147  HB3 SER A  10      78.305  15.849  10.279  1.00 20.89           H  
ATOM    148  O   SER A  10      76.395  13.964   7.342  1.00 20.89           O  
ATOM    149  OG  SER A  10      76.344  16.472  10.161  1.00 20.89           O  
ATOM    150  HG  SER A  10      76.208  16.407  11.109  1.00 20.89           H  
ATOM    151  N   HIS A  11      75.277  15.901   7.367  1.00 20.53           N  
ATOM    152  H   HIS A  11      75.374  16.896   7.508  1.00 20.53           H  
ATOM    153  CA  HIS A  11      73.936  15.316   7.602  1.00 20.53           C  
ATOM    154  HA  HIS A  11      74.079  14.527   8.341  1.00 20.53           H  
ATOM    155  C   HIS A  11      73.252  14.556   6.427  1.00 20.53           C  
ATOM    156  CB  HIS A  11      73.048  16.379   8.291  1.00 20.53           C  
ATOM    157  HB2 HIS A  11      73.201  17.342   7.804  1.00 20.53           H  
ATOM    158  HB3 HIS A  11      71.988  16.146   8.193  1.00 20.53           H  
ATOM    159  O   HIS A  11      73.875  14.175   5.450  1.00 20.53           O  
ATOM    160  CG  HIS A  11      73.301  16.521   9.775  1.00 20.53           C  
ATOM    161  CD2 HIS A  11      73.560  17.687  10.445  1.00 20.53           C  
ATOM    162  HD2 HIS A  11      73.637  18.670  10.005  1.00 20.53           H  
ATOM    163  ND1 HIS A  11      73.274  15.514  10.720  1.00 20.53           N  
ATOM    164  HD1 HIS A  11      73.133  14.530  10.545  1.00 20.53           H  
ATOM    165  CE1 HIS A  11      73.522  16.061  11.922  1.00 20.53           C  
ATOM    166  HE1 HIS A  11      73.573  15.523  12.857  1.00 20.53           H  
ATOM    167  NE2 HIS A  11      73.711  17.381  11.801  1.00 20.53           N  
ATOM    168  N   GLN A  12      71.957  14.239   6.601  1.00 22.41           N  
ATOM    169  H   GLN A  12      71.450  14.875   7.202  1.00 22.41           H  
ATOM    170  CA  GLN A  12      71.384  12.883   6.570  1.00 22.41           C  
ATOM    171  HA  GLN A  12      72.222  12.185   6.571  1.00 22.41           H  
ATOM    172  C   GLN A  12      70.530  12.521   5.311  1.00 22.41           C  
ATOM    173  CB  GLN A  12      70.620  12.724   7.914  1.00 22.41           C  
ATOM    174  HB2 GLN A  12      70.925  13.504   8.612  1.00 22.41           H  
ATOM    175  HB3 GLN A  12      69.553  12.876   7.754  1.00 22.41           H  
ATOM    176  O   GLN A  12      70.860  12.883   4.192  1.00 22.41           O  
ATOM    177  CG  GLN A  12      70.884  11.390   8.627  1.00 22.41           C  
ATOM    178  HG2 GLN A  12      71.896  11.396   9.032  1.00 22.41           H  
ATOM    179  HG3 GLN A  12      70.814  10.573   7.908  1.00 22.41           H  
ATOM    180  CD  GLN A  12      69.876  11.119   9.744  1.00 22.41           C  
ATOM    181  NE2 GLN A  12      70.291  10.611  10.883  1.00 22.41           N  
ATOM    182 HE21 GLN A  12      69.587  10.499  11.598  1.00 22.41           H  
ATOM    183 HE22 GLN A  12      71.272  10.451  11.062  1.00 22.41           H  
ATOM    184  OE1 GLN A  12      68.684  11.312   9.586  1.00 22.41           O  
ATOM    185  N   ARG A  13      69.460  11.718   5.488  1.00 22.18           N  
ATOM    186  H   ARG A  13      69.134  11.644   6.441  1.00 22.18           H  
ATOM    187  CA  ARG A  13      68.898  10.729   4.537  1.00 22.18           C  
ATOM    188  HA  ARG A  13      69.753  10.133   4.219  1.00 22.18           H  
ATOM    189  C   ARG A  13      68.211  11.254   3.246  1.00 22.18           C  
ATOM    190  CB  ARG A  13      67.908   9.825   5.298  1.00 22.18           C  
ATOM    191  HB2 ARG A  13      67.328  10.428   5.997  1.00 22.18           H  
ATOM    192  HB3 ARG A  13      67.209   9.382   4.590  1.00 22.18           H  
ATOM    193  O   ARG A  13      67.443  12.211   3.309  1.00 22.18           O  
ATOM    194  CG  ARG A  13      68.604   8.678   6.044  1.00 22.18           C  
ATOM    195  HG2 ARG A  13      69.093   8.030   5.317  1.00 22.18           H  
ATOM    196  HG3 ARG A  13      69.354   9.080   6.725  1.00 22.18           H  
ATOM    197  CD  ARG A  13      67.577   7.869   6.844  1.00 22.18           C  
ATOM    198  HD2 ARG A  13      66.748   7.606   6.187  1.00 22.18           H  
ATOM    199  HD3 ARG A  13      67.199   8.494   7.654  1.00 22.18           H  
ATOM    200  NE  ARG A  13      68.163   6.630   7.393  1.00 22.18           N  
ATOM    201  HE  ARG A  13      69.101   6.400   7.098  1.00 22.18           H  
ATOM    202  NH1 ARG A  13      66.359   5.976   8.658  1.00 22.18           N  
ATOM    203 HH11 ARG A  13      65.876   6.825   8.401  1.00 22.18           H  
ATOM    204 HH12 ARG A  13      65.923   5.313   9.283  1.00 22.18           H  
ATOM    205  NH2 ARG A  13      68.174   4.683   8.577  1.00 22.18           N  
ATOM    206 HH21 ARG A  13      67.717   4.032   9.199  1.00 22.18           H  
ATOM    207 HH22 ARG A  13      69.108   4.480   8.250  1.00 22.18           H  
ATOM    208  CZ  ARG A  13      67.565   5.773   8.204  1.00 22.18           C  
ATOM    209  N   PRO A  14      68.328  10.511   2.118  1.00 26.80           N  
ATOM    210  CA  PRO A  14      67.828  10.862   0.771  1.00 26.80           C  
ATOM    211  HA  PRO A  14      68.043  11.912   0.574  1.00 26.80           H  
ATOM    212  C   PRO A  14      66.306  10.661   0.576  1.00 26.80           C  
ATOM    213  CB  PRO A  14      68.677  10.001  -0.182  1.00 26.80           C  
ATOM    214  HB2 PRO A  14      68.195   9.795  -1.137  1.00 26.80           H  
ATOM    215  HB3 PRO A  14      69.629  10.501  -0.360  1.00 26.80           H  
ATOM    216  O   PRO A  14      65.853  10.110  -0.422  1.00 26.80           O  
ATOM    217  CG  PRO A  14      68.922   8.731   0.624  1.00 26.80           C  
ATOM    218  HG2 PRO A  14      69.807   8.196   0.279  1.00 26.80           H  
ATOM    219  HG3 PRO A  14      68.041   8.091   0.581  1.00 26.80           H  
ATOM    220  CD  PRO A  14      69.101   9.275   2.034  1.00 26.80           C  
ATOM    221  HD2 PRO A  14      68.761   8.538   2.761  1.00 26.80           H  
ATOM    222  HD3 PRO A  14      70.157   9.500   2.189  1.00 26.80           H  
ATOM    223  N   ALA A  15      65.490  11.034   1.564  1.00 26.51           N  
ATOM    224  H   ALA A  15      65.890  11.558   2.329  1.00 26.51           H  
ATOM    225  CA  ALA A  15      64.138  10.488   1.715  1.00 26.51           C  
ATOM    226  HA  ALA A  15      64.200   9.402   1.640  1.00 26.51           H  
ATOM    227  C   ALA A  15      63.101  10.940   0.665  1.00 26.51           C  
ATOM    228  CB  ALA A  15      63.655  10.847   3.126  1.00 26.51           C  
ATOM    229  HB1 ALA A  15      62.669  10.413   3.295  1.00 26.51           H  
ATOM    230  HB2 ALA A  15      63.589  11.929   3.235  1.00 26.51           H  
ATOM    231  HB3 ALA A  15      64.347  10.452   3.869  1.00 26.51           H  
ATOM    232  O   ALA A  15      62.199  10.172   0.327  1.00 26.51           O  
ATOM    233  N   ALA A  16      63.157  12.202   0.232  1.00 26.85           N  
ATOM    234  H   ALA A  16      63.967  12.753   0.477  1.00 26.85           H  
ATOM    235  CA  ALA A  16      61.955  12.921  -0.206  1.00 26.85           C  
ATOM    236  HA  ALA A  16      61.147  12.686   0.487  1.00 26.85           H  
ATOM    237  C   ALA A  16      61.436  12.558  -1.609  1.00 26.85           C  
ATOM    238  CB  ALA A  16      62.237  14.424  -0.094  1.00 26.85           C  
ATOM    239  HB1 ALA A  16      62.526  14.678   0.926  1.00 26.85           H  
ATOM    240  HB2 ALA A  16      63.037  14.706  -0.779  1.00 26.85           H  
ATOM    241  HB3 ALA A  16      61.339  14.984  -0.355  1.00 26.85           H  
ATOM    242  O   ALA A  16      60.248  12.742  -1.884  1.00 26.85           O  
ATOM    243  N   ASP A  17      62.296  12.033  -2.484  1.00 26.84           N  
ATOM    244  H   ASP A  17      63.252  11.891  -2.192  1.00 26.84           H  
ATOM    245  CA  ASP A  17      62.014  11.919  -3.926  1.00 26.84           C  
ATOM    246  HA  ASP A  17      61.720  12.903  -4.291  1.00 26.84           H  
ATOM    247  C   ASP A  17      60.841  10.986  -4.260  1.00 26.84           C  
ATOM    248  CB  ASP A  17      63.293  11.436  -4.646  1.00 26.84           C  
ATOM    249  HB2 ASP A  17      63.060  10.550  -5.236  1.00 26.84           H  
ATOM    250  HB3 ASP A  17      64.040  11.133  -3.913  1.00 26.84           H  
ATOM    251  O   ASP A  17      60.208  11.089  -5.313  1.00 26.84           O  
ATOM    252  CG  ASP A  17      63.923  12.470  -5.584  1.00 26.84           C  
ATOM    253  OD1 ASP A  17      63.400  13.603  -5.671  1.00 26.84           O  
ATOM    254  OD2 ASP A  17      64.939  12.098  -6.205  1.00 26.84           O  
ATOM    255  N   ASN A  18      60.514  10.077  -3.339  1.00 25.23           N  
ATOM    256  H   ASN A  18      61.074  10.063  -2.498  1.00 25.23           H  
ATOM    257  CA  ASN A  18      59.512   9.035  -3.546  1.00 25.23           C  
ATOM    258  HA  ASN A  18      59.791   8.448  -4.420  1.00 25.23           H  
ATOM    259  C   ASN A  18      58.101   9.573  -3.820  1.00 25.23           C  
ATOM    260  CB  ASN A  18      59.502   8.133  -2.299  1.00 25.23           C  
ATOM    261  HB2 ASN A  18      59.525   8.744  -1.397  1.00 25.23           H  
ATOM    262  HB3 ASN A  18      58.586   7.544  -2.289  1.00 25.23           H  
ATOM    263  O   ASN A  18      57.286   8.875  -4.429  1.00 25.23           O  
ATOM    264  CG  ASN A  18      60.651   7.143  -2.286  1.00 25.23           C  
ATOM    265  ND2 ASN A  18      61.114   6.752  -1.124  1.00 25.23           N  
ATOM    266 HD21 ASN A  18      61.909   6.130  -1.163  1.00 25.23           H  
ATOM    267 HD22 ASN A  18      60.808   7.201  -0.272  1.00 25.23           H  
ATOM    268  OD1 ASN A  18      61.120   6.678  -3.307  1.00 25.23           O  
ATOM    269  N   LEU A  19      57.776  10.781  -3.346  1.00 26.02           N  
ATOM    270  H   LEU A  19      58.503  11.333  -2.913  1.00 26.02           H  
ATOM    271  CA  LEU A  19      56.382  11.205  -3.230  1.00 26.02           C  
ATOM    272  HA  LEU A  19      55.835  10.387  -2.761  1.00 26.02           H  
ATOM    273  C   LEU A  19      55.711  11.467  -4.586  1.00 26.02           C  
ATOM    274  CB  LEU A  19      56.303  12.443  -2.320  1.00 26.02           C  
ATOM    275  HB2 LEU A  19      57.061  12.381  -1.539  1.00 26.02           H  
ATOM    276  HB3 LEU A  19      56.522  13.328  -2.917  1.00 26.02           H  
ATOM    277  O   LEU A  19      54.522  11.184  -4.743  1.00 26.02           O  
ATOM    278  CG  LEU A  19      54.922  12.591  -1.652  1.00 26.02           C  
ATOM    279  HG  LEU A  19      54.133  12.378  -2.373  1.00 26.02           H  
ATOM    280  CD1 LEU A  19      54.782  11.641  -0.458  1.00 26.02           C  
ATOM    281 HD11 LEU A  19      54.845  10.605  -0.788  1.00 26.02           H  
ATOM    282 HD12 LEU A  19      55.570  11.834   0.269  1.00 26.02           H  
ATOM    283 HD13 LEU A  19      53.814  11.791   0.020  1.00 26.02           H  
ATOM    284  CD2 LEU A  19      54.722  14.019  -1.151  1.00 26.02           C  
ATOM    285 HD21 LEU A  19      53.741  14.115  -0.687  1.00 26.02           H  
ATOM    286 HD22 LEU A  19      54.793  14.717  -1.986  1.00 26.02           H  
ATOM    287 HD23 LEU A  19      55.491  14.264  -0.418  1.00 26.02           H  
ATOM    288  N   GLN A  20      56.438  12.014  -5.568  1.00 26.13           N  
ATOM    289  H   GLN A  20      57.424  12.169  -5.413  1.00 26.13           H  
ATOM    290  CA  GLN A  20      55.816  12.485  -6.814  1.00 26.13           C  
ATOM    291  HA  GLN A  20      55.010  13.174  -6.561  1.00 26.13           H  
ATOM    292  C   GLN A  20      55.172  11.353  -7.619  1.00 26.13           C  
ATOM    293  CB  GLN A  20      56.827  13.223  -7.701  1.00 26.13           C  
ATOM    294  HB2 GLN A  20      56.460  13.175  -8.727  1.00 26.13           H  
ATOM    295  HB3 GLN A  20      57.795  12.723  -7.670  1.00 26.13           H  
ATOM    296  O   GLN A  20      54.036  11.502  -8.077  1.00 26.13           O  
ATOM    297  CG  GLN A  20      56.989  14.708  -7.343  1.00 26.13           C  
ATOM    298  HG2 GLN A  20      56.006  15.158  -7.206  1.00 26.13           H  
ATOM    299  HG3 GLN A  20      57.549  14.802  -6.413  1.00 26.13           H  
ATOM    300  CD  GLN A  20      57.712  15.481  -8.446  1.00 26.13           C  
ATOM    301  NE2 GLN A  20      57.754  16.793  -8.382  1.00 26.13           N  
ATOM    302 HE21 GLN A  20      58.301  17.230  -9.110  1.00 26.13           H  
ATOM    303 HE22 GLN A  20      57.445  17.294  -7.561  1.00 26.13           H  
ATOM    304  OE1 GLN A  20      58.220  14.932  -9.406  1.00 26.13           O  
ATOM    305  N   LYS A  21      55.865  10.212  -7.758  1.00 26.42           N  
ATOM    306  H   LYS A  21      56.769  10.155  -7.311  1.00 26.42           H  
ATOM    307  CA  LYS A  21      55.389   9.073  -8.566  1.00 26.42           C  
ATOM    308  HA  LYS A  21      55.207   9.414  -9.585  1.00 26.42           H  
ATOM    309  C   LYS A  21      54.050   8.522  -8.083  1.00 26.42           C  
ATOM    310  CB  LYS A  21      56.437   7.945  -8.583  1.00 26.42           C  
ATOM    311  HB2 LYS A  21      57.019   7.958  -7.662  1.00 26.42           H  
ATOM    312  HB3 LYS A  21      55.922   6.985  -8.637  1.00 26.42           H  
ATOM    313  O   LYS A  21      53.257   8.068  -8.902  1.00 26.42           O  
ATOM    314  CG  LYS A  21      57.366   8.039  -9.800  1.00 26.42           C  
ATOM    315  HG2 LYS A  21      56.767   8.029 -10.711  1.00 26.42           H  
ATOM    316  HG3 LYS A  21      57.928   8.972  -9.755  1.00 26.42           H  
ATOM    317  CD  LYS A  21      58.341   6.853  -9.827  1.00 26.42           C  
ATOM    318  HD2 LYS A  21      57.776   5.921  -9.834  1.00 26.42           H  
ATOM    319  HD3 LYS A  21      58.958   6.888  -8.929  1.00 26.42           H  
ATOM    320  CE  LYS A  21      59.234   6.922 -11.071  1.00 26.42           C  
ATOM    321  HE2 LYS A  21      59.722   7.896 -11.090  1.00 26.42           H  
ATOM    322  HE3 LYS A  21      58.607   6.847 -11.959  1.00 26.42           H  
ATOM    323  NZ  LYS A  21      60.261   5.848 -11.069  1.00 26.42           N  
ATOM    324  HZ1 LYS A  21      60.855   5.935 -10.256  1.00 26.42           H  
ATOM    325  HZ2 LYS A  21      60.849   5.920 -11.887  1.00 26.42           H  
ATOM    326  HZ3 LYS A  21      59.831   4.934 -11.058  1.00 26.42           H  
ATOM    327  N   LEU A  22      53.782   8.574  -6.777  1.00 27.07           N  
ATOM    328  H   LEU A  22      54.466   8.991  -6.162  1.00 27.07           H  
ATOM    329  CA  LEU A  22      52.555   8.019  -6.200  1.00 27.07           C  
ATOM    330  HA  LEU A  22      52.469   6.973  -6.493  1.00 27.07           H  
ATOM    331  C   LEU A  22      51.292   8.713  -6.722  1.00 27.07           C  
ATOM    332  CB  LEU A  22      52.625   8.118  -4.664  1.00 27.07           C  
ATOM    333  HB2 LEU A  22      51.616   8.080  -4.255  1.00 27.07           H  
ATOM    334  HB3 LEU A  22      53.045   9.086  -4.390  1.00 27.07           H  
ATOM    335  O   LEU A  22      50.270   8.054  -6.913  1.00 27.07           O  
ATOM    336  CG  LEU A  22      53.448   6.993  -4.014  1.00 27.07           C  
ATOM    337  HG  LEU A  22      54.375   6.849  -4.568  1.00 27.07           H  
ATOM    338  CD1 LEU A  22      53.798   7.367  -2.575  1.00 27.07           C  
ATOM    339 HD11 LEU A  22      54.391   6.572  -2.124  1.00 27.07           H  
ATOM    340 HD12 LEU A  22      52.890   7.516  -1.990  1.00 27.07           H  
ATOM    341 HD13 LEU A  22      54.389   8.283  -2.569  1.00 27.07           H  
ATOM    342  CD2 LEU A  22      52.659   5.680  -3.991  1.00 27.07           C  
ATOM    343 HD21 LEU A  22      52.436   5.350  -5.006  1.00 27.07           H  
ATOM    344 HD22 LEU A  22      51.726   5.808  -3.442  1.00 27.07           H  
ATOM    345 HD23 LEU A  22      53.252   4.907  -3.503  1.00 27.07           H  
ATOM    346  N   LYS A  23      51.347  10.029  -6.976  1.00 27.57           N  
ATOM    347  H   LYS A  23      52.234  10.500  -6.872  1.00 27.57           H  
ATOM    348  CA  LYS A  23      50.151  10.798  -7.348  1.00 27.57           C  
ATOM    349  HA  LYS A  23      49.377  10.623  -6.600  1.00 27.57           H  
ATOM    350  C   LYS A  23      49.533  10.340  -8.667  1.00 27.57           C  
ATOM    351  CB  LYS A  23      50.452  12.304  -7.408  1.00 27.57           C  
ATOM    352  HB2 LYS A  23      51.413  12.473  -7.893  1.00 27.57           H  
ATOM    353  HB3 LYS A  23      49.681  12.779  -8.014  1.00 27.57           H  
ATOM    354  O   LYS A  23      48.312  10.241  -8.740  1.00 27.57           O  
ATOM    355  CG  LYS A  23      50.434  12.967  -6.023  1.00 27.57           C  
ATOM    356  HG2 LYS A  23      49.499  12.722  -5.520  1.00 27.57           H  
ATOM    357  HG3 LYS A  23      51.268  12.596  -5.428  1.00 27.57           H  
ATOM    358  CD  LYS A  23      50.537  14.493  -6.172  1.00 27.57           C  
ATOM    359  HD2 LYS A  23      49.734  14.842  -6.821  1.00 27.57           H  
ATOM    360  HD3 LYS A  23      51.495  14.739  -6.631  1.00 27.57           H  
ATOM    361  CE  LYS A  23      50.422  15.184  -4.809  1.00 27.57           C  
ATOM    362  HE2 LYS A  23      51.223  14.819  -4.166  1.00 27.57           H  
ATOM    363  HE3 LYS A  23      49.474  14.897  -4.353  1.00 27.57           H  
ATOM    364  NZ  LYS A  23      50.501  16.663  -4.936  1.00 27.57           N  
ATOM    365  HZ1 LYS A  23      49.755  17.013  -5.521  1.00 27.57           H  
ATOM    366  HZ2 LYS A  23      51.382  16.940  -5.345  1.00 27.57           H  
ATOM    367  HZ3 LYS A  23      50.423  17.103  -4.030  1.00 27.57           H  
ATOM    368  N   SER A  24      50.340  10.071  -9.696  1.00 30.76           N  
ATOM    369  H   SER A  24      51.340  10.077  -9.556  1.00 30.76           H  
ATOM    370  CA  SER A  24      49.817   9.758 -11.036  1.00 30.76           C  
ATOM    371  HA  SER A  24      49.084  10.516 -11.312  1.00 30.76           H  
ATOM    372  C   SER A  24      49.102   8.407 -11.084  1.00 30.76           C  
ATOM    373  CB  SER A  24      50.939   9.788 -12.077  1.00 30.76           C  
ATOM    374  HB2 SER A  24      51.405  10.773 -12.078  1.00 30.76           H  
ATOM    375  HB3 SER A  24      50.516   9.598 -13.064  1.00 30.76           H  
ATOM    376  O   SER A  24      48.071   8.272 -11.744  1.00 30.76           O  
ATOM    377  OG  SER A  24      51.912   8.804 -11.786  1.00 30.76           O  
ATOM    378  HG  SER A  24      52.584   8.816 -12.472  1.00 30.76           H  
ATOM    379  N   LEU A  25      49.614   7.422 -10.339  1.00 25.50           N  
ATOM    380  H   LEU A  25      50.491   7.598  -9.870  1.00 25.50           H  
ATOM    381  CA  LEU A  25      49.005   6.098 -10.219  1.00 25.50           C  
ATOM    382  HA  LEU A  25      48.883   5.673 -11.215  1.00 25.50           H  
ATOM    383  C   LEU A  25      47.604   6.171  -9.608  1.00 25.50           C  
ATOM    384  CB  LEU A  25      49.933   5.196  -9.385  1.00 25.50           C  
ATOM    385  HB2 LEU A  25      50.513   5.814  -8.699  1.00 25.50           H  
ATOM    386  HB3 LEU A  25      49.339   4.515  -8.776  1.00 25.50           H  
ATOM    387  O   LEU A  25      46.704   5.472 -10.067  1.00 25.50           O  
ATOM    388  CG  LEU A  25      50.877   4.365 -10.270  1.00 25.50           C  
ATOM    389  HG  LEU A  25      51.194   4.959 -11.127  1.00 25.50           H  
ATOM    390  CD1 LEU A  25      52.125   3.961  -9.488  1.00 25.50           C  
ATOM    391 HD11 LEU A  25      52.775   3.357 -10.121  1.00 25.50           H  
ATOM    392 HD12 LEU A  25      52.667   4.856  -9.180  1.00 25.50           H  
ATOM    393 HD13 LEU A  25      51.844   3.386  -8.606  1.00 25.50           H  
ATOM    394  CD2 LEU A  25      50.179   3.095 -10.764  1.00 25.50           C  
ATOM    395 HD21 LEU A  25      49.279   3.356 -11.322  1.00 25.50           H  
ATOM    396 HD22 LEU A  25      49.902   2.462  -9.921  1.00 25.50           H  
ATOM    397 HD23 LEU A  25      50.848   2.540 -11.422  1.00 25.50           H  
ATOM    398  N   LEU A  26      47.394   7.045  -8.616  1.00 27.56           N  
ATOM    399  H   LEU A  26      48.171   7.602  -8.291  1.00 27.56           H  
ATOM    400  CA  LEU A  26      46.088   7.190  -7.967  1.00 27.56           C  
ATOM    401  HA  LEU A  26      45.779   6.220  -7.580  1.00 27.56           H  
ATOM    402  C   LEU A  26      44.994   7.632  -8.941  1.00 27.56           C  
ATOM    403  CB  LEU A  26      46.185   8.202  -6.813  1.00 27.56           C  
ATOM    404  HB2 LEU A  26      45.184   8.550  -6.560  1.00 27.56           H  
ATOM    405  HB3 LEU A  26      46.750   9.070  -7.153  1.00 27.56           H  
ATOM    406  O   LEU A  26      43.855   7.178  -8.820  1.00 27.56           O  
ATOM    407  CG  LEU A  26      46.829   7.638  -5.539  1.00 27.56           C  
ATOM    408  HG  LEU A  26      47.748   7.108  -5.790  1.00 27.56           H  
ATOM    409  CD1 LEU A  26      47.172   8.789  -4.592  1.00 27.56           C  
ATOM    410 HD11 LEU A  26      46.270   9.343  -4.330  1.00 27.56           H  
ATOM    411 HD12 LEU A  26      47.628   8.390  -3.686  1.00 27.56           H  
ATOM    412 HD13 LEU A  26      47.885   9.456  -5.075  1.00 27.56           H  
ATOM    413  CD2 LEU A  26      45.876   6.687  -4.809  1.00 27.56           C  
ATOM    414 HD21 LEU A  26      44.948   7.199  -4.556  1.00 27.56           H  
ATOM    415 HD22 LEU A  26      45.653   5.821  -5.432  1.00 27.56           H  
ATOM    416 HD23 LEU A  26      46.348   6.332  -3.893  1.00 27.56           H  
ATOM    417  N   THR A  27      45.313   8.514  -9.892  1.00 29.25           N  
ATOM    418  H   THR A  27      46.259   8.863  -9.952  1.00 29.25           H  
ATOM    419  CA  THR A  27      44.300   9.062 -10.801  1.00 29.25           C  
ATOM    420  HA  THR A  27      43.474   9.446 -10.203  1.00 29.25           H  
ATOM    421  C   THR A  27      43.734   7.980 -11.710  1.00 29.25           C  
ATOM    422  CB  THR A  27      44.852  10.206 -11.663  1.00 29.25           C  
ATOM    423  HB  THR A  27      45.458   9.798 -12.472  1.00 29.25           H  
ATOM    424  O   THR A  27      42.516   7.860 -11.828  1.00 29.25           O  
ATOM    425  CG2 THR A  27      43.720  11.050 -12.247  1.00 29.25           C  
ATOM    426 HG21 THR A  27      43.094  11.455 -11.452  1.00 29.25           H  
ATOM    427 HG22 THR A  27      44.144  11.870 -12.827  1.00 29.25           H  
ATOM    428 HG23 THR A  27      43.108  10.441 -12.913  1.00 29.25           H  
ATOM    429  OG1 THR A  27      45.660  11.069 -10.899  1.00 29.25           O  
ATOM    430  HG1 THR A  27      45.106  11.497 -10.242  1.00 29.25           H  
ATOM    431  N   ASN A  28      44.600   7.169 -12.324  1.00 28.05           N  
ATOM    432  H   ASN A  28      45.588   7.281 -12.149  1.00 28.05           H  
ATOM    433  CA  ASN A  28      44.152   6.171 -13.296  1.00 28.05           C  
ATOM    434  HA  ASN A  28      43.444   6.646 -13.974  1.00 28.05           H  
ATOM    435  C   ASN A  28      43.367   5.032 -12.654  1.00 28.05           C  
ATOM    436  CB  ASN A  28      45.348   5.638 -14.101  1.00 28.05           C  
ATOM    437  HB2 ASN A  28      46.259   5.681 -13.502  1.00 28.05           H  
ATOM    438  HB3 ASN A  28      45.171   4.594 -14.362  1.00 28.05           H  
ATOM    439  O   ASN A  28      42.441   4.516 -13.275  1.00 28.05           O  
ATOM    440  CG  ASN A  28      45.552   6.376 -15.411  1.00 28.05           C  
ATOM    441  ND2 ASN A  28      46.717   6.258 -15.999  1.00 28.05           N  
ATOM    442 HD21 ASN A  28      46.816   6.736 -16.883  1.00 28.05           H  
ATOM    443 HD22 ASN A  28      47.443   5.682 -15.597  1.00 28.05           H  
ATOM    444  OD1 ASN A  28      44.682   7.050 -15.936  1.00 28.05           O  
ATOM    445  N   THR A  29      43.671   4.663 -11.409  1.00 30.31           N  
ATOM    446  H   THR A  29      44.496   5.034 -10.959  1.00 30.31           H  
ATOM    447  CA  THR A  29      42.939   3.577 -10.740  1.00 30.31           C  
ATOM    448  HA  THR A  29      42.965   2.701 -11.388  1.00 30.31           H  
ATOM    449  C   THR A  29      41.468   3.927 -10.517  1.00 30.31           C  
ATOM    450  CB  THR A  29      43.606   3.193  -9.417  1.00 30.31           C  
ATOM    451  HB  THR A  29      43.451   3.983  -8.682  1.00 30.31           H  
ATOM    452  O   THR A  29      40.627   3.033 -10.491  1.00 30.31           O  
ATOM    453  CG2 THR A  29      43.095   1.860  -8.871  1.00 30.31           C  
ATOM    454 HG21 THR A  29      43.667   1.581  -7.986  1.00 30.31           H  
ATOM    455 HG22 THR A  29      42.045   1.943  -8.589  1.00 30.31           H  
ATOM    456 HG23 THR A  29      43.204   1.081  -9.626  1.00 30.31           H  
ATOM    457  OG1 THR A  29      44.985   3.027  -9.632  1.00 30.31           O  
ATOM    458  HG1 THR A  29      45.441   3.111  -8.791  1.00 30.31           H  
ATOM    459  N   ARG A  30      41.114   5.220 -10.437  1.00 30.59           N  
ATOM    460  H   ARG A  30      41.834   5.925 -10.510  1.00 30.59           H  
ATOM    461  CA  ARG A  30      39.703   5.634 -10.405  1.00 30.59           C  
ATOM    462  HA  ARG A  30      39.182   5.045  -9.650  1.00 30.59           H  
ATOM    463  C   ARG A  30      38.940   5.336 -11.698  1.00 30.59           C  
ATOM    464  CB  ARG A  30      39.566   7.126 -10.058  1.00 30.59           C  
ATOM    465  HB2 ARG A  30      38.634   7.501 -10.482  1.00 30.59           H  
ATOM    466  HB3 ARG A  30      40.379   7.697 -10.506  1.00 30.59           H  
ATOM    467  O   ARG A  30      37.719   5.388 -11.652  1.00 30.59           O  
ATOM    468  CG  ARG A  30      39.515   7.384  -8.548  1.00 30.59           C  
ATOM    469  HG2 ARG A  30      40.474   7.128  -8.096  1.00 30.59           H  
ATOM    470  HG3 ARG A  30      38.730   6.771  -8.106  1.00 30.59           H  
ATOM    471  CD  ARG A  30      39.196   8.864  -8.308  1.00 30.59           C  
ATOM    472  HD2 ARG A  30      38.303   9.124  -8.877  1.00 30.59           H  
ATOM    473  HD3 ARG A  30      40.032   9.462  -8.672  1.00 30.59           H  
ATOM    474  NE  ARG A  30      38.953   9.154  -6.883  1.00 30.59           N  
ATOM    475  HE  ARG A  30      38.968   8.365  -6.252  1.00 30.59           H  
ATOM    476  NH1 ARG A  30      38.599  11.412  -7.107  1.00 30.59           N  
ATOM    477 HH11 ARG A  30      38.732  11.321  -8.104  1.00 30.59           H  
ATOM    478 HH12 ARG A  30      38.332  12.300  -6.707  1.00 30.59           H  
ATOM    479  NH2 ARG A  30      38.425  10.464  -5.095  1.00 30.59           N  
ATOM    480 HH21 ARG A  30      38.422   9.650  -4.497  1.00 30.59           H  
ATOM    481 HH22 ARG A  30      38.164  11.361  -4.713  1.00 30.59           H  
ATOM    482  CZ  ARG A  30      38.663  10.337  -6.370  1.00 30.59           C  
ATOM    483  N   GLN A  31      39.598   5.056 -12.830  1.00 25.92           N  
ATOM    484  H   GLN A  31      40.606   4.989 -12.812  1.00 25.92           H  
ATOM    485  CA  GLN A  31      38.902   4.880 -14.111  1.00 25.92           C  
ATOM    486  HA  GLN A  31      38.280   5.755 -14.302  1.00 25.92           H  
ATOM    487  C   GLN A  31      37.972   3.666 -14.124  1.00 25.92           C  
ATOM    488  CB  GLN A  31      39.876   4.701 -15.285  1.00 25.92           C  
ATOM    489  HB2 GLN A  31      39.307   4.299 -16.123  1.00 25.92           H  
ATOM    490  HB3 GLN A  31      40.637   3.965 -15.023  1.00 25.92           H  
ATOM    491  O   GLN A  31      36.754   3.795 -14.176  1.00 25.92           O  
ATOM    492  CG  GLN A  31      40.559   5.962 -15.804  1.00 25.92           C  
ATOM    493  HG2 GLN A  31      41.229   6.362 -15.043  1.00 25.92           H  
ATOM    494  HG3 GLN A  31      39.804   6.712 -16.039  1.00 25.92           H  
ATOM    495  CD  GLN A  31      41.358   5.649 -17.069  1.00 25.92           C  
ATOM    496  NE2 GLN A  31      41.847   6.648 -17.763  1.00 25.92           N  
ATOM    497 HE21 GLN A  31      41.813   7.591 -17.404  1.00 25.92           H  
ATOM    498 HE22 GLN A  31      42.425   6.390 -18.550  1.00 25.92           H  
ATOM    499  OE1 GLN A  31      41.546   4.511 -17.473  1.00 25.92           O  
ATOM    500  N   GLN A  32      38.565   2.473 -14.205  1.00 27.50           N  
ATOM    501  H   GLN A  32      39.573   2.441 -14.153  1.00 27.50           H  
ATOM    502  CA  GLN A  32      37.855   1.256 -14.590  1.00 27.50           C  
ATOM    503  HA  GLN A  32      36.941   1.559 -15.100  1.00 27.50           H  
ATOM    504  C   GLN A  32      37.354   0.452 -13.402  1.00 27.50           C  
ATOM    505  CB  GLN A  32      38.674   0.410 -15.577  1.00 27.50           C  
ATOM    506  HB2 GLN A  32      38.604  -0.642 -15.302  1.00 27.50           H  
ATOM    507  HB3 GLN A  32      39.728   0.683 -15.531  1.00 27.50           H  
ATOM    508  O   GLN A  32      36.876  -0.667 -13.588  1.00 27.50           O  
ATOM    509  CG  GLN A  32      38.165   0.571 -17.017  1.00 27.50           C  
ATOM    510  HG2 GLN A  32      37.077   0.510 -17.030  1.00 27.50           H  
ATOM    511  HG3 GLN A  32      38.463   1.548 -17.396  1.00 27.50           H  
ATOM    512  CD  GLN A  32      38.691  -0.518 -17.947  1.00 27.50           C  
ATOM    513  NE2 GLN A  32      38.438  -0.421 -19.232  1.00 27.50           N  
ATOM    514 HE21 GLN A  32      38.884  -1.129 -19.797  1.00 27.50           H  
ATOM    515 HE22 GLN A  32      38.070   0.437 -19.618  1.00 27.50           H  
ATOM    516  OE1 GLN A  32      39.306  -1.493 -17.557  1.00 27.50           O  
ATOM    517  N   ILE A  33      37.296   1.059 -12.214  1.00 30.58           N  
ATOM    518  H   ILE A  33      37.692   1.983 -12.128  1.00 30.58           H  
ATOM    519  CA  ILE A  33      36.205   0.714 -11.309  1.00 30.58           C  
ATOM    520  HA  ILE A  33      36.118  -0.372 -11.274  1.00 30.58           H  
ATOM    521  C   ILE A  33      34.928   1.257 -11.968  1.00 30.58           C  
ATOM    522  CB  ILE A  33      36.429   1.185  -9.853  1.00 30.58           C  
ATOM    523  HB  ILE A  33      36.306   2.267  -9.808  1.00 30.58           H  
ATOM    524  O   ILE A  33      34.289   2.190 -11.496  1.00 30.58           O  
ATOM    525  CG1 ILE A  33      37.849   0.840  -9.349  1.00 30.58           C  
ATOM    526 HG12 ILE A  33      37.987  -0.242  -9.354  1.00 30.58           H  
ATOM    527 HG13 ILE A  33      38.588   1.276 -10.022  1.00 30.58           H  
ATOM    528  CG2 ILE A  33      35.371   0.512  -8.952  1.00 30.58           C  
ATOM    529 HG21 ILE A  33      35.490  -0.571  -8.966  1.00 30.58           H  
ATOM    530 HG22 ILE A  33      34.368   0.770  -9.291  1.00 30.58           H  
ATOM    531 HG23 ILE A  33      35.457   0.872  -7.927  1.00 30.58           H  
ATOM    532  CD1 ILE A  33      38.160   1.380  -7.948  1.00 30.58           C  
ATOM    533 HD11 ILE A  33      39.218   1.229  -7.734  1.00 30.58           H  
ATOM    534 HD12 ILE A  33      37.578   0.851  -7.193  1.00 30.58           H  
ATOM    535 HD13 ILE A  33      37.940   2.446  -7.903  1.00 30.58           H  
ATOM    536  N   LYS A  34      34.522   0.619 -13.076  1.00 30.92           N  
ATOM    537  H   LYS A  34      35.172  -0.070 -13.426  1.00 30.92           H  
ATOM    538  CA  LYS A  34      33.124   0.296 -13.268  1.00 30.92           C  
ATOM    539  HA  LYS A  34      32.511   1.196 -13.328  1.00 30.92           H  
ATOM    540  C   LYS A  34      32.789  -0.456 -11.994  1.00 30.92           C  
ATOM    541  CB  LYS A  34      32.924  -0.601 -14.507  1.00 30.92           C  
ATOM    542  HB2 LYS A  34      31.911  -1.002 -14.471  1.00 30.92           H  
ATOM    543  HB3 LYS A  34      33.621  -1.438 -14.466  1.00 30.92           H  
ATOM    544  O   LYS A  34      33.039  -1.658 -11.914  1.00 30.92           O  
ATOM    545  CG  LYS A  34      33.105   0.137 -15.840  1.00 30.92           C  
ATOM    546  HG2 LYS A  34      34.123   0.522 -15.908  1.00 30.92           H  
ATOM    547  HG3 LYS A  34      32.406   0.972 -15.882  1.00 30.92           H  
ATOM    548  CD  LYS A  34      32.838  -0.814 -17.017  1.00 30.92           C  
ATOM    549  HD2 LYS A  34      33.564  -1.626 -16.989  1.00 30.92           H  
ATOM    550  HD3 LYS A  34      31.835  -1.228 -16.916  1.00 30.92           H  
ATOM    551  CE  LYS A  34      32.951  -0.058 -18.345  1.00 30.92           C  
ATOM    552  HE2 LYS A  34      32.250   0.776 -18.324  1.00 30.92           H  
ATOM    553  HE3 LYS A  34      33.956   0.357 -18.423  1.00 30.92           H  
ATOM    554  NZ  LYS A  34      32.662  -0.940 -19.504  1.00 30.92           N  
ATOM    555  HZ1 LYS A  34      31.725  -1.310 -19.434  1.00 30.92           H  
ATOM    556  HZ2 LYS A  34      32.732  -0.420 -20.367  1.00 30.92           H  
ATOM    557  HZ3 LYS A  34      33.316  -1.709 -19.534  1.00 30.92           H  
ATOM    558  N   SER A  35      32.323   0.258 -10.968  1.00 38.03           N  
ATOM    559  H   SER A  35      32.279   1.263 -11.060  1.00 38.03           H  
ATOM    560  CA  SER A  35      31.466  -0.353  -9.971  1.00 38.03           C  
ATOM    561  HA  SER A  35      32.024  -1.057  -9.353  1.00 38.03           H  
ATOM    562  C   SER A  35      30.456  -1.082 -10.831  1.00 38.03           C  
ATOM    563  CB  SER A  35      30.801   0.714  -9.091  1.00 38.03           C  
ATOM    564  HB2 SER A  35      31.556   1.171  -8.452  1.00 38.03           H  
ATOM    565  HB3 SER A  35      30.048   0.245  -8.457  1.00 38.03           H  
ATOM    566  O   SER A  35      29.733  -0.434 -11.589  1.00 38.03           O  
ATOM    567  OG  SER A  35      30.197   1.722  -9.880  1.00 38.03           O  
ATOM    568  HG  SER A  35      29.560   1.307 -10.466  1.00 38.03           H  
ATOM    569  N   GLN A  36      30.569  -2.407 -10.913  1.00 40.57           N  
ATOM    570  H   GLN A  36      31.278  -2.882 -10.373  1.00 40.57           H  
ATOM    571  CA  GLN A  36      29.618  -3.196 -11.666  1.00 40.57           C  
ATOM    572  HA  GLN A  36      29.498  -2.801 -12.675  1.00 40.57           H  
ATOM    573  C   GLN A  36      28.327  -2.989 -10.906  1.00 40.57           C  
ATOM    574  CB  GLN A  36      30.028  -4.677 -11.721  1.00 40.57           C  
ATOM    575  HB2 GLN A  36      29.129  -5.293 -11.698  1.00 40.57           H  
ATOM    576  HB3 GLN A  36      30.632  -4.929 -10.849  1.00 40.57           H  
ATOM    577  O   GLN A  36      28.088  -3.668  -9.912  1.00 40.57           O  
ATOM    578  CG  GLN A  36      30.782  -5.027 -13.007  1.00 40.57           C  
ATOM    579  HG2 GLN A  36      30.156  -4.782 -13.864  1.00 40.57           H  
ATOM    580  HG3 GLN A  36      31.697  -4.436 -13.063  1.00 40.57           H  
ATOM    581  CD  GLN A  36      31.152  -6.508 -13.076  1.00 40.57           C  
ATOM    582  NE2 GLN A  36      31.499  -7.015 -14.238  1.00 40.57           N  
ATOM    583 HE21 GLN A  36      31.756  -7.992 -14.216  1.00 40.57           H  
ATOM    584 HE22 GLN A  36      31.529  -6.439 -15.067  1.00 40.57           H  
ATOM    585  OE1 GLN A  36      31.153  -7.247 -12.109  1.00 40.57           O  
ATOM    586  N   THR A  37      27.570  -1.970 -11.302  1.00 52.99           N  
ATOM    587  H   THR A  37      27.925  -1.301 -11.970  1.00 52.99           H  
ATOM    588  CA  THR A  37      26.268  -1.711 -10.743  1.00 52.99           C  
ATOM    589  HA  THR A  37      26.366  -1.591  -9.664  1.00 52.99           H  
ATOM    590  C   THR A  37      25.492  -2.970 -11.044  1.00 52.99           C  
ATOM    591  CB  THR A  37      25.609  -0.465 -11.353  1.00 52.99           C  
ATOM    592  HB  THR A  37      24.969  -0.726 -12.196  1.00 52.99           H  
ATOM    593  O   THR A  37      25.279  -3.307 -12.214  1.00 52.99           O  
ATOM    594  CG2 THR A  37      24.799   0.170 -10.251  1.00 52.99           C  
ATOM    595 HG21 THR A  37      24.042  -0.533  -9.905  1.00 52.99           H  
ATOM    596 HG22 THR A  37      24.329   1.092 -10.593  1.00 52.99           H  
ATOM    597 HG23 THR A  37      25.450   0.427  -9.415  1.00 52.99           H  
ATOM    598  OG1 THR A  37      26.528   0.529 -11.748  1.00 52.99           O  
ATOM    599  HG1 THR A  37      25.968   1.263 -12.013  1.00 52.99           H  
ATOM    600  N   GLN A  38      25.236  -3.768 -10.007  1.00 63.12           N  
ATOM    601  H   GLN A  38      25.495  -3.488  -9.072  1.00 63.12           H  
ATOM    602  CA  GLN A  38      24.586  -5.047 -10.198  1.00 63.12           C  
ATOM    603  HA  GLN A  38      25.077  -5.578 -11.014  1.00 63.12           H  
ATOM    604  C   GLN A  38      23.163  -4.737 -10.626  1.00 63.12           C  
ATOM    605  CB  GLN A  38      24.659  -5.929  -8.947  1.00 63.12           C  
ATOM    606  HB2 GLN A  38      24.507  -5.329  -8.050  1.00 63.12           H  
ATOM    607  HB3 GLN A  38      23.861  -6.669  -9.000  1.00 63.12           H  
ATOM    608  O   GLN A  38      22.334  -4.289  -9.837  1.00 63.12           O  
ATOM    609  CG  GLN A  38      25.996  -6.678  -8.867  1.00 63.12           C  
ATOM    610  HG2 GLN A  38      26.801  -5.964  -8.692  1.00 63.12           H  
ATOM    611  HG3 GLN A  38      26.188  -7.195  -9.807  1.00 63.12           H  
ATOM    612  CD  GLN A  38      25.972  -7.713  -7.750  1.00 63.12           C  
ATOM    613  NE2 GLN A  38      26.524  -7.416  -6.602  1.00 63.12           N  
ATOM    614 HE21 GLN A  38      26.669  -6.434  -6.413  1.00 63.12           H  
ATOM    615 HE22 GLN A  38      26.189  -7.974  -5.829  1.00 63.12           H  
ATOM    616  OE1 GLN A  38      25.451  -8.809  -7.898  1.00 63.12           O  
ATOM    617  N   GLN A  39      22.923  -4.912 -11.922  1.00 73.97           N  
ATOM    618  H   GLN A  39      23.705  -5.113 -12.528  1.00 73.97           H  
ATOM    619  CA  GLN A  39      21.625  -4.701 -12.519  1.00 73.97           C  
ATOM    620  HA  GLN A  39      21.052  -4.069 -11.841  1.00 73.97           H  
ATOM    621  C   GLN A  39      20.902  -6.034 -12.662  1.00 73.97           C  
ATOM    622  CB  GLN A  39      21.741  -3.932 -13.834  1.00 73.97           C  
ATOM    623  HB2 GLN A  39      22.186  -4.573 -14.595  1.00 73.97           H  
ATOM    624  HB3 GLN A  39      22.382  -3.063 -13.685  1.00 73.97           H  
ATOM    625  O   GLN A  39      21.461  -7.064 -13.050  1.00 73.97           O  
ATOM    626  CG  GLN A  39      20.359  -3.444 -14.294  1.00 73.97           C  
ATOM    627  HG2 GLN A  39      19.703  -4.297 -14.467  1.00 73.97           H  
ATOM    628  HG3 GLN A  39      19.927  -2.816 -13.514  1.00 73.97           H  
ATOM    629  CD  GLN A  39      20.432  -2.645 -15.587  1.00 73.97           C  
ATOM    630  NE2 GLN A  39      19.592  -1.660 -15.781  1.00 73.97           N  
ATOM    631 HE21 GLN A  39      19.813  -1.074 -16.573  1.00 73.97           H  
ATOM    632 HE22 GLN A  39      19.094  -1.281 -14.988  1.00 73.97           H  
ATOM    633  OE1 GLN A  39      21.232  -2.893 -16.468  1.00 73.97           O  
ATOM    634  N   VAL A  40      19.619  -5.988 -12.352  1.00 76.01           N  
ATOM    635  H   VAL A  40      19.273  -5.105 -12.005  1.00 76.01           H  
ATOM    636  CA  VAL A  40      18.756  -7.142 -12.177  1.00 76.01           C  
ATOM    637  HA  VAL A  40      19.252  -8.066 -12.475  1.00 76.01           H  
ATOM    638  C   VAL A  40      17.515  -6.905 -12.984  1.00 76.01           C  
ATOM    639  CB  VAL A  40      18.305  -7.226 -10.716  1.00 76.01           C  
ATOM    640  HB  VAL A  40      17.713  -6.336 -10.499  1.00 76.01           H  
ATOM    641  O   VAL A  40      16.765  -6.003 -12.647  1.00 76.01           O  
ATOM    642  CG1 VAL A  40      17.285  -8.378 -10.550  1.00 76.01           C  
ATOM    643 HG11 VAL A  40      16.291  -7.992 -10.779  1.00 76.01           H  
ATOM    644 HG12 VAL A  40      17.252  -8.724  -9.517  1.00 76.01           H  
ATOM    645 HG13 VAL A  40      17.478  -9.200 -11.239  1.00 76.01           H  
ATOM    646  CG2 VAL A  40      19.499  -7.020  -9.778  1.00 76.01           C  
ATOM    647 HG21 VAL A  40      19.822  -5.980  -9.837  1.00 76.01           H  
ATOM    648 HG22 VAL A  40      20.374  -7.608 -10.056  1.00 76.01           H  
ATOM    649 HG23 VAL A  40      19.216  -7.117  -8.730  1.00 76.01           H  
ATOM    650  N   THR A  41      17.223  -7.728 -13.981  1.00 83.42           N  
ATOM    651  H   THR A  41      17.888  -8.437 -14.257  1.00 83.42           H  
ATOM    652  CA  THR A  41      15.932  -7.631 -14.666  1.00 83.42           C  
ATOM    653  HA  THR A  41      15.389  -6.758 -14.304  1.00 83.42           H  
ATOM    654  C   THR A  41      15.071  -8.842 -14.347  1.00 83.42           C  
ATOM    655  CB  THR A  41      16.094  -7.392 -16.165  1.00 83.42           C  
ATOM    656  HB  THR A  41      16.580  -8.253 -16.623  1.00 83.42           H  
ATOM    657  O   THR A  41      15.435  -9.983 -14.635  1.00 83.42           O  
ATOM    658  CG2 THR A  41      14.750  -7.144 -16.847  1.00 83.42           C  
ATOM    659 HG21 THR A  41      14.916  -6.900 -17.897  1.00 83.42           H  
ATOM    660 HG22 THR A  41      14.128  -8.036 -16.778  1.00 83.42           H  
ATOM    661 HG23 THR A  41      14.233  -6.315 -16.364  1.00 83.42           H  
ATOM    662  OG1 THR A  41      16.872  -6.245 -16.402  1.00 83.42           O  
ATOM    663  HG1 THR A  41      16.405  -5.482 -16.053  1.00 83.42           H  
ATOM    664  N   ILE A  42      13.896  -8.577 -13.786  1.00 86.42           N  
ATOM    665  H   ILE A  42      13.694  -7.611 -13.567  1.00 86.42           H  
ATOM    666  CA  ILE A  42      12.820  -9.538 -13.566  1.00 86.42           C  
ATOM    667  HA  ILE A  42      13.180 -10.550 -13.750  1.00 86.42           H  
ATOM    668  C   ILE A  42      11.728  -9.205 -14.574  1.00 86.42           C  
ATOM    669  CB  ILE A  42      12.301  -9.456 -12.116  1.00 86.42           C  
ATOM    670  HB  ILE A  42      11.922  -8.448 -11.946  1.00 86.42           H  
ATOM    671  O   ILE A  42      11.120  -8.137 -14.511  1.00 86.42           O  
ATOM    672  CG1 ILE A  42      13.423  -9.740 -11.092  1.00 86.42           C  
ATOM    673 HG12 ILE A  42      14.365  -9.298 -11.416  1.00 86.42           H  
ATOM    674 HG13 ILE A  42      13.581 -10.816 -11.015  1.00 86.42           H  
ATOM    675  CG2 ILE A  42      11.147 -10.461 -11.918  1.00 86.42           C  
ATOM    676 HG21 ILE A  42      10.749 -10.382 -10.906  1.00 86.42           H  
ATOM    677 HG22 ILE A  42      10.328 -10.246 -12.605  1.00 86.42           H  
ATOM    678 HG23 ILE A  42      11.498 -11.479 -12.085  1.00 86.42           H  
ATOM    679  CD1 ILE A  42      13.121  -9.157  -9.707  1.00 86.42           C  
ATOM    680 HD11 ILE A  42      12.141  -9.471  -9.346  1.00 86.42           H  
ATOM    681 HD12 ILE A  42      13.136  -8.069  -9.763  1.00 86.42           H  
ATOM    682 HD13 ILE A  42      13.887  -9.480  -9.002  1.00 86.42           H  
ATOM    683  N   LYS A  43      11.479 -10.110 -15.520  1.00 88.96           N  
ATOM    684  H   LYS A  43      11.982 -10.985 -15.497  1.00 88.96           H  
ATOM    685  CA  LYS A  43      10.415  -9.935 -16.516  1.00 88.96           C  
ATOM    686  HA  LYS A  43      10.147  -8.879 -16.561  1.00 88.96           H  
ATOM    687  C   LYS A  43       9.145 -10.662 -16.100  1.00 88.96           C  
ATOM    688  CB  LYS A  43      10.898 -10.356 -17.908  1.00 88.96           C  
ATOM    689  HB2 LYS A  43      10.071 -10.248 -18.610  1.00 88.96           H  
ATOM    690  HB3 LYS A  43      11.203 -11.402 -17.885  1.00 88.96           H  
ATOM    691  O   LYS A  43       9.214 -11.614 -15.335  1.00 88.96           O  
ATOM    692  CG  LYS A  43      12.070  -9.481 -18.375  1.00 88.96           C  
ATOM    693  HG2 LYS A  43      11.846  -8.438 -18.152  1.00 88.96           H  
ATOM    694  HG3 LYS A  43      12.971  -9.772 -17.834  1.00 88.96           H  
ATOM    695  CD  LYS A  43      12.321  -9.610 -19.881  1.00 88.96           C  
ATOM    696  HD2 LYS A  43      12.596 -10.637 -20.120  1.00 88.96           H  
ATOM    697  HD3 LYS A  43      11.410  -9.340 -20.415  1.00 88.96           H  
ATOM    698  CE  LYS A  43      13.456  -8.665 -20.288  1.00 88.96           C  
ATOM    699  HE2 LYS A  43      13.209  -7.665 -19.933  1.00 88.96           H  
ATOM    700  HE3 LYS A  43      14.370  -8.971 -19.779  1.00 88.96           H  
ATOM    701  NZ  LYS A  43      13.665  -8.634 -21.758  1.00 88.96           N  
ATOM    702  HZ1 LYS A  43      14.397  -7.976 -21.985  1.00 88.96           H  
ATOM    703  HZ2 LYS A  43      12.826  -8.317 -22.223  1.00 88.96           H  
ATOM    704  HZ3 LYS A  43      13.928  -9.541 -22.114  1.00 88.96           H  
ATOM    705  N   ASN A  44       8.002 -10.268 -16.648  1.00 89.09           N  
ATOM    706  H   ASN A  44       8.022  -9.467 -17.263  1.00 89.09           H  
ATOM    707  CA  ASN A  44       6.722 -10.950 -16.434  1.00 89.09           C  
ATOM    708  HA  ASN A  44       5.974 -10.305 -16.895  1.00 89.09           H  
ATOM    709  C   ASN A  44       6.280 -11.073 -14.957  1.00 89.09           C  
ATOM    710  CB  ASN A  44       6.690 -12.296 -17.194  1.00 89.09           C  
ATOM    711  HB2 ASN A  44       7.641 -12.817 -17.093  1.00 89.09           H  
ATOM    712  HB3 ASN A  44       5.924 -12.942 -16.766  1.00 89.09           H  
ATOM    713  O   ASN A  44       5.618 -12.042 -14.577  1.00 89.09           O  
ATOM    714  CG  ASN A  44       6.344 -12.167 -18.659  1.00 89.09           C  
ATOM    715  ND2 ASN A  44       5.981 -13.261 -19.285  1.00 89.09           N  
ATOM    716 HD21 ASN A  44       5.611 -13.120 -20.214  1.00 89.09           H  
ATOM    717 HD22 ASN A  44       5.854 -14.110 -18.752  1.00 89.09           H  
ATOM    718  OD1 ASN A  44       6.371 -11.113 -19.266  1.00 89.09           O  
ATOM    719  N   LEU A  45       6.616 -10.100 -14.108  1.00 91.23           N  
ATOM    720  H   LEU A  45       7.058  -9.265 -14.464  1.00 91.23           H  
ATOM    721  CA  LEU A  45       6.122 -10.084 -12.735  1.00 91.23           C  
ATOM    722  HA  LEU A  45       6.221 -11.091 -12.331  1.00 91.23           H  
ATOM    723  C   LEU A  45       4.637  -9.718 -12.732  1.00 91.23           C  
ATOM    724  CB  LEU A  45       6.974  -9.132 -11.884  1.00 91.23           C  
ATOM    725  HB2 LEU A  45       8.026  -9.393 -12.000  1.00 91.23           H  
ATOM    726  HB3 LEU A  45       6.839  -8.118 -12.263  1.00 91.23           H  
ATOM    727  O   LEU A  45       4.256  -8.639 -13.181  1.00 91.23           O  
ATOM    728  CG  LEU A  45       6.612  -9.160 -10.388  1.00 91.23           C  
ATOM    729  HG  LEU A  45       5.548  -8.961 -10.262  1.00 91.23           H  
ATOM    730  CD1 LEU A  45       6.946 -10.509  -9.742  1.00 91.23           C  
ATOM    731 HD11 LEU A  45       7.985 -10.775  -9.933  1.00 91.23           H  
ATOM    732 HD12 LEU A  45       6.286 -11.286 -10.130  1.00 91.23           H  
ATOM    733 HD13 LEU A  45       6.780 -10.449  -8.666  1.00 91.23           H  
ATOM    734  CD2 LEU A  45       7.390  -8.070  -9.653  1.00 91.23           C  
ATOM    735 HD21 LEU A  45       7.145  -7.098 -10.080  1.00 91.23           H  
ATOM    736 HD22 LEU A  45       7.113  -8.064  -8.599  1.00 91.23           H  
ATOM    737 HD23 LEU A  45       8.462  -8.241  -9.748  1.00 91.23           H  
ATOM    738  N   TYR A  46       3.791 -10.613 -12.230  1.00 92.38           N  
ATOM    739  H   TYR A  46       4.152 -11.472 -11.840  1.00 92.38           H  
ATOM    740  CA  TYR A  46       2.360 -10.350 -12.132  1.00 92.38           C  
ATOM    741  HA  TYR A  46       2.067  -9.684 -12.945  1.00 92.38           H  
ATOM    742  C   TYR A  46       2.038  -9.640 -10.815  1.00 92.38           C  
ATOM    743  CB  TYR A  46       1.573 -11.651 -12.313  1.00 92.38           C  
ATOM    744  HB2 TYR A  46       1.927 -12.395 -11.600  1.00 92.38           H  
ATOM    745  HB3 TYR A  46       1.769 -12.042 -13.312  1.00 92.38           H  
ATOM    746  O   TYR A  46       2.337 -10.153  -9.738  1.00 92.38           O  
ATOM    747  CG  TYR A  46       0.078 -11.464 -12.159  1.00 92.38           C  
ATOM    748  CD1 TYR A  46      -0.617 -12.060 -11.087  1.00 92.38           C  
ATOM    749  HD1 TYR A  46      -0.088 -12.683 -10.381  1.00 92.38           H  
ATOM    750  CD2 TYR A  46      -0.611 -10.660 -13.084  1.00 92.38           C  
ATOM    751  HD2 TYR A  46      -0.073 -10.174 -13.885  1.00 92.38           H  
ATOM    752  CE1 TYR A  46      -2.004 -11.866 -10.946  1.00 92.38           C  
ATOM    753  HE1 TYR A  46      -2.540 -12.338 -10.136  1.00 92.38           H  
ATOM    754  CE2 TYR A  46      -1.993 -10.462 -12.949  1.00 92.38           C  
ATOM    755  HE2 TYR A  46      -2.516  -9.815 -13.638  1.00 92.38           H  
ATOM    756  OH  TYR A  46      -4.032 -10.883 -11.801  1.00 92.38           O  
ATOM    757  HH  TYR A  46      -4.418 -11.204 -10.983  1.00 92.38           H  
ATOM    758  CZ  TYR A  46      -2.691 -11.067 -11.884  1.00 92.38           C  
ATOM    759  N   VAL A  47       1.402  -8.475 -10.889  1.00 94.15           N  
ATOM    760  H   VAL A  47       1.177  -8.109 -11.803  1.00 94.15           H  
ATOM    761  CA  VAL A  47       0.985  -7.697  -9.717  1.00 94.15           C  
ATOM    762  HA  VAL A  47       1.680  -7.885  -8.899  1.00 94.15           H  
ATOM    763  C   VAL A  47      -0.404  -8.173  -9.283  1.00 94.15           C  
ATOM    764  CB  VAL A  47       1.033  -6.186 -10.023  1.00 94.15           C  
ATOM    765  HB  VAL A  47       0.307  -5.948 -10.801  1.00 94.15           H  
ATOM    766  O   VAL A  47      -1.416  -7.740  -9.827  1.00 94.15           O  
ATOM    767  CG1 VAL A  47       0.704  -5.372  -8.773  1.00 94.15           C  
ATOM    768 HG11 VAL A  47       1.395  -5.603  -7.962  1.00 94.15           H  
ATOM    769 HG12 VAL A  47      -0.317  -5.591  -8.460  1.00 94.15           H  
ATOM    770 HG13 VAL A  47       0.752  -4.307  -8.998  1.00 94.15           H  
ATOM    771  CG2 VAL A  47       2.421  -5.744 -10.504  1.00 94.15           C  
ATOM    772 HG21 VAL A  47       2.666  -6.232 -11.448  1.00 94.15           H  
ATOM    773 HG22 VAL A  47       3.177  -5.995  -9.760  1.00 94.15           H  
ATOM    774 HG23 VAL A  47       2.426  -4.667 -10.673  1.00 94.15           H  
ATOM    775  N   SER A  48      -0.469  -9.104  -8.328  1.00 89.72           N  
ATOM    776  H   SER A  48       0.392  -9.468  -7.943  1.00 89.72           H  
ATOM    777  CA  SER A  48      -1.729  -9.757  -7.929  1.00 89.72           C  
ATOM    778  HA  SER A  48      -2.305  -9.977  -8.828  1.00 89.72           H  
ATOM    779  C   SER A  48      -2.634  -8.920  -7.026  1.00 89.72           C  
ATOM    780  CB  SER A  48      -1.432 -11.084  -7.232  1.00 89.72           C  
ATOM    781  HB2 SER A  48      -2.368 -11.542  -6.913  1.00 89.72           H  
ATOM    782  HB3 SER A  48      -0.947 -11.747  -7.948  1.00 89.72           H  
ATOM    783  O   SER A  48      -3.825  -9.188  -6.932  1.00 89.72           O  
ATOM    784  OG  SER A  48      -0.577 -10.912  -6.113  1.00 89.72           O  
ATOM    785  HG  SER A  48      -1.039 -10.425  -5.427  1.00 89.72           H  
ATOM    786  N   SER A  49      -2.077  -7.924  -6.349  1.00 91.95           N  
ATOM    787  H   SER A  49      -1.098  -7.730  -6.502  1.00 91.95           H  
ATOM    788  CA  SER A  49      -2.774  -7.031  -5.422  1.00 91.95           C  
ATOM    789  HA  SER A  49      -3.848  -7.065  -5.603  1.00 91.95           H  
ATOM    790  C   SER A  49      -2.291  -5.609  -5.640  1.00 91.95           C  
ATOM    791  CB  SER A  49      -2.507  -7.446  -3.972  1.00 91.95           C  
ATOM    792  HB2 SER A  49      -2.961  -6.728  -3.290  1.00 91.95           H  
ATOM    793  HB3 SER A  49      -2.949  -8.426  -3.792  1.00 91.95           H  
ATOM    794  O   SER A  49      -1.230  -5.405  -6.223  1.00 91.95           O  
ATOM    795  OG  SER A  49      -1.113  -7.515  -3.733  1.00 91.95           O  
ATOM    796  HG  SER A  49      -0.711  -6.661  -3.909  1.00 91.95           H  
ATOM    797  N   PHE A  50      -3.044  -4.623  -5.164  1.00 94.90           N  
ATOM    798  H   PHE A  50      -3.869  -4.836  -4.621  1.00 94.90           H  
ATOM    799  CA  PHE A  50      -2.581  -3.243  -5.212  1.00 94.90           C  
ATOM    800  HA  PHE A  50      -2.309  -2.987  -6.236  1.00 94.90           H  
ATOM    801  C   PHE A  50      -1.346  -3.113  -4.322  1.00 94.90           C  
ATOM    802  CB  PHE A  50      -3.724  -2.344  -4.767  1.00 94.90           C  
ATOM    803  HB2 PHE A  50      -3.982  -2.590  -3.736  1.00 94.90           H  
ATOM    804  HB3 PHE A  50      -4.586  -2.575  -5.392  1.00 94.90           H  
ATOM    805  O   PHE A  50      -1.400  -3.467  -3.144  1.00 94.90           O  
ATOM    806  CG  PHE A  50      -3.448  -0.860  -4.855  1.00 94.90           C  
ATOM    807  CD1 PHE A  50      -2.676  -0.237  -3.863  1.00 94.90           C  
ATOM    808  HD1 PHE A  50      -2.216  -0.838  -3.093  1.00 94.90           H  
ATOM    809  CD2 PHE A  50      -4.008  -0.088  -5.888  1.00 94.90           C  
ATOM    810  HD2 PHE A  50      -4.587  -0.557  -6.670  1.00 94.90           H  
ATOM    811  CE1 PHE A  50      -2.516   1.157  -3.863  1.00 94.90           C  
ATOM    812  HE1 PHE A  50      -1.945   1.632  -3.079  1.00 94.90           H  
ATOM    813  CE2 PHE A  50      -3.833   1.306  -5.894  1.00 94.90           C  
ATOM    814  HE2 PHE A  50      -4.270   1.918  -6.669  1.00 94.90           H  
ATOM    815  CZ  PHE A  50      -3.110   1.932  -4.870  1.00 94.90           C  
ATOM    816  HZ  PHE A  50      -3.005   3.007  -4.863  1.00 94.90           H  
ATOM    817  N   THR A  51      -0.231  -2.658  -4.882  1.00 93.99           N  
ATOM    818  H   THR A  51      -0.263  -2.340  -5.840  1.00 93.99           H  
ATOM    819  CA  THR A  51       1.075  -2.778  -4.225  1.00 93.99           C  
ATOM    820  HA  THR A  51       0.935  -3.141  -3.207  1.00 93.99           H  
ATOM    821  C   THR A  51       1.764  -1.431  -4.130  1.00 93.99           C  
ATOM    822  CB  THR A  51       1.952  -3.818  -4.935  1.00 93.99           C  
ATOM    823  HB  THR A  51       2.011  -3.590  -5.999  1.00 93.99           H  
ATOM    824  O   THR A  51       1.881  -0.719  -5.125  1.00 93.99           O  
ATOM    825  CG2 THR A  51       3.363  -3.914  -4.359  1.00 93.99           C  
ATOM    826 HG21 THR A  51       3.307  -4.048  -3.279  1.00 93.99           H  
ATOM    827 HG22 THR A  51       3.919  -3.003  -4.580  1.00 93.99           H  
ATOM    828 HG23 THR A  51       3.891  -4.756  -4.805  1.00 93.99           H  
ATOM    829  OG1 THR A  51       1.387  -5.098  -4.761  1.00 93.99           O  
ATOM    830  HG1 THR A  51       1.822  -5.692  -5.377  1.00 93.99           H  
ATOM    831  N   LEU A  52       2.265  -1.114  -2.937  1.00 93.29           N  
ATOM    832  H   LEU A  52       2.129  -1.767  -2.179  1.00 93.29           H  
ATOM    833  CA  LEU A  52       3.186  -0.007  -2.710  1.00 93.29           C  
ATOM    834  HA  LEU A  52       3.108   0.696  -3.540  1.00 93.29           H  
ATOM    835  C   LEU A  52       4.615  -0.540  -2.664  1.00 93.29           C  
ATOM    836  CB  LEU A  52       2.846   0.749  -1.415  1.00 93.29           C  
ATOM    837  HB2 LEU A  52       3.483   1.632  -1.365  1.00 93.29           H  
ATOM    838  HB3 LEU A  52       3.095   0.117  -0.562  1.00 93.29           H  
ATOM    839  O   LEU A  52       4.876  -1.527  -1.974  1.00 93.29           O  
ATOM    840  CG  LEU A  52       1.382   1.188  -1.282  1.00 93.29           C  
ATOM    841  HG  LEU A  52       0.736   0.313  -1.225  1.00 93.29           H  
ATOM    842  CD1 LEU A  52       1.194   2.019  -0.011  1.00 93.29           C  
ATOM    843 HD11 LEU A  52       0.143   2.282   0.113  1.00 93.29           H  
ATOM    844 HD12 LEU A  52       1.529   1.451   0.857  1.00 93.29           H  
ATOM    845 HD13 LEU A  52       1.782   2.934  -0.075  1.00 93.29           H  
ATOM    846  CD2 LEU A  52       0.962   2.051  -2.460  1.00 93.29           C  
ATOM    847 HD21 LEU A  52       1.645   2.897  -2.544  1.00 93.29           H  
ATOM    848 HD22 LEU A  52      -0.049   2.413  -2.275  1.00 93.29           H  
ATOM    849 HD23 LEU A  52       0.965   1.474  -3.385  1.00 93.29           H  
ATOM    850  N   VAL A  53       5.540   0.125  -3.350  1.00 90.77           N  
ATOM    851  H   VAL A  53       5.242   0.908  -3.915  1.00 90.77           H  
ATOM    852  CA  VAL A  53       6.979  -0.138  -3.232  1.00 90.77           C  
ATOM    853  HA  VAL A  53       7.140  -0.892  -2.462  1.00 90.77           H  
ATOM    854  C   VAL A  53       7.664   1.144  -2.787  1.00 90.77           C  
ATOM    855  CB  VAL A  53       7.596  -0.695  -4.529  1.00 90.77           C  
ATOM    856  HB  VAL A  53       7.598   0.075  -5.301  1.00 90.77           H  
ATOM    857  O   VAL A  53       7.723   2.101  -3.547  1.00 90.77           O  
ATOM    858  CG1 VAL A  53       9.054  -1.110  -4.295  1.00 90.77           C  
ATOM    859 HG11 VAL A  53       9.468  -1.556  -5.199  1.00 90.77           H  
ATOM    860 HG12 VAL A  53       9.122  -1.824  -3.474  1.00 90.77           H  
ATOM    861 HG13 VAL A  53       9.656  -0.236  -4.047  1.00 90.77           H  
ATOM    862  CG2 VAL A  53       6.798  -1.888  -5.075  1.00 90.77           C  
ATOM    863 HG21 VAL A  53       7.333  -2.342  -5.909  1.00 90.77           H  
ATOM    864 HG22 VAL A  53       6.641  -2.627  -4.289  1.00 90.77           H  
ATOM    865 HG23 VAL A  53       5.830  -1.543  -5.437  1.00 90.77           H  
ATOM    866  N   CYS A  54       8.153   1.171  -1.552  1.00 86.03           N  
ATOM    867  H   CYS A  54       8.129   0.311  -1.023  1.00 86.03           H  
ATOM    868  CA  CYS A  54       8.915   2.279  -0.985  1.00 86.03           C  
ATOM    869  HA  CYS A  54       8.745   3.203  -1.538  1.00 86.03           H  
ATOM    870  C   CYS A  54      10.397   1.933  -1.082  1.00 86.03           C  
ATOM    871  CB  CYS A  54       8.456   2.480   0.469  1.00 86.03           C  
ATOM    872  HB2 CYS A  54       7.545   3.080   0.478  1.00 86.03           H  
ATOM    873  HB3 CYS A  54       8.242   1.510   0.918  1.00 86.03           H  
ATOM    874  O   CYS A  54      10.855   1.052  -0.361  1.00 86.03           O  
ATOM    875  SG  CYS A  54       9.736   3.291   1.472  1.00 86.03           S  
ATOM    876  HG  CYS A  54      10.688   2.399   1.184  1.00 86.03           H  
ATOM    877  N   PHE A  55      11.158   2.625  -1.915  1.00 82.51           N  
ATOM    878  H   PHE A  55      10.759   3.399  -2.426  1.00 82.51           H  
ATOM    879  CA  PHE A  55      12.601   2.436  -2.018  1.00 82.51           C  
ATOM    880  HA  PHE A  55      12.899   1.559  -1.445  1.00 82.51           H  
ATOM    881  C   PHE A  55      13.315   3.629  -1.388  1.00 82.51           C  
ATOM    882  CB  PHE A  55      13.007   2.132  -3.459  1.00 82.51           C  
ATOM    883  HB2 PHE A  55      12.665   1.129  -3.715  1.00 82.51           H  
ATOM    884  HB3 PHE A  55      14.094   2.137  -3.536  1.00 82.51           H  
ATOM    885  O   PHE A  55      13.035   4.793  -1.670  1.00 82.51           O  
ATOM    886  CG  PHE A  55      12.415   3.090  -4.453  1.00 82.51           C  
ATOM    887  CD1 PHE A  55      11.103   2.884  -4.926  1.00 82.51           C  
ATOM    888  HD1 PHE A  55      10.533   2.027  -4.598  1.00 82.51           H  
ATOM    889  CD2 PHE A  55      13.158   4.205  -4.862  1.00 82.51           C  
ATOM    890  HD2 PHE A  55      14.168   4.359  -4.512  1.00 82.51           H  
ATOM    891  CE1 PHE A  55      10.523   3.804  -5.805  1.00 82.51           C  
ATOM    892  HE1 PHE A  55       9.519   3.658  -6.178  1.00 82.51           H  
ATOM    893  CE2 PHE A  55      12.578   5.110  -5.752  1.00 82.51           C  
ATOM    894  HE2 PHE A  55      13.144   5.958  -6.110  1.00 82.51           H  
ATOM    895  CZ  PHE A  55      11.275   4.909  -6.211  1.00 82.51           C  
ATOM    896  HZ  PHE A  55      10.881   5.585  -6.955  1.00 82.51           H  
ATOM    897  N   ARG A  56      14.199   3.301  -0.451  1.00 76.99           N  
ATOM    898  H   ARG A  56      14.380   2.314  -0.333  1.00 76.99           H  
ATOM    899  CA  ARG A  56      15.022   4.218   0.337  1.00 76.99           C  
ATOM    900  HA  ARG A  56      14.627   5.232   0.266  1.00 76.99           H  
ATOM    901  C   ARG A  56      16.434   4.291  -0.229  1.00 76.99           C  
ATOM    902  CB  ARG A  56      15.017   3.758   1.806  1.00 76.99           C  
ATOM    903  HB2 ARG A  56      15.304   2.708   1.863  1.00 76.99           H  
ATOM    904  HB3 ARG A  56      15.745   4.345   2.365  1.00 76.99           H  
ATOM    905  O   ARG A  56      17.046   5.345  -0.119  1.00 76.99           O  
ATOM    906  CG  ARG A  56      13.627   3.953   2.440  1.00 76.99           C  
ATOM    907  HG2 ARG A  56      13.402   5.019   2.421  1.00 76.99           H  
ATOM    908  HG3 ARG A  56      12.868   3.444   1.847  1.00 76.99           H  
ATOM    909  CD  ARG A  56      13.525   3.469   3.898  1.00 76.99           C  
ATOM    910  HD2 ARG A  56      12.762   4.074   4.389  1.00 76.99           H  
ATOM    911  HD3 ARG A  56      14.471   3.665   4.401  1.00 76.99           H  
ATOM    912  NE  ARG A  56      13.110   2.047   4.015  1.00 76.99           N  
ATOM    913  HE  ARG A  56      12.284   1.755   3.513  1.00 76.99           H  
ATOM    914  NH1 ARG A  56      14.901   1.268   5.201  1.00 76.99           N  
ATOM    915 HH11 ARG A  56      15.294   2.186   5.051  1.00 76.99           H  
ATOM    916 HH12 ARG A  56      15.603   0.599   4.918  1.00 76.99           H  
ATOM    917  NH2 ARG A  56      13.434  -0.174   4.444  1.00 76.99           N  
ATOM    918 HH21 ARG A  56      14.164  -0.776   4.089  1.00 76.99           H  
ATOM    919 HH22 ARG A  56      12.492  -0.405   4.162  1.00 76.99           H  
ATOM    920  CZ  ARG A  56      13.801   1.061   4.550  1.00 76.99           C  
ATOM    921  N   SER A  57      16.905   3.201  -0.843  1.00 78.45           N  
ATOM    922  H   SER A  57      16.334   2.368  -0.869  1.00 78.45           H  
ATOM    923  CA  SER A  57      18.104   3.205  -1.673  1.00 78.45           C  
ATOM    924  HA  SER A  57      18.158   4.226  -2.052  1.00 78.45           H  
ATOM    925  C   SER A  57      18.002   2.251  -2.874  1.00 78.45           C  
ATOM    926  CB  SER A  57      19.353   2.932  -0.828  1.00 78.45           C  
ATOM    927  HB2 SER A  57      19.384   3.639   0.001  1.00 78.45           H  
ATOM    928  HB3 SER A  57      19.311   1.919  -0.428  1.00 78.45           H  
ATOM    929  O   SER A  57      17.280   1.254  -2.812  1.00 78.45           O  
ATOM    930  OG  SER A  57      20.528   3.085  -1.592  1.00 78.45           O  
ATOM    931  HG  SER A  57      20.420   3.852  -2.160  1.00 78.45           H  
ATOM    932  N   GLY A  58      18.716   2.545  -3.956  1.00 79.64           N  
ATOM    933  H   GLY A  58      19.264   3.391  -3.902  1.00 79.64           H  
ATOM    934  CA  GLY A  58      18.691   1.881  -5.250  1.00 79.64           C  
ATOM    935  HA2 GLY A  58      19.717   1.697  -5.569  1.00 79.64           H  
ATOM    936  HA3 GLY A  58      18.192   0.916  -5.169  1.00 79.64           H  
ATOM    937  C   GLY A  58      17.978   2.705  -6.323  1.00 79.64           C  
ATOM    938  O   GLY A  58      17.264   3.673  -6.054  1.00 79.64           O  
ATOM    939  N   LYS A  59      18.145   2.270  -7.569  1.00 82.35           N  
ATOM    940  H   LYS A  59      18.757   1.479  -7.709  1.00 82.35           H  
ATOM    941  CA  LYS A  59      17.358   2.721  -8.716  1.00 82.35           C  
ATOM    942  HA  LYS A  59      16.703   3.538  -8.413  1.00 82.35           H  
ATOM    943  C   LYS A  59      16.478   1.596  -9.211  1.00 82.35           C  
ATOM    944  CB  LYS A  59      18.265   3.230  -9.833  1.00 82.35           C  
ATOM    945  HB2 LYS A  59      17.671   3.399 -10.731  1.00 82.35           H  
ATOM    946  HB3 LYS A  59      19.033   2.487 -10.049  1.00 82.35           H  
ATOM    947  O   LYS A  59      16.836   0.417  -9.160  1.00 82.35           O  
ATOM    948  CG  LYS A  59      18.934   4.540  -9.431  1.00 82.35           C  
ATOM    949  HG2 LYS A  59      19.548   4.388  -8.543  1.00 82.35           H  
ATOM    950  HG3 LYS A  59      18.169   5.286  -9.214  1.00 82.35           H  
ATOM    951  CD  LYS A  59      19.811   5.021 -10.579  1.00 82.35           C  
ATOM    952  HD2 LYS A  59      20.574   4.276 -10.804  1.00 82.35           H  
ATOM    953  HD3 LYS A  59      19.185   5.184 -11.456  1.00 82.35           H  
ATOM    954  CE  LYS A  59      20.456   6.332 -10.153  1.00 82.35           C  
ATOM    955  HE2 LYS A  59      21.139   6.142  -9.325  1.00 82.35           H  
ATOM    956  HE3 LYS A  59      19.667   6.997  -9.803  1.00 82.35           H  
ATOM    957  NZ  LYS A  59      21.152   6.944 -11.300  1.00 82.35           N  
ATOM    958  HZ1 LYS A  59      21.603   7.800 -11.010  1.00 82.35           H  
ATOM    959  HZ2 LYS A  59      20.451   7.172 -11.990  1.00 82.35           H  
ATOM    960  HZ3 LYS A  59      21.816   6.292 -11.691  1.00 82.35           H  
ATOM    961  N   LEU A  60      15.315   1.969  -9.722  1.00 87.60           N  
ATOM    962  H   LEU A  60      15.086   2.953  -9.725  1.00 87.60           H  
ATOM    963  CA  LEU A  60      14.353   1.018 -10.243  1.00 87.60           C  
ATOM    964  HA  LEU A  60      14.868   0.084 -10.470  1.00 87.60           H  
ATOM    965  C   LEU A  60      13.780   1.544 -11.556  1.00 87.60           C  
ATOM    966  CB  LEU A  60      13.349   0.715  -9.117  1.00 87.60           C  
ATOM    967  HB2 LEU A  60      13.930   0.321  -8.283  1.00 87.60           H  
ATOM    968  HB3 LEU A  60      12.891   1.640  -8.767  1.00 87.60           H  
ATOM    969  O   LEU A  60      13.328   2.675 -11.658  1.00 87.60           O  
ATOM    970  CG  LEU A  60      12.266  -0.315  -9.468  1.00 87.60           C  
ATOM    971  HG  LEU A  60      12.696  -1.115 -10.071  1.00 87.60           H  
ATOM    972  CD1 LEU A  60      11.675  -0.931  -8.200  1.00 87.60           C  
ATOM    973 HD11 LEU A  60      12.469  -1.276  -7.538  1.00 87.60           H  
ATOM    974 HD12 LEU A  60      11.026  -1.768  -8.457  1.00 87.60           H  
ATOM    975 HD13 LEU A  60      11.104  -0.175  -7.661  1.00 87.60           H  
ATOM    976  CD2 LEU A  60      11.113   0.334 -10.223  1.00 87.60           C  
ATOM    977 HD21 LEU A  60      10.183  -0.209 -10.051  1.00 87.60           H  
ATOM    978 HD22 LEU A  60      11.004   1.369  -9.901  1.00 87.60           H  
ATOM    979 HD23 LEU A  60      11.333   0.343 -11.290  1.00 87.60           H  
ATOM    980  N   THR A  61      13.799   0.715 -12.590  1.00 87.84           N  
ATOM    981  H   THR A  61      14.232  -0.188 -12.460  1.00 87.84           H  
ATOM    982  CA  THR A  61      13.049   0.959 -13.822  1.00 87.84           C  
ATOM    983  HA  THR A  61      12.609   1.956 -13.808  1.00 87.84           H  
ATOM    984  C   THR A  61      11.936  -0.064 -13.894  1.00 87.84           C  
ATOM    985  CB  THR A  61      13.942   0.869 -15.058  1.00 87.84           C  
ATOM    986  HB  THR A  61      14.336  -0.143 -15.147  1.00 87.84           H  
ATOM    987  O   THR A  61      12.201  -1.264 -13.884  1.00 87.84           O  
ATOM    988  CG2 THR A  61      13.187   1.223 -16.337  1.00 87.84           C  
ATOM    989 HG21 THR A  61      12.738   2.212 -16.238  1.00 87.84           H  
ATOM    990 HG22 THR A  61      12.405   0.489 -16.533  1.00 87.84           H  
ATOM    991 HG23 THR A  61      13.881   1.232 -17.177  1.00 87.84           H  
ATOM    992  OG1 THR A  61      15.021   1.760 -14.941  1.00 87.84           O  
ATOM    993  HG1 THR A  61      15.275   1.797 -14.016  1.00 87.84           H  
ATOM    994  N   ILE A  62      10.688   0.379 -13.962  1.00 92.59           N  
ATOM    995  H   ILE A  62      10.528   1.375 -13.993  1.00 92.59           H  
ATOM    996  CA  ILE A  62       9.535  -0.510 -14.078  1.00 92.59           C  
ATOM    997  HA  ILE A  62       9.899  -1.533 -14.173  1.00 92.59           H  
ATOM    998  C   ILE A  62       8.777  -0.196 -15.354  1.00 92.59           C  
ATOM    999  CB  ILE A  62       8.667  -0.483 -12.811  1.00 92.59           C  
ATOM   1000  HB  ILE A  62       9.316  -0.768 -11.982  1.00 92.59           H  
ATOM   1001  O   ILE A  62       8.559   0.962 -15.690  1.00 92.59           O  
ATOM   1002  CG1 ILE A  62       7.572  -1.564 -12.900  1.00 92.59           C  
ATOM   1003 HG12 ILE A  62       6.841  -1.294 -13.662  1.00 92.59           H  
ATOM   1004 HG13 ILE A  62       8.027  -2.508 -13.198  1.00 92.59           H  
ATOM   1005  CG2 ILE A  62       8.111   0.922 -12.526  1.00 92.59           C  
ATOM   1006 HG21 ILE A  62       7.450   1.234 -13.335  1.00 92.59           H  
ATOM   1007 HG22 ILE A  62       7.567   0.940 -11.581  1.00 92.59           H  
ATOM   1008 HG23 ILE A  62       8.924   1.643 -12.443  1.00 92.59           H  
ATOM   1009  CD1 ILE A  62       6.851  -1.781 -11.569  1.00 92.59           C  
ATOM   1010 HD11 ILE A  62       6.121  -2.584 -11.673  1.00 92.59           H  
ATOM   1011 HD12 ILE A  62       6.321  -0.869 -11.295  1.00 92.59           H  
ATOM   1012 HD13 ILE A  62       7.566  -2.039 -10.787  1.00 92.59           H  
ATOM   1013  N   SER A  63       8.383  -1.232 -16.082  1.00 90.53           N  
ATOM   1014  H   SER A  63       8.585  -2.165 -15.754  1.00 90.53           H  
ATOM   1015  CA  SER A  63       7.641  -1.080 -17.330  1.00 90.53           C  
ATOM   1016  HA  SER A  63       7.206  -0.081 -17.347  1.00 90.53           H  
ATOM   1017  C   SER A  63       6.488  -2.061 -17.419  1.00 90.53           C  
ATOM   1018  CB  SER A  63       8.564  -1.209 -18.547  1.00 90.53           C  
ATOM   1019  HB2 SER A  63       7.973  -1.175 -19.462  1.00 90.53           H  
ATOM   1020  HB3 SER A  63       9.264  -0.373 -18.554  1.00 90.53           H  
ATOM   1021  O   SER A  63       6.576  -3.182 -16.919  1.00 90.53           O  
ATOM   1022  OG  SER A  63       9.293  -2.425 -18.483  1.00 90.53           O  
ATOM   1023  HG  SER A  63       9.828  -2.364 -17.688  1.00 90.53           H  
ATOM   1024  N   ASN A  64       5.414  -1.646 -18.076  1.00 90.11           N  
ATOM   1025  H   ASN A  64       5.452  -0.719 -18.477  1.00 90.11           H  
ATOM   1026  CA  ASN A  64       4.363  -2.529 -18.572  1.00 90.11           C  
ATOM   1027  HA  ASN A  64       4.643  -3.567 -18.388  1.00 90.11           H  
ATOM   1028  C   ASN A  64       4.284  -2.379 -20.107  1.00 90.11           C  
ATOM   1029  CB  ASN A  64       3.063  -2.261 -17.774  1.00 90.11           C  
ATOM   1030  HB2 ASN A  64       2.312  -3.008 -18.033  1.00 90.11           H  
ATOM   1031  HB3 ASN A  64       3.277  -2.375 -16.712  1.00 90.11           H  
ATOM   1032  O   ASN A  64       5.248  -1.956 -20.741  1.00 90.11           O  
ATOM   1033  CG  ASN A  64       2.465  -0.883 -17.990  1.00 90.11           C  
ATOM   1034  ND2 ASN A  64       1.643  -0.390 -17.100  1.00 90.11           N  
ATOM   1035 HD21 ASN A  64       1.393   0.577 -17.252  1.00 90.11           H  
ATOM   1036 HD22 ASN A  64       1.468  -0.870 -16.228  1.00 90.11           H  
ATOM   1037  OD1 ASN A  64       2.694  -0.248 -18.995  1.00 90.11           O  
ATOM   1038  N   ASN A  65       3.158  -2.741 -20.724  1.00 81.04           N  
ATOM   1039  H   ASN A  65       2.389  -3.088 -20.169  1.00 81.04           H  
ATOM   1040  CA  ASN A  65       2.986  -2.631 -22.179  1.00 81.04           C  
ATOM   1041  HA  ASN A  65       3.881  -3.020 -22.665  1.00 81.04           H  
ATOM   1042  C   ASN A  65       2.815  -1.186 -22.696  1.00 81.04           C  
ATOM   1043  CB  ASN A  65       1.789  -3.499 -22.601  1.00 81.04           C  
ATOM   1044  HB2 ASN A  65       1.599  -3.342 -23.663  1.00 81.04           H  
ATOM   1045  HB3 ASN A  65       0.900  -3.177 -22.057  1.00 81.04           H  
ATOM   1046  O   ASN A  65       2.766  -0.990 -23.908  1.00 81.04           O  
ATOM   1047  CG  ASN A  65       1.995  -4.989 -22.400  1.00 81.04           C  
ATOM   1048  ND2 ASN A  65       0.937  -5.756 -22.504  1.00 81.04           N  
ATOM   1049 HD21 ASN A  65       1.098  -6.750 -22.422  1.00 81.04           H  
ATOM   1050 HD22 ASN A  65       0.050  -5.357 -22.775  1.00 81.04           H  
ATOM   1051  OD1 ASN A  65       3.075  -5.495 -22.149  1.00 81.04           O  
ATOM   1052  N   HIS A  66       2.678  -0.196 -21.812  1.00 77.83           N  
ATOM   1053  H   HIS A  66       2.780  -0.409 -20.830  1.00 77.83           H  
ATOM   1054  CA  HIS A  66       2.357   1.194 -22.152  1.00 77.83           C  
ATOM   1055  HA  HIS A  66       2.355   1.326 -23.234  1.00 77.83           H  
ATOM   1056  C   HIS A  66       3.380   2.178 -21.587  1.00 77.83           C  
ATOM   1057  CB  HIS A  66       0.957   1.527 -21.614  1.00 77.83           C  
ATOM   1058  HB2 HIS A  66       0.709   2.553 -21.886  1.00 77.83           H  
ATOM   1059  HB3 HIS A  66       0.962   1.469 -20.525  1.00 77.83           H  
ATOM   1060  O   HIS A  66       3.836   3.071 -22.294  1.00 77.83           O  
ATOM   1061  CG  HIS A  66      -0.111   0.613 -22.152  1.00 77.83           C  
ATOM   1062  CD2 HIS A  66      -0.845  -0.294 -21.439  1.00 77.83           C  
ATOM   1063  HD2 HIS A  66      -0.778  -0.452 -20.373  1.00 77.83           H  
ATOM   1064  ND1 HIS A  66      -0.474   0.484 -23.470  1.00 77.83           N  
ATOM   1065  HD1 HIS A  66      -0.059   0.983 -24.244  1.00 77.83           H  
ATOM   1066  CE1 HIS A  66      -1.413  -0.473 -23.550  1.00 77.83           C  
ATOM   1067  HE1 HIS A  66      -1.883  -0.803 -24.465  1.00 77.83           H  
ATOM   1068  NE2 HIS A  66      -1.662  -0.994 -22.335  1.00 77.83           N  
ATOM   1069  N   ASP A  67       3.766   1.974 -20.332  1.00 78.27           N  
ATOM   1070  H   ASP A  67       3.354   1.203 -19.827  1.00 78.27           H  
ATOM   1071  CA  ASP A  67       4.555   2.912 -19.555  1.00 78.27           C  
ATOM   1072  HA  ASP A  67       4.695   3.830 -20.127  1.00 78.27           H  
ATOM   1073  C   ASP A  67       5.920   2.312 -19.227  1.00 78.27           C  
ATOM   1074  CB  ASP A  67       3.802   3.279 -18.267  1.00 78.27           C  
ATOM   1075  HB2 ASP A  67       4.344   4.073 -17.753  1.00 78.27           H  
ATOM   1076  HB3 ASP A  67       3.786   2.408 -17.611  1.00 78.27           H  
ATOM   1077  O   ASP A  67       6.044   1.119 -18.940  1.00 78.27           O  
ATOM   1078  CG  ASP A  67       2.365   3.740 -18.522  1.00 78.27           C  
ATOM   1079  OD1 ASP A  67       2.191   4.656 -19.352  1.00 78.27           O  
ATOM   1080  OD2 ASP A  67       1.458   3.161 -17.867  1.00 78.27           O  
ATOM   1081  N   THR A  68       6.944   3.160 -19.211  1.00 84.14           N  
ATOM   1082  H   THR A  68       6.764   4.123 -19.458  1.00 84.14           H  
ATOM   1083  CA  THR A  68       8.219   2.885 -18.545  1.00 84.14           C  
ATOM   1084  HA  THR A  68       8.145   1.961 -17.971  1.00 84.14           H  
ATOM   1085  C   THR A  68       8.489   4.024 -17.583  1.00 84.14           C  
ATOM   1086  CB  THR A  68       9.373   2.724 -19.540  1.00 84.14           C  
ATOM   1087  HB  THR A  68       9.468   3.624 -20.148  1.00 84.14           H  
ATOM   1088  O   THR A  68       8.519   5.184 -17.986  1.00 84.14           O  
ATOM   1089  CG2 THR A  68      10.703   2.429 -18.844  1.00 84.14           C  
ATOM   1090 HG21 THR A  68      11.014   3.286 -18.248  1.00 84.14           H  
ATOM   1091 HG22 THR A  68      10.604   1.557 -18.197  1.00 84.14           H  
ATOM   1092 HG23 THR A  68      11.468   2.239 -19.597  1.00 84.14           H  
ATOM   1093  OG1 THR A  68       9.093   1.622 -20.372  1.00 84.14           O  
ATOM   1094  HG1 THR A  68       8.189   1.731 -20.678  1.00 84.14           H  
ATOM   1095  N   ILE A  69       8.657   3.690 -16.310  1.00 87.64           N  
ATOM   1096  H   ILE A  69       8.641   2.713 -16.057  1.00 87.64           H  
ATOM   1097  CA  ILE A  69       8.887   4.651 -15.242  1.00 87.64           C  
ATOM   1098  HA  ILE A  69       8.885   5.656 -15.665  1.00 87.64           H  
ATOM   1099  C   ILE A  69      10.264   4.400 -14.655  1.00 87.64           C  
ATOM   1100  CB  ILE A  69       7.768   4.609 -14.185  1.00 87.64           C  
ATOM   1101  HB  ILE A  69       7.804   3.656 -13.658  1.00 87.64           H  
ATOM   1102  O   ILE A  69      10.596   3.279 -14.263  1.00 87.64           O  
ATOM   1103  CG1 ILE A  69       6.397   4.731 -14.888  1.00 87.64           C  
ATOM   1104 HG12 ILE A  69       6.455   5.486 -15.673  1.00 87.64           H  
ATOM   1105 HG13 ILE A  69       6.165   3.776 -15.359  1.00 87.64           H  
ATOM   1106  CG2 ILE A  69       7.996   5.733 -13.163  1.00 87.64           C  
ATOM   1107 HG21 ILE A  69       7.944   6.707 -13.649  1.00 87.64           H  
ATOM   1108 HG22 ILE A  69       8.967   5.629 -12.677  1.00 87.64           H  
ATOM   1109 HG23 ILE A  69       7.233   5.677 -12.387  1.00 87.64           H  
ATOM   1110  CD1 ILE A  69       5.223   5.100 -13.986  1.00 87.64           C  
ATOM   1111 HD11 ILE A  69       5.260   4.534 -13.055  1.00 87.64           H  
ATOM   1112 HD12 ILE A  69       5.252   6.164 -13.752  1.00 87.64           H  
ATOM   1113 HD13 ILE A  69       4.301   4.883 -14.525  1.00 87.64           H  
ATOM   1114  N   TYR A  70      11.046   5.471 -14.610  1.00 83.92           N  
ATOM   1115  H   TYR A  70      10.668   6.352 -14.926  1.00 83.92           H  
ATOM   1116  CA  TYR A  70      12.352   5.518 -13.978  1.00 83.92           C  
ATOM   1117  HA  TYR A  70      12.748   4.507 -13.879  1.00 83.92           H  
ATOM   1118  C   TYR A  70      12.189   6.119 -12.585  1.00 83.92           C  
ATOM   1119  CB  TYR A  70      13.315   6.320 -14.857  1.00 83.92           C  
ATOM   1120  HB2 TYR A  70      12.960   7.347 -14.935  1.00 83.92           H  
ATOM   1121  HB3 TYR A  70      14.290   6.348 -14.370  1.00 83.92           H  
ATOM   1122  O   TYR A  70      11.554   7.161 -12.417  1.00 83.92           O  
ATOM   1123  CG  TYR A  70      13.475   5.741 -16.251  1.00 83.92           C  
ATOM   1124  CD1 TYR A  70      14.435   4.739 -16.487  1.00 83.92           C  
ATOM   1125  HD1 TYR A  70      15.062   4.393 -15.679  1.00 83.92           H  
ATOM   1126  CD2 TYR A  70      12.649   6.186 -17.304  1.00 83.92           C  
ATOM   1127  HD2 TYR A  70      11.912   6.955 -17.125  1.00 83.92           H  
ATOM   1128  CE1 TYR A  70      14.581   4.189 -17.774  1.00 83.92           C  
ATOM   1129  HE1 TYR A  70      15.323   3.424 -17.945  1.00 83.92           H  
ATOM   1130  CE2 TYR A  70      12.785   5.632 -18.590  1.00 83.92           C  
ATOM   1131  HE2 TYR A  70      12.158   5.968 -19.403  1.00 83.92           H  
ATOM   1132  OH  TYR A  70      13.896   4.109 -20.071  1.00 83.92           O  
ATOM   1133  HH  TYR A  70      14.619   3.479 -20.100  1.00 83.92           H  
ATOM   1134  CZ  TYR A  70      13.755   4.637 -18.828  1.00 83.92           C  
ATOM   1135  N   CYS A  71      12.724   5.424 -11.593  1.00 84.35           N  
ATOM   1136  H   CYS A  71      13.193   4.555 -11.807  1.00 84.35           H  
ATOM   1137  CA  CYS A  71      12.541   5.712 -10.185  1.00 84.35           C  
ATOM   1138  HA  CYS A  71      11.979   6.635 -10.046  1.00 84.35           H  
ATOM   1139  C   CYS A  71      13.906   5.863  -9.508  1.00 84.35           C  
ATOM   1140  CB  CYS A  71      11.750   4.548  -9.585  1.00 84.35           C  
ATOM   1141  HB2 CYS A  71      11.774   4.631  -8.498  1.00 84.35           H  
ATOM   1142  HB3 CYS A  71      12.239   3.603  -9.823  1.00 84.35           H  
ATOM   1143  O   CYS A  71      14.685   4.907  -9.472  1.00 84.35           O  
ATOM   1144  SG  CYS A  71      10.043   4.523 -10.192  1.00 84.35           S  
ATOM   1145  HG  CYS A  71       9.789   5.811  -9.942  1.00 84.35           H  
ATOM   1146  N   ASP A  72      14.158   7.046  -8.951  1.00 76.87           N  
ATOM   1147  H   ASP A  72      13.470   7.781  -9.032  1.00 76.87           H  
ATOM   1148  CA  ASP A  72      15.375   7.384  -8.206  1.00 76.87           C  
ATOM   1149  HA  ASP A  72      16.123   6.602  -8.342  1.00 76.87           H  
ATOM   1150  C   ASP A  72      15.079   7.508  -6.709  1.00 76.87           C  
ATOM   1151  CB  ASP A  72      15.967   8.700  -8.726  1.00 76.87           C  
ATOM   1152  HB2 ASP A  72      15.197   9.472  -8.710  1.00 76.87           H  
ATOM   1153  HB3 ASP A  72      16.765   9.014  -8.052  1.00 76.87           H  
ATOM   1154  O   ASP A  72      14.057   8.071  -6.326  1.00 76.87           O  
ATOM   1155  CG  ASP A  72      16.560   8.582 -10.132  1.00 76.87           C  
ATOM   1156  OD1 ASP A  72      17.507   7.774 -10.313  1.00 76.87           O  
ATOM   1157  OD2 ASP A  72      16.098   9.332 -11.018  1.00 76.87           O  
ATOM   1158  N   GLU A  73      15.959   6.985  -5.856  1.00 72.50           N  
ATOM   1159  H   GLU A  73      16.784   6.529  -6.219  1.00 72.50           H  
ATOM   1160  CA  GLU A  73      15.833   7.089  -4.399  1.00 72.50           C  
ATOM   1161  HA  GLU A  73      14.892   6.603  -4.138  1.00 72.50           H  
ATOM   1162  C   GLU A  73      15.788   8.552  -3.886  1.00 72.50           C  
ATOM   1163  CB  GLU A  73      16.977   6.314  -3.704  1.00 72.50           C  
ATOM   1164  HB2 GLU A  73      16.891   5.256  -3.953  1.00 72.50           H  
ATOM   1165  HB3 GLU A  73      16.860   6.415  -2.625  1.00 72.50           H  
ATOM   1166  O   GLU A  73      16.468   9.423  -4.431  1.00 72.50           O  
ATOM   1167  CG  GLU A  73      18.379   6.825  -4.110  1.00 72.50           C  
ATOM   1168  HG2 GLU A  73      18.517   6.664  -5.179  1.00 72.50           H  
ATOM   1169  HG3 GLU A  73      18.429   7.899  -3.933  1.00 72.50           H  
ATOM   1170  CD  GLU A  73      19.565   6.177  -3.376  1.00 72.50           C  
ATOM   1171  OE1 GLU A  73      20.415   6.905  -2.834  1.00 72.50           O  
ATOM   1172  OE2 GLU A  73      19.711   4.941  -3.406  1.00 72.50           O  
ATOM   1173  N   PRO A  74      15.065   8.829  -2.784  1.00 75.90           N  
ATOM   1174  CA  PRO A  74      14.005   8.015  -2.201  1.00 75.90           C  
ATOM   1175  HA  PRO A  74      14.286   6.962  -2.169  1.00 75.90           H  
ATOM   1176  C   PRO A  74      12.696   8.186  -2.983  1.00 75.90           C  
ATOM   1177  CB  PRO A  74      13.870   8.530  -0.769  1.00 75.90           C  
ATOM   1178  HB2 PRO A  74      12.881   8.349  -0.350  1.00 75.90           H  
ATOM   1179  HB3 PRO A  74      14.636   8.066  -0.147  1.00 75.90           H  
ATOM   1180  O   PRO A  74      12.380   9.270  -3.471  1.00 75.90           O  
ATOM   1181  CG  PRO A  74      14.168  10.023  -0.917  1.00 75.90           C  
ATOM   1182  HG2 PRO A  74      13.266  10.551  -1.226  1.00 75.90           H  
ATOM   1183  HG3 PRO A  74      14.559  10.448   0.007  1.00 75.90           H  
ATOM   1184  CD  PRO A  74      15.203  10.074  -2.043  1.00 75.90           C  
ATOM   1185  HD2 PRO A  74      15.018  10.931  -2.691  1.00 75.90           H  
ATOM   1186  HD3 PRO A  74      16.208  10.132  -1.624  1.00 75.90           H  
ATOM   1187  N   GLY A  75      11.875   7.139  -3.024  1.00 83.66           N  
ATOM   1188  H   GLY A  75      12.158   6.254  -2.629  1.00 83.66           H  
ATOM   1189  CA  GLY A  75      10.610   7.232  -3.731  1.00 83.66           C  
ATOM   1190  HA2 GLY A  75      10.889   7.207  -4.784  1.00 83.66           H  
ATOM   1191  HA3 GLY A  75      10.139   8.194  -3.527  1.00 83.66           H  
ATOM   1192  C   GLY A  75       9.601   6.129  -3.425  1.00 83.66           C  
ATOM   1193  O   GLY A  75       9.933   5.086  -2.856  1.00 83.66           O  
ATOM   1194  N   MET A  76       8.341   6.364  -3.804  1.00 89.19           N  
ATOM   1195  H   MET A  76       8.124   7.262  -4.212  1.00 89.19           H  
ATOM   1196  CA  MET A  76       7.277   5.370  -3.705  1.00 89.19           C  
ATOM   1197  HA  MET A  76       7.733   4.432  -3.389  1.00 89.19           H  
ATOM   1198  C   MET A  76       6.606   5.123  -5.049  1.00 89.19           C  
ATOM   1199  CB  MET A  76       6.259   5.740  -2.623  1.00 89.19           C  
ATOM   1200  HB2 MET A  76       5.710   6.631  -2.926  1.00 89.19           H  
ATOM   1201  HB3 MET A  76       6.806   5.947  -1.703  1.00 89.19           H  
ATOM   1202  O   MET A  76       6.145   6.041  -5.726  1.00 89.19           O  
ATOM   1203  CG  MET A  76       5.290   4.584  -2.335  1.00 89.19           C  
ATOM   1204  HG2 MET A  76       5.876   3.715  -2.036  1.00 89.19           H  
ATOM   1205  HG3 MET A  76       4.754   4.327  -3.249  1.00 89.19           H  
ATOM   1206  SD  MET A  76       4.064   4.907  -1.039  1.00 89.19           S  
ATOM   1207  CE  MET A  76       3.097   6.189  -1.883  1.00 89.19           C  
ATOM   1208  HE1 MET A  76       3.565   7.163  -1.740  1.00 89.19           H  
ATOM   1209  HE2 MET A  76       2.085   6.202  -1.479  1.00 89.19           H  
ATOM   1210  HE3 MET A  76       3.039   5.968  -2.949  1.00 89.19           H  
ATOM   1211  N   LEU A  77       6.504   3.846  -5.392  1.00 92.15           N  
ATOM   1212  H   LEU A  77       6.931   3.167  -4.778  1.00 92.15           H  
ATOM   1213  CA  LEU A  77       5.709   3.343  -6.496  1.00 92.15           C  
ATOM   1214  HA  LEU A  77       5.540   4.156  -7.203  1.00 92.15           H  
ATOM   1215  C   LEU A  77       4.359   2.840  -5.999  1.00 92.15           C  
ATOM   1216  CB  LEU A  77       6.479   2.229  -7.205  1.00 92.15           C  
ATOM   1217  HB2 LEU A  77       7.049   1.688  -6.451  1.00 92.15           H  
ATOM   1218  HB3 LEU A  77       5.782   1.527  -7.663  1.00 92.15           H  
ATOM   1219  O   LEU A  77       4.283   2.106  -5.015  1.00 92.15           O  
ATOM   1220  CG  LEU A  77       7.442   2.748  -8.275  1.00 92.15           C  
ATOM   1221  HG  LEU A  77       7.953   3.647  -7.929  1.00 92.15           H  
ATOM   1222  CD1 LEU A  77       8.469   1.663  -8.554  1.00 92.15           C  
ATOM   1223 HD11 LEU A  77       9.124   1.537  -7.691  1.00 92.15           H  
ATOM   1224 HD12 LEU A  77       9.064   1.987  -9.408  1.00 92.15           H  
ATOM   1225 HD13 LEU A  77       7.979   0.721  -8.797  1.00 92.15           H  
ATOM   1226  CD2 LEU A  77       6.704   3.045  -9.579  1.00 92.15           C  
ATOM   1227 HD21 LEU A  77       6.005   3.868  -9.430  1.00 92.15           H  
ATOM   1228 HD22 LEU A  77       6.161   2.160  -9.911  1.00 92.15           H  
ATOM   1229 HD23 LEU A  77       7.412   3.342 -10.352  1.00 92.15           H  
ATOM   1230  N   VAL A  78       3.310   3.178  -6.737  1.00 93.18           N  
ATOM   1231  H   VAL A  78       3.473   3.814  -7.505  1.00 93.18           H  
ATOM   1232  CA  VAL A  78       1.969   2.615  -6.603  1.00 93.18           C  
ATOM   1233  HA  VAL A  78       1.931   1.965  -5.729  1.00 93.18           H  
ATOM   1234  C   VAL A  78       1.683   1.787  -7.845  1.00 93.18           C  
ATOM   1235  CB  VAL A  78       0.910   3.714  -6.425  1.00 93.18           C  
ATOM   1236  HB  VAL A  78       0.850   4.309  -7.337  1.00 93.18           H  
ATOM   1237  O   VAL A  78       1.693   2.301  -8.963  1.00 93.18           O  
ATOM   1238  CG1 VAL A  78      -0.466   3.099  -6.185  1.00 93.18           C  
ATOM   1239 HG11 VAL A  78      -1.197   3.898  -6.057  1.00 93.18           H  
ATOM   1240 HG12 VAL A  78      -0.774   2.498  -7.041  1.00 93.18           H  
ATOM   1241 HG13 VAL A  78      -0.437   2.477  -5.291  1.00 93.18           H  
ATOM   1242  CG2 VAL A  78       1.240   4.652  -5.259  1.00 93.18           C  
ATOM   1243 HG21 VAL A  78       2.126   5.241  -5.497  1.00 93.18           H  
ATOM   1244 HG22 VAL A  78       0.409   5.336  -5.087  1.00 93.18           H  
ATOM   1245 HG23 VAL A  78       1.427   4.075  -4.353  1.00 93.18           H  
ATOM   1246  N   LEU A  79       1.425   0.498  -7.650  1.00 94.27           N  
ATOM   1247  H   LEU A  79       1.463   0.141  -6.706  1.00 94.27           H  
ATOM   1248  CA  LEU A  79       1.118  -0.441  -8.720  1.00 94.27           C  
ATOM   1249  HA  LEU A  79       1.251   0.044  -9.687  1.00 94.27           H  
ATOM   1250  C   LEU A  79      -0.343  -0.864  -8.609  1.00 94.27           C  
ATOM   1251  CB  LEU A  79       2.069  -1.652  -8.664  1.00 94.27           C  
ATOM   1252  HB2 LEU A  79       1.812  -2.251  -7.790  1.00 94.27           H  
ATOM   1253  HB3 LEU A  79       1.895  -2.259  -9.552  1.00 94.27           H  
ATOM   1254  O   LEU A  79      -0.737  -1.518  -7.638  1.00 94.27           O  
ATOM   1255  CG  LEU A  79       3.566  -1.313  -8.580  1.00 94.27           C  
ATOM   1256  HG  LEU A  79       3.769  -0.774  -7.654  1.00 94.27           H  
ATOM   1257  CD1 LEU A  79       4.392  -2.600  -8.567  1.00 94.27           C  
ATOM   1258 HD11 LEU A  79       5.449  -2.352  -8.470  1.00 94.27           H  
ATOM   1259 HD12 LEU A  79       4.237  -3.155  -9.493  1.00 94.27           H  
ATOM   1260 HD13 LEU A  79       4.097  -3.215  -7.717  1.00 94.27           H  
ATOM   1261  CD2 LEU A  79       4.030  -0.461  -9.754  1.00 94.27           C  
ATOM   1262 HD21 LEU A  79       5.081  -0.208  -9.611  1.00 94.27           H  
ATOM   1263 HD22 LEU A  79       3.892  -0.998 -10.693  1.00 94.27           H  
ATOM   1264 HD23 LEU A  79       3.474   0.476  -9.784  1.00 94.27           H  
ATOM   1265  N   LYS A  80      -1.136  -0.543  -9.637  1.00 93.82           N  
ATOM   1266  H   LYS A  80      -0.753   0.026 -10.378  1.00 93.82           H  
ATOM   1267  CA  LYS A  80      -2.465  -1.135  -9.813  1.00 93.82           C  
ATOM   1268  HA  LYS A  80      -3.074  -0.876  -8.947  1.00 93.82           H  
ATOM   1269  C   LYS A  80      -2.332  -2.658  -9.878  1.00 93.82           C  
ATOM   1270  CB  LYS A  80      -3.122  -0.566 -11.081  1.00 93.82           C  
ATOM   1271  HB2 LYS A  80      -3.061   0.522 -11.042  1.00 93.82           H  
ATOM   1272  HB3 LYS A  80      -2.567  -0.906 -11.954  1.00 93.82           H  
ATOM   1273  O   LYS A  80      -1.359  -3.180 -10.428  1.00 93.82           O  
ATOM   1274  CG  LYS A  80      -4.599  -0.973 -11.239  1.00 93.82           C  
ATOM   1275  HG2 LYS A  80      -4.690  -2.054 -11.344  1.00 93.82           H  
ATOM   1276  HG3 LYS A  80      -5.149  -0.667 -10.349  1.00 93.82           H  
ATOM   1277  CD  LYS A  80      -5.213  -0.304 -12.479  1.00 93.82           C  
ATOM   1278  HD2 LYS A  80      -4.817  -0.761 -13.386  1.00 93.82           H  
ATOM   1279  HD3 LYS A  80      -4.924   0.747 -12.483  1.00 93.82           H  
ATOM   1280  CE  LYS A  80      -6.745  -0.349 -12.477  1.00 93.82           C  
ATOM   1281  HE2 LYS A  80      -7.096  -0.206 -11.455  1.00 93.82           H  
ATOM   1282  HE3 LYS A  80      -7.117   0.506 -13.042  1.00 93.82           H  
ATOM   1283  NZ  LYS A  80      -7.329  -1.588 -13.043  1.00 93.82           N  
ATOM   1284  HZ1 LYS A  80      -8.324  -1.538 -12.880  1.00 93.82           H  
ATOM   1285  HZ2 LYS A  80      -6.974  -2.413 -12.581  1.00 93.82           H  
ATOM   1286  HZ3 LYS A  80      -7.189  -1.634 -14.042  1.00 93.82           H  
ATOM   1287  N   LYS A  81      -3.309  -3.383  -9.345  1.00 92.95           N  
ATOM   1288  H   LYS A  81      -4.098  -2.903  -8.937  1.00 92.95           H  
ATOM   1289  CA  LYS A  81      -3.348  -4.842  -9.491  1.00 92.95           C  
ATOM   1290  HA  LYS A  81      -2.355  -5.233  -9.270  1.00 92.95           H  
ATOM   1291  C   LYS A  81      -3.673  -5.276 -10.925  1.00 92.95           C  
ATOM   1292  CB  LYS A  81      -4.311  -5.438  -8.466  1.00 92.95           C  
ATOM   1293  HB2 LYS A  81      -4.178  -6.519  -8.448  1.00 92.95           H  
ATOM   1294  HB3 LYS A  81      -4.066  -5.041  -7.481  1.00 92.95           H  
ATOM   1295  O   LYS A  81      -4.067  -4.468 -11.763  1.00 92.95           O  
ATOM   1296  CG  LYS A  81      -5.776  -5.108  -8.751  1.00 92.95           C  
ATOM   1297  HG2 LYS A  81      -6.051  -5.432  -9.755  1.00 92.95           H  
ATOM   1298  HG3 LYS A  81      -5.942  -4.033  -8.681  1.00 92.95           H  
ATOM   1299  CD  LYS A  81      -6.643  -5.824  -7.720  1.00 92.95           C  
ATOM   1300  HD2 LYS A  81      -6.586  -5.285  -6.774  1.00 92.95           H  
ATOM   1301  HD3 LYS A  81      -6.301  -6.848  -7.571  1.00 92.95           H  
ATOM   1302  CE  LYS A  81      -8.079  -5.873  -8.220  1.00 92.95           C  
ATOM   1303  HE2 LYS A  81      -8.376  -4.917  -8.651  1.00 92.95           H  
ATOM   1304  HE3 LYS A  81      -8.161  -6.623  -9.007  1.00 92.95           H  
ATOM   1305  NZ  LYS A  81      -8.964  -6.228  -7.108  1.00 92.95           N  
ATOM   1306  HZ1 LYS A  81      -9.919  -6.224  -7.436  1.00 92.95           H  
ATOM   1307  HZ2 LYS A  81      -8.784  -7.182  -6.830  1.00 92.95           H  
ATOM   1308  HZ3 LYS A  81      -8.873  -5.601  -6.321  1.00 92.95           H  
ATOM   1309  N   GLU A  82      -3.542  -6.574 -11.171  1.00 89.45           N  
ATOM   1310  H   GLU A  82      -3.126  -7.135 -10.441  1.00 89.45           H  
ATOM   1311  CA  GLU A  82      -3.908  -7.254 -12.418  1.00 89.45           C  
ATOM   1312  HA  GLU A  82      -3.594  -8.291 -12.294  1.00 89.45           H  
ATOM   1313  C   GLU A  82      -3.164  -6.757 -13.660  1.00 89.45           C  
ATOM   1314  CB  GLU A  82      -5.422  -7.293 -12.622  1.00 89.45           C  
ATOM   1315  HB2 GLU A  82      -5.806  -6.278 -12.728  1.00 89.45           H  
ATOM   1316  HB3 GLU A  82      -5.631  -7.843 -13.539  1.00 89.45           H  
ATOM   1317  O   GLU A  82      -3.696  -6.722 -14.769  1.00 89.45           O  
ATOM   1318  CG  GLU A  82      -6.139  -8.008 -11.481  1.00 89.45           C  
ATOM   1319  HG2 GLU A  82      -6.087  -7.425 -10.561  1.00 89.45           H  
ATOM   1320  HG3 GLU A  82      -5.656  -8.966 -11.292  1.00 89.45           H  
ATOM   1321  CD  GLU A  82      -7.589  -8.227 -11.876  1.00 89.45           C  
ATOM   1322  OE1 GLU A  82      -8.006  -9.402 -11.823  1.00 89.45           O  
ATOM   1323  OE2 GLU A  82      -8.242  -7.237 -12.261  1.00 89.45           O  
ATOM   1324  N   GLN A  83      -1.888  -6.430 -13.492  1.00 90.80           N  
ATOM   1325  H   GLN A  83      -1.498  -6.488 -12.562  1.00 90.80           H  
ATOM   1326  CA  GLN A  83      -0.989  -6.119 -14.597  1.00 90.80           C  
ATOM   1327  HA  GLN A  83      -1.479  -6.374 -15.537  1.00 90.80           H  
ATOM   1328  C   GLN A  83       0.275  -6.967 -14.528  1.00 90.80           C  
ATOM   1329  CB  GLN A  83      -0.695  -4.615 -14.647  1.00 90.80           C  
ATOM   1330  HB2 GLN A  83      -1.637  -4.070 -14.707  1.00 90.80           H  
ATOM   1331  HB3 GLN A  83      -0.120  -4.398 -15.548  1.00 90.80           H  
ATOM   1332  O   GLN A  83       0.624  -7.524 -13.485  1.00 90.80           O  
ATOM   1333  CG  GLN A  83       0.089  -4.126 -13.425  1.00 90.80           C  
ATOM   1334  HG2 GLN A  83      -0.483  -4.352 -12.525  1.00 90.80           H  
ATOM   1335  HG3 GLN A  83       1.045  -4.645 -13.354  1.00 90.80           H  
ATOM   1336  CD  GLN A  83       0.360  -2.631 -13.485  1.00 90.80           C  
ATOM   1337  NE2 GLN A  83       0.106  -1.934 -12.408  1.00 90.80           N  
ATOM   1338 HE21 GLN A  83      -0.295  -2.390 -11.602  1.00 90.80           H  
ATOM   1339 HE22 GLN A  83       0.250  -0.934 -12.431  1.00 90.80           H  
ATOM   1340  OE1 GLN A  83       0.781  -2.078 -14.492  1.00 90.80           O  
ATOM   1341  N   VAL A  84       0.961  -7.056 -15.660  1.00 90.84           N  
ATOM   1342  H   VAL A  84       0.651  -6.517 -16.455  1.00 90.84           H  
ATOM   1343  CA  VAL A  84       2.279  -7.673 -15.762  1.00 90.84           C  
ATOM   1344  HA  VAL A  84       2.516  -8.191 -14.833  1.00 90.84           H  
ATOM   1345  C   VAL A  84       3.297  -6.562 -15.958  1.00 90.84           C  
ATOM   1346  CB  VAL A  84       2.317  -8.707 -16.896  1.00 90.84           C  
ATOM   1347  HB  VAL A  84       2.060  -8.229 -17.841  1.00 90.84           H  
ATOM   1348  O   VAL A  84       3.104  -5.694 -16.809  1.00 90.84           O  
ATOM   1349  CG1 VAL A  84       3.704  -9.331 -17.014  1.00 90.84           C  
ATOM   1350 HG11 VAL A  84       3.985  -9.765 -16.054  1.00 90.84           H  
ATOM   1351 HG12 VAL A  84       4.433  -8.575 -17.306  1.00 90.84           H  
ATOM   1352 HG13 VAL A  84       3.698 -10.105 -17.781  1.00 90.84           H  
ATOM   1353  CG2 VAL A  84       1.327  -9.850 -16.629  1.00 90.84           C  
ATOM   1354 HG21 VAL A  84       1.571 -10.344 -15.688  1.00 90.84           H  
ATOM   1355 HG22 VAL A  84       1.381 -10.578 -17.438  1.00 90.84           H  
ATOM   1356 HG23 VAL A  84       0.308  -9.465 -16.586  1.00 90.84           H  
ATOM   1357  N   VAL A  85       4.361  -6.594 -15.165  1.00 93.87           N  
ATOM   1358  H   VAL A  85       4.436  -7.334 -14.482  1.00 93.87           H  
ATOM   1359  CA  VAL A  85       5.436  -5.606 -15.202  1.00 93.87           C  
ATOM   1360  HA  VAL A  85       5.282  -4.974 -16.077  1.00 93.87           H  
ATOM   1361  C   VAL A  85       6.791  -6.279 -15.383  1.00 93.87           C  
ATOM   1362  CB  VAL A  85       5.423  -4.675 -13.971  1.00 93.87           C  
ATOM   1363  HB  VAL A  85       6.223  -3.945 -14.089  1.00 93.87           H  
ATOM   1364  O   VAL A  85       7.011  -7.416 -14.961  1.00 93.87           O  
ATOM   1365  CG1 VAL A  85       4.102  -3.905 -13.865  1.00 93.87           C  
ATOM   1366 HG11 VAL A  85       4.166  -3.161 -13.071  1.00 93.87           H  
ATOM   1367 HG12 VAL A  85       3.284  -4.592 -13.648  1.00 93.87           H  
ATOM   1368 HG13 VAL A  85       3.903  -3.393 -14.806  1.00 93.87           H  
ATOM   1369  CG2 VAL A  85       5.652  -5.424 -12.652  1.00 93.87           C  
ATOM   1370 HG21 VAL A  85       4.903  -6.206 -12.523  1.00 93.87           H  
ATOM   1371 HG22 VAL A  85       6.647  -5.868 -12.651  1.00 93.87           H  
ATOM   1372 HG23 VAL A  85       5.581  -4.736 -11.809  1.00 93.87           H  
ATOM   1373  N   ASN A  86       7.720  -5.557 -15.994  1.00 91.15           N  
ATOM   1374  H   ASN A  86       7.455  -4.640 -16.325  1.00 91.15           H  
ATOM   1375  CA  ASN A  86       9.138  -5.872 -15.966  1.00 91.15           C  
ATOM   1376  HA  ASN A  86       9.282  -6.873 -15.560  1.00 91.15           H  
ATOM   1377  C   ASN A  86       9.815  -4.868 -15.040  1.00 91.15           C  
ATOM   1378  CB  ASN A  86       9.726  -5.835 -17.380  1.00 91.15           C  
ATOM   1379  HB2 ASN A  86       9.759  -4.801 -17.723  1.00 91.15           H  
ATOM   1380  HB3 ASN A  86      10.749  -6.212 -17.356  1.00 91.15           H  
ATOM   1381  O   ASN A  86       9.607  -3.666 -15.186  1.00 91.15           O  
ATOM   1382  CG  ASN A  86       8.927  -6.659 -18.367  1.00 91.15           C  
ATOM   1383  ND2 ASN A  86       8.436  -6.045 -19.416  1.00 91.15           N  
ATOM   1384 HD21 ASN A  86       8.496  -5.039 -19.472  1.00 91.15           H  
ATOM   1385 HD22 ASN A  86       7.796  -6.561 -20.004  1.00 91.15           H  
ATOM   1386  OD1 ASN A  86       8.754  -7.860 -18.217  1.00 91.15           O  
ATOM   1387  N   VAL A  87      10.613  -5.361 -14.103  1.00 91.15           N  
ATOM   1388  H   VAL A  87      10.782  -6.357 -14.086  1.00 91.15           H  
ATOM   1389  CA  VAL A  87      11.334  -4.539 -13.134  1.00 91.15           C  
ATOM   1390  HA  VAL A  87      11.095  -3.487 -13.290  1.00 91.15           H  
ATOM   1391  C   VAL A  87      12.816  -4.734 -13.367  1.00 91.15           C  
ATOM   1392  CB  VAL A  87      10.961  -4.889 -11.683  1.00 91.15           C  
ATOM   1393  HB  VAL A  87      11.298  -5.900 -11.454  1.00 91.15           H  
ATOM   1394  O   VAL A  87      13.297  -5.867 -13.388  1.00 91.15           O  
ATOM   1395  CG1 VAL A  87      11.619  -3.913 -10.702  1.00 91.15           C  
ATOM   1396 HG11 VAL A  87      11.348  -4.170  -9.678  1.00 91.15           H  
ATOM   1397 HG12 VAL A  87      12.705  -3.958 -10.785  1.00 91.15           H  
ATOM   1398 HG13 VAL A  87      11.291  -2.895 -10.913  1.00 91.15           H  
ATOM   1399  CG2 VAL A  87       9.446  -4.825 -11.454  1.00 91.15           C  
ATOM   1400 HG21 VAL A  87       9.221  -5.044 -10.410  1.00 91.15           H  
ATOM   1401 HG22 VAL A  87       9.081  -3.826 -11.694  1.00 91.15           H  
ATOM   1402 HG23 VAL A  87       8.939  -5.561 -12.077  1.00 91.15           H  
ATOM   1403  N   THR A  88      13.530  -3.631 -13.517  1.00 86.22           N  
ATOM   1404  H   THR A  88      13.050  -2.742 -13.521  1.00 86.22           H  
ATOM   1405  CA  THR A  88      14.978  -3.600 -13.516  1.00 86.22           C  
ATOM   1406  HA  THR A  88      15.322  -4.634 -13.482  1.00 86.22           H  
ATOM   1407  C   THR A  88      15.459  -2.860 -12.280  1.00 86.22           C  
ATOM   1408  CB  THR A  88      15.542  -3.018 -14.805  1.00 86.22           C  
ATOM   1409  HB  THR A  88      15.227  -1.981 -14.923  1.00 86.22           H  
ATOM   1410  O   THR A  88      15.184  -1.674 -12.140  1.00 86.22           O  
ATOM   1411  CG2 THR A  88      17.055  -3.105 -14.813  1.00 86.22           C  
ATOM   1412 HG21 THR A  88      17.376  -4.103 -14.515  1.00 86.22           H  
ATOM   1413 HG22 THR A  88      17.410  -2.903 -15.823  1.00 86.22           H  
ATOM   1414 HG23 THR A  88      17.466  -2.371 -14.120  1.00 86.22           H  
ATOM   1415  OG1 THR A  88      15.123  -3.773 -15.924  1.00 86.22           O  
ATOM   1416  HG1 THR A  88      15.207  -3.183 -16.676  1.00 86.22           H  
ATOM   1417  N   LEU A  89      16.137  -3.562 -11.380  1.00 84.17           N  
ATOM   1418  H   LEU A  89      16.380  -4.515 -11.610  1.00 84.17           H  
ATOM   1419  CA  LEU A  89      16.732  -2.998 -10.173  1.00 84.17           C  
ATOM   1420  HA  LEU A  89      16.266  -2.042  -9.937  1.00 84.17           H  
ATOM   1421  C   LEU A  89      18.216  -2.743 -10.413  1.00 84.17           C  
ATOM   1422  CB  LEU A  89      16.537  -3.948  -8.983  1.00 84.17           C  
ATOM   1423  HB2 LEU A  89      16.994  -3.471  -8.116  1.00 84.17           H  
ATOM   1424  HB3 LEU A  89      17.097  -4.866  -9.161  1.00 84.17           H  
ATOM   1425  O   LEU A  89      18.872  -3.536 -11.089  1.00 84.17           O  
ATOM   1426  CG  LEU A  89      15.082  -4.309  -8.652  1.00 84.17           C  
ATOM   1427  HG  LEU A  89      14.575  -4.645  -9.556  1.00 84.17           H  
ATOM   1428  CD1 LEU A  89      15.005  -5.454  -7.642  1.00 84.17           C  
ATOM   1429 HD11 LEU A  89      15.442  -5.138  -6.695  1.00 84.17           H  
ATOM   1430 HD12 LEU A  89      13.964  -5.732  -7.477  1.00 84.17           H  
ATOM   1431 HD13 LEU A  89      15.557  -6.316  -8.018  1.00 84.17           H  
ATOM   1432  CD2 LEU A  89      14.332  -3.115  -8.076  1.00 84.17           C  
ATOM   1433 HD21 LEU A  89      14.817  -2.774  -7.161  1.00 84.17           H  
ATOM   1434 HD22 LEU A  89      13.305  -3.403  -7.855  1.00 84.17           H  
ATOM   1435 HD23 LEU A  89      14.336  -2.298  -8.798  1.00 84.17           H  
ATOM   1436  N   GLU A  90      18.731  -1.659  -9.856  1.00 82.29           N  
ATOM   1437  H   GLU A  90      18.124  -1.030  -9.351  1.00 82.29           H  
ATOM   1438  CA  GLU A  90      20.135  -1.277  -9.932  1.00 82.29           C  
ATOM   1439  HA  GLU A  90      20.744  -2.149 -10.173  1.00 82.29           H  
ATOM   1440  C   GLU A  90      20.578  -0.759  -8.559  1.00 82.29           C  
ATOM   1441  CB  GLU A  90      20.291  -0.251 -11.069  1.00 82.29           C  
ATOM   1442  HB2 GLU A  90      19.649   0.606 -10.867  1.00 82.29           H  
ATOM   1443  HB3 GLU A  90      19.955  -0.714 -11.997  1.00 82.29           H  
ATOM   1444  O   GLU A  90      19.970   0.154  -7.998  1.00 82.29           O  
ATOM   1445  CG  GLU A  90      21.735   0.220 -11.259  1.00 82.29           C  
ATOM   1446  HG2 GLU A  90      22.348  -0.659 -11.462  1.00 82.29           H  
ATOM   1447  HG3 GLU A  90      22.058   0.679 -10.324  1.00 82.29           H  
ATOM   1448  CD  GLU A  90      21.933   1.244 -12.392  1.00 82.29           C  
ATOM   1449  OE1 GLU A  90      23.102   1.632 -12.632  1.00 82.29           O  
ATOM   1450  OE2 GLU A  90      20.931   1.633 -13.035  1.00 82.29           O  
ATOM   1451  N   GLU A  91      21.617  -1.368  -7.991  1.00 78.08           N  
ATOM   1452  H   GLU A  91      22.048  -2.153  -8.457  1.00 78.08           H  
ATOM   1453  CA  GLU A  91      22.190  -0.922  -6.716  1.00 78.08           C  
ATOM   1454  HA  GLU A  91      21.403  -0.868  -5.963  1.00 78.08           H  
ATOM   1455  C   GLU A  91      22.816   0.468  -6.842  1.00 78.08           C  
ATOM   1456  CB  GLU A  91      23.260  -1.911  -6.240  1.00 78.08           C  
ATOM   1457  HB2 GLU A  91      23.823  -1.460  -5.422  1.00 78.08           H  
ATOM   1458  HB3 GLU A  91      23.944  -2.107  -7.066  1.00 78.08           H  
ATOM   1459  O   GLU A  91      23.443   0.795  -7.843  1.00 78.08           O  
ATOM   1460  CG  GLU A  91      22.654  -3.227  -5.739  1.00 78.08           C  
ATOM   1461  HG2 GLU A  91      21.974  -3.617  -6.496  1.00 78.08           H  
ATOM   1462  HG3 GLU A  91      22.076  -3.025  -4.837  1.00 78.08           H  
ATOM   1463  CD  GLU A  91      23.715  -4.295  -5.438  1.00 78.08           C  
ATOM   1464  OE1 GLU A  91      23.291  -5.432  -5.146  1.00 78.08           O  
ATOM   1465  OE2 GLU A  91      24.931  -4.016  -5.587  1.00 78.08           O  
ATOM   1466  N   VAL A  92      22.733   1.278  -5.793  1.00 72.33           N  
ATOM   1467  H   VAL A  92      22.258   0.959  -4.961  1.00 72.33           H  
ATOM   1468  CA  VAL A  92      23.473   2.540  -5.713  1.00 72.33           C  
ATOM   1469  HA  VAL A  92      24.027   2.710  -6.636  1.00 72.33           H  
ATOM   1470  C   VAL A  92      24.480   2.396  -4.584  1.00 72.33           C  
ATOM   1471  CB  VAL A  92      22.526   3.738  -5.536  1.00 72.33           C  
ATOM   1472  HB  VAL A  92      21.937   3.602  -4.629  1.00 72.33           H  
ATOM   1473  O   VAL A  92      24.127   2.026  -3.470  1.00 72.33           O  
ATOM   1474  CG1 VAL A  92      23.319   5.049  -5.437  1.00 72.33           C  
ATOM   1475 HG11 VAL A  92      23.927   5.046  -4.532  1.00 72.33           H  
ATOM   1476 HG12 VAL A  92      22.622   5.883  -5.360  1.00 72.33           H  
ATOM   1477 HG13 VAL A  92      23.955   5.182  -6.312  1.00 72.33           H  
ATOM   1478  CG2 VAL A  92      21.575   3.879  -6.736  1.00 72.33           C  
ATOM   1479 HG21 VAL A  92      20.816   4.622  -6.496  1.00 72.33           H  
ATOM   1480 HG22 VAL A  92      22.126   4.184  -7.626  1.00 72.33           H  
ATOM   1481 HG23 VAL A  92      21.074   2.934  -6.945  1.00 72.33           H  
ATOM   1482  N   ASN A  93      25.764   2.624  -4.872  1.00 66.98           N  
ATOM   1483  H   ASN A  93      25.997   2.956  -5.797  1.00 66.98           H  
ATOM   1484  CA  ASN A  93      26.856   2.430  -3.906  1.00 66.98           C  
ATOM   1485  HA  ASN A  93      27.793   2.510  -4.458  1.00 66.98           H  
ATOM   1486  C   ASN A  93      26.884   1.025  -3.260  1.00 66.98           C  
ATOM   1487  CB  ASN A  93      26.840   3.576  -2.876  1.00 66.98           C  
ATOM   1488  HB2 ASN A  93      27.676   3.461  -2.187  1.00 66.98           H  
ATOM   1489  HB3 ASN A  93      25.920   3.525  -2.293  1.00 66.98           H  
ATOM   1490  O   ASN A  93      27.279   0.883  -2.105  1.00 66.98           O  
ATOM   1491  CG  ASN A  93      26.962   4.940  -3.522  1.00 66.98           C  
ATOM   1492  ND2 ASN A  93      26.242   5.919  -3.031  1.00 66.98           N  
ATOM   1493 HD21 ASN A  93      26.284   6.806  -3.513  1.00 66.98           H  
ATOM   1494 HD22 ASN A  93      25.562   5.731  -2.308  1.00 66.98           H  
ATOM   1495  OD1 ASN A  93      27.702   5.141  -4.473  1.00 66.98           O  
ATOM   1496  N   GLY A  94      26.467  -0.009  -4.002  1.00 64.71           N  
ATOM   1497  H   GLY A  94      26.101   0.177  -4.924  1.00 64.71           H  
ATOM   1498  CA  GLY A  94      26.414  -1.393  -3.514  1.00 64.71           C  
ATOM   1499  HA2 GLY A  94      27.349  -1.639  -3.010  1.00 64.71           H  
ATOM   1500  HA3 GLY A  94      26.292  -2.066  -4.363  1.00 64.71           H  
ATOM   1501  C   GLY A  94      25.268  -1.679  -2.539  1.00 64.71           C  
ATOM   1502  O   GLY A  94      25.293  -2.702  -1.862  1.00 64.71           O  
ATOM   1503  N   HIS A  95      24.285  -0.782  -2.448  1.00 72.18           N  
ATOM   1504  H   HIS A  95      24.336   0.071  -2.987  1.00 72.18           H  
ATOM   1505  CA  HIS A  95      23.114  -0.947  -1.602  1.00 72.18           C  
ATOM   1506  HA  HIS A  95      23.114  -1.955  -1.188  1.00 72.18           H  
ATOM   1507  C   HIS A  95      21.821  -0.809  -2.401  1.00 72.18           C  
ATOM   1508  CB  HIS A  95      23.174   0.037  -0.427  1.00 72.18           C  
ATOM   1509  HB2 HIS A  95      23.426   1.032  -0.793  1.00 72.18           H  
ATOM   1510  HB3 HIS A  95      22.190   0.095   0.039  1.00 72.18           H  
ATOM   1511  O   HIS A  95      21.715  -0.055  -3.371  1.00 72.18           O  
ATOM   1512  CG  HIS A  95      24.158  -0.390   0.632  1.00 72.18           C  
ATOM   1513  CD2 HIS A  95      25.329   0.233   0.975  1.00 72.18           C  
ATOM   1514  HD2 HIS A  95      25.722   1.131   0.522  1.00 72.18           H  
ATOM   1515  ND1 HIS A  95      24.054  -1.516   1.418  1.00 72.18           N  
ATOM   1516  HD1 HIS A  95      23.355  -2.241   1.336  1.00 72.18           H  
ATOM   1517  CE1 HIS A  95      25.130  -1.564   2.218  1.00 72.18           C  
ATOM   1518  HE1 HIS A  95      25.337  -2.357   2.921  1.00 72.18           H  
ATOM   1519  NE2 HIS A  95      25.930  -0.508   2.002  1.00 72.18           N  
ATOM   1520  N   MET A  96      20.821  -1.561  -1.960  1.00 76.25           N  
ATOM   1521  H   MET A  96      20.990  -2.209  -1.204  1.00 76.25           H  
ATOM   1522  CA  MET A  96      19.446  -1.428  -2.396  1.00 76.25           C  
ATOM   1523  HA  MET A  96      19.269  -0.404  -2.727  1.00 76.25           H  
ATOM   1524  C   MET A  96      18.553  -1.723  -1.195  1.00 76.25           C  
ATOM   1525  CB  MET A  96      19.201  -2.372  -3.575  1.00 76.25           C  
ATOM   1526  HB2 MET A  96      19.466  -3.391  -3.292  1.00 76.25           H  
ATOM   1527  HB3 MET A  96      19.822  -2.062  -4.415  1.00 76.25           H  
ATOM   1528  O   MET A  96      18.663  -2.773  -0.576  1.00 76.25           O  
ATOM   1529  CG  MET A  96      17.737  -2.316  -3.993  1.00 76.25           C  
ATOM   1530  HG2 MET A  96      17.424  -1.274  -4.058  1.00 76.25           H  
ATOM   1531  HG3 MET A  96      17.160  -2.809  -3.210  1.00 76.25           H  
ATOM   1532  SD  MET A  96      17.351  -3.113  -5.561  1.00 76.25           S  
ATOM   1533  CE  MET A  96      17.980  -4.778  -5.249  1.00 76.25           C  
ATOM   1534  HE1 MET A  96      17.581  -5.171  -4.314  1.00 76.25           H  
ATOM   1535  HE2 MET A  96      19.068  -4.753  -5.181  1.00 76.25           H  
ATOM   1536  HE3 MET A  96      17.702  -5.431  -6.076  1.00 76.25           H  
ATOM   1537  N   ASP A  97      17.675  -0.788  -0.852  1.00 78.31           N  
ATOM   1538  H   ASP A  97      17.588   0.026  -1.443  1.00 78.31           H  
ATOM   1539  CA  ASP A  97      16.817  -0.883   0.325  1.00 78.31           C  
ATOM   1540  HA  ASP A  97      16.783  -1.913   0.681  1.00 78.31           H  
ATOM   1541  C   ASP A  97      15.406  -0.463  -0.061  1.00 78.31           C  
ATOM   1542  CB  ASP A  97      17.397  -0.022   1.454  1.00 78.31           C  
ATOM   1543  HB2 ASP A  97      17.454   1.014   1.121  1.00 78.31           H  
ATOM   1544  HB3 ASP A  97      18.412  -0.360   1.663  1.00 78.31           H  
ATOM   1545  O   ASP A  97      15.138   0.713  -0.322  1.00 78.31           O  
ATOM   1546  CG  ASP A  97      16.597  -0.076   2.761  1.00 78.31           C  
ATOM   1547  OD1 ASP A  97      15.630  -0.858   2.925  1.00 78.31           O  
ATOM   1548  OD2 ASP A  97      16.903   0.735   3.662  1.00 78.31           O  
ATOM   1549  N   PHE A  98      14.496  -1.431  -0.114  1.00 83.95           N  
ATOM   1550  H   PHE A  98      14.767  -2.372   0.134  1.00 83.95           H  
ATOM   1551  CA  PHE A  98      13.101  -1.183  -0.437  1.00 83.95           C  
ATOM   1552  HA  PHE A  98      12.883  -0.157  -0.139  1.00 83.95           H  
ATOM   1553  C   PHE A  98      12.150  -2.072   0.360  1.00 83.95           C  
ATOM   1554  CB  PHE A  98      12.866  -1.300  -1.952  1.00 83.95           C  
ATOM   1555  HB2 PHE A  98      11.852  -0.972  -2.179  1.00 83.95           H  
ATOM   1556  HB3 PHE A  98      13.551  -0.622  -2.461  1.00 83.95           H  
ATOM   1557  O   PHE A  98      12.438  -3.215   0.705  1.00 83.95           O  
ATOM   1558  CG  PHE A  98      13.068  -2.694  -2.509  1.00 83.95           C  
ATOM   1559  CD1 PHE A  98      14.336  -3.084  -2.962  1.00 83.95           C  
ATOM   1560  HD1 PHE A  98      15.146  -2.371  -2.936  1.00 83.95           H  
ATOM   1561  CD2 PHE A  98      12.007  -3.615  -2.531  1.00 83.95           C  
ATOM   1562  HD2 PHE A  98      11.039  -3.310  -2.163  1.00 83.95           H  
ATOM   1563  CE1 PHE A  98      14.552  -4.394  -3.420  1.00 83.95           C  
ATOM   1564  HE1 PHE A  98      15.539  -4.693  -3.743  1.00 83.95           H  
ATOM   1565  CE2 PHE A  98      12.225  -4.930  -2.982  1.00 83.95           C  
ATOM   1566  HE2 PHE A  98      11.424  -5.654  -2.958  1.00 83.95           H  
ATOM   1567  CZ  PHE A  98      13.499  -5.321  -3.428  1.00 83.95           C  
ATOM   1568  HZ  PHE A  98      13.684  -6.333  -3.756  1.00 83.95           H  
ATOM   1569  N   ASP A  99      10.959  -1.538   0.602  1.00 83.46           N  
ATOM   1570  H   ASP A  99      10.802  -0.601   0.262  1.00 83.46           H  
ATOM   1571  CA  ASP A  99       9.837  -2.213   1.227  1.00 83.46           C  
ATOM   1572  HA  ASP A  99      10.151  -3.201   1.562  1.00 83.46           H  
ATOM   1573  C   ASP A  99       8.700  -2.389   0.234  1.00 83.46           C  
ATOM   1574  CB  ASP A  99       9.349  -1.416   2.439  1.00 83.46           C  
ATOM   1575  HB2 ASP A  99       9.318  -0.352   2.204  1.00 83.46           H  
ATOM   1576  HB3 ASP A  99       8.338  -1.737   2.690  1.00 83.46           H  
ATOM   1577  O   ASP A  99       8.354  -1.476  -0.512  1.00 83.46           O  
ATOM   1578  CG  ASP A  99      10.229  -1.679   3.646  1.00 83.46           C  
ATOM   1579  OD1 ASP A  99      10.257  -2.869   4.036  1.00 83.46           O  
ATOM   1580  OD2 ASP A  99      10.797  -0.704   4.190  1.00 83.46           O  
ATOM   1581  N   ILE A 100       8.069  -3.560   0.272  1.00 88.76           N  
ATOM   1582  H   ILE A 100       8.409  -4.260   0.916  1.00 88.76           H  
ATOM   1583  CA  ILE A 100       6.889  -3.869  -0.534  1.00 88.76           C  
ATOM   1584  HA  ILE A 100       6.652  -3.014  -1.167  1.00 88.76           H  
ATOM   1585  C   ILE A 100       5.705  -4.092   0.399  1.00 88.76           C  
ATOM   1586  CB  ILE A 100       7.155  -5.067  -1.474  1.00 88.76           C  
ATOM   1587  HB  ILE A 100       7.456  -5.929  -0.879  1.00 88.76           H  
ATOM   1588  O   ILE A 100       5.771  -4.941   1.290  1.00 88.76           O  
ATOM   1589  CG1 ILE A 100       8.303  -4.691  -2.438  1.00 88.76           C  
ATOM   1590 HG12 ILE A 100       8.009  -3.806  -3.003  1.00 88.76           H  
ATOM   1591 HG13 ILE A 100       9.185  -4.432  -1.854  1.00 88.76           H  
ATOM   1592  CG2 ILE A 100       5.877  -5.423  -2.255  1.00 88.76           C  
ATOM   1593 HG21 ILE A 100       6.033  -6.294  -2.891  1.00 88.76           H  
ATOM   1594 HG22 ILE A 100       5.590  -4.573  -2.875  1.00 88.76           H  
ATOM   1595 HG23 ILE A 100       5.056  -5.662  -1.578  1.00 88.76           H  
ATOM   1596  CD1 ILE A 100       8.744  -5.766  -3.431  1.00 88.76           C  
ATOM   1597 HD11 ILE A 100       9.239  -6.568  -2.885  1.00 88.76           H  
ATOM   1598 HD12 ILE A 100       9.458  -5.328  -4.128  1.00 88.76           H  
ATOM   1599 HD13 ILE A 100       7.903  -6.144  -4.013  1.00 88.76           H  
ATOM   1600  N   LEU A 101       4.614  -3.365   0.169  1.00 90.90           N  
ATOM   1601  H   LEU A 101       4.647  -2.691  -0.582  1.00 90.90           H  
ATOM   1602  CA  LEU A 101       3.344  -3.541   0.861  1.00 90.90           C  
ATOM   1603  HA  LEU A 101       3.443  -4.355   1.580  1.00 90.90           H  
ATOM   1604  C   LEU A 101       2.254  -3.925  -0.139  1.00 90.90           C  
ATOM   1605  CB  LEU A 101       3.000  -2.263   1.639  1.00 90.90           C  
ATOM   1606  HB2 LEU A 101       3.819  -2.031   2.321  1.00 90.90           H  
ATOM   1607  HB3 LEU A 101       2.899  -1.441   0.931  1.00 90.90           H  
ATOM   1608  O   LEU A 101       1.811  -3.110  -0.942  1.00 90.90           O  
ATOM   1609  CG  LEU A 101       1.705  -2.372   2.457  1.00 90.90           C  
ATOM   1610  HG  LEU A 101       0.890  -2.735   1.829  1.00 90.90           H  
ATOM   1611  CD1 LEU A 101       1.876  -3.314   3.649  1.00 90.90           C  
ATOM   1612 HD11 LEU A 101       2.096  -4.326   3.311  1.00 90.90           H  
ATOM   1613 HD12 LEU A 101       2.680  -2.954   4.292  1.00 90.90           H  
ATOM   1614 HD13 LEU A 101       0.953  -3.346   4.228  1.00 90.90           H  
ATOM   1615  CD2 LEU A 101       1.316  -0.997   2.989  1.00 90.90           C  
ATOM   1616 HD21 LEU A 101       0.396  -1.086   3.567  1.00 90.90           H  
ATOM   1617 HD22 LEU A 101       1.130  -0.323   2.153  1.00 90.90           H  
ATOM   1618 HD23 LEU A 101       2.112  -0.591   3.613  1.00 90.90           H  
ATOM   1619  N   GLU A 102       1.808  -5.171  -0.057  1.00 90.82           N  
ATOM   1620  H   GLU A 102       2.207  -5.778   0.645  1.00 90.82           H  
ATOM   1621  CA  GLU A 102       0.658  -5.688  -0.799  1.00 90.82           C  
ATOM   1622  HA  GLU A 102       0.593  -5.216  -1.780  1.00 90.82           H  
ATOM   1623  C   GLU A 102      -0.618  -5.361  -0.011  1.00 90.82           C  
ATOM   1624  CB  GLU A 102       0.839  -7.207  -0.989  1.00 90.82           C  
ATOM   1625  HB2 GLU A 102      -0.103  -7.647  -1.316  1.00 90.82           H  
ATOM   1626  HB3 GLU A 102       1.096  -7.645  -0.025  1.00 90.82           H  
ATOM   1627  O   GLU A 102      -0.793  -5.842   1.110  1.00 90.82           O  
ATOM   1628  CG  GLU A 102       1.940  -7.553  -2.012  1.00 90.82           C  
ATOM   1629  HG2 GLU A 102       1.582  -7.307  -3.012  1.00 90.82           H  
ATOM   1630  HG3 GLU A 102       2.811  -6.927  -1.816  1.00 90.82           H  
ATOM   1631  CD  GLU A 102       2.404  -9.026  -1.985  1.00 90.82           C  
ATOM   1632  OE1 GLU A 102       3.473  -9.311  -2.575  1.00 90.82           O  
ATOM   1633  OE2 GLU A 102       1.821  -9.886  -1.277  1.00 90.82           O  
ATOM   1634  N   ILE A 103      -1.499  -4.529  -0.568  1.00 92.33           N  
ATOM   1635  H   ILE A 103      -1.311  -4.168  -1.493  1.00 92.33           H  
ATOM   1636  CA  ILE A 103      -2.748  -4.108   0.071  1.00 92.33           C  
ATOM   1637  HA  ILE A 103      -2.601  -4.148   1.151  1.00 92.33           H  
ATOM   1638  C   ILE A 103      -3.870  -5.074  -0.339  1.00 92.33           C  
ATOM   1639  CB  ILE A 103      -3.106  -2.639  -0.253  1.00 92.33           C  
ATOM   1640  HB  ILE A 103      -3.317  -2.548  -1.318  1.00 92.33           H  
ATOM   1641  O   ILE A 103      -4.198  -5.159  -1.527  1.00 92.33           O  
ATOM   1642  CG1 ILE A 103      -1.923  -1.706   0.101  1.00 92.33           C  
ATOM   1643 HG12 ILE A 103      -1.052  -1.977  -0.496  1.00 92.33           H  
ATOM   1644 HG13 ILE A 103      -1.664  -1.844   1.151  1.00 92.33           H  
ATOM   1645  CG2 ILE A 103      -4.374  -2.248   0.538  1.00 92.33           C  
ATOM   1646 HG21 ILE A 103      -4.168  -2.255   1.608  1.00 92.33           H  
ATOM   1647 HG22 ILE A 103      -4.719  -1.258   0.238  1.00 92.33           H  
ATOM   1648 HG23 ILE A 103      -5.190  -2.938   0.322  1.00 92.33           H  
ATOM   1649  CD1 ILE A 103      -2.179  -0.213  -0.131  1.00 92.33           C  
ATOM   1650 HD11 ILE A 103      -1.311   0.354   0.206  1.00 92.33           H  
ATOM   1651 HD12 ILE A 103      -3.056   0.121   0.422  1.00 92.33           H  
ATOM   1652 HD13 ILE A 103      -2.347  -0.004  -1.188  1.00 92.33           H  
ATOM   1653  N   PRO A 104      -4.508  -5.781   0.615  1.00 86.12           N  
ATOM   1654  CA  PRO A 104      -5.632  -6.657   0.307  1.00 86.12           C  
ATOM   1655  HA  PRO A 104      -5.298  -7.407  -0.410  1.00 86.12           H  
ATOM   1656  C   PRO A 104      -6.818  -5.878  -0.269  1.00 86.12           C  
ATOM   1657  CB  PRO A 104      -6.005  -7.344   1.627  1.00 86.12           C  
ATOM   1658  HB2 PRO A 104      -6.809  -6.799   2.121  1.00 86.12           H  
ATOM   1659  HB3 PRO A 104      -6.294  -8.383   1.472  1.00 86.12           H  
ATOM   1660  O   PRO A 104      -7.174  -4.813   0.239  1.00 86.12           O  
ATOM   1661  CG  PRO A 104      -4.736  -7.235   2.472  1.00 86.12           C  
ATOM   1662  HG2 PRO A 104      -4.056  -8.049   2.220  1.00 86.12           H  
ATOM   1663  HG3 PRO A 104      -4.955  -7.233   3.540  1.00 86.12           H  
ATOM   1664  CD  PRO A 104      -4.135  -5.911   2.017  1.00 86.12           C  
ATOM   1665  HD2 PRO A 104      -4.559  -5.085   2.588  1.00 86.12           H  
ATOM   1666  HD3 PRO A 104      -3.054  -5.948   2.151  1.00 86.12           H  
ATOM   1667  N   THR A 105      -7.502  -6.452  -1.259  1.00 85.41           N  
ATOM   1668  H   THR A 105      -7.107  -7.269  -1.705  1.00 85.41           H  
ATOM   1669  CA  THR A 105      -8.648  -5.835  -1.950  1.00 85.41           C  
ATOM   1670  HA  THR A 105      -8.291  -4.973  -2.513  1.00 85.41           H  
ATOM   1671  C   THR A 105      -9.735  -5.326  -0.989  1.00 85.41           C  
ATOM   1672  CB  THR A 105      -9.208  -6.851  -2.964  1.00 85.41           C  
ATOM   1673  HB  THR A 105      -9.497  -7.769  -2.452  1.00 85.41           H  
ATOM   1674  O   THR A 105     -10.243  -4.218  -1.148  1.00 85.41           O  
ATOM   1675  CG2 THR A 105     -10.400  -6.301  -3.734  1.00 85.41           C  
ATOM   1676 HG21 THR A 105     -10.554  -6.871  -4.650  1.00 85.41           H  
ATOM   1677 HG22 THR A 105     -11.299  -6.346  -3.119  1.00 85.41           H  
ATOM   1678 HG23 THR A 105     -10.208  -5.262  -4.003  1.00 85.41           H  
ATOM   1679  OG1 THR A 105      -8.179  -7.140  -3.885  1.00 85.41           O  
ATOM   1680  HG1 THR A 105      -8.297  -8.005  -4.284  1.00 85.41           H  
ATOM   1681  N   GLN A 106     -10.025  -6.062   0.091  1.00 77.37           N  
ATOM   1682  H   GLN A 106      -9.564  -6.954   0.197  1.00 77.37           H  
ATOM   1683  CA  GLN A 106     -10.985  -5.633   1.121  1.00 77.37           C  
ATOM   1684  HA  GLN A 106     -11.952  -5.445   0.655  1.00 77.37           H  
ATOM   1685  C   GLN A 106     -10.568  -4.335   1.840  1.00 77.37           C  
ATOM   1686  CB  GLN A 106     -11.142  -6.748   2.163  1.00 77.37           C  
ATOM   1687  HB2 GLN A 106     -11.740  -6.368   2.992  1.00 77.37           H  
ATOM   1688  HB3 GLN A 106     -10.157  -7.010   2.548  1.00 77.37           H  
ATOM   1689  O   GLN A 106     -11.417  -3.514   2.187  1.00 77.37           O  
ATOM   1690  CG  GLN A 106     -11.831  -8.010   1.618  1.00 77.37           C  
ATOM   1691  HG2 GLN A 106     -11.284  -8.390   0.755  1.00 77.37           H  
ATOM   1692  HG3 GLN A 106     -12.844  -7.758   1.301  1.00 77.37           H  
ATOM   1693  CD  GLN A 106     -11.903  -9.119   2.666  1.00 77.37           C  
ATOM   1694  NE2 GLN A 106     -12.527 -10.236   2.369  1.00 77.37           N  
ATOM   1695 HE21 GLN A 106     -12.562 -10.917   3.114  1.00 77.37           H  
ATOM   1696 HE22 GLN A 106     -13.006 -10.361   1.488  1.00 77.37           H  
ATOM   1697  OE1 GLN A 106     -11.381  -9.012   3.760  1.00 77.37           O  
ATOM   1698  N   ARG A 107      -9.261  -4.120   2.050  1.00 84.15           N  
ATOM   1699  H   ARG A 107      -8.600  -4.749   1.616  1.00 84.15           H  
ATOM   1700  CA  ARG A 107      -8.739  -2.906   2.696  1.00 84.15           C  
ATOM   1701  HA  ARG A 107      -9.369  -2.658   3.550  1.00 84.15           H  
ATOM   1702  C   ARG A 107      -8.831  -1.694   1.770  1.00 84.15           C  
ATOM   1703  CB  ARG A 107      -7.292  -3.120   3.175  1.00 84.15           C  
ATOM   1704  HB2 ARG A 107      -6.928  -2.189   3.609  1.00 84.15           H  
ATOM   1705  HB3 ARG A 107      -6.660  -3.346   2.317  1.00 84.15           H  
ATOM   1706  O   ARG A 107      -9.102  -0.598   2.255  1.00 84.15           O  
ATOM   1707  CG  ARG A 107      -7.118  -4.239   4.214  1.00 84.15           C  
ATOM   1708  HG2 ARG A 107      -7.450  -5.189   3.797  1.00 84.15           H  
ATOM   1709  HG3 ARG A 107      -6.054  -4.325   4.435  1.00 84.15           H  
ATOM   1710  CD  ARG A 107      -7.879  -3.968   5.520  1.00 84.15           C  
ATOM   1711  HD2 ARG A 107      -8.947  -4.068   5.328  1.00 84.15           H  
ATOM   1712  HD3 ARG A 107      -7.680  -2.947   5.848  1.00 84.15           H  
ATOM   1713  NE  ARG A 107      -7.476  -4.915   6.578  1.00 84.15           N  
ATOM   1714  HE  ARG A 107      -6.736  -5.567   6.361  1.00 84.15           H  
ATOM   1715  NH1 ARG A 107      -9.026  -4.335   8.187  1.00 84.15           N  
ATOM   1716 HH11 ARG A 107      -9.392  -3.566   7.644  1.00 84.15           H  
ATOM   1717 HH12 ARG A 107      -9.475  -4.653   9.034  1.00 84.15           H  
ATOM   1718  NH2 ARG A 107      -7.696  -6.043   8.548  1.00 84.15           N  
ATOM   1719 HH21 ARG A 107      -8.287  -6.202   9.351  1.00 84.15           H  
ATOM   1720 HH22 ARG A 107      -6.965  -6.706   8.334  1.00 84.15           H  
ATOM   1721  CZ  ARG A 107      -8.056  -5.082   7.754  1.00 84.15           C  
ATOM   1722  N   LEU A 108      -8.684  -1.890   0.457  1.00 86.80           N  
ATOM   1723  H   LEU A 108      -8.460  -2.818   0.129  1.00 86.80           H  
ATOM   1724  CA  LEU A 108      -8.936  -0.833  -0.528  1.00 86.80           C  
ATOM   1725  HA  LEU A 108      -8.365   0.053  -0.254  1.00 86.80           H  
ATOM   1726  C   LEU A 108     -10.404  -0.404  -0.555  1.00 86.80           C  
ATOM   1727  CB  LEU A 108      -8.525  -1.289  -1.931  1.00 86.80           C  
ATOM   1728  HB2 LEU A 108      -8.962  -0.599  -2.653  1.00 86.80           H  
ATOM   1729  HB3 LEU A 108      -8.951  -2.273  -2.126  1.00 86.80           H  
ATOM   1730  O   LEU A 108     -10.672   0.788  -0.650  1.00 86.80           O  
ATOM   1731  CG  LEU A 108      -7.015  -1.334  -2.189  1.00 86.80           C  
ATOM   1732  HG  LEU A 108      -6.534  -1.975  -1.451  1.00 86.80           H  
ATOM   1733  CD1 LEU A 108      -6.812  -1.940  -3.576  1.00 86.80           C  
ATOM   1734 HD11 LEU A 108      -6.061  -1.371  -4.124  1.00 86.80           H  
ATOM   1735 HD12 LEU A 108      -7.733  -1.893  -4.156  1.00 86.80           H  
ATOM   1736 HD13 LEU A 108      -6.507  -2.982  -3.481  1.00 86.80           H  
ATOM   1737  CD2 LEU A 108      -6.372   0.057  -2.139  1.00 86.80           C  
ATOM   1738 HD21 LEU A 108      -6.850   0.718  -2.861  1.00 86.80           H  
ATOM   1739 HD22 LEU A 108      -6.452   0.485  -1.140  1.00 86.80           H  
ATOM   1740 HD23 LEU A 108      -5.312  -0.022  -2.384  1.00 86.80           H  
ATOM   1741  N   GLY A 109     -11.348  -1.339  -0.405  1.00 78.26           N  
ATOM   1742  H   GLY A 109     -11.075  -2.311  -0.415  1.00 78.26           H  
ATOM   1743  CA  GLY A 109     -12.769  -0.995  -0.287  1.00 78.26           C  
ATOM   1744  HA2 GLY A 109     -13.100  -0.498  -1.198  1.00 78.26           H  
ATOM   1745  HA3 GLY A 109     -13.347  -1.910  -0.155  1.00 78.26           H  
ATOM   1746  C   GLY A 109     -13.051  -0.067   0.902  1.00 78.26           C  
ATOM   1747  O   GLY A 109     -13.748   0.936   0.759  1.00 78.26           O  
ATOM   1748  N   ALA A 110     -12.439  -0.344   2.059  1.00 73.87           N  
ATOM   1749  H   ALA A 110     -11.889  -1.189   2.121  1.00 73.87           H  
ATOM   1750  CA  ALA A 110     -12.546   0.517   3.240  1.00 73.87           C  
ATOM   1751  HA  ALA A 110     -13.602   0.687   3.448  1.00 73.87           H  
ATOM   1752  C   ALA A 110     -11.898   1.898   3.029  1.00 73.87           C  
ATOM   1753  CB  ALA A 110     -11.929  -0.213   4.439  1.00 73.87           C  
ATOM   1754  HB1 ALA A 110     -12.055   0.394   5.335  1.00 73.87           H  
ATOM   1755  HB2 ALA A 110     -10.865  -0.382   4.270  1.00 73.87           H  
ATOM   1756  HB3 ALA A 110     -12.429  -1.170   4.586  1.00 73.87           H  
ATOM   1757  O   ALA A 110     -12.455   2.908   3.455  1.00 73.87           O  
ATOM   1758  N   LEU A 111     -10.748   1.955   2.348  1.00 79.59           N  
ATOM   1759  H   LEU A 111     -10.325   1.090   2.046  1.00 79.59           H  
ATOM   1760  CA  LEU A 111     -10.103   3.214   1.963  1.00 79.59           C  
ATOM   1761  HA  LEU A 111      -9.934   3.810   2.860  1.00 79.59           H  
ATOM   1762  C   LEU A 111     -10.997   4.038   1.023  1.00 79.59           C  
ATOM   1763  CB  LEU A 111      -8.749   2.893   1.308  1.00 79.59           C  
ATOM   1764  HB2 LEU A 111      -8.119   2.366   2.025  1.00 79.59           H  
ATOM   1765  HB3 LEU A 111      -8.923   2.225   0.464  1.00 79.59           H  
ATOM   1766  O   LEU A 111     -11.179   5.231   1.248  1.00 79.59           O  
ATOM   1767  CG  LEU A 111      -7.997   4.127   0.780  1.00 79.59           C  
ATOM   1768  HG  LEU A 111      -8.641   4.711   0.123  1.00 79.59           H  
ATOM   1769  CD1 LEU A 111      -7.510   5.017   1.920  1.00 79.59           C  
ATOM   1770 HD11 LEU A 111      -6.862   5.793   1.513  1.00 79.59           H  
ATOM   1771 HD12 LEU A 111      -6.947   4.432   2.648  1.00 79.59           H  
ATOM   1772 HD13 LEU A 111      -8.362   5.488   2.410  1.00 79.59           H  
ATOM   1773  CD2 LEU A 111      -6.795   3.679  -0.044  1.00 79.59           C  
ATOM   1774 HD21 LEU A 111      -7.129   3.060  -0.877  1.00 79.59           H  
ATOM   1775 HD22 LEU A 111      -6.098   3.114   0.574  1.00 79.59           H  
ATOM   1776 HD23 LEU A 111      -6.299   4.558  -0.455  1.00 79.59           H  
ATOM   1777  N   TYR A 112     -11.582   3.404   0.003  1.00 74.03           N  
ATOM   1778  H   TYR A 112     -11.379   2.425  -0.138  1.00 74.03           H  
ATOM   1779  CA  TYR A 112     -12.445   4.071  -0.972  1.00 74.03           C  
ATOM   1780  HA  TYR A 112     -11.872   4.866  -1.450  1.00 74.03           H  
ATOM   1781  C   TYR A 112     -13.667   4.721  -0.314  1.00 74.03           C  
ATOM   1782  CB  TYR A 112     -12.870   3.070  -2.051  1.00 74.03           C  
ATOM   1783  HB2 TYR A 112     -13.491   2.295  -1.603  1.00 74.03           H  
ATOM   1784  HB3 TYR A 112     -11.984   2.582  -2.456  1.00 74.03           H  
ATOM   1785  O   TYR A 112     -14.030   5.844  -0.649  1.00 74.03           O  
ATOM   1786  CG  TYR A 112     -13.628   3.723  -3.190  1.00 74.03           C  
ATOM   1787  CD1 TYR A 112     -15.036   3.684  -3.217  1.00 74.03           C  
ATOM   1788  HD1 TYR A 112     -15.583   3.175  -2.438  1.00 74.03           H  
ATOM   1789  CD2 TYR A 112     -12.924   4.408  -4.200  1.00 74.03           C  
ATOM   1790  HD2 TYR A 112     -11.845   4.450  -4.180  1.00 74.03           H  
ATOM   1791  CE1 TYR A 112     -15.737   4.324  -4.258  1.00 74.03           C  
ATOM   1792  HE1 TYR A 112     -16.816   4.312  -4.295  1.00 74.03           H  
ATOM   1793  CE2 TYR A 112     -13.621   5.046  -5.243  1.00 74.03           C  
ATOM   1794  HE2 TYR A 112     -13.077   5.555  -6.025  1.00 74.03           H  
ATOM   1795  OH  TYR A 112     -15.711   5.576  -6.297  1.00 74.03           O  
ATOM   1796  HH  TYR A 112     -15.136   5.993  -6.942  1.00 74.03           H  
ATOM   1797  CZ  TYR A 112     -15.030   4.998  -5.275  1.00 74.03           C  
ATOM   1798  N   ALA A 113     -14.251   4.077   0.699  1.00 68.92           N  
ATOM   1799  H   ALA A 113     -13.935   3.145   0.926  1.00 68.92           H  
ATOM   1800  CA  ALA A 113     -15.360   4.650   1.461  1.00 68.92           C  
ATOM   1801  HA  ALA A 113     -16.155   4.919   0.765  1.00 68.92           H  
ATOM   1802  C   ALA A 113     -14.981   5.935   2.235  1.00 68.92           C  
ATOM   1803  CB  ALA A 113     -15.887   3.562   2.402  1.00 68.92           C  
ATOM   1804  HB1 ALA A 113     -16.174   2.682   1.826  1.00 68.92           H  
ATOM   1805  HB2 ALA A 113     -16.760   3.935   2.938  1.00 68.92           H  
ATOM   1806  HB3 ALA A 113     -15.117   3.285   3.122  1.00 68.92           H  
ATOM   1807  O   ALA A 113     -15.845   6.759   2.549  1.00 68.92           O  
ATOM   1808  N   LEU A 114     -13.695   6.142   2.546  1.00 68.27           N  
ATOM   1809  H   LEU A 114     -13.012   5.462   2.245  1.00 68.27           H  
ATOM   1810  CA  LEU A 114     -13.217   7.361   3.208  1.00 68.27           C  
ATOM   1811  HA  LEU A 114     -13.991   7.707   3.892  1.00 68.27           H  
ATOM   1812  C   LEU A 114     -12.963   8.522   2.244  1.00 68.27           C  
ATOM   1813  CB  LEU A 114     -11.954   7.065   4.027  1.00 68.27           C  
ATOM   1814  HB2 LEU A 114     -11.568   8.010   4.409  1.00 68.27           H  
ATOM   1815  HB3 LEU A 114     -11.192   6.642   3.373  1.00 68.27           H  
ATOM   1816  O   LEU A 114     -12.847   9.666   2.689  1.00 68.27           O  
ATOM   1817  CG  LEU A 114     -12.173   6.125   5.219  1.00 68.27           C  
ATOM   1818  HG  LEU A 114     -12.478   5.138   4.871  1.00 68.27           H  
ATOM   1819  CD1 LEU A 114     -10.853   6.002   5.969  1.00 68.27           C  
ATOM   1820 HD11 LEU A 114     -10.099   5.577   5.306  1.00 68.27           H  
ATOM   1821 HD12 LEU A 114     -10.999   5.358   6.836  1.00 68.27           H  
ATOM   1822 HD13 LEU A 114     -10.515   6.980   6.312  1.00 68.27           H  
ATOM   1823  CD2 LEU A 114     -13.216   6.650   6.212  1.00 68.27           C  
ATOM   1824 HD21 LEU A 114     -12.970   7.667   6.515  1.00 68.27           H  
ATOM   1825 HD22 LEU A 114     -13.237   6.008   7.093  1.00 68.27           H  
ATOM   1826 HD23 LEU A 114     -14.208   6.619   5.760  1.00 68.27           H  
ATOM   1827  N   ILE A 115     -12.909   8.257   0.945  1.00 64.22           N  
ATOM   1828  H   ILE A 115     -13.084   7.312   0.633  1.00 64.22           H  
ATOM   1829  CA  ILE A 115     -12.690   9.274  -0.074  1.00 64.22           C  
ATOM   1830  HA  ILE A 115     -11.888   9.931   0.263  1.00 64.22           H  
ATOM   1831  C   ILE A 115     -13.987  10.089  -0.282  1.00 64.22           C  
ATOM   1832  CB  ILE A 115     -12.186   8.584  -1.349  1.00 64.22           C  
ATOM   1833  HB  ILE A 115     -12.835   7.735  -1.563  1.00 64.22           H  
ATOM   1834  O   ILE A 115     -15.051   9.497  -0.473  1.00 64.22           O  
ATOM   1835  CG1 ILE A 115     -10.742   8.053  -1.126  1.00 64.22           C  
ATOM   1836 HG12 ILE A 115     -10.053   8.893  -1.032  1.00 64.22           H  
ATOM   1837 HG13 ILE A 115     -10.712   7.504  -0.185  1.00 64.22           H  
ATOM   1838  CG2 ILE A 115     -12.336   9.534  -2.532  1.00 64.22           C  
ATOM   1839 HG21 ILE A 115     -11.699  10.412  -2.424  1.00 64.22           H  
ATOM   1840 HG22 ILE A 115     -13.366   9.863  -2.669  1.00 64.22           H  
ATOM   1841 HG23 ILE A 115     -12.132   8.961  -3.437  1.00 64.22           H  
ATOM   1842  CD1 ILE A 115     -10.210   7.090  -2.198  1.00 64.22           C  
ATOM   1843 HD11 ILE A 115     -11.013   6.456  -2.574  1.00 64.22           H  
ATOM   1844 HD12 ILE A 115      -9.431   6.463  -1.764  1.00 64.22           H  
ATOM   1845 HD13 ILE A 115      -9.773   7.633  -3.036  1.00 64.22           H  
ATOM   1846  N   PRO A 116     -13.944  11.437  -0.256  1.00 53.04           N  
ATOM   1847  CA  PRO A 116     -15.112  12.287  -0.509  1.00 53.04           C  
ATOM   1848  HA  PRO A 116     -15.868  12.047   0.238  1.00 53.04           H  
ATOM   1849  C   PRO A 116     -15.729  12.122  -1.909  1.00 53.04           C  
ATOM   1850  CB  PRO A 116     -14.639  13.728  -0.291  1.00 53.04           C  
ATOM   1851  HB2 PRO A 116     -14.329  14.168  -1.239  1.00 53.04           H  
ATOM   1852  HB3 PRO A 116     -15.409  14.342   0.176  1.00 53.04           H  
ATOM   1853  O   PRO A 116     -15.029  11.969  -2.906  1.00 53.04           O  
ATOM   1854  CG  PRO A 116     -13.414  13.579   0.606  1.00 53.04           C  
ATOM   1855  HG2 PRO A 116     -13.729  13.495   1.646  1.00 53.04           H  
ATOM   1856  HG3 PRO A 116     -12.717  14.407   0.477  1.00 53.04           H  
ATOM   1857  CD  PRO A 116     -12.812  12.257   0.144  1.00 53.04           C  
ATOM   1858  HD2 PRO A 116     -12.163  12.421  -0.716  1.00 53.04           H  
ATOM   1859  HD3 PRO A 116     -12.252  11.814   0.967  1.00 53.04           H  
ATOM   1860  N   ASN A 117     -17.059  12.232  -1.985  1.00 54.00           N  
ATOM   1861  H   ASN A 117     -17.571  12.397  -1.130  1.00 54.00           H  
ATOM   1862  CA  ASN A 117     -17.846  11.903  -3.179  1.00 54.00           C  
ATOM   1863  HA  ASN A 117     -17.507  10.929  -3.530  1.00 54.00           H  
ATOM   1864  C   ASN A 117     -17.656  12.885  -4.355  1.00 54.00           C  
ATOM   1865  CB  ASN A 117     -19.328  11.801  -2.750  1.00 54.00           C  
ATOM   1866  HB2 ASN A 117     -19.850  12.726  -2.993  1.00 54.00           H  
ATOM   1867  HB3 ASN A 117     -19.398  11.645  -1.674  1.00 54.00           H  
ATOM   1868  O   ASN A 117     -17.667  12.467  -5.507  1.00 54.00           O  
ATOM   1869  CG  ASN A 117     -20.072  10.643  -3.391  1.00 54.00           C  
ATOM   1870  ND2 ASN A 117     -21.314  10.431  -3.027  1.00 54.00           N  
ATOM   1871 HD21 ASN A 117     -21.799  11.061  -2.404  1.00 54.00           H  
ATOM   1872 HD22 ASN A 117     -21.758   9.654  -3.495  1.00 54.00           H  
ATOM   1873  OD1 ASN A 117     -19.560   9.892  -4.189  1.00 54.00           O  
ATOM   1874  N   GLU A 118     -17.422  14.178  -4.094  1.00 49.44           N  
ATOM   1875  H   GLU A 118     -17.429  14.501  -3.137  1.00 49.44           H  
ATOM   1876  CA  GLU A 118     -17.188  15.172  -5.163  1.00 49.44           C  
ATOM   1877  HA  GLU A 118     -18.065  15.223  -5.808  1.00 49.44           H  
ATOM   1878  C   GLU A 118     -15.993  14.808  -6.059  1.00 49.44           C  
ATOM   1879  CB  GLU A 118     -16.932  16.560  -4.557  1.00 49.44           C  
ATOM   1880  HB2 GLU A 118     -16.151  16.480  -3.802  1.00 49.44           H  
ATOM   1881  HB3 GLU A 118     -16.577  17.214  -5.354  1.00 49.44           H  
ATOM   1882  O   GLU A 118     -15.995  15.100  -7.257  1.00 49.44           O  
ATOM   1883  CG  GLU A 118     -18.186  17.198  -3.942  1.00 49.44           C  
ATOM   1884  HG2 GLU A 118     -18.523  16.577  -3.112  1.00 49.44           H  
ATOM   1885  HG3 GLU A 118     -18.973  17.213  -4.696  1.00 49.44           H  
ATOM   1886  CD  GLU A 118     -17.939  18.632  -3.438  1.00 49.44           C  
ATOM   1887  OE1 GLU A 118     -18.927  19.255  -2.994  1.00 49.44           O  
ATOM   1888  OE2 GLU A 118     -16.774  19.088  -3.487  1.00 49.44           O  
ATOM   1889  N   GLN A 119     -14.992  14.128  -5.490  1.00 50.37           N  
ATOM   1890  H   GLN A 119     -15.075  13.877  -4.515  1.00 50.37           H  
ATOM   1891  CA  GLN A 119     -13.851  13.597  -6.231  1.00 50.37           C  
ATOM   1892  HA  GLN A 119     -13.536  14.331  -6.973  1.00 50.37           H  
ATOM   1893  C   GLN A 119     -14.202  12.318  -7.006  1.00 50.37           C  
ATOM   1894  CB  GLN A 119     -12.681  13.360  -5.267  1.00 50.37           C  
ATOM   1895  HB2 GLN A 119     -11.886  12.863  -5.823  1.00 50.37           H  
ATOM   1896  HB3 GLN A 119     -12.991  12.706  -4.452  1.00 50.37           H  
ATOM   1897  O   GLN A 119     -13.638  12.087  -8.071  1.00 50.37           O  
ATOM   1898  CG  GLN A 119     -12.120  14.674  -4.704  1.00 50.37           C  
ATOM   1899  HG2 GLN A 119     -12.896  15.200  -4.148  1.00 50.37           H  
ATOM   1900  HG3 GLN A 119     -11.806  15.308  -5.533  1.00 50.37           H  
ATOM   1901  CD  GLN A 119     -10.940  14.453  -3.763  1.00 50.37           C  
ATOM   1902  NE2 GLN A 119      -9.774  14.985  -4.069  1.00 50.37           N  
ATOM   1903 HE21 GLN A 119      -9.021  14.791  -3.425  1.00 50.37           H  
ATOM   1904 HE22 GLN A 119      -9.641  15.484  -4.937  1.00 50.37           H  
ATOM   1905  OE1 GLN A 119     -11.056  13.836  -2.715  1.00 50.37           O  
ATOM   1906  N   GLN A 120     -15.171  11.524  -6.535  1.00 49.65           N  
ATOM   1907  H   GLN A 120     -15.673  11.811  -5.707  1.00 49.65           H  
ATOM   1908  CA  GLN A 120     -15.631  10.317  -7.232  1.00 49.65           C  
ATOM   1909  HA  GLN A 120     -14.758   9.729  -7.514  1.00 49.65           H  
ATOM   1910  C   GLN A 120     -16.376  10.660  -8.533  1.00 49.65           C  
ATOM   1911  CB  GLN A 120     -16.519   9.448  -6.317  1.00 49.65           C  
ATOM   1912  HB2 GLN A 120     -16.830   8.572  -6.887  1.00 49.65           H  
ATOM   1913  HB3 GLN A 120     -17.419   9.997  -6.041  1.00 49.65           H  
ATOM   1914  O   GLN A 120     -16.115  10.048  -9.565  1.00 49.65           O  
ATOM   1915  CG  GLN A 120     -15.810   8.962  -5.041  1.00 49.65           C  
ATOM   1916  HG2 GLN A 120     -15.528   9.822  -4.434  1.00 49.65           H  
ATOM   1917  HG3 GLN A 120     -14.899   8.431  -5.317  1.00 49.65           H  
ATOM   1918  CD  GLN A 120     -16.666   8.029  -4.180  1.00 49.65           C  
ATOM   1919  NE2 GLN A 120     -16.196   7.651  -3.012  1.00 49.65           N  
ATOM   1920 HE21 GLN A 120     -15.316   7.993  -2.651  1.00 49.65           H  
ATOM   1921 HE22 GLN A 120     -16.768   6.993  -2.502  1.00 49.65           H  
ATOM   1922  OE1 GLN A 120     -17.753   7.600  -4.520  1.00 49.65           O  
ATOM   1923  N   THR A 121     -17.275  11.655  -8.523  1.00 46.70           N  
ATOM   1924  H   THR A 121     -17.496  12.096  -7.641  1.00 46.70           H  
ATOM   1925  CA  THR A 121     -18.113  11.980  -9.696  1.00 46.70           C  
ATOM   1926  HA  THR A 121     -18.472  11.044 -10.127  1.00 46.70           H  
ATOM   1927  C   THR A 121     -17.381  12.697 -10.825  1.00 46.70           C  
ATOM   1928  CB  THR A 121     -19.343  12.819  -9.313  1.00 46.70           C  
ATOM   1929  HB  THR A 121     -19.712  13.348 -10.192  1.00 46.70           H  
ATOM   1930  O   THR A 121     -17.694  12.462 -11.988  1.00 46.70           O  
ATOM   1931  CG2 THR A 121     -20.471  11.933  -8.793  1.00 46.70           C  
ATOM   1932 HG21 THR A 121     -20.768  11.220  -9.562  1.00 46.70           H  
ATOM   1933 HG22 THR A 121     -20.139  11.393  -7.907  1.00 46.70           H  
ATOM   1934 HG23 THR A 121     -21.330  12.553  -8.534  1.00 46.70           H  
ATOM   1935  OG1 THR A 121     -19.040  13.757  -8.299  1.00 46.70           O  
ATOM   1936  HG1 THR A 121     -18.369  14.365  -8.618  1.00 46.70           H  
ATOM   1937  N   LYS A 122     -16.413  13.576 -10.529  1.00 46.15           N  
ATOM   1938  H   LYS A 122     -16.144  13.697  -9.563  1.00 46.15           H  
ATOM   1939  CA  LYS A 122     -15.751  14.378 -11.577  1.00 46.15           C  
ATOM   1940  HA  LYS A 122     -16.513  14.820 -12.219  1.00 46.15           H  
ATOM   1941  C   LYS A 122     -14.882  13.554 -12.533  1.00 46.15           C  
ATOM   1942  CB  LYS A 122     -14.918  15.508 -10.945  1.00 46.15           C  
ATOM   1943  HB2 LYS A 122     -14.181  15.848 -11.672  1.00 46.15           H  
ATOM   1944  HB3 LYS A 122     -14.382  15.129 -10.075  1.00 46.15           H  
ATOM   1945  O   LYS A 122     -14.579  14.035 -13.618  1.00 46.15           O  
ATOM   1946  CG  LYS A 122     -15.781  16.715 -10.551  1.00 46.15           C  
ATOM   1947  HG2 LYS A 122     -16.333  17.060 -11.425  1.00 46.15           H  
ATOM   1948  HG3 LYS A 122     -16.490  16.420  -9.778  1.00 46.15           H  
ATOM   1949  CD  LYS A 122     -14.899  17.858 -10.031  1.00 46.15           C  
ATOM   1950  HD2 LYS A 122     -14.165  18.121 -10.793  1.00 46.15           H  
ATOM   1951  HD3 LYS A 122     -14.378  17.519  -9.135  1.00 46.15           H  
ATOM   1952  CE  LYS A 122     -15.757  19.084  -9.699  1.00 46.15           C  
ATOM   1953  HE2 LYS A 122     -16.515  18.786  -8.974  1.00 46.15           H  
ATOM   1954  HE3 LYS A 122     -16.271  19.405 -10.605  1.00 46.15           H  
ATOM   1955  NZ  LYS A 122     -14.939  20.194  -9.149  1.00 46.15           N  
ATOM   1956  HZ1 LYS A 122     -14.488  19.903  -8.293  1.00 46.15           H  
ATOM   1957  HZ2 LYS A 122     -14.231  20.480  -9.810  1.00 46.15           H  
ATOM   1958  HZ3 LYS A 122     -15.523  20.990  -8.934  1.00 46.15           H  
ATOM   1959  N   MET A 123     -14.447  12.359 -12.130  1.00 47.69           N  
ATOM   1960  H   MET A 123     -14.758  12.021 -11.231  1.00 47.69           H  
ATOM   1961  CA  MET A 123     -13.307  11.671 -12.762  1.00 47.69           C  
ATOM   1962  HA  MET A 123     -12.973  12.248 -13.624  1.00 47.69           H  
ATOM   1963  C   MET A 123     -13.653  10.285 -13.301  1.00 47.69           C  
ATOM   1964  CB  MET A 123     -12.126  11.608 -11.781  1.00 47.69           C  
ATOM   1965  HB2 MET A 123     -11.225  11.343 -12.334  1.00 47.69           H  
ATOM   1966  HB3 MET A 123     -12.304  10.840 -11.027  1.00 47.69           H  
ATOM   1967  O   MET A 123     -12.774   9.546 -13.725  1.00 47.69           O  
ATOM   1968  CG  MET A 123     -11.936  12.954 -11.074  1.00 47.69           C  
ATOM   1969  HG2 MET A 123     -12.579  12.968 -10.194  1.00 47.69           H  
ATOM   1970  HG3 MET A 123     -12.270  13.758 -11.731  1.00 47.69           H  
ATOM   1971  SD  MET A 123     -10.275  13.361 -10.550  1.00 47.69           S  
ATOM   1972  CE  MET A 123      -9.722  13.781 -12.210  1.00 47.69           C  
ATOM   1973  HE1 MET A 123      -9.587  12.866 -12.785  1.00 47.69           H  
ATOM   1974  HE2 MET A 123      -8.811  14.376 -12.145  1.00 47.69           H  
ATOM   1975  HE3 MET A 123     -10.470  14.398 -12.709  1.00 47.69           H  
ATOM   1976  N   ALA A 124     -14.935   9.921 -13.286  1.00 47.18           N  
ATOM   1977  H   ALA A 124     -15.619  10.582 -12.945  1.00 47.18           H  
ATOM   1978  CA  ALA A 124     -15.377   8.557 -13.535  1.00 47.18           C  
ATOM   1979  HA  ALA A 124     -14.719   7.888 -12.982  1.00 47.18           H  
ATOM   1980  C   ALA A 124     -15.304   8.109 -15.002  1.00 47.18           C  
ATOM   1981  CB  ALA A 124     -16.791   8.400 -12.963  1.00 47.18           C  
ATOM   1982  HB1 ALA A 124     -17.489   9.034 -13.511  1.00 47.18           H  
ATOM   1983  HB2 ALA A 124     -17.112   7.362 -13.046  1.00 47.18           H  
ATOM   1984  HB3 ALA A 124     -16.798   8.682 -11.910  1.00 47.18           H  
ATOM   1985  O   ALA A 124     -15.795   7.024 -15.292  1.00 47.18           O  
ATOM   1986  N   VAL A 125     -14.739   8.892 -15.932  1.00 42.74           N  
ATOM   1987  H   VAL A 125     -14.223   9.705 -15.629  1.00 42.74           H  
ATOM   1988  CA  VAL A 125     -14.515   8.376 -17.289  1.00 42.74           C  
ATOM   1989  HA  VAL A 125     -15.427   7.881 -17.622  1.00 42.74           H  
ATOM   1990  C   VAL A 125     -13.377   7.360 -17.190  1.00 42.74           C  
ATOM   1991  CB  VAL A 125     -14.214   9.468 -18.330  1.00 42.74           C  
ATOM   1992  HB  VAL A 125     -13.281   9.974 -18.085  1.00 42.74           H  
ATOM   1993  O   VAL A 125     -12.239   7.768 -16.953  1.00 42.74           O  
ATOM   1994  CG1 VAL A 125     -14.106   8.841 -19.729  1.00 42.74           C  
ATOM   1995 HG11 VAL A 125     -13.263   8.151 -19.765  1.00 42.74           H  
ATOM   1996 HG12 VAL A 125     -13.931   9.623 -20.468  1.00 42.74           H  
ATOM   1997 HG13 VAL A 125     -15.022   8.307 -19.979  1.00 42.74           H  
ATOM   1998  CG2 VAL A 125     -15.340  10.510 -18.372  1.00 42.74           C  
ATOM   1999 HG21 VAL A 125     -16.293  10.026 -18.587  1.00 42.74           H  
ATOM   2000 HG22 VAL A 125     -15.128  11.248 -19.145  1.00 42.74           H  
ATOM   2001 HG23 VAL A 125     -15.407  11.028 -17.415  1.00 42.74           H  
ATOM   2002  N   PRO A 126     -13.641   6.049 -17.345  1.00 47.40           N  
ATOM   2003  CA  PRO A 126     -12.590   5.053 -17.325  1.00 47.40           C  
ATOM   2004  HA  PRO A 126     -11.934   5.211 -16.468  1.00 47.40           H  
ATOM   2005  C   PRO A 126     -11.817   5.239 -18.623  1.00 47.40           C  
ATOM   2006  CB  PRO A 126     -13.282   3.683 -17.205  1.00 47.40           C  
ATOM   2007  HB2 PRO A 126     -13.141   3.082 -18.103  1.00 47.40           H  
ATOM   2008  HB3 PRO A 126     -12.908   3.136 -16.339  1.00 47.40           H  
ATOM   2009  O   PRO A 126     -12.234   4.783 -19.688  1.00 47.40           O  
ATOM   2010  CG  PRO A 126     -14.766   4.010 -17.031  1.00 47.40           C  
ATOM   2011  HG2 PRO A 126     -15.005   4.080 -15.970  1.00 47.40           H  
ATOM   2012  HG3 PRO A 126     -15.404   3.277 -17.523  1.00 47.40           H  
ATOM   2013  CD  PRO A 126     -14.892   5.385 -17.668  1.00 47.40           C  
ATOM   2014  HD2 PRO A 126     -15.787   5.888 -17.301  1.00 47.40           H  
ATOM   2015  HD3 PRO A 126     -14.963   5.277 -18.750  1.00 47.40           H  
ATOM   2016  N   THR A 127     -10.714   5.975 -18.578  1.00 46.06           N  
ATOM   2017  H   THR A 127     -10.504   6.512 -17.749  1.00 46.06           H  
ATOM   2018  CA  THR A 127      -9.824   6.018 -19.727  1.00 46.06           C  
ATOM   2019  HA  THR A 127     -10.428   6.121 -20.628  1.00 46.06           H  
ATOM   2020  C   THR A 127      -9.121   4.668 -19.750  1.00 46.06           C  
ATOM   2021  CB  THR A 127      -8.832   7.194 -19.685  1.00 46.06           C  
ATOM   2022  HB  THR A 127      -7.901   6.892 -19.205  1.00 46.06           H  
ATOM   2023  O   THR A 127      -8.351   4.360 -18.850  1.00 46.06           O  
ATOM   2024  CG2 THR A 127      -8.553   7.684 -21.107  1.00 46.06           C  
ATOM   2025 HG21 THR A 127      -9.470   8.069 -21.553  1.00 46.06           H  
ATOM   2026 HG22 THR A 127      -8.166   6.865 -21.714  1.00 46.06           H  
ATOM   2027 HG23 THR A 127      -7.812   8.483 -21.071  1.00 46.06           H  
ATOM   2028  OG1 THR A 127      -9.357   8.307 -19.002  1.00 46.06           O  
ATOM   2029  HG1 THR A 127      -8.832   8.469 -18.215  1.00 46.06           H  
ATOM   2030  N   GLU A 128      -9.359   3.840 -20.767  1.00 49.87           N  
ATOM   2031  H   GLU A 128     -10.132   4.050 -21.383  1.00 49.87           H  
ATOM   2032  CA  GLU A 128      -8.669   2.545 -20.940  1.00 49.87           C  
ATOM   2033  HA  GLU A 128      -8.953   1.885 -20.121  1.00 49.87           H  
ATOM   2034  C   GLU A 128      -7.129   2.696 -20.916  1.00 49.87           C  
ATOM   2035  CB  GLU A 128      -9.131   1.935 -22.276  1.00 49.87           C  
ATOM   2036  HB2 GLU A 128      -8.337   2.051 -23.014  1.00 49.87           H  
ATOM   2037  HB3 GLU A 128     -10.005   2.474 -22.642  1.00 49.87           H  
ATOM   2038  O   GLU A 128      -6.391   1.767 -20.589  1.00 49.87           O  
ATOM   2039  CG  GLU A 128      -9.513   0.455 -22.152  1.00 49.87           C  
ATOM   2040  HG2 GLU A 128      -8.653  -0.098 -21.773  1.00 49.87           H  
ATOM   2041  HG3 GLU A 128     -10.321   0.366 -21.426  1.00 49.87           H  
ATOM   2042  CD  GLU A 128      -9.962  -0.153 -23.492  1.00 49.87           C  
ATOM   2043  OE1 GLU A 128     -10.378  -1.332 -23.466  1.00 49.87           O  
ATOM   2044  OE2 GLU A 128      -9.858   0.545 -24.528  1.00 49.87           O  
ATOM   2045  N   LYS A 129      -6.661   3.917 -21.210  1.00 58.07           N  
ATOM   2046  H   LYS A 129      -7.371   4.597 -21.437  1.00 58.07           H  
ATOM   2047  CA  LYS A 129      -5.275   4.394 -21.136  1.00 58.07           C  
ATOM   2048  HA  LYS A 129      -4.610   3.556 -21.344  1.00 58.07           H  
ATOM   2049  C   LYS A 129      -4.847   4.909 -19.755  1.00 58.07           C  
ATOM   2050  CB  LYS A 129      -5.060   5.478 -22.203  1.00 58.07           C  
ATOM   2051  HB2 LYS A 129      -4.058   5.891 -22.095  1.00 58.07           H  
ATOM   2052  HB3 LYS A 129      -5.777   6.286 -22.051  1.00 58.07           H  
ATOM   2053  O   LYS A 129      -3.836   5.599 -19.670  1.00 58.07           O  
ATOM   2054  CG  LYS A 129      -5.179   4.934 -23.628  1.00 58.07           C  
ATOM   2055  HG2 LYS A 129      -6.189   4.567 -23.809  1.00 58.07           H  
ATOM   2056  HG3 LYS A 129      -4.469   4.117 -23.762  1.00 58.07           H  
ATOM   2057  CD  LYS A 129      -4.859   6.056 -24.619  1.00 58.07           C  
ATOM   2058  HD2 LYS A 129      -5.599   6.849 -24.511  1.00 58.07           H  
ATOM   2059  HD3 LYS A 129      -3.870   6.458 -24.399  1.00 58.07           H  
ATOM   2060  CE  LYS A 129      -4.882   5.509 -26.045  1.00 58.07           C  
ATOM   2061  HE2 LYS A 129      -4.149   4.706 -26.121  1.00 58.07           H  
ATOM   2062  HE3 LYS A 129      -5.866   5.080 -26.237  1.00 58.07           H  
ATOM   2063  NZ  LYS A 129      -4.583   6.578 -27.028  1.00 58.07           N  
ATOM   2064  HZ1 LYS A 129      -5.270   7.315 -26.963  1.00 58.07           H  
ATOM   2065  HZ2 LYS A 129      -4.597   6.209 -27.968  1.00 58.07           H  
ATOM   2066  HZ3 LYS A 129      -3.672   6.975 -26.848  1.00 58.07           H  
ATOM   2067  N   ALA A 130      -5.599   4.636 -18.691  1.00 61.70           N  
ATOM   2068  H   ALA A 130      -6.464   4.126 -18.802  1.00 61.70           H  
ATOM   2069  CA  ALA A 130      -5.208   5.052 -17.353  1.00 61.70           C  
ATOM   2070  HA  ALA A 130      -5.078   6.134 -17.354  1.00 61.70           H  
ATOM   2071  C   ALA A 130      -3.866   4.405 -16.998  1.00 61.70           C  
ATOM   2072  CB  ALA A 130      -6.304   4.718 -16.335  1.00 61.70           C  
ATOM   2073  HB1 ALA A 130      -5.982   5.011 -15.336  1.00 61.70           H  
ATOM   2074  HB2 ALA A 130      -6.513   3.648 -16.341  1.00 61.70           H  
ATOM   2075  HB3 ALA A 130      -7.217   5.262 -16.579  1.00 61.70           H  
ATOM   2076  O   ALA A 130      -3.697   3.182 -17.083  1.00 61.70           O  
ATOM   2077  N   GLN A 131      -2.914   5.253 -16.616  1.00 72.55           N  
ATOM   2078  H   GLN A 131      -3.119   6.242 -16.612  1.00 72.55           H  
ATOM   2079  CA  GLN A 131      -1.598   4.833 -16.170  1.00 72.55           C  
ATOM   2080  HA  GLN A 131      -1.091   4.348 -17.004  1.00 72.55           H  
ATOM   2081  C   GLN A 131      -1.777   3.831 -15.021  1.00 72.55           C  
ATOM   2082  CB  GLN A 131      -0.815   6.095 -15.781  1.00 72.55           C  
ATOM   2083  HB2 GLN A 131      -1.012   6.870 -16.522  1.00 72.55           H  
ATOM   2084  HB3 GLN A 131      -1.157   6.460 -14.813  1.00 72.55           H  
ATOM   2085  O   GLN A 131      -2.615   4.013 -14.140  1.00 72.55           O  
ATOM   2086  CG  GLN A 131       0.698   5.873 -15.749  1.00 72.55           C  
ATOM   2087  HG2 GLN A 131       1.025   5.542 -16.735  1.00 72.55           H  
ATOM   2088  HG3 GLN A 131       0.934   5.089 -15.030  1.00 72.55           H  
ATOM   2089  CD  GLN A 131       1.471   7.146 -15.403  1.00 72.55           C  
ATOM   2090  NE2 GLN A 131       2.779   7.084 -15.321  1.00 72.55           N  
ATOM   2091 HE21 GLN A 131       3.252   6.203 -15.467  1.00 72.55           H  
ATOM   2092 HE22 GLN A 131       3.246   7.958 -15.127  1.00 72.55           H  
ATOM   2093  OE1 GLN A 131       0.937   8.226 -15.215  1.00 72.55           O  
ATOM   2094  N   LYS A 132      -1.051   2.710 -15.049  1.00 85.93           N  
ATOM   2095  H   LYS A 132      -0.423   2.590 -15.830  1.00 85.93           H  
ATOM   2096  CA  LYS A 132      -1.211   1.638 -14.038  1.00 85.93           C  
ATOM   2097  HA  LYS A 132      -2.113   1.831 -13.457  1.00 85.93           H  
ATOM   2098  C   LYS A 132      -0.084   1.623 -13.010  1.00 85.93           C  
ATOM   2099  CB  LYS A 132      -1.396   0.280 -14.727  1.00 85.93           C  
ATOM   2100  HB2 LYS A 132      -0.520   0.066 -15.339  1.00 85.93           H  
ATOM   2101  HB3 LYS A 132      -1.494  -0.491 -13.963  1.00 85.93           H  
ATOM   2102  O   LYS A 132      -0.110   0.828 -12.067  1.00 85.93           O  
ATOM   2103  CG  LYS A 132      -2.653   0.238 -15.603  1.00 85.93           C  
ATOM   2104  HG2 LYS A 132      -3.520   0.528 -15.010  1.00 85.93           H  
ATOM   2105  HG3 LYS A 132      -2.534   0.946 -16.423  1.00 85.93           H  
ATOM   2106  CD  LYS A 132      -2.881  -1.155 -16.201  1.00 85.93           C  
ATOM   2107  HD2 LYS A 132      -3.034  -1.884 -15.405  1.00 85.93           H  
ATOM   2108  HD3 LYS A 132      -2.008  -1.434 -16.791  1.00 85.93           H  
ATOM   2109  CE  LYS A 132      -4.120  -1.078 -17.101  1.00 85.93           C  
ATOM   2110  HE2 LYS A 132      -4.993  -0.858 -16.486  1.00 85.93           H  
ATOM   2111  HE3 LYS A 132      -3.996  -0.232 -17.777  1.00 85.93           H  
ATOM   2112  NZ  LYS A 132      -4.335  -2.316 -17.891  1.00 85.93           N  
ATOM   2113  HZ1 LYS A 132      -4.464  -3.122 -17.296  1.00 85.93           H  
ATOM   2114  HZ2 LYS A 132      -5.153  -2.202 -18.473  1.00 85.93           H  
ATOM   2115  HZ3 LYS A 132      -3.554  -2.466 -18.513  1.00 85.93           H  
ATOM   2116  N   ILE A 133       0.911   2.476 -13.210  1.00 91.19           N  
ATOM   2117  H   ILE A 133       0.808   3.142 -13.962  1.00 91.19           H  
ATOM   2118  CA  ILE A 133       2.120   2.590 -12.408  1.00 91.19           C  
ATOM   2119  HA  ILE A 133       2.013   2.034 -11.476  1.00 91.19           H  
ATOM   2120  C   ILE A 133       2.285   4.074 -12.098  1.00 91.19           C  
ATOM   2121  CB  ILE A 133       3.337   2.046 -13.190  1.00 91.19           C  
ATOM   2122  HB  ILE A 133       3.494   2.692 -14.054  1.00 91.19           H  
ATOM   2123  O   ILE A 133       2.304   4.886 -13.015  1.00 91.19           O  
ATOM   2124  CG1 ILE A 133       3.119   0.607 -13.718  1.00 91.19           C  
ATOM   2125 HG12 ILE A 133       2.209   0.563 -14.316  1.00 91.19           H  
ATOM   2126 HG13 ILE A 133       3.004  -0.078 -12.878  1.00 91.19           H  
ATOM   2127  CG2 ILE A 133       4.600   2.088 -12.314  1.00 91.19           C  
ATOM   2128 HG21 ILE A 133       4.611   2.958 -11.657  1.00 91.19           H  
ATOM   2129 HG22 ILE A 133       4.677   1.190 -11.702  1.00 91.19           H  
ATOM   2130 HG23 ILE A 133       5.476   2.149 -12.961  1.00 91.19           H  
ATOM   2131  CD1 ILE A 133       4.258   0.115 -14.618  1.00 91.19           C  
ATOM   2132 HD11 ILE A 133       4.039  -0.897 -14.958  1.00 91.19           H  
ATOM   2133 HD12 ILE A 133       4.353   0.768 -15.486  1.00 91.19           H  
ATOM   2134 HD13 ILE A 133       5.200   0.107 -14.071  1.00 91.19           H  
ATOM   2135  N   PHE A 134       2.414   4.429 -10.827  1.00 89.70           N  
ATOM   2136  H   PHE A 134       2.346   3.723 -10.108  1.00 89.70           H  
ATOM   2137  CA  PHE A 134       2.617   5.816 -10.417  1.00 89.70           C  
ATOM   2138  HA  PHE A 134       2.769   6.448 -11.292  1.00 89.70           H  
ATOM   2139  C   PHE A 134       3.836   5.913  -9.550  1.00 89.70           C  
ATOM   2140  CB  PHE A 134       1.416   6.362  -9.656  1.00 89.70           C  
ATOM   2141  HB2 PHE A 134       1.241   5.769  -8.759  1.00 89.70           H  
ATOM   2142  HB3 PHE A 134       1.624   7.384  -9.341  1.00 89.70           H  
ATOM   2143  O   PHE A 134       4.007   5.106  -8.641  1.00 89.70           O  
ATOM   2144  CG  PHE A 134       0.190   6.351 -10.511  1.00 89.70           C  
ATOM   2145  CD1 PHE A 134      -0.125   7.486 -11.270  1.00 89.70           C  
ATOM   2146  HD1 PHE A 134       0.511   8.359 -11.228  1.00 89.70           H  
ATOM   2147  CD2 PHE A 134      -0.544   5.166 -10.657  1.00 89.70           C  
ATOM   2148  HD2 PHE A 134      -0.265   4.274 -10.115  1.00 89.70           H  
ATOM   2149  CE1 PHE A 134      -1.241   7.482 -12.113  1.00 89.70           C  
ATOM   2150  HE1 PHE A 134      -1.494   8.356 -12.694  1.00 89.70           H  
ATOM   2151  CE2 PHE A 134      -1.597   5.134 -11.572  1.00 89.70           C  
ATOM   2152  HE2 PHE A 134      -2.104   4.199 -11.759  1.00 89.70           H  
ATOM   2153  CZ  PHE A 134      -1.976   6.302 -12.264  1.00 89.70           C  
ATOM   2154  HZ  PHE A 134      -2.785   6.291 -12.978  1.00 89.70           H  
ATOM   2155  N   TYR A 135       4.647   6.921  -9.816  1.00 88.77           N  
ATOM   2156  H   TYR A 135       4.407   7.575 -10.547  1.00 88.77           H  
ATOM   2157  CA  TYR A 135       5.835   7.201  -9.048  1.00 88.77           C  
ATOM   2158  HA  TYR A 135       5.920   6.472  -8.242  1.00 88.77           H  
ATOM   2159  C   TYR A 135       5.730   8.581  -8.405  1.00 88.77           C  
ATOM   2160  CB  TYR A 135       7.056   7.057  -9.963  1.00 88.77           C  
ATOM   2161  HB2 TYR A 135       7.144   6.009 -10.251  1.00 88.77           H  
ATOM   2162  HB3 TYR A 135       6.917   7.669 -10.855  1.00 88.77           H  
ATOM   2163  O   TYR A 135       5.350   9.544  -9.067  1.00 88.77           O  
ATOM   2164  CG  TYR A 135       8.326   7.461  -9.273  1.00 88.77           C  
ATOM   2165  CD1 TYR A 135       9.183   8.455  -9.791  1.00 88.77           C  
ATOM   2166  HD1 TYR A 135       9.005   8.871 -10.772  1.00 88.77           H  
ATOM   2167  CD2 TYR A 135       8.560   6.917  -8.009  1.00 88.77           C  
ATOM   2168  HD2 TYR A 135       7.918   6.154  -7.595  1.00 88.77           H  
ATOM   2169  CE1 TYR A 135      10.285   8.904  -9.032  1.00 88.77           C  
ATOM   2170  HE1 TYR A 135      10.962   9.646  -9.428  1.00 88.77           H  
ATOM   2171  CE2 TYR A 135       9.550   7.475  -7.216  1.00 88.77           C  
ATOM   2172  HE2 TYR A 135       9.610   7.156  -6.186  1.00 88.77           H  
ATOM   2173  OH  TYR A 135      11.453   8.821  -6.906  1.00 88.77           O  
ATOM   2174  HH  TYR A 135      12.175   9.322  -7.294  1.00 88.77           H  
ATOM   2175  CZ  TYR A 135      10.459   8.414  -7.723  1.00 88.77           C  
ATOM   2176  N   THR A 136       6.065   8.669  -7.120  1.00 85.24           N  
ATOM   2177  H   THR A 136       6.324   7.827  -6.625  1.00 85.24           H  
ATOM   2178  CA  THR A 136       6.221   9.942  -6.418  1.00 85.24           C  
ATOM   2179  HA  THR A 136       6.287  10.725  -7.173  1.00 85.24           H  
ATOM   2180  C   THR A 136       7.504   9.943  -5.580  1.00 85.24           C  
ATOM   2181  CB  THR A 136       4.988  10.288  -5.570  1.00 85.24           C  
ATOM   2182  HB  THR A 136       4.134  10.386  -6.240  1.00 85.24           H  
ATOM   2183  O   THR A 136       7.716   9.010  -4.797  1.00 85.24           O  
ATOM   2184  CG2 THR A 136       4.631   9.252  -4.504  1.00 85.24           C  
ATOM   2185 HG21 THR A 136       5.425   9.195  -3.759  1.00 85.24           H  
ATOM   2186 HG22 THR A 136       4.502   8.272  -4.964  1.00 85.24           H  
ATOM   2187 HG23 THR A 136       3.700   9.534  -4.013  1.00 85.24           H  
ATOM   2188  OG1 THR A 136       5.194  11.534  -4.945  1.00 85.24           O  
ATOM   2189  HG1 THR A 136       5.033  11.453  -4.002  1.00 85.24           H  
ATOM   2190  N   PRO A 137       8.351  10.980  -5.700  1.00 78.12           N  
ATOM   2191  CA  PRO A 137       9.434  11.224  -4.751  1.00 78.12           C  
ATOM   2192  HA  PRO A 137       9.960  10.300  -4.507  1.00 78.12           H  
ATOM   2193  C   PRO A 137       8.910  11.854  -3.446  1.00 78.12           C  
ATOM   2194  CB  PRO A 137      10.388  12.155  -5.501  1.00 78.12           C  
ATOM   2195  HB2 PRO A 137      10.964  12.784  -4.823  1.00 78.12           H  
ATOM   2196  HB3 PRO A 137      11.057  11.559  -6.121  1.00 78.12           H  
ATOM   2197  O   PRO A 137       9.509  11.689  -2.388  1.00 78.12           O  
ATOM   2198  CG  PRO A 137       9.461  12.978  -6.397  1.00 78.12           C  
ATOM   2199  HG2 PRO A 137       9.054  13.818  -5.834  1.00 78.12           H  
ATOM   2200  HG3 PRO A 137       9.979  13.333  -7.288  1.00 78.12           H  
ATOM   2201  CD  PRO A 137       8.340  12.001  -6.744  1.00 78.12           C  
ATOM   2202  HD2 PRO A 137       8.549  11.534  -7.707  1.00 78.12           H  
ATOM   2203  HD3 PRO A 137       7.388  12.530  -6.778  1.00 78.12           H  
ATOM   2204  N   ASP A 138       7.760  12.542  -3.497  1.00 68.81           N  
ATOM   2205  H   ASP A 138       7.283  12.603  -4.385  1.00 68.81           H  
ATOM   2206  CA  ASP A 138       7.060  13.086  -2.329  1.00 68.81           C  
ATOM   2207  HA  ASP A 138       7.791  13.394  -1.581  1.00 68.81           H  
ATOM   2208  C   ASP A 138       6.189  11.985  -1.719  1.00 68.81           C  
ATOM   2209  CB  ASP A 138       6.241  14.336  -2.718  1.00 68.81           C  
ATOM   2210  HB2 ASP A 138       6.919  15.082  -3.132  1.00 68.81           H  
ATOM   2211  HB3 ASP A 138       5.524  14.069  -3.495  1.00 68.81           H  
ATOM   2212  O   ASP A 138       5.051  11.750  -2.145  1.00 68.81           O  
ATOM   2213  CG  ASP A 138       5.486  14.970  -1.532  1.00 68.81           C  
ATOM   2214  OD1 ASP A 138       5.950  14.784  -0.385  1.00 68.81           O  
ATOM   2215  OD2 ASP A 138       4.432  15.626  -1.769  1.00 68.81           O  
ATOM   2216  N   PHE A 139       6.746  11.244  -0.763  1.00 66.74           N  
ATOM   2217  H   PHE A 139       7.704  11.428  -0.502  1.00 66.74           H  
ATOM   2218  CA  PHE A 139       5.984  10.271   0.003  1.00 66.74           C  
ATOM   2219  HA  PHE A 139       4.939  10.577  -0.050  1.00 66.74           H  
ATOM   2220  C   PHE A 139       6.415  10.264   1.468  1.00 66.74           C  
ATOM   2221  CB  PHE A 139       6.080   8.875  -0.621  1.00 66.74           C  
ATOM   2222  HB2 PHE A 139       5.228   8.289  -0.275  1.00 66.74           H  
ATOM   2223  HB3 PHE A 139       5.992   8.958  -1.704  1.00 66.74           H  
ATOM   2224  O   PHE A 139       7.602  10.397   1.782  1.00 66.74           O  
ATOM   2225  CG  PHE A 139       7.348   8.121  -0.301  1.00 66.74           C  
ATOM   2226  CD1 PHE A 139       8.561   8.472  -0.915  1.00 66.74           C  
ATOM   2227  HD1 PHE A 139       8.606   9.305  -1.601  1.00 66.74           H  
ATOM   2228  CD2 PHE A 139       7.307   7.060   0.617  1.00 66.74           C  
ATOM   2229  HD2 PHE A 139       6.378   6.792   1.097  1.00 66.74           H  
ATOM   2230  CE1 PHE A 139       9.729   7.759  -0.611  1.00 66.74           C  
ATOM   2231  HE1 PHE A 139      10.668   8.083  -1.035  1.00 66.74           H  
ATOM   2232  CE2 PHE A 139       8.462   6.307   0.857  1.00 66.74           C  
ATOM   2233  HE2 PHE A 139       8.400   5.471   1.538  1.00 66.74           H  
ATOM   2234  CZ  PHE A 139       9.678   6.643   0.236  1.00 66.74           C  
ATOM   2235  HZ  PHE A 139      10.574   6.070   0.425  1.00 66.74           H  
ATOM   2236  N   PRO A 140       5.472  10.052   2.398  1.00 57.56           N  
ATOM   2237  CA  PRO A 140       5.828   9.891   3.790  1.00 57.56           C  
ATOM   2238  HA  PRO A 140       6.553  10.652   4.078  1.00 57.56           H  
ATOM   2239  C   PRO A 140       6.453   8.506   4.012  1.00 57.56           C  
ATOM   2240  CB  PRO A 140       4.539  10.147   4.552  1.00 57.56           C  
ATOM   2241  HB2 PRO A 140       4.457  11.210   4.778  1.00 57.56           H  
ATOM   2242  HB3 PRO A 140       4.535   9.554   5.466  1.00 57.56           H  
ATOM   2243  O   PRO A 140       5.786   7.535   4.374  1.00 57.56           O  
ATOM   2244  CG  PRO A 140       3.427   9.747   3.584  1.00 57.56           C  
ATOM   2245  HG2 PRO A 140       3.230   8.680   3.683  1.00 57.56           H  
ATOM   2246  HG3 PRO A 140       2.520  10.325   3.760  1.00 57.56           H  
ATOM   2247  CD  PRO A 140       4.026  10.032   2.208  1.00 57.56           C  
ATOM   2248  HD2 PRO A 140       3.690  11.009   1.862  1.00 57.56           H  
ATOM   2249  HD3 PRO A 140       3.724   9.258   1.502  1.00 57.56           H  
ATOM   2250  N   ALA A 141       7.765   8.422   3.793  1.00 59.43           N  
ATOM   2251  H   ALA A 141       8.206   9.208   3.336  1.00 59.43           H  
ATOM   2252  CA  ALA A 141       8.567   7.226   4.003  1.00 59.43           C  
ATOM   2253  HA  ALA A 141       8.094   6.397   3.476  1.00 59.43           H  
ATOM   2254  C   ALA A 141       8.631   6.870   5.491  1.00 59.43           C  
ATOM   2255  CB  ALA A 141       9.967   7.451   3.413  1.00 59.43           C  
ATOM   2256  HB1 ALA A 141      10.484   6.498   3.301  1.00 59.43           H  
ATOM   2257  HB2 ALA A 141      10.553   8.104   4.059  1.00 59.43           H  
ATOM   2258  HB3 ALA A 141       9.893   7.948   2.445  1.00 59.43           H  
ATOM   2259  O   ALA A 141       9.428   7.416   6.257  1.00 59.43           O  
ATOM   2260  N   ARG A 142       7.773   5.945   5.925  1.00 63.46           N  
ATOM   2261  H   ARG A 142       7.063   5.633   5.279  1.00 63.46           H  
ATOM   2262  CA  ARG A 142       7.774   5.434   7.299  1.00 63.46           C  
ATOM   2263  HA  ARG A 142       8.660   5.777   7.833  1.00 63.46           H  
ATOM   2264  C   ARG A 142       7.857   3.926   7.278  1.00 63.46           C  
ATOM   2265  CB  ARG A 142       6.538   5.927   8.059  1.00 63.46           C  
ATOM   2266  HB2 ARG A 142       6.543   5.481   9.054  1.00 63.46           H  
ATOM   2267  HB3 ARG A 142       5.648   5.594   7.525  1.00 63.46           H  
ATOM   2268  O   ARG A 142       6.839   3.247   7.138  1.00 63.46           O  
ATOM   2269  CG  ARG A 142       6.444   7.445   8.203  1.00 63.46           C  
ATOM   2270  HG2 ARG A 142       6.478   7.912   7.219  1.00 63.46           H  
ATOM   2271  HG3 ARG A 142       5.483   7.687   8.657  1.00 63.46           H  
ATOM   2272  CD  ARG A 142       7.555   8.009   9.086  1.00 63.46           C  
ATOM   2273  HD2 ARG A 142       8.520   7.667   8.711  1.00 63.46           H  
ATOM   2274  HD3 ARG A 142       7.427   7.655  10.109  1.00 63.46           H  
ATOM   2275  NE  ARG A 142       7.489   9.468   9.042  1.00 63.46           N  
ATOM   2276  HE  ARG A 142       6.586   9.883   8.861  1.00 63.46           H  
ATOM   2277  NH1 ARG A 142       9.741   9.886   9.215  1.00 63.46           N  
ATOM   2278 HH11 ARG A 142      10.508  10.536   9.117  1.00 63.46           H  
ATOM   2279 HH12 ARG A 142       9.901   8.936   9.518  1.00 63.46           H  
ATOM   2280  NH2 ARG A 142       8.344  11.451   8.441  1.00 63.46           N  
ATOM   2281 HH21 ARG A 142       9.139  12.053   8.277  1.00 63.46           H  
ATOM   2282 HH22 ARG A 142       7.431  11.797   8.182  1.00 63.46           H  
ATOM   2283  CZ  ARG A 142       8.528  10.255   8.904  1.00 63.46           C  
ATOM   2284  N   ARG A 143       9.072   3.408   7.457  1.00 70.21           N  
ATOM   2285  H   ARG A 143       9.840   4.047   7.603  1.00 70.21           H  
ATOM   2286  CA  ARG A 143       9.316   1.968   7.586  1.00 70.21           C  
ATOM   2287  HA  ARG A 143       9.042   1.469   6.656  1.00 70.21           H  
ATOM   2288  C   ARG A 143       8.431   1.371   8.684  1.00 70.21           C  
ATOM   2289  CB  ARG A 143      10.812   1.743   7.839  1.00 70.21           C  
ATOM   2290  HB2 ARG A 143      11.093   2.209   8.784  1.00 70.21           H  
ATOM   2291  HB3 ARG A 143      11.377   2.214   7.035  1.00 70.21           H  
ATOM   2292  O   ARG A 143       7.871   0.302   8.498  1.00 70.21           O  
ATOM   2293  CG  ARG A 143      11.173   0.255   7.878  1.00 70.21           C  
ATOM   2294  HG2 ARG A 143      10.856  -0.240   6.960  1.00 70.21           H  
ATOM   2295  HG3 ARG A 143      10.668  -0.211   8.724  1.00 70.21           H  
ATOM   2296  CD  ARG A 143      12.684   0.098   8.044  1.00 70.21           C  
ATOM   2297  HD2 ARG A 143      13.159   0.238   7.073  1.00 70.21           H  
ATOM   2298  HD3 ARG A 143      13.051   0.863   8.729  1.00 70.21           H  
ATOM   2299  NE  ARG A 143      13.023  -1.224   8.590  1.00 70.21           N  
ATOM   2300  HE  ARG A 143      12.251  -1.848   8.775  1.00 70.21           H  
ATOM   2301  NH1 ARG A 143      15.301  -1.025   8.429  1.00 70.21           N  
ATOM   2302 HH11 ARG A 143      16.214  -1.453   8.495  1.00 70.21           H  
ATOM   2303 HH12 ARG A 143      15.168  -0.253   7.791  1.00 70.21           H  
ATOM   2304  NH2 ARG A 143      14.416  -2.821   9.420  1.00 70.21           N  
ATOM   2305 HH21 ARG A 143      15.349  -3.189   9.538  1.00 70.21           H  
ATOM   2306 HH22 ARG A 143      13.617  -3.393   9.649  1.00 70.21           H  
ATOM   2307  CZ  ARG A 143      14.241  -1.681   8.813  1.00 70.21           C  
ATOM   2308  N   GLU A 144       8.201   2.106   9.769  1.00 66.69           N  
ATOM   2309  H   GLU A 144       8.684   2.988   9.865  1.00 66.69           H  
ATOM   2310  CA  GLU A 144       7.318   1.704  10.865  1.00 66.69           C  
ATOM   2311  HA  GLU A 144       7.645   0.736  11.246  1.00 66.69           H  
ATOM   2312  C   GLU A 144       5.857   1.546  10.417  1.00 66.69           C  
ATOM   2313  CB  GLU A 144       7.386   2.728  12.014  1.00 66.69           C  
ATOM   2314  HB2 GLU A 144       6.970   3.680  11.686  1.00 66.69           H  
ATOM   2315  HB3 GLU A 144       6.745   2.360  12.815  1.00 66.69           H  
ATOM   2316  O   GLU A 144       5.184   0.613  10.849  1.00 66.69           O  
ATOM   2317  CG  GLU A 144       8.787   2.956  12.617  1.00 66.69           C  
ATOM   2318  HG2 GLU A 144       9.262   1.988  12.775  1.00 66.69           H  
ATOM   2319  HG3 GLU A 144       8.652   3.418  13.595  1.00 66.69           H  
ATOM   2320  CD  GLU A 144       9.716   3.866  11.785  1.00 66.69           C  
ATOM   2321  OE1 GLU A 144      10.910   3.957  12.141  1.00 66.69           O  
ATOM   2322  OE2 GLU A 144       9.256   4.445  10.768  1.00 66.69           O  
ATOM   2323  N   VAL A 145       5.363   2.417   9.527  1.00 72.91           N  
ATOM   2324  H   VAL A 145       5.993   3.097   9.125  1.00 72.91           H  
ATOM   2325  CA  VAL A 145       4.001   2.307   8.976  1.00 72.91           C  
ATOM   2326  HA  VAL A 145       3.311   2.106   9.795  1.00 72.91           H  
ATOM   2327  C   VAL A 145       3.915   1.116   8.022  1.00 72.91           C  
ATOM   2328  CB  VAL A 145       3.545   3.608   8.284  1.00 72.91           C  
ATOM   2329  HB  VAL A 145       4.234   3.845   7.473  1.00 72.91           H  
ATOM   2330  O   VAL A 145       2.955   0.352   8.100  1.00 72.91           O  
ATOM   2331  CG1 VAL A 145       2.134   3.485   7.697  1.00 72.91           C  
ATOM   2332 HG11 VAL A 145       1.833   4.431   7.245  1.00 72.91           H  
ATOM   2333 HG12 VAL A 145       1.427   3.216   8.481  1.00 72.91           H  
ATOM   2334 HG13 VAL A 145       2.111   2.717   6.924  1.00 72.91           H  
ATOM   2335  CG2 VAL A 145       3.500   4.782   9.275  1.00 72.91           C  
ATOM   2336 HG21 VAL A 145       3.261   5.703   8.744  1.00 72.91           H  
ATOM   2337 HG22 VAL A 145       2.738   4.598  10.032  1.00 72.91           H  
ATOM   2338 HG23 VAL A 145       4.460   4.902   9.777  1.00 72.91           H  
ATOM   2339  N   PHE A 146       4.925   0.907   7.171  1.00 80.04           N  
ATOM   2340  H   PHE A 146       5.696   1.560   7.167  1.00 80.04           H  
ATOM   2341  CA  PHE A 146       4.994  -0.264   6.290  1.00 80.04           C  
ATOM   2342  HA  PHE A 146       4.094  -0.295   5.677  1.00 80.04           H  
ATOM   2343  C   PHE A 146       5.023  -1.573   7.085  1.00 80.04           C  
ATOM   2344  CB  PHE A 146       6.208  -0.164   5.354  1.00 80.04           C  
ATOM   2345  HB2 PHE A 146       7.028   0.350   5.858  1.00 80.04           H  
ATOM   2346  HB3 PHE A 146       6.562  -1.170   5.127  1.00 80.04           H  
ATOM   2347  O   PHE A 146       4.235  -2.469   6.797  1.00 80.04           O  
ATOM   2348  CG  PHE A 146       5.906   0.535   4.044  1.00 80.04           C  
ATOM   2349  CD1 PHE A 146       5.754  -0.217   2.863  1.00 80.04           C  
ATOM   2350  HD1 PHE A 146       5.888  -1.288   2.884  1.00 80.04           H  
ATOM   2351  CD2 PHE A 146       5.769   1.934   3.997  1.00 80.04           C  
ATOM   2352  HD2 PHE A 146       5.893   2.524   4.893  1.00 80.04           H  
ATOM   2353  CE1 PHE A 146       5.447   0.421   1.648  1.00 80.04           C  
ATOM   2354  HE1 PHE A 146       5.346  -0.158   0.741  1.00 80.04           H  
ATOM   2355  CE2 PHE A 146       5.474   2.574   2.780  1.00 80.04           C  
ATOM   2356  HE2 PHE A 146       5.387   3.649   2.739  1.00 80.04           H  
ATOM   2357  CZ  PHE A 146       5.299   1.817   1.608  1.00 80.04           C  
ATOM   2358  HZ  PHE A 146       5.072   2.313   0.676  1.00 80.04           H  
ATOM   2359  N   GLU A 147       5.866  -1.680   8.111  1.00 74.74           N  
ATOM   2360  H   GLU A 147       6.523  -0.931   8.275  1.00 74.74           H  
ATOM   2361  CA  GLU A 147       5.959  -2.874   8.958  1.00 74.74           C  
ATOM   2362  HA  GLU A 147       6.083  -3.754   8.325  1.00 74.74           H  
ATOM   2363  C   GLU A 147       4.680  -3.116   9.765  1.00 74.74           C  
ATOM   2364  CB  GLU A 147       7.177  -2.756   9.892  1.00 74.74           C  
ATOM   2365  HB2 GLU A 147       7.105  -3.524  10.662  1.00 74.74           H  
ATOM   2366  HB3 GLU A 147       7.165  -1.787  10.391  1.00 74.74           H  
ATOM   2367  O   GLU A 147       4.205  -4.254   9.863  1.00 74.74           O  
ATOM   2368  CG  GLU A 147       8.516  -2.935   9.154  1.00 74.74           C  
ATOM   2369  HG2 GLU A 147       9.326  -2.921   9.882  1.00 74.74           H  
ATOM   2370  HG3 GLU A 147       8.672  -2.101   8.469  1.00 74.74           H  
ATOM   2371  CD  GLU A 147       8.554  -4.252   8.366  1.00 74.74           C  
ATOM   2372  OE1 GLU A 147       8.820  -4.216   7.142  1.00 74.74           O  
ATOM   2373  OE2 GLU A 147       8.218  -5.297   8.959  1.00 74.74           O  
ATOM   2374  N   HIS A 148       4.062  -2.051  10.283  1.00 74.38           N  
ATOM   2375  H   HIS A 148       4.497  -1.143  10.205  1.00 74.38           H  
ATOM   2376  CA  HIS A 148       2.776  -2.156  10.964  1.00 74.38           C  
ATOM   2377  HA  HIS A 148       2.876  -2.882  11.772  1.00 74.38           H  
ATOM   2378  C   HIS A 148       1.683  -2.674  10.020  1.00 74.38           C  
ATOM   2379  CB  HIS A 148       2.402  -0.802  11.576  1.00 74.38           C  
ATOM   2380  HB2 HIS A 148       3.206  -0.477  12.236  1.00 74.38           H  
ATOM   2381  HB3 HIS A 148       2.290  -0.061  10.785  1.00 74.38           H  
ATOM   2382  O   HIS A 148       0.980  -3.627  10.358  1.00 74.38           O  
ATOM   2383  CG  HIS A 148       1.133  -0.865  12.385  1.00 74.38           C  
ATOM   2384  CD2 HIS A 148      -0.043  -0.222  12.111  1.00 74.38           C  
ATOM   2385  HD2 HIS A 148      -0.222   0.438  11.275  1.00 74.38           H  
ATOM   2386  ND1 HIS A 148       0.928  -1.620  13.518  1.00 74.38           N  
ATOM   2387  HD1 HIS A 148       1.583  -2.270  13.927  1.00 74.38           H  
ATOM   2388  CE1 HIS A 148      -0.345  -1.442  13.914  1.00 74.38           C  
ATOM   2389  HE1 HIS A 148      -0.820  -1.949  14.740  1.00 74.38           H  
ATOM   2390  NE2 HIS A 148      -0.968  -0.577  13.099  1.00 74.38           N  
ATOM   2391  N   LEU A 149       1.580  -2.114   8.811  1.00 84.85           N  
ATOM   2392  H   LEU A 149       2.196  -1.348   8.579  1.00 84.85           H  
ATOM   2393  CA  LEU A 149       0.603  -2.549   7.813  1.00 84.85           C  
ATOM   2394  HA  LEU A 149      -0.378  -2.598   8.286  1.00 84.85           H  
ATOM   2395  C   LEU A 149       0.888  -3.962   7.293  1.00 84.85           C  
ATOM   2396  CB  LEU A 149       0.549  -1.535   6.661  1.00 84.85           C  
ATOM   2397  HB2 LEU A 149      -0.028  -1.972   5.846  1.00 84.85           H  
ATOM   2398  HB3 LEU A 149       1.563  -1.363   6.299  1.00 84.85           H  
ATOM   2399  O   LEU A 149      -0.041  -4.757   7.194  1.00 84.85           O  
ATOM   2400  CG  LEU A 149      -0.098  -0.188   7.029  1.00 84.85           C  
ATOM   2401  HG  LEU A 149       0.393   0.249   7.899  1.00 84.85           H  
ATOM   2402  CD1 LEU A 149       0.048   0.768   5.850  1.00 84.85           C  
ATOM   2403 HD11 LEU A 149      -0.351   1.749   6.110  1.00 84.85           H  
ATOM   2404 HD12 LEU A 149      -0.494   0.376   4.990  1.00 84.85           H  
ATOM   2405 HD13 LEU A 149       1.103   0.874   5.598  1.00 84.85           H  
ATOM   2406  CD2 LEU A 149      -1.591  -0.337   7.333  1.00 84.85           C  
ATOM   2407 HD21 LEU A 149      -2.084  -0.866   6.517  1.00 84.85           H  
ATOM   2408 HD22 LEU A 149      -2.047   0.647   7.444  1.00 84.85           H  
ATOM   2409 HD23 LEU A 149      -1.730  -0.887   8.264  1.00 84.85           H  
ATOM   2410  N   LYS A 150       2.152  -4.327   7.034  1.00 81.70           N  
ATOM   2411  H   LYS A 150       2.876  -3.627   7.114  1.00 81.70           H  
ATOM   2412  CA  LYS A 150       2.534  -5.706   6.681  1.00 81.70           C  
ATOM   2413  HA  LYS A 150       2.030  -6.001   5.760  1.00 81.70           H  
ATOM   2414  C   LYS A 150       2.093  -6.682   7.765  1.00 81.70           C  
ATOM   2415  CB  LYS A 150       4.054  -5.842   6.505  1.00 81.70           C  
ATOM   2416  HB2 LYS A 150       4.547  -5.317   7.323  1.00 81.70           H  
ATOM   2417  HB3 LYS A 150       4.312  -6.897   6.596  1.00 81.70           H  
ATOM   2418  O   LYS A 150       1.520  -7.722   7.445  1.00 81.70           O  
ATOM   2419  CG  LYS A 150       4.629  -5.354   5.164  1.00 81.70           C  
ATOM   2420  HG2 LYS A 150       4.190  -5.912   4.337  1.00 81.70           H  
ATOM   2421  HG3 LYS A 150       4.424  -4.291   5.033  1.00 81.70           H  
ATOM   2422  CD  LYS A 150       6.150  -5.583   5.206  1.00 81.70           C  
ATOM   2423  HD2 LYS A 150       6.359  -6.652   5.176  1.00 81.70           H  
ATOM   2424  HD3 LYS A 150       6.514  -5.202   6.160  1.00 81.70           H  
ATOM   2425  CE  LYS A 150       6.943  -4.878   4.100  1.00 81.70           C  
ATOM   2426  HE2 LYS A 150       6.815  -5.406   3.156  1.00 81.70           H  
ATOM   2427  HE3 LYS A 150       6.552  -3.866   3.991  1.00 81.70           H  
ATOM   2428  NZ  LYS A 150       8.381  -4.802   4.482  1.00 81.70           N  
ATOM   2429  HZ1 LYS A 150       8.483  -4.511   5.444  1.00 81.70           H  
ATOM   2430  HZ2 LYS A 150       8.926  -4.091   4.015  1.00 81.70           H  
ATOM   2431  HZ3 LYS A 150       8.878  -5.679   4.431  1.00 81.70           H  
ATOM   2432  N   THR A 151       2.326  -6.352   9.035  1.00 77.06           N  
ATOM   2433  H   THR A 151       2.830  -5.496   9.218  1.00 77.06           H  
ATOM   2434  CA  THR A 151       1.912  -7.187  10.172  1.00 77.06           C  
ATOM   2435  HA  THR A 151       2.327  -8.186  10.045  1.00 77.06           H  
ATOM   2436  C   THR A 151       0.390  -7.321  10.220  1.00 77.06           C  
ATOM   2437  CB  THR A 151       2.447  -6.619  11.495  1.00 77.06           C  
ATOM   2438  HB  THR A 151       2.045  -5.621  11.667  1.00 77.06           H  
ATOM   2439  O   THR A 151      -0.129  -8.437  10.282  1.00 77.06           O  
ATOM   2440  CG2 THR A 151       2.102  -7.510  12.689  1.00 77.06           C  
ATOM   2441 HG21 THR A 151       2.593  -7.120  13.581  1.00 77.06           H  
ATOM   2442 HG22 THR A 151       2.441  -8.529  12.504  1.00 77.06           H  
ATOM   2443 HG23 THR A 151       1.026  -7.506  12.862  1.00 77.06           H  
ATOM   2444  OG1 THR A 151       3.852  -6.546  11.446  1.00 77.06           O  
ATOM   2445  HG1 THR A 151       4.099  -5.790  10.908  1.00 77.06           H  
ATOM   2446  N   ALA A 152      -0.328  -6.202  10.097  1.00 77.61           N  
ATOM   2447  H   ALA A 152       0.153  -5.315  10.052  1.00 77.61           H  
ATOM   2448  CA  ALA A 152      -1.786  -6.177  10.087  1.00 77.61           C  
ATOM   2449  HA  ALA A 152      -2.151  -6.635  11.006  1.00 77.61           H  
ATOM   2450  C   ALA A 152      -2.393  -6.960   8.907  1.00 77.61           C  
ATOM   2451  CB  ALA A 152      -2.230  -4.711  10.072  1.00 77.61           C  
ATOM   2452  HB1 ALA A 152      -1.918  -4.229   9.146  1.00 77.61           H  
ATOM   2453  HB2 ALA A 152      -3.316  -4.676  10.151  1.00 77.61           H  
ATOM   2454  HB3 ALA A 152      -1.799  -4.181  10.921  1.00 77.61           H  
ATOM   2455  O   ALA A 152      -3.421  -7.613   9.064  1.00 77.61           O  
ATOM   2456  N   PHE A 153      -1.762  -6.935   7.729  1.00 79.67           N  
ATOM   2457  H   PHE A 153      -0.979  -6.306   7.624  1.00 79.67           H  
ATOM   2458  CA  PHE A 153      -2.232  -7.655   6.537  1.00 79.67           C  
ATOM   2459  HA  PHE A 153      -3.322  -7.661   6.524  1.00 79.67           H  
ATOM   2460  C   PHE A 153      -1.822  -9.125   6.516  1.00 79.67           C  
ATOM   2461  CB  PHE A 153      -1.733  -6.945   5.271  1.00 79.67           C  
ATOM   2462  HB2 PHE A 153      -2.056  -7.520   4.403  1.00 79.67           H  
ATOM   2463  HB3 PHE A 153      -0.643  -6.952   5.279  1.00 79.67           H  
ATOM   2464  O   PHE A 153      -2.518  -9.941   5.920  1.00 79.67           O  
ATOM   2465  CG  PHE A 153      -2.200  -5.515   5.069  1.00 79.67           C  
ATOM   2466  CD1 PHE A 153      -3.294  -4.987   5.782  1.00 79.67           C  
ATOM   2467  HD1 PHE A 153      -3.831  -5.580   6.507  1.00 79.67           H  
ATOM   2468  CD2 PHE A 153      -1.523  -4.698   4.146  1.00 79.67           C  
ATOM   2469  HD2 PHE A 153      -0.689  -5.097   3.588  1.00 79.67           H  
ATOM   2470  CE1 PHE A 153      -3.683  -3.657   5.585  1.00 79.67           C  
ATOM   2471  HE1 PHE A 153      -4.507  -3.265   6.161  1.00 79.67           H  
ATOM   2472  CE2 PHE A 153      -1.924  -3.366   3.943  1.00 79.67           C  
ATOM   2473  HE2 PHE A 153      -1.391  -2.748   3.235  1.00 79.67           H  
ATOM   2474  CZ  PHE A 153      -3.005  -2.842   4.666  1.00 79.67           C  
ATOM   2475  HZ  PHE A 153      -3.303  -1.813   4.526  1.00 79.67           H  
ATOM   2476  N   SER A 154      -0.718  -9.480   7.175  1.00 70.53           N  
ATOM   2477  H   SER A 154      -0.162  -8.753   7.601  1.00 70.53           H  
ATOM   2478  CA  SER A 154      -0.271 -10.873   7.292  1.00 70.53           C  
ATOM   2479  HA  SER A 154      -0.301 -11.344   6.309  1.00 70.53           H  
ATOM   2480  C   SER A 154      -1.169 -11.684   8.224  1.00 70.53           C  
ATOM   2481  CB  SER A 154       1.165 -10.932   7.811  1.00 70.53           C  
ATOM   2482  HB2 SER A 154       1.466 -11.975   7.909  1.00 70.53           H  
ATOM   2483  HB3 SER A 154       1.226 -10.453   8.788  1.00 70.53           H  
ATOM   2484  O   SER A 154      -1.349 -12.886   8.031  1.00 70.53           O  
ATOM   2485  OG  SER A 154       2.037 -10.286   6.908  1.00 70.53           O  
ATOM   2486  HG  SER A 154       1.883  -9.342   6.992  1.00 70.53           H  
ATOM   2487  N   CYS A 155      -1.763 -11.030   9.222  1.00 60.11           N  
ATOM   2488  H   CYS A 155      -1.546 -10.052   9.345  1.00 60.11           H  
ATOM   2489  CA  CYS A 155      -2.805 -11.599  10.064  1.00 60.11           C  
ATOM   2490  HA  CYS A 155      -2.542 -12.629  10.304  1.00 60.11           H  
ATOM   2491  C   CYS A 155      -4.137 -11.656   9.293  1.00 60.11           C  
ATOM   2492  CB  CYS A 155      -2.833 -10.809  11.382  1.00 60.11           C  
ATOM   2493  HB2 CYS A 155      -3.824 -10.885  11.830  1.00 60.11           H  
ATOM   2494  HB3 CYS A 155      -2.643  -9.755  11.180  1.00 60.11           H  
ATOM   2495  O   CYS A 155      -5.070 -10.916   9.569  1.00 60.11           O  
ATOM   2496  SG  CYS A 155      -1.620 -11.443  12.576  1.00 60.11           S  
ATOM   2497  N   THR A 156      -4.225 -12.544   8.300  1.00 51.42           N  
ATOM   2498  H   THR A 156      -3.397 -13.070   8.057  1.00 51.42           H  
ATOM   2499  CA  THR A 156      -5.399 -12.702   7.421  1.00 51.42           C  
ATOM   2500  HA  THR A 156      -5.754 -11.715   7.128  1.00 51.42           H  
ATOM   2501  C   THR A 156      -6.587 -13.422   8.058  1.00 51.42           C  
ATOM   2502  CB  THR A 156      -5.032 -13.483   6.150  1.00 51.42           C  
ATOM   2503  HB  THR A 156      -5.936 -13.723   5.590  1.00 51.42           H  
ATOM   2504  O   THR A 156      -7.627 -13.539   7.415  1.00 51.42           O  
ATOM   2505  CG2 THR A 156      -4.106 -12.706   5.223  1.00 51.42           C  
ATOM   2506 HG21 THR A 156      -4.553 -11.741   4.983  1.00 51.42           H  
ATOM   2507 HG22 THR A 156      -3.143 -12.540   5.705  1.00 51.42           H  
ATOM   2508 HG23 THR A 156      -3.956 -13.262   4.298  1.00 51.42           H  
ATOM   2509  OG1 THR A 156      -4.370 -14.682   6.495  1.00 51.42           O  
ATOM   2510  HG1 THR A 156      -4.129 -15.107   5.668  1.00 51.42           H  
ATOM   2511  N   LYS A 157      -6.466 -13.961   9.280  1.00 45.77           N  
ATOM   2512  H   LYS A 157      -5.634 -13.747   9.812  1.00 45.77           H  
ATOM   2513  CA  LYS A 157      -7.605 -14.640   9.916  1.00 45.77           C  
ATOM   2514  HA  LYS A 157      -8.014 -15.358   9.205  1.00 45.77           H  
ATOM   2515  C   LYS A 157      -8.715 -13.630  10.190  1.00 45.77           C  
ATOM   2516  CB  LYS A 157      -7.209 -15.376  11.204  1.00 45.77           C  
ATOM   2517  HB2 LYS A 157      -8.122 -15.602  11.754  1.00 45.77           H  
ATOM   2518  HB3 LYS A 157      -6.592 -14.728  11.826  1.00 45.77           H  
ATOM   2519  O   LYS A 157      -8.426 -12.547  10.693  1.00 45.77           O  
ATOM   2520  CG  LYS A 157      -6.475 -16.695  10.917  1.00 45.77           C  
ATOM   2521  HG2 LYS A 157      -5.479 -16.481  10.531  1.00 45.77           H  
ATOM   2522  HG3 LYS A 157      -7.032 -17.258  10.168  1.00 45.77           H  
ATOM   2523  CD  LYS A 157      -6.372 -17.544  12.193  1.00 45.77           C  
ATOM   2524  HD2 LYS A 157      -7.377 -17.721  12.577  1.00 45.77           H  
ATOM   2525  HD3 LYS A 157      -5.800 -16.997  12.942  1.00 45.77           H  
ATOM   2526  CE  LYS A 157      -5.695 -18.890  11.902  1.00 45.77           C  
ATOM   2527  HE2 LYS A 157      -4.669 -18.702  11.585  1.00 45.77           H  
ATOM   2528  HE3 LYS A 157      -6.216 -19.364  11.069  1.00 45.77           H  
ATOM   2529  NZ  LYS A 157      -5.718 -19.786  13.090  1.00 45.77           N  
ATOM   2530  HZ1 LYS A 157      -6.671 -20.002  13.347  1.00 45.77           H  
ATOM   2531  HZ2 LYS A 157      -5.283 -19.357  13.894  1.00 45.77           H  
ATOM   2532  HZ3 LYS A 157      -5.241 -20.655  12.898  1.00 45.77           H  
ATOM   2533  N   ASP A 158      -9.957 -14.037   9.919  1.00 41.10           N  
ATOM   2534  H   ASP A 158     -10.084 -14.900   9.410  1.00 41.10           H  
ATOM   2535  CA  ASP A 158     -11.169 -13.298  10.273  1.00 41.10           C  
ATOM   2536  HA  ASP A 158     -11.307 -12.470   9.578  1.00 41.10           H  
ATOM   2537  C   ASP A 158     -11.047 -12.732  11.690  1.00 41.10           C  
ATOM   2538  CB  ASP A 158     -12.399 -14.224  10.216  1.00 41.10           C  
ATOM   2539  HB2 ASP A 158     -13.184 -13.791  10.836  1.00 41.10           H  
ATOM   2540  HB3 ASP A 158     -12.145 -15.195  10.640  1.00 41.10           H  
ATOM   2541  O   ASP A 158     -11.076 -13.469  12.679  1.00 41.10           O  
ATOM   2542  CG  ASP A 158     -12.989 -14.394   8.819  1.00 41.10           C  
ATOM   2543  OD1 ASP A 158     -13.002 -13.392   8.074  1.00 41.10           O  
ATOM   2544  OD2 ASP A 158     -13.457 -15.519   8.543  1.00 41.10           O  
ATOM   2545  N   THR A 159     -10.913 -11.410  11.793  1.00 43.59           N  
ATOM   2546  H   THR A 159     -10.872 -10.850  10.954  1.00 43.59           H  
ATOM   2547  CA  THR A 159     -10.703 -10.709  13.067  1.00 43.59           C  
ATOM   2548  HA  THR A 159      -9.835 -11.150  13.555  1.00 43.59           H  
ATOM   2549  C   THR A 159     -11.868 -10.884  14.040  1.00 43.59           C  
ATOM   2550  CB  THR A 159     -10.410  -9.217  12.828  1.00 43.59           C  
ATOM   2551  HB  THR A 159     -10.515  -8.667  13.764  1.00 43.59           H  
ATOM   2552  O   THR A 159     -11.704 -10.649  15.237  1.00 43.59           O  
ATOM   2553  CG2 THR A 159      -8.980  -9.042  12.320  1.00 43.59           C  
ATOM   2554 HG21 THR A 159      -8.751  -7.984  12.190  1.00 43.59           H  
ATOM   2555 HG22 THR A 159      -8.277  -9.457  13.042  1.00 43.59           H  
ATOM   2556 HG23 THR A 159      -8.853  -9.551  11.365  1.00 43.59           H  
ATOM   2557  OG1 THR A 159     -11.272  -8.666  11.859  1.00 43.59           O  
ATOM   2558  HG1 THR A 159     -10.986  -7.756  11.751  1.00 43.59           H  
ATOM   2559  N   SER A 160     -13.020 -11.378  13.570  1.00 42.54           N  
ATOM   2560  H   SER A 160     -13.063 -11.596  12.585  1.00 42.54           H  
ATOM   2561  CA  SER A 160     -14.156 -11.757  14.415  1.00 42.54           C  
ATOM   2562  HA  SER A 160     -14.470 -10.880  14.981  1.00 42.54           H  
ATOM   2563  C   SER A 160     -13.813 -12.856  15.430  1.00 42.54           C  
ATOM   2564  CB  SER A 160     -15.329 -12.204  13.536  1.00 42.54           C  
ATOM   2565  HB2 SER A 160     -15.556 -11.418  12.816  1.00 42.54           H  
ATOM   2566  HB3 SER A 160     -16.207 -12.369  14.162  1.00 42.54           H  
ATOM   2567  O   SER A 160     -14.348 -12.852  16.538  1.00 42.54           O  
ATOM   2568  OG  SER A 160     -15.019 -13.401  12.845  1.00 42.54           O  
ATOM   2569  HG  SER A 160     -15.359 -13.347  11.949  1.00 42.54           H  
ATOM   2570  N   LYS A 161     -12.894 -13.772  15.099  1.00 42.77           N  
ATOM   2571  H   LYS A 161     -12.469 -13.696  14.186  1.00 42.77           H  
ATOM   2572  CA  LYS A 161     -12.357 -14.772  16.027  1.00 42.77           C  
ATOM   2573  HA  LYS A 161     -12.830 -14.671  17.004  1.00 42.77           H  
ATOM   2574  C   LYS A 161     -10.879 -14.480  16.198  1.00 42.77           C  
ATOM   2575  CB  LYS A 161     -12.626 -16.194  15.510  1.00 42.77           C  
ATOM   2576  HB2 LYS A 161     -12.317 -16.267  14.467  1.00 42.77           H  
ATOM   2577  HB3 LYS A 161     -12.034 -16.897  16.097  1.00 42.77           H  
ATOM   2578  O   LYS A 161     -10.084 -14.840  15.335  1.00 42.77           O  
ATOM   2579  CG  LYS A 161     -14.110 -16.568  15.643  1.00 42.77           C  
ATOM   2580  HG2 LYS A 161     -14.411 -16.479  16.686  1.00 42.77           H  
ATOM   2581  HG3 LYS A 161     -14.711 -15.883  15.044  1.00 42.77           H  
ATOM   2582  CD  LYS A 161     -14.361 -18.004  15.166  1.00 42.77           C  
ATOM   2583  HD2 LYS A 161     -14.066 -18.082  14.119  1.00 42.77           H  
ATOM   2584  HD3 LYS A 161     -13.763 -18.693  15.762  1.00 42.77           H  
ATOM   2585  CE  LYS A 161     -15.849 -18.345  15.310  1.00 42.77           C  
ATOM   2586  HE2 LYS A 161     -16.126 -18.264  16.361  1.00 42.77           H  
ATOM   2587  HE3 LYS A 161     -16.424 -17.601  14.759  1.00 42.77           H  
ATOM   2588  NZ  LYS A 161     -16.159 -19.705  14.798  1.00 42.77           N  
ATOM   2589  HZ1 LYS A 161     -15.640 -20.408  15.304  1.00 42.77           H  
ATOM   2590  HZ2 LYS A 161     -17.145 -19.901  14.897  1.00 42.77           H  
ATOM   2591  HZ3 LYS A 161     -15.927 -19.768  13.817  1.00 42.77           H  
ATOM   2592  N   GLY A 162     -10.544 -13.803  17.302  1.00 45.90           N  
ATOM   2593  H   GLY A 162     -11.304 -13.494  17.892  1.00 45.90           H  
ATOM   2594  CA  GLY A 162      -9.188 -13.368  17.647  1.00 45.90           C  
ATOM   2595  HA2 GLY A 162      -9.091 -13.285  18.729  1.00 45.90           H  
ATOM   2596  HA3 GLY A 162      -9.015 -12.388  17.204  1.00 45.90           H  
ATOM   2597  C   GLY A 162      -8.132 -14.346  17.143  1.00 45.90           C  
ATOM   2598  O   GLY A 162      -8.239 -15.553  17.355  1.00 45.90           O  
ATOM   2599  N   CYS A 163      -7.161 -13.832  16.396  1.00 48.19           N  
ATOM   2600  H   CYS A 163      -7.157 -12.837  16.221  1.00 48.19           H  
ATOM   2601  CA  CYS A 163      -6.208 -14.662  15.682  1.00 48.19           C  
ATOM   2602  HA  CYS A 163      -6.769 -15.371  15.073  1.00 48.19           H  
ATOM   2603  C   CYS A 163      -5.365 -15.475  16.680  1.00 48.19           C  
ATOM   2604  CB  CYS A 163      -5.442 -13.753  14.720  1.00 48.19           C  
ATOM   2605  HB2 CYS A 163      -5.320 -12.779  15.194  1.00 48.19           H  
ATOM   2606  HB3 CYS A 163      -6.063 -13.586  13.840  1.00 48.19           H  
ATOM   2607  O   CYS A 163      -4.381 -15.013  17.241  1.00 48.19           O  
ATOM   2608  SG  CYS A 163      -3.816 -14.300  14.178  1.00 48.19           S  
ATOM   2609  N   SER A 164      -5.779 -16.721  16.900  1.00 48.74           N  
ATOM   2610  H   SER A 164      -6.700 -16.955  16.558  1.00 48.74           H  
ATOM   2611  CA  SER A 164      -5.205 -17.614  17.911  1.00 48.74           C  
ATOM   2612  HA  SER A 164      -5.304 -17.149  18.892  1.00 48.74           H  
ATOM   2613  C   SER A 164      -3.722 -17.917  17.693  1.00 48.74           C  
ATOM   2614  CB  SER A 164      -5.993 -18.927  17.910  1.00 48.74           C  
ATOM   2615  HB2 SER A 164      -7.028 -18.726  18.185  1.00 48.74           H  
ATOM   2616  HB3 SER A 164      -5.562 -19.595  18.655  1.00 48.74           H  
ATOM   2617  O   SER A 164      -3.006 -18.201  18.644  1.00 48.74           O  
ATOM   2618  OG  SER A 164      -5.958 -19.555  16.629  1.00 48.74           O  
ATOM   2619  HG  SER A 164      -5.893 -20.495  16.812  1.00 48.74           H  
ATOM   2620  N   ASN A 165      -3.258 -17.861  16.440  1.00 47.37           N  
ATOM   2621  H   ASN A 165      -3.911 -17.581  15.722  1.00 47.37           H  
ATOM   2622  CA  ASN A 165      -1.864 -18.136  16.086  1.00 47.37           C  
ATOM   2623  HA  ASN A 165      -1.461 -18.882  16.771  1.00 47.37           H  
ATOM   2624  C   ASN A 165      -0.959 -16.917  16.221  1.00 47.37           C  
ATOM   2625  CB  ASN A 165      -1.778 -18.665  14.642  1.00 47.37           C  
ATOM   2626  HB2 ASN A 165      -2.673 -18.415  14.072  1.00 47.37           H  
ATOM   2627  HB3 ASN A 165      -0.929 -18.201  14.141  1.00 47.37           H  
ATOM   2628  O   ASN A 165       0.238 -17.066  16.452  1.00 47.37           O  
ATOM   2629  CG  ASN A 165      -1.559 -20.161  14.600  1.00 47.37           C  
ATOM   2630  ND2 ASN A 165      -0.838 -20.655  13.624  1.00 47.37           N  
ATOM   2631 HD21 ASN A 165      -0.654 -21.647  13.683  1.00 47.37           H  
ATOM   2632 HD22 ASN A 165      -0.318 -20.051  13.004  1.00 47.37           H  
ATOM   2633  OD1 ASN A 165      -2.083 -20.911  15.399  1.00 47.37           O  
ATOM   2634  N   CYS A 166      -1.491 -15.715  16.017  1.00 48.59           N  
ATOM   2635  H   CYS A 166      -2.494 -15.605  15.971  1.00 48.59           H  
ATOM   2636  CA  CYS A 166      -0.698 -14.524  16.209  1.00 48.59           C  
ATOM   2637  HA  CYS A 166       0.349 -14.745  16.001  1.00 48.59           H  
ATOM   2638  C   CYS A 166      -0.792 -14.145  17.685  1.00 48.59           C  
ATOM   2639  CB  CYS A 166      -1.081 -13.429  15.216  1.00 48.59           C  
ATOM   2640  HB2 CYS A 166      -0.472 -12.550  15.428  1.00 48.59           H  
ATOM   2641  HB3 CYS A 166      -0.836 -13.765  14.208  1.00 48.59           H  
ATOM   2642  O   CYS A 166      -1.604 -13.333  18.105  1.00 48.59           O  
ATOM   2643  SG  CYS A 166      -2.798 -12.906  15.234  1.00 48.59           S  
ATOM   2644  N   ASN A 167       0.151 -14.666  18.468  1.00 45.83           N  
ATOM   2645  H   ASN A 167       0.697 -15.433  18.103  1.00 45.83           H  
ATOM   2646  CA  ASN A 167       0.517 -14.095  19.771  1.00 45.83           C  
ATOM   2647  HA  ASN A 167      -0.348 -14.146  20.432  1.00 45.83           H  
ATOM   2648  C   ASN A 167       0.900 -12.602  19.687  1.00 45.83           C  
ATOM   2649  CB  ASN A 167       1.692 -14.916  20.346  1.00 45.83           C  
ATOM   2650  HB2 ASN A 167       2.237 -15.423  19.551  1.00 45.83           H  
ATOM   2651  HB3 ASN A 167       2.395 -14.250  20.847  1.00 45.83           H  
ATOM   2652  O   ASN A 167       1.165 -11.954  20.699  1.00 45.83           O  
ATOM   2653  CG  ASN A 167       1.271 -15.933  21.388  1.00 45.83           C  
ATOM   2654  ND2 ASN A 167       2.171 -16.801  21.783  1.00 45.83           N  
ATOM   2655 HD21 ASN A 167       1.862 -17.472  22.471  1.00 45.83           H  
ATOM   2656 HD22 ASN A 167       3.105 -16.805  21.397  1.00 45.83           H  
ATOM   2657  OD1 ASN A 167       0.163 -15.948  21.890  1.00 45.83           O  
ATOM   2658  N   ASN A 168       0.965 -12.044  18.478  1.00 46.97           N  
ATOM   2659  H   ASN A 168       0.661 -12.594  17.688  1.00 46.97           H  
ATOM   2660  CA  ASN A 168       1.261 -10.656  18.244  1.00 46.97           C  
ATOM   2661  HA  ASN A 168       2.053 -10.375  18.938  1.00 46.97           H  
ATOM   2662  C   ASN A 168       0.025  -9.803  18.562  1.00 46.97           C  
ATOM   2663  CB  ASN A 168       1.805 -10.519  16.809  1.00 46.97           C  
ATOM   2664  HB2 ASN A 168       2.329 -11.431  16.523  1.00 46.97           H  
ATOM   2665  HB3 ASN A 168       0.997 -10.352  16.097  1.00 46.97           H  
ATOM   2666  O   ASN A 168      -0.841  -9.593  17.714  1.00 46.97           O  
ATOM   2667  CG  ASN A 168       2.810  -9.393  16.700  1.00 46.97           C  
ATOM   2668  ND2 ASN A 168       3.494  -9.285  15.588  1.00 46.97           N  
ATOM   2669 HD21 ASN A 168       3.317  -9.896  14.803  1.00 46.97           H  
ATOM   2670 HD22 ASN A 168       4.133  -8.508  15.508  1.00 46.97           H  
ATOM   2671  OD1 ASN A 168       2.988  -8.597  17.612  1.00 46.97           O  
ATOM   2672  N   LYS A 169      -0.039  -9.286  19.797  1.00 45.59           N  
ATOM   2673  H   LYS A 169       0.650  -9.613  20.460  1.00 45.59           H  
ATOM   2674  CA  LYS A 169      -1.052  -8.307  20.243  1.00 45.59           C  
ATOM   2675  HA  LYS A 169      -2.022  -8.798  20.314  1.00 45.59           H  
ATOM   2676  C   LYS A 169      -1.228  -7.154  19.243  1.00 45.59           C  
ATOM   2677  CB  LYS A 169      -0.658  -7.736  21.617  1.00 45.59           C  
ATOM   2678  HB2 LYS A 169      -1.297  -6.880  21.831  1.00 45.59           H  
ATOM   2679  HB3 LYS A 169       0.372  -7.381  21.579  1.00 45.59           H  
ATOM   2680  O   LYS A 169      -2.341  -6.665  19.069  1.00 45.59           O  
ATOM   2681  CG  LYS A 169      -0.817  -8.750  22.760  1.00 45.59           C  
ATOM   2682  HG2 LYS A 169      -0.195  -9.624  22.566  1.00 45.59           H  
ATOM   2683  HG3 LYS A 169      -1.859  -9.063  22.818  1.00 45.59           H  
ATOM   2684  CD  LYS A 169      -0.398  -8.119  24.096  1.00 45.59           C  
ATOM   2685  HD2 LYS A 169      -0.995  -7.224  24.272  1.00 45.59           H  
ATOM   2686  HD3 LYS A 169       0.652  -7.836  24.034  1.00 45.59           H  
ATOM   2687  CE  LYS A 169      -0.602  -9.115  25.243  1.00 45.59           C  
ATOM   2688  HE2 LYS A 169      -0.080 -10.038  24.994  1.00 45.59           H  
ATOM   2689  HE3 LYS A 169      -1.665  -9.347  25.320  1.00 45.59           H  
ATOM   2690  NZ  LYS A 169      -0.092  -8.575  26.528  1.00 45.59           N  
ATOM   2691  HZ1 LYS A 169      -0.558  -7.710  26.762  1.00 45.59           H  
ATOM   2692  HZ2 LYS A 169      -0.234  -9.242  27.274  1.00 45.59           H  
ATOM   2693  HZ3 LYS A 169       0.899  -8.393  26.456  1.00 45.59           H  
ATOM   2694  N   SER A 170      -0.156  -6.788  18.537  1.00 48.69           N  
ATOM   2695  H   SER A 170       0.714  -7.268  18.717  1.00 48.69           H  
ATOM   2696  CA  SER A 170      -0.154  -5.742  17.511  1.00 48.69           C  
ATOM   2697  HA  SER A 170      -0.534  -4.826  17.961  1.00 48.69           H  
ATOM   2698  C   SER A 170      -1.022  -6.038  16.279  1.00 48.69           C  
ATOM   2699  CB  SER A 170       1.277  -5.457  17.051  1.00 48.69           C  
ATOM   2700  HB2 SER A 170       1.913  -5.250  17.912  1.00 48.69           H  
ATOM   2701  HB3 SER A 170       1.269  -4.579  16.405  1.00 48.69           H  
ATOM   2702  O   SER A 170      -1.434  -5.089  15.624  1.00 48.69           O  
ATOM   2703  OG  SER A 170       1.791  -6.552  16.323  1.00 48.69           O  
ATOM   2704  HG  SER A 170       2.352  -7.088  16.889  1.00 48.69           H  
ATOM   2705  N   CYS A 171      -1.341  -7.304  15.964  1.00 53.80           N  
ATOM   2706  H   CYS A 171      -0.990  -8.058  16.536  1.00 53.80           H  
ATOM   2707  CA  CYS A 171      -2.114  -7.642  14.758  1.00 53.80           C  
ATOM   2708  HA  CYS A 171      -1.610  -7.218  13.890  1.00 53.80           H  
ATOM   2709  C   CYS A 171      -3.531  -7.052  14.764  1.00 53.80           C  
ATOM   2710  CB  CYS A 171      -2.204  -9.167  14.572  1.00 53.80           C  
ATOM   2711  HB2 CYS A 171      -3.113  -9.379  14.010  1.00 53.80           H  
ATOM   2712  HB3 CYS A 171      -2.281  -9.672  15.534  1.00 53.80           H  
ATOM   2713  O   CYS A 171      -4.059  -6.728  13.706  1.00 53.80           O  
ATOM   2714  SG  CYS A 171      -0.835  -9.858  13.611  1.00 53.80           S  
ATOM   2715  N   ILE A 172      -4.149  -6.946  15.945  1.00 50.97           N  
ATOM   2716  H   ILE A 172      -3.632  -7.219  16.768  1.00 50.97           H  
ATOM   2717  CA  ILE A 172      -5.522  -6.436  16.113  1.00 50.97           C  
ATOM   2718  HA  ILE A 172      -5.997  -6.348  15.135  1.00 50.97           H  
ATOM   2719  C   ILE A 172      -5.513  -5.023  16.709  1.00 50.97           C  
ATOM   2720  CB  ILE A 172      -6.360  -7.439  16.948  1.00 50.97           C  
ATOM   2721  HB  ILE A 172      -5.867  -7.573  17.911  1.00 50.97           H  
ATOM   2722  O   ILE A 172      -6.504  -4.296  16.615  1.00 50.97           O  
ATOM   2723  CG1 ILE A 172      -6.424  -8.813  16.236  1.00 50.97           C  
ATOM   2724 HG12 ILE A 172      -5.414  -9.149  15.999  1.00 50.97           H  
ATOM   2725 HG13 ILE A 172      -6.966  -8.708  15.296  1.00 50.97           H  
ATOM   2726  CG2 ILE A 172      -7.790  -6.922  17.210  1.00 50.97           C  
ATOM   2727 HG21 ILE A 172      -8.389  -7.664  17.738  1.00 50.97           H  
ATOM   2728 HG22 ILE A 172      -8.276  -6.686  16.263  1.00 50.97           H  
ATOM   2729 HG23 ILE A 172      -7.771  -6.028  17.834  1.00 50.97           H  
ATOM   2730  CD1 ILE A 172      -7.069  -9.932  17.063  1.00 50.97           C  
ATOM   2731 HD11 ILE A 172      -8.144  -9.776  17.154  1.00 50.97           H  
ATOM   2732 HD12 ILE A 172      -6.614  -9.977  18.052  1.00 50.97           H  
ATOM   2733 HD13 ILE A 172      -6.907 -10.884  16.556  1.00 50.97           H  
ATOM   2734  N   GLU A 173      -4.408  -4.603  17.333  1.00 50.81           N  
ATOM   2735  H   GLU A 173      -3.574  -5.171  17.309  1.00 50.81           H  
ATOM   2736  CA  GLU A 173      -4.320  -3.261  17.893  1.00 50.81           C  
ATOM   2737  HA  GLU A 173      -5.202  -3.098  18.512  1.00 50.81           H  
ATOM   2738  C   GLU A 173      -4.373  -2.223  16.775  1.00 50.81           C  
ATOM   2739  CB  GLU A 173      -3.101  -3.090  18.810  1.00 50.81           C  
ATOM   2740  HB2 GLU A 173      -2.900  -2.026  18.935  1.00 50.81           H  
ATOM   2741  HB3 GLU A 173      -2.229  -3.566  18.362  1.00 50.81           H  
ATOM   2742  O   GLU A 173      -3.405  -1.974  16.061  1.00 50.81           O  
ATOM   2743  CG  GLU A 173      -3.403  -3.692  20.192  1.00 50.81           C  
ATOM   2744  HG2 GLU A 173      -4.269  -3.174  20.605  1.00 50.81           H  
ATOM   2745  HG3 GLU A 173      -3.688  -4.738  20.080  1.00 50.81           H  
ATOM   2746  CD  GLU A 173      -2.250  -3.584  21.201  1.00 50.81           C  
ATOM   2747  OE1 GLU A 173      -2.423  -4.163  22.303  1.00 50.81           O  
ATOM   2748  OE2 GLU A 173      -1.241  -2.910  20.902  1.00 50.81           O  
ATOM   2749  N   ASN A 174      -5.529  -1.568  16.706  1.00 55.83           N  
ATOM   2750  H   ASN A 174      -6.282  -1.922  17.279  1.00 55.83           H  
ATOM   2751  CA  ASN A 174      -5.849  -0.478  15.805  1.00 55.83           C  
ATOM   2752  HA  ASN A 174      -6.776  -0.057  16.194  1.00 55.83           H  
ATOM   2753  C   ASN A 174      -6.180  -0.880  14.359  1.00 55.83           C  
ATOM   2754  CB  ASN A 174      -4.800   0.636  15.899  1.00 55.83           C  
ATOM   2755  HB2 ASN A 174      -5.298   1.537  15.541  1.00 55.83           H  
ATOM   2756  HB3 ASN A 174      -3.967   0.409  15.234  1.00 55.83           H  
ATOM   2757  O   ASN A 174      -5.848  -0.151  13.433  1.00 55.83           O  
ATOM   2758  CG  ASN A 174      -4.282   0.938  17.287  1.00 55.83           C  
ATOM   2759  ND2 ASN A 174      -2.994   0.802  17.504  1.00 55.83           N  
ATOM   2760 HD21 ASN A 174      -2.764   0.658  18.477  1.00 55.83           H  
ATOM   2761 HD22 ASN A 174      -2.499   0.283  16.794  1.00 55.83           H  
ATOM   2762  OD1 ASN A 174      -5.009   1.290  18.196  1.00 55.83           O  
ATOM   2763  N   GLU A 175      -6.899  -1.981  14.135  1.00 64.50           N  
ATOM   2764  H   GLU A 175      -7.059  -2.630  14.892  1.00 64.50           H  
ATOM   2765  CA  GLU A 175      -7.413  -2.319  12.794  1.00 64.50           C  
ATOM   2766  HA  GLU A 175      -6.567  -2.543  12.145  1.00 64.50           H  
ATOM   2767  C   GLU A 175      -8.210  -1.162  12.149  1.00 64.50           C  
ATOM   2768  CB  GLU A 175      -8.289  -3.573  12.917  1.00 64.50           C  
ATOM   2769  HB2 GLU A 175      -7.749  -4.332  13.481  1.00 64.50           H  
ATOM   2770  HB3 GLU A 175      -9.209  -3.326  13.446  1.00 64.50           H  
ATOM   2771  O   GLU A 175      -8.092  -0.885  10.956  1.00 64.50           O  
ATOM   2772  CG  GLU A 175      -8.613  -4.131  11.531  1.00 64.50           C  
ATOM   2773  HG2 GLU A 175      -7.675  -4.361  11.026  1.00 64.50           H  
ATOM   2774  HG3 GLU A 175      -9.136  -3.372  10.948  1.00 64.50           H  
ATOM   2775  CD  GLU A 175      -9.479  -5.389  11.544  1.00 64.50           C  
ATOM   2776  OE1 GLU A 175      -9.655  -5.917  10.422  1.00 64.50           O  
ATOM   2777  OE2 GLU A 175      -9.966  -5.823  12.607  1.00 64.50           O  
ATOM   2778  N   GLU A 176      -8.952  -0.418  12.968  1.00 60.91           N  
ATOM   2779  H   GLU A 176      -9.026  -0.717  13.930  1.00 60.91           H  
ATOM   2780  CA  GLU A 176      -9.693   0.782  12.571  1.00 60.91           C  
ATOM   2781  HA  GLU A 176     -10.323   0.546  11.713  1.00 60.91           H  
ATOM   2782  C   GLU A 176      -8.770   1.946  12.120  1.00 60.91           C  
ATOM   2783  CB  GLU A 176     -10.610   1.162  13.749  1.00 60.91           C  
ATOM   2784  HB2 GLU A 176     -10.989   2.173  13.602  1.00 60.91           H  
ATOM   2785  HB3 GLU A 176     -10.000   1.106  14.651  1.00 60.91           H  
ATOM   2786  O   GLU A 176      -9.239   2.871  11.460  1.00 60.91           O  
ATOM   2787  CG  GLU A 176     -11.800   0.204  13.970  1.00 60.91           C  
ATOM   2788  HG2 GLU A 176     -12.426   0.223  13.078  1.00 60.91           H  
ATOM   2789  HG3 GLU A 176     -11.417  -0.810  14.081  1.00 60.91           H  
ATOM   2790  CD  GLU A 176     -12.674   0.529  15.202  1.00 60.91           C  
ATOM   2791  OE1 GLU A 176     -13.656  -0.228  15.452  1.00 60.91           O  
ATOM   2792  OE2 GLU A 176     -12.353   1.493  15.919  1.00 60.91           O  
ATOM   2793  N   LEU A 177      -7.454   1.893  12.397  1.00 63.89           N  
ATOM   2794  H   LEU A 177      -7.110   1.074  12.878  1.00 63.89           H  
ATOM   2795  CA  LEU A 177      -6.447   2.845  11.894  1.00 63.89           C  
ATOM   2796  HA  LEU A 177      -6.914   3.828  11.834  1.00 63.89           H  
ATOM   2797  C   LEU A 177      -5.942   2.553  10.489  1.00 63.89           C  
ATOM   2798  CB  LEU A 177      -5.206   2.925  12.809  1.00 63.89           C  
ATOM   2799  HB2 LEU A 177      -4.812   1.929  13.015  1.00 63.89           H  
ATOM   2800  HB3 LEU A 177      -4.417   3.445  12.266  1.00 63.89           H  
ATOM   2801  O   LEU A 177      -5.429   3.461   9.834  1.00 63.89           O  
ATOM   2802  CG  LEU A 177      -5.422   3.678  14.113  1.00 63.89           C  
ATOM   2803  HG  LEU A 177      -6.214   3.210  14.699  1.00 63.89           H  
ATOM   2804  CD1 LEU A 177      -4.146   3.814  14.952  1.00 63.89           C  
ATOM   2805 HD11 LEU A 177      -4.420   4.126  15.960  1.00 63.89           H  
ATOM   2806 HD12 LEU A 177      -3.480   4.547  14.496  1.00 63.89           H  
ATOM   2807 HD13 LEU A 177      -3.610   2.865  14.982  1.00 63.89           H  
ATOM   2808  CD2 LEU A 177      -5.816   5.080  13.779  1.00 63.89           C  
ATOM   2809 HD21 LEU A 177      -5.157   5.415  12.979  1.00 63.89           H  
ATOM   2810 HD22 LEU A 177      -5.712   5.695  14.673  1.00 63.89           H  
ATOM   2811 HD23 LEU A 177      -6.837   5.122  13.398  1.00 63.89           H  
ATOM   2812  N   ILE A 178      -6.059   1.311  10.023  1.00 75.50           N  
ATOM   2813  H   ILE A 178      -6.534   0.629  10.597  1.00 75.50           H  
ATOM   2814  CA  ILE A 178      -5.485   0.878   8.746  1.00 75.50           C  
ATOM   2815  HA  ILE A 178      -4.399   0.944   8.823  1.00 75.50           H  
ATOM   2816  C   ILE A 178      -5.889   1.804   7.588  1.00 75.50           C  
ATOM   2817  CB  ILE A 178      -5.848  -0.595   8.478  1.00 75.50           C  
ATOM   2818  HB  ILE A 178      -6.913  -0.743   8.661  1.00 75.50           H  
ATOM   2819  O   ILE A 178      -4.993   2.240   6.861  1.00 75.50           O  
ATOM   2820  CG1 ILE A 178      -5.089  -1.512   9.460  1.00 75.50           C  
ATOM   2821 HG12 ILE A 178      -5.266  -1.171  10.480  1.00 75.50           H  
ATOM   2822 HG13 ILE A 178      -4.017  -1.460   9.269  1.00 75.50           H  
ATOM   2823  CG2 ILE A 178      -5.597  -0.996   7.017  1.00 75.50           C  
ATOM   2824 HG21 ILE A 178      -4.533  -0.943   6.790  1.00 75.50           H  
ATOM   2825 HG22 ILE A 178      -5.978  -2.006   6.869  1.00 75.50           H  
ATOM   2826 HG23 ILE A 178      -6.148  -0.361   6.323  1.00 75.50           H  
ATOM   2827  CD1 ILE A 178      -5.546  -2.972   9.379  1.00 75.50           C  
ATOM   2828 HD11 ILE A 178      -5.137  -3.454   8.491  1.00 75.50           H  
ATOM   2829 HD12 ILE A 178      -5.203  -3.505  10.266  1.00 75.50           H  
ATOM   2830 HD13 ILE A 178      -6.635  -3.016   9.354  1.00 75.50           H  
ATOM   2831  N   PRO A 179      -7.178   2.166   7.409  1.00 75.16           N  
ATOM   2832  CA  PRO A 179      -7.571   3.045   6.312  1.00 75.16           C  
ATOM   2833  HA  PRO A 179      -7.320   2.568   5.364  1.00 75.16           H  
ATOM   2834  C   PRO A 179      -6.894   4.420   6.374  1.00 75.16           C  
ATOM   2835  CB  PRO A 179      -9.089   3.170   6.430  1.00 75.16           C  
ATOM   2836  HB2 PRO A 179      -9.568   3.261   5.455  1.00 75.16           H  
ATOM   2837  HB3 PRO A 179      -9.323   4.019   7.072  1.00 75.16           H  
ATOM   2838  O   PRO A 179      -6.564   4.979   5.334  1.00 75.16           O  
ATOM   2839  CG  PRO A 179      -9.519   1.903   7.155  1.00 75.16           C  
ATOM   2840  HG2 PRO A 179     -10.473   2.028   7.667  1.00 75.16           H  
ATOM   2841  HG3 PRO A 179      -9.551   1.065   6.458  1.00 75.16           H  
ATOM   2842  CD  PRO A 179      -8.367   1.726   8.134  1.00 75.16           C  
ATOM   2843  HD2 PRO A 179      -8.326   0.685   8.454  1.00 75.16           H  
ATOM   2844  HD3 PRO A 179      -8.522   2.372   8.998  1.00 75.16           H  
ATOM   2845  N   TYR A 180      -6.629   4.943   7.575  1.00 68.17           N  
ATOM   2846  H   TYR A 180      -6.856   4.404   8.399  1.00 68.17           H  
ATOM   2847  CA  TYR A 180      -5.967   6.234   7.770  1.00 68.17           C  
ATOM   2848  HA  TYR A 180      -6.406   6.961   7.087  1.00 68.17           H  
ATOM   2849  C   TYR A 180      -4.471   6.171   7.468  1.00 68.17           C  
ATOM   2850  CB  TYR A 180      -6.200   6.728   9.201  1.00 68.17           C  
ATOM   2851  HB2 TYR A 180      -5.682   7.678   9.329  1.00 68.17           H  
ATOM   2852  HB3 TYR A 180      -5.760   6.027   9.910  1.00 68.17           H  
ATOM   2853  O   TYR A 180      -3.940   7.079   6.833  1.00 68.17           O  
ATOM   2854  CG  TYR A 180      -7.661   6.933   9.538  1.00 68.17           C  
ATOM   2855  CD1 TYR A 180      -8.331   8.082   9.082  1.00 68.17           C  
ATOM   2856  HD1 TYR A 180      -7.802   8.809   8.485  1.00 68.17           H  
ATOM   2857  CD2 TYR A 180      -8.360   5.962  10.275  1.00 68.17           C  
ATOM   2858  HD2 TYR A 180      -7.867   5.049  10.577  1.00 68.17           H  
ATOM   2859  CE1 TYR A 180      -9.691   8.272   9.397  1.00 68.17           C  
ATOM   2860  HE1 TYR A 180     -10.215   9.141   9.028  1.00 68.17           H  
ATOM   2861  CE2 TYR A 180      -9.708   6.158  10.615  1.00 68.17           C  
ATOM   2862  HE2 TYR A 180     -10.241   5.416  11.191  1.00 68.17           H  
ATOM   2863  OH  TYR A 180     -11.674   7.518  10.525  1.00 68.17           O  
ATOM   2864  HH  TYR A 180     -12.013   8.349  10.184  1.00 68.17           H  
ATOM   2865  CZ  TYR A 180     -10.373   7.323  10.189  1.00 68.17           C  
ATOM   2866  N   PHE A 181      -3.792   5.089   7.861  1.00 75.14           N  
ATOM   2867  H   PHE A 181      -4.269   4.384   8.404  1.00 75.14           H  
ATOM   2868  CA  PHE A 181      -2.399   4.867   7.467  1.00 75.14           C  
ATOM   2869  HA  PHE A 181      -1.807   5.739   7.746  1.00 75.14           H  
ATOM   2870  C   PHE A 181      -2.257   4.721   5.950  1.00 75.14           C  
ATOM   2871  CB  PHE A 181      -1.845   3.624   8.170  1.00 75.14           C  
ATOM   2872  HB2 PHE A 181      -2.510   2.787   7.955  1.00 75.14           H  
ATOM   2873  HB3 PHE A 181      -0.871   3.393   7.740  1.00 75.14           H  
ATOM   2874  O   PHE A 181      -1.320   5.267   5.371  1.00 75.14           O  
ATOM   2875  CG  PHE A 181      -1.660   3.739   9.670  1.00 75.14           C  
ATOM   2876  CD1 PHE A 181      -1.061   4.884  10.235  1.00 75.14           C  
ATOM   2877  HD1 PHE A 181      -0.738   5.701   9.608  1.00 75.14           H  
ATOM   2878  CD2 PHE A 181      -2.035   2.669  10.504  1.00 75.14           C  
ATOM   2879  HD2 PHE A 181      -2.481   1.781  10.082  1.00 75.14           H  
ATOM   2880  CE1 PHE A 181      -0.858   4.965  11.623  1.00 75.14           C  
ATOM   2881  HE1 PHE A 181      -0.394   5.842  12.049  1.00 75.14           H  
ATOM   2882  CE2 PHE A 181      -1.819   2.745  11.891  1.00 75.14           C  
ATOM   2883  HE2 PHE A 181      -2.099   1.915  12.523  1.00 75.14           H  
ATOM   2884  CZ  PHE A 181      -1.235   3.894  12.450  1.00 75.14           C  
ATOM   2885  HZ  PHE A 181      -1.061   3.945  13.515  1.00 75.14           H  
ATOM   2886  N   LEU A 182      -3.205   4.042   5.299  1.00 83.28           N  
ATOM   2887  H   LEU A 182      -3.933   3.593   5.836  1.00 83.28           H  
ATOM   2888  CA  LEU A 182      -3.243   3.946   3.841  1.00 83.28           C  
ATOM   2889  HA  LEU A 182      -2.267   3.616   3.485  1.00 83.28           H  
ATOM   2890  C   LEU A 182      -3.477   5.306   3.182  1.00 83.28           C  
ATOM   2891  CB  LEU A 182      -4.318   2.936   3.412  1.00 83.28           C  
ATOM   2892  HB2 LEU A 182      -5.259   3.182   3.904  1.00 83.28           H  
ATOM   2893  HB3 LEU A 182      -4.468   3.042   2.337  1.00 83.28           H  
ATOM   2894  O   LEU A 182      -2.752   5.646   2.254  1.00 83.28           O  
ATOM   2895  CG  LEU A 182      -3.972   1.467   3.704  1.00 83.28           C  
ATOM   2896  HG  LEU A 182      -3.872   1.305   4.777  1.00 83.28           H  
ATOM   2897  CD1 LEU A 182      -5.104   0.578   3.185  1.00 83.28           C  
ATOM   2898 HD11 LEU A 182      -5.203   0.694   2.106  1.00 83.28           H  
ATOM   2899 HD12 LEU A 182      -4.893  -0.466   3.417  1.00 83.28           H  
ATOM   2900 HD13 LEU A 182      -6.042   0.863   3.663  1.00 83.28           H  
ATOM   2901  CD2 LEU A 182      -2.658   1.069   3.034  1.00 83.28           C  
ATOM   2902 HD21 LEU A 182      -1.823   1.484   3.598  1.00 83.28           H  
ATOM   2903 HD22 LEU A 182      -2.620   1.488   2.028  1.00 83.28           H  
ATOM   2904 HD23 LEU A 182      -2.553  -0.015   2.999  1.00 83.28           H  
ATOM   2905  N   LEU A 183      -4.430   6.098   3.683  1.00 76.85           N  
ATOM   2906  H   LEU A 183      -5.021   5.730   4.415  1.00 76.85           H  
ATOM   2907  CA  LEU A 183      -4.681   7.466   3.215  1.00 76.85           C  
ATOM   2908  HA  LEU A 183      -4.942   7.427   2.158  1.00 76.85           H  
ATOM   2909  C   LEU A 183      -3.421   8.330   3.324  1.00 76.85           C  
ATOM   2910  CB  LEU A 183      -5.849   8.073   4.026  1.00 76.85           C  
ATOM   2911  HB2 LEU A 183      -5.506   8.946   4.582  1.00 76.85           H  
ATOM   2912  HB3 LEU A 183      -6.174   7.355   4.778  1.00 76.85           H  
ATOM   2913  O   LEU A 183      -3.067   9.008   2.367  1.00 76.85           O  
ATOM   2914  CG  LEU A 183      -7.061   8.465   3.161  1.00 76.85           C  
ATOM   2915  HG  LEU A 183      -7.092   7.859   2.255  1.00 76.85           H  
ATOM   2916  CD1 LEU A 183      -8.363   8.228   3.927  1.00 76.85           C  
ATOM   2917 HD11 LEU A 183      -9.209   8.494   3.293  1.00 76.85           H  
ATOM   2918 HD12 LEU A 183      -8.380   8.831   4.834  1.00 76.85           H  
ATOM   2919 HD13 LEU A 183      -8.442   7.174   4.191  1.00 76.85           H  
ATOM   2920  CD2 LEU A 183      -6.993   9.935   2.752  1.00 76.85           C  
ATOM   2921 HD21 LEU A 183      -7.027  10.577   3.632  1.00 76.85           H  
ATOM   2922 HD22 LEU A 183      -6.062  10.116   2.214  1.00 76.85           H  
ATOM   2923 HD23 LEU A 183      -7.827  10.171   2.092  1.00 76.85           H  
ATOM   2924  N   PHE A 184      -2.718   8.249   4.458  1.00 73.62           N  
ATOM   2925  H   PHE A 184      -3.090   7.684   5.208  1.00 73.62           H  
ATOM   2926  CA  PHE A 184      -1.465   8.962   4.686  1.00 73.62           C  
ATOM   2927  HA  PHE A 184      -1.646  10.029   4.558  1.00 73.62           H  
ATOM   2928  C   PHE A 184      -0.385   8.560   3.674  1.00 73.62           C  
ATOM   2929  CB  PHE A 184      -1.009   8.721   6.129  1.00 73.62           C  
ATOM   2930  HB2 PHE A 184      -0.966   7.649   6.317  1.00 73.62           H  
ATOM   2931  HB3 PHE A 184      -1.757   9.138   6.804  1.00 73.62           H  
ATOM   2932  O   PHE A 184       0.152   9.433   2.993  1.00 73.62           O  
ATOM   2933  CG  PHE A 184       0.334   9.333   6.467  1.00 73.62           C  
ATOM   2934  CD1 PHE A 184       1.443   8.504   6.719  1.00 73.62           C  
ATOM   2935  HD1 PHE A 184       1.350   7.431   6.637  1.00 73.62           H  
ATOM   2936  CD2 PHE A 184       0.472  10.732   6.541  1.00 73.62           C  
ATOM   2937  HD2 PHE A 184      -0.369  11.373   6.323  1.00 73.62           H  
ATOM   2938  CE1 PHE A 184       2.670   9.073   7.098  1.00 73.62           C  
ATOM   2939  HE1 PHE A 184       3.517   8.433   7.297  1.00 73.62           H  
ATOM   2940  CE2 PHE A 184       1.707  11.301   6.893  1.00 73.62           C  
ATOM   2941  HE2 PHE A 184       1.814  12.375   6.937  1.00 73.62           H  
ATOM   2942  CZ  PHE A 184       2.800  10.471   7.191  1.00 73.62           C  
ATOM   2943  HZ  PHE A 184       3.745  10.916   7.467  1.00 73.62           H  
ATOM   2944  N   LEU A 185      -0.117   7.258   3.510  1.00 79.51           N  
ATOM   2945  H   LEU A 185      -0.618   6.586   4.072  1.00 79.51           H  
ATOM   2946  CA  LEU A 185       0.863   6.769   2.532  1.00 79.51           C  
ATOM   2947  HA  LEU A 185       1.832   7.227   2.734  1.00 79.51           H  
ATOM   2948  C   LEU A 185       0.502   7.177   1.099  1.00 79.51           C  
ATOM   2949  CB  LEU A 185       0.991   5.238   2.629  1.00 79.51           C  
ATOM   2950  HB2 LEU A 185       1.537   4.894   1.750  1.00 79.51           H  
ATOM   2951  HB3 LEU A 185      -0.005   4.798   2.589  1.00 79.51           H  
ATOM   2952  O   LEU A 185       1.371   7.580   0.336  1.00 79.51           O  
ATOM   2953  CG  LEU A 185       1.726   4.712   3.874  1.00 79.51           C  
ATOM   2954  HG  LEU A 185       1.180   4.985   4.777  1.00 79.51           H  
ATOM   2955  CD1 LEU A 185       1.798   3.186   3.788  1.00 79.51           C  
ATOM   2956 HD11 LEU A 185       2.332   2.890   2.885  1.00 79.51           H  
ATOM   2957 HD12 LEU A 185       2.331   2.787   4.652  1.00 79.51           H  
ATOM   2958 HD13 LEU A 185       0.789   2.774   3.763  1.00 79.51           H  
ATOM   2959  CD2 LEU A 185       3.152   5.254   3.989  1.00 79.51           C  
ATOM   2960 HD21 LEU A 185       3.669   5.148   3.036  1.00 79.51           H  
ATOM   2961 HD22 LEU A 185       3.130   6.309   4.261  1.00 79.51           H  
ATOM   2962 HD23 LEU A 185       3.700   4.718   4.764  1.00 79.51           H  
ATOM   2963  N   LEU A 186      -0.782   7.118   0.746  1.00 83.79           N  
ATOM   2964  H   LEU A 186      -1.447   6.785   1.429  1.00 83.79           H  
ATOM   2965  CA  LEU A 186      -1.280   7.407  -0.596  1.00 83.79           C  
ATOM   2966  HA  LEU A 186      -0.505   7.138  -1.314  1.00 83.79           H  
ATOM   2967  C   LEU A 186      -1.561   8.893  -0.851  1.00 83.79           C  
ATOM   2968  CB  LEU A 186      -2.515   6.528  -0.863  1.00 83.79           C  
ATOM   2969  HB2 LEU A 186      -3.010   6.865  -1.774  1.00 83.79           H  
ATOM   2970  HB3 LEU A 186      -3.225   6.659  -0.047  1.00 83.79           H  
ATOM   2971  O   LEU A 186      -2.053   9.216  -1.926  1.00 83.79           O  
ATOM   2972  CG  LEU A 186      -2.178   5.039  -1.041  1.00 83.79           C  
ATOM   2973  HG  LEU A 186      -1.594   4.673  -0.196  1.00 83.79           H  
ATOM   2974  CD1 LEU A 186      -3.470   4.226  -1.105  1.00 83.79           C  
ATOM   2975 HD11 LEU A 186      -4.092   4.573  -1.930  1.00 83.79           H  
ATOM   2976 HD12 LEU A 186      -4.001   4.350  -0.161  1.00 83.79           H  
ATOM   2977 HD13 LEU A 186      -3.240   3.169  -1.240  1.00 83.79           H  
ATOM   2978  CD2 LEU A 186      -1.382   4.824  -2.330  1.00 83.79           C  
ATOM   2979 HD21 LEU A 186      -1.547   3.819  -2.718  1.00 83.79           H  
ATOM   2980 HD22 LEU A 186      -0.320   4.976  -2.139  1.00 83.79           H  
ATOM   2981 HD23 LEU A 186      -1.705   5.520  -3.104  1.00 83.79           H  
ATOM   2982  N   THR A 187      -1.244   9.803   0.076  1.00 75.50           N  
ATOM   2983  H   THR A 187      -0.885   9.465   0.957  1.00 75.50           H  
ATOM   2984  CA  THR A 187      -1.631  11.225  -0.020  1.00 75.50           C  
ATOM   2985  HA  THR A 187      -2.714  11.291   0.079  1.00 75.50           H  
ATOM   2986  C   THR A 187      -1.252  11.857  -1.360  1.00 75.50           C  
ATOM   2987  CB  THR A 187      -1.003  12.063   1.106  1.00 75.50           C  
ATOM   2988  HB  THR A 187       0.084  12.016   1.035  1.00 75.50           H  
ATOM   2989  O   THR A 187      -2.089  12.511  -1.972  1.00 75.50           O  
ATOM   2990  CG2 THR A 187      -1.440  13.529   1.067  1.00 75.50           C  
ATOM   2991 HG21 THR A 187      -1.055  14.043   1.947  1.00 75.50           H  
ATOM   2992 HG22 THR A 187      -1.046  14.019   0.177  1.00 75.50           H  
ATOM   2993 HG23 THR A 187      -2.529  13.589   1.066  1.00 75.50           H  
ATOM   2994  OG1 THR A 187      -1.393  11.581   2.365  1.00 75.50           O  
ATOM   2995  HG1 THR A 187      -0.857  10.807   2.554  1.00 75.50           H  
ATOM   2996  N   ALA A 188      -0.016  11.659  -1.834  1.00 75.17           N  
ATOM   2997  H   ALA A 188       0.635  11.111  -1.290  1.00 75.17           H  
ATOM   2998  CA  ALA A 188       0.441  12.206  -3.113  1.00 75.17           C  
ATOM   2999  HA  ALA A 188       0.205  13.270  -3.150  1.00 75.17           H  
ATOM   3000  C   ALA A 188      -0.262  11.546  -4.311  1.00 75.17           C  
ATOM   3001  CB  ALA A 188       1.963  12.057  -3.189  1.00 75.17           C  
ATOM   3002  HB1 ALA A 188       2.436  12.643  -2.401  1.00 75.17           H  
ATOM   3003  HB2 ALA A 188       2.248  11.011  -3.071  1.00 75.17           H  
ATOM   3004  HB3 ALA A 188       2.325  12.420  -4.151  1.00 75.17           H  
ATOM   3005  O   ALA A 188      -0.726  12.242  -5.210  1.00 75.17           O  
ATOM   3006  N   PHE A 189      -0.420  10.219  -4.285  1.00 83.18           N  
ATOM   3007  H   PHE A 189      -0.081   9.714  -3.479  1.00 83.18           H  
ATOM   3008  CA  PHE A 189      -1.144   9.471  -5.316  1.00 83.18           C  
ATOM   3009  HA  PHE A 189      -0.686   9.665  -6.286  1.00 83.18           H  
ATOM   3010  C   PHE A 189      -2.611   9.907  -5.422  1.00 83.18           C  
ATOM   3011  CB  PHE A 189      -1.027   7.972  -5.009  1.00 83.18           C  
ATOM   3012  HB2 PHE A 189       0.008   7.668  -5.164  1.00 83.18           H  
ATOM   3013  HB3 PHE A 189      -1.267   7.799  -3.960  1.00 83.18           H  
ATOM   3014  O   PHE A 189      -3.106  10.108  -6.522  1.00 83.18           O  
ATOM   3015  CG  PHE A 189      -1.928   7.099  -5.859  1.00 83.18           C  
ATOM   3016  CD1 PHE A 189      -3.088   6.525  -5.305  1.00 83.18           C  
ATOM   3017  HD1 PHE A 189      -3.347   6.708  -4.273  1.00 83.18           H  
ATOM   3018  CD2 PHE A 189      -1.640   6.909  -7.223  1.00 83.18           C  
ATOM   3019  HD2 PHE A 189      -0.775   7.378  -7.668  1.00 83.18           H  
ATOM   3020  CE1 PHE A 189      -3.927   5.728  -6.101  1.00 83.18           C  
ATOM   3021  HE1 PHE A 189      -4.821   5.293  -5.679  1.00 83.18           H  
ATOM   3022  CE2 PHE A 189      -2.506   6.146  -8.022  1.00 83.18           C  
ATOM   3023  HE2 PHE A 189      -2.326   6.056  -9.083  1.00 83.18           H  
ATOM   3024  CZ  PHE A 189      -3.634   5.534  -7.458  1.00 83.18           C  
ATOM   3025  HZ  PHE A 189      -4.298   4.950  -8.078  1.00 83.18           H  
ATOM   3026  N   LEU A 190      -3.287  10.138  -4.294  1.00 77.83           N  
ATOM   3027  H   LEU A 190      -2.808   9.969  -3.421  1.00 77.83           H  
ATOM   3028  CA  LEU A 190      -4.689  10.571  -4.230  1.00 77.83           C  
ATOM   3029  HA  LEU A 190      -5.293   9.904  -4.846  1.00 77.83           H  
ATOM   3030  C   LEU A 190      -4.932  11.987  -4.783  1.00 77.83           C  
ATOM   3031  CB  LEU A 190      -5.163  10.482  -2.768  1.00 77.83           C  
ATOM   3032  HB2 LEU A 190      -6.123  10.990  -2.676  1.00 77.83           H  
ATOM   3033  HB3 LEU A 190      -4.449  11.018  -2.143  1.00 77.83           H  
ATOM   3034  O   LEU A 190      -6.084  12.381  -4.970  1.00 77.83           O  
ATOM   3035  CG  LEU A 190      -5.326   9.049  -2.236  1.00 77.83           C  
ATOM   3036  HG  LEU A 190      -4.425   8.469  -2.438  1.00 77.83           H  
ATOM   3037  CD1 LEU A 190      -5.562   9.077  -0.724  1.00 77.83           C  
ATOM   3038 HD11 LEU A 190      -6.468   9.640  -0.499  1.00 77.83           H  
ATOM   3039 HD12 LEU A 190      -5.660   8.058  -0.347  1.00 77.83           H  
ATOM   3040 HD13 LEU A 190      -4.710   9.546  -0.232  1.00 77.83           H  
ATOM   3041  CD2 LEU A 190      -6.505   8.330  -2.884  1.00 77.83           C  
ATOM   3042 HD21 LEU A 190      -6.298   8.147  -3.938  1.00 77.83           H  
ATOM   3043 HD22 LEU A 190      -7.405   8.940  -2.806  1.00 77.83           H  
ATOM   3044 HD23 LEU A 190      -6.674   7.379  -2.379  1.00 77.83           H  
ATOM   3045  N   ARG A 191      -3.871  12.767  -5.043  1.00 70.33           N  
ATOM   3046  H   ARG A 191      -2.950  12.391  -4.866  1.00 70.33           H  
ATOM   3047  CA  ARG A 191      -3.980  14.048  -5.763  1.00 70.33           C  
ATOM   3048  HA  ARG A 191      -4.874  14.572  -5.428  1.00 70.33           H  
ATOM   3049  C   ARG A 191      -4.162  13.840  -7.268  1.00 70.33           C  
ATOM   3050  CB  ARG A 191      -2.754  14.946  -5.511  1.00 70.33           C  
ATOM   3051  HB2 ARG A 191      -1.872  14.462  -5.931  1.00 70.33           H  
ATOM   3052  HB3 ARG A 191      -2.899  15.885  -6.046  1.00 70.33           H  
ATOM   3053  O   ARG A 191      -4.584  14.773  -7.946  1.00 70.33           O  
ATOM   3054  CG  ARG A 191      -2.496  15.271  -4.032  1.00 70.33           C  
ATOM   3055  HG2 ARG A 191      -2.330  14.332  -3.503  1.00 70.33           H  
ATOM   3056  HG3 ARG A 191      -3.362  15.774  -3.601  1.00 70.33           H  
ATOM   3057  CD  ARG A 191      -1.244  16.149  -3.868  1.00 70.33           C  
ATOM   3058  HD2 ARG A 191      -1.486  17.174  -4.152  1.00 70.33           H  
ATOM   3059  HD3 ARG A 191      -0.481  15.775  -4.551  1.00 70.33           H  
ATOM   3060  NE  ARG A 191      -0.706  16.118  -2.488  1.00 70.33           N  
ATOM   3061  HE  ARG A 191      -1.346  15.830  -1.761  1.00 70.33           H  
ATOM   3062  NH1 ARG A 191       1.499  16.657  -2.964  1.00 70.33           N  
ATOM   3063 HH11 ARG A 191       1.284  16.824  -3.937  1.00 70.33           H  
ATOM   3064 HH12 ARG A 191       2.464  16.604  -2.670  1.00 70.33           H  
ATOM   3065  NH2 ARG A 191       0.968  16.099  -0.913  1.00 70.33           N  
ATOM   3066 HH21 ARG A 191       0.332  15.846  -0.171  1.00 70.33           H  
ATOM   3067 HH22 ARG A 191       1.962  16.142  -0.740  1.00 70.33           H  
ATOM   3068  CZ  ARG A 191       0.563  16.301  -2.133  1.00 70.33           C  
ATOM   3069  N   LEU A 192      -3.831  12.656  -7.790  1.00 72.48           N  
ATOM   3070  H   LEU A 192      -3.543  11.908  -7.177  1.00 72.48           H  
ATOM   3071  CA  LEU A 192      -3.899  12.378  -9.217  1.00 72.48           C  
ATOM   3072  HA  LEU A 192      -3.509  13.263  -9.721  1.00 72.48           H  
ATOM   3073  C   LEU A 192      -5.339  12.123  -9.673  1.00 72.48           C  
ATOM   3074  CB  LEU A 192      -3.006  11.197  -9.610  1.00 72.48           C  
ATOM   3075  HB2 LEU A 192      -3.341  10.307  -9.078  1.00 72.48           H  
ATOM   3076  HB3 LEU A 192      -3.132  11.005 -10.676  1.00 72.48           H  
ATOM   3077  O   LEU A 192      -6.080  11.418  -8.978  1.00 72.48           O  
ATOM   3078  CG  LEU A 192      -1.516  11.433  -9.328  1.00 72.48           C  
ATOM   3079  HG  LEU A 192      -1.362  11.659  -8.273  1.00 72.48           H  
ATOM   3080  CD1 LEU A 192      -0.762  10.159  -9.663  1.00 72.48           C  
ATOM   3081 HD11 LEU A 192       0.296  10.279  -9.429  1.00 72.48           H  
ATOM   3082 HD12 LEU A 192      -0.886   9.973 -10.730  1.00 72.48           H  
ATOM   3083 HD13 LEU A 192      -1.171   9.324  -9.095  1.00 72.48           H  
ATOM   3084  CD2 LEU A 192      -0.931  12.562 -10.182  1.00 72.48           C  
ATOM   3085 HD21 LEU A 192      -1.145  12.384 -11.235  1.00 72.48           H  
ATOM   3086 HD22 LEU A 192       0.149  12.609 -10.041  1.00 72.48           H  
ATOM   3087 HD23 LEU A 192      -1.353  13.521  -9.882  1.00 72.48           H  
ATOM   3088  N   PRO A 193      -5.708  12.628 -10.859  1.00 69.72           N  
ATOM   3089  CA  PRO A 193      -7.001  12.402 -11.485  1.00 69.72           C  
ATOM   3090  HA  PRO A 193      -7.713  13.014 -10.932  1.00 69.72           H  
ATOM   3091  C   PRO A 193      -7.482  10.946 -11.496  1.00 69.72           C  
ATOM   3092  CB  PRO A 193      -6.782  12.927 -12.918  1.00 69.72           C  
ATOM   3093  HB2 PRO A 193      -6.230  12.195 -13.506  1.00 69.72           H  
ATOM   3094  HB3 PRO A 193      -7.674  13.180 -13.492  1.00 69.72           H  
ATOM   3095  O   PRO A 193      -8.602  10.628 -11.098  1.00 69.72           O  
ATOM   3096  CG  PRO A 193      -5.884  14.130 -12.706  1.00 69.72           C  
ATOM   3097  HG2 PRO A 193      -5.362  14.415 -13.619  1.00 69.72           H  
ATOM   3098  HG3 PRO A 193      -6.454  14.964 -12.295  1.00 69.72           H  
ATOM   3099  CD  PRO A 193      -4.932  13.570 -11.662  1.00 69.72           C  
ATOM   3100  HD2 PRO A 193      -4.547  14.395 -11.062  1.00 69.72           H  
ATOM   3101  HD3 PRO A 193      -4.117  13.041 -12.155  1.00 69.72           H  
ATOM   3102  N   GLU A 194      -6.610  10.042 -11.923  1.00 75.59           N  
ATOM   3103  H   GLU A 194      -5.719  10.372 -12.266  1.00 75.59           H  
ATOM   3104  CA  GLU A 194      -6.931   8.641 -12.180  1.00 75.59           C  
ATOM   3105  HA  GLU A 194      -7.919   8.580 -12.637  1.00 75.59           H  
ATOM   3106  C   GLU A 194      -6.973   7.810 -10.892  1.00 75.59           C  
ATOM   3107  CB  GLU A 194      -5.907   8.049 -13.167  1.00 75.59           C  
ATOM   3108  HB2 GLU A 194      -6.213   7.025 -13.380  1.00 75.59           H  
ATOM   3109  HB3 GLU A 194      -4.927   7.996 -12.692  1.00 75.59           H  
ATOM   3110  O   GLU A 194      -7.464   6.679 -10.889  1.00 75.59           O  
ATOM   3111  CG  GLU A 194      -5.791   8.783 -14.519  1.00 75.59           C  
ATOM   3112  HG2 GLU A 194      -6.795   8.957 -14.906  1.00 75.59           H  
ATOM   3113  HG3 GLU A 194      -5.286   8.113 -15.214  1.00 75.59           H  
ATOM   3114  CD  GLU A 194      -5.007  10.111 -14.483  1.00 75.59           C  
ATOM   3115  OE1 GLU A 194      -5.106  10.853 -15.483  1.00 75.59           O  
ATOM   3116  OE2 GLU A 194      -4.365  10.411 -13.446  1.00 75.59           O  
ATOM   3117  N   SER A 195      -6.474   8.359  -9.777  1.00 79.70           N  
ATOM   3118  H   SER A 195      -6.162   9.318  -9.830  1.00 79.70           H  
ATOM   3119  CA  SER A 195      -6.274   7.619  -8.528  1.00 79.70           C  
ATOM   3120  HA  SER A 195      -5.562   6.818  -8.731  1.00 79.70           H  
ATOM   3121  C   SER A 195      -7.554   6.965  -8.005  1.00 79.70           C  
ATOM   3122  CB  SER A 195      -5.666   8.532  -7.462  1.00 79.70           C  
ATOM   3123  HB2 SER A 195      -4.742   8.953  -7.857  1.00 79.70           H  
ATOM   3124  HB3 SER A 195      -5.433   7.941  -6.576  1.00 79.70           H  
ATOM   3125  O   SER A 195      -7.517   5.835  -7.512  1.00 79.70           O  
ATOM   3126  OG  SER A 195      -6.548   9.574  -7.095  1.00 79.70           O  
ATOM   3127  HG  SER A 195      -6.444  10.293  -7.722  1.00 79.70           H  
ATOM   3128  N   TYR A 196      -8.699   7.629  -8.174  1.00 74.85           N  
ATOM   3129  H   TYR A 196      -8.643   8.561  -8.560  1.00 74.85           H  
ATOM   3130  CA  TYR A 196      -9.999   7.123  -7.743  1.00 74.85           C  
ATOM   3131  HA  TYR A 196      -9.901   6.769  -6.716  1.00 74.85           H  
ATOM   3132  C   TYR A 196     -10.485   5.936  -8.564  1.00 74.85           C  
ATOM   3133  CB  TYR A 196     -11.032   8.255  -7.777  1.00 74.85           C  
ATOM   3134  HB2 TYR A 196     -12.011   7.856  -7.515  1.00 74.85           H  
ATOM   3135  HB3 TYR A 196     -11.091   8.667  -8.784  1.00 74.85           H  
ATOM   3136  O   TYR A 196     -10.955   4.962  -7.977  1.00 74.85           O  
ATOM   3137  CG  TYR A 196     -10.681   9.342  -6.795  1.00 74.85           C  
ATOM   3138  CD1 TYR A 196     -10.631   9.016  -5.433  1.00 74.85           C  
ATOM   3139  HD1 TYR A 196     -10.909   8.025  -5.105  1.00 74.85           H  
ATOM   3140  CD2 TYR A 196     -10.244  10.605  -7.237  1.00 74.85           C  
ATOM   3141  HD2 TYR A 196     -10.238  10.842  -8.291  1.00 74.85           H  
ATOM   3142  CE1 TYR A 196     -10.117   9.947  -4.518  1.00 74.85           C  
ATOM   3143  HE1 TYR A 196      -9.941   9.697  -3.482  1.00 74.85           H  
ATOM   3144  CE2 TYR A 196      -9.748  11.542  -6.310  1.00 74.85           C  
ATOM   3145  HE2 TYR A 196      -9.364  12.490  -6.657  1.00 74.85           H  
ATOM   3146  OH  TYR A 196      -9.146  12.036  -4.030  1.00 74.85           O  
ATOM   3147  HH  TYR A 196      -8.611  12.698  -4.474  1.00 74.85           H  
ATOM   3148  CZ  TYR A 196      -9.701  11.209  -4.943  1.00 74.85           C  
ATOM   3149  N   GLU A 197     -10.349   5.990  -9.891  1.00 80.36           N  
ATOM   3150  H   GLU A 197      -9.868   6.778 -10.300  1.00 80.36           H  
ATOM   3151  CA  GLU A 197     -10.698   4.868 -10.771  1.00 80.36           C  
ATOM   3152  HA  GLU A 197     -11.733   4.579 -10.592  1.00 80.36           H  
ATOM   3153  C   GLU A 197      -9.818   3.664 -10.441  1.00 80.36           C  
ATOM   3154  CB  GLU A 197     -10.562   5.292 -12.244  1.00 80.36           C  
ATOM   3155  HB2 GLU A 197     -11.173   6.183 -12.390  1.00 80.36           H  
ATOM   3156  HB3 GLU A 197      -9.529   5.566 -12.459  1.00 80.36           H  
ATOM   3157  O   GLU A 197     -10.317   2.552 -10.268  1.00 80.36           O  
ATOM   3158  CG  GLU A 197     -11.045   4.230 -13.255  1.00 80.36           C  
ATOM   3159  HG2 GLU A 197     -12.036   3.891 -12.956  1.00 80.36           H  
ATOM   3160  HG3 GLU A 197     -11.146   4.712 -14.228  1.00 80.36           H  
ATOM   3161  CD  GLU A 197     -10.096   3.023 -13.412  1.00 80.36           C  
ATOM   3162  OE1 GLU A 197     -10.577   1.865 -13.371  1.00 80.36           O  
ATOM   3163  OE2 GLU A 197      -8.866   3.223 -13.507  1.00 80.36           O  
ATOM   3164  N   ILE A 198      -8.523   3.899 -10.234  1.00 87.12           N  
ATOM   3165  H   ILE A 198      -8.176   4.825 -10.438  1.00 87.12           H  
ATOM   3166  CA  ILE A 198      -7.569   2.841  -9.919  1.00 87.12           C  
ATOM   3167  HA  ILE A 198      -7.639   2.076 -10.693  1.00 87.12           H  
ATOM   3168  C   ILE A 198      -7.898   2.185  -8.584  1.00 87.12           C  
ATOM   3169  CB  ILE A 198      -6.151   3.419  -9.923  1.00 87.12           C  
ATOM   3170  HB  ILE A 198      -6.139   4.291  -9.268  1.00 87.12           H  
ATOM   3171  O   ILE A 198      -7.859   0.957  -8.496  1.00 87.12           O  
ATOM   3172  CG1 ILE A 198      -5.792   3.845 -11.355  1.00 87.12           C  
ATOM   3173 HG12 ILE A 198      -6.640   4.292 -11.873  1.00 87.12           H  
ATOM   3174 HG13 ILE A 198      -5.473   2.980 -11.936  1.00 87.12           H  
ATOM   3175  CG2 ILE A 198      -5.114   2.397  -9.414  1.00 87.12           C  
ATOM   3176 HG21 ILE A 198      -5.086   1.544 -10.092  1.00 87.12           H  
ATOM   3177 HG22 ILE A 198      -5.383   2.048  -8.417  1.00 87.12           H  
ATOM   3178 HG23 ILE A 198      -4.120   2.841  -9.359  1.00 87.12           H  
ATOM   3179  CD1 ILE A 198      -4.685   4.876 -11.332  1.00 87.12           C  
ATOM   3180 HD11 ILE A 198      -5.052   5.827 -10.945  1.00 87.12           H  
ATOM   3181 HD12 ILE A 198      -4.352   5.014 -12.361  1.00 87.12           H  
ATOM   3182 HD13 ILE A 198      -3.879   4.538 -10.681  1.00 87.12           H  
ATOM   3183  N   ILE A 199      -8.211   2.963  -7.542  1.00 87.50           N  
ATOM   3184  H   ILE A 199      -8.198   3.964  -7.670  1.00 87.50           H  
ATOM   3185  CA  ILE A 199      -8.604   2.409  -6.239  1.00 87.50           C  
ATOM   3186  HA  ILE A 199      -7.858   1.674  -5.937  1.00 87.50           H  
ATOM   3187  C   ILE A 199      -9.929   1.660  -6.366  1.00 87.50           C  
ATOM   3188  CB  ILE A 199      -8.660   3.501  -5.148  1.00 87.50           C  
ATOM   3189  HB  ILE A 199      -9.247   4.340  -5.521  1.00 87.50           H  
ATOM   3190  O   ILE A 199     -10.027   0.548  -5.851  1.00 87.50           O  
ATOM   3191  CG1 ILE A 199      -7.227   3.974  -4.833  1.00 87.50           C  
ATOM   3192 HG12 ILE A 199      -6.708   4.192  -5.767  1.00 87.50           H  
ATOM   3193 HG13 ILE A 199      -6.677   3.176  -4.335  1.00 87.50           H  
ATOM   3194  CG2 ILE A 199      -9.312   2.978  -3.849  1.00 87.50           C  
ATOM   3195 HG21 ILE A 199      -8.736   2.148  -3.443  1.00 87.50           H  
ATOM   3196 HG22 ILE A 199     -10.328   2.634  -4.043  1.00 87.50           H  
ATOM   3197 HG23 ILE A 199      -9.381   3.771  -3.105  1.00 87.50           H  
ATOM   3198  CD1 ILE A 199      -7.179   5.231  -3.960  1.00 87.50           C  
ATOM   3199 HD11 ILE A 199      -7.749   6.030  -4.433  1.00 87.50           H  
ATOM   3200 HD12 ILE A 199      -6.142   5.548  -3.849  1.00 87.50           H  
ATOM   3201 HD13 ILE A 199      -7.578   5.030  -2.966  1.00 87.50           H  
ATOM   3202  N   LEU A 200     -10.921   2.221  -7.063  1.00 82.23           N  
ATOM   3203  H   LEU A 200     -10.767   3.124  -7.489  1.00 82.23           H  
ATOM   3204  CA  LEU A 200     -12.234   1.602  -7.240  1.00 82.23           C  
ATOM   3205  HA  LEU A 200     -12.654   1.410  -6.252  1.00 82.23           H  
ATOM   3206  C   LEU A 200     -12.128   0.261  -7.971  1.00 82.23           C  
ATOM   3207  CB  LEU A 200     -13.159   2.571  -7.995  1.00 82.23           C  
ATOM   3208  HB2 LEU A 200     -12.695   2.830  -8.946  1.00 82.23           H  
ATOM   3209  HB3 LEU A 200     -13.258   3.489  -7.415  1.00 82.23           H  
ATOM   3210  O   LEU A 200     -12.601  -0.753  -7.458  1.00 82.23           O  
ATOM   3211  CG  LEU A 200     -14.564   2.006  -8.278  1.00 82.23           C  
ATOM   3212  HG  LEU A 200     -14.480   1.110  -8.893  1.00 82.23           H  
ATOM   3213  CD1 LEU A 200     -15.322   1.647  -6.998  1.00 82.23           C  
ATOM   3214 HD11 LEU A 200     -15.362   2.512  -6.336  1.00 82.23           H  
ATOM   3215 HD12 LEU A 200     -14.829   0.821  -6.487  1.00 82.23           H  
ATOM   3216 HD13 LEU A 200     -16.340   1.345  -7.247  1.00 82.23           H  
ATOM   3217  CD2 LEU A 200     -15.381   3.029  -9.064  1.00 82.23           C  
ATOM   3218 HD21 LEU A 200     -15.520   3.934  -8.474  1.00 82.23           H  
ATOM   3219 HD22 LEU A 200     -14.863   3.280  -9.989  1.00 82.23           H  
ATOM   3220 HD23 LEU A 200     -16.356   2.612  -9.315  1.00 82.23           H  
ATOM   3221  N   SER A 201     -11.469   0.227  -9.130  1.00 85.87           N  
ATOM   3222  H   SER A 201     -11.090   1.083  -9.509  1.00 85.87           H  
ATOM   3223  CA  SER A 201     -11.266  -1.017  -9.877  1.00 85.87           C  
ATOM   3224  HA  SER A 201     -12.234  -1.502  -9.996  1.00 85.87           H  
ATOM   3225  C   SER A 201     -10.375  -1.992  -9.104  1.00 85.87           C  
ATOM   3226  CB  SER A 201     -10.728  -0.736 -11.285  1.00 85.87           C  
ATOM   3227  HB2 SER A 201     -10.637  -1.682 -11.819  1.00 85.87           H  
ATOM   3228  HB3 SER A 201     -11.447  -0.115 -11.819  1.00 85.87           H  
ATOM   3229  O   SER A 201     -10.609  -3.199  -9.119  1.00 85.87           O  
ATOM   3230  OG  SER A 201      -9.474  -0.082 -11.284  1.00 85.87           O  
ATOM   3231  HG  SER A 201      -9.666   0.797 -11.621  1.00 85.87           H  
ATOM   3232  N   SER A 202      -9.410  -1.492  -8.323  1.00 90.08           N  
ATOM   3233  H   SER A 202      -9.235  -0.498  -8.358  1.00 90.08           H  
ATOM   3234  CA  SER A 202      -8.599  -2.338  -7.439  1.00 90.08           C  
ATOM   3235  HA  SER A 202      -8.288  -3.205  -8.021  1.00 90.08           H  
ATOM   3236  C   SER A 202      -9.363  -2.866  -6.219  1.00 90.08           C  
ATOM   3237  CB  SER A 202      -7.314  -1.647  -6.996  1.00 90.08           C  
ATOM   3238  HB2 SER A 202      -7.549  -0.753  -6.418  1.00 90.08           H  
ATOM   3239  HB3 SER A 202      -6.740  -2.335  -6.376  1.00 90.08           H  
ATOM   3240  O   SER A 202      -8.945  -3.874  -5.651  1.00 90.08           O  
ATOM   3241  OG  SER A 202      -6.539  -1.304  -8.126  1.00 90.08           O  
ATOM   3242  HG  SER A 202      -6.944  -0.498  -8.455  1.00 90.08           H  
ATOM   3243  N   ALA A 203     -10.476  -2.243  -5.826  1.00 87.09           N  
ATOM   3244  H   ALA A 203     -10.729  -1.382  -6.289  1.00 87.09           H  
ATOM   3245  CA  ALA A 203     -11.340  -2.687  -4.732  1.00 87.09           C  
ATOM   3246  HA  ALA A 203     -10.714  -3.108  -3.946  1.00 87.09           H  
ATOM   3247  C   ALA A 203     -12.339  -3.788  -5.153  1.00 87.09           C  
ATOM   3248  CB  ALA A 203     -12.049  -1.465  -4.135  1.00 87.09           C  
ATOM   3249  HB1 ALA A 203     -11.314  -0.732  -3.802  1.00 87.09           H  
ATOM   3250  HB2 ALA A 203     -12.701  -1.006  -4.878  1.00 87.09           H  
ATOM   3251  HB3 ALA A 203     -12.652  -1.776  -3.282  1.00 87.09           H  
ATOM   3252  O   ALA A 203     -12.952  -4.420  -4.293  1.00 87.09           O  
ATOM   3253  N   GLN A 204     -12.487  -4.059  -6.453  1.00 85.58           N  
ATOM   3254  H   GLN A 204     -11.974  -3.503  -7.122  1.00 85.58           H  
ATOM   3255  CA  GLN A 204     -13.369  -5.106  -6.984  1.00 85.58           C  
ATOM   3256  HA  GLN A 204     -14.178  -5.294  -6.278  1.00 85.58           H  
ATOM   3257  C   GLN A 204     -12.607  -6.415  -7.208  1.00 85.58           C  
ATOM   3258  CB  GLN A 204     -13.986  -4.633  -8.304  1.00 85.58           C  
ATOM   3259  HB2 GLN A 204     -14.565  -5.450  -8.733  1.00 85.58           H  
ATOM   3260  HB3 GLN A 204     -13.187  -4.378  -9.000  1.00 85.58           H  
ATOM   3261  O   GLN A 204     -11.546  -6.405  -7.817  1.00 85.58           O  
ATOM   3262  CG  GLN A 204     -14.909  -3.419  -8.125  1.00 85.58           C  
ATOM   3263  HG2 GLN A 204     -14.360  -2.596  -7.668  1.00 85.58           H  
ATOM   3264  HG3 GLN A 204     -15.733  -3.688  -7.465  1.00 85.58           H  
ATOM   3265  CD  GLN A 204     -15.484  -2.926  -9.447  1.00 85.58           C  
ATOM   3266  NE2 GLN A 204     -16.303  -1.899  -9.428  1.00 85.58           N  
ATOM   3267 HE21 GLN A 204     -16.624  -1.586 -10.333  1.00 85.58           H  
ATOM   3268 HE22 GLN A 204     -16.482  -1.391  -8.574  1.00 85.58           H  
ATOM   3269  OE1 GLN A 204     -15.230  -3.451 -10.516  1.00 85.58           O  
ATOM   3270  N   ILE A 205     -13.129  -7.554  -6.747  1.00 86.85           N  
ATOM   3271  H   ILE A 205     -14.036  -7.524  -6.303  1.00 86.85           H  
ATOM   3272  CA  ILE A 205     -12.488  -8.868  -6.950  1.00 86.85           C  
ATOM   3273  HA  ILE A 205     -11.411  -8.732  -7.048  1.00 86.85           H  
ATOM   3274  C   ILE A 205     -12.998  -9.495  -8.253  1.00 86.85           C  
ATOM   3275  CB  ILE A 205     -12.721  -9.803  -5.737  1.00 86.85           C  
ATOM   3276  HB  ILE A 205     -13.795  -9.941  -5.612  1.00 86.85           H  
ATOM   3277  O   ILE A 205     -14.181  -9.830  -8.346  1.00 86.85           O  
ATOM   3278  CG1 ILE A 205     -12.155  -9.182  -4.441  1.00 86.85           C  
ATOM   3279 HG12 ILE A 205     -12.572  -8.184  -4.311  1.00 86.85           H  
ATOM   3280 HG13 ILE A 205     -11.072  -9.097  -4.534  1.00 86.85           H  
ATOM   3281  CG2 ILE A 205     -12.078 -11.183  -5.981  1.00 86.85           C  
ATOM   3282 HG21 ILE A 205     -12.263 -11.853  -5.141  1.00 86.85           H  
ATOM   3283 HG22 ILE A 205     -11.003 -11.069  -6.118  1.00 86.85           H  
ATOM   3284 HG23 ILE A 205     -12.497 -11.648  -6.873  1.00 86.85           H  
ATOM   3285  CD1 ILE A 205     -12.472  -9.961  -3.159  1.00 86.85           C  
ATOM   3286 HD11 ILE A 205     -13.545 -10.146  -3.091  1.00 86.85           H  
ATOM   3287 HD12 ILE A 205     -12.160  -9.371  -2.298  1.00 86.85           H  
ATOM   3288 HD13 ILE A 205     -11.932 -10.907  -3.140  1.00 86.85           H  
ATOM   3289  N   THR A 206     -12.105  -9.709  -9.218  1.00 88.76           N  
ATOM   3290  H   THR A 206     -11.149  -9.414  -9.076  1.00 88.76           H  
ATOM   3291  CA  THR A 206     -12.388 -10.402 -10.490  1.00 88.76           C  
ATOM   3292  HA  THR A 206     -13.356 -10.079 -10.872  1.00 88.76           H  
ATOM   3293  C   THR A 206     -12.432 -11.924 -10.320  1.00 88.76           C  
ATOM   3294  CB  THR A 206     -11.328 -10.054 -11.544  1.00 88.76           C  
ATOM   3295  HB  THR A 206     -11.582 -10.532 -12.490  1.00 88.76           H  
ATOM   3296  O   THR A 206     -12.072 -12.468  -9.264  1.00 88.76           O  
ATOM   3297  CG2 THR A 206     -11.221  -8.547 -11.772  1.00 88.76           C  
ATOM   3298 HG21 THR A 206     -10.589  -8.367 -12.642  1.00 88.76           H  
ATOM   3299 HG22 THR A 206     -10.774  -8.054 -10.909  1.00 88.76           H  
ATOM   3300 HG23 THR A 206     -12.207  -8.126 -11.969  1.00 88.76           H  
ATOM   3301  OG1 THR A 206     -10.108 -10.571 -11.071  1.00 88.76           O  
ATOM   3302  HG1 THR A 206      -9.394 -10.058 -11.455  1.00 88.76           H  
ATOM   3303  N   LEU A 207     -12.859 -12.655 -11.358  1.00 92.50           N  
ATOM   3304  H   LEU A 207     -13.038 -12.212 -12.247  1.00 92.50           H  
ATOM   3305  CA  LEU A 207     -12.810 -14.116 -11.323  1.00 92.50           C  
ATOM   3306  HA  LEU A 207     -13.275 -14.445 -10.394  1.00 92.50           H  
ATOM   3307  C   LEU A 207     -11.360 -14.614 -11.320  1.00 92.50           C  
ATOM   3308  CB  LEU A 207     -13.603 -14.681 -12.507  1.00 92.50           C  
ATOM   3309  HB2 LEU A 207     -14.598 -14.235 -12.510  1.00 92.50           H  
ATOM   3310  HB3 LEU A 207     -13.104 -14.390 -13.432  1.00 92.50           H  
ATOM   3311  O   LEU A 207     -11.028 -15.509 -10.538  1.00 92.50           O  
ATOM   3312  CG  LEU A 207     -13.732 -16.211 -12.499  1.00 92.50           C  
ATOM   3313  HG  LEU A 207     -12.746 -16.675 -12.533  1.00 92.50           H  
ATOM   3314  CD1 LEU A 207     -14.483 -16.733 -11.272  1.00 92.50           C  
ATOM   3315 HD11 LEU A 207     -15.426 -16.199 -11.157  1.00 92.50           H  
ATOM   3316 HD12 LEU A 207     -13.867 -16.600 -10.383  1.00 92.50           H  
ATOM   3317 HD13 LEU A 207     -14.675 -17.798 -11.402  1.00 92.50           H  
ATOM   3318  CD2 LEU A 207     -14.510 -16.638 -13.738  1.00 92.50           C  
ATOM   3319 HD21 LEU A 207     -15.484 -16.150 -13.745  1.00 92.50           H  
ATOM   3320 HD22 LEU A 207     -14.641 -17.720 -13.753  1.00 92.50           H  
ATOM   3321 HD23 LEU A 207     -13.949 -16.337 -14.623  1.00 92.50           H  
ATOM   3322  N   LYS A 208     -10.489 -14.004 -12.128  1.00 94.17           N  
ATOM   3323  H   LYS A 208     -10.854 -13.352 -12.808  1.00 94.17           H  
ATOM   3324  CA  LYS A 208      -9.049 -14.262 -12.163  1.00 94.17           C  
ATOM   3325  HA  LYS A 208      -8.883 -15.289 -12.488  1.00 94.17           H  
ATOM   3326  C   LYS A 208      -8.411 -14.100 -10.791  1.00 94.17           C  
ATOM   3327  CB  LYS A 208      -8.418 -13.306 -13.180  1.00 94.17           C  
ATOM   3328  HB2 LYS A 208      -8.816 -13.538 -14.168  1.00 94.17           H  
ATOM   3329  HB3 LYS A 208      -8.697 -12.283 -12.929  1.00 94.17           H  
ATOM   3330  O   LYS A 208      -7.697 -15.003 -10.357  1.00 94.17           O  
ATOM   3331  CG  LYS A 208      -6.892 -13.409 -13.252  1.00 94.17           C  
ATOM   3332  HG2 LYS A 208      -6.444 -13.231 -12.274  1.00 94.17           H  
ATOM   3333  HG3 LYS A 208      -6.608 -14.399 -13.607  1.00 94.17           H  
ATOM   3334  CD  LYS A 208      -6.386 -12.341 -14.217  1.00 94.17           C  
ATOM   3335  HD2 LYS A 208      -6.615 -11.361 -13.798  1.00 94.17           H  
ATOM   3336  HD3 LYS A 208      -6.898 -12.440 -15.174  1.00 94.17           H  
ATOM   3337  CE  LYS A 208      -4.882 -12.483 -14.424  1.00 94.17           C  
ATOM   3338  HE2 LYS A 208      -4.393 -12.508 -13.450  1.00 94.17           H  
ATOM   3339  HE3 LYS A 208      -4.685 -13.424 -14.937  1.00 94.17           H  
ATOM   3340  NZ  LYS A 208      -4.391 -11.337 -15.218  1.00 94.17           N  
ATOM   3341  HZ1 LYS A 208      -4.866 -11.308 -16.109  1.00 94.17           H  
ATOM   3342  HZ2 LYS A 208      -4.617 -10.480 -14.734  1.00 94.17           H  
ATOM   3343  HZ3 LYS A 208      -3.393 -11.394 -15.364  1.00 94.17           H  
ATOM   3344  N   GLU A 209      -8.674 -12.997 -10.090  1.00 92.24           N  
ATOM   3345  H   GLU A 209      -9.233 -12.272 -10.518  1.00 92.24           H  
ATOM   3346  CA  GLU A 209      -8.148 -12.773  -8.741  1.00 92.24           C  
ATOM   3347  HA  GLU A 209      -7.062 -12.861  -8.765  1.00 92.24           H  
ATOM   3348  C   GLU A 209      -8.676 -13.824  -7.760  1.00 92.24           C  
ATOM   3349  CB  GLU A 209      -8.493 -11.357  -8.261  1.00 92.24           C  
ATOM   3350  HB2 GLU A 209      -8.094 -10.640  -8.979  1.00 92.24           H  
ATOM   3351  HB3 GLU A 209      -9.576 -11.246  -8.212  1.00 92.24           H  
ATOM   3352  O   GLU A 209      -7.911 -14.373  -6.968  1.00 92.24           O  
ATOM   3353  CG  GLU A 209      -7.884 -11.069  -6.875  1.00 92.24           C  
ATOM   3354  HG2 GLU A 209      -6.800 -11.162  -6.933  1.00 92.24           H  
ATOM   3355  HG3 GLU A 209      -8.258 -11.810  -6.169  1.00 92.24           H  
ATOM   3356  CD  GLU A 209      -8.254  -9.689  -6.333  1.00 92.24           C  
ATOM   3357  OE1 GLU A 209      -8.162  -9.470  -5.102  1.00 92.24           O  
ATOM   3358  OE2 GLU A 209      -8.701  -8.835  -7.120  1.00 92.24           O  
ATOM   3359  N   ARG A 210      -9.967 -14.170  -7.838  1.00 91.51           N  
ATOM   3360  H   ARG A 210     -10.549 -13.683  -8.505  1.00 91.51           H  
ATOM   3361  CA  ARG A 210     -10.554 -15.207  -6.979  1.00 91.51           C  
ATOM   3362  HA  ARG A 210     -10.376 -14.920  -5.942  1.00 91.51           H  
ATOM   3363  C   ARG A 210      -9.865 -16.560  -7.175  1.00 91.51           C  
ATOM   3364  CB  ARG A 210     -12.065 -15.270  -7.229  1.00 91.51           C  
ATOM   3365  HB2 ARG A 210     -12.456 -14.252  -7.222  1.00 91.51           H  
ATOM   3366  HB3 ARG A 210     -12.262 -15.705  -8.209  1.00 91.51           H  
ATOM   3367  O   ARG A 210      -9.482 -17.192  -6.193  1.00 91.51           O  
ATOM   3368  CG  ARG A 210     -12.785 -16.090  -6.148  1.00 91.51           C  
ATOM   3369  HG2 ARG A 210     -12.572 -15.668  -5.166  1.00 91.51           H  
ATOM   3370  HG3 ARG A 210     -12.419 -17.116  -6.170  1.00 91.51           H  
ATOM   3371  CD  ARG A 210     -14.301 -16.109  -6.372  1.00 91.51           C  
ATOM   3372  HD2 ARG A 210     -14.749 -16.767  -5.626  1.00 91.51           H  
ATOM   3373  HD3 ARG A 210     -14.502 -16.520  -7.361  1.00 91.51           H  
ATOM   3374  NE  ARG A 210     -14.894 -14.761  -6.257  1.00 91.51           N  
ATOM   3375  HE  ARG A 210     -14.261 -14.004  -6.043  1.00 91.51           H  
ATOM   3376  NH1 ARG A 210     -17.046 -15.323  -6.821  1.00 91.51           N  
ATOM   3377 HH11 ARG A 210     -16.770 -16.293  -6.875  1.00 91.51           H  
ATOM   3378 HH12 ARG A 210     -18.013 -15.059  -6.949  1.00 91.51           H  
ATOM   3379  NH2 ARG A 210     -16.540 -13.194  -6.375  1.00 91.51           N  
ATOM   3380 HH21 ARG A 210     -17.496 -12.936  -6.575  1.00 91.51           H  
ATOM   3381 HH22 ARG A 210     -15.858 -12.462  -6.236  1.00 91.51           H  
ATOM   3382  CZ  ARG A 210     -16.154 -14.434  -6.482  1.00 91.51           C  
ATOM   3383  N   VAL A 211      -9.656 -16.977  -8.425  1.00 95.31           N  
ATOM   3384  H   VAL A 211      -9.992 -16.389  -9.174  1.00 95.31           H  
ATOM   3385  CA  VAL A 211      -8.931 -18.214  -8.765  1.00 95.31           C  
ATOM   3386  HA  VAL A 211      -9.388 -19.051  -8.235  1.00 95.31           H  
ATOM   3387  C   VAL A 211      -7.472 -18.140  -8.307  1.00 95.31           C  
ATOM   3388  CB  VAL A 211      -9.023 -18.492 -10.278  1.00 95.31           C  
ATOM   3389  HB  VAL A 211      -8.716 -17.599 -10.824  1.00 95.31           H  
ATOM   3390  O   VAL A 211      -6.970 -19.083  -7.694  1.00 95.31           O  
ATOM   3391  CG1 VAL A 211      -8.128 -19.658 -10.724  1.00 95.31           C  
ATOM   3392 HG11 VAL A 211      -8.276 -20.528 -10.084  1.00 95.31           H  
ATOM   3393 HG12 VAL A 211      -7.078 -19.371 -10.657  1.00 95.31           H  
ATOM   3394 HG13 VAL A 211      -8.338 -19.918 -11.762  1.00 95.31           H  
ATOM   3395  CG2 VAL A 211     -10.463 -18.830 -10.679  1.00 95.31           C  
ATOM   3396 HG21 VAL A 211     -11.139 -18.016 -10.417  1.00 95.31           H  
ATOM   3397 HG22 VAL A 211     -10.513 -18.979 -11.758  1.00 95.31           H  
ATOM   3398 HG23 VAL A 211     -10.796 -19.736 -10.172  1.00 95.31           H  
ATOM   3399  N   TYR A 212      -6.802 -17.010  -8.544  1.00 94.42           N  
ATOM   3400  H   TYR A 212      -7.264 -16.271  -9.056  1.00 94.42           H  
ATOM   3401  CA  TYR A 212      -5.421 -16.782  -8.117  1.00 94.42           C  
ATOM   3402  HA  TYR A 212      -4.784 -17.541  -8.571  1.00 94.42           H  
ATOM   3403  C   TYR A 212      -5.269 -16.908  -6.596  1.00 94.42           C  
ATOM   3404  CB  TYR A 212      -4.960 -15.402  -8.608  1.00 94.42           C  
ATOM   3405  HB2 TYR A 212      -5.614 -14.635  -8.195  1.00 94.42           H  
ATOM   3406  HB3 TYR A 212      -5.056 -15.360  -9.693  1.00 94.42           H  
ATOM   3407  O   TYR A 212      -4.335 -17.559  -6.128  1.00 94.42           O  
ATOM   3408  CG  TYR A 212      -3.532 -15.063  -8.230  1.00 94.42           C  
ATOM   3409  CD1 TYR A 212      -3.257 -14.524  -6.958  1.00 94.42           C  
ATOM   3410  HD1 TYR A 212      -4.061 -14.321  -6.266  1.00 94.42           H  
ATOM   3411  CD2 TYR A 212      -2.480 -15.293  -9.138  1.00 94.42           C  
ATOM   3412  HD2 TYR A 212      -2.684 -15.697 -10.119  1.00 94.42           H  
ATOM   3413  CE1 TYR A 212      -1.932 -14.257  -6.577  1.00 94.42           C  
ATOM   3414  HE1 TYR A 212      -1.727 -13.863  -5.592  1.00 94.42           H  
ATOM   3415  CE2 TYR A 212      -1.155 -14.991  -8.773  1.00 94.42           C  
ATOM   3416  HE2 TYR A 212      -0.345 -15.144  -9.470  1.00 94.42           H  
ATOM   3417  OH  TYR A 212       0.393 -14.189  -7.122  1.00 94.42           O  
ATOM   3418  HH  TYR A 212       0.407 -13.859  -6.221  1.00 94.42           H  
ATOM   3419  CZ  TYR A 212      -0.879 -14.493  -7.482  1.00 94.42           C  
ATOM   3420  N   ASN A 213      -6.196 -16.339  -5.822  1.00 90.24           N  
ATOM   3421  H   ASN A 213      -6.902 -15.772  -6.269  1.00 90.24           H  
ATOM   3422  CA  ASN A 213      -6.174 -16.380  -4.360  1.00 90.24           C  
ATOM   3423  HA  ASN A 213      -5.192 -16.055  -4.017  1.00 90.24           H  
ATOM   3424  C   ASN A 213      -6.374 -17.802  -3.816  1.00 90.24           C  
ATOM   3425  CB  ASN A 213      -7.227 -15.396  -3.818  1.00 90.24           C  
ATOM   3426  HB2 ASN A 213      -7.352 -15.560  -2.748  1.00 90.24           H  
ATOM   3427  HB3 ASN A 213      -8.184 -15.576  -4.308  1.00 90.24           H  
ATOM   3428  O   ASN A 213      -5.667 -18.191  -2.888  1.00 90.24           O  
ATOM   3429  CG  ASN A 213      -6.830 -13.939  -4.008  1.00 90.24           C  
ATOM   3430  ND2 ASN A 213      -7.764 -13.024  -3.885  1.00 90.24           N  
ATOM   3431 HD21 ASN A 213      -8.732 -13.286  -3.765  1.00 90.24           H  
ATOM   3432 HD22 ASN A 213      -7.493 -12.078  -4.109  1.00 90.24           H  
ATOM   3433  OD1 ASN A 213      -5.677 -13.605  -4.228  1.00 90.24           O  
ATOM   3434  N   ILE A 214      -7.263 -18.598  -4.424  1.00 91.36           N  
ATOM   3435  H   ILE A 214      -7.819 -18.209  -5.172  1.00 91.36           H  
ATOM   3436  CA  ILE A 214      -7.466 -20.015  -4.062  1.00 91.36           C  
ATOM   3437  HA  ILE A 214      -7.704 -20.084  -3.000  1.00 91.36           H  
ATOM   3438  C   ILE A 214      -6.184 -20.822  -4.281  1.00 91.36           C  
ATOM   3439  CB  ILE A 214      -8.640 -20.614  -4.874  1.00 91.36           C  
ATOM   3440  HB  ILE A 214      -8.484 -20.392  -5.929  1.00 91.36           H  
ATOM   3441  O   ILE A 214      -5.772 -21.607  -3.430  1.00 91.36           O  
ATOM   3442  CG1 ILE A 214      -9.966 -19.971  -4.420  1.00 91.36           C  
ATOM   3443 HG12 ILE A 214     -10.232 -20.349  -3.432  1.00 91.36           H  
ATOM   3444 HG13 ILE A 214      -9.846 -18.892  -4.325  1.00 91.36           H  
ATOM   3445  CG2 ILE A 214      -8.728 -22.147  -4.714  1.00 91.36           C  
ATOM   3446 HG21 ILE A 214      -7.842 -22.633  -5.123  1.00 91.36           H  
ATOM   3447 HG22 ILE A 214      -8.818 -22.407  -3.660  1.00 91.36           H  
ATOM   3448 HG23 ILE A 214      -9.588 -22.545  -5.251  1.00 91.36           H  
ATOM   3449  CD1 ILE A 214     -11.128 -20.217  -5.385  1.00 91.36           C  
ATOM   3450 HD11 ILE A 214     -10.865 -19.870  -6.384  1.00 91.36           H  
ATOM   3451 HD12 ILE A 214     -11.991 -19.654  -5.030  1.00 91.36           H  
ATOM   3452 HD13 ILE A 214     -11.392 -21.274  -5.420  1.00 91.36           H  
ATOM   3453  N   ILE A 215      -5.516 -20.620  -5.416  1.00 94.54           N  
ATOM   3454  H   ILE A 215      -5.901 -19.987  -6.103  1.00 94.54           H  
ATOM   3455  CA  ILE A 215      -4.276 -21.344  -5.711  1.00 94.54           C  
ATOM   3456  HA  ILE A 215      -4.436 -22.401  -5.501  1.00 94.54           H  
ATOM   3457  C   ILE A 215      -3.154 -20.867  -4.777  1.00 94.54           C  
ATOM   3458  CB  ILE A 215      -3.930 -21.211  -7.208  1.00 94.54           C  
ATOM   3459  HB  ILE A 215      -3.871 -20.152  -7.456  1.00 94.54           H  
ATOM   3460  O   ILE A 215      -2.415 -21.682  -4.226  1.00 94.54           O  
ATOM   3461  CG1 ILE A 215      -5.039 -21.874  -8.063  1.00 94.54           C  
ATOM   3462 HG12 ILE A 215      -6.025 -21.600  -7.687  1.00 94.54           H  
ATOM   3463 HG13 ILE A 215      -4.959 -22.959  -7.997  1.00 94.54           H  
ATOM   3464  CG2 ILE A 215      -2.569 -21.867  -7.511  1.00 94.54           C  
ATOM   3465 HG21 ILE A 215      -2.333 -21.777  -8.571  1.00 94.54           H  
ATOM   3466 HG22 ILE A 215      -1.773 -21.372  -6.955  1.00 94.54           H  
ATOM   3467 HG23 ILE A 215      -2.592 -22.922  -7.238  1.00 94.54           H  
ATOM   3468  CD1 ILE A 215      -5.004 -21.451  -9.532  1.00 94.54           C  
ATOM   3469 HD11 ILE A 215      -5.035 -20.363  -9.592  1.00 94.54           H  
ATOM   3470 HD12 ILE A 215      -4.104 -21.824 -10.021  1.00 94.54           H  
ATOM   3471 HD13 ILE A 215      -5.874 -21.856 -10.049  1.00 94.54           H  
ATOM   3472  N   SER A 216      -3.060 -19.556  -4.543  1.00 90.93           N  
ATOM   3473  H   SER A 216      -3.713 -18.946  -5.015  1.00 90.93           H  
ATOM   3474  CA  SER A 216      -2.028 -18.937  -3.701  1.00 90.93           C  
ATOM   3475  HA  SER A 216      -1.051 -19.294  -4.029  1.00 90.93           H  
ATOM   3476  C   SER A 216      -2.161 -19.282  -2.216  1.00 90.93           C  
ATOM   3477  CB  SER A 216      -2.043 -17.416  -3.857  1.00 90.93           C  
ATOM   3478  HB2 SER A 216      -3.011 -17.018  -3.551  1.00 90.93           H  
ATOM   3479  HB3 SER A 216      -1.268 -16.982  -3.226  1.00 90.93           H  
ATOM   3480  O   SER A 216      -1.156 -19.272  -1.507  1.00 90.93           O  
ATOM   3481  OG  SER A 216      -1.785 -17.070  -5.201  1.00 90.93           O  
ATOM   3482  HG  SER A 216      -2.609 -17.158  -5.686  1.00 90.93           H  
ATOM   3483  N   SER A 217      -3.358 -19.628  -1.729  1.00 87.09           N  
ATOM   3484  H   SER A 217      -4.174 -19.567  -2.322  1.00 87.09           H  
ATOM   3485  CA  SER A 217      -3.549 -20.074  -0.342  1.00 87.09           C  
ATOM   3486  HA  SER A 217      -3.009 -19.389   0.312  1.00 87.09           H  
ATOM   3487  C   SER A 217      -2.993 -21.477  -0.086  1.00 87.09           C  
ATOM   3488  CB  SER A 217      -5.031 -20.010   0.047  1.00 87.09           C  
ATOM   3489  HB2 SER A 217      -5.125 -20.127   1.127  1.00 87.09           H  
ATOM   3490  HB3 SER A 217      -5.430 -19.034  -0.229  1.00 87.09           H  
ATOM   3491  O   SER A 217      -2.748 -21.853   1.059  1.00 87.09           O  
ATOM   3492  OG  SER A 217      -5.784 -21.017  -0.593  1.00 87.09           O  
ATOM   3493  HG  SER A 217      -5.839 -21.797  -0.036  1.00 87.09           H  
ATOM   3494  N   SER A 218      -2.801 -22.288  -1.129  1.00 92.59           N  
ATOM   3495  H   SER A 218      -3.055 -21.939  -2.042  1.00 92.59           H  
ATOM   3496  CA  SER A 218      -2.207 -23.627  -1.033  1.00 92.59           C  
ATOM   3497  HA  SER A 218      -1.499 -23.653  -0.205  1.00 92.59           H  
ATOM   3498  C   SER A 218      -1.438 -23.966  -2.314  1.00 92.59           C  
ATOM   3499  CB  SER A 218      -3.288 -24.668  -0.731  1.00 92.59           C  
ATOM   3500  HB2 SER A 218      -4.063 -24.622  -1.497  1.00 92.59           H  
ATOM   3501  HB3 SER A 218      -2.847 -25.665  -0.732  1.00 92.59           H  
ATOM   3502  O   SER A 218      -1.864 -24.829  -3.080  1.00 92.59           O  
ATOM   3503  OG  SER A 218      -3.853 -24.417   0.540  1.00 92.59           O  
ATOM   3504  HG  SER A 218      -3.511 -23.580   0.860  1.00 92.59           H  
ATOM   3505  N   PRO A 219      -0.294 -23.309  -2.565  1.00 89.62           N  
ATOM   3506  CA  PRO A 219       0.419 -23.393  -3.843  1.00 89.62           C  
ATOM   3507  HA  PRO A 219      -0.265 -23.169  -4.661  1.00 89.62           H  
ATOM   3508  C   PRO A 219       1.023 -24.781  -4.093  1.00 89.62           C  
ATOM   3509  CB  PRO A 219       1.487 -22.296  -3.764  1.00 89.62           C  
ATOM   3510  HB2 PRO A 219       1.074 -21.365  -4.152  1.00 89.62           H  
ATOM   3511  HB3 PRO A 219       2.394 -22.560  -4.308  1.00 89.62           H  
ATOM   3512  O   PRO A 219       1.135 -25.213  -5.243  1.00 89.62           O  
ATOM   3513  CG  PRO A 219       1.741 -22.149  -2.263  1.00 89.62           C  
ATOM   3514  HG2 PRO A 219       2.446 -22.910  -1.927  1.00 89.62           H  
ATOM   3515  HG3 PRO A 219       2.085 -21.152  -1.989  1.00 89.62           H  
ATOM   3516  CD  PRO A 219       0.378 -22.409  -1.648  1.00 89.62           C  
ATOM   3517  HD2 PRO A 219      -0.178 -21.474  -1.586  1.00 89.62           H  
ATOM   3518  HD3 PRO A 219       0.493 -22.846  -0.656  1.00 89.62           H  
ATOM   3519  N   SER A 220       1.362 -25.508  -3.021  1.00 91.57           N  
ATOM   3520  H   SER A 220       1.253 -25.103  -2.102  1.00 91.57           H  
ATOM   3521  CA  SER A 220       1.858 -26.884  -3.089  1.00 91.57           C  
ATOM   3522  HA  SER A 220       2.655 -26.917  -3.831  1.00 91.57           H  
ATOM   3523  C   SER A 220       0.795 -27.893  -3.521  1.00 91.57           C  
ATOM   3524  CB  SER A 220       2.458 -27.309  -1.748  1.00 91.57           C  
ATOM   3525  HB2 SER A 220       3.311 -26.674  -1.513  1.00 91.57           H  
ATOM   3526  HB3 SER A 220       2.801 -28.341  -1.821  1.00 91.57           H  
ATOM   3527  O   SER A 220       1.138 -28.947  -4.052  1.00 91.57           O  
ATOM   3528  OG  SER A 220       1.487 -27.199  -0.721  1.00 91.57           O  
ATOM   3529  HG  SER A 220       1.776 -27.734   0.022  1.00 91.57           H  
ATOM   3530  N   ARG A 221      -0.497 -27.577  -3.351  1.00 93.61           N  
ATOM   3531  H   ARG A 221      -0.727 -26.657  -3.003  1.00 93.61           H  
ATOM   3532  CA  ARG A 221      -1.583 -28.457  -3.783  1.00 93.61           C  
ATOM   3533  HA  ARG A 221      -1.363 -29.453  -3.398  1.00 93.61           H  
ATOM   3534  C   ARG A 221      -1.604 -28.552  -5.310  1.00 93.61           C  
ATOM   3535  CB  ARG A 221      -2.918 -27.997  -3.169  1.00 93.61           C  
ATOM   3536  HB2 ARG A 221      -2.823 -28.007  -2.083  1.00 93.61           H  
ATOM   3537  HB3 ARG A 221      -3.124 -26.975  -3.487  1.00 93.61           H  
ATOM   3538  O   ARG A 221      -1.473 -27.563  -6.036  1.00 93.61           O  
ATOM   3539  CG  ARG A 221      -4.109 -28.877  -3.577  1.00 93.61           C  
ATOM   3540  HG2 ARG A 221      -4.289 -28.760  -4.645  1.00 93.61           H  
ATOM   3541  HG3 ARG A 221      -3.884 -29.923  -3.366  1.00 93.61           H  
ATOM   3542  CD  ARG A 221      -5.380 -28.477  -2.820  1.00 93.61           C  
ATOM   3543  HD2 ARG A 221      -5.248 -28.703  -1.762  1.00 93.61           H  
ATOM   3544  HD3 ARG A 221      -5.530 -27.403  -2.931  1.00 93.61           H  
ATOM   3545  NE  ARG A 221      -6.562 -29.188  -3.341  1.00 93.61           N  
ATOM   3546  HE  ARG A 221      -6.433 -29.773  -4.154  1.00 93.61           H  
ATOM   3547  NH1 ARG A 221      -8.124 -28.272  -1.927  1.00 93.61           N  
ATOM   3548 HH11 ARG A 221      -9.090 -28.169  -1.649  1.00 93.61           H  
ATOM   3549 HH12 ARG A 221      -7.419 -27.636  -1.584  1.00 93.61           H  
ATOM   3550  NH2 ARG A 221      -8.755 -29.772  -3.459  1.00 93.61           N  
ATOM   3551 HH21 ARG A 221      -9.714 -29.674  -3.157  1.00 93.61           H  
ATOM   3552 HH22 ARG A 221      -8.565 -30.334  -4.277  1.00 93.61           H  
ATOM   3553  CZ  ARG A 221      -7.805 -29.074  -2.905  1.00 93.61           C  
ATOM   3554  N   GLN A 222      -1.800 -29.770  -5.798  1.00 92.28           N  
ATOM   3555  H   GLN A 222      -1.842 -30.538  -5.143  1.00 92.28           H  
ATOM   3556  CA  GLN A 222      -2.022 -30.088  -7.209  1.00 92.28           C  
ATOM   3557  HA  GLN A 222      -1.323 -29.536  -7.837  1.00 92.28           H  
ATOM   3558  C   GLN A 222      -3.450 -29.685  -7.618  1.00 92.28           C  
ATOM   3559  CB  GLN A 222      -1.763 -31.592  -7.414  1.00 92.28           C  
ATOM   3560  HB2 GLN A 222      -2.326 -32.140  -6.658  1.00 92.28           H  
ATOM   3561  HB3 GLN A 222      -2.151 -31.904  -8.383  1.00 92.28           H  
ATOM   3562  O   GLN A 222      -4.309 -30.542  -7.805  1.00 92.28           O  
ATOM   3563  CG  GLN A 222      -0.282 -32.004  -7.308  1.00 92.28           C  
ATOM   3564  HG2 GLN A 222      -0.244 -32.990  -6.844  1.00 92.28           H  
ATOM   3565  HG3 GLN A 222       0.271 -31.321  -6.663  1.00 92.28           H  
ATOM   3566  CD  GLN A 222       0.430 -32.108  -8.656  1.00 92.28           C  
ATOM   3567  NE2 GLN A 222       1.516 -32.845  -8.733  1.00 92.28           N  
ATOM   3568 HE21 GLN A 222       1.990 -32.878  -9.624  1.00 92.28           H  
ATOM   3569 HE22 GLN A 222       1.934 -33.281  -7.923  1.00 92.28           H  
ATOM   3570  OE1 GLN A 222       0.031 -31.528  -9.653  1.00 92.28           O  
ATOM   3571  N   TRP A 223      -3.735 -28.381  -7.677  1.00 93.73           N  
ATOM   3572  H   TRP A 223      -3.033 -27.711  -7.397  1.00 93.73           H  
ATOM   3573  CA  TRP A 223      -5.058 -27.892  -8.070  1.00 93.73           C  
ATOM   3574  HA  TRP A 223      -5.804 -28.355  -7.425  1.00 93.73           H  
ATOM   3575  C   TRP A 223      -5.396 -28.265  -9.510  1.00 93.73           C  
ATOM   3576  CB  TRP A 223      -5.165 -26.373  -7.911  1.00 93.73           C  
ATOM   3577  HB2 TRP A 223      -4.434 -25.872  -8.547  1.00 93.73           H  
ATOM   3578  HB3 TRP A 223      -6.144 -26.070  -8.281  1.00 93.73           H  
ATOM   3579  O   TRP A 223      -4.626 -27.995 -10.434  1.00 93.73           O  
ATOM   3580  CG  TRP A 223      -5.055 -25.865  -6.514  1.00 93.73           C  
ATOM   3581  CD1 TRP A 223      -3.967 -25.326  -5.920  1.00 93.73           C  
ATOM   3582  HD1 TRP A 223      -2.996 -25.203  -6.375  1.00 93.73           H  
ATOM   3583  CD2 TRP A 223      -6.117 -25.826  -5.520  1.00 93.73           C  
ATOM   3584  CE2 TRP A 223      -5.618 -25.192  -4.347  1.00 93.73           C  
ATOM   3585  CE3 TRP A 223      -7.463 -26.247  -5.515  1.00 93.73           C  
ATOM   3586  HE3 TRP A 223      -7.873 -26.708  -6.401  1.00 93.73           H  
ATOM   3587  NE1 TRP A 223      -4.297 -24.924  -4.641  1.00 93.73           N  
ATOM   3588  HE1 TRP A 223      -3.629 -24.491  -4.020  1.00 93.73           H  
ATOM   3589  CH2 TRP A 223      -7.774 -25.373  -3.259  1.00 93.73           C  
ATOM   3590  HH2 TRP A 223      -8.429 -25.142  -2.432  1.00 93.73           H  
ATOM   3591  CZ2 TRP A 223      -6.430 -24.961  -3.227  1.00 93.73           C  
ATOM   3592  HZ2 TRP A 223      -6.050 -24.407  -2.382  1.00 93.73           H  
ATOM   3593  CZ3 TRP A 223      -8.286 -26.023  -4.397  1.00 93.73           C  
ATOM   3594  HZ3 TRP A 223      -9.328 -26.303  -4.435  1.00 93.73           H  
ATOM   3595  N   LYS A 224      -6.596 -28.805  -9.706  1.00 94.86           N  
ATOM   3596  H   LYS A 224      -7.117 -29.110  -8.896  1.00 94.86           H  
ATOM   3597  CA  LYS A 224      -7.215 -28.980 -11.019  1.00 94.86           C  
ATOM   3598  HA  LYS A 224      -6.456 -28.856 -11.791  1.00 94.86           H  
ATOM   3599  C   LYS A 224      -8.282 -27.916 -11.256  1.00 94.86           C  
ATOM   3600  CB  LYS A 224      -7.788 -30.399 -11.122  1.00 94.86           C  
ATOM   3601  HB2 LYS A 224      -8.524 -30.546 -10.332  1.00 94.86           H  
ATOM   3602  HB3 LYS A 224      -8.290 -30.518 -12.083  1.00 94.86           H  
ATOM   3603  O   LYS A 224      -8.814 -27.320 -10.321  1.00 94.86           O  
ATOM   3604  CG  LYS A 224      -6.690 -31.465 -10.999  1.00 94.86           C  
ATOM   3605  HG2 LYS A 224      -6.191 -31.376 -10.034  1.00 94.86           H  
ATOM   3606  HG3 LYS A 224      -5.956 -31.324 -11.793  1.00 94.86           H  
ATOM   3607  CD  LYS A 224      -7.296 -32.866 -11.105  1.00 94.86           C  
ATOM   3608  HD2 LYS A 224      -8.043 -32.983 -10.321  1.00 94.86           H  
ATOM   3609  HD3 LYS A 224      -7.776 -32.982 -12.077  1.00 94.86           H  
ATOM   3610  CE  LYS A 224      -6.195 -33.915 -10.931  1.00 94.86           C  
ATOM   3611  HE2 LYS A 224      -5.453 -33.783 -11.718  1.00 94.86           H  
ATOM   3612  HE3 LYS A 224      -5.703 -33.734  -9.975  1.00 94.86           H  
ATOM   3613  NZ  LYS A 224      -6.754 -35.288 -10.964  1.00 94.86           N  
ATOM   3614  HZ1 LYS A 224      -6.026 -35.974 -10.823  1.00 94.86           H  
ATOM   3615  HZ2 LYS A 224      -7.209 -35.470 -11.847  1.00 94.86           H  
ATOM   3616  HZ3 LYS A 224      -7.438 -35.397 -10.229  1.00 94.86           H  
ATOM   3617  N   LEU A 225      -8.641 -27.730 -12.528  1.00 95.98           N  
ATOM   3618  H   LEU A 225      -8.128 -28.220 -13.247  1.00 95.98           H  
ATOM   3619  CA  LEU A 225      -9.748 -26.854 -12.917  1.00 95.98           C  
ATOM   3620  HA  LEU A 225      -9.504 -25.837 -12.609  1.00 95.98           H  
ATOM   3621  C   LEU A 225     -11.055 -27.253 -12.209  1.00 95.98           C  
ATOM   3622  CB  LEU A 225      -9.907 -26.903 -14.449  1.00 95.98           C  
ATOM   3623  HB2 LEU A 225      -8.979 -26.571 -14.913  1.00 95.98           H  
ATOM   3624  HB3 LEU A 225     -10.080 -27.939 -14.740  1.00 95.98           H  
ATOM   3625  O   LEU A 225     -11.790 -26.371 -11.783  1.00 95.98           O  
ATOM   3626  CG  LEU A 225     -11.072 -26.047 -14.991  1.00 95.98           C  
ATOM   3627  HG  LEU A 225     -11.998 -26.297 -14.475  1.00 95.98           H  
ATOM   3628  CD1 LEU A 225     -10.806 -24.552 -14.851  1.00 95.98           C  
ATOM   3629 HD11 LEU A 225     -10.611 -24.296 -13.809  1.00 95.98           H  
ATOM   3630 HD12 LEU A 225     -11.680 -23.995 -15.188  1.00 95.98           H  
ATOM   3631 HD13 LEU A 225      -9.949 -24.280 -15.466  1.00 95.98           H  
ATOM   3632  CD2 LEU A 225     -11.282 -26.333 -16.478  1.00 95.98           C  
ATOM   3633 HD21 LEU A 225     -10.383 -26.081 -17.041  1.00 95.98           H  
ATOM   3634 HD22 LEU A 225     -12.122 -25.741 -16.843  1.00 95.98           H  
ATOM   3635 HD23 LEU A 225     -11.516 -27.389 -16.617  1.00 95.98           H  
ATOM   3636  N   THR A 226     -11.320 -28.559 -12.074  1.00 95.07           N  
ATOM   3637  H   THR A 226     -10.638 -29.232 -12.391  1.00 95.07           H  
ATOM   3638  CA  THR A 226     -12.481 -29.110 -11.348  1.00 95.07           C  
ATOM   3639  HA  THR A 226     -13.411 -28.751 -11.790  1.00 95.07           H  
ATOM   3640  C   THR A 226     -12.504 -28.655  -9.898  1.00 95.07           C  
ATOM   3641  CB  THR A 226     -12.484 -30.648 -11.390  1.00 95.07           C  
ATOM   3642  HB  THR A 226     -13.214 -31.036 -10.679  1.00 95.07           H  
ATOM   3643  O   THR A 226     -13.499 -28.098  -9.459  1.00 95.07           O  
ATOM   3644  CG2 THR A 226     -12.831 -31.179 -12.782  1.00 95.07           C  
ATOM   3645 HG21 THR A 226     -12.706 -32.261 -12.793  1.00 95.07           H  
ATOM   3646 HG22 THR A 226     -12.185 -30.733 -13.539  1.00 95.07           H  
ATOM   3647 HG23 THR A 226     -13.878 -30.961 -12.994  1.00 95.07           H  
ATOM   3648  OG1 THR A 226     -11.201 -31.159 -11.073  1.00 95.07           O  
ATOM   3649  HG1 THR A 226     -11.201 -31.347 -10.131  1.00 95.07           H  
ATOM   3650  N   ASP A 227     -11.376 -28.787  -9.198  1.00 94.85           N  
ATOM   3651  H   ASP A 227     -10.598 -29.272  -9.622  1.00 94.85           H  
ATOM   3652  CA  ASP A 227     -11.282 -28.466  -7.774  1.00 94.85           C  
ATOM   3653  HA  ASP A 227     -11.984 -29.090  -7.222  1.00 94.85           H  
ATOM   3654  C   ASP A 227     -11.622 -26.998  -7.511  1.00 94.85           C  
ATOM   3655  CB  ASP A 227      -9.857 -28.714  -7.257  1.00 94.85           C  
ATOM   3656  HB2 ASP A 227      -9.848 -28.564  -6.177  1.00 94.85           H  
ATOM   3657  HB3 ASP A 227      -9.198 -27.966  -7.699  1.00 94.85           H  
ATOM   3658  O   ASP A 227     -12.335 -26.682  -6.565  1.00 94.85           O  
ATOM   3659  CG  ASP A 227      -9.261 -30.085  -7.561  1.00 94.85           C  
ATOM   3660  OD1 ASP A 227     -10.011 -31.055  -7.790  1.00 94.85           O  
ATOM   3661  OD2 ASP A 227      -8.011 -30.138  -7.581  1.00 94.85           O  
ATOM   3662  N   VAL A 228     -11.105 -26.092  -8.350  1.00 94.69           N  
ATOM   3663  H   VAL A 228     -10.528 -26.423  -9.109  1.00 94.69           H  
ATOM   3664  CA  VAL A 228     -11.368 -24.657  -8.207  1.00 94.69           C  
ATOM   3665  HA  VAL A 228     -11.291 -24.398  -7.151  1.00 94.69           H  
ATOM   3666  C   VAL A 228     -12.791 -24.305  -8.622  1.00 94.69           C  
ATOM   3667  CB  VAL A 228     -10.332 -23.818  -8.971  1.00 94.69           C  
ATOM   3668  HB  VAL A 228     -10.308 -24.115 -10.020  1.00 94.69           H  
ATOM   3669  O   VAL A 228     -13.407 -23.480  -7.954  1.00 94.69           O  
ATOM   3670  CG1 VAL A 228     -10.647 -22.321  -8.897  1.00 94.69           C  
ATOM   3671 HG11 VAL A 228     -10.718 -22.004  -7.856  1.00 94.69           H  
ATOM   3672 HG12 VAL A 228     -11.585 -22.099  -9.407  1.00 94.69           H  
ATOM   3673 HG13 VAL A 228      -9.855 -21.760  -9.394  1.00 94.69           H  
ATOM   3674  CG2 VAL A 228      -8.944 -24.041  -8.351  1.00 94.69           C  
ATOM   3675 HG21 VAL A 228      -8.558 -25.016  -8.649  1.00 94.69           H  
ATOM   3676 HG22 VAL A 228      -8.250 -23.260  -8.660  1.00 94.69           H  
ATOM   3677 HG23 VAL A 228      -9.012 -24.008  -7.263  1.00 94.69           H  
ATOM   3678  N   ALA A 229     -13.318 -24.925  -9.681  1.00 91.21           N  
ATOM   3679  H   ALA A 229     -12.777 -25.638 -10.149  1.00 91.21           H  
ATOM   3680  CA  ALA A 229     -14.691 -24.714 -10.129  1.00 91.21           C  
ATOM   3681  HA  ALA A 229     -14.832 -23.654 -10.338  1.00 91.21           H  
ATOM   3682  C   ALA A 229     -15.694 -25.091  -9.025  1.00 91.21           C  
ATOM   3683  CB  ALA A 229     -14.903 -25.498 -11.432  1.00 91.21           C  
ATOM   3684  HB1 ALA A 229     -15.799 -25.140 -11.938  1.00 91.21           H  
ATOM   3685  HB2 ALA A 229     -15.004 -26.562 -11.218  1.00 91.21           H  
ATOM   3686  HB3 ALA A 229     -14.064 -25.341 -12.110  1.00 91.21           H  
ATOM   3687  O   ALA A 229     -16.544 -24.272  -8.672  1.00 91.21           O  
ATOM   3688  N   ASP A 230     -15.505 -26.253  -8.395  1.00 89.42           N  
ATOM   3689  H   ASP A 230     -14.823 -26.902  -8.761  1.00 89.42           H  
ATOM   3690  CA  ASP A 230     -16.314 -26.701  -7.260  1.00 89.42           C  
ATOM   3691  HA  ASP A 230     -17.363 -26.719  -7.555  1.00 89.42           H  
ATOM   3692  C   ASP A 230     -16.177 -25.745  -6.066  1.00 89.42           C  
ATOM   3693  CB  ASP A 230     -15.901 -28.127  -6.853  1.00 89.42           C  
ATOM   3694  HB2 ASP A 230     -16.436 -28.394  -5.942  1.00 89.42           H  
ATOM   3695  HB3 ASP A 230     -14.834 -28.138  -6.628  1.00 89.42           H  
ATOM   3696  O   ASP A 230     -17.173 -25.370  -5.449  1.00 89.42           O  
ATOM   3697  CG  ASP A 230     -16.206 -29.198  -7.911  1.00 89.42           C  
ATOM   3698  OD1 ASP A 230     -17.066 -28.949  -8.787  1.00 89.42           O  
ATOM   3699  OD2 ASP A 230     -15.572 -30.274  -7.827  1.00 89.42           O  
ATOM   3700  N   HIS A 231     -14.958 -25.271  -5.779  1.00 85.21           N  
ATOM   3701  H   HIS A 231     -14.176 -25.625  -6.311  1.00 85.21           H  
ATOM   3702  CA  HIS A 231     -14.696 -24.359  -4.659  1.00 85.21           C  
ATOM   3703  HA  HIS A 231     -15.085 -24.833  -3.758  1.00 85.21           H  
ATOM   3704  C   HIS A 231     -15.398 -22.999  -4.784  1.00 85.21           C  
ATOM   3705  CB  HIS A 231     -13.181 -24.155  -4.506  1.00 85.21           C  
ATOM   3706  HB2 HIS A 231     -12.850 -23.322  -5.126  1.00 85.21           H  
ATOM   3707  HB3 HIS A 231     -12.656 -25.050  -4.839  1.00 85.21           H  
ATOM   3708  O   HIS A 231     -15.659 -22.344  -3.777  1.00 85.21           O  
ATOM   3709  CG  HIS A 231     -12.762 -23.945  -3.079  1.00 85.21           C  
ATOM   3710  CD2 HIS A 231     -12.156 -22.846  -2.536  1.00 85.21           C  
ATOM   3711  HD2 HIS A 231     -11.907 -21.936  -3.060  1.00 85.21           H  
ATOM   3712  ND1 HIS A 231     -12.902 -24.874  -2.075  1.00 85.21           N  
ATOM   3713  HD1 HIS A 231     -13.392 -25.753  -2.156  1.00 85.21           H  
ATOM   3714  CE1 HIS A 231     -12.399 -24.345  -0.950  1.00 85.21           C  
ATOM   3715  HE1 HIS A 231     -12.405 -24.823   0.019  1.00 85.21           H  
ATOM   3716  NE2 HIS A 231     -11.911 -23.118  -1.185  1.00 85.21           N  
ATOM   3717  N   ILE A 232     -15.698 -22.564  -6.010  1.00 85.64           N  
ATOM   3718  H   ILE A 232     -15.436 -23.150  -6.790  1.00 85.64           H  
ATOM   3719  CA  ILE A 232     -16.429 -21.319  -6.286  1.00 85.64           C  
ATOM   3720  HA  ILE A 232     -16.561 -20.789  -5.342  1.00 85.64           H  
ATOM   3721  C   ILE A 232     -17.857 -21.564  -6.792  1.00 85.64           C  
ATOM   3722  CB  ILE A 232     -15.625 -20.378  -7.204  1.00 85.64           C  
ATOM   3723  HB  ILE A 232     -16.157 -19.427  -7.249  1.00 85.64           H  
ATOM   3724  O   ILE A 232     -18.479 -20.628  -7.297  1.00 85.64           O  
ATOM   3725  CG1 ILE A 232     -15.548 -20.938  -8.638  1.00 85.64           C  
ATOM   3726 HG12 ILE A 232     -16.557 -21.025  -9.041  1.00 85.64           H  
ATOM   3727 HG13 ILE A 232     -15.113 -21.937  -8.636  1.00 85.64           H  
ATOM   3728  CG2 ILE A 232     -14.241 -20.083  -6.602  1.00 85.64           C  
ATOM   3729 HG21 ILE A 232     -13.756 -19.268  -7.138  1.00 85.64           H  
ATOM   3730 HG22 ILE A 232     -14.350 -19.808  -5.553  1.00 85.64           H  
ATOM   3731 HG23 ILE A 232     -13.617 -20.974  -6.673  1.00 85.64           H  
ATOM   3732  CD1 ILE A 232     -14.755 -20.061  -9.598  1.00 85.64           C  
ATOM   3733 HD11 ILE A 232     -15.104 -19.031  -9.524  1.00 85.64           H  
ATOM   3734 HD12 ILE A 232     -14.933 -20.435 -10.606  1.00 85.64           H  
ATOM   3735 HD13 ILE A 232     -13.689 -20.114  -9.377  1.00 85.64           H  
ATOM   3736  N   PHE A 233     -18.367 -22.793  -6.653  1.00 88.09           N  
ATOM   3737  H   PHE A 233     -17.790 -23.500  -6.221  1.00 88.09           H  
ATOM   3738  CA  PHE A 233     -19.722 -23.202  -7.039  1.00 88.09           C  
ATOM   3739  HA  PHE A 233     -19.759 -24.286  -6.928  1.00 88.09           H  
ATOM   3740  C   PHE A 233     -20.054 -22.921  -8.515  1.00 88.09           C  
ATOM   3741  CB  PHE A 233     -20.749 -22.619  -6.055  1.00 88.09           C  
ATOM   3742  HB2 PHE A 233     -21.732 -23.022  -6.297  1.00 88.09           H  
ATOM   3743  HB3 PHE A 233     -20.802 -21.538  -6.189  1.00 88.09           H  
ATOM   3744  O   PHE A 233     -21.094 -22.355  -8.849  1.00 88.09           O  
ATOM   3745  CG  PHE A 233     -20.452 -22.921  -4.601  1.00 88.09           C  
ATOM   3746  CD1 PHE A 233     -20.865 -24.143  -4.040  1.00 88.09           C  
ATOM   3747  HD1 PHE A 233     -21.391 -24.867  -4.645  1.00 88.09           H  
ATOM   3748  CD2 PHE A 233     -19.748 -21.992  -3.812  1.00 88.09           C  
ATOM   3749  HD2 PHE A 233     -19.416 -21.059  -4.244  1.00 88.09           H  
ATOM   3750  CE1 PHE A 233     -20.587 -24.430  -2.692  1.00 88.09           C  
ATOM   3751  HE1 PHE A 233     -20.899 -25.372  -2.266  1.00 88.09           H  
ATOM   3752  CE2 PHE A 233     -19.463 -22.281  -2.466  1.00 88.09           C  
ATOM   3753  HE2 PHE A 233     -18.907 -21.575  -1.867  1.00 88.09           H  
ATOM   3754  CZ  PHE A 233     -19.886 -23.499  -1.906  1.00 88.09           C  
ATOM   3755  HZ  PHE A 233     -19.662 -23.726  -0.874  1.00 88.09           H  
ATOM   3756  N   MET A 234     -19.151 -23.301  -9.419  1.00 86.53           N  
ATOM   3757  H   MET A 234     -18.321 -23.774  -9.091  1.00 86.53           H  
ATOM   3758  CA  MET A 234     -19.289 -23.101 -10.861  1.00 86.53           C  
ATOM   3759  HA  MET A 234     -20.327 -22.856 -11.087  1.00 86.53           H  
ATOM   3760  C   MET A 234     -18.933 -24.381 -11.620  1.00 86.53           C  
ATOM   3761  CB  MET A 234     -18.403 -21.912 -11.262  1.00 86.53           C  
ATOM   3762  HB2 MET A 234     -17.353 -22.193 -11.186  1.00 86.53           H  
ATOM   3763  HB3 MET A 234     -18.597 -21.100 -10.560  1.00 86.53           H  
ATOM   3764  O   MET A 234     -18.072 -25.138 -11.193  1.00 86.53           O  
ATOM   3765  CG  MET A 234     -18.699 -21.414 -12.677  1.00 86.53           C  
ATOM   3766  HG2 MET A 234     -18.434 -22.217 -13.365  1.00 86.53           H  
ATOM   3767  HG3 MET A 234     -19.767 -21.218 -12.764  1.00 86.53           H  
ATOM   3768  SD  MET A 234     -17.797 -19.927 -13.206  1.00 86.53           S  
ATOM   3769  CE  MET A 234     -18.283 -18.739 -11.928  1.00 86.53           C  
ATOM   3770  HE1 MET A 234     -19.368 -18.715 -11.836  1.00 86.53           H  
ATOM   3771  HE2 MET A 234     -17.848 -19.034 -10.973  1.00 86.53           H  
ATOM   3772  HE3 MET A 234     -17.904 -17.750 -12.189  1.00 86.53           H  
ATOM   3773  N   SER A 235     -19.547 -24.628 -12.781  1.00 89.01           N  
ATOM   3774  H   SER A 235     -20.266 -24.003 -13.116  1.00 89.01           H  
ATOM   3775  CA  SER A 235     -19.104 -25.734 -13.638  1.00 89.01           C  
ATOM   3776  HA  SER A 235     -18.979 -26.612 -13.005  1.00 89.01           H  
ATOM   3777  C   SER A 235     -17.747 -25.432 -14.281  1.00 89.01           C  
ATOM   3778  CB  SER A 235     -20.157 -26.092 -14.691  1.00 89.01           C  
ATOM   3779  HB2 SER A 235     -21.122 -26.230 -14.203  1.00 89.01           H  
ATOM   3780  HB3 SER A 235     -19.875 -27.036 -15.158  1.00 89.01           H  
ATOM   3781  O   SER A 235     -17.415 -24.276 -14.562  1.00 89.01           O  
ATOM   3782  OG  SER A 235     -20.269 -25.103 -15.701  1.00 89.01           O  
ATOM   3783  HG  SER A 235     -20.761 -25.503 -16.422  1.00 89.01           H  
ATOM   3784  N   THR A 236     -16.971 -26.472 -14.589  1.00 92.94           N  
ATOM   3785  H   THR A 236     -17.270 -27.402 -14.331  1.00 92.94           H  
ATOM   3786  CA  THR A 236     -15.662 -26.330 -15.252  1.00 92.94           C  
ATOM   3787  HA  THR A 236     -15.005 -25.735 -14.618  1.00 92.94           H  
ATOM   3788  C   THR A 236     -15.756 -25.622 -16.600  1.00 92.94           C  
ATOM   3789  CB  THR A 236     -15.012 -27.696 -15.491  1.00 92.94           C  
ATOM   3790  HB  THR A 236     -14.133 -27.570 -16.122  1.00 92.94           H  
ATOM   3791  O   THR A 236     -14.912 -24.784 -16.913  1.00 92.94           O  
ATOM   3792  CG2 THR A 236     -14.571 -28.347 -14.190  1.00 92.94           C  
ATOM   3793 HG21 THR A 236     -13.990 -29.238 -14.427  1.00 92.94           H  
ATOM   3794 HG22 THR A 236     -15.430 -28.613 -13.574  1.00 92.94           H  
ATOM   3795 HG23 THR A 236     -13.939 -27.651 -13.638  1.00 92.94           H  
ATOM   3796  OG1 THR A 236     -15.922 -28.569 -16.123  1.00 92.94           O  
ATOM   3797  HG1 THR A 236     -15.649 -29.470 -15.937  1.00 92.94           H  
ATOM   3798  N   SER A 237     -16.796 -25.914 -17.386  1.00 91.69           N  
ATOM   3799  H   SER A 237     -17.445 -26.623 -17.073  1.00 91.69           H  
ATOM   3800  CA  SER A 237     -17.068 -25.257 -18.666  1.00 91.69           C  
ATOM   3801  HA  SER A 237     -16.186 -25.345 -19.300  1.00 91.69           H  
ATOM   3802  C   SER A 237     -17.348 -23.764 -18.495  1.00 91.69           C  
ATOM   3803  CB  SER A 237     -18.235 -25.952 -19.378  1.00 91.69           C  
ATOM   3804  HB2 SER A 237     -17.895 -26.925 -19.733  1.00 91.69           H  
ATOM   3805  HB3 SER A 237     -18.543 -25.358 -20.238  1.00 91.69           H  
ATOM   3806  O   SER A 237     -16.793 -22.948 -19.232  1.00 91.69           O  
ATOM   3807  OG  SER A 237     -19.337 -26.152 -18.504  1.00 91.69           O  
ATOM   3808  HG  SER A 237     -19.965 -26.723 -18.953  1.00 91.69           H  
ATOM   3809  N   THR A 238     -18.137 -23.389 -17.486  1.00 88.05           N  
ATOM   3810  H   THR A 238     -18.542 -24.101 -16.894  1.00 88.05           H  
ATOM   3811  CA  THR A 238     -18.439 -21.980 -17.206  1.00 88.05           C  
ATOM   3812  HA  THR A 238     -18.757 -21.502 -18.133  1.00 88.05           H  
ATOM   3813  C   THR A 238     -17.202 -21.241 -16.711  1.00 88.05           C  
ATOM   3814  CB  THR A 238     -19.573 -21.838 -16.187  1.00 88.05           C  
ATOM   3815  HB  THR A 238     -19.259 -22.251 -15.229  1.00 88.05           H  
ATOM   3816  O   THR A 238     -16.923 -20.146 -17.195  1.00 88.05           O  
ATOM   3817  CG2 THR A 238     -20.018 -20.387 -16.011  1.00 88.05           C  
ATOM   3818 HG21 THR A 238     -20.811 -20.345 -15.266  1.00 88.05           H  
ATOM   3819 HG22 THR A 238     -20.390 -20.001 -16.961  1.00 88.05           H  
ATOM   3820 HG23 THR A 238     -19.184 -19.769 -15.679  1.00 88.05           H  
ATOM   3821  OG1 THR A 238     -20.708 -22.538 -16.626  1.00 88.05           O  
ATOM   3822  HG1 THR A 238     -20.648 -23.419 -16.250  1.00 88.05           H  
ATOM   3823  N   LEU A 239     -16.424 -21.848 -15.808  1.00 94.36           N  
ATOM   3824  H   LEU A 239     -16.720 -22.737 -15.432  1.00 94.36           H  
ATOM   3825  CA  LEU A 239     -15.181 -21.264 -15.308  1.00 94.36           C  
ATOM   3826  HA  LEU A 239     -15.412 -20.295 -14.865  1.00 94.36           H  
ATOM   3827  C   LEU A 239     -14.193 -21.015 -16.451  1.00 94.36           C  
ATOM   3828  CB  LEU A 239     -14.590 -22.184 -14.222  1.00 94.36           C  
ATOM   3829  HB2 LEU A 239     -15.304 -22.253 -13.400  1.00 94.36           H  
ATOM   3830  HB3 LEU A 239     -14.458 -23.186 -14.632  1.00 94.36           H  
ATOM   3831  O   LEU A 239     -13.666 -19.914 -16.586  1.00 94.36           O  
ATOM   3832  CG  LEU A 239     -13.235 -21.697 -13.671  1.00 94.36           C  
ATOM   3833  HG  LEU A 239     -12.487 -21.738 -14.462  1.00 94.36           H  
ATOM   3834  CD1 LEU A 239     -13.324 -20.266 -13.150  1.00 94.36           C  
ATOM   3835 HD11 LEU A 239     -12.448 -20.021 -12.549  1.00 94.36           H  
ATOM   3836 HD12 LEU A 239     -13.368 -19.575 -13.992  1.00 94.36           H  
ATOM   3837 HD13 LEU A 239     -14.230 -20.136 -12.559  1.00 94.36           H  
ATOM   3838  CD2 LEU A 239     -12.759 -22.593 -12.531  1.00 94.36           C  
ATOM   3839 HD21 LEU A 239     -11.756 -22.298 -12.223  1.00 94.36           H  
ATOM   3840 HD22 LEU A 239     -13.433 -22.497 -11.680  1.00 94.36           H  
ATOM   3841 HD23 LEU A 239     -12.737 -23.633 -12.855  1.00 94.36           H  
ATOM   3842  N   LYS A 240     -13.986 -22.014 -17.315  1.00 94.22           N  
ATOM   3843  H   LYS A 240     -14.457 -22.892 -17.148  1.00 94.22           H  
ATOM   3844  CA  LYS A 240     -13.080 -21.899 -18.462  1.00 94.22           C  
ATOM   3845  HA  LYS A 240     -12.092 -21.630 -18.087  1.00 94.22           H  
ATOM   3846  C   LYS A 240     -13.500 -20.771 -19.409  1.00 94.22           C  
ATOM   3847  CB  LYS A 240     -13.001 -23.260 -19.168  1.00 94.22           C  
ATOM   3848  HB2 LYS A 240     -13.916 -23.434 -19.735  1.00 94.22           H  
ATOM   3849  HB3 LYS A 240     -12.911 -24.040 -18.412  1.00 94.22           H  
ATOM   3850  O   LYS A 240     -12.643 -20.004 -19.835  1.00 94.22           O  
ATOM   3851  CG  LYS A 240     -11.780 -23.364 -20.090  1.00 94.22           C  
ATOM   3852  HG2 LYS A 240     -10.875 -23.207 -19.504  1.00 94.22           H  
ATOM   3853  HG3 LYS A 240     -11.838 -22.600 -20.866  1.00 94.22           H  
ATOM   3854  CD  LYS A 240     -11.726 -24.750 -20.747  1.00 94.22           C  
ATOM   3855  HD2 LYS A 240     -11.741 -25.517 -19.973  1.00 94.22           H  
ATOM   3856  HD3 LYS A 240     -12.601 -24.870 -21.386  1.00 94.22           H  
ATOM   3857  CE  LYS A 240     -10.448 -24.889 -21.582  1.00 94.22           C  
ATOM   3858  HE2 LYS A 240     -10.410 -24.062 -22.292  1.00 94.22           H  
ATOM   3859  HE3 LYS A 240      -9.586 -24.794 -20.922  1.00 94.22           H  
ATOM   3860  NZ  LYS A 240     -10.402 -26.183 -22.310  1.00 94.22           N  
ATOM   3861  HZ1 LYS A 240      -9.555 -26.249 -22.856  1.00 94.22           H  
ATOM   3862  HZ2 LYS A 240     -11.182 -26.256 -22.947  1.00 94.22           H  
ATOM   3863  HZ3 LYS A 240     -10.434 -26.962 -21.669  1.00 94.22           H  
ATOM   3864  N   ARG A 241     -14.802 -20.644 -19.697  1.00 94.38           N  
ATOM   3865  H   ARG A 241     -15.442 -21.322 -19.308  1.00 94.38           H  
ATOM   3866  CA  ARG A 241     -15.344 -19.572 -20.548  1.00 94.38           C  
ATOM   3867  HA  ARG A 241     -14.787 -19.548 -21.485  1.00 94.38           H  
ATOM   3868  C   ARG A 241     -15.149 -18.190 -19.924  1.00 94.38           C  
ATOM   3869  CB  ARG A 241     -16.820 -19.855 -20.865  1.00 94.38           C  
ATOM   3870  HB2 ARG A 241     -16.897 -20.825 -21.356  1.00 94.38           H  
ATOM   3871  HB3 ARG A 241     -17.389 -19.888 -19.936  1.00 94.38           H  
ATOM   3872  O   ARG A 241     -14.615 -17.310 -20.584  1.00 94.38           O  
ATOM   3873  CG  ARG A 241     -17.409 -18.777 -21.791  1.00 94.38           C  
ATOM   3874  HG2 ARG A 241     -17.387 -17.810 -21.289  1.00 94.38           H  
ATOM   3875  HG3 ARG A 241     -16.800 -18.707 -22.693  1.00 94.38           H  
ATOM   3876  CD  ARG A 241     -18.852 -19.079 -22.202  1.00 94.38           C  
ATOM   3877  HD2 ARG A 241     -19.173 -18.318 -22.913  1.00 94.38           H  
ATOM   3878  HD3 ARG A 241     -18.879 -20.039 -22.717  1.00 94.38           H  
ATOM   3879  NE  ARG A 241     -19.776 -19.114 -21.051  1.00 94.38           N  
ATOM   3880  HE  ARG A 241     -19.947 -20.018 -20.633  1.00 94.38           H  
ATOM   3881  NH1 ARG A 241     -20.368 -16.878 -21.046  1.00 94.38           N  
ATOM   3882 HH11 ARG A 241     -20.903 -16.102 -20.683  1.00 94.38           H  
ATOM   3883 HH12 ARG A 241     -19.499 -16.576 -21.464  1.00 94.38           H  
ATOM   3884  NH2 ARG A 241     -21.442 -18.310 -19.732  1.00 94.38           N  
ATOM   3885 HH21 ARG A 241     -21.667 -19.252 -19.447  1.00 94.38           H  
ATOM   3886 HH22 ARG A 241     -22.058 -17.541 -19.510  1.00 94.38           H  
ATOM   3887  CZ  ARG A 241     -20.510 -18.100 -20.621  1.00 94.38           C  
ATOM   3888  N   LYS A 242     -15.521 -18.009 -18.655  1.00 93.57           N  
ATOM   3889  H   LYS A 242     -15.936 -18.785 -18.159  1.00 93.57           H  
ATOM   3890  CA  LYS A 242     -15.406 -16.707 -17.980  1.00 93.57           C  
ATOM   3891  HA  LYS A 242     -15.874 -15.937 -18.593  1.00 93.57           H  
ATOM   3892  C   LYS A 242     -13.957 -16.251 -17.798  1.00 93.57           C  
ATOM   3893  CB  LYS A 242     -16.116 -16.747 -16.629  1.00 93.57           C  
ATOM   3894  HB2 LYS A 242     -15.774 -17.611 -16.058  1.00 93.57           H  
ATOM   3895  HB3 LYS A 242     -15.844 -15.835 -16.097  1.00 93.57           H  
ATOM   3896  O   LYS A 242     -13.670 -15.072 -17.931  1.00 93.57           O  
ATOM   3897  CG  LYS A 242     -17.641 -16.778 -16.757  1.00 93.57           C  
ATOM   3898  HG2 LYS A 242     -17.960 -15.964 -17.407  1.00 93.57           H  
ATOM   3899  HG3 LYS A 242     -17.969 -17.725 -17.185  1.00 93.57           H  
ATOM   3900  CD  LYS A 242     -18.262 -16.585 -15.370  1.00 93.57           C  
ATOM   3901  HD2 LYS A 242     -17.991 -17.426 -14.732  1.00 93.57           H  
ATOM   3902  HD3 LYS A 242     -17.869 -15.664 -14.938  1.00 93.57           H  
ATOM   3903  CE  LYS A 242     -19.781 -16.475 -15.492  1.00 93.57           C  
ATOM   3904  HE2 LYS A 242     -20.176 -17.431 -15.837  1.00 93.57           H  
ATOM   3905  HE3 LYS A 242     -20.002 -15.725 -16.252  1.00 93.57           H  
ATOM   3906  NZ  LYS A 242     -20.398 -16.082 -14.202  1.00 93.57           N  
ATOM   3907  HZ1 LYS A 242     -21.398 -15.985 -14.303  1.00 93.57           H  
ATOM   3908  HZ2 LYS A 242     -20.200 -16.768 -13.488  1.00 93.57           H  
ATOM   3909  HZ3 LYS A 242     -20.028 -15.188 -13.912  1.00 93.57           H  
ATOM   3910  N   LEU A 243     -13.026 -17.172 -17.539  1.00 96.38           N  
ATOM   3911  H   LEU A 243     -13.308 -18.131 -17.390  1.00 96.38           H  
ATOM   3912  CA  LEU A 243     -11.600 -16.824 -17.511  1.00 96.38           C  
ATOM   3913  HA  LEU A 243     -11.457 -15.965 -16.856  1.00 96.38           H  
ATOM   3914  C   LEU A 243     -11.096 -16.377 -18.890  1.00 96.38           C  
ATOM   3915  CB  LEU A 243     -10.775 -18.010 -16.989  1.00 96.38           C  
ATOM   3916  HB2 LEU A 243     -11.040 -18.899 -17.560  1.00 96.38           H  
ATOM   3917  HB3 LEU A 243      -9.721 -17.800 -17.171  1.00 96.38           H  
ATOM   3918  O   LEU A 243     -10.309 -15.438 -18.965  1.00 96.38           O  
ATOM   3919  CG  LEU A 243     -10.961 -18.289 -15.489  1.00 96.38           C  
ATOM   3920  HG  LEU A 243     -12.011 -18.501 -15.289  1.00 96.38           H  
ATOM   3921  CD1 LEU A 243     -10.133 -19.520 -15.107  1.00 96.38           C  
ATOM   3922 HD11 LEU A 243      -9.076 -19.318 -15.279  1.00 96.38           H  
ATOM   3923 HD12 LEU A 243     -10.291 -19.753 -14.054  1.00 96.38           H  
ATOM   3924 HD13 LEU A 243     -10.453 -20.372 -15.708  1.00 96.38           H  
ATOM   3925  CD2 LEU A 243     -10.547 -17.110 -14.608  1.00 96.38           C  
ATOM   3926 HD21 LEU A 243     -10.492 -17.407 -13.561  1.00 96.38           H  
ATOM   3927 HD22 LEU A 243      -9.582 -16.719 -14.933  1.00 96.38           H  
ATOM   3928 HD23 LEU A 243     -11.278 -16.306 -14.692  1.00 96.38           H  
ATOM   3929  N   ALA A 244     -11.576 -17.004 -19.969  1.00 94.81           N  
ATOM   3930  H   ALA A 244     -12.220 -17.774 -19.854  1.00 94.81           H  
ATOM   3931  CA  ALA A 244     -11.231 -16.590 -21.327  1.00 94.81           C  
ATOM   3932  HA  ALA A 244     -10.146 -16.522 -21.398  1.00 94.81           H  
ATOM   3933  C   ALA A 244     -11.792 -15.198 -21.671  1.00 94.81           C  
ATOM   3934  CB  ALA A 244     -11.707 -17.661 -22.314  1.00 94.81           C  
ATOM   3935  HB1 ALA A 244     -11.372 -17.396 -23.317  1.00 94.81           H  
ATOM   3936  HB2 ALA A 244     -12.795 -17.723 -22.314  1.00 94.81           H  
ATOM   3937  HB3 ALA A 244     -11.285 -18.629 -22.042  1.00 94.81           H  
ATOM   3938  O   ALA A 244     -11.109 -14.429 -22.341  1.00 94.81           O  
ATOM   3939  N   GLU A 245     -12.984 -14.852 -21.171  1.00 91.87           N  
ATOM   3940  H   GLU A 245     -13.521 -15.552 -20.680  1.00 91.87           H  
ATOM   3941  CA  GLU A 245     -13.551 -13.494 -21.268  1.00 91.87           C  
ATOM   3942  HA  GLU A 245     -13.588 -13.193 -22.314  1.00 91.87           H  
ATOM   3943  C   GLU A 245     -12.667 -12.454 -20.547  1.00 91.87           C  
ATOM   3944  CB  GLU A 245     -14.992 -13.483 -20.708  1.00 91.87           C  
ATOM   3945  HB2 GLU A 245     -15.333 -12.450 -20.627  1.00 91.87           H  
ATOM   3946  HB3 GLU A 245     -14.981 -13.910 -19.706  1.00 91.87           H  
ATOM   3947  O   GLU A 245     -12.507 -11.342 -21.037  1.00 91.87           O  
ATOM   3948  CG  GLU A 245     -16.005 -14.256 -21.582  1.00 91.87           C  
ATOM   3949  HG2 GLU A 245     -15.552 -15.192 -21.907  1.00 91.87           H  
ATOM   3950  HG3 GLU A 245     -16.206 -13.669 -22.478  1.00 91.87           H  
ATOM   3951  CD  GLU A 245     -17.344 -14.597 -20.885  1.00 91.87           C  
ATOM   3952  OE1 GLU A 245     -18.141 -15.370 -21.480  1.00 91.87           O  
ATOM   3953  OE2 GLU A 245     -17.582 -14.192 -19.724  1.00 91.87           O  
ATOM   3954  N   GLU A 246     -12.010 -12.830 -19.443  1.00 91.21           N  
ATOM   3955  H   GLU A 246     -12.226 -13.736 -19.051  1.00 91.21           H  
ATOM   3956  CA  GLU A 246     -10.992 -12.011 -18.756  1.00 91.21           C  
ATOM   3957  HA  GLU A 246     -11.280 -10.964 -18.850  1.00 91.21           H  
ATOM   3958  C   GLU A 246      -9.583 -12.116 -19.393  1.00 91.21           C  
ATOM   3959  CB  GLU A 246     -10.963 -12.348 -17.250  1.00 91.21           C  
ATOM   3960  HB2 GLU A 246     -10.136 -11.809 -16.790  1.00 91.21           H  
ATOM   3961  HB3 GLU A 246     -10.783 -13.416 -17.129  1.00 91.21           H  
ATOM   3962  O   GLU A 246      -8.591 -11.654 -18.820  1.00 91.21           O  
ATOM   3963  CG  GLU A 246     -12.249 -11.957 -16.491  1.00 91.21           C  
ATOM   3964  HG2 GLU A 246     -12.436 -10.895 -16.649  1.00 91.21           H  
ATOM   3965  HG3 GLU A 246     -13.092 -12.514 -16.901  1.00 91.21           H  
ATOM   3966  CD  GLU A 246     -12.162 -12.228 -14.974  1.00 91.21           C  
ATOM   3967  OE1 GLU A 246     -13.121 -11.927 -14.223  1.00 91.21           O  
ATOM   3968  OE2 GLU A 246     -11.147 -12.790 -14.509  1.00 91.21           O  
ATOM   3969  N   GLY A 247      -9.459 -12.737 -20.572  1.00 93.59           N  
ATOM   3970  H   GLY A 247     -10.300 -13.083 -21.012  1.00 93.59           H  
ATOM   3971  CA  GLY A 247      -8.200 -12.851 -21.314  1.00 93.59           C  
ATOM   3972  HA2 GLY A 247      -7.757 -11.861 -21.418  1.00 93.59           H  
ATOM   3973  HA3 GLY A 247      -8.423 -13.237 -22.308  1.00 93.59           H  
ATOM   3974  C   GLY A 247      -7.168 -13.778 -20.665  1.00 93.59           C  
ATOM   3975  O   GLY A 247      -5.964 -13.568 -20.813  1.00 93.59           O  
ATOM   3976  N   THR A 248      -7.606 -14.784 -19.904  1.00 95.05           N  
ATOM   3977  H   THR A 248      -8.602 -14.899 -19.783  1.00 95.05           H  
ATOM   3978  CA  THR A 248      -6.710 -15.707 -19.197  1.00 95.05           C  
ATOM   3979  HA  THR A 248      -5.764 -15.743 -19.737  1.00 95.05           H  
ATOM   3980  C   THR A 248      -7.235 -17.146 -19.179  1.00 95.05           C  
ATOM   3981  CB  THR A 248      -6.418 -15.148 -17.792  1.00 95.05           C  
ATOM   3982  HB  THR A 248      -6.193 -14.086 -17.888  1.00 95.05           H  
ATOM   3983  O   THR A 248      -8.305 -17.464 -19.692  1.00 95.05           O  
ATOM   3984  CG2 THR A 248      -7.578 -15.295 -16.810  1.00 95.05           C  
ATOM   3985 HG21 THR A 248      -8.453 -14.772 -17.194  1.00 95.05           H  
ATOM   3986 HG22 THR A 248      -7.302 -14.844 -15.857  1.00 95.05           H  
ATOM   3987 HG23 THR A 248      -7.820 -16.347 -16.658  1.00 95.05           H  
ATOM   3988  OG1 THR A 248      -5.274 -15.766 -17.236  1.00 95.05           O  
ATOM   3989  HG1 THR A 248      -4.549 -15.610 -17.846  1.00 95.05           H  
ATOM   3990  N   SER A 249      -6.465 -18.062 -18.599  1.00 95.85           N  
ATOM   3991  H   SER A 249      -5.605 -17.757 -18.165  1.00 95.85           H  
ATOM   3992  CA  SER A 249      -6.844 -19.461 -18.439  1.00 95.85           C  
ATOM   3993  HA  SER A 249      -7.927 -19.546 -18.527  1.00 95.85           H  
ATOM   3994  C   SER A 249      -6.453 -19.972 -17.056  1.00 95.85           C  
ATOM   3995  CB  SER A 249      -6.213 -20.307 -19.552  1.00 95.85           C  
ATOM   3996  HB2 SER A 249      -6.744 -21.257 -19.610  1.00 95.85           H  
ATOM   3997  HB3 SER A 249      -6.315 -19.797 -20.510  1.00 95.85           H  
ATOM   3998  O   SER A 249      -5.583 -19.415 -16.387  1.00 95.85           O  
ATOM   3999  OG  SER A 249      -4.850 -20.572 -19.290  1.00 95.85           O  
ATOM   4000  HG  SER A 249      -4.332 -19.849 -19.651  1.00 95.85           H  
ATOM   4001  N   PHE A 250      -7.066 -21.076 -16.621  1.00 96.44           N  
ATOM   4002  H   PHE A 250      -7.796 -21.486 -17.186  1.00 96.44           H  
ATOM   4003  CA  PHE A 250      -6.693 -21.713 -15.356  1.00 96.44           C  
ATOM   4004  HA  PHE A 250      -6.869 -21.013 -14.539  1.00 96.44           H  
ATOM   4005  C   PHE A 250      -5.205 -22.084 -15.315  1.00 96.44           C  
ATOM   4006  CB  PHE A 250      -7.567 -22.950 -15.139  1.00 96.44           C  
ATOM   4007  HB2 PHE A 250      -8.592 -22.607 -15.001  1.00 96.44           H  
ATOM   4008  HB3 PHE A 250      -7.531 -23.581 -16.026  1.00 96.44           H  
ATOM   4009  O   PHE A 250      -4.551 -21.857 -14.303  1.00 96.44           O  
ATOM   4010  CG  PHE A 250      -7.159 -23.773 -13.933  1.00 96.44           C  
ATOM   4011  CD1 PHE A 250      -6.323 -24.899 -14.081  1.00 96.44           C  
ATOM   4012  HD1 PHE A 250      -5.986 -25.201 -15.062  1.00 96.44           H  
ATOM   4013  CD2 PHE A 250      -7.557 -23.363 -12.650  1.00 96.44           C  
ATOM   4014  HD2 PHE A 250      -8.180 -22.490 -12.522  1.00 96.44           H  
ATOM   4015  CE1 PHE A 250      -5.884 -25.607 -12.948  1.00 96.44           C  
ATOM   4016  HE1 PHE A 250      -5.217 -26.451 -13.050  1.00 96.44           H  
ATOM   4017  CE2 PHE A 250      -7.116 -24.074 -11.523  1.00 96.44           C  
ATOM   4018  HE2 PHE A 250      -7.398 -23.743 -10.535  1.00 96.44           H  
ATOM   4019  CZ  PHE A 250      -6.280 -25.191 -11.668  1.00 96.44           C  
ATOM   4020  HZ  PHE A 250      -5.926 -25.718 -10.794  1.00 96.44           H  
ATOM   4021  N   SER A 251      -4.660 -22.607 -16.418  1.00 94.98           N  
ATOM   4022  H   SER A 251      -5.228 -22.709 -17.247  1.00 94.98           H  
ATOM   4023  CA  SER A 251      -3.246 -22.983 -16.518  1.00 94.98           C  
ATOM   4024  HA  SER A 251      -3.007 -23.682 -15.716  1.00 94.98           H  
ATOM   4025  C   SER A 251      -2.315 -21.778 -16.366  1.00 94.98           C  
ATOM   4026  CB  SER A 251      -2.989 -23.668 -17.862  1.00 94.98           C  
ATOM   4027  HB2 SER A 251      -1.925 -23.874 -17.972  1.00 94.98           H  
ATOM   4028  HB3 SER A 251      -3.303 -23.007 -18.670  1.00 94.98           H  
ATOM   4029  O   SER A 251      -1.305 -21.884 -15.670  1.00 94.98           O  
ATOM   4030  OG  SER A 251      -3.720 -24.882 -17.930  1.00 94.98           O  
ATOM   4031  HG  SER A 251      -3.225 -25.558 -17.461  1.00 94.98           H  
ATOM   4032  N   ASP A 252      -2.672 -20.631 -16.950  1.00 94.79           N  
ATOM   4033  H   ASP A 252      -3.502 -20.603 -17.525  1.00 94.79           H  
ATOM   4034  CA  ASP A 252      -1.884 -19.401 -16.824  1.00 94.79           C  
ATOM   4035  HA  ASP A 252      -0.845 -19.618 -17.073  1.00 94.79           H  
ATOM   4036  C   ASP A 252      -1.917 -18.863 -15.393  1.00 94.79           C  
ATOM   4037  CB  ASP A 252      -2.389 -18.328 -17.797  1.00 94.79           C  
ATOM   4038  HB2 ASP A 252      -1.803 -17.419 -17.660  1.00 94.79           H  
ATOM   4039  HB3 ASP A 252      -3.429 -18.095 -17.569  1.00 94.79           H  
ATOM   4040  O   ASP A 252      -0.870 -18.536 -14.832  1.00 94.79           O  
ATOM   4041  CG  ASP A 252      -2.268 -18.768 -19.252  1.00 94.79           C  
ATOM   4042  OD1 ASP A 252      -1.220 -19.349 -19.608  1.00 94.79           O  
ATOM   4043  OD2 ASP A 252      -3.275 -18.583 -19.971  1.00 94.79           O  
ATOM   4044  N   ILE A 253      -3.100 -18.832 -14.763  1.00 96.34           N  
ATOM   4045  H   ILE A 253      -3.923 -19.104 -15.281  1.00 96.34           H  
ATOM   4046  CA  ILE A 253      -3.242 -18.392 -13.368  1.00 96.34           C  
ATOM   4047  HA  ILE A 253      -2.786 -17.407 -13.274  1.00 96.34           H  
ATOM   4048  C   ILE A 253      -2.481 -19.333 -12.431  1.00 96.34           C  
ATOM   4049  CB  ILE A 253      -4.724 -18.278 -12.947  1.00 96.34           C  
ATOM   4050  HB  ILE A 253      -5.203 -19.251 -13.059  1.00 96.34           H  
ATOM   4051  O   ILE A 253      -1.786 -18.872 -11.527  1.00 96.34           O  
ATOM   4052  CG1 ILE A 253      -5.477 -17.246 -13.811  1.00 96.34           C  
ATOM   4053 HG12 ILE A 253      -5.110 -16.245 -13.586  1.00 96.34           H  
ATOM   4054 HG13 ILE A 253      -5.288 -17.431 -14.869  1.00 96.34           H  
ATOM   4055  CG2 ILE A 253      -4.796 -17.843 -11.471  1.00 96.34           C  
ATOM   4056 HG21 ILE A 253      -5.817 -17.609 -11.170  1.00 96.34           H  
ATOM   4057 HG22 ILE A 253      -4.427 -18.634 -10.818  1.00 96.34           H  
ATOM   4058 HG23 ILE A 253      -4.188 -16.950 -11.323  1.00 96.34           H  
ATOM   4059  CD1 ILE A 253      -6.993 -17.291 -13.599  1.00 96.34           C  
ATOM   4060 HD11 ILE A 253      -7.467 -16.647 -14.340  1.00 96.34           H  
ATOM   4061 HD12 ILE A 253      -7.362 -18.310 -13.720  1.00 96.34           H  
ATOM   4062 HD13 ILE A 253      -7.260 -16.916 -12.611  1.00 96.34           H  
ATOM   4063  N   TYR A 254      -2.566 -20.643 -12.662  1.00 95.68           N  
ATOM   4064  H   TYR A 254      -3.168 -20.958 -13.410  1.00 95.68           H  
ATOM   4065  CA  TYR A 254      -1.873 -21.653 -11.869  1.00 95.68           C  
ATOM   4066  HA  TYR A 254      -2.162 -21.537 -10.824  1.00 95.68           H  
ATOM   4067  C   TYR A 254      -0.354 -21.489 -11.923  1.00 95.68           C  
ATOM   4068  CB  TYR A 254      -2.307 -23.037 -12.356  1.00 95.68           C  
ATOM   4069  HB2 TYR A 254      -2.016 -23.166 -13.399  1.00 95.68           H  
ATOM   4070  HB3 TYR A 254      -3.395 -23.099 -12.309  1.00 95.68           H  
ATOM   4071  O   TYR A 254       0.305 -21.458 -10.879  1.00 95.68           O  
ATOM   4072  CG  TYR A 254      -1.747 -24.171 -11.534  1.00 95.68           C  
ATOM   4073  CD1 TYR A 254      -0.667 -24.937 -12.015  1.00 95.68           C  
ATOM   4074  HD1 TYR A 254      -0.213 -24.696 -12.964  1.00 95.68           H  
ATOM   4075  CD2 TYR A 254      -2.337 -24.473 -10.293  1.00 95.68           C  
ATOM   4076  HD2 TYR A 254      -3.161 -23.880  -9.925  1.00 95.68           H  
ATOM   4077  CE1 TYR A 254      -0.232 -26.060 -11.287  1.00 95.68           C  
ATOM   4078  HE1 TYR A 254       0.545 -26.706 -11.669  1.00 95.68           H  
ATOM   4079  CE2 TYR A 254      -1.880 -25.572  -9.550  1.00 95.68           C  
ATOM   4080  HE2 TYR A 254      -2.325 -25.819  -8.598  1.00 95.68           H  
ATOM   4081  OH  TYR A 254      -0.553 -27.537  -9.432  1.00 95.68           O  
ATOM   4082  HH  TYR A 254      -1.071 -27.642  -8.630  1.00 95.68           H  
ATOM   4083  CZ  TYR A 254      -0.873 -26.396 -10.079  1.00 95.68           C  
ATOM   4084  N   LEU A 255       0.202 -21.314 -13.127  1.00 94.50           N  
ATOM   4085  H   LEU A 255      -0.390 -21.336 -13.945  1.00 94.50           H  
ATOM   4086  CA  LEU A 255       1.624 -21.036 -13.295  1.00 94.50           C  
ATOM   4087  HA  LEU A 255       2.180 -21.819 -12.779  1.00 94.50           H  
ATOM   4088  C   LEU A 255       2.004 -19.700 -12.646  1.00 94.50           C  
ATOM   4089  CB  LEU A 255       1.974 -21.077 -14.792  1.00 94.50           C  
ATOM   4090  HB2 LEU A 255       1.698 -22.053 -15.190  1.00 94.50           H  
ATOM   4091  HB3 LEU A 255       1.378 -20.326 -15.311  1.00 94.50           H  
ATOM   4092  O   LEU A 255       2.968 -19.650 -11.882  1.00 94.50           O  
ATOM   4093  CG  LEU A 255       3.464 -20.816 -15.093  1.00 94.50           C  
ATOM   4094  HG  LEU A 255       3.745 -19.828 -14.726  1.00 94.50           H  
ATOM   4095  CD1 LEU A 255       4.387 -21.859 -14.454  1.00 94.50           C  
ATOM   4096 HD11 LEU A 255       4.325 -21.795 -13.367  1.00 94.50           H  
ATOM   4097 HD12 LEU A 255       4.101 -22.859 -14.779  1.00 94.50           H  
ATOM   4098 HD13 LEU A 255       5.419 -21.660 -14.743  1.00 94.50           H  
ATOM   4099  CD2 LEU A 255       3.693 -20.845 -16.604  1.00 94.50           C  
ATOM   4100 HD21 LEU A 255       4.743 -20.655 -16.825  1.00 94.50           H  
ATOM   4101 HD22 LEU A 255       3.403 -21.816 -17.006  1.00 94.50           H  
ATOM   4102 HD23 LEU A 255       3.085 -20.073 -17.075  1.00 94.50           H  
ATOM   4103  N   SER A 256       1.235 -18.636 -12.893  1.00 94.70           N  
ATOM   4104  H   SER A 256       0.454 -18.740 -13.526  1.00 94.70           H  
ATOM   4105  CA  SER A 256       1.508 -17.306 -12.344  1.00 94.70           C  
ATOM   4106  HA  SER A 256       2.500 -16.997 -12.673  1.00 94.70           H  
ATOM   4107  C   SER A 256       1.493 -17.295 -10.816  1.00 94.70           C  
ATOM   4108  CB  SER A 256       0.496 -16.285 -12.867  1.00 94.70           C  
ATOM   4109  HB2 SER A 256       0.522 -16.269 -13.957  1.00 94.70           H  
ATOM   4110  HB3 SER A 256      -0.507 -16.562 -12.544  1.00 94.70           H  
ATOM   4111  O   SER A 256       2.384 -16.694 -10.223  1.00 94.70           O  
ATOM   4112  OG  SER A 256       0.812 -14.994 -12.373  1.00 94.70           O  
ATOM   4113  HG  SER A 256       1.423 -15.071 -11.637  1.00 94.70           H  
ATOM   4114  N   ALA A 257       0.528 -17.958 -10.172  1.00 95.59           N  
ATOM   4115  H   ALA A 257      -0.197 -18.404 -10.715  1.00 95.59           H  
ATOM   4116  CA  ALA A 257       0.430 -18.034  -8.715  1.00 95.59           C  
ATOM   4117  HA  ALA A 257       0.407 -17.028  -8.296  1.00 95.59           H  
ATOM   4118  C   ALA A 257       1.648 -18.740  -8.106  1.00 95.59           C  
ATOM   4119  CB  ALA A 257      -0.883 -18.738  -8.352  1.00 95.59           C  
ATOM   4120  HB1 ALA A 257      -0.969 -18.819  -7.268  1.00 95.59           H  
ATOM   4121  HB2 ALA A 257      -0.909 -19.734  -8.794  1.00 95.59           H  
ATOM   4122  HB3 ALA A 257      -1.729 -18.161  -8.726  1.00 95.59           H  
ATOM   4123  O   ALA A 257       2.267 -18.226  -7.172  1.00 95.59           O  
ATOM   4124  N   ARG A 258       2.060 -19.878  -8.680  1.00 95.77           N  
ATOM   4125  H   ARG A 258       1.525 -20.240  -9.456  1.00 95.77           H  
ATOM   4126  CA  ARG A 258       3.250 -20.612  -8.223  1.00 95.77           C  
ATOM   4127  HA  ARG A 258       3.181 -20.763  -7.145  1.00 95.77           H  
ATOM   4128  C   ARG A 258       4.542 -19.829  -8.441  1.00 95.77           C  
ATOM   4129  CB  ARG A 258       3.316 -21.978  -8.916  1.00 95.77           C  
ATOM   4130  HB2 ARG A 258       3.159 -21.862  -9.988  1.00 95.77           H  
ATOM   4131  HB3 ARG A 258       4.307 -22.401  -8.755  1.00 95.77           H  
ATOM   4132  O   ARG A 258       5.388 -19.794  -7.551  1.00 95.77           O  
ATOM   4133  CG  ARG A 258       2.280 -22.946  -8.333  1.00 95.77           C  
ATOM   4134  HG2 ARG A 258       1.271 -22.562  -8.480  1.00 95.77           H  
ATOM   4135  HG3 ARG A 258       2.466 -23.054  -7.264  1.00 95.77           H  
ATOM   4136  CD  ARG A 258       2.405 -24.314  -9.005  1.00 95.77           C  
ATOM   4137  HD2 ARG A 258       1.980 -24.262 -10.008  1.00 95.77           H  
ATOM   4138  HD3 ARG A 258       3.462 -24.570  -9.076  1.00 95.77           H  
ATOM   4139  NE  ARG A 258       1.714 -25.344  -8.217  1.00 95.77           N  
ATOM   4140  HE  ARG A 258       1.191 -25.036  -7.410  1.00 95.77           H  
ATOM   4141  NH1 ARG A 258       2.753 -27.179  -9.133  1.00 95.77           N  
ATOM   4142 HH11 ARG A 258       3.234 -26.569  -9.778  1.00 95.77           H  
ATOM   4143 HH12 ARG A 258       3.115 -28.102  -8.941  1.00 95.77           H  
ATOM   4144  NH2 ARG A 258       1.397 -27.419  -7.379  1.00 95.77           N  
ATOM   4145 HH21 ARG A 258       1.603 -28.407  -7.398  1.00 95.77           H  
ATOM   4146 HH22 ARG A 258       0.841 -27.011  -6.641  1.00 95.77           H  
ATOM   4147  CZ  ARG A 258       1.950 -26.639  -8.261  1.00 95.77           C  
ATOM   4148  N   MET A 259       4.695 -19.181  -9.595  1.00 95.46           N  
ATOM   4149  H   MET A 259       3.966 -19.262 -10.290  1.00 95.46           H  
ATOM   4150  CA  MET A 259       5.874 -18.367  -9.904  1.00 95.46           C  
ATOM   4151  HA  MET A 259       6.774 -18.944  -9.690  1.00 95.46           H  
ATOM   4152  C   MET A 259       5.964 -17.125  -9.013  1.00 95.46           C  
ATOM   4153  CB  MET A 259       5.881 -17.997 -11.394  1.00 95.46           C  
ATOM   4154  HB2 MET A 259       4.926 -17.545 -11.659  1.00 95.46           H  
ATOM   4155  HB3 MET A 259       6.660 -17.258 -11.582  1.00 95.46           H  
ATOM   4156  O   MET A 259       7.028 -16.854  -8.460  1.00 95.46           O  
ATOM   4157  CG  MET A 259       6.141 -19.193 -12.319  1.00 95.46           C  
ATOM   4158  HG2 MET A 259       6.056 -18.832 -13.344  1.00 95.46           H  
ATOM   4159  HG3 MET A 259       5.356 -19.937 -12.182  1.00 95.46           H  
ATOM   4160  SD  MET A 259       7.751 -20.026 -12.165  1.00 95.46           S  
ATOM   4161  CE  MET A 259       7.370 -21.277 -10.914  1.00 95.46           C  
ATOM   4162  HE1 MET A 259       7.966 -22.171 -11.099  1.00 95.46           H  
ATOM   4163  HE2 MET A 259       7.608 -20.895  -9.922  1.00 95.46           H  
ATOM   4164  HE3 MET A 259       6.308 -21.519 -10.950  1.00 95.46           H  
ATOM   4165  N   ASN A 260       4.858 -16.411  -8.797  1.00 93.52           N  
ATOM   4166  H   ASN A 260       4.008 -16.653  -9.285  1.00 93.52           H  
ATOM   4167  CA  ASN A 260       4.828 -15.268  -7.884  1.00 93.52           C  
ATOM   4168  HA  ASN A 260       5.602 -14.555  -8.169  1.00 93.52           H  
ATOM   4169  C   ASN A 260       5.122 -15.675  -6.440  1.00 93.52           C  
ATOM   4170  CB  ASN A 260       3.460 -14.585  -7.952  1.00 93.52           C  
ATOM   4171  HB2 ASN A 260       2.669 -15.321  -8.098  1.00 93.52           H  
ATOM   4172  HB3 ASN A 260       3.270 -14.093  -6.999  1.00 93.52           H  
ATOM   4173  O   ASN A 260       5.903 -15.005  -5.763  1.00 93.52           O  
ATOM   4174  CG  ASN A 260       3.362 -13.505  -9.006  1.00 93.52           C  
ATOM   4175  ND2 ASN A 260       2.229 -12.856  -9.030  1.00 93.52           N  
ATOM   4176 HD21 ASN A 260       1.510 -13.109  -8.368  1.00 93.52           H  
ATOM   4177 HD22 ASN A 260       2.239 -11.952  -9.481  1.00 93.52           H  
ATOM   4178  OD1 ASN A 260       4.279 -13.201  -9.754  1.00 93.52           O  
ATOM   4179  N   GLN A 261       4.550 -16.787  -5.970  1.00 93.86           N  
ATOM   4180  H   GLN A 261       3.861 -17.270  -6.529  1.00 93.86           H  
ATOM   4181  CA  GLN A 261       4.855 -17.289  -4.635  1.00 93.86           C  
ATOM   4182  HA  GLN A 261       4.657 -16.483  -3.928  1.00 93.86           H  
ATOM   4183  C   GLN A 261       6.335 -17.663  -4.506  1.00 93.86           C  
ATOM   4184  CB  GLN A 261       3.943 -18.476  -4.306  1.00 93.86           C  
ATOM   4185  HB2 GLN A 261       2.902 -18.185  -4.440  1.00 93.86           H  
ATOM   4186  HB3 GLN A 261       4.160 -19.299  -4.987  1.00 93.86           H  
ATOM   4187  O   GLN A 261       6.962 -17.335  -3.498  1.00 93.86           O  
ATOM   4188  CG  GLN A 261       4.146 -18.956  -2.863  1.00 93.86           C  
ATOM   4189  HG2 GLN A 261       5.185 -19.248  -2.707  1.00 93.86           H  
ATOM   4190  HG3 GLN A 261       3.545 -19.855  -2.721  1.00 93.86           H  
ATOM   4191  CD  GLN A 261       3.748 -17.933  -1.798  1.00 93.86           C  
ATOM   4192  NE2 GLN A 261       4.117 -18.156  -0.557  1.00 93.86           N  
ATOM   4193 HE21 GLN A 261       3.784 -17.484   0.121  1.00 93.86           H  
ATOM   4194 HE22 GLN A 261       4.637 -18.988  -0.319  1.00 93.86           H  
ATOM   4195  OE1 GLN A 261       3.116 -16.917  -2.033  1.00 93.86           O  
ATOM   4196  N   ALA A 262       6.918 -18.289  -5.530  1.00 94.72           N  
ATOM   4197  H   ALA A 262       6.351 -18.587  -6.311  1.00 94.72           H  
ATOM   4198  CA  ALA A 262       8.343 -18.582  -5.555  1.00 94.72           C  
ATOM   4199  HA  ALA A 262       8.585 -19.193  -4.685  1.00 94.72           H  
ATOM   4200  C   ALA A 262       9.183 -17.303  -5.467  1.00 94.72           C  
ATOM   4201  CB  ALA A 262       8.674 -19.384  -6.814  1.00 94.72           C  
ATOM   4202  HB1 ALA A 262       8.450 -18.807  -7.711  1.00 94.72           H  
ATOM   4203  HB2 ALA A 262       8.096 -20.308  -6.829  1.00 94.72           H  
ATOM   4204  HB3 ALA A 262       9.738 -19.621  -6.803  1.00 94.72           H  
ATOM   4205  O   ALA A 262      10.062 -17.215  -4.614  1.00 94.72           O  
ATOM   4206  N   ALA A 263       8.879 -16.289  -6.283  1.00 90.78           N  
ATOM   4207  H   ALA A 263       8.138 -16.415  -6.957  1.00 90.78           H  
ATOM   4208  CA  ALA A 263       9.564 -14.998  -6.243  1.00 90.78           C  
ATOM   4209  HA  ALA A 263      10.622 -15.151  -6.455  1.00 90.78           H  
ATOM   4210  C   ALA A 263       9.465 -14.341  -4.855  1.00 90.78           C  
ATOM   4211  CB  ALA A 263       8.977 -14.109  -7.345  1.00 90.78           C  
ATOM   4212  HB1 ALA A 263       7.910 -13.955  -7.186  1.00 90.78           H  
ATOM   4213  HB2 ALA A 263       9.129 -14.578  -8.317  1.00 90.78           H  
ATOM   4214  HB3 ALA A 263       9.478 -13.140  -7.344  1.00 90.78           H  
ATOM   4215  O   ALA A 263      10.470 -13.876  -4.318  1.00 90.78           O  
ATOM   4216  N   LYS A 264       8.284 -14.375  -4.224  1.00 88.15           N  
ATOM   4217  H   LYS A 264       7.492 -14.747  -4.729  1.00 88.15           H  
ATOM   4218  CA  LYS A 264       8.076 -13.864  -2.862  1.00 88.15           C  
ATOM   4219  HA  LYS A 264       8.398 -12.823  -2.836  1.00 88.15           H  
ATOM   4220  C   LYS A 264       8.932 -14.605  -1.833  1.00 88.15           C  
ATOM   4221  CB  LYS A 264       6.575 -13.923  -2.535  1.00 88.15           C  
ATOM   4222  HB2 LYS A 264       6.039 -13.400  -3.328  1.00 88.15           H  
ATOM   4223  HB3 LYS A 264       6.239 -14.960  -2.531  1.00 88.15           H  
ATOM   4224  O   LYS A 264       9.591 -13.959  -1.024  1.00 88.15           O  
ATOM   4225  CG  LYS A 264       6.214 -13.272  -1.189  1.00 88.15           C  
ATOM   4226  HG2 LYS A 264       6.658 -12.278  -1.138  1.00 88.15           H  
ATOM   4227  HG3 LYS A 264       6.599 -13.879  -0.369  1.00 88.15           H  
ATOM   4228  CD  LYS A 264       4.686 -13.147  -1.068  1.00 88.15           C  
ATOM   4229  HD2 LYS A 264       4.328 -12.560  -1.914  1.00 88.15           H  
ATOM   4230  HD3 LYS A 264       4.232 -14.136  -1.121  1.00 88.15           H  
ATOM   4231  CE  LYS A 264       4.249 -12.448   0.226  1.00 88.15           C  
ATOM   4232  HE2 LYS A 264       4.397 -13.127   1.066  1.00 88.15           H  
ATOM   4233  HE3 LYS A 264       4.879 -11.571   0.378  1.00 88.15           H  
ATOM   4234  NZ  LYS A 264       2.828 -12.012   0.146  1.00 88.15           N  
ATOM   4235  HZ1 LYS A 264       2.686 -11.309  -0.565  1.00 88.15           H  
ATOM   4236  HZ2 LYS A 264       2.201 -12.767  -0.094  1.00 88.15           H  
ATOM   4237  HZ3 LYS A 264       2.507 -11.562   0.991  1.00 88.15           H  
ATOM   4238  N   LEU A 265       8.963 -15.938  -1.870  1.00 89.41           N  
ATOM   4239  H   LEU A 265       8.406 -16.406  -2.571  1.00 89.41           H  
ATOM   4240  CA  LEU A 265       9.761 -16.744  -0.938  1.00 89.41           C  
ATOM   4241  HA  LEU A 265       9.551 -16.415   0.080  1.00 89.41           H  
ATOM   4242  C   LEU A 265      11.271 -16.552  -1.137  1.00 89.41           C  
ATOM   4243  CB  LEU A 265       9.389 -18.230  -1.077  1.00 89.41           C  
ATOM   4244  HB2 LEU A 265      10.105 -18.810  -0.495  1.00 89.41           H  
ATOM   4245  HB3 LEU A 265       9.499 -18.514  -2.123  1.00 89.41           H  
ATOM   4246  O   LEU A 265      11.999 -16.471  -0.151  1.00 89.41           O  
ATOM   4247  CG  LEU A 265       7.975 -18.609  -0.600  1.00 89.41           C  
ATOM   4248  HG  LEU A 265       7.227 -18.006  -1.115  1.00 89.41           H  
ATOM   4249  CD1 LEU A 265       7.720 -20.084  -0.920  1.00 89.41           C  
ATOM   4250 HD11 LEU A 265       6.725 -20.374  -0.583  1.00 89.41           H  
ATOM   4251 HD12 LEU A 265       8.471 -20.710  -0.440  1.00 89.41           H  
ATOM   4252 HD13 LEU A 265       7.770 -20.227  -2.000  1.00 89.41           H  
ATOM   4253  CD2 LEU A 265       7.782 -18.408   0.905  1.00 89.41           C  
ATOM   4254 HD21 LEU A 265       8.524 -18.977   1.465  1.00 89.41           H  
ATOM   4255 HD22 LEU A 265       7.879 -17.351   1.154  1.00 89.41           H  
ATOM   4256 HD23 LEU A 265       6.783 -18.731   1.196  1.00 89.41           H  
ATOM   4257  N   LEU A 266      11.736 -16.444  -2.386  1.00 88.67           N  
ATOM   4258  H   LEU A 266      11.086 -16.545  -3.152  1.00 88.67           H  
ATOM   4259  CA  LEU A 266      13.144 -16.170  -2.699  1.00 88.67           C  
ATOM   4260  HA  LEU A 266      13.775 -16.883  -2.169  1.00 88.67           H  
ATOM   4261  C   LEU A 266      13.561 -14.773  -2.222  1.00 88.67           C  
ATOM   4262  CB  LEU A 266      13.380 -16.305  -4.215  1.00 88.67           C  
ATOM   4263  HB2 LEU A 266      14.389 -15.960  -4.445  1.00 88.67           H  
ATOM   4264  HB3 LEU A 266      12.680 -15.644  -4.726  1.00 88.67           H  
ATOM   4265  O   LEU A 266      14.656 -14.618  -1.686  1.00 88.67           O  
ATOM   4266  CG  LEU A 266      13.218 -17.729  -4.770  1.00 88.67           C  
ATOM   4267  HG  LEU A 266      12.294 -18.161  -4.387  1.00 88.67           H  
ATOM   4268  CD1 LEU A 266      13.146 -17.682  -6.296  1.00 88.67           C  
ATOM   4269 HD11 LEU A 266      12.300 -17.062  -6.593  1.00 88.67           H  
ATOM   4270 HD12 LEU A 266      14.060 -17.249  -6.703  1.00 88.67           H  
ATOM   4271 HD13 LEU A 266      12.999 -18.686  -6.695  1.00 88.67           H  
ATOM   4272  CD2 LEU A 266      14.355 -18.674  -4.398  1.00 88.67           C  
ATOM   4273 HD21 LEU A 266      15.249 -18.385  -4.951  1.00 88.67           H  
ATOM   4274 HD22 LEU A 266      14.084 -19.694  -4.668  1.00 88.67           H  
ATOM   4275 HD23 LEU A 266      14.551 -18.631  -3.327  1.00 88.67           H  
ATOM   4276  N   ARG A 267      12.676 -13.776  -2.362  1.00 82.22           N  
ATOM   4277  H   ARG A 267      11.817 -13.966  -2.859  1.00 82.22           H  
ATOM   4278  CA  ARG A 267      12.908 -12.409  -1.872  1.00 82.22           C  
ATOM   4279  HA  ARG A 267      13.881 -12.073  -2.233  1.00 82.22           H  
ATOM   4280  C   ARG A 267      12.998 -12.334  -0.352  1.00 82.22           C  
ATOM   4281  CB  ARG A 267      11.809 -11.466  -2.393  1.00 82.22           C  
ATOM   4282  HB2 ARG A 267      10.852 -11.778  -1.976  1.00 82.22           H  
ATOM   4283  HB3 ARG A 267      11.752 -11.552  -3.478  1.00 82.22           H  
ATOM   4284  O   ARG A 267      13.732 -11.513   0.157  1.00 82.22           O  
ATOM   4285  CG  ARG A 267      12.058  -9.984  -2.040  1.00 82.22           C  
ATOM   4286  HG2 ARG A 267      12.212  -9.852  -0.969  1.00 82.22           H  
ATOM   4287  HG3 ARG A 267      12.947  -9.629  -2.560  1.00 82.22           H  
ATOM   4288  CD  ARG A 267      10.902  -9.083  -2.469  1.00 82.22           C  
ATOM   4289  HD2 ARG A 267      10.654  -9.304  -3.507  1.00 82.22           H  
ATOM   4290  HD3 ARG A 267      11.245  -8.050  -2.412  1.00 82.22           H  
ATOM   4291  NE  ARG A 267       9.731  -9.243  -1.583  1.00 82.22           N  
ATOM   4292  HE  ARG A 267       9.947  -9.413  -0.612  1.00 82.22           H  
ATOM   4293  NH1 ARG A 267       8.074  -8.852  -3.132  1.00 82.22           N  
ATOM   4294 HH11 ARG A 267       8.779  -8.704  -3.841  1.00 82.22           H  
ATOM   4295 HH12 ARG A 267       7.095  -8.739  -3.352  1.00 82.22           H  
ATOM   4296  NH2 ARG A 267       7.519  -9.189  -1.016  1.00 82.22           N  
ATOM   4297 HH21 ARG A 267       7.770  -9.289  -0.042  1.00 82.22           H  
ATOM   4298 HH22 ARG A 267       6.560  -9.028  -1.287  1.00 82.22           H  
ATOM   4299  CZ  ARG A 267       8.459  -9.097  -1.913  1.00 82.22           C  
ATOM   4300  N   ILE A 268      12.240 -13.159   0.371  1.00 77.42           N  
ATOM   4301  H   ILE A 268      11.607 -13.777  -0.117  1.00 77.42           H  
ATOM   4302  CA  ILE A 268      12.316 -13.209   1.840  1.00 77.42           C  
ATOM   4303  HA  ILE A 268      12.323 -12.190   2.226  1.00 77.42           H  
ATOM   4304  C   ILE A 268      13.642 -13.841   2.307  1.00 77.42           C  
ATOM   4305  CB  ILE A 268      11.065 -13.933   2.400  1.00 77.42           C  
ATOM   4306  HB  ILE A 268      10.958 -14.881   1.874  1.00 77.42           H  
ATOM   4307  O   ILE A 268      14.059 -13.608   3.434  1.00 77.42           O  
ATOM   4308  CG1 ILE A 268       9.793 -13.085   2.164  1.00 77.42           C  
ATOM   4309 HG12 ILE A 268       9.789 -12.240   2.852  1.00 77.42           H  
ATOM   4310 HG13 ILE A 268       9.802 -12.674   1.154  1.00 77.42           H  
ATOM   4311  CG2 ILE A 268      11.183 -14.235   3.904  1.00 77.42           C  
ATOM   4312 HG21 ILE A 268      11.990 -14.948   4.073  1.00 77.42           H  
ATOM   4313 HG22 ILE A 268      11.406 -13.320   4.453  1.00 77.42           H  
ATOM   4314 HG23 ILE A 268      10.268 -14.681   4.296  1.00 77.42           H  
ATOM   4315  CD1 ILE A 268       8.485 -13.873   2.329  1.00 77.42           C  
ATOM   4316 HD11 ILE A 268       7.648 -13.239   2.036  1.00 77.42           H  
ATOM   4317 HD12 ILE A 268       8.339 -14.176   3.366  1.00 77.42           H  
ATOM   4318 HD13 ILE A 268       8.499 -14.754   1.687  1.00 77.42           H  
ATOM   4319  N   GLY A 269      14.284 -14.680   1.487  1.00 77.97           N  
ATOM   4320  H   GLY A 269      13.922 -14.802   0.552  1.00 77.97           H  
ATOM   4321  CA  GLY A 269      15.619 -15.226   1.773  1.00 77.97           C  
ATOM   4322  HA2 GLY A 269      16.063 -15.579   0.842  1.00 77.97           H  
ATOM   4323  HA3 GLY A 269      16.245 -14.418   2.152  1.00 77.97           H  
ATOM   4324  C   GLY A 269      15.674 -16.370   2.797  1.00 77.97           C  
ATOM   4325  O   GLY A 269      16.698 -17.033   2.920  1.00 77.97           O  
ATOM   4326  N   ASN A 270      14.569 -16.694   3.477  1.00 78.25           N  
ATOM   4327  H   ASN A 270      13.820 -16.017   3.430  1.00 78.25           H  
ATOM   4328  CA  ASN A 270      14.528 -17.719   4.537  1.00 78.25           C  
ATOM   4329  HA  ASN A 270      15.395 -17.572   5.181  1.00 78.25           H  
ATOM   4330  C   ASN A 270      14.606 -19.178   4.040  1.00 78.25           C  
ATOM   4331  CB  ASN A 270      13.253 -17.508   5.375  1.00 78.25           C  
ATOM   4332  HB2 ASN A 270      12.382 -17.498   4.720  1.00 78.25           H  
ATOM   4333  HB3 ASN A 270      13.144 -18.332   6.080  1.00 78.25           H  
ATOM   4334  O   ASN A 270      14.588 -20.117   4.842  1.00 78.25           O  
ATOM   4335  CG  ASN A 270      13.283 -16.232   6.196  1.00 78.25           C  
ATOM   4336  ND2 ASN A 270      12.160 -15.811   6.726  1.00 78.25           N  
ATOM   4337 HD21 ASN A 270      12.246 -14.943   7.236  1.00 78.25           H  
ATOM   4338 HD22 ASN A 270      11.288 -16.302   6.590  1.00 78.25           H  
ATOM   4339  OD1 ASN A 270      14.301 -15.607   6.397  1.00 78.25           O  
ATOM   4340  N   HIS A 271      14.615 -19.406   2.726  1.00 85.72           N  
ATOM   4341  H   HIS A 271      14.724 -18.612   2.111  1.00 85.72           H  
ATOM   4342  CA  HIS A 271      14.551 -20.737   2.129  1.00 85.72           C  
ATOM   4343  HA  HIS A 271      14.841 -21.482   2.871  1.00 85.72           H  
ATOM   4344  C   HIS A 271      15.523 -20.862   0.959  1.00 85.72           C  
ATOM   4345  CB  HIS A 271      13.113 -21.033   1.675  1.00 85.72           C  
ATOM   4346  HB2 HIS A 271      12.816 -20.268   0.957  1.00 85.72           H  
ATOM   4347  HB3 HIS A 271      13.092 -21.994   1.162  1.00 85.72           H  
ATOM   4348  O   HIS A 271      15.609 -19.980   0.108  1.00 85.72           O  
ATOM   4349  CG  HIS A 271      12.097 -21.069   2.791  1.00 85.72           C  
ATOM   4350  CD2 HIS A 271      10.871 -20.465   2.786  1.00 85.72           C  
ATOM   4351  HD2 HIS A 271      10.464 -19.889   1.969  1.00 85.72           H  
ATOM   4352  ND1 HIS A 271      12.260 -21.639   4.033  1.00 85.72           N  
ATOM   4353  HD1 HIS A 271      13.160 -21.839   4.445  1.00 85.72           H  
ATOM   4354  CE1 HIS A 271      11.163 -21.375   4.758  1.00 85.72           C  
ATOM   4355  HE1 HIS A 271      11.062 -21.585   5.812  1.00 85.72           H  
ATOM   4356  NE2 HIS A 271      10.258 -20.708   4.023  1.00 85.72           N  
ATOM   4357  N   ASN A 272      16.208 -22.003   0.877  1.00 89.97           N  
ATOM   4358  H   ASN A 272      16.087 -22.702   1.596  1.00 89.97           H  
ATOM   4359  CA  ASN A 272      16.999 -22.332  -0.301  1.00 89.97           C  
ATOM   4360  HA  ASN A 272      17.562 -21.440  -0.577  1.00 89.97           H  
ATOM   4361  C   ASN A 272      16.096 -22.672  -1.504  1.00 89.97           C  
ATOM   4362  CB  ASN A 272      18.025 -23.427   0.057  1.00 89.97           C  
ATOM   4363  HB2 ASN A 272      18.734 -23.542  -0.763  1.00 89.97           H  
ATOM   4364  HB3 ASN A 272      18.591 -23.098   0.928  1.00 89.97           H  
ATOM   4365  O   ASN A 272      14.893 -22.908  -1.369  1.00 89.97           O  
ATOM   4366  CG  ASN A 272      17.426 -24.796   0.342  1.00 89.97           C  
ATOM   4367  ND2 ASN A 272      18.034 -25.573   1.202  1.00 89.97           N  
ATOM   4368 HD21 ASN A 272      18.875 -25.270   1.673  1.00 89.97           H  
ATOM   4369 HD22 ASN A 272      17.626 -26.480   1.378  1.00 89.97           H  
ATOM   4370  OD1 ASN A 272      16.428 -25.204  -0.221  1.00 89.97           O  
ATOM   4371  N   VAL A 273      16.699 -22.742  -2.692  1.00 93.00           N  
ATOM   4372  H   VAL A 273      17.680 -22.507  -2.740  1.00 93.00           H  
ATOM   4373  CA  VAL A 273      15.985 -22.989  -3.956  1.00 93.00           C  
ATOM   4374  HA  VAL A 273      15.263 -22.185  -4.100  1.00 93.00           H  
ATOM   4375  C   VAL A 273      15.183 -24.304  -3.930  1.00 93.00           C  
ATOM   4376  CB  VAL A 273      16.984 -22.954  -5.133  1.00 93.00           C  
ATOM   4377  HB  VAL A 273      17.731 -23.733  -4.983  1.00 93.00           H  
ATOM   4378  O   VAL A 273      14.049 -24.321  -4.405  1.00 93.00           O  
ATOM   4379  CG1 VAL A 273      16.316 -23.182  -6.491  1.00 93.00           C  
ATOM   4380 HG11 VAL A 273      17.074 -23.193  -7.274  1.00 93.00           H  
ATOM   4381 HG12 VAL A 273      15.795 -24.139  -6.512  1.00 93.00           H  
ATOM   4382 HG13 VAL A 273      15.612 -22.375  -6.690  1.00 93.00           H  
ATOM   4383  CG2 VAL A 273      17.700 -21.595  -5.215  1.00 93.00           C  
ATOM   4384 HG21 VAL A 273      18.368 -21.577  -6.076  1.00 93.00           H  
ATOM   4385 HG22 VAL A 273      16.972 -20.790  -5.315  1.00 93.00           H  
ATOM   4386 HG23 VAL A 273      18.303 -21.418  -4.325  1.00 93.00           H  
ATOM   4387  N   ASN A 274      15.714 -25.378  -3.326  1.00 93.36           N  
ATOM   4388  H   ASN A 274      16.625 -25.288  -2.899  1.00 93.36           H  
ATOM   4389  CA  ASN A 274      15.011 -26.666  -3.192  1.00 93.36           C  
ATOM   4390  HA  ASN A 274      14.681 -27.002  -4.175  1.00 93.36           H  
ATOM   4391  C   ASN A 274      13.751 -26.542  -2.323  1.00 93.36           C  
ATOM   4392  CB  ASN A 274      15.954 -27.730  -2.586  1.00 93.36           C  
ATOM   4393  HB2 ASN A 274      16.434 -27.341  -1.688  1.00 93.36           H  
ATOM   4394  HB3 ASN A 274      15.356 -28.593  -2.293  1.00 93.36           H  
ATOM   4395  O   ASN A 274      12.677 -27.006  -2.699  1.00 93.36           O  
ATOM   4396  CG  ASN A 274      17.023 -28.243  -3.529  1.00 93.36           C  
ATOM   4397  ND2 ASN A 274      17.898 -29.105  -3.076  1.00 93.36           N  
ATOM   4398 HD21 ASN A 274      17.846 -29.454  -2.130  1.00 93.36           H  
ATOM   4399 HD22 ASN A 274      18.579 -29.452  -3.737  1.00 93.36           H  
ATOM   4400  OD1 ASN A 274      17.081 -27.901  -4.692  1.00 93.36           O  
ATOM   4401  N   ALA A 275      13.864 -25.887  -1.169  1.00 94.62           N  
ATOM   4402  H   ALA A 275      14.765 -25.510  -0.914  1.00 94.62           H  
ATOM   4403  CA  ALA A 275      12.749 -25.683  -0.254  1.00 94.62           C  
ATOM   4404  HA  ALA A 275      12.294 -26.648  -0.033  1.00 94.62           H  
ATOM   4405  C   ALA A 275      11.663 -24.794  -0.876  1.00 94.62           C  
ATOM   4406  CB  ALA A 275      13.298 -25.090   1.049  1.00 94.62           C  
ATOM   4407  HB1 ALA A 275      13.822 -24.157   0.843  1.00 94.62           H  
ATOM   4408  HB2 ALA A 275      12.478 -24.902   1.742  1.00 94.62           H  
ATOM   4409  HB3 ALA A 275      13.995 -25.793   1.505  1.00 94.62           H  
ATOM   4410  O   ALA A 275      10.475 -25.052  -0.678  1.00 94.62           O  
ATOM   4411  N   VAL A 276      12.047 -23.776  -1.658  1.00 95.27           N  
ATOM   4412  H   VAL A 276      13.035 -23.590  -1.754  1.00 95.27           H  
ATOM   4413  CA  VAL A 276      11.090 -22.956  -2.416  1.00 95.27           C  
ATOM   4414  HA  VAL A 276      10.324 -22.598  -1.728  1.00 95.27           H  
ATOM   4415  C   VAL A 276      10.368 -23.788  -3.475  1.00 95.27           C  
ATOM   4416  CB  VAL A 276      11.762 -21.721  -3.046  1.00 95.27           C  
ATOM   4417  HB  VAL A 276      12.609 -22.030  -3.659  1.00 95.27           H  
ATOM   4418  O   VAL A 276       9.145 -23.686  -3.568  1.00 95.27           O  
ATOM   4419  CG1 VAL A 276      10.774 -20.944  -3.926  1.00 95.27           C  
ATOM   4420 HG11 VAL A 276      11.243 -20.034  -4.301  1.00 95.27           H  
ATOM   4421 HG12 VAL A 276       9.888 -20.678  -3.350  1.00 95.27           H  
ATOM   4422 HG13 VAL A 276      10.479 -21.537  -4.791  1.00 95.27           H  
ATOM   4423  CG2 VAL A 276      12.254 -20.769  -1.949  1.00 95.27           C  
ATOM   4424 HG21 VAL A 276      11.432 -20.511  -1.281  1.00 95.27           H  
ATOM   4425 HG22 VAL A 276      13.050 -21.235  -1.369  1.00 95.27           H  
ATOM   4426 HG23 VAL A 276      12.651 -19.856  -2.392  1.00 95.27           H  
ATOM   4427  N   ALA A 277      11.084 -24.635  -4.224  1.00 95.03           N  
ATOM   4428  H   ALA A 277      12.087 -24.662  -4.112  1.00 95.03           H  
ATOM   4429  CA  ALA A 277      10.485 -25.518  -5.226  1.00 95.03           C  
ATOM   4430  HA  ALA A 277      10.022 -24.903  -5.998  1.00 95.03           H  
ATOM   4431  C   ALA A 277       9.386 -26.401  -4.608  1.00 95.03           C  
ATOM   4432  CB  ALA A 277      11.590 -26.361  -5.879  1.00 95.03           C  
ATOM   4433  HB1 ALA A 277      12.020 -27.058  -5.161  1.00 95.03           H  
ATOM   4434  HB2 ALA A 277      11.173 -26.937  -6.706  1.00 95.03           H  
ATOM   4435  HB3 ALA A 277      12.383 -25.714  -6.255  1.00 95.03           H  
ATOM   4436  O   ALA A 277       8.238 -26.363  -5.056  1.00 95.03           O  
ATOM   4437  N   LEU A 278       9.708 -27.093  -3.509  1.00 94.63           N  
ATOM   4438  H   LEU A 278      10.674 -27.087  -3.214  1.00 94.63           H  
ATOM   4439  CA  LEU A 278       8.763 -27.949  -2.784  1.00 94.63           C  
ATOM   4440  HA  LEU A 278       8.367 -28.697  -3.471  1.00 94.63           H  
ATOM   4441  C   LEU A 278       7.561 -27.157  -2.248  1.00 94.63           C  
ATOM   4442  CB  LEU A 278       9.504 -28.656  -1.634  1.00 94.63           C  
ATOM   4443  HB2 LEU A 278       9.998 -27.899  -1.024  1.00 94.63           H  
ATOM   4444  HB3 LEU A 278       8.770 -29.161  -1.007  1.00 94.63           H  
ATOM   4445  O   LEU A 278       6.413 -27.558  -2.432  1.00 94.63           O  
ATOM   4446  CG  LEU A 278      10.550 -29.696  -2.081  1.00 94.63           C  
ATOM   4447  HG  LEU A 278      11.252 -29.240  -2.779  1.00 94.63           H  
ATOM   4448  CD1 LEU A 278      11.331 -30.178  -0.857  1.00 94.63           C  
ATOM   4449 HD11 LEU A 278      12.080 -30.906  -1.169  1.00 94.63           H  
ATOM   4450 HD12 LEU A 278      10.655 -30.649  -0.143  1.00 94.63           H  
ATOM   4451 HD13 LEU A 278      11.836 -29.335  -0.385  1.00 94.63           H  
ATOM   4452  CD2 LEU A 278       9.912 -30.912  -2.750  1.00 94.63           C  
ATOM   4453 HD21 LEU A 278      10.680 -31.642  -3.004  1.00 94.63           H  
ATOM   4454 HD22 LEU A 278       9.183 -31.378  -2.087  1.00 94.63           H  
ATOM   4455 HD23 LEU A 278       9.416 -30.621  -3.676  1.00 94.63           H  
ATOM   4456  N   LYS A 279       7.793 -25.983  -1.641  1.00 93.92           N  
ATOM   4457  H   LYS A 279       8.754 -25.694  -1.528  1.00 93.92           H  
ATOM   4458  CA  LYS A 279       6.715 -25.110  -1.135  1.00 93.92           C  
ATOM   4459  HA  LYS A 279       6.078 -25.689  -0.465  1.00 93.92           H  
ATOM   4460  C   LYS A 279       5.786 -24.601  -2.238  1.00 93.92           C  
ATOM   4461  CB  LYS A 279       7.316 -23.924  -0.368  1.00 93.92           C  
ATOM   4462  HB2 LYS A 279       8.150 -23.512  -0.935  1.00 93.92           H  
ATOM   4463  HB3 LYS A 279       6.562 -23.145  -0.261  1.00 93.92           H  
ATOM   4464  O   LYS A 279       4.614 -24.352  -1.968  1.00 93.92           O  
ATOM   4465  CG  LYS A 279       7.777 -24.337   1.035  1.00 93.92           C  
ATOM   4466  HG2 LYS A 279       6.904 -24.586   1.637  1.00 93.92           H  
ATOM   4467  HG3 LYS A 279       8.417 -25.218   0.971  1.00 93.92           H  
ATOM   4468  CD  LYS A 279       8.559 -23.199   1.701  1.00 93.92           C  
ATOM   4469  HD2 LYS A 279       9.444 -22.996   1.098  1.00 93.92           H  
ATOM   4470  HD3 LYS A 279       7.959 -22.291   1.744  1.00 93.92           H  
ATOM   4471  CE  LYS A 279       9.020 -23.609   3.103  1.00 93.92           C  
ATOM   4472  HE2 LYS A 279       9.348 -24.648   3.073  1.00 93.92           H  
ATOM   4473  HE3 LYS A 279       9.888 -23.001   3.361  1.00 93.92           H  
ATOM   4474  NZ  LYS A 279       7.962 -23.417   4.124  1.00 93.92           N  
ATOM   4475  HZ1 LYS A 279       8.280 -23.749   5.024  1.00 93.92           H  
ATOM   4476  HZ2 LYS A 279       7.759 -22.431   4.213  1.00 93.92           H  
ATOM   4477  HZ3 LYS A 279       7.121 -23.915   3.868  1.00 93.92           H  
ATOM   4478  N   CYS A 280       6.286 -24.465  -3.463  1.00 95.85           N  
ATOM   4479  H   CYS A 280       7.269 -24.657  -3.601  1.00 95.85           H  
ATOM   4480  CA  CYS A 280       5.497 -24.065  -4.628  1.00 95.85           C  
ATOM   4481  HA  CYS A 280       4.644 -23.479  -4.285  1.00 95.85           H  
ATOM   4482  C   CYS A 280       4.897 -25.259  -5.392  1.00 95.85           C  
ATOM   4483  CB  CYS A 280       6.340 -23.146  -5.522  1.00 95.85           C  
ATOM   4484  HB2 CYS A 280       7.217 -23.683  -5.885  1.00 95.85           H  
ATOM   4485  HB3 CYS A 280       5.740 -22.823  -6.373  1.00 95.85           H  
ATOM   4486  O   CYS A 280       4.284 -25.053  -6.437  1.00 95.85           O  
ATOM   4487  SG  CYS A 280       6.868 -21.691  -4.576  1.00 95.85           S  
ATOM   4488  HG  CYS A 280       7.813 -22.337  -3.889  1.00 95.85           H  
ATOM   4489  N   GLY A 281       5.050 -26.489  -4.885  1.00 94.14           N  
ATOM   4490  H   GLY A 281       5.604 -26.605  -4.048  1.00 94.14           H  
ATOM   4491  CA  GLY A 281       4.438 -27.696  -5.448  1.00 94.14           C  
ATOM   4492  HA2 GLY A 281       3.415 -27.475  -5.755  1.00 94.14           H  
ATOM   4493  HA3 GLY A 281       4.405 -28.462  -4.674  1.00 94.14           H  
ATOM   4494  C   GLY A 281       5.172 -28.287  -6.646  1.00 94.14           C  
ATOM   4495  O   GLY A 281       4.526 -28.838  -7.539  1.00 94.14           O  
ATOM   4496  N   TYR A 282       6.495 -28.128  -6.692  1.00 92.30           N  
ATOM   4497  H   TYR A 282       6.949 -27.646  -5.929  1.00 92.30           H  
ATOM   4498  CA  TYR A 282       7.361 -28.782  -7.666  1.00 92.30           C  
ATOM   4499  HA  TYR A 282       6.763 -29.175  -8.488  1.00 92.30           H  
ATOM   4500  C   TYR A 282       8.106 -29.945  -7.015  1.00 92.30           C  
ATOM   4501  CB  TYR A 282       8.363 -27.777  -8.245  1.00 92.30           C  
ATOM   4502  HB2 TYR A 282       8.919 -27.312  -7.431  1.00 92.30           H  
ATOM   4503  HB3 TYR A 282       9.085 -28.321  -8.855  1.00 92.30           H  
ATOM   4504  O   TYR A 282       8.856 -29.738  -6.064  1.00 92.30           O  
ATOM   4505  CG  TYR A 282       7.734 -26.696  -9.096  1.00 92.30           C  
ATOM   4506  CD1 TYR A 282       7.595 -26.901 -10.479  1.00 92.30           C  
ATOM   4507  HD1 TYR A 282       7.953 -27.821 -10.916  1.00 92.30           H  
ATOM   4508  CD2 TYR A 282       7.276 -25.503  -8.510  1.00 92.30           C  
ATOM   4509  HD2 TYR A 282       7.378 -25.360  -7.444  1.00 92.30           H  
ATOM   4510  CE1 TYR A 282       6.974 -25.931 -11.283  1.00 92.30           C  
ATOM   4511  HE1 TYR A 282       6.857 -26.105 -12.342  1.00 92.30           H  
ATOM   4512  CE2 TYR A 282       6.651 -24.525  -9.308  1.00 92.30           C  
ATOM   4513  HE2 TYR A 282       6.271 -23.618  -8.861  1.00 92.30           H  
ATOM   4514  OH  TYR A 282       5.823 -23.849 -11.458  1.00 92.30           O  
ATOM   4515  HH  TYR A 282       5.758 -24.138 -12.371  1.00 92.30           H  
ATOM   4516  CZ  TYR A 282       6.484 -24.750 -10.691  1.00 92.30           C  
ATOM   4517  N   ASP A 283       7.970 -31.137  -7.593  1.00 90.80           N  
ATOM   4518  H   ASP A 283       7.211 -31.276  -8.245  1.00 90.80           H  
ATOM   4519  CA  ASP A 283       8.665 -32.343  -7.120  1.00 90.80           C  
ATOM   4520  HA  ASP A 283       8.671 -32.346  -6.030  1.00 90.80           H  
ATOM   4521  C   ASP A 283      10.130 -32.407  -7.593  1.00 90.80           C  
ATOM   4522  CB  ASP A 283       7.886 -33.582  -7.586  1.00 90.80           C  
ATOM   4523  HB2 ASP A 283       8.358 -34.475  -7.176  1.00 90.80           H  
ATOM   4524  HB3 ASP A 283       7.937 -33.641  -8.674  1.00 90.80           H  
ATOM   4525  O   ASP A 283      10.945 -33.146  -7.049  1.00 90.80           O  
ATOM   4526  CG  ASP A 283       6.418 -33.553  -7.143  1.00 90.80           C  
ATOM   4527  OD1 ASP A 283       6.165 -33.182  -5.977  1.00 90.80           O  
ATOM   4528  OD2 ASP A 283       5.553 -33.818  -8.008  1.00 90.80           O  
ATOM   4529  N   SER A 284      10.489 -31.611  -8.607  1.00 91.63           N  
ATOM   4530  H   SER A 284       9.774 -30.999  -8.976  1.00 91.63           H  
ATOM   4531  CA  SER A 284      11.846 -31.515  -9.150  1.00 91.63           C  
ATOM   4532  HA  SER A 284      12.521 -32.128  -8.552  1.00 91.63           H  
ATOM   4533  C   SER A 284      12.349 -30.078  -9.105  1.00 91.63           C  
ATOM   4534  CB  SER A 284      11.879 -32.065 -10.579  1.00 91.63           C  
ATOM   4535  HB2 SER A 284      11.082 -31.606 -11.164  1.00 91.63           H  
ATOM   4536  HB3 SER A 284      11.703 -33.141 -10.544  1.00 91.63           H  
ATOM   4537  O   SER A 284      11.806 -29.195  -9.778  1.00 91.63           O  
ATOM   4538  OG  SER A 284      13.127 -31.806 -11.206  1.00 91.63           O  
ATOM   4539  HG  SER A 284      13.408 -32.630 -11.610  1.00 91.63           H  
ATOM   4540  N   THR A 285      13.445 -29.846  -8.374  1.00 91.48           N  
ATOM   4541  H   THR A 285      13.782 -30.564  -7.749  1.00 91.48           H  
ATOM   4542  CA  THR A 285      14.124 -28.543  -8.367  1.00 91.48           C  
ATOM   4543  HA  THR A 285      13.426 -27.787  -8.008  1.00 91.48           H  
ATOM   4544  C   THR A 285      14.587 -28.153  -9.767  1.00 91.48           C  
ATOM   4545  CB  THR A 285      15.355 -28.530  -7.454  1.00 91.48           C  
ATOM   4546  HB  THR A 285      16.134 -29.157  -7.887  1.00 91.48           H  
ATOM   4547  O   THR A 285      14.430 -27.001 -10.162  1.00 91.48           O  
ATOM   4548  CG2 THR A 285      15.893 -27.107  -7.269  1.00 91.48           C  
ATOM   4549 HG21 THR A 285      16.943 -27.148  -6.978  1.00 91.48           H  
ATOM   4550 HG22 THR A 285      15.313 -26.580  -6.512  1.00 91.48           H  
ATOM   4551 HG23 THR A 285      15.853 -26.532  -8.193  1.00 91.48           H  
ATOM   4552  OG1 THR A 285      15.032 -29.013  -6.176  1.00 91.48           O  
ATOM   4553  HG1 THR A 285      15.775 -28.769  -5.620  1.00 91.48           H  
ATOM   4554  N   SER A 286      15.125 -29.092 -10.551  1.00 92.48           N  
ATOM   4555  H   SER A 286      15.253 -30.027 -10.190  1.00 92.48           H  
ATOM   4556  CA  SER A 286      15.594 -28.805 -11.912  1.00 92.48           C  
ATOM   4557  HA  SER A 286      16.358 -28.029 -11.867  1.00 92.48           H  
ATOM   4558  C   SER A 286      14.457 -28.295 -12.795  1.00 92.48           C  
ATOM   4559  CB  SER A 286      16.219 -30.054 -12.538  1.00 92.48           C  
ATOM   4560  HB2 SER A 286      16.578 -29.816 -13.539  1.00 92.48           H  
ATOM   4561  HB3 SER A 286      15.475 -30.849 -12.602  1.00 92.48           H  
ATOM   4562  O   SER A 286      14.623 -27.298 -13.500  1.00 92.48           O  
ATOM   4563  OG  SER A 286      17.301 -30.481 -11.736  1.00 92.48           O  
ATOM   4564  HG  SER A 286      17.728 -31.237 -12.146  1.00 92.48           H  
ATOM   4565  N   TYR A 287      13.279 -28.919 -12.701  1.00 93.31           N  
ATOM   4566  H   TYR A 287      13.188 -29.704 -12.071  1.00 93.31           H  
ATOM   4567  CA  TYR A 287      12.094 -28.465 -13.425  1.00 93.31           C  
ATOM   4568  HA  TYR A 287      12.364 -28.342 -14.474  1.00 93.31           H  
ATOM   4569  C   TYR A 287      11.597 -27.102 -12.922  1.00 93.31           C  
ATOM   4570  CB  TYR A 287      11.000 -29.532 -13.335  1.00 93.31           C  
ATOM   4571  HB2 TYR A 287      11.393 -30.478 -13.708  1.00 93.31           H  
ATOM   4572  HB3 TYR A 287      10.728 -29.668 -12.289  1.00 93.31           H  
ATOM   4573  O   TYR A 287      11.297 -26.227 -13.736  1.00 93.31           O  
ATOM   4574  CG  TYR A 287       9.761 -29.181 -14.133  1.00 93.31           C  
ATOM   4575  CD1 TYR A 287       8.522 -29.040 -13.483  1.00 93.31           C  
ATOM   4576  HD1 TYR A 287       8.444 -29.244 -12.425  1.00 93.31           H  
ATOM   4577  CD2 TYR A 287       9.849 -28.992 -15.527  1.00 93.31           C  
ATOM   4578  HD2 TYR A 287      10.793 -29.118 -16.036  1.00 93.31           H  
ATOM   4579  CE1 TYR A 287       7.375 -28.678 -14.215  1.00 93.31           C  
ATOM   4580  HE1 TYR A 287       6.415 -28.582 -13.729  1.00 93.31           H  
ATOM   4581  CE2 TYR A 287       8.701 -28.650 -16.266  1.00 93.31           C  
ATOM   4582  HE2 TYR A 287       8.772 -28.517 -17.336  1.00 93.31           H  
ATOM   4583  OH  TYR A 287       6.352 -28.150 -16.312  1.00 93.31           O  
ATOM   4584  HH  TYR A 287       6.520 -28.137 -17.257  1.00 93.31           H  
ATOM   4585  CZ  TYR A 287       7.463 -28.484 -15.608  1.00 93.31           C  
ATOM   4586  N   PHE A 288      11.589 -26.874 -11.601  1.00 96.60           N  
ATOM   4587  H   PHE A 288      11.814 -27.637 -10.979  1.00 96.60           H  
ATOM   4588  CA  PHE A 288      11.286 -25.564 -11.014  1.00 96.60           C  
ATOM   4589  HA  PHE A 288      10.268 -25.285 -11.286  1.00 96.60           H  
ATOM   4590  C   PHE A 288      12.215 -24.466 -11.548  1.00 96.60           C  
ATOM   4591  CB  PHE A 288      11.369 -25.634  -9.482  1.00 96.60           C  
ATOM   4592  HB2 PHE A 288      12.259 -26.191  -9.189  1.00 96.60           H  
ATOM   4593  HB3 PHE A 288      10.506 -26.185  -9.106  1.00 96.60           H  
ATOM   4594  O   PHE A 288      11.733 -23.434 -12.010  1.00 96.60           O  
ATOM   4595  CG  PHE A 288      11.413 -24.270  -8.820  1.00 96.60           C  
ATOM   4596  CD1 PHE A 288      12.596 -23.814  -8.206  1.00 96.60           C  
ATOM   4597  HD1 PHE A 288      13.464 -24.454  -8.156  1.00 96.60           H  
ATOM   4598  CD2 PHE A 288      10.289 -23.427  -8.881  1.00 96.60           C  
ATOM   4599  HD2 PHE A 288       9.386 -23.768  -9.365  1.00 96.60           H  
ATOM   4600  CE1 PHE A 288      12.644 -22.527  -7.645  1.00 96.60           C  
ATOM   4601  HE1 PHE A 288      13.538 -22.179  -7.150  1.00 96.60           H  
ATOM   4602  CE2 PHE A 288      10.348 -22.134  -8.338  1.00 96.60           C  
ATOM   4603  HE2 PHE A 288       9.484 -21.488  -8.405  1.00 96.60           H  
ATOM   4604  CZ  PHE A 288      11.527 -21.683  -7.720  1.00 96.60           C  
ATOM   4605  HZ  PHE A 288      11.583 -20.689  -7.301  1.00 96.60           H  
ATOM   4606  N   ILE A 289      13.533 -24.694 -11.553  1.00 93.37           N  
ATOM   4607  H   ILE A 289      13.861 -25.563 -11.157  1.00 93.37           H  
ATOM   4608  CA  ILE A 289      14.525 -23.741 -12.074  1.00 93.37           C  
ATOM   4609  HA  ILE A 289      14.424 -22.802 -11.530  1.00 93.37           H  
ATOM   4610  C   ILE A 289      14.249 -23.439 -13.551  1.00 93.37           C  
ATOM   4611  CB  ILE A 289      15.960 -24.284 -11.863  1.00 93.37           C  
ATOM   4612  HB  ILE A 289      16.001 -25.304 -12.245  1.00 93.37           H  
ATOM   4613  O   ILE A 289      14.297 -22.276 -13.959  1.00 93.37           O  
ATOM   4614  CG1 ILE A 289      16.327 -24.301 -10.361  1.00 93.37           C  
ATOM   4615 HG12 ILE A 289      15.493 -24.691  -9.778  1.00 93.37           H  
ATOM   4616 HG13 ILE A 289      16.512 -23.282 -10.021  1.00 93.37           H  
ATOM   4617  CG2 ILE A 289      16.996 -23.438 -12.634  1.00 93.37           C  
ATOM   4618 HG21 ILE A 289      16.923 -22.391 -12.340  1.00 93.37           H  
ATOM   4619 HG22 ILE A 289      18.007 -23.797 -12.438  1.00 93.37           H  
ATOM   4620 HG23 ILE A 289      16.835 -23.524 -13.709  1.00 93.37           H  
ATOM   4621  CD1 ILE A 289      17.562 -25.155 -10.039  1.00 93.37           C  
ATOM   4622 HD11 ILE A 289      17.718 -25.168  -8.961  1.00 93.37           H  
ATOM   4623 HD12 ILE A 289      18.456 -24.741 -10.505  1.00 93.37           H  
ATOM   4624 HD13 ILE A 289      17.408 -26.176 -10.387  1.00 93.37           H  
ATOM   4625  N   GLN A 290      13.925 -24.461 -14.350  1.00 93.97           N  
ATOM   4626  H   GLN A 290      13.915 -25.392 -13.959  1.00 93.97           H  
ATOM   4627  CA  GLN A 290      13.579 -24.295 -15.762  1.00 93.97           C  
ATOM   4628  HA  GLN A 290      14.400 -23.767 -16.247  1.00 93.97           H  
ATOM   4629  C   GLN A 290      12.316 -23.443 -15.944  1.00 93.97           C  
ATOM   4630  CB  GLN A 290      13.402 -25.673 -16.425  1.00 93.97           C  
ATOM   4631  HB2 GLN A 290      13.681 -26.469 -15.735  1.00 93.97           H  
ATOM   4632  HB3 GLN A 290      12.353 -25.822 -16.685  1.00 93.97           H  
ATOM   4633  O   GLN A 290      12.315 -22.516 -16.756  1.00 93.97           O  
ATOM   4634  CG  GLN A 290      14.265 -25.814 -17.686  1.00 93.97           C  
ATOM   4635  HG2 GLN A 290      14.035 -25.006 -18.380  1.00 93.97           H  
ATOM   4636  HG3 GLN A 290      15.316 -25.745 -17.404  1.00 93.97           H  
ATOM   4637  CD  GLN A 290      14.023 -27.142 -18.399  1.00 93.97           C  
ATOM   4638  NE2 GLN A 290      15.011 -27.698 -19.064  1.00 93.97           N  
ATOM   4639 HE21 GLN A 290      14.794 -28.579 -19.508  1.00 93.97           H  
ATOM   4640 HE22 GLN A 290      15.940 -27.302 -19.074  1.00 93.97           H  
ATOM   4641  OE1 GLN A 290      12.936 -27.690 -18.393  1.00 93.97           O  
ATOM   4642  N   CYS A 291      11.265 -23.714 -15.163  1.00 94.85           N  
ATOM   4643  H   CYS A 291      11.336 -24.490 -14.520  1.00 94.85           H  
ATOM   4644  CA  CYS A 291      10.014 -22.957 -15.191  1.00 94.85           C  
ATOM   4645  HA  CYS A 291       9.627 -22.943 -16.210  1.00 94.85           H  
ATOM   4646  C   CYS A 291      10.235 -21.503 -14.771  1.00 94.85           C  
ATOM   4647  CB  CYS A 291       8.977 -23.631 -14.286  1.00 94.85           C  
ATOM   4648  HB2 CYS A 291       8.098 -22.989 -14.212  1.00 94.85           H  
ATOM   4649  HB3 CYS A 291       9.384 -23.781 -13.286  1.00 94.85           H  
ATOM   4650  O   CYS A 291       9.828 -20.594 -15.491  1.00 94.85           O  
ATOM   4651  SG  CYS A 291       8.480 -25.221 -14.998  1.00 94.85           S  
ATOM   4652  HG  CYS A 291       9.616 -25.883 -14.758  1.00 94.85           H  
ATOM   4653  N   PHE A 292      10.953 -21.281 -13.668  1.00 96.15           N  
ATOM   4654  H   PHE A 292      11.251 -22.079 -13.124  1.00 96.15           H  
ATOM   4655  CA  PHE A 292      11.275 -19.953 -13.153  1.00 96.15           C  
ATOM   4656  HA  PHE A 292      10.347 -19.413 -12.964  1.00 96.15           H  
ATOM   4657  C   PHE A 292      12.076 -19.140 -14.175  1.00 96.15           C  
ATOM   4658  CB  PHE A 292      12.021 -20.109 -11.822  1.00 96.15           C  
ATOM   4659  HB2 PHE A 292      13.016 -20.513 -12.004  1.00 96.15           H  
ATOM   4660  HB3 PHE A 292      11.487 -20.830 -11.203  1.00 96.15           H  
ATOM   4661  O   PHE A 292      11.705 -18.011 -14.494  1.00 96.15           O  
ATOM   4662  CG  PHE A 292      12.136 -18.817 -11.041  1.00 96.15           C  
ATOM   4663  CD1 PHE A 292      13.128 -17.874 -11.367  1.00 96.15           C  
ATOM   4664  HD1 PHE A 292      13.819 -18.075 -12.173  1.00 96.15           H  
ATOM   4665  CD2 PHE A 292      11.239 -18.548  -9.991  1.00 96.15           C  
ATOM   4666  HD2 PHE A 292      10.465 -19.260  -9.741  1.00 96.15           H  
ATOM   4667  CE1 PHE A 292      13.222 -16.667 -10.653  1.00 96.15           C  
ATOM   4668  HE1 PHE A 292      13.980 -15.942 -10.909  1.00 96.15           H  
ATOM   4669  CE2 PHE A 292      11.332 -17.341  -9.276  1.00 96.15           C  
ATOM   4670  HE2 PHE A 292      10.631 -17.125  -8.484  1.00 96.15           H  
ATOM   4671  CZ  PHE A 292      12.322 -16.400  -9.607  1.00 96.15           C  
ATOM   4672  HZ  PHE A 292      12.385 -15.469  -9.064  1.00 96.15           H  
ATOM   4673  N   LYS A 293      13.113 -19.740 -14.781  1.00 93.87           N  
ATOM   4674  H   LYS A 293      13.367 -20.667 -14.473  1.00 93.87           H  
ATOM   4675  CA  LYS A 293      13.900 -19.104 -15.849  1.00 93.87           C  
ATOM   4676  HA  LYS A 293      14.238 -18.132 -15.492  1.00 93.87           H  
ATOM   4677  C   LYS A 293      13.057 -18.802 -17.081  1.00 93.87           C  
ATOM   4678  CB  LYS A 293      15.128 -19.967 -16.179  1.00 93.87           C  
ATOM   4679  HB2 LYS A 293      15.667 -20.179 -15.256  1.00 93.87           H  
ATOM   4680  HB3 LYS A 293      14.798 -20.913 -16.610  1.00 93.87           H  
ATOM   4681  O   LYS A 293      13.178 -17.720 -17.651  1.00 93.87           O  
ATOM   4682  CG  LYS A 293      16.082 -19.256 -17.155  1.00 93.87           C  
ATOM   4683  HG2 LYS A 293      15.551 -19.006 -18.073  1.00 93.87           H  
ATOM   4684  HG3 LYS A 293      16.439 -18.335 -16.694  1.00 93.87           H  
ATOM   4685  CD  LYS A 293      17.284 -20.140 -17.520  1.00 93.87           C  
ATOM   4686  HD2 LYS A 293      17.823 -20.408 -16.612  1.00 93.87           H  
ATOM   4687  HD3 LYS A 293      16.925 -21.050 -18.000  1.00 93.87           H  
ATOM   4688  CE  LYS A 293      18.219 -19.384 -18.478  1.00 93.87           C  
ATOM   4689  HE2 LYS A 293      18.525 -18.454 -18.000  1.00 93.87           H  
ATOM   4690  HE3 LYS A 293      17.659 -19.122 -19.375  1.00 93.87           H  
ATOM   4691  NZ  LYS A 293      19.419 -20.183 -18.844  1.00 93.87           N  
ATOM   4692  HZ1 LYS A 293      19.159 -21.041 -19.308  1.00 93.87           H  
ATOM   4693  HZ2 LYS A 293      20.014 -19.660 -19.470  1.00 93.87           H  
ATOM   4694  HZ3 LYS A 293      19.965 -20.413 -18.026  1.00 93.87           H  
ATOM   4695  N   LYS A 294      12.190 -19.727 -17.501  1.00 93.29           N  
ATOM   4696  H   LYS A 294      12.147 -20.603 -17.000  1.00 93.29           H  
ATOM   4697  CA  LYS A 294      11.287 -19.507 -18.637  1.00 93.29           C  
ATOM   4698  HA  LYS A 294      11.886 -19.198 -19.493  1.00 93.29           H  
ATOM   4699  C   LYS A 294      10.300 -18.373 -18.355  1.00 93.29           C  
ATOM   4700  CB  LYS A 294      10.572 -20.822 -18.990  1.00 93.29           C  
ATOM   4701  HB2 LYS A 294      11.321 -21.596 -19.154  1.00 93.29           H  
ATOM   4702  HB3 LYS A 294       9.940 -21.128 -18.156  1.00 93.29           H  
ATOM   4703  O   LYS A 294      10.019 -17.608 -19.279  1.00 93.29           O  
ATOM   4704  CG  LYS A 294       9.711 -20.694 -20.259  1.00 93.29           C  
ATOM   4705  HG2 LYS A 294      10.341 -20.372 -21.089  1.00 93.29           H  
ATOM   4706  HG3 LYS A 294       8.931 -19.950 -20.098  1.00 93.29           H  
ATOM   4707  CD  LYS A 294       9.042 -22.027 -20.622  1.00 93.29           C  
ATOM   4708  HD2 LYS A 294       9.811 -22.776 -20.809  1.00 93.29           H  
ATOM   4709  HD3 LYS A 294       8.425 -22.353 -19.785  1.00 93.29           H  
ATOM   4710  CE  LYS A 294       8.165 -21.858 -21.872  1.00 93.29           C  
ATOM   4711  HE2 LYS A 294       8.794 -21.527 -22.699  1.00 93.29           H  
ATOM   4712  HE3 LYS A 294       7.431 -21.075 -21.679  1.00 93.29           H  
ATOM   4713  NZ  LYS A 294       7.467 -23.117 -22.242  1.00 93.29           N  
ATOM   4714  HZ1 LYS A 294       8.126 -23.856 -22.441  1.00 93.29           H  
ATOM   4715  HZ2 LYS A 294       6.858 -23.425 -21.497  1.00 93.29           H  
ATOM   4716  HZ3 LYS A 294       6.897 -22.982 -23.065  1.00 93.29           H  
ATOM   4717  N   TYR A 295       9.811 -18.257 -17.122  1.00 94.51           N  
ATOM   4718  H   TYR A 295      10.066 -18.957 -16.441  1.00 94.51           H  
ATOM   4719  CA  TYR A 295       8.813 -17.270 -16.717  1.00 94.51           C  
ATOM   4720  HA  TYR A 295       8.088 -17.167 -17.523  1.00 94.51           H  
ATOM   4721  C   TYR A 295       9.432 -15.881 -16.498  1.00 94.51           C  
ATOM   4722  CB  TYR A 295       8.053 -17.798 -15.491  1.00 94.51           C  
ATOM   4723  HB2 TYR A 295       7.830 -18.854 -15.640  1.00 94.51           H  
ATOM   4724  HB3 TYR A 295       8.677 -17.724 -14.601  1.00 94.51           H  
ATOM   4725  O   TYR A 295       9.151 -14.970 -17.273  1.00 94.51           O  
ATOM   4726  CG  TYR A 295       6.739 -17.088 -15.255  1.00 94.51           C  
ATOM   4727  CD1 TYR A 295       6.678 -15.973 -14.399  1.00 94.51           C  
ATOM   4728  HD1 TYR A 295       7.565 -15.612 -13.900  1.00 94.51           H  
ATOM   4729  CD2 TYR A 295       5.575 -17.548 -15.901  1.00 94.51           C  
ATOM   4730  HD2 TYR A 295       5.616 -18.407 -16.554  1.00 94.51           H  
ATOM   4731  CE1 TYR A 295       5.454 -15.309 -14.196  1.00 94.51           C  
ATOM   4732  HE1 TYR A 295       5.413 -14.440 -13.556  1.00 94.51           H  
ATOM   4733  CE2 TYR A 295       4.348 -16.890 -15.693  1.00 94.51           C  
ATOM   4734  HE2 TYR A 295       3.445 -17.229 -16.179  1.00 94.51           H  
ATOM   4735  OH  TYR A 295       3.107 -15.123 -14.675  1.00 94.51           O  
ATOM   4736  HH  TYR A 295       3.195 -14.338 -14.128  1.00 94.51           H  
ATOM   4737  CZ  TYR A 295       4.288 -15.765 -14.847  1.00 94.51           C  
ATOM   4738  N   PHE A 296      10.350 -15.740 -15.534  1.00 92.25           N  
ATOM   4739  H   PHE A 296      10.580 -16.546 -14.970  1.00 92.25           H  
ATOM   4740  CA  PHE A 296      10.936 -14.452 -15.135  1.00 92.25           C  
ATOM   4741  HA  PHE A 296      10.168 -13.690 -15.270  1.00 92.25           H  
ATOM   4742  C   PHE A 296      12.139 -13.999 -15.969  1.00 92.25           C  
ATOM   4743  CB  PHE A 296      11.302 -14.485 -13.645  1.00 92.25           C  
ATOM   4744  HB2 PHE A 296      11.982 -15.315 -13.459  1.00 92.25           H  
ATOM   4745  HB3 PHE A 296      11.832 -13.566 -13.392  1.00 92.25           H  
ATOM   4746  O   PHE A 296      12.638 -12.889 -15.790  1.00 92.25           O  
ATOM   4747  CG  PHE A 296      10.109 -14.576 -12.720  1.00 92.25           C  
ATOM   4748  CD1 PHE A 296       9.208 -13.501 -12.624  1.00 92.25           C  
ATOM   4749  HD1 PHE A 296       9.369 -12.599 -13.196  1.00 92.25           H  
ATOM   4750  CD2 PHE A 296       9.904 -15.724 -11.938  1.00 92.25           C  
ATOM   4751  HD2 PHE A 296      10.594 -16.552 -12.000  1.00 92.25           H  
ATOM   4752  CE1 PHE A 296       8.098 -13.579 -11.769  1.00 92.25           C  
ATOM   4753  HE1 PHE A 296       7.404 -12.754 -11.706  1.00 92.25           H  
ATOM   4754  CE2 PHE A 296       8.814 -15.786 -11.054  1.00 92.25           C  
ATOM   4755  HE2 PHE A 296       8.678 -16.660 -10.434  1.00 92.25           H  
ATOM   4756  CZ  PHE A 296       7.903 -14.718 -10.977  1.00 92.25           C  
ATOM   4757  HZ  PHE A 296       7.060 -14.763 -10.303  1.00 92.25           H  
ATOM   4758  N   LYS A 297      12.632 -14.857 -16.873  1.00 91.08           N  
ATOM   4759  H   LYS A 297      12.177 -15.757 -16.937  1.00 91.08           H  
ATOM   4760  CA  LYS A 297      13.841 -14.634 -17.693  1.00 91.08           C  
ATOM   4761  HA  LYS A 297      14.012 -15.544 -18.269  1.00 91.08           H  
ATOM   4762  C   LYS A 297      15.135 -14.479 -16.883  1.00 91.08           C  
ATOM   4763  CB  LYS A 297      13.622 -13.502 -18.718  1.00 91.08           C  
ATOM   4764  HB2 LYS A 297      14.451 -13.508 -19.425  1.00 91.08           H  
ATOM   4765  HB3 LYS A 297      13.643 -12.543 -18.200  1.00 91.08           H  
ATOM   4766  O   LYS A 297      16.136 -14.007 -17.407  1.00 91.08           O  
ATOM   4767  CG  LYS A 297      12.307 -13.599 -19.508  1.00 91.08           C  
ATOM   4768  HG2 LYS A 297      12.295 -12.803 -20.252  1.00 91.08           H  
ATOM   4769  HG3 LYS A 297      11.466 -13.442 -18.833  1.00 91.08           H  
ATOM   4770  CD  LYS A 297      12.108 -14.930 -20.235  1.00 91.08           C  
ATOM   4771  HD2 LYS A 297      12.061 -15.742 -19.509  1.00 91.08           H  
ATOM   4772  HD3 LYS A 297      12.931 -15.102 -20.929  1.00 91.08           H  
ATOM   4773  CE  LYS A 297      10.780 -14.847 -20.989  1.00 91.08           C  
ATOM   4774  HE2 LYS A 297      10.853 -14.078 -21.758  1.00 91.08           H  
ATOM   4775  HE3 LYS A 297      10.008 -14.541 -20.283  1.00 91.08           H  
ATOM   4776  NZ  LYS A 297      10.410 -16.147 -21.585  1.00 91.08           N  
ATOM   4777  HZ1 LYS A 297      11.133 -16.486 -22.203  1.00 91.08           H  
ATOM   4778  HZ2 LYS A 297      10.262 -16.804 -20.832  1.00 91.08           H  
ATOM   4779  HZ3 LYS A 297       9.538 -16.059 -22.088  1.00 91.08           H  
ATOM   4780  N   THR A 298      15.138 -14.962 -15.641  1.00 88.39           N  
ATOM   4781  H   THR A 298      14.272 -15.338 -15.284  1.00 88.39           H  
ATOM   4782  CA  THR A 298      16.304 -15.032 -14.750  1.00 88.39           C  
ATOM   4783  HA  THR A 298      17.211 -15.057 -15.355  1.00 88.39           H  
ATOM   4784  C   THR A 298      16.258 -16.314 -13.918  1.00 88.39           C  
ATOM   4785  CB  THR A 298      16.387 -13.781 -13.866  1.00 88.39           C  
ATOM   4786  HB  THR A 298      16.345 -12.897 -14.503  1.00 88.39           H  
ATOM   4787  O   THR A 298      15.208 -16.943 -13.812  1.00 88.39           O  
ATOM   4788  CG2 THR A 298      15.287 -13.685 -12.810  1.00 88.39           C  
ATOM   4789 HG21 THR A 298      15.387 -14.488 -12.079  1.00 88.39           H  
ATOM   4790 HG22 THR A 298      15.366 -12.726 -12.296  1.00 88.39           H  
ATOM   4791 HG23 THR A 298      14.308 -13.737 -13.286  1.00 88.39           H  
ATOM   4792  OG1 THR A 298      17.625 -13.794 -13.199  1.00 88.39           O  
ATOM   4793  HG1 THR A 298      17.730 -12.923 -12.809  1.00 88.39           H  
ATOM   4794  N   THR A 299      17.380 -16.755 -13.350  1.00 89.58           N  
ATOM   4795  H   THR A 299      18.156 -16.111 -13.305  1.00 89.58           H  
ATOM   4796  CA  THR A 299      17.403 -17.971 -12.514  1.00 89.58           C  
ATOM   4797  HA  THR A 299      16.659 -18.663 -12.908  1.00 89.58           H  
ATOM   4798  C   THR A 299      17.029 -17.657 -11.061  1.00 89.58           C  
ATOM   4799  CB  THR A 299      18.752 -18.705 -12.562  1.00 89.58           C  
ATOM   4800  HB  THR A 299      18.601 -19.686 -12.110  1.00 89.58           H  
ATOM   4801  O   THR A 299      17.268 -16.531 -10.622  1.00 89.58           O  
ATOM   4802  CG2 THR A 299      19.266 -18.937 -13.983  1.00 89.58           C  
ATOM   4803 HG21 THR A 299      20.187 -19.519 -13.937  1.00 89.58           H  
ATOM   4804 HG22 THR A 299      18.518 -19.492 -14.549  1.00 89.58           H  
ATOM   4805 HG23 THR A 299      19.473 -17.985 -14.473  1.00 89.58           H  
ATOM   4806  OG1 THR A 299      19.745 -18.058 -11.802  1.00 89.58           O  
ATOM   4807  HG1 THR A 299      20.055 -17.258 -12.232  1.00 89.58           H  
ATOM   4808  N   PRO A 300      16.520 -18.629 -10.272  1.00 90.20           N  
ATOM   4809  CA  PRO A 300      16.275 -18.421  -8.843  1.00 90.20           C  
ATOM   4810  HA  PRO A 300      15.475 -17.690  -8.726  1.00 90.20           H  
ATOM   4811  C   PRO A 300      17.515 -17.931  -8.083  1.00 90.20           C  
ATOM   4812  CB  PRO A 300      15.805 -19.777  -8.306  1.00 90.20           C  
ATOM   4813  HB2 PRO A 300      15.100 -19.663  -7.482  1.00 90.20           H  
ATOM   4814  HB3 PRO A 300      16.658 -20.380  -7.993  1.00 90.20           H  
ATOM   4815  O   PRO A 300      17.418 -17.023  -7.267  1.00 90.20           O  
ATOM   4816  CG  PRO A 300      15.155 -20.425  -9.524  1.00 90.20           C  
ATOM   4817  HG2 PRO A 300      15.132 -21.512  -9.444  1.00 90.20           H  
ATOM   4818  HG3 PRO A 300      14.145 -20.033  -9.643  1.00 90.20           H  
ATOM   4819  CD  PRO A 300      16.045 -19.948 -10.673  1.00 90.20           C  
ATOM   4820  HD2 PRO A 300      15.465 -19.910 -11.596  1.00 90.20           H  
ATOM   4821  HD3 PRO A 300      16.894 -20.623 -10.782  1.00 90.20           H  
ATOM   4822  N   SER A 301      18.696 -18.482  -8.383  1.00 87.61           N  
ATOM   4823  H   SER A 301      18.730 -19.259  -9.027  1.00 87.61           H  
ATOM   4824  CA  SER A 301      19.949 -18.093  -7.724  1.00 87.61           C  
ATOM   4825  HA  SER A 301      19.820 -18.167  -6.645  1.00 87.61           H  
ATOM   4826  C   SER A 301      20.356 -16.656  -8.046  1.00 87.61           C  
ATOM   4827  CB  SER A 301      21.083 -19.031  -8.142  1.00 87.61           C  
ATOM   4828  HB2 SER A 301      21.975 -18.791  -7.562  1.00 87.61           H  
ATOM   4829  HB3 SER A 301      21.301 -18.896  -9.202  1.00 87.61           H  
ATOM   4830  O   SER A 301      20.824 -15.940  -7.167  1.00 87.61           O  
ATOM   4831  OG  SER A 301      20.716 -20.377  -7.911  1.00 87.61           O  
ATOM   4832  HG  SER A 301      21.503 -20.926  -7.951  1.00 87.61           H  
ATOM   4833  N   THR A 302      20.167 -16.226  -9.296  1.00 82.93           N  
ATOM   4834  H   THR A 302      19.794 -16.865  -9.983  1.00 82.93           H  
ATOM   4835  CA  THR A 302      20.383 -14.830  -9.698  1.00 82.93           C  
ATOM   4836  HA  THR A 302      21.382 -14.518  -9.393  1.00 82.93           H  
ATOM   4837  C   THR A 302      19.386 -13.917  -8.983  1.00 82.93           C  
ATOM   4838  CB  THR A 302      20.267 -14.688 -11.224  1.00 82.93           C  
ATOM   4839  HB  THR A 302      19.242 -14.907 -11.522  1.00 82.93           H  
ATOM   4840  O   THR A 302      19.795 -12.930  -8.389  1.00 82.93           O  
ATOM   4841  CG2 THR A 302      20.657 -13.309 -11.733  1.00 82.93           C  
ATOM   4842 HG21 THR A 302      21.604 -12.989 -11.298  1.00 82.93           H  
ATOM   4843 HG22 THR A 302      20.729 -13.312 -12.820  1.00 82.93           H  
ATOM   4844 HG23 THR A 302      19.874 -12.604 -11.454  1.00 82.93           H  
ATOM   4845  OG1 THR A 302      21.119 -15.599 -11.887  1.00 82.93           O  
ATOM   4846  HG1 THR A 302      21.961 -15.148 -11.987  1.00 82.93           H  
ATOM   4847  N   PHE A 303      18.107 -14.302  -8.944  1.00 83.78           N  
ATOM   4848  H   PHE A 303      17.841 -15.147  -9.430  1.00 83.78           H  
ATOM   4849  CA  PHE A 303      17.048 -13.557  -8.260  1.00 83.78           C  
ATOM   4850  HA  PHE A 303      16.980 -12.562  -8.701  1.00 83.78           H  
ATOM   4851  C   PHE A 303      17.319 -13.362  -6.757  1.00 83.78           C  
ATOM   4852  CB  PHE A 303      15.720 -14.291  -8.501  1.00 83.78           C  
ATOM   4853  HB2 PHE A 303      15.751 -15.268  -8.018  1.00 83.78           H  
ATOM   4854  HB3 PHE A 303      15.606 -14.462  -9.571  1.00 83.78           H  
ATOM   4855  O   PHE A 303      17.102 -12.270  -6.245  1.00 83.78           O  
ATOM   4856  CG  PHE A 303      14.495 -13.559  -7.998  1.00 83.78           C  
ATOM   4857  CD1 PHE A 303      14.156 -13.592  -6.632  1.00 83.78           C  
ATOM   4858  HD1 PHE A 303      14.783 -14.120  -5.928  1.00 83.78           H  
ATOM   4859  CD2 PHE A 303      13.680 -12.853  -8.900  1.00 83.78           C  
ATOM   4860  HD2 PHE A 303      13.926 -12.834  -9.951  1.00 83.78           H  
ATOM   4861  CE1 PHE A 303      13.030 -12.896  -6.167  1.00 83.78           C  
ATOM   4862  HE1 PHE A 303      12.797 -12.897  -5.112  1.00 83.78           H  
ATOM   4863  CE2 PHE A 303      12.536 -12.183  -8.436  1.00 83.78           C  
ATOM   4864  HE2 PHE A 303      11.894 -11.666  -9.134  1.00 83.78           H  
ATOM   4865  CZ  PHE A 303      12.222 -12.185  -7.067  1.00 83.78           C  
ATOM   4866  HZ  PHE A 303      11.359 -11.645  -6.707  1.00 83.78           H  
ATOM   4867  N   ILE A 304      17.803 -14.390  -6.042  1.00 81.83           N  
ATOM   4868  H   ILE A 304      17.912 -15.281  -6.506  1.00 81.83           H  
ATOM   4869  CA  ILE A 304      18.087 -14.304  -4.595  1.00 81.83           C  
ATOM   4870  HA  ILE A 304      17.180 -13.997  -4.075  1.00 81.83           H  
ATOM   4871  C   ILE A 304      19.144 -13.249  -4.287  1.00 81.83           C  
ATOM   4872  CB  ILE A 304      18.546 -15.664  -4.016  1.00 81.83           C  
ATOM   4873  HB  ILE A 304      19.304 -16.077  -4.682  1.00 81.83           H  
ATOM   4874  O   ILE A 304      18.929 -12.454  -3.375  1.00 81.83           O  
ATOM   4875  CG1 ILE A 304      17.363 -16.650  -3.935  1.00 81.83           C  
ATOM   4876 HG12 ILE A 304      16.803 -16.627  -4.870  1.00 81.83           H  
ATOM   4877 HG13 ILE A 304      16.686 -16.346  -3.138  1.00 81.83           H  
ATOM   4878  CG2 ILE A 304      19.171 -15.529  -2.607  1.00 81.83           C  
ATOM   4879 HG21 ILE A 304      18.440 -15.124  -1.907  1.00 81.83           H  
ATOM   4880 HG22 ILE A 304      20.051 -14.885  -2.612  1.00 81.83           H  
ATOM   4881 HG23 ILE A 304      19.515 -16.492  -2.230  1.00 81.83           H  
ATOM   4882  CD1 ILE A 304      17.825 -18.096  -3.683  1.00 81.83           C  
ATOM   4883 HD11 ILE A 304      16.974 -18.777  -3.680  1.00 81.83           H  
ATOM   4884 HD12 ILE A 304      18.305 -18.191  -2.709  1.00 81.83           H  
ATOM   4885 HD13 ILE A 304      18.519 -18.405  -4.464  1.00 81.83           H  
ATOM   4886  N   LYS A 305      20.278 -13.270  -5.007  1.00 72.70           N  
ATOM   4887  H   LYS A 305      20.354 -13.937  -5.762  1.00 72.70           H  
ATOM   4888  CA  LYS A 305      21.399 -12.343  -4.761  1.00 72.70           C  
ATOM   4889  HA  LYS A 305      21.817 -12.498  -3.766  1.00 72.70           H  
ATOM   4890  C   LYS A 305      20.899 -10.907  -4.771  1.00 72.70           C  
ATOM   4891  CB  LYS A 305      22.489 -12.518  -5.827  1.00 72.70           C  
ATOM   4892  HB2 LYS A 305      22.043 -12.479  -6.821  1.00 72.70           H  
ATOM   4893  HB3 LYS A 305      23.195 -11.693  -5.736  1.00 72.70           H  
ATOM   4894  O   LYS A 305      21.143 -10.139  -3.868  1.00 72.70           O  
ATOM   4895  CG  LYS A 305      23.250 -13.835  -5.646  1.00 72.70           C  
ATOM   4896  HG2 LYS A 305      23.705 -13.849  -4.656  1.00 72.70           H  
ATOM   4897  HG3 LYS A 305      22.566 -14.679  -5.731  1.00 72.70           H  
ATOM   4898  CD  LYS A 305      24.346 -13.954  -6.707  1.00 72.70           C  
ATOM   4899  HD2 LYS A 305      25.006 -13.091  -6.621  1.00 72.70           H  
ATOM   4900  HD3 LYS A 305      23.893 -13.956  -7.698  1.00 72.70           H  
ATOM   4901  CE  LYS A 305      25.143 -15.241  -6.487  1.00 72.70           C  
ATOM   4902  HE2 LYS A 305      24.489 -16.095  -6.667  1.00 72.70           H  
ATOM   4903  HE3 LYS A 305      25.456 -15.269  -5.443  1.00 72.70           H  
ATOM   4904  NZ  LYS A 305      26.332 -15.280  -7.371  1.00 72.70           N  
ATOM   4905  HZ1 LYS A 305      26.913 -14.476  -7.179  1.00 72.70           H  
ATOM   4906  HZ2 LYS A 305      26.062 -15.233  -8.343  1.00 72.70           H  
ATOM   4907  HZ3 LYS A 305      26.885 -16.109  -7.204  1.00 72.70           H  
ATOM   4908  N   MET A 306      20.059 -10.636  -5.746  1.00 63.89           N  
ATOM   4909  H   MET A 306      19.862 -11.376  -6.404  1.00 63.89           H  
ATOM   4910  CA  MET A 306      19.517  -9.329  -6.043  1.00 63.89           C  
ATOM   4911  HA  MET A 306      20.314  -8.586  -6.052  1.00 63.89           H  
ATOM   4912  C   MET A 306      18.458  -8.852  -5.045  1.00 63.89           C  
ATOM   4913  CB  MET A 306      18.941  -9.494  -7.445  1.00 63.89           C  
ATOM   4914  HB2 MET A 306      18.253 -10.339  -7.469  1.00 63.89           H  
ATOM   4915  HB3 MET A 306      18.359  -8.604  -7.683  1.00 63.89           H  
ATOM   4916  O   MET A 306      18.176  -7.666  -4.980  1.00 63.89           O  
ATOM   4917  CG  MET A 306      20.089  -9.750  -8.450  1.00 63.89           C  
ATOM   4918  HG2 MET A 306      20.726 -10.556  -8.086  1.00 63.89           H  
ATOM   4919  HG3 MET A 306      20.736  -8.873  -8.480  1.00 63.89           H  
ATOM   4920  SD  MET A 306      19.579 -10.251 -10.117  1.00 63.89           S  
ATOM   4921  CE  MET A 306      21.067  -9.983 -11.116  1.00 63.89           C  
ATOM   4922  HE1 MET A 306      21.392  -8.942 -11.112  1.00 63.89           H  
ATOM   4923  HE2 MET A 306      21.881 -10.588 -10.717  1.00 63.89           H  
ATOM   4924  HE3 MET A 306      20.874 -10.273 -12.149  1.00 63.89           H  
ATOM   4925  N   ALA A 307      17.835  -9.759  -4.295  1.00 62.52           N  
ATOM   4926  H   ALA A 307      18.131 -10.723  -4.360  1.00 62.52           H  
ATOM   4927  CA  ALA A 307      16.726  -9.439  -3.407  1.00 62.52           C  
ATOM   4928  HA  ALA A 307      16.294  -8.478  -3.687  1.00 62.52           H  
ATOM   4929  C   ALA A 307      17.111  -9.324  -1.922  1.00 62.52           C  
ATOM   4930  CB  ALA A 307      15.668 -10.518  -3.626  1.00 62.52           C  
ATOM   4931  HB1 ALA A 307      16.094 -11.502  -3.433  1.00 62.52           H  
ATOM   4932  HB2 ALA A 307      14.859 -10.337  -2.918  1.00 62.52           H  
ATOM   4933  HB3 ALA A 307      15.292 -10.472  -4.649  1.00 62.52           H  
ATOM   4934  O   ALA A 307      16.312  -8.795  -1.155  1.00 62.52           O  
ATOM   4935  N   ASN A 308      18.274  -9.850  -1.516  1.00 59.22           N  
ATOM   4936  H   ASN A 308      18.918 -10.181  -2.220  1.00 59.22           H  
ATOM   4937  CA  ASN A 308      18.689  -9.977  -0.109  1.00 59.22           C  
ATOM   4938  HA  ASN A 308      17.967  -9.458   0.522  1.00 59.22           H
[truncated: 193,762 more chars]
