# Supplementary material for: HilE represses the activity of the Salmonella virulence regulator HilD via a mechanism distinct from that of intestinal long-chain fatty acids
Source: J Biol Chem. 2023 Oct 27;299(12):105387. doi: 10.1016/j.jbc.2023.105387 (PMC10696396; doi:10.1016/j.jbc.2023.105387)
Supplement: Dataset S3 [file mmc4.zip › S6 Dataset/ranked_11.pdb]

ATOM      1  N   MET A   1      -3.646   2.100 -34.929  1.00 19.61           N  
ATOM      2  H   MET A   1      -4.462   1.657 -35.325  1.00 19.61           H  
ATOM      3  H2  MET A   1      -2.851   1.903 -35.519  1.00 19.61           H  
ATOM      4  H3  MET A   1      -3.799   3.098 -34.890  1.00 19.61           H  
ATOM      5  CA  MET A   1      -3.422   1.565 -33.571  1.00 19.61           C  
ATOM      6  HA  MET A   1      -2.515   1.984 -33.135  1.00 19.61           H  
ATOM      7  C   MET A   1      -3.241   0.071 -33.698  1.00 19.61           C  
ATOM      8  CB  MET A   1      -4.608   1.874 -32.646  1.00 19.61           C  
ATOM      9  HB2 MET A   1      -5.545   1.735 -33.185  1.00 19.61           H  
ATOM     10  HB3 MET A   1      -4.594   1.184 -31.802  1.00 19.61           H  
ATOM     11  O   MET A   1      -4.205  -0.614 -34.023  1.00 19.61           O  
ATOM     12  CG  MET A   1      -4.539   3.293 -32.085  1.00 19.61           C  
ATOM     13  HG2 MET A   1      -3.666   3.375 -31.437  1.00 19.61           H  
ATOM     14  HG3 MET A   1      -4.439   4.011 -32.899  1.00 19.61           H  
ATOM     15  SD  MET A   1      -6.014   3.718 -31.134  1.00 19.61           S  
ATOM     16  CE  MET A   1      -5.472   5.269 -30.367  1.00 19.61           C  
ATOM     17  HE1 MET A   1      -5.252   6.011 -31.135  1.00 19.61           H  
ATOM     18  HE2 MET A   1      -4.579   5.095 -29.766  1.00 19.61           H  
ATOM     19  HE3 MET A   1      -6.263   5.652 -29.722  1.00 19.61           H  
ATOM     20  N   GLU A   2      -2.017  -0.433 -33.561  1.00 18.09           N  
ATOM     21  H   GLU A   2      -1.233   0.127 -33.257  1.00 18.09           H  
ATOM     22  CA  GLU A   2      -1.840  -1.883 -33.545  1.00 18.09           C  
ATOM     23  HA  GLU A   2      -2.351  -2.323 -34.401  1.00 18.09           H  
ATOM     24  C   GLU A   2      -2.505  -2.411 -32.279  1.00 18.09           C  
ATOM     25  CB  GLU A   2      -0.365  -2.292 -33.630  1.00 18.09           C  
ATOM     26  HB2 GLU A   2      -0.288  -3.342 -33.348  1.00 18.09           H  
ATOM     27  HB3 GLU A   2       0.227  -1.695 -32.935  1.00 18.09           H  
ATOM     28  O   GLU A   2      -2.102  -2.078 -31.165  1.00 18.09           O  
ATOM     29  CG  GLU A   2       0.166  -2.132 -35.063  1.00 18.09           C  
ATOM     30  HG2 GLU A   2      -0.537  -2.606 -35.747  1.00 18.09           H  
ATOM     31  HG3 GLU A   2       0.207  -1.070 -35.307  1.00 18.09           H  
ATOM     32  CD  GLU A   2       1.555  -2.760 -35.255  1.00 18.09           C  
ATOM     33  OE1 GLU A   2       1.863  -3.101 -36.417  1.00 18.09           O  
ATOM     34  OE2 GLU A   2       2.283  -2.900 -34.248  1.00 18.09           O  
ATOM     35  N   ASN A   3      -3.565  -3.202 -32.455  1.00 18.62           N  
ATOM     36  H   ASN A   3      -3.903  -3.352 -33.395  1.00 18.62           H  
ATOM     37  CA  ASN A   3      -4.127  -3.997 -31.380  1.00 18.62           C  
ATOM     38  HA  ASN A   3      -4.321  -3.365 -30.513  1.00 18.62           H  
ATOM     39  C   ASN A   3      -3.052  -5.006 -30.995  1.00 18.62           C  
ATOM     40  CB  ASN A   3      -5.436  -4.675 -31.836  1.00 18.62           C  
ATOM     41  HB2 ASN A   3      -5.381  -4.929 -32.895  1.00 18.62           H  
ATOM     42  HB3 ASN A   3      -5.576  -5.602 -31.280  1.00 18.62           H  
ATOM     43  O   ASN A   3      -3.031  -6.124 -31.517  1.00 18.62           O  
ATOM     44  CG  ASN A   3      -6.669  -3.840 -31.556  1.00 18.62           C  
ATOM     45  ND2 ASN A   3      -7.658  -3.880 -32.417  1.00 18.62           N  
ATOM     46 HD21 ASN A   3      -7.580  -4.400 -33.279  1.00 18.62           H  
ATOM     47 HD22 ASN A   3      -8.442  -3.277 -32.212  1.00 18.62           H  
ATOM     48  OD1 ASN A   3      -6.786  -3.189 -30.535  1.00 18.62           O  
ATOM     49  N   VAL A   4      -2.150  -4.604 -30.094  1.00 21.73           N  
ATOM     50  H   VAL A   4      -2.117  -3.620 -29.869  1.00 21.73           H  
ATOM     51  CA  VAL A   4      -1.252  -5.522 -29.406  1.00 21.73           C  
ATOM     52  HA  VAL A   4      -0.789  -6.170 -30.150  1.00 21.73           H  
ATOM     53  C   VAL A   4      -2.160  -6.355 -28.527  1.00 21.73           C  
ATOM     54  CB  VAL A   4      -0.120  -4.834 -28.623  1.00 21.73           C  
ATOM     55  HB  VAL A   4      -0.527  -4.277 -27.780  1.00 21.73           H  
ATOM     56  O   VAL A   4      -2.391  -6.086 -27.350  1.00 21.73           O  
ATOM     57  CG1 VAL A   4       0.858  -5.903 -28.109  1.00 21.73           C  
ATOM     58 HG11 VAL A   4       1.273  -6.464 -28.946  1.00 21.73           H  
ATOM     59 HG12 VAL A   4       1.671  -5.416 -27.571  1.00 21.73           H  
ATOM     60 HG13 VAL A   4       0.349  -6.583 -27.427  1.00 21.73           H  
ATOM     61  CG2 VAL A   4       0.671  -3.868 -29.510  1.00 21.73           C  
ATOM     62 HG21 VAL A   4       0.035  -3.042 -29.831  1.00 21.73           H  
ATOM     63 HG22 VAL A   4       1.052  -4.380 -30.394  1.00 21.73           H  
ATOM     64 HG23 VAL A   4       1.507  -3.446 -28.953  1.00 21.73           H  
ATOM     65  N   THR A   5      -2.767  -7.347 -29.166  1.00 19.69           N  
ATOM     66  H   THR A   5      -2.621  -7.401 -30.164  1.00 19.69           H  
ATOM     67  CA  THR A   5      -3.582  -8.344 -28.521  1.00 19.69           C  
ATOM     68  HA  THR A   5      -4.283  -7.862 -27.839  1.00 19.69           H  
ATOM     69  C   THR A   5      -2.570  -9.139 -27.740  1.00 19.69           C  
ATOM     70  CB  THR A   5      -4.373  -9.190 -29.527  1.00 19.69           C  
ATOM     71  HB  THR A   5      -3.695  -9.768 -30.156  1.00 19.69           H  
ATOM     72  O   THR A   5      -1.959 -10.081 -28.245  1.00 19.69           O  
ATOM     73  CG2 THR A   5      -5.345 -10.129 -28.810  1.00 19.69           C  
ATOM     74 HG21 THR A   5      -4.794 -10.835 -28.189  1.00 19.69           H  
ATOM     75 HG22 THR A   5      -5.916 -10.687 -29.553  1.00 19.69           H  
ATOM     76 HG23 THR A   5      -6.032  -9.554 -28.190  1.00 19.69           H  
ATOM     77  OG1 THR A   5      -5.149  -8.342 -30.342  1.00 19.69           O  
ATOM     78  HG1 THR A   5      -4.558  -7.834 -30.902  1.00 19.69           H  
ATOM     79  N   PHE A   6      -2.317  -8.699 -26.510  1.00 23.65           N  
ATOM     80  H   PHE A   6      -2.670  -7.792 -26.239  1.00 23.65           H  
ATOM     81  CA  PHE A   6      -1.693  -9.548 -25.532  1.00 23.65           C  
ATOM     82  HA  PHE A   6      -0.734  -9.898 -25.915  1.00 23.65           H  
ATOM     83  C   PHE A   6      -2.643 -10.722 -25.419  1.00 23.65           C  
ATOM     84  CB  PHE A   6      -1.465  -8.816 -24.204  1.00 23.65           C  
ATOM     85  HB2 PHE A   6      -1.222  -9.549 -23.435  1.00 23.65           H  
ATOM     86  HB3 PHE A   6      -2.382  -8.310 -23.900  1.00 23.65           H  
ATOM     87  O   PHE A   6      -3.662 -10.654 -24.736  1.00 23.65           O  
ATOM     88  CG  PHE A   6      -0.331  -7.818 -24.290  1.00 23.65           C  
ATOM     89  CD1 PHE A   6       1.003  -8.272 -24.282  1.00 23.65           C  
ATOM     90  HD1 PHE A   6       1.213  -9.327 -24.179  1.00 23.65           H  
ATOM     91  CD2 PHE A   6      -0.608  -6.451 -24.468  1.00 23.65           C  
ATOM     92  HD2 PHE A   6      -1.627  -6.094 -24.503  1.00 23.65           H  
ATOM     93  CE1 PHE A   6       2.055  -7.365 -24.492  1.00 23.65           C  
ATOM     94  HE1 PHE A   6       3.077  -7.708 -24.552  1.00 23.65           H  
ATOM     95  CE2 PHE A   6       0.443  -5.545 -24.669  1.00 23.65           C  
ATOM     96  HE2 PHE A   6       0.227  -4.503 -24.854  1.00 23.65           H  
ATOM     97  CZ  PHE A   6       1.767  -6.007 -24.709  1.00 23.65           C  
ATOM     98  HZ  PHE A   6       2.555  -5.315 -24.968  1.00 23.65           H  
ATOM     99  N   VAL A   7      -2.325 -11.785 -26.156  1.00 22.37           N  
ATOM    100  H   VAL A   7      -1.651 -11.663 -26.898  1.00 22.37           H  
ATOM    101  CA  VAL A   7      -2.877 -13.101 -25.912  1.00 22.37           C  
ATOM    102  HA  VAL A   7      -3.964 -13.032 -25.873  1.00 22.37           H  
ATOM    103  C   VAL A   7      -2.345 -13.438 -24.529  1.00 22.37           C  
ATOM    104  CB  VAL A   7      -2.497 -14.122 -27.000  1.00 22.37           C  
ATOM    105  HB  VAL A   7      -1.424 -14.313 -26.971  1.00 22.37           H  
ATOM    106  O   VAL A   7      -1.230 -13.938 -24.342  1.00 22.37           O  
ATOM    107  CG1 VAL A   7      -3.251 -15.434 -26.758  1.00 22.37           C  
ATOM    108 HG11 VAL A   7      -4.327 -15.267 -26.797  1.00 22.37           H  
ATOM    109 HG12 VAL A   7      -2.979 -16.162 -27.521  1.00 22.37           H  
ATOM    110 HG13 VAL A   7      -2.987 -15.848 -25.785  1.00 22.37           H  
ATOM    111  CG2 VAL A   7      -2.861 -13.618 -28.403  1.00 22.37           C  
ATOM    112 HG21 VAL A   7      -3.921 -13.367 -28.451  1.00 22.37           H  
ATOM    113 HG22 VAL A   7      -2.648 -14.392 -29.141  1.00 22.37           H  
ATOM    114 HG23 VAL A   7      -2.274 -12.737 -28.661  1.00 22.37           H  
ATOM    115  N   SER A   8      -3.088 -12.979 -23.525  1.00 24.36           N  
ATOM    116  H   SER A   8      -3.877 -12.394 -23.757  1.00 24.36           H  
ATOM    117  CA  SER A   8      -2.933 -13.417 -22.162  1.00 24.36           C  
ATOM    118  HA  SER A   8      -1.908 -13.269 -21.825  1.00 24.36           H  
ATOM    119  C   SER A   8      -3.256 -14.894 -22.240  1.00 24.36           C  
ATOM    120  CB  SER A   8      -3.884 -12.662 -21.231  1.00 24.36           C  
ATOM    121  HB2 SER A   8      -4.909 -12.908 -21.506  1.00 24.36           H  
ATOM    122  HB3 SER A   8      -3.727 -11.588 -21.333  1.00 24.36           H  
ATOM    123  O   SER A   8      -4.418 -15.285 -22.327  1.00 24.36           O  
ATOM    124  OG  SER A   8      -3.629 -13.051 -19.896  1.00 24.36           O  
ATOM    125  HG  SER A   8      -4.215 -12.566 -19.310  1.00 24.36           H  
ATOM    126  N   ASN A   9      -2.215 -15.721 -22.339  1.00 24.41           N  
ATOM    127  H   ASN A   9      -1.302 -15.325 -22.510  1.00 24.41           H  
ATOM    128  CA  ASN A   9      -2.353 -17.135 -22.043  1.00 24.41           C  
ATOM    129  HA  ASN A   9      -3.112 -17.577 -22.689  1.00 24.41           H  
ATOM    130  C   ASN A   9      -2.845 -17.181 -20.593  1.00 24.41           C  
ATOM    131  CB  ASN A   9      -1.013 -17.863 -22.248  1.00 24.41           C  
ATOM    132  HB2 ASN A   9      -0.206 -17.292 -21.789  1.00 24.41           H  
ATOM    133  HB3 ASN A   9      -1.073 -18.827 -21.742  1.00 24.41           H  
ATOM    134  O   ASN A   9      -2.053 -16.954 -19.677  1.00 24.41           O  
ATOM    135  CG  ASN A   9      -0.681 -18.140 -23.703  1.00 24.41           C  
ATOM    136  ND2 ASN A   9       0.437 -18.774 -23.968  1.00 24.41           N  
ATOM    137 HD21 ASN A   9       0.892 -19.271 -23.215  1.00 24.41           H  
ATOM    138 HD22 ASN A   9       0.488 -19.069 -24.932  1.00 24.41           H  
ATOM    139  OD1 ASN A   9      -1.398 -17.825 -24.628  1.00 24.41           O  
ATOM    140  N   SER A  10      -4.157 -17.360 -20.435  1.00 28.99           N  
ATOM    141  H   SER A  10      -4.708 -17.511 -21.268  1.00 28.99           H  
ATOM    142  CA  SER A  10      -4.930 -16.998 -19.245  1.00 28.99           C  
ATOM    143  HA  SER A  10      -4.860 -15.920 -19.094  1.00 28.99           H  
ATOM    144  C   SER A  10      -4.415 -17.671 -17.977  1.00 28.99           C  
ATOM    145  CB  SER A  10      -6.409 -17.358 -19.471  1.00 28.99           C  
ATOM    146  HB2 SER A  10      -6.969 -17.185 -18.553  1.00 28.99           H  
ATOM    147  HB3 SER A  10      -6.817 -16.722 -20.256  1.00 28.99           H  
ATOM    148  O   SER A  10      -3.966 -16.998 -17.056  1.00 28.99           O  
ATOM    149  OG  SER A  10      -6.530 -18.720 -19.863  1.00 28.99           O  
ATOM    150  HG  SER A  10      -7.450 -18.989 -19.804  1.00 28.99           H  
ATOM    151  N   HIS A  11      -4.470 -19.002 -17.940  1.00 29.45           N  
ATOM    152  H   HIS A  11      -4.939 -19.442 -18.719  1.00 29.45           H  
ATOM    153  CA  HIS A  11      -4.364 -19.765 -16.697  1.00 29.45           C  
ATOM    154  HA  HIS A  11      -5.119 -19.413 -15.994  1.00 29.45           H  
ATOM    155  C   HIS A  11      -3.009 -19.623 -16.009  1.00 29.45           C  
ATOM    156  CB  HIS A  11      -4.625 -21.247 -17.000  1.00 29.45           C  
ATOM    157  HB2 HIS A  11      -3.956 -21.591 -17.789  1.00 29.45           H  
ATOM    158  HB3 HIS A  11      -4.412 -21.830 -16.104  1.00 29.45           H  
ATOM    159  O   HIS A  11      -2.927 -19.446 -14.797  1.00 29.45           O  
ATOM    160  CG  HIS A  11      -6.047 -21.523 -17.395  1.00 29.45           C  
ATOM    161  CD2 HIS A  11      -6.522 -21.793 -18.649  1.00 29.45           C  
ATOM    162  HD2 HIS A  11      -5.938 -21.852 -19.556  1.00 29.45           H  
ATOM    163  ND1 HIS A  11      -7.120 -21.549 -16.536  1.00 29.45           N  
ATOM    164  HD1 HIS A  11      -7.081 -21.459 -15.531  1.00 29.45           H  
ATOM    165  CE1 HIS A  11      -8.220 -21.825 -17.256  1.00 29.45           C  
ATOM    166  HE1 HIS A  11      -9.216 -21.936 -16.853  1.00 29.45           H  
ATOM    167  NE2 HIS A  11      -7.903 -21.966 -18.553  1.00 29.45           N  
ATOM    168  N   GLN A  12      -1.926 -19.751 -16.775  1.00 29.54           N  
ATOM    169  H   GLN A  12      -2.055 -19.871 -17.769  1.00 29.54           H  
ATOM    170  CA  GLN A  12      -0.616 -19.998 -16.179  1.00 29.54           C  
ATOM    171  HA  GLN A  12      -0.751 -20.543 -15.244  1.00 29.54           H  
ATOM    172  C   GLN A  12       0.168 -18.751 -15.811  1.00 29.54           C  
ATOM    173  CB  GLN A  12       0.243 -20.863 -17.104  1.00 29.54           C  
ATOM    174  HB2 GLN A  12       1.281 -20.806 -16.776  1.00 29.54           H  
ATOM    175  HB3 GLN A  12       0.188 -20.495 -18.128  1.00 29.54           H  
ATOM    176  O   GLN A  12       1.182 -18.900 -15.136  1.00 29.54           O  
ATOM    177  CG  GLN A  12      -0.171 -22.330 -17.046  1.00 29.54           C  
ATOM    178  HG2 GLN A  12      -1.130 -22.466 -17.546  1.00 29.54           H  
ATOM    179  HG3 GLN A  12      -0.285 -22.626 -16.003  1.00 29.54           H  
ATOM    180  CD  GLN A  12       0.865 -23.238 -17.695  1.00 29.54           C  
ATOM    181  NE2 GLN A  12       0.646 -24.523 -17.624  1.00 29.54           N  
ATOM    182 HE21 GLN A  12       0.004 -24.807 -16.898  1.00 29.54           H  
ATOM    183 HE22 GLN A  12       1.491 -25.076 -17.629  1.00 29.54           H  
ATOM    184  OE1 GLN A  12       1.853 -22.815 -18.287  1.00 29.54           O  
ATOM    185  N   ARG A  13      -0.195 -17.546 -16.272  1.00 29.99           N  
ATOM    186  H   ARG A  13      -1.092 -17.430 -16.720  1.00 29.99           H  
ATOM    187  CA  ARG A  13       0.646 -16.383 -15.961  1.00 29.99           C  
ATOM    188  HA  ARG A  13       1.684 -16.682 -16.103  1.00 29.99           H  
ATOM    189  C   ARG A  13       0.471 -16.011 -14.487  1.00 29.99           C  
ATOM    190  CB  ARG A  13       0.388 -15.190 -16.880  1.00 29.99           C  
ATOM    191  HB2 ARG A  13      -0.679 -15.087 -17.081  1.00 29.99           H  
ATOM    192  HB3 ARG A  13       0.730 -14.291 -16.367  1.00 29.99           H  
ATOM    193  O   ARG A  13      -0.605 -15.551 -14.108  1.00 29.99           O  
ATOM    194  CG  ARG A  13       1.175 -15.329 -18.188  1.00 29.99           C  
ATOM    195  HG2 ARG A  13       0.716 -16.098 -18.809  1.00 29.99           H  
ATOM    196  HG3 ARG A  13       2.210 -15.595 -17.976  1.00 29.99           H  
ATOM    197  CD  ARG A  13       1.147 -13.982 -18.905  1.00 29.99           C  
ATOM    198  HD2 ARG A  13       0.107 -13.695 -19.062  1.00 29.99           H  
ATOM    199  HD3 ARG A  13       1.618 -13.245 -18.254  1.00 29.99           H  
ATOM    200  NE  ARG A  13       1.858 -14.017 -20.195  1.00 29.99           N  
ATOM    201  HE  ARG A  13       2.154 -14.928 -20.514  1.00 29.99           H  
ATOM    202  NH1 ARG A  13       1.591 -11.786 -20.632  1.00 29.99           N  
ATOM    203 HH11 ARG A  13       1.109 -11.702 -19.748  1.00 29.99           H  
ATOM    204 HH12 ARG A  13       1.483 -11.027 -21.289  1.00 29.99           H  
ATOM    205  NH2 ARG A  13       2.507 -13.107 -22.181  1.00 29.99           N  
ATOM    206 HH21 ARG A  13       2.536 -14.037 -22.573  1.00 29.99           H  
ATOM    207 HH22 ARG A  13       2.433 -12.328 -22.820  1.00 29.99           H  
ATOM    208  CZ  ARG A  13       1.973 -12.978 -21.000  1.00 29.99           C  
ATOM    209  N   PRO A  14       1.505 -16.171 -13.649  1.00 31.70           N  
ATOM    210  CA  PRO A  14       1.432 -15.689 -12.281  1.00 31.70           C  
ATOM    211  HA  PRO A  14       0.532 -16.075 -11.802  1.00 31.70           H  
ATOM    212  C   PRO A  14       1.367 -14.164 -12.297  1.00 31.70           C  
ATOM    213  CB  PRO A  14       2.648 -16.235 -11.560  1.00 31.70           C  
ATOM    214  HB2 PRO A  14       3.017 -15.562 -10.786  1.00 31.70           H  
ATOM    215  HB3 PRO A  14       2.409 -17.213 -11.143  1.00 31.70           H  
ATOM    216  O   PRO A  14       1.861 -13.507 -13.215  1.00 31.70           O  
ATOM    217  CG  PRO A  14       3.633 -16.393 -12.692  1.00 31.70           C  
ATOM    218  HG2 PRO A  14       4.214 -17.298 -12.516  1.00 31.70           H  
ATOM    219  HG3 PRO A  14       4.235 -15.485 -12.748  1.00 31.70           H  
ATOM    220  CD  PRO A  14       2.858 -16.568 -13.978  1.00 31.70           C  
ATOM    221  HD2 PRO A  14       3.282 -15.927 -14.751  1.00 31.70           H  
ATOM    222  HD3 PRO A  14       2.912 -17.615 -14.277  1.00 31.70           H  
ATOM    223  N   ALA A  15       0.657 -13.603 -11.326  1.00 36.20           N  
ATOM    224  H   ALA A  15       0.282 -14.175 -10.583  1.00 36.20           H  
ATOM    225  CA  ALA A  15       0.059 -12.295 -11.539  1.00 36.20           C  
ATOM    226  HA  ALA A  15      -0.085 -12.167 -12.612  1.00 36.20           H  
ATOM    227  C   ALA A  15       0.894 -11.088 -11.125  1.00 36.20           C  
ATOM    228  CB  ALA A  15      -1.326 -12.265 -10.943  1.00 36.20           C  
ATOM    229  HB1 ALA A  15      -2.032 -12.315 -11.772  1.00 36.20           H  
ATOM    230  HB2 ALA A  15      -1.528 -13.115 -10.291  1.00 36.20           H  
ATOM    231  HB3 ALA A  15      -1.477 -11.300 -10.459  1.00 36.20           H  
ATOM    232  O   ALA A  15       0.769 -10.065 -11.794  1.00 36.20           O  
ATOM    233  N   ALA A  16       1.780 -11.208 -10.131  1.00 36.17           N  
ATOM    234  H   ALA A  16       1.724 -12.009  -9.519  1.00 36.17           H  
ATOM    235  CA  ALA A  16       2.720 -10.134  -9.792  1.00 36.17           C  
ATOM    236  HA  ALA A  16       2.167  -9.257  -9.456  1.00 36.17           H  
ATOM    237  C   ALA A  16       3.544  -9.741 -11.028  1.00 36.17           C  
ATOM    238  CB  ALA A  16       3.628 -10.621  -8.657  1.00 36.17           C  
ATOM    239  HB1 ALA A  16       4.314  -9.820  -8.384  1.00 36.17           H  
ATOM    240  HB2 ALA A  16       3.022 -10.862  -7.783  1.00 36.17           H  
ATOM    241  HB3 ALA A  16       4.198 -11.497  -8.967  1.00 36.17           H  
ATOM    242  O   ALA A  16       3.754  -8.566 -11.342  1.00 36.17           O  
ATOM    243  N   ASP A  17       3.921 -10.765 -11.805  1.00 37.18           N  
ATOM    244  H   ASP A  17       3.736 -11.705 -11.485  1.00 37.18           H  
ATOM    245  CA  ASP A  17       4.577 -10.586 -13.086  1.00 37.18           C  
ATOM    246  HA  ASP A  17       5.492 -10.015 -12.934  1.00 37.18           H  
ATOM    247  C   ASP A  17       3.714  -9.782 -14.036  1.00 37.18           C  
ATOM    248  CB  ASP A  17       4.916 -11.931 -13.748  1.00 37.18           C  
ATOM    249  HB2 ASP A  17       4.962 -11.793 -14.828  1.00 37.18           H  
ATOM    250  HB3 ASP A  17       4.127 -12.655 -13.543  1.00 37.18           H  
ATOM    251  O   ASP A  17       4.261  -8.915 -14.685  1.00 37.18           O  
ATOM    252  CG  ASP A  17       6.258 -12.514 -13.320  1.00 37.18           C  
ATOM    253  OD1 ASP A  17       7.156 -11.709 -12.992  1.00 37.18           O  
ATOM    254  OD2 ASP A  17       6.394 -13.756 -13.456  1.00 37.18           O  
ATOM    255  N   ASN A  18       2.400  -9.999 -14.142  1.00 40.72           N  
ATOM    256  H   ASN A  18       1.952 -10.625 -13.489  1.00 40.72           H  
ATOM    257  CA  ASN A  18       1.600  -9.268 -15.123  1.00 40.72           C  
ATOM    258  HA  ASN A  18       2.060  -9.388 -16.104  1.00 40.72           H  
ATOM    259  C   ASN A  18       1.529  -7.771 -14.839  1.00 40.72           C  
ATOM    260  CB  ASN A  18       0.175  -9.793 -15.207  1.00 40.72           C  
ATOM    261  HB2 ASN A  18      -0.295  -9.778 -14.223  1.00 40.72           H  
ATOM    262  HB3 ASN A  18      -0.345  -9.105 -15.873  1.00 40.72           H  
ATOM    263  O   ASN A  18       1.495  -7.000 -15.788  1.00 40.72           O  
ATOM    264  CG  ASN A  18       0.008 -11.134 -15.866  1.00 40.72           C  
ATOM    265  ND2 ASN A  18      -0.975 -11.878 -15.415  1.00 40.72           N  
ATOM    266 HD21 ASN A  18      -1.098 -12.808 -15.790  1.00 40.72           H  
ATOM    267 HD22 ASN A  18      -1.495 -11.564 -14.608  1.00 40.72           H  
ATOM    268  OD1 ASN A  18       0.689 -11.481 -16.827  1.00 40.72           O  
ATOM    269  N   LEU A  19       1.501  -7.366 -13.574  1.00 38.86           N  
ATOM    270  H   LEU A  19       1.523  -8.066 -12.846  1.00 38.86           H  
ATOM    271  CA  LEU A  19       1.346  -5.974 -13.172  1.00 38.86           C  
ATOM    272  HA  LEU A  19       0.601  -5.497 -13.808  1.00 38.86           H  
ATOM    273  C   LEU A  19       2.668  -5.205 -13.260  1.00 38.86           C  
ATOM    274  CB  LEU A  19       0.819  -6.008 -11.749  1.00 38.86           C  
ATOM    275  HB2 LEU A  19       1.663  -6.190 -11.083  1.00 38.86           H  
ATOM    276  HB3 LEU A  19       0.131  -6.845 -11.632  1.00 38.86           H  
ATOM    277  O   LEU A  19       2.731  -4.090 -13.777  1.00 38.86           O  
ATOM    278  CG  LEU A  19       0.090  -4.740 -11.325  1.00 38.86           C  
ATOM    279  HG  LEU A  19       0.693  -3.866 -11.571  1.00 38.86           H  
ATOM    280  CD1 LEU A  19      -1.308  -4.625 -11.942  1.00 38.86           C  
ATOM    281 HD11 LEU A  19      -1.828  -3.766 -11.519  1.00 38.86           H  
ATOM    282 HD12 LEU A  19      -1.886  -5.524 -11.728  1.00 38.86           H  
ATOM    283 HD13 LEU A  19      -1.230  -4.485 -13.020  1.00 38.86           H  
ATOM    284  CD2 LEU A  19      -0.028  -4.866  -9.820  1.00 38.86           C  
ATOM    285 HD21 LEU A  19      -0.833  -4.242  -9.432  1.00 38.86           H  
ATOM    286 HD22 LEU A  19      -0.280  -5.887  -9.533  1.00 38.86           H  
ATOM    287 HD23 LEU A  19       0.924  -4.609  -9.356  1.00 38.86           H  
ATOM    288  N   GLN A  20       3.768  -5.838 -12.851  1.00 39.91           N  
ATOM    289  H   GLN A  20       3.677  -6.723 -12.372  1.00 39.91           H  
ATOM    290  CA  GLN A  20       5.092  -5.321 -13.175  1.00 39.91           C  
ATOM    291  HA  GLN A  20       5.158  -4.278 -12.865  1.00 39.91           H  
ATOM    292  C   GLN A  20       5.367  -5.359 -14.670  1.00 39.91           C  
ATOM    293  CB  GLN A  20       6.175  -6.125 -12.479  1.00 39.91           C  
ATOM    294  HB2 GLN A  20       5.995  -7.196 -12.580  1.00 39.91           H  
ATOM    295  HB3 GLN A  20       7.108  -5.884 -12.987  1.00 39.91           H  
ATOM    296  O   GLN A  20       5.984  -4.441 -15.201  1.00 39.91           O  
ATOM    297  CG  GLN A  20       6.297  -5.739 -11.002  1.00 39.91           C  
ATOM    298  HG2 GLN A  20       5.620  -6.346 -10.401  1.00 39.91           H  
ATOM    299  HG3 GLN A  20       6.031  -4.690 -10.866  1.00 39.91           H  
ATOM    300  CD  GLN A  20       7.722  -5.921 -10.516  1.00 39.91           C  
ATOM    301  NE2 GLN A  20       8.085  -5.353  -9.390  1.00 39.91           N  
ATOM    302 HE21 GLN A  20       9.041  -5.463  -9.082  1.00 39.91           H  
ATOM    303 HE22 GLN A  20       7.387  -4.903  -8.815  1.00 39.91           H  
ATOM    304  OE1 GLN A  20       8.552  -6.539 -11.162  1.00 39.91           O  
ATOM    305  N   LYS A  21       4.884  -6.390 -15.361  1.00 40.85           N  
ATOM    306  H   LYS A  21       4.462  -7.150 -14.847  1.00 40.85           H  
ATOM    307  CA  LYS A  21       4.912  -6.472 -16.814  1.00 40.85           C  
ATOM    308  HA  LYS A  21       5.947  -6.324 -17.123  1.00 40.85           H  
ATOM    309  C   LYS A  21       4.068  -5.361 -17.401  1.00 40.85           C  
ATOM    310  CB  LYS A  21       4.518  -7.868 -17.280  1.00 40.85           C  
ATOM    311  HB2 LYS A  21       3.472  -8.055 -17.036  1.00 40.85           H  
ATOM    312  HB3 LYS A  21       5.176  -8.545 -16.736  1.00 40.85           H  
ATOM    313  O   LYS A  21       4.522  -4.798 -18.374  1.00 40.85           O  
ATOM    314  CG  LYS A  21       4.770  -8.233 -18.735  1.00 40.85           C  
ATOM    315  HG2 LYS A  21       5.827  -8.088 -18.958  1.00 40.85           H  
ATOM    316  HG3 LYS A  21       4.164  -7.617 -19.399  1.00 40.85           H  
ATOM    317  CD  LYS A  21       4.388  -9.715 -18.883  1.00 40.85           C  
ATOM    318  HD2 LYS A  21       3.308  -9.802 -19.005  1.00 40.85           H  
ATOM    319  HD3 LYS A  21       4.673 -10.256 -17.981  1.00 40.85           H  
ATOM    320  CE  LYS A  21       5.121 -10.346 -20.063  1.00 40.85           C  
ATOM    321  HE2 LYS A  21       4.688  -9.981 -20.995  1.00 40.85           H  
ATOM    322  HE3 LYS A  21       6.161 -10.021 -20.030  1.00 40.85           H  
ATOM    323  NZ  LYS A  21       5.063 -11.822 -19.968  1.00 40.85           N  
ATOM    324  HZ1 LYS A  21       5.636 -12.243 -20.685  1.00 40.85           H  
ATOM    325  HZ2 LYS A  21       5.445 -12.107 -19.078  1.00 40.85           H  
ATOM    326  HZ3 LYS A  21       4.108 -12.148 -20.010  1.00 40.85           H  
ATOM    327  N   LEU A  22       2.963  -4.967 -16.767  1.00 42.09           N  
ATOM    328  H   LEU A  22       2.632  -5.552 -16.014  1.00 42.09           H  
ATOM    329  CA  LEU A  22       2.149  -3.799 -17.099  1.00 42.09           C  
ATOM    330  HA  LEU A  22       1.789  -3.910 -18.122  1.00 42.09           H  
ATOM    331  C   LEU A  22       2.991  -2.539 -17.016  1.00 42.09           C  
ATOM    332  CB  LEU A  22       0.952  -3.674 -16.135  1.00 42.09           C  
ATOM    333  HB2 LEU A  22       1.185  -2.977 -15.330  1.00 42.09           H  
ATOM    334  HB3 LEU A  22       0.771  -4.641 -15.667  1.00 42.09           H  
ATOM    335  O   LEU A  22       3.126  -1.856 -18.016  1.00 42.09           O  
ATOM    336  CG  LEU A  22      -0.341  -3.208 -16.806  1.00 42.09           C  
ATOM    337  HG  LEU A  22      -0.111  -2.809 -17.794  1.00 42.09           H  
ATOM    338  CD1 LEU A  22      -1.281  -4.410 -16.901  1.00 42.09           C  
ATOM    339 HD11 LEU A  22      -2.218  -4.116 -17.374  1.00 42.09           H  
ATOM    340 HD12 LEU A  22      -1.496  -4.781 -15.899  1.00 42.09           H  
ATOM    341 HD13 LEU A  22      -0.804  -5.203 -17.476  1.00 42.09           H  
ATOM    342  CD2 LEU A  22      -1.045  -2.114 -16.008  1.00 42.09           C  
ATOM    343 HD21 LEU A  22      -1.319  -2.481 -15.018  1.00 42.09           H  
ATOM    344 HD22 LEU A  22      -1.947  -1.799 -16.533  1.00 42.09           H  
ATOM    345 HD23 LEU A  22      -0.391  -1.249 -15.898  1.00 42.09           H  
ATOM    346  N   LYS A  23       3.624  -2.277 -15.866  1.00 43.49           N  
ATOM    347  H   LYS A  23       3.434  -2.881 -15.079  1.00 43.49           H  
ATOM    348  CA  LYS A  23       4.538  -1.142 -15.704  1.00 43.49           C  
ATOM    349  HA  LYS A  23       3.993  -0.217 -15.895  1.00 43.49           H  
ATOM    350  C   LYS A  23       5.643  -1.175 -16.748  1.00 43.49           C  
ATOM    351  CB  LYS A  23       5.131  -1.102 -14.290  1.00 43.49           C  
ATOM    352  HB2 LYS A  23       5.168  -2.105 -13.863  1.00 43.49           H  
ATOM    353  HB3 LYS A  23       6.150  -0.718 -14.345  1.00 43.49           H  
ATOM    354  O   LYS A  23       5.824  -0.196 -17.441  1.00 43.49           O  
ATOM    355  CG  LYS A  23       4.326  -0.169 -13.383  1.00 43.49           C  
ATOM    356  HG2 LYS A  23       4.296   0.823 -13.833  1.00 43.49           H  
ATOM    357  HG3 LYS A  23       3.307  -0.542 -13.278  1.00 43.49           H  
ATOM    358  CD  LYS A  23       4.988  -0.075 -12.005  1.00 43.49           C  
ATOM    359  HD2 LYS A  23       4.874  -1.025 -11.483  1.00 43.49           H  
ATOM    360  HD3 LYS A  23       6.048   0.145 -12.131  1.00 43.49           H  
ATOM    361  CE  LYS A  23       4.338   1.050 -11.202  1.00 43.49           C  
ATOM    362  HE2 LYS A  23       3.276   0.844 -11.074  1.00 43.49           H  
ATOM    363  HE3 LYS A  23       4.423   1.972 -11.778  1.00 43.49           H  
ATOM    364  NZ  LYS A  23       5.005   1.231  -9.894  1.00 43.49           N  
ATOM    365  HZ1 LYS A  23       4.681   0.573  -9.200  1.00 43.49           H  
ATOM    366  HZ2 LYS A  23       6.006   1.165 -10.010  1.00 43.49           H  
ATOM    367  HZ3 LYS A  23       4.839   2.179  -9.587  1.00 43.49           H  
ATOM    368  N   SER A  24       6.330  -2.302 -16.919  1.00 42.74           N  
ATOM    369  H   SER A  24       6.134  -3.073 -16.297  1.00 42.74           H  
ATOM    370  CA  SER A  24       7.415  -2.432 -17.897  1.00 42.74           C  
ATOM    371  HA  SER A  24       8.136  -1.635 -17.716  1.00 42.74           H  
ATOM    372  C   SER A  24       6.932  -2.283 -19.339  1.00 42.74           C  
ATOM    373  CB  SER A  24       8.139  -3.769 -17.722  1.00 42.74           C  
ATOM    374  HB2 SER A  24       9.071  -3.739 -18.286  1.00 42.74           H  
ATOM    375  HB3 SER A  24       8.382  -3.910 -16.668  1.00 42.74           H  
ATOM    376  O   SER A  24       7.624  -1.698 -20.162  1.00 42.74           O  
ATOM    377  OG  SER A  24       7.371  -4.865 -18.181  1.00 42.74           O  
ATOM    378  HG  SER A  24       6.440  -4.635 -18.159  1.00 42.74           H  
ATOM    379  N   LEU A  25       5.735  -2.787 -19.644  1.00 40.08           N  
ATOM    380  H   LEU A  25       5.188  -3.216 -18.911  1.00 40.08           H  
ATOM    381  CA  LEU A  25       5.085  -2.643 -20.933  1.00 40.08           C  
ATOM    382  HA  LEU A  25       5.778  -2.931 -21.724  1.00 40.08           H  
ATOM    383  C   LEU A  25       4.765  -1.185 -21.145  1.00 40.08           C  
ATOM    384  CB  LEU A  25       3.799  -3.488 -21.020  1.00 40.08           C  
ATOM    385  HB2 LEU A  25       3.274  -3.460 -20.065  1.00 40.08           H  
ATOM    386  HB3 LEU A  25       3.125  -3.035 -21.746  1.00 40.08           H  
ATOM    387  O   LEU A  25       5.143  -0.666 -22.172  1.00 40.08           O  
ATOM    388  CG  LEU A  25       4.059  -4.940 -21.445  1.00 40.08           C  
ATOM    389  HG  LEU A  25       4.887  -5.363 -20.876  1.00 40.08           H  
ATOM    390  CD1 LEU A  25       2.821  -5.802 -21.195  1.00 40.08           C  
ATOM    391 HD11 LEU A  25       3.012  -6.830 -21.504  1.00 40.08           H  
ATOM    392 HD12 LEU A  25       1.980  -5.407 -21.765  1.00 40.08           H  
ATOM    393 HD13 LEU A  25       2.567  -5.780 -20.135  1.00 40.08           H  
ATOM    394  CD2 LEU A  25       4.415  -4.989 -22.930  1.00 40.08           C  
ATOM    395 HD21 LEU A  25       5.423  -4.602 -23.081  1.00 40.08           H  
ATOM    396 HD22 LEU A  25       3.729  -4.357 -23.494  1.00 40.08           H  
ATOM    397 HD23 LEU A  25       4.384  -6.014 -23.298  1.00 40.08           H  
ATOM    398  N   LEU A  26       4.160  -0.510 -20.177  1.00 41.77           N  
ATOM    399  H   LEU A  26       3.894  -1.011 -19.342  1.00 41.77           H  
ATOM    400  CA  LEU A  26       3.790   0.896 -20.260  1.00 41.77           C  
ATOM    401  HA  LEU A  26       3.239   1.056 -21.187  1.00 41.77           H  
ATOM    402  C   LEU A  26       5.017   1.799 -20.347  1.00 41.77           C  
ATOM    403  CB  LEU A  26       2.871   1.226 -19.072  1.00 41.77           C  
ATOM    404  HB2 LEU A  26       2.787   2.306 -18.955  1.00 41.77           H  
ATOM    405  HB3 LEU A  26       3.299   0.818 -18.157  1.00 41.77           H  
ATOM    406  O   LEU A  26       5.030   2.698 -21.177  1.00 41.77           O  
ATOM    407  CG  LEU A  26       1.476   0.626 -19.339  1.00 41.77           C  
ATOM    408  HG  LEU A  26       1.579  -0.316 -19.876  1.00 41.77           H  
ATOM    409  CD1 LEU A  26       0.693   0.308 -18.075  1.00 41.77           C  
ATOM    410 HD11 LEU A  26       1.326  -0.188 -17.339  1.00 41.77           H  
ATOM    411 HD12 LEU A  26      -0.127  -0.359 -18.338  1.00 41.77           H  
ATOM    412 HD13 LEU A  26       0.264   1.226 -17.672  1.00 41.77           H  
ATOM    413  CD2 LEU A  26       0.656   1.579 -20.207  1.00 41.77           C  
ATOM    414 HD21 LEU A  26      -0.300   1.120 -20.461  1.00 41.77           H  
ATOM    415 HD22 LEU A  26       0.482   2.522 -19.688  1.00 41.77           H  
ATOM    416 HD23 LEU A  26       1.176   1.794 -21.141  1.00 41.77           H  
ATOM    417  N   THR A  27       6.085   1.509 -19.602  1.00 40.13           N  
ATOM    418  H   THR A  27       5.991   0.817 -18.872  1.00 40.13           H  
ATOM    419  CA  THR A  27       7.379   2.191 -19.730  1.00 40.13           C  
ATOM    420  HA  THR A  27       7.224   3.260 -19.588  1.00 40.13           H  
ATOM    421  C   THR A  27       7.982   1.991 -21.122  1.00 40.13           C  
ATOM    422  CB  THR A  27       8.380   1.705 -18.667  1.00 40.13           C  
ATOM    423  HB  THR A  27       8.638   0.662 -18.852  1.00 40.13           H  
ATOM    424  O   THR A  27       8.427   2.957 -21.734  1.00 40.13           O  
ATOM    425  CG2 THR A  27       9.653   2.545 -18.642  1.00 40.13           C  
ATOM    426 HG21 THR A  27      10.319   2.196 -17.853  1.00 40.13           H  
ATOM    427 HG22 THR A  27      10.183   2.452 -19.590  1.00 40.13           H  
ATOM    428 HG23 THR A  27       9.410   3.594 -18.474  1.00 40.13           H  
ATOM    429  OG1 THR A  27       7.851   1.821 -17.368  1.00 40.13           O  
ATOM    430  HG1 THR A  27       8.602   1.829 -16.770  1.00 40.13           H  
ATOM    431  N   ASN A  28       7.967   0.763 -21.655  1.00 37.21           N  
ATOM    432  H   ASN A  28       7.619  -0.007 -21.101  1.00 37.21           H  
ATOM    433  CA  ASN A  28       8.448   0.482 -23.013  1.00 37.21           C  
ATOM    434  HA  ASN A  28       9.439   0.916 -23.145  1.00 37.21           H  
ATOM    435  C   ASN A  28       7.553   1.113 -24.082  1.00 37.21           C  
ATOM    436  CB  ASN A  28       8.519  -1.038 -23.238  1.00 37.21           C  
ATOM    437  HB2 ASN A  28       8.548  -1.234 -24.310  1.00 37.21           H  
ATOM    438  HB3 ASN A  28       7.626  -1.517 -22.837  1.00 37.21           H  
ATOM    439  O   ASN A  28       8.049   1.632 -25.077  1.00 37.21           O  
ATOM    440  CG  ASN A  28       9.764  -1.675 -22.656  1.00 37.21           C  
ATOM    441  ND2 ASN A  28       9.686  -2.915 -22.238  1.00 37.21           N  
ATOM    442 HD21 ASN A  28      10.528  -3.260 -21.798  1.00 37.21           H  
ATOM    443 HD22 ASN A  28       8.775  -3.340 -22.137  1.00 37.21           H  
ATOM    444  OD1 ASN A  28      10.836  -1.105 -22.598  1.00 37.21           O  
ATOM    445  N   THR A  29       6.238   1.083 -23.869  1.00 36.75           N  
ATOM    446  H   THR A  29       5.909   0.661 -23.012  1.00 36.75           H  
ATOM    447  CA  THR A  29       5.261   1.652 -24.792  1.00 36.75           C  
ATOM    448  HA  THR A  29       5.466   1.256 -25.787  1.00 36.75           H  
ATOM    449  C   THR A  29       5.509   3.149 -24.842  1.00 36.75           C  
ATOM    450  CB  THR A  29       3.791   1.324 -24.458  1.00 36.75           C  
ATOM    451  HB  THR A  29       3.440   1.963 -23.647  1.00 36.75           H  
ATOM    452  O   THR A  29       5.702   3.642 -25.942  1.00 36.75           O  
ATOM    453  CG2 THR A  29       2.895   1.481 -25.681  1.00 36.75           C  
ATOM    454 HG21 THR A  29       1.851   1.365 -25.390  1.00 36.75           H  
ATOM    455 HG22 THR A  29       3.029   2.463 -26.134  1.00 36.75           H  
ATOM    456 HG23 THR A  29       3.145   0.728 -26.429  1.00 36.75           H  
ATOM    457  OG1 THR A  29       3.604  -0.028 -24.110  1.00 36.75           O  
ATOM    458  HG1 THR A  29       4.219  -0.237 -23.402  1.00 36.75           H  
ATOM    459  N   ARG A  30       5.668   3.841 -23.694  1.00 37.82           N  
ATOM    460  H   ARG A  30       5.502   3.348 -22.828  1.00 37.82           H  
ATOM    461  CA  ARG A  30       6.022   5.277 -23.585  1.00 37.82           C  
ATOM    462  HA  ARG A  30       5.168   5.892 -23.869  1.00 37.82           H  
ATOM    463  C   ARG A  30       7.155   5.704 -24.521  1.00 37.82           C  
ATOM    464  CB  ARG A  30       6.406   5.631 -22.132  1.00 37.82           C  
ATOM    465  HB2 ARG A  30       6.648   4.723 -21.580  1.00 37.82           H  
ATOM    466  HB3 ARG A  30       7.304   6.248 -22.144  1.00 37.82           H  
ATOM    467  O   ARG A  30       7.099   6.799 -25.058  1.00 37.82           O  
ATOM    468  CG  ARG A  30       5.321   6.404 -21.364  1.00 37.82           C  
ATOM    469  HG2 ARG A  30       5.100   7.336 -21.883  1.00 37.82           H  
ATOM    470  HG3 ARG A  30       4.414   5.804 -21.294  1.00 37.82           H  
ATOM    471  CD  ARG A  30       5.863   6.707 -19.958  1.00 37.82           C  
ATOM    472  HD2 ARG A  30       6.004   5.761 -19.436  1.00 37.82           H  
ATOM    473  HD3 ARG A  30       6.832   7.193 -20.069  1.00 37.82           H  
ATOM    474  NE  ARG A  30       4.989   7.584 -19.151  1.00 37.82           N  
ATOM    475  HE  ARG A  30       4.115   7.880 -19.561  1.00 37.82           H  
ATOM    476  NH1 ARG A  30       6.384   7.711 -17.328  1.00 37.82           N  
ATOM    477 HH11 ARG A  30       7.022   7.081 -17.792  1.00 37.82           H  
ATOM    478 HH12 ARG A  30       6.575   8.089 -16.411  1.00 37.82           H  
ATOM    479  NH2 ARG A  30       4.524   8.878 -17.310  1.00 37.82           N  
ATOM    480 HH21 ARG A  30       3.562   8.939 -17.613  1.00 37.82           H  
ATOM    481 HH22 ARG A  30       4.727   9.162 -16.362  1.00 37.82           H  
ATOM    482  CZ  ARG A  30       5.291   8.053 -17.949  1.00 37.82           C  
ATOM    483  N   GLN A  31       8.171   4.864 -24.741  1.00 37.59           N  
ATOM    484  H   GLN A  31       8.156   3.959 -24.294  1.00 37.59           H  
ATOM    485  CA  GLN A  31       9.242   5.182 -25.696  1.00 37.59           C  
ATOM    486  HA  GLN A  31       9.607   6.189 -25.497  1.00 37.59           H  
ATOM    487  C   GLN A  31       8.773   5.167 -27.160  1.00 37.59           C  
ATOM    488  CB  GLN A  31      10.410   4.199 -25.546  1.00 37.59           C  
ATOM    489  HB2 GLN A  31      11.094   4.356 -26.380  1.00 37.59           H  
ATOM    490  HB3 GLN A  31      10.041   3.175 -25.605  1.00 37.59           H  
ATOM    491  O   GLN A  31       9.255   5.961 -27.966  1.00 37.59           O  
ATOM    492  CG  GLN A  31      11.206   4.389 -24.250  1.00 37.59           C  
ATOM    493  HG2 GLN A  31      11.539   5.425 -24.184  1.00 37.59           H  
ATOM    494  HG3 GLN A  31      10.569   4.174 -23.392  1.00 37.59           H  
ATOM    495  CD  GLN A  31      12.430   3.477 -24.190  1.00 37.59           C  
ATOM    496  NE2 GLN A  31      13.335   3.710 -23.265  1.00 37.59           N  
ATOM    497 HE21 GLN A  31      13.209   4.451 -22.591  1.00 37.59           H  
ATOM    498 HE22 GLN A  31      14.111   3.065 -23.235  1.00 37.59           H  
ATOM    499  OE1 GLN A  31      12.610   2.546 -24.958  1.00 37.59           O  
ATOM    500  N   GLN A  32       7.861   4.261 -27.519  1.00 35.21           N  
ATOM    501  H   GLN A  32       7.467   3.676 -26.797  1.00 35.21           H  
ATOM    502  CA  GLN A  32       7.232   4.205 -28.843  1.00 35.21           C  
ATOM    503  HA  GLN A  32       7.975   4.447 -29.603  1.00 35.21           H  
ATOM    504  C   GLN A  32       6.089   5.222 -29.010  1.00 35.21           C  
ATOM    505  CB  GLN A  32       6.698   2.788 -29.111  1.00 35.21           C  
ATOM    506  HB2 GLN A  32       6.078   2.461 -28.275  1.00 35.21           H  
ATOM    507  HB3 GLN A  32       6.069   2.821 -30.000  1.00 35.21           H  
ATOM    508  O   GLN A  32       5.758   5.579 -30.144  1.00 35.21           O  
ATOM    509  CG  GLN A  32       7.806   1.758 -29.366  1.00 35.21           C  
ATOM    510  HG2 GLN A  32       8.466   2.137 -30.146  1.00 35.21           H  
ATOM    511  HG3 GLN A  32       8.391   1.613 -28.458  1.00 35.21           H  
ATOM    512  CD  GLN A  32       7.241   0.409 -29.809  1.00 35.21           C  
ATOM    513  NE2 GLN A  32       7.958  -0.343 -30.617  1.00 35.21           N  
ATOM    514 HE21 GLN A  32       8.841  -0.013 -30.979  1.00 35.21           H  
ATOM    515 HE22 GLN A  32       7.493  -1.179 -30.943  1.00 35.21           H  
ATOM    516  OE1 GLN A  32       6.155  -0.009 -29.448  1.00 35.21           O  
ATOM    517  N   ILE A  33       5.476   5.685 -27.914  1.00 37.43           N  
ATOM    518  H   ILE A  33       5.760   5.321 -27.016  1.00 37.43           H  
ATOM    519  CA  ILE A  33       4.345   6.616 -27.948  1.00 37.43           C  
ATOM    520  HA  ILE A  33       3.686   6.277 -28.748  1.00 37.43           H  
ATOM    521  C   ILE A  33       4.830   8.023 -28.292  1.00 37.43           C  
ATOM    522  CB  ILE A  33       3.518   6.638 -26.633  1.00 37.43           C  
ATOM    523  HB  ILE A  33       4.160   7.067 -25.863  1.00 37.43           H  
ATOM    524  O   ILE A  33       5.275   8.759 -27.422  1.00 37.43           O  
ATOM    525  CG1 ILE A  33       3.170   5.232 -26.102  1.00 37.43           C  
ATOM    526 HG12 ILE A  33       3.221   4.490 -26.898  1.00 37.43           H  
ATOM    527 HG13 ILE A  33       3.989   5.042 -25.407  1.00 37.43           H  
ATOM    528  CG2 ILE A  33       2.348   7.627 -26.762  1.00 37.43           C  
ATOM    529 HG21 ILE A  33       1.476   7.321 -26.183  1.00 37.43           H  
ATOM    530 HG22 ILE A  33       2.653   8.579 -26.328  1.00 37.43           H  
ATOM    531 HG23 ILE A  33       2.086   7.835 -27.799  1.00 37.43           H  
ATOM    532  CD1 ILE A  33       1.964   4.984 -25.191  1.00 37.43           C  
ATOM    533 HD11 ILE A  33       1.038   4.965 -25.766  1.00 37.43           H  
ATOM    534 HD12 ILE A  33       2.072   4.024 -24.685  1.00 37.43           H  
ATOM    535 HD13 ILE A  33       1.909   5.763 -24.430  1.00 37.43           H  
ATOM    536  N   LYS A  34       4.756   8.424 -29.565  1.00 36.73           N  
ATOM    537  H   LYS A  34       4.528   7.728 -30.260  1.00 36.73           H  
ATOM    538  CA  LYS A  34       4.944   9.838 -29.940  1.00 36.73           C  
ATOM    539  HA  LYS A  34       5.454  10.341 -29.118  1.00 36.73           H  
ATOM    540  C   LYS A  34       3.647  10.644 -30.062  1.00 36.73           C  
ATOM    541  CB  LYS A  34       5.833  10.002 -31.183  1.00 36.73           C  
ATOM    542  HB2 LYS A  34       5.729   9.136 -31.837  1.00 36.73           H  
ATOM    543  HB3 LYS A  34       5.492  10.880 -31.731  1.00 36.73           H  
ATOM    544  O   LYS A  34       3.555  11.687 -29.435  1.00 36.73           O  
ATOM    545  CG  LYS A  34       7.311  10.218 -30.822  1.00 36.73           C  
ATOM    546  HG2 LYS A  34       7.732   9.292 -30.432  1.00 36.73           H  
ATOM    547  HG3 LYS A  34       7.389  10.994 -30.060  1.00 36.73           H  
ATOM    548  CD  LYS A  34       8.089  10.673 -32.065  1.00 36.73           C  
ATOM    549  HD2 LYS A  34       8.042   9.889 -32.821  1.00 36.73           H  
ATOM    550  HD3 LYS A  34       7.627  11.578 -32.458  1.00 36.73           H  
ATOM    551  CE  LYS A  34       9.550  10.966 -31.711  1.00 36.73           C  
ATOM    552  HE2 LYS A  34      10.008  10.048 -31.344  1.00 36.73           H  
ATOM    553  HE3 LYS A  34       9.567  11.692 -30.898  1.00 36.73           H  
ATOM    554  NZ  LYS A  34      10.294  11.491 -32.884  1.00 36.73           N  
ATOM    555  HZ1 LYS A  34      11.253  11.683 -32.633  1.00 36.73           H  
ATOM    556  HZ2 LYS A  34      10.284  10.819 -33.638  1.00 36.73           H  
ATOM    557  HZ3 LYS A  34       9.873  12.350 -33.208  1.00 36.73           H  
ATOM    558  N   SER A  35       2.739  10.280 -30.976  1.00 39.54           N  
ATOM    559  H   SER A  35       2.852   9.392 -31.445  1.00 39.54           H  
ATOM    560  CA  SER A  35       1.797  11.255 -31.573  1.00 39.54           C  
ATOM    561  HA  SER A  35       2.201  12.250 -31.388  1.00 39.54           H  
ATOM    562  C   SER A  35       0.378  11.313 -30.983  1.00 39.54           C  
ATOM    563  CB  SER A  35       1.760  11.114 -33.100  1.00 39.54           C  
ATOM    564  HB2 SER A  35       1.074  11.853 -33.511  1.00 39.54           H  
ATOM    565  HB3 SER A  35       2.757  11.307 -33.498  1.00 39.54           H  
ATOM    566  O   SER A  35       0.079  12.202 -30.197  1.00 39.54           O  
ATOM    567  OG  SER A  35       1.350   9.810 -33.488  1.00 39.54           O  
ATOM    568  HG  SER A  35       1.285   9.786 -34.445  1.00 39.54           H  
ATOM    569  N   GLN A  36      -0.539  10.471 -31.477  1.00 41.85           N  
ATOM    570  H   GLN A  36      -0.211   9.779 -32.136  1.00 41.85           H  
ATOM    571  CA  GLN A  36      -1.971  10.485 -31.135  1.00 41.85           C  
ATOM    572  HA  GLN A  36      -2.351  11.502 -31.228  1.00 41.85           H  
ATOM    573  C   GLN A  36      -2.206  10.049 -29.691  1.00 41.85           C  
ATOM    574  CB  GLN A  36      -2.751   9.549 -32.082  1.00 41.85           C  
ATOM    575  HB2 GLN A  36      -2.135   8.686 -32.334  1.00 41.85           H  
ATOM    576  HB3 GLN A  36      -3.647   9.185 -31.579  1.00 41.85           H  
ATOM    577  O   GLN A  36      -1.376   9.329 -29.150  1.00 41.85           O  
ATOM    578  CG  GLN A  36      -3.203  10.265 -33.360  1.00 41.85           C  
ATOM    579  HG2 GLN A  36      -3.858  11.093 -33.088  1.00 41.85           H  
ATOM    580  HG3 GLN A  36      -2.331  10.672 -33.871  1.00 41.85           H  
ATOM    581  CD  GLN A  36      -3.948   9.351 -34.333  1.00 41.85           C  
ATOM    582  NE2 GLN A  36      -4.603   9.911 -35.326  1.00 41.85           N  
ATOM    583 HE21 GLN A  36      -4.668  10.916 -35.401  1.00 41.85           H  
ATOM    584 HE22 GLN A  36      -5.120   9.285 -35.927  1.00 41.85           H  
ATOM    585  OE1 GLN A  36      -3.934   8.132 -34.253  1.00 41.85           O  
ATOM    586  N   THR A  37      -3.368  10.403 -29.124  1.00 52.15           N  
ATOM    587  H   THR A  37      -3.983  11.051 -29.594  1.00 52.15           H  
ATOM    588  CA  THR A  37      -3.871   9.863 -27.853  1.00 52.15           C  
ATOM    589  HA  THR A  37      -3.285  10.277 -27.032  1.00 52.15           H  
ATOM    590  C   THR A  37      -3.733   8.346 -27.863  1.00 52.15           C  
ATOM    591  CB  THR A  37      -5.355  10.219 -27.639  1.00 52.15           C  
ATOM    592  HB  THR A  37      -5.995   9.541 -28.205  1.00 52.15           H  
ATOM    593  O   THR A  37      -4.470   7.648 -28.567  1.00 52.15           O  
ATOM    594  CG2 THR A  37      -5.736  10.157 -26.166  1.00 52.15           C  
ATOM    595 HG21 THR A  37      -6.810  10.301 -26.049  1.00 52.15           H  
ATOM    596 HG22 THR A  37      -5.476   9.185 -25.746  1.00 52.15           H  
ATOM    597 HG23 THR A  37      -5.207  10.937 -25.619  1.00 52.15           H  
ATOM    598  OG1 THR A  37      -5.624  11.531 -28.079  1.00 52.15           O  
ATOM    599  HG1 THR A  37      -6.423  11.799 -27.619  1.00 52.15           H  
ATOM    600  N   GLN A  38      -2.733   7.822 -27.159  1.00 61.47           N  
ATOM    601  H   GLN A  38      -2.092   8.422 -26.660  1.00 61.47           H  
ATOM    602  CA  GLN A  38      -2.494   6.391 -27.182  1.00 61.47           C  
ATOM    603  HA  GLN A  38      -2.839   5.993 -28.136  1.00 61.47           H  
ATOM    604  C   GLN A  38      -3.338   5.737 -26.111  1.00 61.47           C  
ATOM    605  CB  GLN A  38      -1.016   6.031 -27.110  1.00 61.47           C  
ATOM    606  HB2 GLN A  38      -0.945   4.946 -27.027  1.00 61.47           H  
ATOM    607  HB3 GLN A  38      -0.569   6.495 -26.231  1.00 61.47           H  
ATOM    608  O   GLN A  38      -3.094   5.857 -24.912  1.00 61.47           O  
ATOM    609  CG  GLN A  38      -0.322   6.497 -28.398  1.00 61.47           C  
ATOM    610  HG2 GLN A  38      -1.012   6.438 -29.239  1.00 61.47           H  
ATOM    611  HG3 GLN A  38      -0.048   7.543 -28.265  1.00 61.47           H  
ATOM    612  CD  GLN A  38       0.923   5.730 -28.798  1.00 61.47           C  
ATOM    613  NE2 GLN A  38       1.592   6.172 -29.841  1.00 61.47           N  
ATOM    614 HE21 GLN A  38       2.388   5.617 -30.119  1.00 61.47           H  
ATOM    615 HE22 GLN A  38       1.292   7.032 -30.278  1.00 61.47           H  
ATOM    616  OE1 GLN A  38       1.287   4.700 -28.270  1.00 61.47           O  
ATOM    617  N   GLN A  39      -4.355   5.036 -26.592  1.00 70.19           N  
ATOM    618  H   GLN A  39      -4.559   5.098 -27.580  1.00 70.19           H  
ATOM    619  CA  GLN A  39      -5.116   4.102 -25.799  1.00 70.19           C  
ATOM    620  HA  GLN A  39      -5.164   4.475 -24.775  1.00 70.19           H  
ATOM    621  C   GLN A  39      -4.403   2.749 -25.827  1.00 70.19           C  
ATOM    622  CB  GLN A  39      -6.543   4.044 -26.340  1.00 70.19           C  
ATOM    623  HB2 GLN A  39      -6.934   5.059 -26.411  1.00 70.19           H  
ATOM    624  HB3 GLN A  39      -6.532   3.607 -27.338  1.00 70.19           H  
ATOM    625  O   GLN A  39      -4.202   2.153 -26.887  1.00 70.19           O  
ATOM    626  CG  GLN A  39      -7.471   3.230 -25.431  1.00 70.19           C  
ATOM    627  HG2 GLN A  39      -7.077   2.221 -25.310  1.00 70.19           H  
ATOM    628  HG3 GLN A  39      -7.525   3.707 -24.452  1.00 70.19           H  
ATOM    629  CD  GLN A  39      -8.879   3.134 -26.011  1.00 70.19           C  
ATOM    630  NE2 GLN A  39      -9.760   2.352 -25.437  1.00 70.19           N  
ATOM    631 HE21 GLN A  39      -9.541   1.852 -24.587  1.00 70.19           H  
ATOM    632 HE22 GLN A  39     -10.689   2.406 -25.830  1.00 70.19           H  
ATOM    633  OE1 GLN A  39      -9.222   3.708 -27.026  1.00 70.19           O  
ATOM    634  N   VAL A  40      -4.041   2.242 -24.653  1.00 72.52           N  
ATOM    635  H   VAL A  40      -4.219   2.802 -23.832  1.00 72.52           H  
ATOM    636  CA  VAL A  40      -3.455   0.911 -24.481  1.00 72.52           C  
ATOM    637  HA  VAL A  40      -3.294   0.457 -25.458  1.00 72.52           H  
ATOM    638  C   VAL A  40      -4.441   0.049 -23.713  1.00 72.52           C  
ATOM    639  CB  VAL A  40      -2.084   0.978 -23.784  1.00 72.52           C  
ATOM    640  HB  VAL A  40      -2.194   1.445 -22.805  1.00 72.52           H  
ATOM    641  O   VAL A  40      -4.799   0.359 -22.580  1.00 72.52           O  
ATOM    642  CG1 VAL A  40      -1.495  -0.429 -23.594  1.00 72.52           C  
ATOM    643 HG11 VAL A  40      -2.122  -1.013 -22.920  1.00 72.52           H  
ATOM    644 HG12 VAL A  40      -1.413  -0.934 -24.556  1.00 72.52           H  
ATOM    645 HG13 VAL A  40      -0.502  -0.348 -23.150  1.00 72.52           H  
ATOM    646  CG2 VAL A  40      -1.087   1.797 -24.612  1.00 72.52           C  
ATOM    647 HG21 VAL A  40      -0.966   1.365 -25.605  1.00 72.52           H  
ATOM    648 HG22 VAL A  40      -0.122   1.826 -24.106  1.00 72.52           H  
ATOM    649 HG23 VAL A  40      -1.437   2.824 -24.713  1.00 72.52           H  
ATOM    650  N   THR A  41      -4.871  -1.058 -24.318  1.00 74.37           N  
ATOM    651  H   THR A  41      -4.515  -1.272 -25.238  1.00 74.37           H  
ATOM    652  CA  THR A  41      -5.781  -2.017 -23.678  1.00 74.37           C  
ATOM    653  HA  THR A  41      -6.148  -1.597 -22.741  1.00 74.37           H  
ATOM    654  C   THR A  41      -5.054  -3.315 -23.355  1.00 74.37           C  
ATOM    655  CB  THR A  41      -7.017  -2.291 -24.537  1.00 74.37           C  
ATOM    656  HB  THR A  41      -6.715  -2.764 -25.472  1.00 74.37           H  
ATOM    657  O   THR A  41      -4.469  -3.955 -24.227  1.00 74.37           O  
ATOM    658  CG2 THR A  41      -8.028  -3.188 -23.819  1.00 74.37           C  
ATOM    659 HG21 THR A  41      -8.279  -2.754 -22.851  1.00 74.37           H  
ATOM    660 HG22 THR A  41      -8.936  -3.258 -24.418  1.00 74.37           H  
ATOM    661 HG23 THR A  41      -7.614  -4.186 -23.674  1.00 74.37           H  
ATOM    662  OG1 THR A  41      -7.683  -1.090 -24.829  1.00 74.37           O  
ATOM    663  HG1 THR A  41      -7.064  -0.484 -25.242  1.00 74.37           H  
ATOM    664  N   ILE A  42      -5.135  -3.743 -22.101  1.00 72.44           N  
ATOM    665  H   ILE A  42      -5.632  -3.158 -21.445  1.00 72.44           H  
ATOM    666  CA  ILE A  42      -4.567  -4.983 -21.586  1.00 72.44           C  
ATOM    667  HA  ILE A  42      -4.043  -5.501 -22.389  1.00 72.44           H  
ATOM    668  C   ILE A  42      -5.723  -5.857 -21.121  1.00 72.44           C  
ATOM    669  CB  ILE A  42      -3.544  -4.697 -20.471  1.00 72.44           C  
ATOM    670  HB  ILE A  42      -4.041  -4.174 -19.654  1.00 72.44           H  
ATOM    671  O   ILE A  42      -6.404  -5.550 -20.145  1.00 72.44           O  
ATOM    672  CG1 ILE A  42      -2.423  -3.794 -21.041  1.00 72.44           C  
ATOM    673 HG12 ILE A  42      -1.873  -4.338 -21.809  1.00 72.44           H  
ATOM    674 HG13 ILE A  42      -2.857  -2.910 -21.507  1.00 72.44           H  
ATOM    675  CG2 ILE A  42      -2.978  -6.033 -19.946  1.00 72.44           C  
ATOM    676 HG21 ILE A  42      -2.479  -6.573 -20.751  1.00 72.44           H  
ATOM    677 HG22 ILE A  42      -2.264  -5.848 -19.144  1.00 72.44           H  
ATOM    678 HG23 ILE A  42      -3.776  -6.651 -19.535  1.00 72.44           H  
ATOM    679  CD1 ILE A  42      -1.437  -3.268 -20.007  1.00 72.44           C  
ATOM    680 HD11 ILE A  42      -0.837  -4.090 -19.615  1.00 72.44           H  
ATOM    681 HD12 ILE A  42      -1.983  -2.755 -19.215  1.00 72.44           H  
ATOM    682 HD13 ILE A  42      -0.767  -2.553 -20.485  1.00 72.44           H  
ATOM    683  N   LYS A  43      -5.948  -6.955 -21.841  1.00 69.68           N  
ATOM    684  H   LYS A  43      -5.328  -7.155 -22.613  1.00 69.68           H  
ATOM    685  CA  LYS A  43      -7.036  -7.893 -21.558  1.00 69.68           C  
ATOM    686  HA  LYS A  43      -7.801  -7.365 -20.989  1.00 69.68           H  
ATOM    687  C   LYS A  43      -6.571  -9.051 -20.682  1.00 69.68           C  
ATOM    688  CB  LYS A  43      -7.686  -8.388 -22.859  1.00 69.68           C  
ATOM    689  HB2 LYS A  43      -6.939  -8.890 -23.473  1.00 69.68           H  
ATOM    690  HB3 LYS A  43      -8.463  -9.109 -22.603  1.00 69.68           H  
ATOM    691  O   LYS A  43      -5.425  -9.491 -20.785  1.00 69.68           O  
ATOM    692  CG  LYS A  43      -8.325  -7.240 -23.656  1.00 69.68           C  
ATOM    693  HG2 LYS A  43      -7.545  -6.567 -24.012  1.00 69.68           H  
ATOM    694  HG3 LYS A  43      -9.000  -6.685 -23.004  1.00 69.68           H  
ATOM    695  CD  LYS A  43      -9.116  -7.767 -24.860  1.00 69.68           C  
ATOM    696  HD2 LYS A  43      -8.442  -8.310 -25.524  1.00 69.68           H  
ATOM    697  HD3 LYS A  43      -9.895  -8.442 -24.506  1.00 69.68           H  
ATOM    698  CE  LYS A  43      -9.754  -6.592 -25.612  1.00 69.68           C  
ATOM    699  HE2 LYS A  43     -10.369  -6.027 -24.912  1.00 69.68           H  
ATOM    700  HE3 LYS A  43      -8.963  -5.927 -25.959  1.00 69.68           H  
ATOM    701  NZ  LYS A  43     -10.583  -7.041 -26.760  1.00 69.68           N  
ATOM    702  HZ1 LYS A  43     -10.026  -7.546 -27.434  1.00 69.68           H  
ATOM    703  HZ2 LYS A  43     -11.339  -7.632 -26.445  1.00 69.68           H  
ATOM    704  HZ3 LYS A  43     -10.990  -6.242 -27.225  1.00 69.68           H  
ATOM    705  N   ASN A  44      -7.492  -9.590 -19.887  1.00 70.57           N  
ATOM    706  H   ASN A  44      -8.412  -9.172 -19.894  1.00 70.57           H  
ATOM    707  CA  ASN A  44      -7.308 -10.772 -19.049  1.00 70.57           C  
ATOM    708  HA  ASN A  44      -8.177 -10.813 -18.393  1.00 70.57           H  
ATOM    709  C   ASN A  44      -6.078 -10.676 -18.128  1.00 70.57           C  
ATOM    710  CB  ASN A  44      -7.328 -12.033 -19.928  1.00 70.57           C  
ATOM    711  HB2 ASN A  44      -7.165 -12.916 -19.310  1.00 70.57           H  
ATOM    712  HB3 ASN A  44      -6.519 -11.953 -20.654  1.00 70.57           H  
ATOM    713  O   ASN A  44      -5.257 -11.597 -18.051  1.00 70.57           O  
ATOM    714  CG  ASN A  44      -8.626 -12.230 -20.682  1.00 70.57           C  
ATOM    715  ND2 ASN A  44      -8.581 -12.873 -21.826  1.00 70.57           N  
ATOM    716 HD21 ASN A  44      -7.717 -13.264 -22.174  1.00 70.57           H  
ATOM    717 HD22 ASN A  44      -9.476 -13.020 -22.269  1.00 70.57           H  
ATOM    718  OD1 ASN A  44      -9.692 -11.829 -20.263  1.00 70.57           O  
ATOM    719  N   LEU A  45      -5.935  -9.536 -17.455  1.00 72.58           N  
ATOM    720  H   LEU A  45      -6.670  -8.849 -17.542  1.00 72.58           H  
ATOM    721  CA  LEU A  45      -4.955  -9.302 -16.409  1.00 72.58           C  
ATOM    722  HA  LEU A  45      -4.002  -9.734 -16.714  1.00 72.58           H  
ATOM    723  C   LEU A  45      -5.430  -9.981 -15.123  1.00 72.58           C  
ATOM    724  CB  LEU A  45      -4.791  -7.781 -16.222  1.00 72.58           C  
ATOM    725  HB2 LEU A  45      -4.433  -7.344 -17.154  1.00 72.58           H  
ATOM    726  HB3 LEU A  45      -5.771  -7.352 -16.014  1.00 72.58           H  
ATOM    727  O   LEU A  45      -6.384  -9.542 -14.495  1.00 72.58           O  
ATOM    728  CG  LEU A  45      -3.852  -7.375 -15.074  1.00 72.58           C  
ATOM    729  HG  LEU A  45      -4.160  -7.849 -14.142  1.00 72.58           H  
ATOM    730  CD1 LEU A  45      -2.431  -7.801 -15.394  1.00 72.58           C  
ATOM    731 HD11 LEU A  45      -2.414  -8.891 -15.411  1.00 72.58           H  
ATOM    732 HD12 LEU A  45      -2.118  -7.390 -16.354  1.00 72.58           H  
ATOM    733 HD13 LEU A  45      -1.763  -7.452 -14.606  1.00 72.58           H  
ATOM    734  CD2 LEU A  45      -3.883  -5.866 -14.866  1.00 72.58           C  
ATOM    735 HD21 LEU A  45      -4.862  -5.579 -14.483  1.00 72.58           H  
ATOM    736 HD22 LEU A  45      -3.716  -5.349 -15.812  1.00 72.58           H  
ATOM    737 HD23 LEU A  45      -3.133  -5.569 -14.133  1.00 72.58           H  
ATOM    738  N   TYR A  46      -4.763 -11.052 -14.714  1.00 72.73           N  
ATOM    739  H   TYR A  46      -4.036 -11.432 -15.303  1.00 72.73           H  
ATOM    740  CA  TYR A  46      -5.009 -11.652 -13.406  1.00 72.73           C  
ATOM    741  HA  TYR A  46      -6.081 -11.640 -13.209  1.00 72.73           H  
ATOM    742  C   TYR A  46      -4.327 -10.825 -12.300  1.00 72.73           C  
ATOM    743  CB  TYR A  46      -4.579 -13.117 -13.471  1.00 72.73           C  
ATOM    744  HB2 TYR A  46      -3.545 -13.154 -13.814  1.00 72.73           H  
ATOM    745  HB3 TYR A  46      -5.185 -13.619 -14.225  1.00 72.73           H  
ATOM    746  O   TYR A  46      -3.202 -10.357 -12.485  1.00 72.73           O  
ATOM    747  CG  TYR A  46      -4.700 -13.902 -12.183  1.00 72.73           C  
ATOM    748  CD1 TYR A  46      -3.532 -14.449 -11.634  1.00 72.73           C  
ATOM    749  HD1 TYR A  46      -2.590 -14.343 -12.151  1.00 72.73           H  
ATOM    750  CD2 TYR A  46      -5.950 -14.158 -11.578  1.00 72.73           C  
ATOM    751  HD2 TYR A  46      -6.858 -13.767 -12.013  1.00 72.73           H  
ATOM    752  CE1 TYR A  46      -3.589 -15.189 -10.451  1.00 72.73           C  
ATOM    753  HE1 TYR A  46      -2.683 -15.584 -10.015  1.00 72.73           H  
ATOM    754  CE2 TYR A  46      -6.021 -14.976 -10.427  1.00 72.73           C  
ATOM    755  HE2 TYR A  46      -6.969 -15.252  -9.989  1.00 72.73           H  
ATOM    756  OH  TYR A  46      -4.786 -16.397  -8.871  1.00 72.73           O  
ATOM    757  HH  TYR A  46      -5.573 -16.450  -8.324  1.00 72.73           H  
ATOM    758  CZ  TYR A  46      -4.829 -15.490  -9.871  1.00 72.73           C  
ATOM    759  N   VAL A  47      -5.006 -10.651 -11.165  1.00 83.33           N  
ATOM    760  H   VAL A  47      -5.942 -11.029 -11.129  1.00 83.33           H  
ATOM    761  CA  VAL A  47      -4.553  -9.897  -9.985  1.00 83.33           C  
ATOM    762  HA  VAL A  47      -3.633  -9.362 -10.221  1.00 83.33           H  
ATOM    763  C   VAL A  47      -4.273 -10.886  -8.843  1.00 83.33           C  
ATOM    764  CB  VAL A  47      -5.621  -8.852  -9.578  1.00 83.33           C  
ATOM    765  HB  VAL A  47      -6.537  -9.371  -9.294  1.00 83.33           H  
ATOM    766  O   VAL A  47      -5.208 -11.413  -8.248  1.00 83.33           O  
ATOM    767  CG1 VAL A  47      -5.152  -8.011  -8.386  1.00 83.33           C  
ATOM    768 HG11 VAL A  47      -5.921  -7.287  -8.117  1.00 83.33           H  
ATOM    769 HG12 VAL A  47      -4.229  -7.483  -8.626  1.00 83.33           H  
ATOM    770 HG13 VAL A  47      -4.989  -8.653  -7.520  1.00 83.33           H  
ATOM    771  CG2 VAL A  47      -5.966  -7.883 -10.719  1.00 83.33           C  
ATOM    772 HG21 VAL A  47      -6.390  -8.430 -11.561  1.00 83.33           H  
ATOM    773 HG22 VAL A  47      -5.071  -7.355 -11.047  1.00 83.33           H  
ATOM    774 HG23 VAL A  47      -6.709  -7.162 -10.378  1.00 83.33           H  
ATOM    775  N   SER A  48      -3.002 -11.165  -8.526  1.00 73.17           N  
ATOM    776  H   SER A  48      -2.264 -10.700  -9.036  1.00 73.17           H  
ATOM    777  CA  SER A  48      -2.600 -12.178  -7.517  1.00 73.17           C  
ATOM    778  HA  SER A  48      -3.281 -13.028  -7.554  1.00 73.17           H  
ATOM    779  C   SER A  48      -2.610 -11.659  -6.096  1.00 73.17           C  
ATOM    780  CB  SER A  48      -1.164 -12.697  -7.699  1.00 73.17           C  
ATOM    781  HB2 SER A  48      -0.808 -13.128  -6.763  1.00 73.17           H  
ATOM    782  HB3 SER A  48      -1.155 -13.526  -8.406  1.00 73.17           H  
ATOM    783  O   SER A  48      -2.666 -12.436  -5.155  1.00 73.17           O  
ATOM    784  OG  SER A  48      -0.259 -11.680  -8.100  1.00 73.17           O  
ATOM    785  HG  SER A  48      -0.141 -11.043  -7.391  1.00 73.17           H  
ATOM    786  N   SER A  49      -2.452 -10.357  -5.926  1.00 81.70           N  
ATOM    787  H   SER A  49      -2.436  -9.747  -6.731  1.00 81.70           H  
ATOM    788  CA  SER A  49      -2.229  -9.724  -4.635  1.00 81.70           C  
ATOM    789  HA  SER A  49      -2.461 -10.422  -3.831  1.00 81.70           H  
ATOM    790  C   SER A  49      -3.170  -8.540  -4.515  1.00 81.70           C  
ATOM    791  CB  SER A  49      -0.756  -9.314  -4.498  1.00 81.70           C  
ATOM    792  HB2 SER A  49      -0.133 -10.209  -4.508  1.00 81.70           H  
ATOM    793  HB3 SER A  49      -0.602  -8.778  -3.561  1.00 81.70           H  
ATOM    794  O   SER A  49      -3.594  -7.953  -5.515  1.00 81.70           O  
ATOM    795  OG  SER A  49      -0.410  -8.487  -5.589  1.00 81.70           O  
ATOM    796  HG  SER A  49       0.526  -8.505  -5.799  1.00 81.70           H  
ATOM    797  N   PHE A  50      -3.534  -8.203  -3.282  1.00 90.11           N  
ATOM    798  H   PHE A  50      -3.095  -8.652  -2.491  1.00 90.11           H  
ATOM    799  CA  PHE A  50      -4.355  -7.029  -3.044  1.00 90.11           C  
ATOM    800  HA  PHE A  50      -5.271  -7.102  -3.630  1.00 90.11           H  
ATOM    801  C   PHE A  50      -3.561  -5.811  -3.515  1.00 90.11           C  
ATOM    802  CB  PHE A  50      -4.723  -6.977  -1.566  1.00 90.11           C  
ATOM    803  HB2 PHE A  50      -5.226  -7.908  -1.304  1.00 90.11           H  
ATOM    804  HB3 PHE A  50      -3.814  -6.912  -0.969  1.00 90.11           H  
ATOM    805  O   PHE A  50      -2.451  -5.568  -3.045  1.00 90.11           O  
ATOM    806  CG  PHE A  50      -5.628  -5.823  -1.212  1.00 90.11           C  
ATOM    807  CD1 PHE A  50      -5.066  -4.559  -0.990  1.00 90.11           C  
ATOM    808  HD1 PHE A  50      -4.001  -4.432  -1.116  1.00 90.11           H  
ATOM    809  CD2 PHE A  50      -7.017  -6.002  -1.089  1.00 90.11           C  
ATOM    810  HD2 PHE A  50      -7.466  -6.964  -1.284  1.00 90.11           H  
ATOM    811  CE1 PHE A  50      -5.872  -3.484  -0.589  1.00 90.11           C  
ATOM    812  HE1 PHE A  50      -5.426  -2.519  -0.398  1.00 90.11           H  
ATOM    813  CE2 PHE A  50      -7.825  -4.923  -0.689  1.00 90.11           C  
ATOM    814  HE2 PHE A  50      -8.892  -5.042  -0.577  1.00 90.11           H  
ATOM    815  CZ  PHE A  50      -7.249  -3.676  -0.408  1.00 90.11           C  
ATOM    816  HZ  PHE A  50      -7.869  -2.861  -0.066  1.00 90.11           H  
ATOM    817  N   THR A  51      -4.088  -5.098  -4.499  1.00 89.26           N  
ATOM    818  H   THR A  51      -5.028  -5.311  -4.801  1.00 89.26           H  
ATOM    819  CA  THR A  51      -3.302  -4.152  -5.290  1.00 89.26           C  
ATOM    820  HA  THR A  51      -2.277  -4.107  -4.924  1.00 89.26           H  
ATOM    821  C   THR A  51      -3.895  -2.764  -5.182  1.00 89.26           C  
ATOM    822  CB  THR A  51      -3.236  -4.611  -6.748  1.00 89.26           C  
ATOM    823  HB  THR A  51      -4.241  -4.839  -7.102  1.00 89.26           H  
ATOM    824  O   THR A  51      -5.096  -2.580  -5.362  1.00 89.26           O  
ATOM    825  CG2 THR A  51      -2.625  -3.570  -7.678  1.00 89.26           C  
ATOM    826 HG21 THR A  51      -1.576  -3.420  -7.424  1.00 89.26           H  
ATOM    827 HG22 THR A  51      -2.744  -3.930  -8.700  1.00 89.26           H  
ATOM    828 HG23 THR A  51      -3.159  -2.621  -7.622  1.00 89.26           H  
ATOM    829  OG1 THR A  51      -2.456  -5.776  -6.854  1.00 89.26           O  
ATOM    830  HG1 THR A  51      -2.890  -6.487  -6.377  1.00 89.26           H  
ATOM    831  N   LEU A  52      -3.029  -1.781  -4.956  1.00 88.89           N  
ATOM    832  H   LEU A  52      -2.057  -2.018  -4.819  1.00 88.89           H  
ATOM    833  CA  LEU A  52      -3.361  -0.369  -5.052  1.00 88.89           C  
ATOM    834  HA  LEU A  52      -4.443  -0.264  -5.135  1.00 88.89           H  
ATOM    835  C   LEU A  52      -2.761   0.217  -6.321  1.00 88.89           C  
ATOM    836  CB  LEU A  52      -2.900   0.377  -3.792  1.00 88.89           C  
ATOM    837  HB2 LEU A  52      -3.195   1.423  -3.882  1.00 88.89           H  
ATOM    838  HB3 LEU A  52      -1.813   0.334  -3.732  1.00 88.89           H  
ATOM    839  O   LEU A  52      -1.563   0.070  -6.561  1.00 88.89           O  
ATOM    840  CG  LEU A  52      -3.481  -0.199  -2.494  1.00 88.89           C  
ATOM    841  HG  LEU A  52      -3.133  -1.222  -2.352  1.00 88.89           H  
ATOM    842  CD1 LEU A  52      -3.034   0.638  -1.298  1.00 88.89           C  
ATOM    843 HD11 LEU A  52      -1.947   0.600  -1.218  1.00 88.89           H  
ATOM    844 HD12 LEU A  52      -3.472   0.240  -0.383  1.00 88.89           H  
ATOM    845 HD13 LEU A  52      -3.359   1.670  -1.429  1.00 88.89           H  
ATOM    846  CD2 LEU A  52      -5.001  -0.187  -2.544  1.00 88.89           C  
ATOM    847 HD21 LEU A  52      -5.418  -0.537  -1.600  1.00 88.89           H  
ATOM    848 HD22 LEU A  52      -5.361  -0.873  -3.311  1.00 88.89           H  
ATOM    849 HD23 LEU A  52      -5.349   0.823  -2.759  1.00 88.89           H  
ATOM    850  N   VAL A  53      -3.582   0.899  -7.113  1.00 86.38           N  
ATOM    851  H   VAL A  53      -4.544   1.005  -6.823  1.00 86.38           H  
ATOM    852  CA  VAL A  53      -3.128   1.648  -8.290  1.00 86.38           C  
ATOM    853  HA  VAL A  53      -2.054   1.514  -8.414  1.00 86.38           H  
ATOM    854  C   VAL A  53      -3.398   3.118  -8.034  1.00 86.38           C  
ATOM    855  CB  VAL A  53      -3.796   1.176  -9.595  1.00 86.38           C  
ATOM    856  HB  VAL A  53      -4.858   1.418  -9.573  1.00 86.38           H  
ATOM    857  O   VAL A  53      -4.541   3.509  -7.864  1.00 86.38           O  
ATOM    858  CG1 VAL A  53      -3.170   1.888 -10.799  1.00 86.38           C  
ATOM    859 HG11 VAL A  53      -3.639   1.547 -11.722  1.00 86.38           H  
ATOM    860 HG12 VAL A  53      -2.098   1.699 -10.845  1.00 86.38           H  
ATOM    861 HG13 VAL A  53      -3.320   2.965 -10.715  1.00 86.38           H  
ATOM    862  CG2 VAL A  53      -3.653  -0.339  -9.798  1.00 86.38           C  
ATOM    863 HG21 VAL A  53      -4.084  -0.623 -10.758  1.00 86.38           H  
ATOM    864 HG22 VAL A  53      -2.601  -0.623  -9.775  1.00 86.38           H  
ATOM    865 HG23 VAL A  53      -4.192  -0.871  -9.014  1.00 86.38           H  
ATOM    866  N   CYS A  54      -2.354   3.929  -7.979  1.00 81.73           N  
ATOM    867  H   CYS A  54      -1.450   3.547  -8.218  1.00 81.73           H  
ATOM    868  CA  CYS A  54      -2.452   5.374  -7.851  1.00 81.73           C  
ATOM    869  HA  CYS A  54      -3.433   5.678  -7.485  1.00 81.73           H  
ATOM    870  C   CYS A  54      -2.245   5.992  -9.231  1.00 81.73           C  
ATOM    871  CB  CYS A  54      -1.385   5.825  -6.845  1.00 81.73           C  
ATOM    872  HB2 CYS A  54      -0.500   5.197  -6.938  1.00 81.73           H  
ATOM    873  HB3 CYS A  54      -1.777   5.743  -5.831  1.00 81.73           H  
ATOM    874  O   CYS A  54      -1.171   5.825  -9.799  1.00 81.73           O  
ATOM    875  SG  CYS A  54      -0.900   7.535  -7.192  1.00 81.73           S  
ATOM    876  HG  CYS A  54      -0.580   7.329  -8.473  1.00 81.73           H  
ATOM    877  N   PHE A  55      -3.194   6.765  -9.736  1.00 78.08           N  
ATOM    878  H   PHE A  55      -4.036   6.919  -9.200  1.00 78.08           H  
ATOM    879  CA  PHE A  55      -3.048   7.516 -10.986  1.00 78.08           C  
ATOM    880  HA  PHE A  55      -2.112   7.237 -11.469  1.00 78.08           H  
ATOM    881  C   PHE A  55      -2.960   9.005 -10.668  1.00 78.08           C  
ATOM    882  CB  PHE A  55      -4.158   7.187 -11.997  1.00 78.08           C  
ATOM    883  HB2 PHE A  55      -3.697   6.865 -12.931  1.00 78.08           H  
ATOM    884  HB3 PHE A  55      -4.719   8.093 -12.226  1.00 78.08           H  
ATOM    885  O   PHE A  55      -3.755   9.542  -9.898  1.00 78.08           O  
ATOM    886  CG  PHE A  55      -5.136   6.129 -11.538  1.00 78.08           C  
ATOM    887  CD1 PHE A  55      -4.974   4.782 -11.911  1.00 78.08           C  
ATOM    888  HD1 PHE A  55      -4.161   4.499 -12.563  1.00 78.08           H  
ATOM    889  CD2 PHE A  55      -6.180   6.501 -10.679  1.00 78.08           C  
ATOM    890  HD2 PHE A  55      -6.293   7.533 -10.380  1.00 78.08           H  
ATOM    891  CE1 PHE A  55      -5.915   3.825 -11.493  1.00 78.08           C  
ATOM    892  HE1 PHE A  55      -5.845   2.803 -11.835  1.00 78.08           H  
ATOM    893  CE2 PHE A  55      -7.071   5.529 -10.211  1.00 78.08           C  
ATOM    894  HE2 PHE A  55      -7.845   5.786  -9.504  1.00 78.08           H  
ATOM    895  CZ  PHE A  55      -6.990   4.220 -10.683  1.00 78.08           C  
ATOM    896  HZ  PHE A  55      -7.794   3.539 -10.449  1.00 78.08           H  
ATOM    897  N   ARG A  56      -1.945   9.648 -11.239  1.00 73.94           N  
ATOM    898  H   ARG A  56      -1.373   9.119 -11.881  1.00 73.94           H  
ATOM    899  CA  ARG A  56      -1.650  11.078 -11.119  1.00 73.94           C  
ATOM    900  HA  ARG A  56      -2.253  11.522 -10.328  1.00 73.94           H  
ATOM    901  C   ARG A  56      -2.029  11.822 -12.392  1.00 73.94           C  
ATOM    902  CB  ARG A  56      -0.159  11.274 -10.810  1.00 73.94           C  
ATOM    903  HB2 ARG A  56       0.436  10.801 -11.591  1.00 73.94           H  
ATOM    904  HB3 ARG A  56       0.064  12.341 -10.814  1.00 73.94           H  
ATOM    905  O   ARG A  56      -2.465  12.959 -12.282  1.00 73.94           O  
ATOM    906  CG  ARG A  56       0.225  10.692  -9.441  1.00 73.94           C  
ATOM    907  HG2 ARG A  56      -0.340  11.217  -8.670  1.00 73.94           H  
ATOM    908  HG3 ARG A  56      -0.033   9.634  -9.394  1.00 73.94           H  
ATOM    909  CD  ARG A  56       1.721  10.846  -9.147  1.00 73.94           C  
ATOM    910  HD2 ARG A  56       2.018  11.874  -9.354  1.00 73.94           H  
ATOM    911  HD3 ARG A  56       1.890  10.647  -8.089  1.00 73.94           H  
ATOM    912  NE  ARG A  56       2.536   9.936  -9.966  1.00 73.94           N  
ATOM    913  HE  ARG A  56       2.710  10.232 -10.916  1.00 73.94           H  
ATOM    914  NH1 ARG A  56       3.185   8.368  -8.405  1.00 73.94           N  
ATOM    915 HH11 ARG A  56       3.763   7.564  -8.205  1.00 73.94           H  
ATOM    916 HH12 ARG A  56       2.642   8.794  -7.667  1.00 73.94           H  
ATOM    917  NH2 ARG A  56       3.841   8.155 -10.494  1.00 73.94           N  
ATOM    918 HH21 ARG A  56       3.858   8.440 -11.463  1.00 73.94           H  
ATOM    919 HH22 ARG A  56       4.301   7.311 -10.184  1.00 73.94           H  
ATOM    920  CZ  ARG A  56       3.171   8.835  -9.620  1.00 73.94           C  
ATOM    921  N   SER A  57      -1.870  11.175 -13.547  1.00 77.18           N  
ATOM    922  H   SER A  57      -1.460  10.252 -13.537  1.00 77.18           H  
ATOM    923  CA  SER A  57      -2.416  11.623 -14.826  1.00 77.18           C  
ATOM    924  HA  SER A  57      -3.350  12.141 -14.609  1.00 77.18           H  
ATOM    925  C   SER A  57      -2.748  10.454 -15.758  1.00 77.18           C  
ATOM    926  CB  SER A  57      -1.493  12.623 -15.522  1.00 77.18           C  
ATOM    927  HB2 SER A  57      -1.295  13.454 -14.845  1.00 77.18           H  
ATOM    928  HB3 SER A  57      -2.005  13.018 -16.399  1.00 77.18           H  
ATOM    929  O   SER A  57      -2.235   9.346 -15.581  1.00 77.18           O  
ATOM    930  OG  SER A  57      -0.269  12.028 -15.923  1.00 77.18           O  
ATOM    931  HG  SER A  57       0.199  12.711 -16.408  1.00 77.18           H  
ATOM    932  N   GLY A  58      -3.573  10.714 -16.763  1.00 80.55           N  
ATOM    933  H   GLY A  58      -3.972  11.642 -16.773  1.00 80.55           H  
ATOM    934  CA  GLY A  58      -4.251   9.761 -17.619  1.00 80.55           C  
ATOM    935  HA2 GLY A  58      -4.355  10.200 -18.612  1.00 80.55           H  
ATOM    936  HA3 GLY A  58      -3.636   8.865 -17.709  1.00 80.55           H  
ATOM    937  C   GLY A  58      -5.636   9.338 -17.118  1.00 80.55           C  
ATOM    938  O   GLY A  58      -5.988   9.470 -15.946  1.00 80.55           O  
ATOM    939  N   LYS A  59      -6.403   8.731 -18.026  1.00 81.73           N  
ATOM    940  H   LYS A  59      -6.043   8.656 -18.966  1.00 81.73           H  
ATOM    941  CA  LYS A  59      -7.652   8.029 -17.715  1.00 81.73           C  
ATOM    942  HA  LYS A  59      -7.993   8.320 -16.721  1.00 81.73           H  
ATOM    943  C   LYS A  59      -7.431   6.528 -17.693  1.00 81.73           C  
ATOM    944  CB  LYS A  59      -8.743   8.408 -18.717  1.00 81.73           C  
ATOM    945  HB2 LYS A  59      -9.590   7.732 -18.601  1.00 81.73           H  
ATOM    946  HB3 LYS A  59      -8.358   8.318 -19.733  1.00 81.73           H  
ATOM    947  O   LYS A  59      -6.690   5.975 -18.509  1.00 81.73           O  
ATOM    948  CG  LYS A  59      -9.221   9.838 -18.470  1.00 81.73           C  
ATOM    949  HG2 LYS A  59      -8.381  10.528 -18.543  1.00 81.73           H  
ATOM    950  HG3 LYS A  59      -9.648   9.905 -17.470  1.00 81.73           H  
ATOM    951  CD  LYS A  59     -10.278  10.216 -19.504  1.00 81.73           C  
ATOM    952  HD2 LYS A  59      -9.847  10.166 -20.504  1.00 81.73           H  
ATOM    953  HD3 LYS A  59     -11.113   9.519 -19.430  1.00 81.73           H  
ATOM    954  CE  LYS A  59     -10.757  11.631 -19.200  1.00 81.73           C  
ATOM    955  HE2 LYS A  59     -11.108  11.656 -18.169  1.00 81.73           H  
ATOM    956  HE3 LYS A  59      -9.913  12.316 -19.287  1.00 81.73           H  
ATOM    957  NZ  LYS A  59     -11.849  12.011 -20.121  1.00 81.73           N  
ATOM    958  HZ1 LYS A  59     -12.147  12.957 -19.928  1.00 81.73           H  
ATOM    959  HZ2 LYS A  59     -11.543  11.921 -21.079  1.00 81.73           H  
ATOM    960  HZ3 LYS A  59     -12.630  11.390 -19.961  1.00 81.73           H  
ATOM    961  N   LEU A  60      -8.114   5.849 -16.778  1.00 84.97           N  
ATOM    962  H   LEU A  60      -8.719   6.369 -16.158  1.00 84.97           H  
ATOM    963  CA  LEU A  60      -8.091   4.396 -16.682  1.00 84.97           C  
ATOM    964  HA  LEU A  60      -7.605   3.991 -17.569  1.00 84.97           H  
ATOM    965  C   LEU A  60      -9.519   3.865 -16.670  1.00 84.97           C  
ATOM    966  CB  LEU A  60      -7.228   3.981 -15.476  1.00 84.97           C  
ATOM    967  HB2 LEU A  60      -7.547   4.530 -14.591  1.00 84.97           H  
ATOM    968  HB3 LEU A  60      -6.211   4.307 -15.693  1.00 84.97           H  
ATOM    969  O   LEU A  60     -10.317   4.213 -15.811  1.00 84.97           O  
ATOM    970  CG  LEU A  60      -7.221   2.466 -15.172  1.00 84.97           C  
ATOM    971  HG  LEU A  60      -7.458   1.900 -16.072  1.00 84.97           H  
ATOM    972  CD1 LEU A  60      -5.847   2.003 -14.673  1.00 84.97           C  
ATOM    973 HD11 LEU A  60      -5.255   1.701 -15.537  1.00 84.97           H  
ATOM    974 HD12 LEU A  60      -5.340   2.812 -14.149  1.00 84.97           H  
ATOM    975 HD13 LEU A  60      -5.932   1.140 -14.012  1.00 84.97           H  
ATOM    976  CD2 LEU A  60      -8.240   2.111 -14.086  1.00 84.97           C  
ATOM    977 HD21 LEU A  60      -8.057   2.720 -13.200  1.00 84.97           H  
ATOM    978 HD22 LEU A  60      -9.253   2.297 -14.444  1.00 84.97           H  
ATOM    979 HD23 LEU A  60      -8.155   1.058 -13.818  1.00 84.97           H  
ATOM    980  N   THR A  61      -9.836   2.977 -17.603  1.00 85.99           N  
ATOM    981  H   THR A  61      -9.127   2.734 -18.280  1.00 85.99           H  
ATOM    982  CA  THR A  61     -11.047   2.157 -17.533  1.00 85.99           C  
ATOM    983  HA  THR A  61     -11.723   2.548 -16.773  1.00 85.99           H  
ATOM    984  C   THR A  61     -10.645   0.749 -17.142  1.00 85.99           C  
ATOM    985  CB  THR A  61     -11.817   2.155 -18.855  1.00 85.99           C  
ATOM    986  HB  THR A  61     -11.212   1.686 -19.630  1.00 85.99           H  
ATOM    987  O   THR A  61      -9.803   0.137 -17.798  1.00 85.99           O  
ATOM    988  CG2 THR A  61     -13.142   1.403 -18.749  1.00 85.99           C  
ATOM    989 HG21 THR A  61     -13.745   1.826 -17.946  1.00 85.99           H  
ATOM    990 HG22 THR A  61     -12.968   0.345 -18.552  1.00 85.99           H  
ATOM    991 HG23 THR A  61     -13.687   1.499 -19.688  1.00 85.99           H  
ATOM    992  OG1 THR A  61     -12.106   3.472 -19.247  1.00 85.99           O  
ATOM    993  HG1 THR A  61     -11.319   4.008 -19.121  1.00 85.99           H  
ATOM    994  N   ILE A  62     -11.246   0.210 -16.089  1.00 89.08           N  
ATOM    995  H   ILE A  62     -11.947   0.751 -15.604  1.00 89.08           H  
ATOM    996  CA  ILE A  62     -11.027  -1.169 -15.662  1.00 89.08           C  
ATOM    997  HA  ILE A  62     -10.399  -1.658 -16.406  1.00 89.08           H  
ATOM    998  C   ILE A  62     -12.348  -1.921 -15.628  1.00 89.08           C  
ATOM    999  CB  ILE A  62     -10.262  -1.222 -14.333  1.00 89.08           C  
ATOM   1000  HB  ILE A  62      -9.355  -0.632 -14.463  1.00 89.08           H  
ATOM   1001  O   ILE A  62     -13.361  -1.387 -15.193  1.00 89.08           O  
ATOM   1002  CG1 ILE A  62      -9.823  -2.672 -14.050  1.00 89.08           C  
ATOM   1003 HG12 ILE A  62      -9.323  -3.074 -14.931  1.00 89.08           H  
ATOM   1004 HG13 ILE A  62     -10.694  -3.296 -13.848  1.00 89.08           H  
ATOM   1005  CG2 ILE A  62     -11.089  -0.598 -13.195  1.00 89.08           C  
ATOM   1006 HG21 ILE A  62     -12.007  -1.164 -13.036  1.00 89.08           H  
ATOM   1007 HG22 ILE A  62     -11.349   0.432 -13.440  1.00 89.08           H  
ATOM   1008 HG23 ILE A  62     -10.528  -0.582 -12.260  1.00 89.08           H  
ATOM   1009  CD1 ILE A  62      -8.862  -2.774 -12.870  1.00 89.08           C  
ATOM   1010 HD11 ILE A  62      -8.485  -3.793 -12.786  1.00 89.08           H  
ATOM   1011 HD12 ILE A  62      -9.425  -2.545 -11.965  1.00 89.08           H  
ATOM   1012 HD13 ILE A  62      -8.027  -2.084 -12.993  1.00 89.08           H  
ATOM   1013  N   SER A  63     -12.348  -3.168 -16.078  1.00 87.92           N  
ATOM   1014  H   SER A  63     -11.488  -3.562 -16.433  1.00 87.92           H  
ATOM   1015  CA  SER A  63     -13.537  -4.019 -16.038  1.00 87.92           C  
ATOM   1016  HA  SER A  63     -14.225  -3.610 -15.298  1.00 87.92           H  
ATOM   1017  C   SER A  63     -13.208  -5.433 -15.593  1.00 87.92           C  
ATOM   1018  CB  SER A  63     -14.260  -4.033 -17.389  1.00 87.92           C  
ATOM   1019  HB2 SER A  63     -15.084  -4.746 -17.355  1.00 87.92           H  
ATOM   1020  HB3 SER A  63     -14.669  -3.042 -17.587  1.00 87.92           H  
ATOM   1021  O   SER A  63     -12.116  -5.932 -15.857  1.00 87.92           O  
ATOM   1022  OG  SER A  63     -13.361  -4.380 -18.428  1.00 87.92           O  
ATOM   1023  HG  SER A  63     -12.795  -3.614 -18.546  1.00 87.92           H  
ATOM   1024  N   ASN A  64     -14.154  -6.088 -14.936  1.00 85.80           N  
ATOM   1025  H   ASN A  64     -15.026  -5.601 -14.782  1.00 85.80           H  
ATOM   1026  CA  ASN A  64     -14.174  -7.537 -14.742  1.00 85.80           C  
ATOM   1027  HA  ASN A  64     -13.360  -7.988 -15.310  1.00 85.80           H  
ATOM   1028  C   ASN A  64     -15.478  -8.099 -15.352  1.00 85.80           C  
ATOM   1029  CB  ASN A  64     -13.915  -7.846 -13.247  1.00 85.80           C  
ATOM   1030  HB2 ASN A  64     -13.775  -8.918 -13.112  1.00 85.80           H  
ATOM   1031  HB3 ASN A  64     -12.986  -7.358 -12.952  1.00 85.80           H  
ATOM   1032  O   ASN A  64     -16.097  -7.450 -16.191  1.00 85.80           O  
ATOM   1033  CG  ASN A  64     -15.011  -7.384 -12.305  1.00 85.80           C  
ATOM   1034  ND2 ASN A  64     -14.734  -7.180 -11.041  1.00 85.80           N  
ATOM   1035 HD21 ASN A  64     -13.784  -7.233 -10.702  1.00 85.80           H  
ATOM   1036 HD22 ASN A  64     -15.486  -6.770 -10.506  1.00 85.80           H  
ATOM   1037  OD1 ASN A  64     -16.154  -7.255 -12.683  1.00 85.80           O  
ATOM   1038  N   ASN A  65     -15.901  -9.304 -14.962  1.00 80.36           N  
ATOM   1039  H   ASN A  65     -15.351  -9.816 -14.287  1.00 80.36           H  
ATOM   1040  CA  ASN A  65     -17.128  -9.921 -15.488  1.00 80.36           C  
ATOM   1041  HA  ASN A  65     -17.133  -9.813 -16.573  1.00 80.36           H  
ATOM   1042  C   ASN A  65     -18.438  -9.270 -14.990  1.00 80.36           C  
ATOM   1043  CB  ASN A  65     -17.118 -11.421 -15.148  1.00 80.36           C  
ATOM   1044  HB2 ASN A  65     -18.072 -11.855 -15.449  1.00 80.36           H  
ATOM   1045  HB3 ASN A  65     -17.024 -11.549 -14.070  1.00 80.36           H  
ATOM   1046  O   ASN A  65     -19.508  -9.648 -15.461  1.00 80.36           O  
ATOM   1047  CG  ASN A  65     -16.031 -12.215 -15.849  1.00 80.36           C  
ATOM   1048  ND2 ASN A  65     -15.851 -13.455 -15.460  1.00 80.36           N  
ATOM   1049 HD21 ASN A  65     -16.472 -13.864 -14.777  1.00 80.36           H  
ATOM   1050 HD22 ASN A  65     -15.162 -13.984 -15.976  1.00 80.36           H  
ATOM   1051  OD1 ASN A  65     -15.324 -11.761 -16.731  1.00 80.36           O  
ATOM   1052  N   HIS A  66     -18.374  -8.353 -14.024  1.00 76.96           N  
ATOM   1053  H   HIS A  66     -17.464  -8.049 -13.710  1.00 76.96           H  
ATOM   1054  CA  HIS A  66     -19.536  -7.760 -13.354  1.00 76.96           C  
ATOM   1055  HA  HIS A  66     -20.456  -8.089 -13.837  1.00 76.96           H  
ATOM   1056  C   HIS A  66     -19.533  -6.232 -13.412  1.00 76.96           C  
ATOM   1057  CB  HIS A  66     -19.556  -8.229 -11.891  1.00 76.96           C  
ATOM   1058  HB2 HIS A  66     -20.425  -7.794 -11.396  1.00 76.96           H  
ATOM   1059  HB3 HIS A  66     -18.668  -7.859 -11.379  1.00 76.96           H  
ATOM   1060  O   HIS A  66     -20.568  -5.627 -13.670  1.00 76.96           O  
ATOM   1061  CG  HIS A  66     -19.622  -9.727 -11.751  1.00 76.96           C  
ATOM   1062  CD2 HIS A  66     -18.664 -10.542 -11.216  1.00 76.96           C  
ATOM   1063  HD2 HIS A  66     -17.729 -10.210 -10.789  1.00 76.96           H  
ATOM   1064  ND1 HIS A  66     -20.639 -10.534 -12.199  1.00 76.96           N  
ATOM   1065  HD1 HIS A  66     -21.450 -10.222 -12.713  1.00 76.96           H  
ATOM   1066  CE1 HIS A  66     -20.305 -11.808 -11.935  1.00 76.96           C  
ATOM   1067  HE1 HIS A  66     -20.902 -12.669 -12.193  1.00 76.96           H  
ATOM   1068  NE2 HIS A  66     -19.098 -11.867 -11.344  1.00 76.96           N  
ATOM   1069  N   ASP A  67     -18.366  -5.625 -13.214  1.00 76.67           N  
ATOM   1070  H   ASP A  67     -17.555  -6.200 -13.037  1.00 76.67           H  
ATOM   1071  CA  ASP A  67     -18.204  -4.194 -13.019  1.00 76.67           C  
ATOM   1072  HA  ASP A  67     -19.181  -3.711 -13.035  1.00 76.67           H  
ATOM   1073  C   ASP A  67     -17.334  -3.600 -14.125  1.00 76.67           C  
ATOM   1074  CB  ASP A  67     -17.570  -3.918 -11.646  1.00 76.67           C  
ATOM   1075  HB2 ASP A  67     -17.540  -2.841 -11.482  1.00 76.67           H  
ATOM   1076  HB3 ASP A  67     -16.543  -4.281 -11.657  1.00 76.67           H  
ATOM   1077  O   ASP A  67     -16.343  -4.201 -14.550  1.00 76.67           O  
ATOM   1078  CG  ASP A  67     -18.318  -4.572 -10.481  1.00 76.67           C  
ATOM   1079  OD1 ASP A  67     -19.555  -4.423 -10.426  1.00 76.67           O  
ATOM   1080  OD2 ASP A  67     -17.620  -5.206  -9.647  1.00 76.67           O  
ATOM   1081  N   THR A  68     -17.665  -2.380 -14.545  1.00 84.45           N  
ATOM   1082  H   THR A  68     -18.486  -1.950 -14.145  1.00 84.45           H  
ATOM   1083  CA  THR A  68     -16.765  -1.502 -15.300  1.00 84.45           C  
ATOM   1084  HA  THR A  68     -15.773  -1.950 -15.349  1.00 84.45           H  
ATOM   1085  C   THR A  68     -16.654  -0.186 -14.549  1.00 84.45           C  
ATOM   1086  CB  THR A  68     -17.242  -1.281 -16.739  1.00 84.45           C  
ATOM   1087  HB  THR A  68     -18.242  -0.846 -16.737  1.00 84.45           H  
ATOM   1088  O   THR A  68     -17.664   0.453 -14.266  1.00 84.45           O  
ATOM   1089  CG2 THR A  68     -16.295  -0.382 -17.535  1.00 84.45           C  
ATOM   1090 HG21 THR A  68     -15.277  -0.766 -17.485  1.00 84.45           H  
ATOM   1091 HG22 THR A  68     -16.621  -0.346 -18.575  1.00 84.45           H  
ATOM   1092 HG23 THR A  68     -16.318   0.632 -17.135  1.00 84.45           H  
ATOM   1093  OG1 THR A  68     -17.275  -2.525 -17.399  1.00 84.45           O  
ATOM   1094  HG1 THR A  68     -17.811  -3.112 -16.861  1.00 84.45           H  
ATOM   1095  N   ILE A  69     -15.430   0.201 -14.204  1.00 86.19           N  
ATOM   1096  H   ILE A  69     -14.646  -0.356 -14.514  1.00 86.19           H  
ATOM   1097  CA  ILE A  69     -15.131   1.421 -13.462  1.00 86.19           C  
ATOM   1098  HA  ILE A  69     -16.065   1.942 -13.253  1.00 86.19           H  
ATOM   1099  C   ILE A  69     -14.284   2.331 -14.339  1.00 86.19           C  
ATOM   1100  CB  ILE A  69     -14.473   1.119 -12.098  1.00 86.19           C  
ATOM   1101  HB  ILE A  69     -13.501   0.655 -12.265  1.00 86.19           H  
ATOM   1102  O   ILE A  69     -13.250   1.922 -14.875  1.00 86.19           O  
ATOM   1103  CG1 ILE A  69     -15.359   0.123 -11.312  1.00 86.19           C  
ATOM   1104 HG12 ILE A  69     -16.403   0.425 -11.393  1.00 86.19           H  
ATOM   1105 HG13 ILE A  69     -15.258  -0.863 -11.767  1.00 86.19           H  
ATOM   1106  CG2 ILE A  69     -14.247   2.430 -11.321  1.00 86.19           C  
ATOM   1107 HG21 ILE A  69     -13.721   2.233 -10.387  1.00 86.19           H  
ATOM   1108 HG22 ILE A  69     -15.201   2.911 -11.104  1.00 86.19           H  
ATOM   1109 HG23 ILE A  69     -13.628   3.120 -11.894  1.00 86.19           H  
ATOM   1110  CD1 ILE A  69     -15.032  -0.017  -9.826  1.00 86.19           C  
ATOM   1111 HD11 ILE A  69     -15.531  -0.906  -9.440  1.00 86.19           H  
ATOM   1112 HD12 ILE A  69     -15.398   0.852  -9.280  1.00 86.19           H  
ATOM   1113 HD13 ILE A  69     -13.955  -0.097  -9.680  1.00 86.19           H  
ATOM   1114  N   TYR A  70     -14.746   3.569 -14.457  1.00 83.31           N  
ATOM   1115  H   TYR A  70     -15.587   3.816 -13.956  1.00 83.31           H  
ATOM   1116  CA  TYR A  70     -14.050   4.658 -15.119  1.00 83.31           C  
ATOM   1117  HA  TYR A  70     -13.288   4.261 -15.789  1.00 83.31           H  
ATOM   1118  C   TYR A  70     -13.370   5.504 -14.045  1.00 83.31           C  
ATOM   1119  CB  TYR A  70     -15.049   5.463 -15.958  1.00 83.31           C  
ATOM   1120  HB2 TYR A  70     -14.517   6.276 -16.450  1.00 83.31           H  
ATOM   1121  HB3 TYR A  70     -15.792   5.912 -15.299  1.00 83.31           H  
ATOM   1122  O   TYR A  70     -14.018   5.963 -13.105  1.00 83.31           O  
ATOM   1123  CG  TYR A  70     -15.761   4.630 -17.009  1.00 83.31           C  
ATOM   1124  CD1 TYR A  70     -15.189   4.476 -18.285  1.00 83.31           C  
ATOM   1125  HD1 TYR A  70     -14.252   4.959 -18.518  1.00 83.31           H  
ATOM   1126  CD2 TYR A  70     -16.981   3.991 -16.705  1.00 83.31           C  
ATOM   1127  HD2 TYR A  70     -17.425   4.109 -15.727  1.00 83.31           H  
ATOM   1128  CE1 TYR A  70     -15.835   3.695 -19.262  1.00 83.31           C  
ATOM   1129  HE1 TYR A  70     -15.388   3.587 -20.239  1.00 83.31           H  
ATOM   1130  CE2 TYR A  70     -17.626   3.201 -17.674  1.00 83.31           C  
ATOM   1131  HE2 TYR A  70     -18.560   2.708 -17.450  1.00 83.31           H  
ATOM   1132  OH  TYR A  70     -17.683   2.300 -19.893  1.00 83.31           O  
ATOM   1133  HH  TYR A  70     -17.220   2.331 -20.733  1.00 83.31           H  
ATOM   1134  CZ  TYR A  70     -17.056   3.056 -18.955  1.00 83.31           C  
ATOM   1135  N   CYS A  71     -12.057   5.650 -14.164  1.00 81.41           N  
ATOM   1136  H   CYS A  71     -11.588   5.220 -14.948  1.00 81.41           H  
ATOM   1137  CA  CYS A  71     -11.209   6.351 -13.216  1.00 81.41           C  
ATOM   1138  HA  CYS A  71     -11.791   6.674 -12.352  1.00 81.41           H  
ATOM   1139  C   CYS A  71     -10.615   7.577 -13.906  1.00 81.41           C  
ATOM   1140  CB  CYS A  71     -10.093   5.413 -12.738  1.00 81.41           C  
ATOM   1141  HB2 CYS A  71      -9.447   5.195 -13.588  1.00 81.41           H  
ATOM   1142  HB3 CYS A  71      -9.498   5.920 -11.978  1.00 81.41           H  
ATOM   1143  O   CYS A  71      -9.916   7.440 -14.916  1.00 81.41           O  
ATOM   1144  SG  CYS A  71     -10.753   3.852 -12.081  1.00 81.41           S  
ATOM   1145  HG  CYS A  71      -9.654   3.129 -12.314  1.00 81.41           H  
ATOM   1146  N   ASP A  72     -10.857   8.745 -13.323  1.00 76.24           N  
ATOM   1147  H   ASP A  72     -11.434   8.770 -12.495  1.00 76.24           H  
ATOM   1148  CA  ASP A  72     -10.224  10.000 -13.719  1.00 76.24           C  
ATOM   1149  HA  ASP A  72      -9.828   9.902 -14.730  1.00 76.24           H  
ATOM   1150  C   ASP A  72      -9.028  10.318 -12.803  1.00 76.24           C  
ATOM   1151  CB  ASP A  72     -11.275  11.121 -13.753  1.00 76.24           C  
ATOM   1152  HB2 ASP A  72     -10.771  12.074 -13.915  1.00 76.24           H  
ATOM   1153  HB3 ASP A  72     -11.780  11.170 -12.788  1.00 76.24           H  
ATOM   1154  O   ASP A  72      -8.851   9.732 -11.734  1.00 76.24           O  
ATOM   1155  CG  ASP A  72     -12.301  10.931 -14.881  1.00 76.24           C  
ATOM   1156  OD1 ASP A  72     -11.877  10.809 -16.058  1.00 76.24           O  
ATOM   1157  OD2 ASP A  72     -13.512  10.945 -14.568  1.00 76.24           O  
ATOM   1158  N   GLU A  73      -8.161  11.227 -13.231  1.00 71.27           N  
ATOM   1159  H   GLU A  73      -8.335  11.697 -14.108  1.00 71.27           H  
ATOM   1160  CA  GLU A  73      -7.017  11.678 -12.438  1.00 71.27           C  
ATOM   1161  HA  GLU A  73      -6.687  10.830 -11.837  1.00 71.27           H  
ATOM   1162  C   GLU A  73      -7.379  12.852 -11.501  1.00 71.27           C  
ATOM   1163  CB  GLU A  73      -5.854  12.055 -13.368  1.00 71.27           C  
ATOM   1164  HB2 GLU A  73      -4.960  12.212 -12.764  1.00 71.27           H  
ATOM   1165  HB3 GLU A  73      -5.660  11.223 -14.045  1.00 71.27           H  
ATOM   1166  O   GLU A  73      -8.204  13.694 -11.862  1.00 71.27           O  
ATOM   1167  CG  GLU A  73      -6.145  13.339 -14.173  1.00 71.27           C  
ATOM   1168  HG2 GLU A  73      -7.150  13.287 -14.591  1.00 71.27           H  
ATOM   1169  HG3 GLU A  73      -6.105  14.194 -13.498  1.00 71.27           H  
ATOM   1170  CD  GLU A  73      -5.168  13.567 -15.323  1.00 71.27           C  
ATOM   1171  OE1 GLU A  73      -4.415  14.559 -15.335  1.00 71.27           O  
ATOM   1172  OE2 GLU A  73      -5.135  12.715 -16.222  1.00 71.27           O  
ATOM   1173  N   PRO A  74      -6.715  12.992 -10.339  1.00 75.77           N  
ATOM   1174  CA  PRO A  74      -5.951  11.971  -9.632  1.00 75.77           C  
ATOM   1175  HA  PRO A  74      -5.343  11.390 -10.326  1.00 75.77           H  
ATOM   1176  C   PRO A  74      -6.877  11.036  -8.836  1.00 75.77           C  
ATOM   1177  CB  PRO A  74      -5.026  12.760  -8.705  1.00 75.77           C  
ATOM   1178  HB2 PRO A  74      -4.152  13.091  -9.266  1.00 75.77           H  
ATOM   1179  HB3 PRO A  74      -4.725  12.184  -7.830  1.00 75.77           H  
ATOM   1180  O   PRO A  74      -7.929  11.440  -8.347  1.00 75.77           O  
ATOM   1181  CG  PRO A  74      -5.881  13.972  -8.326  1.00 75.77           C  
ATOM   1182  HG2 PRO A  74      -5.266  14.834  -8.066  1.00 75.77           H  
ATOM   1183  HG3 PRO A  74      -6.542  13.712  -7.500  1.00 75.77           H  
ATOM   1184  CD  PRO A  74      -6.713  14.236  -9.583  1.00 75.77           C  
ATOM   1185  HD2 PRO A  74      -7.728  14.527  -9.313  1.00 75.77           H  
ATOM   1186  HD3 PRO A  74      -6.247  15.017 -10.182  1.00 75.77           H  
ATOM   1187  N   GLY A  75      -6.444   9.799  -8.605  1.00 78.39           N  
ATOM   1188  H   GLY A  75      -5.561   9.502  -8.996  1.00 78.39           H  
ATOM   1189  CA  GLY A  75      -7.221   8.866  -7.794  1.00 78.39           C  
ATOM   1190  HA2 GLY A  75      -7.505   9.356  -6.863  1.00 78.39           H  
ATOM   1191  HA3 GLY A  75      -8.142   8.619  -8.323  1.00 78.39           H  
ATOM   1192  C   GLY A  75      -6.482   7.584  -7.444  1.00 78.39           C  
ATOM   1193  O   GLY A  75      -5.336   7.362  -7.840  1.00 78.39           O  
ATOM   1194  N   MET A  76      -7.147   6.732  -6.669  1.00 85.46           N  
ATOM   1195  H   MET A  76      -8.072   6.998  -6.364  1.00 85.46           H  
ATOM   1196  CA  MET A  76      -6.625   5.445  -6.235  1.00 85.46           C  
ATOM   1197  HA  MET A  76      -5.736   5.225  -6.826  1.00 85.46           H  
ATOM   1198  C   MET A  76      -7.639   4.330  -6.464  1.00 85.46           C  
ATOM   1199  CB  MET A  76      -6.190   5.529  -4.771  1.00 85.46           C  
ATOM   1200  HB2 MET A  76      -5.512   6.377  -4.675  1.00 85.46           H  
ATOM   1201  HB3 MET A  76      -7.064   5.711  -4.147  1.00 85.46           H  
ATOM   1202  O   MET A  76      -8.767   4.381  -5.977  1.00 85.46           O  
ATOM   1203  CG  MET A  76      -5.451   4.268  -4.297  1.00 85.46           C  
ATOM   1204  HG2 MET A  76      -4.600   4.102  -4.958  1.00 85.46           H  
ATOM   1205  HG3 MET A  76      -6.113   3.406  -4.375  1.00 85.46           H  
ATOM   1206  SD  MET A  76      -4.834   4.376  -2.592  1.00 85.46           S  
ATOM   1207  CE  MET A  76      -6.400   4.189  -1.696  1.00 85.46           C  
ATOM   1208  HE1 MET A  76      -7.187   4.771  -2.176  1.00 85.46           H  
ATOM   1209  HE2 MET A  76      -6.688   3.138  -1.681  1.00 85.46           H  
ATOM   1210  HE3 MET A  76      -6.275   4.546  -0.674  1.00 85.46           H  
ATOM   1211  N   LEU A  77      -7.195   3.295  -7.167  1.00 88.05           N  
ATOM   1212  H   LEU A  77      -6.263   3.364  -7.549  1.00 88.05           H  
ATOM   1213  CA  LEU A  77      -7.870   2.015  -7.291  1.00 88.05           C  
ATOM   1214  HA  LEU A  77      -8.944   2.197  -7.252  1.00 88.05           H  
ATOM   1215  C   LEU A  77      -7.455   1.079  -6.167  1.00 88.05           C  
ATOM   1216  CB  LEU A  77      -7.495   1.343  -8.615  1.00 88.05           C  
ATOM   1217  HB2 LEU A  77      -6.674   0.651  -8.429  1.00 88.05           H  
ATOM   1218  HB3 LEU A  77      -7.076   2.084  -9.295  1.00 88.05           H  
ATOM   1219  O   LEU A  77      -6.272   0.980  -5.837  1.00 88.05           O  
ATOM   1220  CG  LEU A  77      -8.601   0.547  -9.321  1.00 88.05           C  
ATOM   1221  HG  LEU A  77      -8.849  -0.334  -8.729  1.00 88.05           H  
ATOM   1222  CD1 LEU A  77      -9.880   1.328  -9.613  1.00 88.05           C  
ATOM   1223 HD11 LEU A  77     -10.438   1.511  -8.694  1.00 88.05           H  
ATOM   1224 HD12 LEU A  77      -9.637   2.288 -10.068  1.00 88.05           H  
ATOM   1225 HD13 LEU A  77     -10.527   0.768 -10.288  1.00 88.05           H  
ATOM   1226  CD2 LEU A  77      -7.998   0.115 -10.656  1.00 88.05           C  
ATOM   1227 HD21 LEU A  77      -7.761   0.989 -11.263  1.00 88.05           H  
ATOM   1228 HD22 LEU A  77      -7.091  -0.467 -10.490  1.00 88.05           H  
ATOM   1229 HD23 LEU A  77      -8.716  -0.499 -11.201  1.00 88.05           H  
ATOM   1230  N   VAL A  78      -8.410   0.299  -5.694  1.00 89.79           N  
ATOM   1231  H   VAL A  78      -9.352   0.484  -6.008  1.00 89.79           H  
ATOM   1232  CA  VAL A  78      -8.207  -0.879  -4.867  1.00 89.79           C  
ATOM   1233  HA  VAL A  78      -7.144  -1.007  -4.665  1.00 89.79           H  
ATOM   1234  C   VAL A  78      -8.712  -2.083  -5.643  1.00 89.79           C  
ATOM   1235  CB  VAL A  78      -8.947  -0.752  -3.530  1.00 89.79           C  
ATOM   1236  HB  VAL A  78     -10.020  -0.782  -3.714  1.00 89.79           H  
ATOM   1237  O   VAL A  78      -9.879  -2.139  -6.031  1.00 89.79           O  
ATOM   1238  CG1 VAL A  78      -8.610  -1.932  -2.627  1.00 89.79           C  
ATOM   1239 HG11 VAL A  78      -7.535  -1.957  -2.448  1.00 89.79           H  
ATOM   1240 HG12 VAL A  78      -8.926  -2.869  -3.085  1.00 89.79           H  
ATOM   1241 HG13 VAL A  78      -9.146  -1.823  -1.684  1.00 89.79           H  
ATOM   1242  CG2 VAL A  78      -8.622   0.550  -2.784  1.00 89.79           C  
ATOM   1243 HG21 VAL A  78      -9.117   0.546  -1.813  1.00 89.79           H  
ATOM   1244 HG22 VAL A  78      -8.991   1.405  -3.352  1.00 89.79           H  
ATOM   1245 HG23 VAL A  78      -7.546   0.649  -2.641  1.00 89.79           H  
ATOM   1246  N   LEU A  79      -7.835  -3.056  -5.859  1.00 90.81           N  
ATOM   1247  H   LEU A  79      -6.888  -2.925  -5.534  1.00 90.81           H  
ATOM   1248  CA  LEU A  79      -8.159  -4.315  -6.512  1.00 90.81           C  
ATOM   1249  HA  LEU A  79      -9.191  -4.300  -6.861  1.00 90.81           H  
ATOM   1250  C   LEU A  79      -8.029  -5.445  -5.505  1.00 90.81           C  
ATOM   1251  CB  LEU A  79      -7.243  -4.547  -7.725  1.00 90.81           C  
ATOM   1252  HB2 LEU A  79      -7.552  -5.467  -8.221  1.00 90.81           H  
ATOM   1253  HB3 LEU A  79      -6.227  -4.689  -7.357  1.00 90.81           H  
ATOM   1254  O   LEU A  79      -6.941  -5.715  -4.986  1.00 90.81           O  
ATOM   1255  CG  LEU A  79      -7.225  -3.408  -8.750  1.00 90.81           C  
ATOM   1256  HG  LEU A  79      -6.903  -2.480  -8.278  1.00 90.81           H  
ATOM   1257  CD1 LEU A  79      -6.256  -3.724  -9.891  1.00 90.81           C  
ATOM   1258 HD11 LEU A  79      -5.252  -3.864  -9.489  1.00 90.81           H  
ATOM   1259 HD12 LEU A  79      -6.569  -4.631 -10.408  1.00 90.81           H  
ATOM   1260 HD13 LEU A  79      -6.240  -2.895 -10.598  1.00 90.81           H  
ATOM   1261  CD2 LEU A  79      -8.614  -3.221  -9.334  1.00 90.81           C  
ATOM   1262 HD21 LEU A  79      -8.952  -4.132  -9.826  1.00 90.81           H  
ATOM   1263 HD22 LEU A  79      -8.570  -2.403 -10.053  1.00 90.81           H  
ATOM   1264 HD23 LEU A  79      -9.318  -2.935  -8.552  1.00 90.81           H  
ATOM   1265  N   LYS A  80      -9.140  -6.145  -5.272  1.00 89.98           N  
ATOM   1266  H   LYS A  80      -9.998  -5.839  -5.707  1.00 89.98           H  
ATOM   1267  CA  LYS A  80      -9.126  -7.425  -4.565  1.00 89.98           C  
ATOM   1268  HA  LYS A  80      -8.722  -7.263  -3.566  1.00 89.98           H  
ATOM   1269  C   LYS A  80      -8.217  -8.411  -5.310  1.00 89.98           C  
ATOM   1270  CB  LYS A  80     -10.568  -7.942  -4.453  1.00 89.98           C  
ATOM   1271  HB2 LYS A  80     -10.929  -8.222  -5.442  1.00 89.98           H  
ATOM   1272  HB3 LYS A  80     -11.209  -7.149  -4.066  1.00 89.98           H  
ATOM   1273  O   LYS A  80      -8.175  -8.408  -6.541  1.00 89.98           O  
ATOM   1274  CG  LYS A  80     -10.657  -9.153  -3.520  1.00 89.98           C  
ATOM   1275  HG2 LYS A  80     -10.334  -8.858  -2.522  1.00 89.98           H  
ATOM   1276  HG3 LYS A  80      -9.986  -9.936  -3.874  1.00 89.98           H  
ATOM   1277  CD  LYS A  80     -12.072  -9.727  -3.429  1.00 89.98           C  
ATOM   1278  HD2 LYS A  80     -12.730  -8.989  -2.969  1.00 89.98           H  
ATOM   1279  HD3 LYS A  80     -12.451  -9.962  -4.423  1.00 89.98           H  
ATOM   1280  CE  LYS A  80     -12.054 -10.988  -2.560  1.00 89.98           C  
ATOM   1281  HE2 LYS A  80     -13.073 -11.230  -2.256  1.00 89.98           H  
ATOM   1282  HE3 LYS A  80     -11.504 -10.760  -1.647  1.00 89.98           H  
ATOM   1283  NZ  LYS A  80     -11.430 -12.146  -3.252  1.00 89.98           N  
ATOM   1284  HZ1 LYS A  80     -10.532 -11.896  -3.640  1.00 89.98           H  
ATOM   1285  HZ2 LYS A  80     -11.301 -12.899  -2.591  1.00 89.98           H  
ATOM   1286  HZ3 LYS A  80     -12.017 -12.478  -4.004  1.00 89.98           H  
ATOM   1287  N   LYS A  81      -7.524  -9.289  -4.587  1.00 86.73           N  
ATOM   1288  H   LYS A  81      -7.617  -9.268  -3.581  1.00 86.73           H  
ATOM   1289  CA  LYS A  81      -6.806 -10.403  -5.223  1.00 86.73           C  
ATOM   1290  HA  LYS A  81      -6.267 -10.011  -6.086  1.00 86.73           H  
ATOM   1291  C   LYS A  81      -7.755 -11.478  -5.765  1.00 86.73           C  
ATOM   1292  CB  LYS A  81      -5.763 -10.988  -4.270  1.00 86.73           C  
ATOM   1293  HB2 LYS A  81      -5.114 -11.632  -4.864  1.00 86.73           H  
ATOM   1294  HB3 LYS A  81      -5.161 -10.181  -3.855  1.00 86.73           H  
ATOM   1295  O   LYS A  81      -8.931 -11.521  -5.394  1.00 86.73           O  
ATOM   1296  CG  LYS A  81      -6.340 -11.817  -3.117  1.00 86.73           C  
ATOM   1297  HG2 LYS A  81      -7.005 -12.589  -3.504  1.00 86.73           H  
ATOM   1298  HG3 LYS A  81      -6.906 -11.171  -2.445  1.00 86.73           H  
ATOM   1299  CD  LYS A  81      -5.185 -12.479  -2.358  1.00 86.73           C  
ATOM   1300  HD2 LYS A  81      -4.699 -11.738  -1.724  1.00 86.73           H  
ATOM   1301  HD3 LYS A  81      -4.454 -12.861  -3.070  1.00 86.73           H  
ATOM   1302  CE  LYS A  81      -5.661 -13.661  -1.518  1.00 86.73           C  
ATOM   1303  HE2 LYS A  81      -6.110 -14.403  -2.178  1.00 86.73           H  
ATOM   1304  HE3 LYS A  81      -6.413 -13.337  -0.798  1.00 86.73           H  
ATOM   1305  NZ  LYS A  81      -4.515 -14.264  -0.809  1.00 86.73           N  
ATOM   1306  HZ1 LYS A  81      -3.768 -14.547  -1.426  1.00 86.73           H  
ATOM   1307  HZ2 LYS A  81      -4.132 -13.628  -0.124  1.00 86.73           H  
ATOM   1308  HZ3 LYS A  81      -4.797 -15.090  -0.301  1.00 86.73           H  
ATOM   1309  N   GLU A  82      -7.210 -12.390  -6.564  1.00 79.19           N  
ATOM   1310  H   GLU A  82      -6.251 -12.248  -6.850  1.00 79.19           H  
ATOM   1311  CA  GLU A  82      -7.919 -13.530  -7.155  1.00 79.19           C  
ATOM   1312  HA  GLU A  82      -7.213 -14.041  -7.810  1.00 79.19           H  
ATOM   1313  C   GLU A  82      -9.067 -13.090  -8.079  1.00 79.19           C  
ATOM   1314  CB  GLU A  82      -8.339 -14.551  -6.072  1.00 79.19           C  
ATOM   1315  HB2 GLU A  82      -8.915 -15.348  -6.542  1.00 79.19           H  
ATOM   1316  HB3 GLU A  82      -8.995 -14.074  -5.343  1.00 79.19           H  
ATOM   1317  O   GLU A  82     -10.214 -13.518  -7.949  1.00 79.19           O  
ATOM   1318  CG  GLU A  82      -7.162 -15.188  -5.314  1.00 79.19           C  
ATOM   1319  HG2 GLU A  82      -6.621 -14.414  -4.769  1.00 79.19           H  
ATOM   1320  HG3 GLU A  82      -7.556 -15.893  -4.582  1.00 79.19           H  
ATOM   1321  CD  GLU A  82      -6.208 -15.925  -6.253  1.00 79.19           C  
ATOM   1322  OE1 GLU A  82      -4.979 -15.772  -6.093  1.00 79.19           O  
ATOM   1323  OE2 GLU A  82      -6.697 -16.559  -7.216  1.00 79.19           O  
ATOM   1324  N   GLN A  83      -8.763 -12.191  -9.019  1.00 81.67           N  
ATOM   1325  H   GLN A  83      -7.814 -11.849  -9.068  1.00 81.67           H  
ATOM   1326  CA  GLN A  83      -9.690 -11.795 -10.082  1.00 81.67           C  
ATOM   1327  HA  GLN A  83     -10.380 -12.622 -10.253  1.00 81.67           H  
ATOM   1328  C   GLN A  83      -8.965 -11.545 -11.402  1.00 81.67           C  
ATOM   1329  CB  GLN A  83     -10.532 -10.578  -9.662  1.00 81.67           C  
ATOM   1330  HB2 GLN A  83     -11.014 -10.789  -8.708  1.00 81.67           H  
ATOM   1331  HB3 GLN A  83     -11.315 -10.426 -10.405  1.00 81.67           H  
ATOM   1332  O   GLN A  83      -7.759 -11.300 -11.429  1.00 81.67           O  
ATOM   1333  CG  GLN A  83      -9.718  -9.283  -9.534  1.00 81.67           C  
ATOM   1334  HG2 GLN A  83      -8.941  -9.430  -8.784  1.00 81.67           H  
ATOM   1335  HG3 GLN A  83      -9.231  -9.044 -10.479  1.00 81.67           H  
ATOM   1336  CD  GLN A  83     -10.593  -8.101  -9.138  1.00 81.67           C  
ATOM   1337  NE2 GLN A  83     -10.207  -7.376  -8.119  1.00 81.67           N  
ATOM   1338 HE21 GLN A  83      -9.373  -7.635  -7.611  1.00 81.67           H  
ATOM   1339 HE22 GLN A  83     -10.802  -6.614  -7.824  1.00 81.67           H  
ATOM   1340  OE1 GLN A  83     -11.637  -7.830  -9.714  1.00 81.67           O  
ATOM   1341  N   VAL A  84      -9.720 -11.588 -12.496  1.00 82.19           N  
ATOM   1342  H   VAL A  84     -10.714 -11.730 -12.390  1.00 82.19           H  
ATOM   1343  CA  VAL A  84      -9.253 -11.219 -13.832  1.00 82.19           C  
ATOM   1344  HA  VAL A  84      -8.177 -11.048 -13.805  1.00 82.19           H  
ATOM   1345  C   VAL A  84      -9.927  -9.914 -14.228  1.00 82.19           C  
ATOM   1346  CB  VAL A  84      -9.519 -12.339 -14.851  1.00 82.19           C  
ATOM   1347  HB  VAL A  84     -10.588 -12.545 -14.898  1.00 82.19           H  
ATOM   1348  O   VAL A  84     -11.140  -9.776 -14.085  1.00 82.19           O  
ATOM   1349  CG1 VAL A  84      -9.024 -11.947 -16.244  1.00 82.19           C  
ATOM   1350 HG11 VAL A  84      -9.596 -11.096 -16.614  1.00 82.19           H  
ATOM   1351 HG12 VAL A  84      -9.175 -12.774 -16.937  1.00 82.19           H  
ATOM   1352 HG13 VAL A  84      -7.965 -11.692 -16.200  1.00 82.19           H  
ATOM   1353  CG2 VAL A  84      -8.783 -13.626 -14.451  1.00 82.19           C  
ATOM   1354 HG21 VAL A  84      -8.968 -14.402 -15.195  1.00 82.19           H  
ATOM   1355 HG22 VAL A  84      -7.712 -13.440 -14.384  1.00 82.19           H  
ATOM   1356 HG23 VAL A  84      -9.148 -13.988 -13.490  1.00 82.19           H  
ATOM   1357  N   VAL A  85      -9.131  -8.968 -14.714  1.00 85.55           N  
ATOM   1358  H   VAL A  85      -8.139  -9.151 -14.765  1.00 85.55           H  
ATOM   1359  CA  VAL A  85      -9.583  -7.645 -15.138  1.00 85.55           C  
ATOM   1360  HA  VAL A  85     -10.671  -7.663 -15.187  1.00 85.55           H  
ATOM   1361  C   VAL A  85      -9.081  -7.321 -16.542  1.00 85.55           C  
ATOM   1362  CB  VAL A  85      -9.186  -6.546 -14.126  1.00 85.55           C  
ATOM   1363  HB  VAL A  85      -9.600  -5.600 -14.473  1.00 85.55           H  
ATOM   1364  O   VAL A  85      -8.050  -7.824 -16.986  1.00 85.55           O  
ATOM   1365  CG1 VAL A  85      -9.757  -6.824 -12.732  1.00 85.55           C  
ATOM   1366 HG11 VAL A  85     -10.830  -7.002 -12.806  1.00 85.55           H  
ATOM   1367 HG12 VAL A  85      -9.277  -7.701 -12.297  1.00 85.55           H  
ATOM   1368 HG13 VAL A  85      -9.591  -5.964 -12.082  1.00 85.55           H  
ATOM   1369  CG2 VAL A  85      -7.668  -6.380 -13.981  1.00 85.55           C  
ATOM   1370 HG21 VAL A  85      -7.207  -7.323 -13.687  1.00 85.55           H  
ATOM   1371 HG22 VAL A  85      -7.435  -5.640 -13.215  1.00 85.55           H  
ATOM   1372 HG23 VAL A  85      -7.248  -6.041 -14.928  1.00 85.55           H  
ATOM   1373  N   ASN A  86      -9.787  -6.451 -17.248  1.00 82.65           N  
ATOM   1374  H   ASN A  86     -10.639  -6.099 -16.836  1.00 82.65           H  
ATOM   1375  CA  ASN A  86      -9.298  -5.778 -18.442  1.00 82.65           C  
ATOM   1376  HA  ASN A  86      -8.363  -6.234 -18.769  1.00 82.65           H  
ATOM   1377  C   ASN A  86      -9.031  -4.321 -18.077  1.00 82.65           C  
ATOM   1378  CB  ASN A  86     -10.320  -5.899 -19.578  1.00 82.65           C  
ATOM   1379  HB2 ASN A  86      -9.897  -5.484 -20.492  1.00 82.65           H  
ATOM   1380  HB3 ASN A  86     -11.206  -5.317 -19.324  1.00 82.65           H  
ATOM   1381  O   ASN A  86      -9.880  -3.686 -17.459  1.00 82.65           O  
ATOM   1382  CG  ASN A  86     -10.728  -7.331 -19.846  1.00 82.65           C  
ATOM   1383  ND2 ASN A  86     -11.993  -7.650 -19.718  1.00 82.65           N  
ATOM   1384 HD21 ASN A  86     -12.245  -8.623 -19.819  1.00 82.65           H  
ATOM   1385 HD22 ASN A  86     -12.652  -6.967 -19.371  1.00 82.65           H  
ATOM   1386  OD1 ASN A  86      -9.910  -8.171 -20.185  1.00 82.65           O  
ATOM   1387  N   VAL A  87      -7.872  -3.793 -18.456  1.00 84.71           N  
ATOM   1388  H   VAL A  87      -7.243  -4.359 -19.008  1.00 84.71           H  
ATOM   1389  CA  VAL A  87      -7.464  -2.417 -18.159  1.00 84.71           C  
ATOM   1390  HA  VAL A  87      -8.258  -1.905 -17.615  1.00 84.71           H  
ATOM   1391  C   VAL A  87      -7.238  -1.684 -19.469  1.00 84.71           C  
ATOM   1392  CB  VAL A  87      -6.196  -2.370 -17.286  1.00 84.71           C  
ATOM   1393  HB  VAL A  87      -5.358  -2.787 -17.845  1.00 84.71           H  
ATOM   1394  O   VAL A  87      -6.508  -2.163 -20.328  1.00 84.71           O  
ATOM   1395  CG1 VAL A  87      -5.857  -0.929 -16.889  1.00 84.71           C  
ATOM   1396 HG11 VAL A  87      -5.657  -0.333 -17.779  1.00 84.71           H  
ATOM   1397 HG12 VAL A  87      -4.967  -0.912 -16.261  1.00 84.71           H  
ATOM   1398 HG13 VAL A  87      -6.691  -0.485 -16.345  1.00 84.71           H  
ATOM   1399  CG2 VAL A  87      -6.350  -3.173 -15.989  1.00 84.71           C  
ATOM   1400 HG21 VAL A  87      -5.429  -3.119 -15.410  1.00 84.71           H  
ATOM   1401 HG22 VAL A  87      -6.554  -4.220 -16.216  1.00 84.71           H  
ATOM   1402 HG23 VAL A  87      -7.165  -2.760 -15.394  1.00 84.71           H  
ATOM   1403  N   THR A  88      -7.838  -0.516 -19.609  1.00 83.24           N  
ATOM   1404  H   THR A  88      -8.421  -0.189 -18.852  1.00 83.24           H  
ATOM   1405  CA  THR A  88      -7.627   0.411 -20.713  1.00 83.24           C  
ATOM   1406  HA  THR A  88      -6.933  -0.004 -21.444  1.00 83.24           H  
ATOM   1407  C   THR A  88      -7.052   1.689 -20.136  1.00 83.24           C  
ATOM   1408  CB  THR A  88      -8.944   0.701 -21.420  1.00 83.24           C  
ATOM   1409  HB  THR A  88      -9.629   1.161 -20.708  1.00 83.24           H  
ATOM   1410  O   THR A  88      -7.662   2.293 -19.261  1.00 83.24           O  
ATOM   1411  CG2 THR A  88      -8.781   1.637 -22.600  1.00 83.24           C  
ATOM   1412 HG21 THR A  88      -8.211   1.143 -23.388  1.00 83.24           H  
ATOM   1413 HG22 THR A  88      -9.786   1.900 -22.930  1.00 83.24           H  
ATOM   1414 HG23 THR A  88      -8.280   2.558 -22.302  1.00 83.24           H  
ATOM   1415  OG1 THR A  88      -9.513  -0.499 -21.892  1.00 83.24           O  
ATOM   1416  HG1 THR A  88      -9.897  -0.933 -21.127  1.00 83.24           H  
ATOM   1417  N   LEU A  89      -5.877   2.077 -20.604  1.00 80.70           N  
ATOM   1418  H   LEU A  89      -5.462   1.541 -21.353  1.00 80.70           H  
ATOM   1419  CA  LEU A  89      -5.179   3.294 -20.216  1.00 80.70           C  
ATOM   1420  HA  LEU A  89      -5.662   3.768 -19.362  1.00 80.70           H  
ATOM   1421  C   LEU A  89      -5.219   4.261 -21.391  1.00 80.70           C  
ATOM   1422  CB  LEU A  89      -3.739   2.913 -19.850  1.00 80.70           C  
ATOM   1423  HB2 LEU A  89      -3.334   2.303 -20.657  1.00 80.70           H  
ATOM   1424  HB3 LEU A  89      -3.122   3.809 -19.783  1.00 80.70           H  
ATOM   1425  O   LEU A  89      -4.918   3.856 -22.511  1.00 80.70           O  
ATOM   1426  CG  LEU A  89      -3.652   2.143 -18.525  1.00 80.70           C  
ATOM   1427  HG  LEU A  89      -4.461   1.417 -18.447  1.00 80.70           H  
ATOM   1428  CD1 LEU A  89      -2.336   1.392 -18.467  1.00 80.70           C  
ATOM   1429 HD11 LEU A  89      -1.533   2.123 -18.548  1.00 80.70           H  
ATOM   1430 HD12 LEU A  89      -2.259   0.858 -17.520  1.00 80.70           H  
ATOM   1431 HD13 LEU A  89      -2.288   0.679 -19.290  1.00 80.70           H  
ATOM   1432  CD2 LEU A  89      -3.692   3.081 -17.324  1.00 80.70           C  
ATOM   1433 HD21 LEU A  89      -2.930   3.853 -17.431  1.00 80.70           H  
ATOM   1434 HD22 LEU A  89      -3.483   2.538 -16.403  1.00 80.70           H  
ATOM   1435 HD23 LEU A  89      -4.669   3.561 -17.264  1.00 80.70           H  
ATOM   1436  N   GLU A  90      -5.574   5.512 -21.140  1.00 80.54           N  
ATOM   1437  H   GLU A  90      -5.865   5.763 -20.205  1.00 80.54           H  
ATOM   1438  CA  GLU A  90      -5.646   6.567 -22.149  1.00 80.54           C  
ATOM   1439  HA  GLU A  90      -5.187   6.231 -23.078  1.00 80.54           H  
ATOM   1440  C   GLU A  90      -4.887   7.805 -21.665  1.00 80.54           C  
ATOM   1441  CB  GLU A  90      -7.120   6.872 -22.431  1.00 80.54           C  
ATOM   1442  HB2 GLU A  90      -7.581   7.253 -21.520  1.00 80.54           H  
ATOM   1443  HB3 GLU A  90      -7.622   5.945 -22.711  1.00 80.54           H  
ATOM   1444  O   GLU A  90      -5.201   8.369 -20.616  1.00 80.54           O  
ATOM   1445  CG  GLU A  90      -7.303   7.889 -23.566  1.00 80.54           C  
ATOM   1446  HG2 GLU A  90      -6.919   7.451 -24.488  1.00 80.54           H  
ATOM   1447  HG3 GLU A  90      -6.718   8.781 -23.346  1.00 80.54           H  
ATOM   1448  CD  GLU A  90      -8.769   8.307 -23.766  1.00 80.54           C  
ATOM   1449  OE1 GLU A  90      -8.996   9.196 -24.617  1.00 80.54           O  
ATOM   1450  OE2 GLU A  90      -9.656   7.754 -23.074  1.00 80.54           O  
ATOM   1451  N   GLU A  91      -3.858   8.209 -22.410  1.00 78.37           N  
ATOM   1452  H   GLU A  91      -3.638   7.708 -23.258  1.00 78.37           H  
ATOM   1453  CA  GLU A  91      -3.109   9.436 -22.124  1.00 78.37           C  
ATOM   1454  HA  GLU A  91      -2.724   9.393 -21.105  1.00 78.37           H  
ATOM   1455  C   GLU A  91      -3.999  10.678 -22.215  1.00 78.37           C  
ATOM   1456  CB  GLU A  91      -1.925   9.571 -23.094  1.00 78.37           C  
ATOM   1457  HB2 GLU A  91      -1.586  10.607 -23.101  1.00 78.37           H  
ATOM   1458  HB3 GLU A  91      -2.247   9.301 -24.099  1.00 78.37           H  
ATOM   1459  O   GLU A  91      -4.763  10.843 -23.163  1.00 78.37           O  
ATOM   1460  CG  GLU A  91      -0.750   8.688 -22.655  1.00 78.37           C  
ATOM   1461  HG2 GLU A  91      -0.403   9.075 -21.697  1.00 78.37           H  
ATOM   1462  HG3 GLU A  91      -1.091   7.661 -22.522  1.00 78.37           H  
ATOM   1463  CD  GLU A  91       0.450   8.709 -23.604  1.00 78.37           C  
ATOM   1464  OE1 GLU A  91       1.463   8.068 -23.230  1.00 78.37           O  
ATOM   1465  OE2 GLU A  91       0.357   9.359 -24.668  1.00 78.37           O  
ATOM   1466  N   VAL A  92      -3.845  11.599 -21.265  1.00 73.51           N  
ATOM   1467  H   VAL A  92      -3.170  11.437 -20.531  1.00 73.51           H  
ATOM   1468  CA  VAL A  92      -4.515  12.904 -21.279  1.00 73.51           C  
ATOM   1469  HA  VAL A  92      -5.208  12.955 -22.119  1.00 73.51           H  
ATOM   1470  C   VAL A  92      -3.449  13.973 -21.470  1.00 73.51           C  
ATOM   1471  CB  VAL A  92      -5.332  13.126 -19.994  1.00 73.51           C  
ATOM   1472  HB  VAL A  92      -4.673  13.046 -19.130  1.00 73.51           H  
ATOM   1473  O   VAL A  92      -2.466  14.010 -20.734  1.00 73.51           O  
ATOM   1474  CG1 VAL A  92      -5.998  14.509 -19.991  1.00 73.51           C  
ATOM   1475 HG11 VAL A  92      -5.239  15.291 -19.972  1.00 73.51           H  
ATOM   1476 HG12 VAL A  92      -6.634  14.630 -20.868  1.00 73.51           H  
ATOM   1477 HG13 VAL A  92      -6.599  14.614 -19.087  1.00 73.51           H  
ATOM   1478  CG2 VAL A  92      -6.449  12.084 -19.867  1.00 73.51           C  
ATOM   1479 HG21 VAL A  92      -6.964  12.243 -18.919  1.00 73.51           H  
ATOM   1480 HG22 VAL A  92      -6.034  11.076 -19.867  1.00 73.51           H  
ATOM   1481 HG23 VAL A  92      -7.151  12.175 -20.696  1.00 73.51           H  
ATOM   1482  N   ASN A  93      -3.604  14.829 -22.484  1.00 70.72           N  
ATOM   1483  H   ASN A  93      -4.454  14.779 -23.028  1.00 70.72           H  
ATOM   1484  CA  ASN A  93      -2.607  15.847 -22.853  1.00 70.72           C  
ATOM   1485  HA  ASN A  93      -2.892  16.241 -23.828  1.00 70.72           H  
ATOM   1486  C   ASN A  93      -1.184  15.276 -23.041  1.00 70.72           C  
ATOM   1487  CB  ASN A  93      -2.672  17.017 -21.852  1.00 70.72           C  
ATOM   1488  HB2 ASN A  93      -1.943  17.777 -22.132  1.00 70.72           H  
ATOM   1489  HB3 ASN A  93      -2.413  16.657 -20.856  1.00 70.72           H  
ATOM   1490  O   ASN A  93      -0.200  15.918 -22.687  1.00 70.72           O  
ATOM   1491  CG  ASN A  93      -4.032  17.682 -21.816  1.00 70.72           C  
ATOM   1492  ND2 ASN A  93      -4.448  18.174 -20.674  1.00 70.72           N  
ATOM   1493 HD21 ASN A  93      -5.369  18.589 -20.672  1.00 70.72           H  
ATOM   1494 HD22 ASN A  93      -3.897  18.058 -19.835  1.00 70.72           H  
ATOM   1495  OD1 ASN A  93      -4.738  17.766 -22.807  1.00 70.72           O  
ATOM   1496  N   GLY A  94      -1.076  14.048 -23.562  1.00 66.65           N  
ATOM   1497  H   GLY A  94      -1.920  13.554 -23.813  1.00 66.65           H  
ATOM   1498  CA  GLY A  94       0.209  13.357 -23.746  1.00 66.65           C  
ATOM   1499  HA2 GLY A  94       0.907  14.023 -24.254  1.00 66.65           H  
ATOM   1500  HA3 GLY A  94       0.054  12.479 -24.373  1.00 66.65           H  
ATOM   1501  C   GLY A  94       0.868  12.885 -22.445  1.00 66.65           C  
ATOM   1502  O   GLY A  94       2.051  12.548 -22.434  1.00 66.65           O  
ATOM   1503  N   HIS A  95       0.128  12.864 -21.334  1.00 72.01           N  
ATOM   1504  H   HIS A  95      -0.819  13.215 -21.368  1.00 72.01           H  
ATOM   1505  CA  HIS A  95       0.614  12.407 -20.043  1.00 72.01           C  
ATOM   1506  HA  HIS A  95       1.626  12.019 -20.168  1.00 72.01           H  
ATOM   1507  C   HIS A  95      -0.239  11.248 -19.509  1.00 72.01           C  
ATOM   1508  CB  HIS A  95       0.707  13.595 -19.076  1.00 72.01           C  
ATOM   1509  HB2 HIS A  95      -0.276  14.057 -18.982  1.00 72.01           H  
ATOM   1510  HB3 HIS A  95       1.001  13.225 -18.094  1.00 72.01           H  
ATOM   1511  O   HIS A  95      -1.466  11.278 -19.503  1.00 72.01           O  
ATOM   1512  CG  HIS A  95       1.715  14.643 -19.495  1.00 72.01           C  
ATOM   1513  CD2 HIS A  95       1.466  15.962 -19.771  1.00 72.01           C  
ATOM   1514  HD2 HIS A  95       0.500  16.444 -19.742  1.00 72.01           H  
ATOM   1515  ND1 HIS A  95       3.064  14.442 -19.692  1.00 72.01           N  
ATOM   1516  HD1 HIS A  95       3.518  13.543 -19.768  1.00 72.01           H  
ATOM   1517  CE1 HIS A  95       3.612  15.611 -20.061  1.00 72.01           C  
ATOM   1518  HE1 HIS A  95       4.644  15.754 -20.344  1.00 72.01           H  
ATOM   1519  NE2 HIS A  95       2.682  16.574 -20.101  1.00 72.01           N  
ATOM   1520  N   MET A  96       0.451  10.210 -19.045  1.00 74.92           N  
ATOM   1521  H   MET A  96       1.450  10.217 -19.191  1.00 74.92           H  
ATOM   1522  CA  MET A  96      -0.104   9.082 -18.298  1.00 74.92           C  
ATOM   1523  HA  MET A  96      -1.059   9.352 -17.847  1.00 74.92           H  
ATOM   1524  C   MET A  96       0.897   8.744 -17.214  1.00 74.92           C  
ATOM   1525  CB  MET A  96      -0.302   7.881 -19.233  1.00 74.92           C  
ATOM   1526  HB2 MET A  96      -1.110   8.113 -19.926  1.00 74.92           H  
ATOM   1527  HB3 MET A  96       0.606   7.721 -19.813  1.00 74.92           H  
ATOM   1528  O   MET A  96       1.978   8.247 -17.528  1.00 74.92           O  
ATOM   1529  CG  MET A  96      -0.645   6.570 -18.513  1.00 74.92           C  
ATOM   1530  HG2 MET A  96       0.133   6.337 -17.787  1.00 74.92           H  
ATOM   1531  HG3 MET A  96      -0.640   5.773 -19.256  1.00 74.92           H  
ATOM   1532  SD  MET A  96      -2.244   6.533 -17.680  1.00 74.92           S  
ATOM   1533  CE  MET A  96      -3.292   6.671 -19.139  1.00 74.92           C  
ATOM   1534  HE1 MET A  96      -3.183   7.677 -19.546  1.00 74.92           H  
ATOM   1535  HE2 MET A  96      -2.996   5.949 -19.900  1.00 74.92           H  
ATOM   1536  HE3 MET A  96      -4.331   6.516 -18.851  1.00 74.92           H  
ATOM   1537  N   ASP A  97       0.586   9.026 -15.961  1.00 75.50           N  
ATOM   1538  H   ASP A  97      -0.326   9.417 -15.772  1.00 75.50           H  
ATOM   1539  CA  ASP A  97       1.466   8.768 -14.834  1.00 75.50           C  
ATOM   1540  HA  ASP A  97       2.268   8.100 -15.148  1.00 75.50           H  
ATOM   1541  C   ASP A  97       0.690   8.060 -13.735  1.00 75.50           C  
ATOM   1542  CB  ASP A  97       2.117  10.073 -14.358  1.00 75.50           C  
ATOM   1543  HB2 ASP A  97       1.350  10.751 -13.985  1.00 75.50           H  
ATOM   1544  HB3 ASP A  97       2.619  10.549 -15.200  1.00 75.50           H  
ATOM   1545  O   ASP A  97      -0.193   8.627 -13.096  1.00 75.50           O  
ATOM   1546  CG  ASP A  97       3.149   9.819 -13.262  1.00 75.50           C  
ATOM   1547  OD1 ASP A  97       3.734   8.712 -13.212  1.00 75.50           O  
ATOM   1548  OD2 ASP A  97       3.365  10.710 -12.417  1.00 75.50           O  
ATOM   1549  N   PHE A  98       1.030   6.800 -13.506  1.00 79.70           N  
ATOM   1550  H   PHE A  98       1.794   6.393 -14.026  1.00 79.70           H  
ATOM   1551  CA  PHE A  98       0.436   6.001 -12.454  1.00 79.70           C  
ATOM   1552  HA  PHE A  98       0.070   6.679 -11.682  1.00 79.70           H  
ATOM   1553  C   PHE A  98       1.500   5.123 -11.810  1.00 79.70           C  
ATOM   1554  CB  PHE A  98      -0.761   5.186 -12.986  1.00 79.70           C  
ATOM   1555  HB2 PHE A  98      -1.449   5.854 -13.504  1.00 79.70           H  
ATOM   1556  HB3 PHE A  98      -1.302   4.744 -12.149  1.00 79.70           H  
ATOM   1557  O   PHE A  98       2.549   4.795 -12.370  1.00 79.70           O  
ATOM   1558  CG  PHE A  98      -0.330   4.082 -13.921  1.00 79.70           C  
ATOM   1559  CD1 PHE A  98      -0.145   4.367 -15.283  1.00 79.70           C  
ATOM   1560  HD1 PHE A  98      -0.458   5.322 -15.681  1.00 79.70           H  
ATOM   1561  CD2 PHE A  98       0.056   2.836 -13.394  1.00 79.70           C  
ATOM   1562  HD2 PHE A  98      -0.094   2.625 -12.345  1.00 79.70           H  
ATOM   1563  CE1 PHE A  98       0.531   3.451 -16.100  1.00 79.70           C  
ATOM   1564  HE1 PHE A  98       0.731   3.698 -17.132  1.00 79.70           H  
ATOM   1565  CE2 PHE A  98       0.756   1.932 -14.205  1.00 79.70           C  
ATOM   1566  HE2 PHE A  98       1.170   1.026 -13.788  1.00 79.70           H  
ATOM   1567  CZ  PHE A  98       1.034   2.267 -15.535  1.00 79.70           C  
ATOM   1568  HZ  PHE A  98       1.689   1.629 -16.110  1.00 79.70           H  
ATOM   1569  N   ASP A  99       1.190   4.697 -10.604  1.00 78.46           N  
ATOM   1570  H   ASP A  99       0.295   4.977 -10.228  1.00 78.46           H  
ATOM   1571  CA  ASP A  99       1.990   3.800  -9.826  1.00 78.46           C  
ATOM   1572  HA  ASP A  99       2.721   3.330 -10.484  1.00 78.46           H  
ATOM   1573  C   ASP A  99       1.153   2.676  -9.255  1.00 78.46           C  
ATOM   1574  CB  ASP A  99       2.713   4.577  -8.736  1.00 78.46           C  
ATOM   1575  HB2 ASP A  99       2.176   5.484  -8.461  1.00 78.46           H  
ATOM   1576  HB3 ASP A  99       2.779   3.924  -7.866  1.00 78.46           H  
ATOM   1577  O   ASP A  99      -0.055   2.773  -9.084  1.00 78.46           O  
ATOM   1578  CG  ASP A  99       4.134   4.877  -9.157  1.00 78.46           C  
ATOM   1579  OD1 ASP A  99       4.842   3.888  -9.471  1.00 78.46           O  
ATOM   1580  OD2 ASP A  99       4.629   6.001  -8.967  1.00 78.46           O  
ATOM   1581  N   ILE A 100       1.834   1.577  -8.965  1.00 83.48           N  
ATOM   1582  H   ILE A 100       2.843   1.617  -8.990  1.00 83.48           H  
ATOM   1583  CA  ILE A 100       1.203   0.362  -8.490  1.00 83.48           C  
ATOM   1584  HA  ILE A 100       0.189   0.610  -8.175  1.00 83.48           H  
ATOM   1585  C   ILE A 100       1.949  -0.138  -7.263  1.00 83.48           C  
ATOM   1586  CB  ILE A 100       1.102  -0.700  -9.600  1.00 83.48           C  
ATOM   1587  HB  ILE A 100       2.087  -1.120  -9.800  1.00 83.48           H  
ATOM   1588  O   ILE A 100       3.187  -0.154  -7.263  1.00 83.48           O  
ATOM   1589  CG1 ILE A 100       0.523  -0.155 -10.931  1.00 83.48           C  
ATOM   1590 HG12 ILE A 100      -0.476   0.240 -10.746  1.00 83.48           H  
ATOM   1591 HG13 ILE A 100       1.148   0.666 -11.283  1.00 83.48           H  
ATOM   1592  CG2 ILE A 100       0.195  -1.787  -9.035  1.00 83.48           C  
ATOM   1593 HG21 ILE A 100      -0.217  -2.359  -9.866  1.00 83.48           H  
ATOM   1594 HG22 ILE A 100       0.743  -2.442  -8.357  1.00 83.48           H  
ATOM   1595 HG23 ILE A 100      -0.663  -1.359  -8.517  1.00 83.48           H  
ATOM   1596  CD1 ILE A 100       0.443  -1.167 -12.086  1.00 83.48           C  
ATOM   1597 HD11 ILE A 100       1.398  -1.676 -12.215  1.00 83.48           H  
ATOM   1598 HD12 ILE A 100       0.176  -0.656 -13.011  1.00 83.48           H  
ATOM   1599 HD13 ILE A 100      -0.356  -1.888 -11.911  1.00 83.48           H  
ATOM   1600  N   LEU A 101       1.180  -0.522  -6.249  1.00 84.26           N  
ATOM   1601  H   LEU A 101       0.181  -0.427  -6.368  1.00 84.26           H  
ATOM   1602  CA  LEU A 101       1.622  -1.084  -4.987  1.00 84.26           C  
ATOM   1603  HA  LEU A 101       2.689  -1.298  -5.039  1.00 84.26           H  
ATOM   1604  C   LEU A 101       0.867  -2.390  -4.735  1.00 84.26           C  
ATOM   1605  CB  LEU A 101       1.371  -0.051  -3.876  1.00 84.26           C  
ATOM   1606  HB2 LEU A 101       0.308   0.192  -3.861  1.00 84.26           H  
ATOM   1607  HB3 LEU A 101       1.913   0.864  -4.114  1.00 84.26           H  
ATOM   1608  O   LEU A 101      -0.318  -2.391  -4.410  1.00 84.26           O  
ATOM   1609  CG  LEU A 101       1.788  -0.527  -2.475  1.00 84.26           C  
ATOM   1610  HG  LEU A 101       1.340  -1.492  -2.241  1.00 84.26           H  
ATOM   1611  CD1 LEU A 101       3.307  -0.633  -2.406  1.00 84.26           C  
ATOM   1612 HD11 LEU A 101       3.727   0.296  -2.792  1.00 84.26           H  
ATOM   1613 HD12 LEU A 101       3.626  -0.760  -1.372  1.00 84.26           H  
ATOM   1614 HD13 LEU A 101       3.657  -1.478  -2.998  1.00 84.26           H  
ATOM   1615  CD2 LEU A 101       1.342   0.483  -1.420  1.00 84.26           C  
ATOM   1616 HD21 LEU A 101       1.576   0.103  -0.426  1.00 84.26           H  
ATOM   1617 HD22 LEU A 101       1.838   1.441  -1.579  1.00 84.26           H  
ATOM   1618 HD23 LEU A 101       0.264   0.629  -1.492  1.00 84.26           H  
ATOM   1619  N   GLU A 102       1.570  -3.506  -4.861  1.00 84.08           N  
ATOM   1620  H   GLU A 102       2.539  -3.454  -5.141  1.00 84.08           H  
ATOM   1621  CA  GLU A 102       1.053  -4.815  -4.473  1.00 84.08           C  
ATOM   1622  HA  GLU A 102      -0.017  -4.877  -4.675  1.00 84.08           H  
ATOM   1623  C   GLU A 102       1.278  -5.037  -2.980  1.00 84.08           C  
ATOM   1624  CB  GLU A 102       1.749  -5.909  -5.278  1.00 84.08           C  
ATOM   1625  HB2 GLU A 102       1.469  -6.868  -4.843  1.00 84.08           H  
ATOM   1626  HB3 GLU A 102       2.831  -5.798  -5.195  1.00 84.08           H  
ATOM   1627  O   GLU A 102       2.411  -4.965  -2.501  1.00 84.08           O  
ATOM   1628  CG  GLU A 102       1.346  -5.861  -6.757  1.00 84.08           C  
ATOM   1629  HG2 GLU A 102       1.723  -4.933  -7.189  1.00 84.08           H  
ATOM   1630  HG3 GLU A 102       0.259  -5.858  -6.833  1.00 84.08           H  
ATOM   1631  CD  GLU A 102       1.901  -7.057  -7.537  1.00 84.08           C  
ATOM   1632  OE1 GLU A 102       2.197  -6.879  -8.737  1.00 84.08           O  
ATOM   1633  OE2 GLU A 102       2.042  -8.147  -6.929  1.00 84.08           O  
ATOM   1634  N   ILE A 103       0.208  -5.309  -2.238  1.00 87.21           N  
ATOM   1635  H   ILE A 103      -0.694  -5.371  -2.689  1.00 87.21           H  
ATOM   1636  CA  ILE A 103       0.255  -5.557  -0.799  1.00 87.21           C  
ATOM   1637  HA  ILE A 103       1.147  -5.074  -0.401  1.00 87.21           H  
ATOM   1638  C   ILE A 103       0.338  -7.072  -0.574  1.00 87.21           C  
ATOM   1639  CB  ILE A 103      -0.938  -4.903  -0.065  1.00 87.21           C  
ATOM   1640  HB  ILE A 103      -1.869  -5.339  -0.428  1.00 87.21           H  
ATOM   1641  O   ILE A 103      -0.608  -7.798  -0.901  1.00 87.21           O  
ATOM   1642  CG1 ILE A 103      -0.952  -3.375  -0.318  1.00 87.21           C  
ATOM   1643 HG12 ILE A 103      -0.849  -3.164  -1.383  1.00 87.21           H  
ATOM   1644 HG13 ILE A 103      -0.093  -2.933   0.186  1.00 87.21           H  
ATOM   1645  CG2 ILE A 103      -0.802  -5.187   1.448  1.00 87.21           C  
ATOM   1646 HG21 ILE A 103       0.137  -4.782   1.827  1.00 87.21           H  
ATOM   1647 HG22 ILE A 103      -0.838  -6.260   1.638  1.00 87.21           H  
ATOM   1648 HG23 ILE A 103      -1.629  -4.739   1.999  1.00 87.21           H  
ATOM   1649  CD1 ILE A 103      -2.201  -2.625   0.155  1.00 87.21           C  
ATOM   1650 HD11 ILE A 103      -2.578  -3.007   1.104  1.00 87.21           H  
ATOM   1651 HD12 ILE A 103      -1.954  -1.569   0.267  1.00 87.21           H  
ATOM   1652 HD13 ILE A 103      -2.983  -2.695  -0.602  1.00 87.21           H  
ATOM   1653  N   PRO A 104       1.438  -7.582   0.013  1.00 80.43           N  
ATOM   1654  CA  PRO A 104       1.561  -9.001   0.318  1.00 80.43           C  
ATOM   1655  HA  PRO A 104       1.482  -9.563  -0.613  1.00 80.43           H  
ATOM   1656  C   PRO A 104       0.476  -9.458   1.296  1.00 80.43           C  
ATOM   1657  CB  PRO A 104       2.964  -9.185   0.909  1.00 80.43           C  
ATOM   1658  HB2 PRO A 104       2.924  -9.140   1.998  1.00 80.43           H  
ATOM   1659  HB3 PRO A 104       3.415 -10.123   0.586  1.00 80.43           H  
ATOM   1660  O   PRO A 104       0.196  -8.773   2.282  1.00 80.43           O  
ATOM   1661  CG  PRO A 104       3.742  -7.979   0.386  1.00 80.43           C  
ATOM   1662  HG2 PRO A 104       4.565  -7.706   1.046  1.00 80.43           H  
ATOM   1663  HG3 PRO A 104       4.106  -8.186  -0.620  1.00 80.43           H  
ATOM   1664  CD  PRO A 104       2.680  -6.888   0.327  1.00 80.43           C  
ATOM   1665  HD2 PRO A 104       2.957  -6.164  -0.439  1.00 80.43           H  
ATOM   1666  HD3 PRO A 104       2.589  -6.397   1.296  1.00 80.43           H  
ATOM   1667  N   THR A 105      -0.067 -10.659   1.089  1.00 81.89           N  
ATOM   1668  H   THR A 105       0.149 -11.146   0.231  1.00 81.89           H  
ATOM   1669  CA  THR A 105      -1.133 -11.247   1.922  1.00 81.89           C  
ATOM   1670  HA  THR A 105      -2.056 -10.688   1.768  1.00 81.89           H  
ATOM   1671  C   THR A 105      -0.817 -11.208   3.417  1.00 81.89           C  
ATOM   1672  CB  THR A 105      -1.359 -12.696   1.475  1.00 81.89           C  
ATOM   1673  HB  THR A 105      -0.445 -13.269   1.629  1.00 81.89           H  
ATOM   1674  O   THR A 105      -1.671 -10.845   4.219  1.00 81.89           O  
ATOM   1675  CG2 THR A 105      -2.504 -13.407   2.177  1.00 81.89           C  
ATOM   1676 HG21 THR A 105      -3.408 -12.800   2.124  1.00 81.89           H  
ATOM   1677 HG22 THR A 105      -2.249 -13.581   3.222  1.00 81.89           H  
ATOM   1678 HG23 THR A 105      -2.690 -14.368   1.697  1.00 81.89           H  
ATOM   1679  OG1 THR A 105      -1.647 -12.678   0.104  1.00 81.89           O  
ATOM   1680  HG1 THR A 105      -2.452 -12.175  -0.040  1.00 81.89           H  
ATOM   1681  N   GLN A 106       0.435 -11.473   3.801  1.00 75.78           N  
ATOM   1682  H   GLN A 106       1.100 -11.766   3.100  1.00 75.78           H  
ATOM   1683  CA  GLN A 106       0.869 -11.404   5.199  1.00 75.78           C  
ATOM   1684  HA  GLN A 106       0.227 -12.056   5.792  1.00 75.78           H  
ATOM   1685  C   GLN A 106       0.767  -9.986   5.790  1.00 75.78           C  
ATOM   1686  CB  GLN A 106       2.310 -11.926   5.278  1.00 75.78           C  
ATOM   1687  HB2 GLN A 106       2.975 -11.220   4.780  1.00 75.78           H  
ATOM   1688  HB3 GLN A 106       2.370 -12.882   4.759  1.00 75.78           H  
ATOM   1689  O   GLN A 106       0.374  -9.821   6.944  1.00 75.78           O  
ATOM   1690  CG  GLN A 106       2.776 -12.136   6.727  1.00 75.78           C  
ATOM   1691  HG2 GLN A 106       2.121 -12.859   7.213  1.00 75.78           H  
ATOM   1692  HG3 GLN A 106       2.719 -11.197   7.277  1.00 75.78           H  
ATOM   1693  CD  GLN A 106       4.212 -12.642   6.811  1.00 75.78           C  
ATOM   1694  NE2 GLN A 106       4.673 -13.023   7.980  1.00 75.78           N  
ATOM   1695 HE21 GLN A 106       4.091 -13.000   8.806  1.00 75.78           H  
ATOM   1696 HE22 GLN A 106       5.626 -13.358   7.994  1.00 75.78           H  
ATOM   1697  OE1 GLN A 106       4.948 -12.688   5.840  1.00 75.78           O  
ATOM   1698  N   ARG A 107       1.091  -8.948   5.006  1.00 82.86           N  
ATOM   1699  H   ARG A 107       1.251  -9.130   4.026  1.00 82.86           H  
ATOM   1700  CA  ARG A 107       0.961  -7.546   5.441  1.00 82.86           C  
ATOM   1701  HA  ARG A 107       1.361  -7.441   6.450  1.00 82.86           H  
ATOM   1702  C   ARG A 107      -0.504  -7.138   5.545  1.00 82.86           C  
ATOM   1703  CB  ARG A 107       1.709  -6.597   4.487  1.00 82.86           C  
ATOM   1704  HB2 ARG A 107       1.291  -6.693   3.485  1.00 82.86           H  
ATOM   1705  HB3 ARG A 107       1.536  -5.571   4.814  1.00 82.86           H  
ATOM   1706  O   ARG A 107      -0.857  -6.393   6.454  1.00 82.86           O  
ATOM   1707  CG  ARG A 107       3.227  -6.822   4.406  1.00 82.86           C  
ATOM   1708  HG2 ARG A 107       3.428  -7.829   4.040  1.00 82.86           H  
ATOM   1709  HG3 ARG A 107       3.630  -6.114   3.682  1.00 82.86           H  
ATOM   1710  CD  ARG A 107       3.950  -6.617   5.748  1.00 82.86           C  
ATOM   1711  HD2 ARG A 107       3.680  -5.644   6.158  1.00 82.86           H  
ATOM   1712  HD3 ARG A 107       3.632  -7.392   6.446  1.00 82.86           H  
ATOM   1713  NE  ARG A 107       5.415  -6.692   5.573  1.00 82.86           N  
ATOM   1714  HE  ARG A 107       5.753  -6.861   4.636  1.00 82.86           H  
ATOM   1715  NH1 ARG A 107       6.115  -6.387   7.763  1.00 82.86           N  
ATOM   1716 HH11 ARG A 107       5.180  -6.210   8.103  1.00 82.86           H  
ATOM   1717 HH12 ARG A 107       6.912  -6.358   8.382  1.00 82.86           H  
ATOM   1718  NH2 ARG A 107       7.600  -6.783   6.187  1.00 82.86           N  
ATOM   1719 HH21 ARG A 107       8.306  -6.760   6.909  1.00 82.86           H  
ATOM   1720 HH22 ARG A 107       7.925  -6.911   5.239  1.00 82.86           H  
ATOM   1721  CZ  ARG A 107       6.353  -6.618   6.505  1.00 82.86           C  
ATOM   1722  N   LEU A 108      -1.351  -7.666   4.664  1.00 86.20           N  
ATOM   1723  H   LEU A 108      -0.981  -8.245   3.924  1.00 86.20           H  
ATOM   1724  CA  LEU A 108      -2.791  -7.448   4.728  1.00 86.20           C  
ATOM   1725  HA  LEU A 108      -2.954  -6.376   4.839  1.00 86.20           H  
ATOM   1726  C   LEU A 108      -3.422  -8.122   5.958  1.00 86.20           C  
ATOM   1727  CB  LEU A 108      -3.419  -7.924   3.410  1.00 86.20           C  
ATOM   1728  HB2 LEU A 108      -3.568  -9.002   3.458  1.00 86.20           H  
ATOM   1729  HB3 LEU A 108      -2.747  -7.711   2.578  1.00 86.20           H  
ATOM   1730  O   LEU A 108      -4.279  -7.529   6.601  1.00 86.20           O  
ATOM   1731  CG  LEU A 108      -4.761  -7.231   3.138  1.00 86.20           C  
ATOM   1732  HG  LEU A 108      -5.384  -7.295   4.029  1.00 86.20           H  
ATOM   1733  CD1 LEU A 108      -4.591  -5.767   2.720  1.00 86.20           C  
ATOM   1734 HD11 LEU A 108      -3.998  -5.702   1.808  1.00 86.20           H  
ATOM   1735 HD12 LEU A 108      -5.569  -5.326   2.530  1.00 86.20           H  
ATOM   1736 HD13 LEU A 108      -4.108  -5.189   3.508  1.00 86.20           H  
ATOM   1737  CD2 LEU A 108      -5.465  -7.941   1.997  1.00 86.20           C  
ATOM   1738 HD21 LEU A 108      -6.371  -7.393   1.739  1.00 86.20           H  
ATOM   1739 HD22 LEU A 108      -5.740  -8.940   2.334  1.00 86.20           H  
ATOM   1740 HD23 LEU A 108      -4.812  -8.006   1.127  1.00 86.20           H  
ATOM   1741  N   GLY A 109      -2.938  -9.304   6.353  1.00 82.85           N  
ATOM   1742  H   GLY A 109      -2.306  -9.795   5.737  1.00 82.85           H  
ATOM   1743  CA  GLY A 109      -3.331  -9.945   7.613  1.00 82.85           C  
ATOM   1744  HA2 GLY A 109      -2.843 -10.917   7.686  1.00 82.85           H  
ATOM   1745  HA3 GLY A 109      -4.411 -10.093   7.625  1.00 82.85           H  
ATOM   1746  C   GLY A 109      -2.950  -9.120   8.848  1.00 82.85           C  
ATOM   1747  O   GLY A 109      -3.762  -8.959   9.757  1.00 82.85           O  
ATOM   1748  N   ALA A 110      -1.752  -8.524   8.859  1.00 78.47           N  
ATOM   1749  H   ALA A 110      -1.108  -8.719   8.106  1.00 78.47           H  
ATOM   1750  CA  ALA A 110      -1.331  -7.623   9.936  1.00 78.47           C  
ATOM   1751  HA  ALA A 110      -1.460  -8.138  10.888  1.00 78.47           H  
ATOM   1752  C   ALA A 110      -2.181  -6.340   9.998  1.00 78.47           C  
ATOM   1753  CB  ALA A 110       0.157  -7.302   9.758  1.00 78.47           C  
ATOM   1754  HB1 ALA A 110       0.493  -6.685  10.592  1.00 78.47           H  
ATOM   1755  HB2 ALA A 110       0.316  -6.762   8.825  1.00 78.47           H  
ATOM   1756  HB3 ALA A 110       0.734  -8.226   9.747  1.00 78.47           H  
ATOM   1757  O   ALA A 110      -2.510  -5.876  11.085  1.00 78.47           O  
ATOM   1758  N   LEU A 111      -2.569  -5.789   8.842  1.00 81.05           N  
ATOM   1759  H   LEU A 111      -2.231  -6.191   7.979  1.00 81.05           H  
ATOM   1760  CA  LEU A 111      -3.530  -4.687   8.766  1.00 81.05           C  
ATOM   1761  HA  LEU A 111      -3.164  -3.852   9.363  1.00 81.05           H  
ATOM   1762  C   LEU A 111      -4.891  -5.098   9.342  1.00 81.05           C  
ATOM   1763  CB  LEU A 111      -3.660  -4.238   7.300  1.00 81.05           C  
ATOM   1764  HB2 LEU A 111      -2.706  -3.835   6.960  1.00 81.05           H  
ATOM   1765  HB3 LEU A 111      -3.886  -5.110   6.687  1.00 81.05           H  
ATOM   1766  O   LEU A 111      -5.439  -4.372  10.167  1.00 81.05           O  
ATOM   1767  CG  LEU A 111      -4.773  -3.201   7.068  1.00 81.05           C  
ATOM   1768  HG  LEU A 111      -5.705  -3.515   7.536  1.00 81.05           H  
ATOM   1769  CD1 LEU A 111      -4.375  -1.840   7.622  1.00 81.05           C  
ATOM   1770 HD11 LEU A 111      -3.424  -1.522   7.194  1.00 81.05           H  
ATOM   1771 HD12 LEU A 111      -5.147  -1.114   7.363  1.00 81.05           H  
ATOM   1772 HD13 LEU A 111      -4.288  -1.890   8.707  1.00 81.05           H  
ATOM   1773  CD2 LEU A 111      -5.056  -3.076   5.577  1.00 81.05           C  
ATOM   1774 HD21 LEU A 111      -5.402  -4.035   5.192  1.00 81.05           H  
ATOM   1775 HD22 LEU A 111      -5.854  -2.349   5.428  1.00 81.05           H  
ATOM   1776 HD23 LEU A 111      -4.157  -2.768   5.043  1.00 81.05           H  
ATOM   1777  N   TYR A 112      -5.423  -6.252   8.927  1.00 79.11           N  
ATOM   1778  H   TYR A 112      -4.933  -6.788   8.225  1.00 79.11           H  
ATOM   1779  CA  TYR A 112      -6.723  -6.745   9.384  1.00 79.11           C  
ATOM   1780  HA  TYR A 112      -7.485  -6.016   9.107  1.00 79.11           H  
ATOM   1781  C   TYR A 112      -6.775  -6.896  10.910  1.00 79.11           C  
ATOM   1782  CB  TYR A 112      -7.050  -8.069   8.682  1.00 79.11           C  
ATOM   1783  HB2 TYR A 112      -6.972  -7.930   7.603  1.00 79.11           H  
ATOM   1784  HB3 TYR A 112      -6.317  -8.823   8.968  1.00 79.11           H  
ATOM   1785  O   TYR A 112      -7.758  -6.518  11.536  1.00 79.11           O  
ATOM   1786  CG  TYR A 112      -8.439  -8.577   9.009  1.00 79.11           C  
ATOM   1787  CD1 TYR A 112      -8.623  -9.509  10.050  1.00 79.11           C  
ATOM   1788  HD1 TYR A 112      -7.772  -9.888  10.596  1.00 79.11           H  
ATOM   1789  CD2 TYR A 112      -9.556  -8.064   8.321  1.00 79.11           C  
ATOM   1790  HD2 TYR A 112      -9.429  -7.339   7.530  1.00 79.11           H  
ATOM   1791  CE1 TYR A 112      -9.922  -9.912  10.416  1.00 79.11           C  
ATOM   1792  HE1 TYR A 112     -10.073 -10.602  11.233  1.00 79.11           H  
ATOM   1793  CE2 TYR A 112     -10.853  -8.479   8.673  1.00 79.11           C  
ATOM   1794  HE2 TYR A 112     -11.716  -8.092   8.151  1.00 79.11           H  
ATOM   1795  OH  TYR A 112     -12.296  -9.777  10.069  1.00 79.11           O  
ATOM   1796  HH  TYR A 112     -12.325 -10.188  10.936  1.00 79.11           H  
ATOM   1797  CZ  TYR A 112     -11.039  -9.397   9.725  1.00 79.11           C  
ATOM   1798  N   ALA A 113      -5.682  -7.346  11.532  1.00 74.58           N  
ATOM   1799  H   ALA A 113      -4.906  -7.667  10.970  1.00 74.58           H  
ATOM   1800  CA  ALA A 113      -5.585  -7.460  12.986  1.00 74.58           C  
ATOM   1801  HA  ALA A 113      -6.412  -8.077  13.337  1.00 74.58           H  
ATOM   1802  C   ALA A 113      -5.683  -6.113  13.738  1.00 74.58           C  
ATOM   1803  CB  ALA A 113      -4.273  -8.182  13.310  1.00 74.58           C  
ATOM   1804  HB1 ALA A 113      -4.205  -8.346  14.386  1.00 74.58           H  
ATOM   1805  HB2 ALA A 113      -3.425  -7.578  12.988  1.00 74.58           H  
ATOM   1806  HB3 ALA A 113      -4.244  -9.146  12.802  1.00 74.58           H  
ATOM   1807  O   ALA A 113      -6.020  -6.100  14.920  1.00 74.58           O  
ATOM   1808  N   LEU A 114      -5.404  -4.976  13.083  1.00 69.55           N  
ATOM   1809  H   LEU A 114      -5.153  -5.038  12.107  1.00 69.55           H  
ATOM   1810  CA  LEU A 114      -5.549  -3.637  13.678  1.00 69.55           C  
ATOM   1811  HA  LEU A 114      -5.335  -3.700  14.745  1.00 69.55           H  
ATOM   1812  C   LEU A 114      -6.971  -3.070  13.569  1.00 69.55           C  
ATOM   1813  CB  LEU A 114      -4.553  -2.667  13.021  1.00 69.55           C  
ATOM   1814  HB2 LEU A 114      -4.759  -1.663  13.394  1.00 69.55           H  
ATOM   1815  HB3 LEU A 114      -4.729  -2.654  11.945  1.00 69.55           H  
ATOM   1816  O   LEU A 114      -7.287  -2.059  14.214  1.00 69.55           O  
ATOM   1817  CG  LEU A 114      -3.070  -2.971  13.280  1.00 69.55           C  
ATOM   1818  HG  LEU A 114      -2.808  -3.948  12.873  1.00 69.55           H  
ATOM   1819  CD1 LEU A 114      -2.235  -1.900  12.582  1.00 69.55           C  
ATOM   1820 HD11 LEU A 114      -2.395  -1.958  11.505  1.00 69.55           H  
ATOM   1821 HD12 LEU A 114      -2.516  -0.908  12.935  1.00 69.55           H  
ATOM   1822 HD13 LEU A 114      -1.182  -2.062  12.815  1.00 69.55           H  
ATOM   1823  CD2 LEU A 114      -2.717  -2.936  14.769  1.00 69.55           C  
ATOM   1824 HD21 LEU A 114      -3.028  -1.990  15.211  1.00 69.55           H  
ATOM   1825 HD22 LEU A 114      -1.640  -3.056  14.893  1.00 69.55           H  
ATOM   1826 HD23 LEU A 114      -3.205  -3.763  15.284  1.00 69.55           H  
ATOM   1827  N   ILE A 115      -7.814  -3.693  12.745  1.00 65.99           N  
ATOM   1828  H   ILE A 115      -7.514  -4.556  12.314  1.00 65.99           H  
ATOM   1829  CA  ILE A 115      -9.191  -3.276  12.514  1.00 65.99           C  
ATOM   1830  HA  ILE A 115      -9.208  -2.188  12.455  1.00 65.99           H  
ATOM   1831  C   ILE A 115     -10.066  -3.766  13.681  1.00 65.99           C  
ATOM   1832  CB  ILE A 115      -9.686  -3.808  11.159  1.00 65.99           C  
ATOM   1833  HB  ILE A 115      -9.543  -4.888  11.130  1.00 65.99           H  
ATOM   1834  O   ILE A 115     -10.119  -4.970  13.932  1.00 65.99           O  
ATOM   1835  CG1 ILE A 115      -8.877  -3.167  10.001  1.00 65.99           C  
ATOM   1836 HG12 ILE A 115      -7.815  -3.326  10.185  1.00 65.99           H  
ATOM   1837 HG13 ILE A 115      -9.051  -2.092   9.985  1.00 65.99           H  
ATOM   1838  CG2 ILE A 115     -11.191  -3.560  11.037  1.00 65.99           C  
ATOM   1839 HG21 ILE A 115     -11.416  -2.493  11.027  1.00 65.99           H  
ATOM   1840 HG22 ILE A 115     -11.538  -4.067  10.137  1.00 65.99           H  
ATOM   1841 HG23 ILE A 115     -11.751  -4.031  11.846  1.00 65.99           H  
ATOM   1842  CD1 ILE A 115      -9.168  -3.736   8.606  1.00 65.99           C  
ATOM   1843 HD11 ILE A 115      -8.356  -3.465   7.930  1.00 65.99           H  
ATOM   1844 HD12 ILE A 115      -9.254  -4.821   8.649  1.00 65.99           H  
ATOM   1845 HD13 ILE A 115     -10.093  -3.319   8.208  1.00 65.99           H  
ATOM   1846  N   PRO A 116     -10.781  -2.870  14.388  1.00 56.60           N  
ATOM   1847  CA  PRO A 116     -11.598  -3.254  15.538  1.00 56.60           C  
ATOM   1848  HA  PRO A 116     -10.952  -3.753  16.260  1.00 56.60           H  
ATOM   1849  C   PRO A 116     -12.748  -4.220  15.187  1.00 56.60           C  
ATOM   1850  CB  PRO A 116     -12.102  -1.947  16.161  1.00 56.60           C  
ATOM   1851  HB2 PRO A 116     -13.169  -1.991  16.378  1.00 56.60           H  
ATOM   1852  HB3 PRO A 116     -11.550  -1.750  17.080  1.00 56.60           H  
ATOM   1853  O   PRO A 116     -13.444  -4.042  14.189  1.00 56.60           O  
ATOM   1854  CG  PRO A 116     -11.810  -0.846  15.141  1.00 56.60           C  
ATOM   1855  HG2 PRO A 116     -12.728  -0.598  14.610  1.00 56.60           H  
ATOM   1856  HG3 PRO A 116     -11.415   0.048  15.625  1.00 56.60           H  
ATOM   1857  CD  PRO A 116     -10.804  -1.435  14.160  1.00 56.60           C  
ATOM   1858  HD2 PRO A 116     -11.124  -1.213  13.141  1.00 56.60           H  
ATOM   1859  HD3 PRO A 116      -9.815  -1.015  14.343  1.00 56.60           H  
ATOM   1860  N   ASN A 117     -12.989  -5.204  16.065  1.00 55.16           N  
ATOM   1861  H   ASN A 117     -12.338  -5.312  16.829  1.00 55.16           H  
ATOM   1862  CA  ASN A 117     -13.956  -6.297  15.864  1.00 55.16           C  
ATOM   1863  HA  ASN A 117     -13.660  -6.865  14.982  1.00 55.16           H  
ATOM   1864  C   ASN A 117     -15.400  -5.851  15.606  1.00 55.16           C  
ATOM   1865  CB  ASN A 117     -13.944  -7.237  17.088  1.00 55.16           C  
ATOM   1866  HB2 ASN A 117     -14.915  -7.725  17.167  1.00 55.16           H  
ATOM   1867  HB3 ASN A 117     -13.786  -6.669  18.005  1.00 55.16           H  
ATOM   1868  O   ASN A 117     -16.085  -6.505  14.830  1.00 55.16           O  
ATOM   1869  CG  ASN A 117     -12.925  -8.357  17.001  1.00 55.16           C  
ATOM   1870  ND2 ASN A 117     -12.812  -9.162  18.029  1.00 55.16           N  
ATOM   1871 HD21 ASN A 117     -12.160  -9.924  17.908  1.00 55.16           H  
ATOM   1872 HD22 ASN A 117     -13.429  -9.082  18.824  1.00 55.16           H  
ATOM   1873  OD1 ASN A 117     -12.212  -8.527  16.034  1.00 55.16           O  
ATOM   1874  N   GLU A 118     -15.880  -4.765  16.218  1.00 51.90           N  
ATOM   1875  H   GLU A 118     -15.298  -4.265  16.876  1.00 51.90           H  
ATOM   1876  CA  GLU A 118     -17.259  -4.288  15.995  1.00 51.90           C  
ATOM   1877  HA  GLU A 118     -17.969  -5.062  16.285  1.00 51.90           H  
ATOM   1878  C   GLU A 118     -17.537  -3.953  14.523  1.00 51.90           C  
ATOM   1879  CB  GLU A 118     -17.524  -3.025  16.819  1.00 51.90           C  
ATOM   1880  HB2 GLU A 118     -16.733  -2.301  16.620  1.00 51.90           H  
ATOM   1881  HB3 GLU A 118     -18.473  -2.599  16.492  1.00 51.90           H  
ATOM   1882  O   GLU A 118     -18.662  -4.109  14.048  1.00 51.90           O  
ATOM   1883  CG  GLU A 118     -17.618  -3.288  18.327  1.00 51.90           C  
ATOM   1884  HG2 GLU A 118     -16.660  -3.672  18.678  1.00 51.90           H  
ATOM   1885  HG3 GLU A 118     -18.376  -4.051  18.500  1.00 51.90           H  
ATOM   1886  CD  GLU A 118     -17.977  -2.018  19.115  1.00 51.90           C  
ATOM   1887  OE1 GLU A 118     -18.251  -2.161  20.325  1.00 51.90           O  
ATOM   1888  OE2 GLU A 118     -17.957  -0.918  18.514  1.00 51.90           O  
ATOM   1889  N   GLN A 119     -16.508  -3.513  13.794  1.00 54.09           N  
ATOM   1890  H   GLN A 119     -15.596  -3.460  14.225  1.00 54.09           H  
ATOM   1891  CA  GLN A 119     -16.597  -3.280  12.355  1.00 54.09           C  
ATOM   1892  HA  GLN A 119     -17.564  -2.834  12.122  1.00 54.09           H  
ATOM   1893  C   GLN A 119     -16.514  -4.590  11.560  1.00 54.09           C  
ATOM   1894  CB  GLN A 119     -15.499  -2.301  11.918  1.00 54.09           C  
ATOM   1895  HB2 GLN A 119     -14.515  -2.721  12.131  1.00 54.09           H  
ATOM   1896  HB3 GLN A 119     -15.586  -2.166  10.840  1.00 54.09           H  
ATOM   1897  O   GLN A 119     -17.105  -4.689  10.490  1.00 54.09           O  
ATOM   1898  CG  GLN A 119     -15.632  -0.925  12.586  1.00 54.09           C  
ATOM   1899  HG2 GLN A 119     -16.652  -0.564  12.455  1.00 54.09           H  
ATOM   1900  HG3 GLN A 119     -15.432  -1.009  13.654  1.00 54.09           H  
ATOM   1901  CD  GLN A 119     -14.658   0.085  11.992  1.00 54.09           C  
ATOM   1902  NE2 GLN A 119     -15.149   1.129  11.357  1.00 54.09           N  
ATOM   1903 HE21 GLN A 119     -16.141   1.172  11.173  1.00 54.09           H  
ATOM   1904 HE22 GLN A 119     -14.492   1.616  10.764  1.00 54.09           H  
ATOM   1905  OE1 GLN A 119     -13.443  -0.047  12.076  1.00 54.09           O  
ATOM   1906  N   GLN A 120     -15.837  -5.611  12.097  1.00 54.29           N  
ATOM   1907  H   GLN A 120     -15.441  -5.491  13.019  1.00 54.29           H  
ATOM   1908  CA  GLN A 120     -15.749  -6.933  11.475  1.00 54.29           C  
ATOM   1909  HA  GLN A 120     -15.498  -6.806  10.422  1.00 54.29           H  
ATOM   1910  C   GLN A 120     -17.092  -7.678  11.536  1.00 54.29           C  
ATOM   1911  CB  GLN A 120     -14.648  -7.786  12.132  1.00 54.29           C  
ATOM   1912  HB2 GLN A 120     -14.609  -8.734  11.596  1.00 54.29           H  
ATOM   1913  HB3 GLN A 120     -14.921  -8.009  13.164  1.00 54.29           H  
ATOM   1914  O   GLN A 120     -17.554  -8.191  10.523  1.00 54.29           O  
ATOM   1915  CG  GLN A 120     -13.238  -7.167  12.117  1.00 54.29           C  
ATOM   1916  HG2 GLN A 120     -13.241  -6.227  12.668  1.00 54.29           H  
ATOM   1917  HG3 GLN A 120     -12.946  -6.958  11.088  1.00 54.29           H  
ATOM   1918  CD  GLN A 120     -12.192  -8.094  12.740  1.00 54.29           C  
ATOM   1919  NE2 GLN A 120     -11.001  -7.621  13.021  1.00 54.29           N  
ATOM   1920 HE21 GLN A 120     -10.391  -8.257  13.515  1.00 54.29           H  
ATOM   1921 HE22 GLN A 120     -10.780  -6.637  12.966  1.00 54.29           H  
ATOM   1922  OE1 GLN A 120     -12.410  -9.276  12.966  1.00 54.29           O  
ATOM   1923  N   THR A 121     -17.744  -7.735  12.705  1.00 49.98           N  
ATOM   1924  H   THR A 121     -17.343  -7.281  13.513  1.00 49.98           H  
ATOM   1925  CA  THR A 121     -18.964  -8.543  12.906  1.00 49.98           C  
ATOM   1926  HA  THR A 121     -18.806  -9.522  12.454  1.00 49.98           H  
ATOM   1927  C   THR A 121     -20.202  -7.969  12.237  1.00 49.98           C  
ATOM   1928  CB  THR A 121     -19.298  -8.751  14.390  1.00 49.98           C  
ATOM   1929  HB  THR A 121     -20.357  -8.986  14.494  1.00 49.98           H  
ATOM   1930  O   THR A 121     -20.990  -8.739  11.694  1.00 49.98           O  
ATOM   1931  CG2 THR A 121     -18.507  -9.908  14.989  1.00 49.98           C  
ATOM   1932 HG21 THR A 121     -18.780 -10.041  16.036  1.00 49.98           H  
ATOM   1933 HG22 THR A 121     -18.734 -10.826  14.447  1.00 49.98           H  
ATOM   1934 HG23 THR A 121     -17.439  -9.703  14.914  1.00 49.98           H  
ATOM   1935  OG1 THR A 121     -19.009  -7.597  15.147  1.00 49.98           O  
ATOM   1936  HG1 THR A 121     -19.208  -7.797  16.064  1.00 49.98           H  
ATOM   1937  N   LYS A 122     -20.392  -6.643  12.242  1.00 49.23           N  
ATOM   1938  H   LYS A 122     -19.715  -6.064  12.719  1.00 49.23           H  
ATOM   1939  CA  LYS A 122     -21.588  -6.019  11.644  1.00 49.23           C  
ATOM   1940  HA  LYS A 122     -22.479  -6.420  12.126  1.00 49.23           H  
ATOM   1941  C   LYS A 122     -21.768  -6.342  10.159  1.00 49.23           C  
ATOM   1942  CB  LYS A 122     -21.542  -4.492  11.832  1.00 49.23           C  
ATOM   1943  HB2 LYS A 122     -22.137  -4.022  11.049  1.00 49.23           H  
ATOM   1944  HB3 LYS A 122     -20.518  -4.132  11.736  1.00 49.23           H  
ATOM   1945  O   LYS A 122     -22.880  -6.235   9.656  1.00 49.23           O  
ATOM   1946  CG  LYS A 122     -22.136  -4.066  13.179  1.00 49.23           C  
ATOM   1947  HG2 LYS A 122     -21.533  -4.473  13.991  1.00 49.23           H  
ATOM   1948  HG3 LYS A 122     -23.151  -4.455  13.260  1.00 49.23           H  
ATOM   1949  CD  LYS A 122     -22.174  -2.537  13.282  1.00 49.23           C  
ATOM   1950  HD2 LYS A 122     -21.152  -2.159  13.274  1.00 49.23           H  
ATOM   1951  HD3 LYS A 122     -22.714  -2.131  12.426  1.00 49.23           H  
ATOM   1952  CE  LYS A 122     -22.878  -2.122  14.577  1.00 49.23           C  
ATOM   1953  HE2 LYS A 122     -22.349  -2.575  15.415  1.00 49.23           H  
ATOM   1954  HE3 LYS A 122     -23.891  -2.523  14.565  1.00 49.23           H  
ATOM   1955  NZ  LYS A 122     -22.908  -0.647  14.731  1.00 49.23           N  
ATOM   1956  HZ1 LYS A 122     -23.392  -0.220  13.954  1.00 49.23           H  
ATOM   1957  HZ2 LYS A 122     -21.966  -0.286  14.770  1.00 49.23           H  
ATOM   1958  HZ3 LYS A 122     -23.378  -0.394  15.589  1.00 49.23           H  
ATOM   1959  N   MET A 123     -20.686  -6.668   9.456  1.00 50.42           N  
ATOM   1960  H   MET A 123     -19.808  -6.736   9.951  1.00 50.42           H  
ATOM   1961  CA  MET A 123     -20.636  -6.610   7.993  1.00 50.42           C  
ATOM   1962  HA  MET A 123     -21.639  -6.467   7.590  1.00 50.42           H  
ATOM   1963  C   MET A 123     -20.115  -7.895   7.352  1.00 50.42           C  
ATOM   1964  CB  MET A 123     -19.801  -5.389   7.615  1.00 50.42           C  
ATOM   1965  HB2 MET A 123     -19.637  -5.375   6.537  1.00 50.42           H  
ATOM   1966  HB3 MET A 123     -18.835  -5.450   8.117  1.00 50.42           H  
ATOM   1967  O   MET A 123     -19.976  -7.965   6.137  1.00 50.42           O  
ATOM   1968  CG  MET A 123     -20.528  -4.094   8.027  1.00 50.42           C  
ATOM   1969  HG2 MET A 123     -21.130  -4.251   8.922  1.00 50.42           H  
ATOM   1970  HG3 MET A 123     -21.219  -3.820   7.231  1.00 50.42           H  
ATOM   1971  SD  MET A 123     -19.455  -2.693   8.392  1.00 50.42           S  
ATOM   1972  CE  MET A 123     -18.723  -2.723   6.791  1.00 50.42           C  
ATOM   1973  HE1 MET A 123     -18.096  -1.845   6.643  1.00 50.42           H  
ATOM   1974  HE2 MET A 123     -19.558  -2.784   6.093  1.00 50.42           H  
ATOM   1975  HE3 MET A 123     -18.126  -3.630   6.688  1.00 50.42           H  
ATOM   1976  N   ALA A 124     -19.878  -8.936   8.151  1.00 49.86           N  
ATOM   1977  H   ALA A 124     -20.025  -8.822   9.144  1.00 49.86           H  
ATOM   1978  CA  ALA A 124     -19.349 -10.216   7.694  1.00 49.86           C  
ATOM   1979  HA  ALA A 124     -18.499 -10.012   7.043  1.00 49.86           H  
ATOM   1980  C   ALA A 124     -20.335 -11.057   6.864  1.00 49.86           C  
ATOM   1981  CB  ALA A 124     -18.834 -10.991   8.915  1.00 49.86           C  
ATOM   1982  HB1 ALA A 124     -19.658 -11.209   9.594  1.00 49.86           H  
ATOM   1983  HB2 ALA A 124     -18.076 -10.406   9.436  1.00 49.86           H  
ATOM   1984  HB3 ALA A 124     -18.376 -11.928   8.596  1.00 49.86           H  
ATOM   1985  O   ALA A 124     -20.094 -12.250   6.716  1.00 49.86           O  
ATOM   1986  N   VAL A 125     -21.437 -10.502   6.339  1.00 44.41           N  
ATOM   1987  H   VAL A 125     -21.517  -9.496   6.366  1.00 44.41           H  
ATOM   1988  CA  VAL A 125     -22.271 -11.245   5.384  1.00 44.41           C  
ATOM   1989  HA  VAL A 125     -22.421 -12.255   5.765  1.00 44.41           H  
ATOM   1990  C   VAL A 125     -21.497 -11.295   4.067  1.00 44.41           C  
ATOM   1991  CB  VAL A 125     -23.675 -10.642   5.196  1.00 44.41           C  
ATOM   1992  HB  VAL A 125     -23.598  -9.634   4.787  1.00 44.41           H  
ATOM   1993  O   VAL A 125     -21.415 -10.271   3.381  1.00 44.41           O  
ATOM   1994  CG1 VAL A 125     -24.504 -11.515   4.241  1.00 44.41           C  
ATOM   1995 HG11 VAL A 125     -24.568 -12.536   4.617  1.00 44.41           H  
ATOM   1996 HG12 VAL A 125     -24.051 -11.524   3.249  1.00 44.41           H  
ATOM   1997 HG13 VAL A 125     -25.508 -11.103   4.146  1.00 44.41           H  
ATOM   1998  CG2 VAL A 125     -24.425 -10.571   6.532  1.00 44.41           C  
ATOM   1999 HG21 VAL A 125     -23.904  -9.904   7.219  1.00 44.41           H  
ATOM   2000 HG22 VAL A 125     -24.496 -11.563   6.978  1.00 44.41           H  
ATOM   2001 HG23 VAL A 125     -25.428 -10.176   6.370  1.00 44.41           H  
ATOM   2002  N   PRO A 126     -20.906 -12.444   3.687  1.00 48.20           N  
ATOM   2003  CA  PRO A 126     -20.173 -12.545   2.442  1.00 48.20           C  
ATOM   2004  HA  PRO A 126     -19.459 -11.725   2.357  1.00 48.20           H  
ATOM   2005  C   PRO A 126     -21.220 -12.463   1.342  1.00 48.20           C  
ATOM   2006  CB  PRO A 126     -19.423 -13.888   2.474  1.00 48.20           C  
ATOM   2007  HB2 PRO A 126     -19.810 -14.574   1.721  1.00 48.20           H  
ATOM   2008  HB3 PRO A 126     -18.354 -13.739   2.320  1.00 48.20           H  
ATOM   2009  O   PRO A 126     -21.996 -13.395   1.132  1.00 48.20           O  
ATOM   2010  CG  PRO A 126     -19.691 -14.448   3.871  1.00 48.20           C  
ATOM   2011  HG2 PRO A 126     -19.785 -15.534   3.863  1.00 48.20           H  
ATOM   2012  HG3 PRO A 126     -18.898 -14.134   4.550  1.00 48.20           H  
ATOM   2013  CD  PRO A 126     -20.994 -13.772   4.271  1.00 48.20           C  
ATOM   2014  HD2 PRO A 126     -21.114 -13.793   5.354  1.00 48.20           H  
ATOM   2015  HD3 PRO A 126     -21.830 -14.302   3.814  1.00 48.20           H  
ATOM   2016  N   THR A 127     -21.298 -11.328   0.661  1.00 47.55           N  
ATOM   2017  H   THR A 127     -20.664 -10.575   0.888  1.00 47.55           H  
ATOM   2018  CA  THR A 127     -22.125 -11.256  -0.535  1.00 47.55           C  
ATOM   2019  HA  THR A 127     -22.974 -11.934  -0.434  1.00 47.55           H  
ATOM   2020  C   THR A 127     -21.234 -11.749  -1.662  1.00 47.55           C  
ATOM   2021  CB  THR A 127     -22.696  -9.851  -0.778  1.00 47.55           C  
ATOM   2022  HB  THR A 127     -21.956  -9.224  -1.273  1.00 47.55           H  
ATOM   2023  O   THR A 127     -20.213 -11.133  -1.942  1.00 47.55           O  
ATOM   2024  CG2 THR A 127     -23.972  -9.939  -1.617  1.00 47.55           C  
ATOM   2025 HG21 THR A 127     -24.328  -8.930  -1.828  1.00 47.55           H  
ATOM   2026 HG22 THR A 127     -24.743 -10.479  -1.067  1.00 47.55           H  
ATOM   2027 HG23 THR A 127     -23.767 -10.452  -2.556  1.00 47.55           H  
ATOM   2028  OG1 THR A 127     -23.090  -9.242   0.429  1.00 47.55           O  
ATOM   2029  HG1 THR A 127     -22.410  -9.374   1.094  1.00 47.55           H  
ATOM   2030  N   GLU A 128     -21.575 -12.856  -2.324  1.00 50.27           N  
ATOM   2031  H   GLU A 128     -22.331 -13.424  -1.971  1.00 50.27           H  
ATOM   2032  CA  GLU A 128     -20.820 -13.346  -3.498  1.00 50.27           C  
ATOM   2033  HA  GLU A 128     -19.822 -13.649  -3.181  1.00 50.27           H  
ATOM   2034  C   GLU A 128     -20.652 -12.254  -4.575  1.00 50.27           C  
ATOM   2035  CB  GLU A 128     -21.562 -14.553  -4.099  1.00 50.27           C  
ATOM   2036  HB2 GLU A 128     -22.486 -14.732  -3.548  1.00 50.27           H  
ATOM   2037  HB3 GLU A 128     -21.832 -14.333  -5.132  1.00 50.27           H  
ATOM   2038  O   GLU A 128     -19.681 -12.238  -5.332  1.00 50.27           O  
ATOM   2039  CG  GLU A 128     -20.714 -15.831  -4.072  1.00 50.27           C  
ATOM   2040  HG2 GLU A 128     -19.779 -15.636  -4.597  1.00 50.27           H  
ATOM   2041  HG3 GLU A 128     -20.478 -16.071  -3.035  1.00 50.27           H  
ATOM   2042  CD  GLU A 128     -21.427 -17.025  -4.728  1.00 50.27           C  
ATOM   2043  OE1 GLU A 128     -20.767 -18.081  -4.841  1.00 50.27           O  
ATOM   2044  OE2 GLU A 128     -22.604 -16.869  -5.129  1.00 50.27           O  
ATOM   2045  N   LYS A 129     -21.594 -11.301  -4.582  1.00 58.28           N  
ATOM   2046  H   LYS A 129     -22.331 -11.420  -3.902  1.00 58.28           H  
ATOM   2047  CA  LYS A 129     -21.620 -10.084  -5.399  1.00 58.28           C  
ATOM   2048  HA  LYS A 129     -21.149 -10.302  -6.357  1.00 58.28           H  
ATOM   2049  C   LYS A 129     -20.819  -8.910  -4.820  1.00 58.28           C  
ATOM   2050  CB  LYS A 129     -23.076  -9.666  -5.649  1.00 58.28           C  
ATOM   2051  HB2 LYS A 129     -23.578  -9.494  -4.697  1.00 58.28           H  
ATOM   2052  HB3 LYS A 129     -23.083  -8.728  -6.205  1.00 58.28           H  
ATOM   2053  O   LYS A 129     -21.019  -7.783  -5.261  1.00 58.28           O  
ATOM   2054  CG  LYS A 129     -23.857 -10.690  -6.475  1.00 58.28           C  
ATOM   2055  HG2 LYS A 129     -23.328 -10.877  -7.410  1.00 58.28           H  
ATOM   2056  HG3 LYS A 129     -23.954 -11.625  -5.923  1.00 58.28           H  
ATOM   2057  CD  LYS A 129     -25.247 -10.125  -6.777  1.00 58.28           C  
ATOM   2058  HD2 LYS A 129     -25.789  -9.991  -5.841  1.00 58.28           H  
ATOM   2059  HD3 LYS A 129     -25.142  -9.158  -7.270  1.00 58.28           H  
ATOM   2060  CE  LYS A 129     -26.013 -11.079  -7.694  1.00 58.28           C  
ATOM   2061  HE2 LYS A 129     -25.438 -11.216  -8.610  1.00 58.28           H  
ATOM   2062  HE3 LYS A 129     -26.091 -12.048  -7.201  1.00 58.28           H  
ATOM   2063  NZ  LYS A 129     -27.362 -10.547  -8.006  1.00 58.28           N  
ATOM   2064  HZ1 LYS A 129     -27.896 -10.424  -7.158  1.00 58.28           H  
ATOM   2065  HZ2 LYS A 129     -27.288  -9.651  -8.467  1.00 58.28           H  
ATOM   2066  HZ3 LYS A 129     -27.863 -11.181  -8.612  1.00 58.28           H  
ATOM   2067  N   ALA A 130     -19.955  -9.129  -3.832  1.00 60.89           N  
ATOM   2068  H   ALA A 130     -19.847 -10.060  -3.456  1.00 60.89           H  
ATOM   2069  CA  ALA A 130     -19.125  -8.064  -3.293  1.00 60.89           C  
ATOM   2070  HA  ALA A 130     -19.778  -7.270  -2.931  1.00 60.89           H  
ATOM   2071  C   ALA A 130     -18.248  -7.498  -4.414  1.00 60.89           C  
ATOM   2072  CB  ALA A 130     -18.299  -8.566  -2.104  1.00 60.89           C  
ATOM   2073  HB1 ALA A 130     -17.656  -7.766  -1.738  1.00 60.89           H  
ATOM   2074  HB2 ALA A 130     -17.681  -9.411  -2.406  1.00 60.89           H  
ATOM   2075  HB3 ALA A 130     -18.962  -8.876  -1.296  1.00 60.89           H  
ATOM   2076  O   ALA A 130     -17.538  -8.235  -5.110  1.00 60.89           O  
ATOM   2077  N   GLN A 131     -18.330  -6.182  -4.585  1.00 72.34           N  
ATOM   2078  H   GLN A 131     -18.969  -5.658  -4.005  1.00 72.34           H  
ATOM   2079  CA  GLN A 131     -17.563  -5.447  -5.575  1.00 72.34           C  
ATOM   2080  HA  GLN A 131     -17.863  -5.792  -6.565  1.00 72.34           H  
ATOM   2081  C   GLN A 131     -16.069  -5.756  -5.368  1.00 72.34           C  
ATOM   2082  CB  GLN A 131     -17.961  -3.970  -5.437  1.00 72.34           C  
ATOM   2083  HB2 GLN A 131     -19.049  -3.913  -5.401  1.00 72.34           H  
ATOM   2084  HB3 GLN A 131     -17.586  -3.572  -4.494  1.00 72.34           H  
ATOM   2085  O   GLN A 131     -15.587  -5.867  -4.241  1.00 72.34           O  
ATOM   2086  CG  GLN A 131     -17.506  -3.082  -6.595  1.00 72.34           C  
ATOM   2087  HG2 GLN A 131     -16.419  -3.118  -6.664  1.00 72.34           H  
ATOM   2088  HG3 GLN A 131     -17.926  -3.467  -7.524  1.00 72.34           H  
ATOM   2089  CD  GLN A 131     -17.953  -1.628  -6.427  1.00 72.34           C  
ATOM   2090  NE2 GLN A 131     -17.808  -0.808  -7.443  1.00 72.34           N  
ATOM   2091 HE21 GLN A 131     -17.432  -1.147  -8.316  1.00 72.34           H  
ATOM   2092 HE22 GLN A 131     -18.173   0.124  -7.308  1.00 72.34           H  
ATOM   2093  OE1 GLN A 131     -18.441  -1.191  -5.398  1.00 72.34           O  
ATOM   2094  N   LYS A 132     -15.326  -6.000  -6.453  1.00 83.70           N  
ATOM   2095  H   LYS A 132     -15.796  -5.961  -7.346  1.00 83.70           H  
ATOM   2096  CA  LYS A 132     -13.909  -6.433  -6.374  1.00 83.70           C  
ATOM   2097  HA  LYS A 132     -13.669  -6.664  -5.336  1.00 83.70           H  
ATOM   2098  C   LYS A 132     -12.927  -5.332  -6.766  1.00 83.70           C  
ATOM   2099  CB  LYS A 132     -13.696  -7.719  -7.187  1.00 83.70           C  
ATOM   2100  HB2 LYS A 132     -13.935  -7.528  -8.233  1.00 83.70           H  
ATOM   2101  HB3 LYS A 132     -12.648  -8.010  -7.114  1.00 83.70           H  
ATOM   2102  O   LYS A 132     -11.711  -5.517  -6.658  1.00 83.70           O  
ATOM   2103  CG  LYS A 132     -14.548  -8.885  -6.671  1.00 83.70           C  
ATOM   2104  HG2 LYS A 132     -14.361  -9.029  -5.607  1.00 83.70           H  
ATOM   2105  HG3 LYS A 132     -15.601  -8.642  -6.813  1.00 83.70           H  
ATOM   2106  CD  LYS A 132     -14.250 -10.186  -7.426  1.00 83.70           C  
ATOM   2107  HD2 LYS A 132     -14.437 -10.028  -8.488  1.00 83.70           H  
ATOM   2108  HD3 LYS A 132     -13.208 -10.471  -7.277  1.00 83.70           H  
ATOM   2109  CE  LYS A 132     -15.184 -11.277  -6.887  1.00 83.70           C  
ATOM   2110  HE2 LYS A 132     -14.949 -11.461  -5.839  1.00 83.70           H  
ATOM   2111  HE3 LYS A 132     -16.204 -10.894  -6.914  1.00 83.70           H  
ATOM   2112  NZ  LYS A 132     -15.107 -12.536  -7.670  1.00 83.70           N  
ATOM   2113  HZ1 LYS A 132     -14.173 -12.922  -7.670  1.00 83.70           H  
ATOM   2114  HZ2 LYS A 132     -15.406 -12.369  -8.620  1.00 83.70           H  
ATOM   2115  HZ3 LYS A 132     -15.746 -13.214  -7.279  1.00 83.70           H  
ATOM   2116  N   ILE A 133     -13.452  -4.207  -7.235  1.00 87.98           N  
ATOM   2117  H   ILE A 133     -14.457  -4.115  -7.212  1.00 87.98           H  
ATOM   2118  CA  ILE A 133     -12.713  -3.059  -7.746  1.00 87.98           C  
ATOM   2119  HA  ILE A 133     -11.662  -3.132  -7.466  1.00 87.98           H  
ATOM   2120  C   ILE A 133     -13.327  -1.821  -7.097  1.00 87.98           C  
ATOM   2121  CB  ILE A 133     -12.824  -2.987  -9.286  1.00 87.98           C  
ATOM   2122  HB  ILE A 133     -13.866  -2.787  -9.537  1.00 87.98           H  
ATOM   2123  O   ILE A 133     -14.534  -1.629  -7.174  1.00 87.98           O  
ATOM   2124  CG1 ILE A 133     -12.425  -4.315  -9.975  1.00 87.98           C  
ATOM   2125 HG12 ILE A 133     -11.388  -4.553  -9.741  1.00 87.98           H  
ATOM   2126 HG13 ILE A 133     -13.050  -5.126  -9.600  1.00 87.98           H  
ATOM   2127  CG2 ILE A 133     -11.967  -1.832  -9.835  1.00 87.98           C  
ATOM   2128 HG21 ILE A 133     -11.983  -0.963  -9.177  1.00 87.98           H  
ATOM   2129 HG22 ILE A 133     -10.931  -2.145  -9.968  1.00 87.98           H  
ATOM   2130 HG23 ILE A 133     -12.367  -1.526 -10.802  1.00 87.98           H  
ATOM   2131  CD1 ILE A 133     -12.605  -4.294 -11.497  1.00 87.98           C  
ATOM   2132 HD11 ILE A 133     -11.931  -3.566 -11.949  1.00 87.98           H  
ATOM   2133 HD12 ILE A 133     -12.373  -5.280 -11.902  1.00 87.98           H  
ATOM   2134 HD13 ILE A 133     -13.635  -4.042 -11.748  1.00 87.98           H  
ATOM   2135  N   PHE A 134     -12.508  -0.980  -6.474  1.00 84.13           N  
ATOM   2136  H   PHE A 134     -11.526  -1.209  -6.416  1.00 84.13           H  
ATOM   2137  CA  PHE A 134     -12.969   0.254  -5.837  1.00 84.13           C  
ATOM   2138  HA  PHE A 134     -13.998   0.461  -6.130  1.00 84.13           H  
ATOM   2139  C   PHE A 134     -12.107   1.402  -6.281  1.00 84.13           C  
ATOM   2140  CB  PHE A 134     -12.919   0.166  -4.314  1.00 84.13           C  
ATOM   2141  HB2 PHE A 134     -13.281   1.104  -3.893  1.00 84.13           H  
ATOM   2142  HB3 PHE A 134     -11.891   0.038  -3.976  1.00 84.13           H  
ATOM   2143  O   PHE A 134     -10.890   1.267  -6.331  1.00 84.13           O  
ATOM   2144  CG  PHE A 134     -13.758  -0.958  -3.798  1.00 84.13           C  
ATOM   2145  CD1 PHE A 134     -15.075  -0.695  -3.393  1.00 84.13           C  
ATOM   2146  HD1 PHE A 134     -15.466   0.311  -3.427  1.00 84.13           H  
ATOM   2147  CD2 PHE A 134     -13.268  -2.273  -3.854  1.00 84.13           C  
ATOM   2148  HD2 PHE A 134     -12.265  -2.475  -4.197  1.00 84.13           H  
ATOM   2149  CE1 PHE A 134     -15.908  -1.745  -2.999  1.00 84.13           C  
ATOM   2150  HE1 PHE A 134     -16.928  -1.552  -2.700  1.00 84.13           H  
ATOM   2151  CE2 PHE A 134     -14.132  -3.324  -3.548  1.00 84.13           C  
ATOM   2152  HE2 PHE A 134     -13.793  -4.342  -3.674  1.00 84.13           H  
ATOM   2153  CZ  PHE A 134     -15.437  -3.056  -3.092  1.00 84.13           C  
ATOM   2154  HZ  PHE A 134     -16.126  -3.856  -2.863  1.00 84.13           H  
ATOM   2155  N   TYR A 135     -12.726   2.538  -6.545  1.00 85.40           N  
ATOM   2156  H   TYR A 135     -13.728   2.596  -6.431  1.00 85.40           H  
ATOM   2157  CA  TYR A 135     -12.034   3.752  -6.930  1.00 85.40           C  
ATOM   2158  HA  TYR A 135     -10.955   3.596  -6.915  1.00 85.40           H  
ATOM   2159  C   TYR A 135     -12.356   4.858  -5.926  1.00 85.40           C  
ATOM   2160  CB  TYR A 135     -12.426   4.094  -8.368  1.00 85.40           C  
ATOM   2161  HB2 TYR A 135     -12.000   3.353  -9.043  1.00 85.40           H  
ATOM   2162  HB3 TYR A 135     -13.511   4.045  -8.464  1.00 85.40           H  
ATOM   2163  O   TYR A 135     -13.497   5.000  -5.488  1.00 85.40           O  
ATOM   2164  CG  TYR A 135     -11.963   5.463  -8.795  1.00 85.40           C  
ATOM   2165  CD1 TYR A 135     -12.901   6.508  -8.879  1.00 85.40           C  
ATOM   2166  HD1 TYR A 135     -13.947   6.318  -8.688  1.00 85.40           H  
ATOM   2167  CD2 TYR A 135     -10.602   5.702  -9.063  1.00 85.40           C  
ATOM   2168  HD2 TYR A 135      -9.891   4.890  -9.022  1.00 85.40           H  
ATOM   2169  CE1 TYR A 135     -12.484   7.807  -9.211  1.00 85.40           C  
ATOM   2170  HE1 TYR A 135     -13.200   8.613  -9.275  1.00 85.40           H  
ATOM   2171  CE2 TYR A 135     -10.192   7.005  -9.404  1.00 85.40           C  
ATOM   2172  HE2 TYR A 135      -9.176   7.263  -9.663  1.00 85.40           H  
ATOM   2173  OH  TYR A 135     -10.680   9.303  -9.700  1.00 85.40           O  
ATOM   2174  HH  TYR A 135     -11.367   9.956  -9.854  1.00 85.40           H  
ATOM   2175  CZ  TYR A 135     -11.122   8.053  -9.453  1.00 85.40           C  
ATOM   2176  N   THR A 136     -11.345   5.635  -5.543  1.00 74.73           N  
ATOM   2177  H   THR A 136     -10.422   5.435  -5.902  1.00 74.73           H  
ATOM   2178  CA  THR A 136     -11.518   6.855  -4.754  1.00 74.73           C  
ATOM   2179  HA  THR A 136     -12.573   7.127  -4.805  1.00 74.73           H  
ATOM   2180  C   THR A 136     -10.685   7.989  -5.350  1.00 74.73           C  
ATOM   2181  CB  THR A 136     -11.203   6.628  -3.266  1.00 74.73           C  
ATOM   2182  HB  THR A 136     -11.883   5.863  -2.891  1.00 74.73           H  
ATOM   2183  O   THR A 136      -9.492   7.796  -5.588  1.00 74.73           O  
ATOM   2184  CG2 THR A 136      -9.773   6.184  -2.952  1.00 74.73           C  
ATOM   2185 HG21 THR A 136      -9.066   6.975  -3.203  1.00 74.73           H  
ATOM   2186 HG22 THR A 136      -9.533   5.284  -3.518  1.00 74.73           H  
ATOM   2187 HG23 THR A 136      -9.692   5.964  -1.887  1.00 74.73           H  
ATOM   2188  OG1 THR A 136     -11.426   7.810  -2.531  1.00 74.73           O  
ATOM   2189  HG1 THR A 136     -12.255   7.709  -2.057  1.00 74.73           H  
ATOM   2190  N   PRO A 137     -11.266   9.180  -5.569  1.00 70.43           N  
ATOM   2191  CA  PRO A 137     -10.514  10.355  -6.009  1.00 70.43           C  
ATOM   2192  HA  PRO A 137      -9.823  10.091  -6.809  1.00 70.43           H  
ATOM   2193  C   PRO A 137      -9.702  10.997  -4.864  1.00 70.43           C  
ATOM   2194  CB  PRO A 137     -11.580  11.296  -6.573  1.00 70.43           C  
ATOM   2195  HB2 PRO A 137     -11.774  11.040  -7.615  1.00 70.43           H  
ATOM   2196  HB3 PRO A 137     -11.290  12.344  -6.494  1.00 70.43           H  
ATOM   2197  O   PRO A 137      -8.842  11.842  -5.099  1.00 70.43           O  
ATOM   2198  CG  PRO A 137     -12.818  10.982  -5.734  1.00 70.43           C  
ATOM   2199  HG2 PRO A 137     -12.770  11.530  -4.793  1.00 70.43           H  
ATOM   2200  HG3 PRO A 137     -13.739  11.217  -6.267  1.00 70.43           H  
ATOM   2201  CD  PRO A 137     -12.687   9.486  -5.462  1.00 70.43           C  
ATOM   2202  HD2 PRO A 137     -13.234   8.929  -6.223  1.00 70.43           H  
ATOM   2203  HD3 PRO A 137     -13.074   9.255  -4.469  1.00 70.43           H  
ATOM   2204  N   ASP A 138      -9.933  10.592  -3.607  1.00 58.36           N  
ATOM   2205  H   ASP A 138     -10.613   9.858  -3.463  1.00 58.36           H  
ATOM   2206  CA  ASP A 138      -9.313  11.179  -2.409  1.00 58.36           C  
ATOM   2207  HA  ASP A 138      -9.203  12.249  -2.585  1.00 58.36           H  
ATOM   2208  C   ASP A 138      -7.890  10.635  -2.149  1.00 58.36           C  
ATOM   2209  CB  ASP A 138     -10.271  11.026  -1.217  1.00 58.36           C  
ATOM   2210  HB2 ASP A 138     -11.244  11.437  -1.486  1.00 58.36           H  
ATOM   2211  HB3 ASP A 138     -10.400   9.967  -0.995  1.00 58.36           H  
ATOM   2212  O   ASP A 138      -7.598   9.990  -1.134  1.00 58.36           O  
ATOM   2213  CG  ASP A 138      -9.766  11.754   0.032  1.00 58.36           C  
ATOM   2214  OD1 ASP A 138      -9.126  12.814  -0.120  1.00 58.36           O  
ATOM   2215  OD2 ASP A 138      -9.967  11.192   1.139  1.00 58.36           O  
ATOM   2216  N   PHE A 139      -6.999  10.844  -3.124  1.00 58.52           N  
ATOM   2217  H   PHE A 139      -7.344  11.316  -3.947  1.00 58.52           H  
ATOM   2218  CA  PHE A 139      -5.612  10.368  -3.110  1.00 58.52           C  
ATOM   2219  HA  PHE A 139      -5.546   9.573  -2.368  1.00 58.52           H  
ATOM   2220  C   PHE A 139      -4.533  11.396  -2.704  1.00 58.52           C  
ATOM   2221  CB  PHE A 139      -5.263   9.728  -4.460  1.00 58.52           C  
ATOM   2222  HB2 PHE A 139      -5.370  10.465  -5.256  1.00 58.52           H  
ATOM   2223  HB3 PHE A 139      -5.961   8.915  -4.662  1.00 58.52           H  
ATOM   2224  O   PHE A 139      -3.597  10.981  -2.012  1.00 58.52           O  
ATOM   2225  CG  PHE A 139      -3.849   9.178  -4.462  1.00 58.52           C  
ATOM   2226  CD1 PHE A 139      -2.810   9.901  -5.075  1.00 58.52           C  
ATOM   2227  HD1 PHE A 139      -3.033  10.797  -5.636  1.00 58.52           H  
ATOM   2228  CD2 PHE A 139      -3.550   8.016  -3.726  1.00 58.52           C  
ATOM   2229  HD2 PHE A 139      -4.338   7.487  -3.211  1.00 58.52           H  
ATOM   2230  CE1 PHE A 139      -1.480   9.475  -4.928  1.00 58.52           C  
ATOM   2231  HE1 PHE A 139      -0.686  10.029  -5.407  1.00 58.52           H  
ATOM   2232  CE2 PHE A 139      -2.227   7.556  -3.628  1.00 58.52           C  
ATOM   2233  HE2 PHE A 139      -2.010   6.649  -3.083  1.00 58.52           H  
ATOM   2234  CZ  PHE A 139      -1.190   8.292  -4.220  1.00 58.52           C  
ATOM   2235  HZ  PHE A 139      -0.173   7.932  -4.159  1.00 58.52           H  
ATOM   2236  N   PRO A 140      -4.581  12.692  -3.090  1.00 51.45           N  
ATOM   2237  CA  PRO A 140      -3.431  13.600  -2.964  1.00 51.45           C  
ATOM   2238  HA  PRO A 140      -2.680  13.293  -3.691  1.00 51.45           H  
ATOM   2239  C   PRO A 140      -2.768  13.627  -1.577  1.00 51.45           C  
ATOM   2240  CB  PRO A 140      -3.962  14.978  -3.368  1.00 51.45           C  
ATOM   2241  HB2 PRO A 140      -3.178  15.603  -3.795  1.00 51.45           H  
ATOM   2242  HB3 PRO A 140      -4.422  15.473  -2.512  1.00 51.45           H  
ATOM   2243  O   PRO A 140      -1.540  13.574  -1.488  1.00 51.45           O  
ATOM   2244  CG  PRO A 140      -5.040  14.640  -4.394  1.00 51.45           C  
ATOM   2245  HG2 PRO A 140      -5.789  15.429  -4.473  1.00 51.45           H  
ATOM   2246  HG3 PRO A 140      -4.578  14.454  -5.363  1.00 51.45           H  
ATOM   2247  CD  PRO A 140      -5.638  13.343  -3.857  1.00 51.45           C  
ATOM   2248  HD2 PRO A 140      -5.975  12.728  -4.691  1.00 51.45           H  
ATOM   2249  HD3 PRO A 140      -6.476  13.573  -3.198  1.00 51.45           H  
ATOM   2250  N   ALA A 141      -3.565  13.577  -0.503  1.00 46.58           N  
ATOM   2251  H   ALA A 141      -4.563  13.620  -0.653  1.00 46.58           H  
ATOM   2252  CA  ALA A 141      -3.099  13.571   0.888  1.00 46.58           C  
ATOM   2253  HA  ALA A 141      -2.456  14.437   1.039  1.00 46.58           H  
ATOM   2254  C   ALA A 141      -2.281  12.323   1.294  1.00 46.58           C  
ATOM   2255  CB  ALA A 141      -4.335  13.734   1.783  1.00 46.58           C  
ATOM   2256  HB1 ALA A 141      -5.018  12.895   1.649  1.00 46.58           H  
ATOM   2257  HB2 ALA A 141      -4.028  13.783   2.828  1.00 46.58           H  
ATOM   2258  HB3 ALA A 141      -4.851  14.662   1.538  1.00 46.58           H  
ATOM   2259  O   ALA A 141      -1.723  12.264   2.388  1.00 46.58           O  
ATOM   2260  N   ARG A 142      -2.209  11.293   0.440  1.00 60.95           N  
ATOM   2261  H   ARG A 142      -2.706  11.388  -0.434  1.00 60.95           H  
ATOM   2262  CA  ARG A 142      -1.612   9.984   0.761  1.00 60.95           C  
ATOM   2263  HA  ARG A 142      -1.189  10.033   1.764  1.00 60.95           H  
ATOM   2264  C   ARG A 142      -0.442   9.614  -0.143  1.00 60.95           C  
ATOM   2265  CB  ARG A 142      -2.693   8.892   0.773  1.00 60.95           C  
ATOM   2266  HB2 ARG A 142      -2.963   8.642  -0.253  1.00 60.95           H  
ATOM   2267  HB3 ARG A 142      -2.280   8.009   1.260  1.00 60.95           H  
ATOM   2268  O   ARG A 142       0.145   8.546   0.036  1.00 60.95           O  
ATOM   2269  CG  ARG A 142      -3.955   9.325   1.528  1.00 60.95           C  
ATOM   2270  HG2 ARG A 142      -4.405  10.164   0.997  1.00 60.95           H  
ATOM   2271  HG3 ARG A 142      -3.701   9.649   2.537  1.00 60.95           H  
ATOM   2272  CD  ARG A 142      -4.996   8.214   1.602  1.00 60.95           C  
ATOM   2273  HD2 ARG A 142      -4.780   7.577   2.460  1.00 60.95           H  
ATOM   2274  HD3 ARG A 142      -4.963   7.623   0.687  1.00 60.95           H  
ATOM   2275  NE  ARG A 142      -6.330   8.814   1.734  1.00 60.95           N  
ATOM   2276  HE  ARG A 142      -6.414   9.805   1.561  1.00 60.95           H  
ATOM   2277  NH1 ARG A 142      -7.532   6.882   1.930  1.00 60.95           N  
ATOM   2278 HH11 ARG A 142      -8.283   6.464   1.400  1.00 60.95           H  
ATOM   2279 HH12 ARG A 142      -6.650   6.390   1.916  1.00 60.95           H  
ATOM   2280  NH2 ARG A 142      -8.590   8.838   1.803  1.00 60.95           N  
ATOM   2281 HH21 ARG A 142      -8.634   9.818   1.561  1.00 60.95           H  
ATOM   2282 HH22 ARG A 142      -9.492   8.384   1.835  1.00 60.95           H  
ATOM   2283  CZ  ARG A 142      -7.470   8.180   1.835  1.00 60.95           C  
ATOM   2284  N   ARG A 143      -0.058  10.500  -1.072  1.00 68.42           N  
ATOM   2285  H   ARG A 143      -0.597  11.351  -1.146  1.00 68.42           H  
ATOM   2286  CA  ARG A 143       1.013  10.248  -2.049  1.00 68.42           C  
ATOM   2287  HA  ARG A 143       0.729   9.379  -2.642  1.00 68.42           H  
ATOM   2288  C   ARG A 143       2.342   9.896  -1.388  1.00 68.42           C  
ATOM   2289  CB  ARG A 143       1.156  11.460  -2.985  1.00 68.42           C  
ATOM   2290  HB2 ARG A 143       1.532  12.314  -2.422  1.00 68.42           H  
ATOM   2291  HB3 ARG A 143       0.174  11.717  -3.383  1.00 68.42           H  
ATOM   2292  O   ARG A 143       2.998   8.949  -1.807  1.00 68.42           O  
ATOM   2293  CG  ARG A 143       2.099  11.144  -4.160  1.00 68.42           C  
ATOM   2294  HG2 ARG A 143       3.085  10.859  -3.795  1.00 68.42           H  
ATOM   2295  HG3 ARG A 143       1.688  10.301  -4.716  1.00 68.42           H  
ATOM   2296  CD  ARG A 143       2.253  12.328  -5.121  1.00 68.42           C  
ATOM   2297  HD2 ARG A 143       2.697  11.957  -6.045  1.00 68.42           H  
ATOM   2298  HD3 ARG A 143       1.266  12.732  -5.347  1.00 68.42           H  
ATOM   2299  NE  ARG A 143       3.122  13.385  -4.566  1.00 68.42           N  
ATOM   2300  HE  ARG A 143       3.503  13.225  -3.644  1.00 68.42           H  
ATOM   2301  NH1 ARG A 143       2.922  14.875  -6.306  1.00 68.42           N  
ATOM   2302 HH11 ARG A 143       2.287  14.243  -6.773  1.00 68.42           H  
ATOM   2303 HH12 ARG A 143       3.084  15.791  -6.699  1.00 68.42           H  
ATOM   2304  NH2 ARG A 143       4.159  15.412  -4.526  1.00 68.42           N  
ATOM   2305 HH21 ARG A 143       4.423  15.252  -3.565  1.00 68.42           H  
ATOM   2306 HH22 ARG A 143       4.234  16.349  -4.896  1.00 68.42           H  
ATOM   2307  CZ  ARG A 143       3.399  14.545  -5.136  1.00 68.42           C  
ATOM   2308  N   GLU A 144       2.734  10.626  -0.346  1.00 65.90           N  
ATOM   2309  H   GLU A 144       2.160  11.401  -0.045  1.00 65.90           H  
ATOM   2310  CA  GLU A 144       3.993  10.355   0.361  1.00 65.90           C  
ATOM   2311  HA  GLU A 144       4.820  10.358  -0.349  1.00 65.90           H  
ATOM   2312  C   GLU A 144       3.991   8.980   1.029  1.00 65.90           C  
ATOM   2313  CB  GLU A 144       4.258  11.430   1.418  1.00 65.90           C  
ATOM   2314  HB2 GLU A 144       5.114  11.114   2.014  1.00 65.90           H  
ATOM   2315  HB3 GLU A 144       3.389  11.526   2.070  1.00 65.90           H  
ATOM   2316  O   GLU A 144       4.961   8.234   0.914  1.00 65.90           O  
ATOM   2317  CG  GLU A 144       4.583  12.779   0.770  1.00 65.90           C  
ATOM   2318  HG2 GLU A 144       3.699  13.145   0.248  1.00 65.90           H  
ATOM   2319  HG3 GLU A 144       5.369  12.627   0.031  1.00 65.90           H  
ATOM   2320  CD  GLU A 144       5.046  13.831   1.785  1.00 65.90           C  
ATOM   2321  OE1 GLU A 144       5.529  14.874   1.297  1.00 65.90           O  
ATOM   2322  OE2 GLU A 144       4.944  13.574   3.005  1.00 65.90           O  
ATOM   2323  N   VAL A 145       2.876   8.610   1.663  1.00 72.79           N  
ATOM   2324  H   VAL A 145       2.103   9.260   1.690  1.00 72.79           H  
ATOM   2325  CA  VAL A 145       2.718   7.299   2.304  1.00 72.79           C  
ATOM   2326  HA  VAL A 145       3.569   7.136   2.965  1.00 72.79           H  
ATOM   2327  C   VAL A 145       2.744   6.180   1.263  1.00 72.79           C  
ATOM   2328  CB  VAL A 145       1.435   7.260   3.156  1.00 72.79           C  
ATOM   2329  HB  VAL A 145       0.564   7.451   2.530  1.00 72.79           H  
ATOM   2330  O   VAL A 145       3.380   5.149   1.488  1.00 72.79           O  
ATOM   2331  CG1 VAL A 145       1.261   5.899   3.838  1.00 72.79           C  
ATOM   2332 HG11 VAL A 145       1.099   5.118   3.095  1.00 72.79           H  
ATOM   2333 HG12 VAL A 145       0.396   5.918   4.500  1.00 72.79           H  
ATOM   2334 HG13 VAL A 145       2.154   5.670   4.419  1.00 72.79           H  
ATOM   2335  CG2 VAL A 145       1.507   8.333   4.253  1.00 72.79           C  
ATOM   2336 HG21 VAL A 145       0.672   8.233   4.945  1.00 72.79           H  
ATOM   2337 HG22 VAL A 145       1.466   9.330   3.815  1.00 72.79           H  
ATOM   2338 HG23 VAL A 145       2.435   8.231   4.816  1.00 72.79           H  
ATOM   2339  N   PHE A 146       2.123   6.398   0.102  1.00 82.26           N  
ATOM   2340  H   PHE A 146       1.608   7.259  -0.014  1.00 82.26           H  
ATOM   2341  CA  PHE A 146       2.164   5.464  -1.018  1.00 82.26           C  
ATOM   2342  HA  PHE A 146       1.773   4.502  -0.684  1.00 82.26           H  
ATOM   2343  C   PHE A 146       3.602   5.222  -1.503  1.00 82.26           C  
ATOM   2344  CB  PHE A 146       1.256   5.982  -2.142  1.00 82.26           C  
ATOM   2345  HB2 PHE A 146       1.631   6.937  -2.510  1.00 82.26           H  
ATOM   2346  HB3 PHE A 146       0.257   6.155  -1.742  1.00 82.26           H  
ATOM   2347  O   PHE A 146       4.037   4.072  -1.577  1.00 82.26           O  
ATOM   2348  CG  PHE A 146       1.162   5.027  -3.310  1.00 82.26           C  
ATOM   2349  CD1 PHE A 146       2.220   4.954  -4.231  1.00 82.26           C  
ATOM   2350  HD1 PHE A 146       3.069   5.618  -4.153  1.00 82.26           H  
ATOM   2351  CD2 PHE A 146       0.052   4.173  -3.453  1.00 82.26           C  
ATOM   2352  HD2 PHE A 146      -0.776   4.239  -2.763  1.00 82.26           H  
ATOM   2353  CE1 PHE A 146       2.201   3.988  -5.241  1.00 82.26           C  
ATOM   2354  HE1 PHE A 146       3.069   3.905  -5.878  1.00 82.26           H  
ATOM   2355  CE2 PHE A 146       0.005   3.247  -4.510  1.00 82.26           C  
ATOM   2356  HE2 PHE A 146      -0.858   2.609  -4.635  1.00 82.26           H  
ATOM   2357  CZ  PHE A 146       1.084   3.151  -5.404  1.00 82.26           C  
ATOM   2358  HZ  PHE A 146       1.050   2.431  -6.209  1.00 82.26           H  
ATOM   2359  N   GLU A 147       4.369   6.280  -1.788  1.00 74.54           N  
ATOM   2360  H   GLU A 147       3.969   7.205  -1.722  1.00 74.54           H  
ATOM   2361  CA  GLU A 147       5.760   6.135  -2.247  1.00 74.54           C  
ATOM   2362  HA  GLU A 147       5.782   5.450  -3.094  1.00 74.54           H  
ATOM   2363  C   GLU A 147       6.660   5.516  -1.169  1.00 74.54           C  
ATOM   2364  CB  GLU A 147       6.337   7.486  -2.699  1.00 74.54           C  
ATOM   2365  HB2 GLU A 147       6.212   8.217  -1.900  1.00 74.54           H  
ATOM   2366  HB3 GLU A 147       7.406   7.366  -2.873  1.00 74.54           H  
ATOM   2367  O   GLU A 147       7.559   4.721  -1.475  1.00 74.54           O  
ATOM   2368  CG  GLU A 147       5.706   8.042  -3.987  1.00 74.54           C  
ATOM   2369  HG2 GLU A 147       4.673   8.317  -3.776  1.00 74.54           H  
ATOM   2370  HG3 GLU A 147       6.234   8.955  -4.261  1.00 74.54           H  
ATOM   2371  CD  GLU A 147       5.736   7.067  -5.183  1.00 74.54           C  
ATOM   2372  OE1 GLU A 147       4.757   7.076  -5.957  1.00 74.54           O  
ATOM   2373  OE2 GLU A 147       6.698   6.273  -5.344  1.00 74.54           O  
ATOM   2374  N   HIS A 148       6.390   5.811   0.106  1.00 72.91           N  
ATOM   2375  H   HIS A 148       5.677   6.497   0.307  1.00 72.91           H  
ATOM   2376  CA  HIS A 148       7.108   5.200   1.219  1.00 72.91           C  
ATOM   2377  HA  HIS A 148       8.172   5.356   1.041  1.00 72.91           H  
ATOM   2378  C   HIS A 148       6.876   3.686   1.279  1.00 72.91           C  
ATOM   2379  CB  HIS A 148       6.722   5.884   2.539  1.00 72.91           C  
ATOM   2380  HB2 HIS A 148       6.602   6.954   2.370  1.00 72.91           H  
ATOM   2381  HB3 HIS A 148       5.775   5.491   2.911  1.00 72.91           H  
ATOM   2382  O   HIS A 148       7.833   2.911   1.340  1.00 72.91           O  
ATOM   2383  CG  HIS A 148       7.797   5.727   3.577  1.00 72.91           C  
ATOM   2384  CD2 HIS A 148       7.686   5.252   4.856  1.00 72.91           C  
ATOM   2385  HD2 HIS A 148       6.778   4.900   5.324  1.00 72.91           H  
ATOM   2386  ND1 HIS A 148       9.104   6.104   3.397  1.00 72.91           N  
ATOM   2387  HD1 HIS A 148       9.486   6.513   2.557  1.00 72.91           H  
ATOM   2388  CE1 HIS A 148       9.775   5.851   4.524  1.00 72.91           C  
ATOM   2389  HE1 HIS A 148      10.831   6.037   4.654  1.00 72.91           H  
ATOM   2390  NE2 HIS A 148       8.953   5.353   5.460  1.00 72.91           N  
ATOM   2391  N   LEU A 149       5.617   3.250   1.183  1.00 81.97           N  
ATOM   2392  H   LEU A 149       4.878   3.937   1.119  1.00 81.97           H  
ATOM   2393  CA  LEU A 149       5.252   1.833   1.155  1.00 81.97           C  
ATOM   2394  HA  LEU A 149       5.701   1.332   2.012  1.00 81.97           H  
ATOM   2395  C   LEU A 149       5.782   1.124  -0.091  1.00 81.97           C  
ATOM   2396  CB  LEU A 149       3.725   1.704   1.221  1.00 81.97           C  
ATOM   2397  HB2 LEU A 149       3.448   0.701   0.897  1.00 81.97           H  
ATOM   2398  HB3 LEU A 149       3.280   2.411   0.521  1.00 81.97           H  
ATOM   2399  O   LEU A 149       6.316   0.021   0.011  1.00 81.97           O  
ATOM   2400  CG  LEU A 149       3.138   1.932   2.623  1.00 81.97           C  
ATOM   2401  HG  LEU A 149       3.505   2.868   3.044  1.00 81.97           H  
ATOM   2402  CD1 LEU A 149       1.620   2.008   2.496  1.00 81.97           C  
ATOM   2403 HD11 LEU A 149       1.157   2.069   3.481  1.00 81.97           H  
ATOM   2404 HD12 LEU A 149       1.247   1.133   1.964  1.00 81.97           H  
ATOM   2405 HD13 LEU A 149       1.361   2.907   1.937  1.00 81.97           H  
ATOM   2406  CD2 LEU A 149       3.494   0.783   3.571  1.00 81.97           C  
ATOM   2407 HD21 LEU A 149       2.949   0.892   4.508  1.00 81.97           H  
ATOM   2408 HD22 LEU A 149       3.219  -0.169   3.116  1.00 81.97           H  
ATOM   2409 HD23 LEU A 149       4.562   0.789   3.789  1.00 81.97           H  
ATOM   2410  N   LYS A 150       5.709   1.767  -1.259  1.00 77.53           N  
ATOM   2411  H   LYS A 150       5.220   2.650  -1.282  1.00 77.53           H  
ATOM   2412  CA  LYS A 150       6.275   1.242  -2.507  1.00 77.53           C  
ATOM   2413  HA  LYS A 150       5.838   0.267  -2.722  1.00 77.53           H  
ATOM   2414  C   LYS A 150       7.769   1.000  -2.376  1.00 77.53           C  
ATOM   2415  CB  LYS A 150       5.919   2.218  -3.631  1.00 77.53           C  
ATOM   2416  HB2 LYS A 150       4.834   2.326  -3.663  1.00 77.53           H  
ATOM   2417  HB3 LYS A 150       6.348   3.193  -3.400  1.00 77.53           H  
ATOM   2418  O   LYS A 150       8.253  -0.057  -2.779  1.00 77.53           O  
ATOM   2419  CG  LYS A 150       6.405   1.785  -5.021  1.00 77.53           C  
ATOM   2420  HG2 LYS A 150       7.495   1.785  -5.027  1.00 77.53           H  
ATOM   2421  HG3 LYS A 150       6.045   0.782  -5.254  1.00 77.53           H  
ATOM   2422  CD  LYS A 150       5.867   2.783  -6.059  1.00 77.53           C  
ATOM   2423  HD2 LYS A 150       4.950   2.397  -6.503  1.00 77.53           H  
ATOM   2424  HD3 LYS A 150       5.616   3.716  -5.554  1.00 77.53           H  
ATOM   2425  CE  LYS A 150       6.891   3.097  -7.150  1.00 77.53           C  
ATOM   2426  HE2 LYS A 150       6.791   2.401  -7.983  1.00 77.53           H  
ATOM   2427  HE3 LYS A 150       7.887   2.990  -6.720  1.00 77.53           H  
ATOM   2428  NZ  LYS A 150       6.734   4.504  -7.604  1.00 77.53           N  
ATOM   2429  HZ1 LYS A 150       7.509   4.844  -8.155  1.00 77.53           H  
ATOM   2430  HZ2 LYS A 150       5.909   4.657  -8.166  1.00 77.53           H  
ATOM   2431  HZ3 LYS A 150       6.639   5.141  -6.826  1.00 77.53           H  
ATOM   2432  N   THR A 151       8.490   1.920  -1.747  1.00 72.17           N  
ATOM   2433  H   THR A 151       8.030   2.772  -1.460  1.00 72.17           H  
ATOM   2434  CA  THR A 151       9.920   1.749  -1.478  1.00 72.17           C  
ATOM   2435  HA  THR A 151      10.417   1.490  -2.413  1.00 72.17           H  
ATOM   2436  C   THR A 151      10.180   0.616  -0.487  1.00 72.17           C  
ATOM   2437  CB  THR A 151      10.533   3.051  -0.964  1.00 72.17           C  
ATOM   2438  HB  THR A 151      10.120   3.317   0.009  1.00 72.17           H  
ATOM   2439  O   THR A 151      11.062  -0.213  -0.715  1.00 72.17           O  
ATOM   2440  CG2 THR A 151      12.048   2.915  -0.858  1.00 72.17           C  
ATOM   2441 HG21 THR A 151      12.483   3.908  -0.965  1.00 72.17           H  
ATOM   2442 HG22 THR A 151      12.436   2.288  -1.662  1.00 72.17           H  
ATOM   2443 HG23 THR A 151      12.320   2.491   0.108  1.00 72.17           H  
ATOM   2444  OG1 THR A 151      10.276   4.098  -1.872  1.00 72.17           O  
ATOM   2445  HG1 THR A 151       9.358   4.366  -1.783  1.00 72.17           H  
ATOM   2446  N   ALA A 152       9.378   0.531   0.575  1.00 72.58           N  
ATOM   2447  H   ALA A 152       8.677   1.246   0.713  1.00 72.58           H  
ATOM   2448  CA  ALA A 152       9.484  -0.518   1.581  1.00 72.58           C  
ATOM   2449  HA  ALA A 152      10.485  -0.491   2.012  1.00 72.58           H  
ATOM   2450  C   ALA A 152       9.258  -1.919   1.004  1.00 72.58           C  
ATOM   2451  CB  ALA A 152       8.468  -0.224   2.676  1.00 72.58           C  
ATOM   2452  HB1 ALA A 152       8.673  -0.852   3.543  1.00 72.58           H  
ATOM   2453  HB2 ALA A 152       7.454  -0.419   2.326  1.00 72.58           H  
ATOM   2454  HB3 ALA A 152       8.546   0.830   2.943  1.00 72.58           H  
ATOM   2455  O   ALA A 152      10.025  -2.829   1.295  1.00 72.58           O  
ATOM   2456  N   PHE A 153       8.241  -2.091   0.157  1.00 73.73           N  
ATOM   2457  H   PHE A 153       7.605  -1.322   0.002  1.00 73.73           H  
ATOM   2458  CA  PHE A 153       7.926  -3.387  -0.451  1.00 73.73           C  
ATOM   2459  HA  PHE A 153       8.057  -4.174   0.293  1.00 73.73           H  
ATOM   2460  C   PHE A 153       8.883  -3.732  -1.595  1.00 73.73           C  
ATOM   2461  CB  PHE A 153       6.461  -3.401  -0.911  1.00 73.73           C  
ATOM   2462  HB2 PHE A 153       6.273  -4.347  -1.417  1.00 73.73           H  
ATOM   2463  HB3 PHE A 153       6.322  -2.606  -1.644  1.00 73.73           H  
ATOM   2464  O   PHE A 153       9.106  -4.907  -1.881  1.00 73.73           O  
ATOM   2465  CG  PHE A 153       5.402  -3.242   0.170  1.00 73.73           C  
ATOM   2466  CD1 PHE A 153       5.722  -3.200   1.544  1.00 73.73           C  
ATOM   2467  HD1 PHE A 153       6.740  -3.302   1.888  1.00 73.73           H  
ATOM   2468  CD2 PHE A 153       4.056  -3.128  -0.217  1.00 73.73           C  
ATOM   2469  HD2 PHE A 153       3.791  -3.194  -1.262  1.00 73.73           H  
ATOM   2470  CE1 PHE A 153       4.718  -2.989   2.498  1.00 73.73           C  
ATOM   2471  HE1 PHE A 153       4.996  -2.899   3.538  1.00 73.73           H  
ATOM   2472  CE2 PHE A 153       3.051  -2.920   0.741  1.00 73.73           C  
ATOM   2473  HE2 PHE A 153       2.027  -2.802   0.418  1.00 73.73           H  
ATOM   2474  CZ  PHE A 153       3.380  -2.846   2.102  1.00 73.73           C  
ATOM   2475  HZ  PHE A 153       2.610  -2.661   2.837  1.00 73.73           H  
ATOM   2476  N   SER A 154       9.491  -2.719  -2.221  1.00 61.67           N  
ATOM   2477  H   SER A 154       9.223  -1.777  -1.975  1.00 61.67           H  
ATOM   2478  CA  SER A 154      10.498  -2.914  -3.267  1.00 61.67           C  
ATOM   2479  HA  SER A 154      10.177  -3.734  -3.910  1.00 61.67           H  
ATOM   2480  C   SER A 154      11.878  -3.280  -2.720  1.00 61.67           C  
ATOM   2481  CB  SER A 154      10.637  -1.671  -4.145  1.00 61.67           C  
ATOM   2482  HB2 SER A 154      10.962  -0.825  -3.540  1.00 61.67           H  
ATOM   2483  HB3 SER A 154      11.385  -1.861  -4.915  1.00 61.67           H  
ATOM   2484  O   SER A 154      12.601  -4.010  -3.404  1.00 61.67           O  
ATOM   2485  OG  SER A 154       9.410  -1.363  -4.769  1.00 61.67           O  
ATOM   2486  HG  SER A 154       8.854  -0.953  -4.102  1.00 61.67           H  
ATOM   2487  N   CYS A 155      12.275  -2.825  -1.515  1.00 54.55           N  
ATOM   2488  H   CYS A 155      11.662  -2.220  -0.988  1.00 54.55           H  
ATOM   2489  CA  CYS A 155      13.506  -3.322  -0.878  1.00 54.55           C  
ATOM   2490  HA  CYS A 155      14.234  -3.429  -1.682  1.00 54.55           H  
ATOM   2491  C   CYS A 155      13.234  -4.754  -0.371  1.00 54.55           C  
ATOM   2492  CB  CYS A 155      14.191  -2.325   0.115  1.00 54.55           C  
ATOM   2493  HB2 CYS A 155      13.814  -2.501   1.122  1.00 54.55           H  
ATOM   2494  HB3 CYS A 155      13.929  -1.308  -0.178  1.00 54.55           H  
ATOM   2495  O   CYS A 155      13.040  -5.014   0.807  1.00 54.55           O  
ATOM   2496  SG  CYS A 155      16.049  -2.481   0.075  1.00 54.55           S  
ATOM   2497  N   THR A 156      13.205  -5.702  -1.313  1.00 48.92           N  
ATOM   2498  H   THR A 156      13.264  -5.358  -2.261  1.00 48.92           H  
ATOM   2499  CA  THR A 156      12.944  -7.143  -1.142  1.00 48.92           C  
ATOM   2500  HA  THR A 156      12.029  -7.260  -0.561  1.00 48.92           H  
ATOM   2501  C   THR A 156      14.049  -7.890  -0.391  1.00 48.92           C  
ATOM   2502  CB  THR A 156      12.758  -7.833  -2.507  1.00 48.92           C  
ATOM   2503  HB  THR A 156      12.650  -8.906  -2.353  1.00 48.92           H  
ATOM   2504  O   THR A 156      14.219  -9.101  -0.597  1.00 48.92           O  
ATOM   2505  CG2 THR A 156      11.520  -7.401  -3.275  1.00 48.92           C  
ATOM   2506 HG21 THR A 156      11.548  -6.335  -3.497  1.00 48.92           H  
ATOM   2507 HG22 THR A 156      11.446  -7.962  -4.207  1.00 48.92           H  
ATOM   2508 HG23 THR A 156      10.632  -7.602  -2.675  1.00 48.92           H  
ATOM   2509  OG1 THR A 156      13.878  -7.603  -3.341  1.00 48.92           O  
ATOM   2510  HG1 THR A 156      13.752  -6.742  -3.746  1.00 48.92           H  
ATOM   2511  N   LYS A 157      14.858  -7.202   0.426  1.00 42.49           N  
ATOM   2512  H   LYS A 157      14.554  -6.283   0.714  1.00 42.49           H  
ATOM   2513  CA  LYS A 157      15.826  -7.922   1.250  1.00 42.49           C  
ATOM   2514  HA  LYS A 157      16.449  -8.536   0.601  1.00 42.49           H  
ATOM   2515  C   LYS A 157      15.067  -8.875   2.150  1.00 42.49           C  
ATOM   2516  CB  LYS A 157      16.720  -7.001   2.077  1.00 42.49           C  
ATOM   2517  HB2 LYS A 157      17.265  -7.614   2.794  1.00 42.49           H  
ATOM   2518  HB3 LYS A 157      16.111  -6.287   2.632  1.00 42.49           H  
ATOM   2519  O   LYS A 157      13.992  -8.542   2.642  1.00 42.49           O  
ATOM   2520  CG  LYS A 157      17.713  -6.284   1.162  1.00 42.49           C  
ATOM   2521  HG2 LYS A 157      17.244  -5.387   0.756  1.00 42.49           H  
ATOM   2522  HG3 LYS A 157      17.995  -6.934   0.334  1.00 42.49           H  
ATOM   2523  CD  LYS A 157      18.980  -5.921   1.927  1.00 42.49           C  
ATOM   2524  HD2 LYS A 157      19.482  -6.835   2.245  1.00 42.49           H  
ATOM   2525  HD3 LYS A 157      18.733  -5.324   2.806  1.00 42.49           H  
ATOM   2526  CE  LYS A 157      19.864  -5.131   0.976  1.00 42.49           C  
ATOM   2527  HE2 LYS A 157      19.345  -4.214   0.698  1.00 42.49           H  
ATOM   2528  HE3 LYS A 157      20.026  -5.716   0.070  1.00 42.49           H  
ATOM   2529  NZ  LYS A 157      21.143  -4.823   1.620  1.00 42.49           N  
ATOM   2530  HZ1 LYS A 157      21.693  -4.216   1.029  1.00 42.49           H  
ATOM   2531  HZ2 LYS A 157      21.658  -5.671   1.807  1.00 42.49           H  
ATOM   2532  HZ3 LYS A 157      20.972  -4.333   2.487  1.00 42.49           H  
ATOM   2533  N   ASP A 158      15.640 -10.058   2.325  1.00 38.32           N  
ATOM   2534  H   ASP A 158      16.504 -10.274   1.848  1.00 38.32           H  
ATOM   2535  CA  ASP A 158      15.155 -11.015   3.304  1.00 38.32           C  
ATOM   2536  HA  ASP A 158      14.160 -11.356   3.019  1.00 38.32           H  
ATOM   2537  C   ASP A 158      15.077 -10.290   4.647  1.00 38.32           C  
ATOM   2538  CB  ASP A 158      16.096 -12.229   3.370  1.00 38.32           C  
ATOM   2539  HB2 ASP A 158      15.763 -12.880   4.178  1.00 38.32           H  
ATOM   2540  HB3 ASP A 158      17.107 -11.894   3.600  1.00 38.32           H  
ATOM   2541  O   ASP A 158      16.102  -9.922   5.220  1.00 38.32           O  
ATOM   2542  CG  ASP A 158      16.108 -13.047   2.077  1.00 38.32           C  
ATOM   2543  OD1 ASP A 158      15.041 -13.146   1.428  1.00 38.32           O  
ATOM   2544  OD2 ASP A 158      17.205 -13.524   1.712  1.00 38.32           O  
ATOM   2545  N   THR A 159      13.855 -10.041   5.118  1.00 41.81           N  
ATOM   2546  H   THR A 159      13.059 -10.326   4.566  1.00 41.81           H  
ATOM   2547  CA  THR A 159      13.559  -9.270   6.336  1.00 41.81           C  
ATOM   2548  HA  THR A 159      13.877  -8.236   6.198  1.00 41.81           H  
ATOM   2549  C   THR A 159      14.284  -9.815   7.567  1.00 41.81           C  
ATOM   2550  CB  THR A 159      12.048  -9.289   6.607  1.00 41.81           C  
ATOM   2551  HB  THR A 159      11.844  -8.820   7.570  1.00 41.81           H  
ATOM   2552  O   THR A 159      14.498  -9.095   8.538  1.00 41.81           O  
ATOM   2553  CG2 THR A 159      11.255  -8.574   5.518  1.00 41.81           C  
ATOM   2554 HG21 THR A 159      11.728  -7.620   5.288  1.00 41.81           H  
ATOM   2555 HG22 THR A 159      10.240  -8.390   5.870  1.00 41.81           H  
ATOM   2556 HG23 THR A 159      11.227  -9.171   4.606  1.00 41.81           H  
ATOM   2557  OG1 THR A 159      11.574 -10.620   6.600  1.00 41.81           O  
ATOM   2558  HG1 THR A 159      10.680 -10.586   6.950  1.00 41.81           H  
ATOM   2559  N   SER A 160      14.719 -11.078   7.515  1.00 39.95           N  
ATOM   2560  H   SER A 160      14.539 -11.588   6.662  1.00 39.95           H  
ATOM   2561  CA  SER A 160      15.523 -11.733   8.546  1.00 39.95           C  
ATOM   2562  HA  SER A 160      14.958 -11.737   9.478  1.00 39.95           H  
ATOM   2563  C   SER A 160      16.854 -11.032   8.817  1.00 39.95           C  
ATOM   2564  CB  SER A 160      15.788 -13.182   8.129  1.00 39.95           C  
ATOM   2565  HB2 SER A 160      14.833 -13.696   8.022  1.00 39.95           H  
ATOM   2566  HB3 SER A 160      16.366 -13.683   8.906  1.00 39.95           H  
ATOM   2567  O   SER A 160      17.295 -10.969   9.963  1.00 39.95           O  
ATOM   2568  OG  SER A 160      16.493 -13.246   6.899  1.00 39.95           O  
ATOM   2569  HG  SER A 160      16.324 -14.097   6.489  1.00 39.95           H  
ATOM   2570  N   LYS A 161      17.505 -10.483   7.788  1.00 39.16           N  
ATOM   2571  H   LYS A 161      17.059 -10.522   6.882  1.00 39.16           H  
ATOM   2572  CA  LYS A 161      18.694  -9.648   7.941  1.00 39.16           C  
ATOM   2573  HA  LYS A 161      19.000  -9.609   8.986  1.00 39.16           H  
ATOM   2574  C   LYS A 161      18.280  -8.253   7.535  1.00 39.16           C  
ATOM   2575  CB  LYS A 161      19.866 -10.197   7.116  1.00 39.16           C  
ATOM   2576  HB2 LYS A 161      19.542 -10.375   6.091  1.00 39.16           H  
ATOM   2577  HB3 LYS A 161      20.662  -9.452   7.105  1.00 39.16           H  
ATOM   2578  O   LYS A 161      18.213  -7.961   6.343  1.00 39.16           O  
ATOM   2579  CG  LYS A 161      20.408 -11.498   7.725  1.00 39.16           C  
ATOM   2580  HG2 LYS A 161      19.635 -12.266   7.683  1.00 39.16           H  
ATOM   2581  HG3 LYS A 161      20.673 -11.324   8.768  1.00 39.16           H  
ATOM   2582  CD  LYS A 161      21.647 -11.990   6.968  1.00 39.16           C  
ATOM   2583  HD2 LYS A 161      21.382 -12.159   5.925  1.00 39.16           H  
ATOM   2584  HD3 LYS A 161      22.429 -11.232   7.027  1.00 39.16           H  
ATOM   2585  CE  LYS A 161      22.137 -13.297   7.600  1.00 39.16           C  
ATOM   2586  HE2 LYS A 161      21.323 -14.020   7.565  1.00 39.16           H  
ATOM   2587  HE3 LYS A 161      22.363 -13.111   8.650  1.00 39.16           H  
ATOM   2588  NZ  LYS A 161      23.332 -13.840   6.905  1.00 39.16           N  
ATOM   2589  HZ1 LYS A 161      24.100 -13.186   6.955  1.00 39.16           H  
ATOM   2590  HZ2 LYS A 161      23.622 -14.703   7.341  1.00 39.16           H  
ATOM   2591  HZ3 LYS A 161      23.118 -14.030   5.937  1.00 39.16           H  
ATOM   2592  N   GLY A 162      17.989  -7.420   8.537  1.00 41.43           N  
ATOM   2593  H   GLY A 162      17.954  -7.808   9.469  1.00 41.43           H  
ATOM   2594  CA  GLY A 162      17.601  -6.027   8.347  1.00 41.43           C  
ATOM   2595  HA2 GLY A 162      16.545  -5.999   8.076  1.00 41.43           H  
ATOM   2596  HA3 GLY A 162      17.735  -5.473   9.276  1.00 41.43           H  
ATOM   2597  C   GLY A 162      18.414  -5.353   7.245  1.00 41.43           C  
ATOM   2598  O   GLY A 162      19.558  -5.720   6.972  1.00 41.43           O  
ATOM   2599  N   CYS A 163      17.809  -4.367   6.595  1.00 44.83           N  
ATOM   2600  H   CYS A 163      16.857  -4.158   6.859  1.00 44.83           H  
ATOM   2601  CA  CYS A 163      18.351  -3.660   5.441  1.00 44.83           C  
ATOM   2602  HA  CYS A 163      18.655  -4.426   4.727  1.00 44.83           H  
ATOM   2603  C   CYS A 163      19.623  -2.831   5.732  1.00 44.83           C  
ATOM   2604  CB  CYS A 163      17.201  -2.837   4.829  1.00 44.83           C  
ATOM   2605  HB2 CYS A 163      17.489  -1.800   4.657  1.00 44.83           H  
ATOM   2606  HB3 CYS A 163      16.347  -2.808   5.506  1.00 44.83           H  
ATOM   2607  O   CYS A 163      19.781  -1.754   5.181  1.00 44.83           O  
ATOM   2608  SG  CYS A 163      16.678  -3.592   3.276  1.00 44.83           S  
ATOM   2609  HG  CYS A 163      15.600  -2.828   3.075  1.00 44.83           H  
ATOM   2610  N   SER A 164      20.561  -3.308   6.549  1.00 43.98           N  
ATOM   2611  H   SER A 164      20.428  -4.232   6.933  1.00 43.98           H  
ATOM   2612  CA  SER A 164      21.835  -2.656   6.863  1.00 43.98           C  
ATOM   2613  HA  SER A 164      21.644  -1.753   7.443  1.00 43.98           H  
ATOM   2614  C   SER A 164      22.596  -2.246   5.603  1.00 43.98           C  
ATOM   2615  CB  SER A 164      22.697  -3.608   7.700  1.00 43.98           C  
ATOM   2616  HB2 SER A 164      22.217  -3.768   8.665  1.00 43.98           H  
ATOM   2617  HB3 SER A 164      23.674  -3.154   7.867  1.00 43.98           H  
ATOM   2618  O   SER A 164      23.094  -1.134   5.518  1.00 43.98           O  
ATOM   2619  OG  SER A 164      22.857  -4.858   7.045  1.00 43.98           O  
ATOM   2620  HG  SER A 164      23.459  -5.389   7.571  1.00 43.98           H  
ATOM   2621  N   ASN A 165      22.601  -3.112   4.585  1.00 45.23           N  
ATOM   2622  H   ASN A 165      22.321  -4.052   4.827  1.00 45.23           H  
ATOM   2623  CA  ASN A 165      23.216  -2.824   3.286  1.00 45.23           C  
ATOM   2624  HA  ASN A 165      23.979  -2.058   3.421  1.00 45.23           H  
ATOM   2625  C   ASN A 165      22.227  -2.242   2.248  1.00 45.23           C  
ATOM   2626  CB  ASN A 165      23.920  -4.109   2.773  1.00 45.23           C  
ATOM   2627  HB2 ASN A 165      24.134  -4.015   1.708  1.00 45.23           H  
ATOM   2628  HB3 ASN A 165      23.296  -4.986   2.949  1.00 45.23           H  
ATOM   2629  O   ASN A 165      22.520  -2.287   1.056  1.00 45.23           O  
ATOM   2630  CG  ASN A 165      25.249  -4.405   3.430  1.00 45.23           C  
ATOM   2631  ND2 ASN A 165      25.921  -5.446   2.997  1.00 45.23           N  
ATOM   2632 HD21 ASN A 165      25.643  -5.969   2.179  1.00 45.23           H  
ATOM   2633 HD22 ASN A 165      26.821  -5.574   3.437  1.00 45.23           H  
ATOM   2634  OD1 ASN A 165      25.691  -3.744   4.343  1.00 45.23           O  
ATOM   2635  N   CYS A 166      20.969  -1.920   2.589  1.00 46.51           N  
ATOM   2636  H   CYS A 166      20.761  -1.790   3.569  1.00 46.51           H  
ATOM   2637  CA  CYS A 166      20.096  -1.211   1.637  1.00 46.51           C  
ATOM   2638  HA  CYS A 166      20.299  -1.539   0.618  1.00 46.51           H  
ATOM   2639  C   CYS A 166      20.539   0.243   1.764  1.00 46.51           C  
ATOM   2640  CB  CYS A 166      18.590  -1.489   1.897  1.00 46.51           C  
ATOM   2641  HB2 CYS A 166      18.361  -1.117   2.895  1.00 46.51           H  
ATOM   2642  HB3 CYS A 166      18.510  -2.576   1.897  1.00 46.51           H  
ATOM   2643  O   CYS A 166      20.114   0.947   2.668  1.00 46.51           O  
ATOM   2644  SG  CYS A 166      17.245  -0.879   0.767  1.00 46.51           S  
ATOM   2645  N   ASN A 167      21.411   0.688   0.854  1.00 46.99           N  
ATOM   2646  H   ASN A 167      21.847   0.019   0.235  1.00 46.99           H  
ATOM   2647  CA  ASN A 167      21.814   2.098   0.738  1.00 46.99           C  
ATOM   2648  HA  ASN A 167      22.274   2.415   1.674  1.00 46.99           H  
ATOM   2649  C   ASN A 167      20.618   3.035   0.496  1.00 46.99           C  
ATOM   2650  CB  ASN A 167      22.837   2.235  -0.406  1.00 46.99           C  
ATOM   2651  HB2 ASN A 167      22.946   3.290  -0.662  1.00 46.99           H  
ATOM   2652  HB3 ASN A 167      22.482   1.713  -1.295  1.00 46.99           H  
ATOM   2653  O   ASN A 167      20.765   4.256   0.458  1.00 46.99           O  
ATOM   2654  CG  ASN A 167      24.222   1.736  -0.045  1.00 46.99           C  
ATOM   2655  ND2 ASN A 167      25.111   1.652  -1.005  1.00 46.99           N  
ATOM   2656 HD21 ASN A 167      24.898   1.952  -1.946  1.00 46.99           H  
ATOM   2657 HD22 ASN A 167      26.035   1.353  -0.727  1.00 46.99           H  
ATOM   2658  OD1 ASN A 167      24.526   1.414   1.087  1.00 46.99           O  
ATOM   2659  N   ASN A 168      19.425   2.468   0.320  1.00 46.36           N  
ATOM   2660  H   ASN A 168      19.358   1.467   0.432  1.00 46.36           H  
ATOM   2661  CA  ASN A 168      18.190   3.203   0.246  1.00 46.36           C  
ATOM   2662  HA  ASN A 168      18.371   4.066  -0.394  1.00 46.36           H  
ATOM   2663  C   ASN A 168      17.827   3.717   1.646  1.00 46.36           C  
ATOM   2664  CB  ASN A 168      17.125   2.296  -0.409  1.00 46.36           C  
ATOM   2665  HB2 ASN A 168      16.450   1.885   0.342  1.00 46.36           H  
ATOM   2666  HB3 ASN A 168      17.609   1.469  -0.929  1.00 46.36           H  
ATOM   2667  O   ASN A 168      17.190   3.027   2.439  1.00 46.36           O  
ATOM   2668  CG  ASN A 168      16.296   3.015  -1.450  1.00 46.36           C  
ATOM   2669  ND2 ASN A 168      15.427   2.304  -2.128  1.00 46.36           N  
ATOM   2670 HD21 ASN A 168      14.904   2.799  -2.836  1.00 46.36           H  
ATOM   2671 HD22 ASN A 168      15.286   1.324  -1.927  1.00 46.36           H  
ATOM   2672  OD1 ASN A 168      16.434   4.200  -1.697  1.00 46.36           O  
ATOM   2673  N   LYS A 169      18.220   4.963   1.935  1.00 47.02           N  
ATOM   2674  H   LYS A 169      18.842   5.400   1.270  1.00 47.02           H  
ATOM   2675  CA  LYS A 169      17.864   5.708   3.162  1.00 47.02           C  
ATOM   2676  HA  LYS A 169      18.347   5.249   4.024  1.00 47.02           H  
ATOM   2677  C   LYS A 169      16.357   5.716   3.460  1.00 47.02           C  
ATOM   2678  CB  LYS A 169      18.330   7.165   3.012  1.00 47.02           C  
ATOM   2679  HB2 LYS A 169      17.928   7.577   2.086  1.00 47.02           H  
ATOM   2680  HB3 LYS A 169      17.919   7.742   3.840  1.00 47.02           H  
ATOM   2681  O   LYS A 169      15.938   5.960   4.585  1.00 47.02           O  
ATOM   2682  CG  LYS A 169      19.855   7.334   3.032  1.00 47.02           C  
ATOM   2683  HG2 LYS A 169      20.247   6.944   3.971  1.00 47.02           H  
ATOM   2684  HG3 LYS A 169      20.300   6.784   2.202  1.00 47.02           H  
ATOM   2685  CD  LYS A 169      20.210   8.822   2.906  1.00 47.02           C  
ATOM   2686  HD2 LYS A 169      19.718   9.377   3.705  1.00 47.02           H  
ATOM   2687  HD3 LYS A 169      19.849   9.190   1.945  1.00 47.02           H  
ATOM   2688  CE  LYS A 169      21.724   9.028   3.002  1.00 47.02           C  
ATOM   2689  HE2 LYS A 169      22.206   8.416   2.240  1.00 47.02           H  
ATOM   2690  HE3 LYS A 169      22.063   8.673   3.976  1.00 47.02           H  
ATOM   2691  NZ  LYS A 169      22.091  10.456   2.817  1.00 47.02           N  
ATOM   2692  HZ1 LYS A 169      21.652  11.032   3.520  1.00 47.02           H  
ATOM   2693  HZ2 LYS A 169      21.793  10.781   1.908  1.00 47.02           H  
ATOM   2694  HZ3 LYS A 169      23.092  10.576   2.879  1.00 47.02           H  
ATOM   2695  N   SER A 170      15.549   5.480   2.434  1.00 48.22           N  
ATOM   2696  H   SER A 170      15.977   5.287   1.539  1.00 48.22           H  
ATOM   2697  CA  SER A 170      14.090   5.425   2.442  1.00 48.22           C  
ATOM   2698  HA  SER A 170      13.700   6.187   3.117  1.00 48.22           H  
ATOM   2699  C   SER A 170      13.514   4.079   2.879  1.00 48.22           C  
ATOM   2700  CB  SER A 170      13.615   5.731   1.022  1.00 48.22           C  
ATOM   2701  HB2 SER A 170      12.548   5.530   0.920  1.00 48.22           H  
ATOM   2702  HB3 SER A 170      13.807   6.779   0.796  1.00 48.22           H  
ATOM   2703  O   SER A 170      12.303   3.990   3.074  1.00 48.22           O  
ATOM   2704  OG  SER A 170      14.365   4.916   0.143  1.00 48.22           O  
ATOM   2705  HG  SER A 170      14.253   5.217  -0.762  1.00 48.22           H  
ATOM   2706  N   CYS A 171      14.337   3.038   3.049  1.00 54.09           N  
ATOM   2707  H   CYS A 171      15.327   3.162   2.896  1.00 54.09           H  
ATOM   2708  CA  CYS A 171      13.868   1.763   3.573  1.00 54.09           C  
ATOM   2709  HA  CYS A 171      13.119   1.373   2.883  1.00 54.09           H  
ATOM   2710  C   CYS A 171      13.208   2.010   4.936  1.00 54.09           C  
ATOM   2711  CB  CYS A 171      15.047   0.782   3.645  1.00 54.09           C  
ATOM   2712  HB2 CYS A 171      15.771   1.021   2.867  1.00 54.09           H  
ATOM   2713  HB3 CYS A 171      15.544   0.855   4.612  1.00 54.09           H  
ATOM   2714  O   CYS A 171      13.764   2.728   5.770  1.00 54.09           O  
ATOM   2715  SG  CYS A 171      14.450  -0.899   3.342  1.00 54.09           S  
ATOM   2716  HG  CYS A 171      13.724  -1.039   4.455  1.00 54.09           H  
ATOM   2717  N   ILE A 172      11.999   1.492   5.154  1.00 54.00           N  
ATOM   2718  H   ILE A 172      11.556   0.938   4.434  1.00 54.00           H  
ATOM   2719  CA  ILE A 172      11.312   1.656   6.437  1.00 54.00           C  
ATOM   2720  HA  ILE A 172      11.254   2.717   6.676  1.00 54.00           H  
ATOM   2721  C   ILE A 172      12.180   0.975   7.500  1.00 54.00           C  
ATOM   2722  CB  ILE A 172       9.866   1.104   6.369  1.00 54.00           C  
ATOM   2723  HB  ILE A 172       9.883   0.089   5.972  1.00 54.00           H  
ATOM   2724  O   ILE A 172      12.295  -0.245   7.514  1.00 54.00           O  
ATOM   2725  CG1 ILE A 172       9.009   1.997   5.456  1.00 54.00           C  
ATOM   2726 HG12 ILE A 172       8.992   2.984   5.918  1.00 54.00           H  
ATOM   2727 HG13 ILE A 172       9.481   2.088   4.478  1.00 54.00           H  
ATOM   2728  CG2 ILE A 172       9.233   1.081   7.766  1.00 54.00           C  
ATOM   2729 HG21 ILE A 172       9.797   0.389   8.391  1.00 54.00           H  
ATOM   2730 HG22 ILE A 172       9.227   2.074   8.215  1.00 54.00           H  
ATOM   2731 HG23 ILE A 172       8.214   0.695   7.729  1.00 54.00           H  
ATOM   2732  CD1 ILE A 172       7.548   1.557   5.277  1.00 54.00           C  
ATOM   2733 HD11 ILE A 172       6.975   1.788   6.174  1.00 54.00           H  
ATOM   2734 HD12 ILE A 172       7.105   2.099   4.441  1.00 54.00           H  
ATOM   2735 HD13 ILE A 172       7.494   0.484   5.092  1.00 54.00           H  
ATOM   2736  N   GLU A 173      12.817   1.766   8.370  1.00 53.03           N  
ATOM   2737  H   GLU A 173      12.791   2.766   8.232  1.00 53.03           H  
ATOM   2738  CA  GLU A 173      13.666   1.242   9.453  1.00 53.03           C  
ATOM   2739  HA  GLU A 173      14.427   0.580   9.039  1.00 53.03           H  
ATOM   2740  C   GLU A 173      12.860   0.415  10.455  1.00 53.03           C  
ATOM   2741  CB  GLU A 173      14.349   2.403  10.194  1.00 53.03           C  
ATOM   2742  HB2 GLU A 173      14.668   2.072  11.183  1.00 53.03           H  
ATOM   2743  HB3 GLU A 173      13.621   3.204  10.325  1.00 53.03           H  
ATOM   2744  O   GLU A 173      13.433  -0.392  11.183  1.00 53.03           O  
ATOM   2745  CG  GLU A 173      15.591   2.909   9.449  1.00 53.03           C  
ATOM   2746  HG2 GLU A 173      15.343   3.062   8.398  1.00 53.03           H  
ATOM   2747  HG3 GLU A 173      16.366   2.145   9.500  1.00 53.03           H  
ATOM   2748  CD  GLU A 173      16.103   4.231  10.028  1.00 53.03           C  
ATOM   2749  OE1 GLU A 173      17.330   4.375  10.195  1.00 53.03           O  
ATOM   2750  OE2 GLU A 173      15.250   5.133  10.200  1.00 53.03           O  
ATOM   2751  N   ASN A 174      11.540   0.617  10.490  1.00 56.41           N  
ATOM   2752  H   ASN A 174      11.140   1.260   9.821  1.00 56.41           H  
ATOM   2753  CA  ASN A 174      10.654  -0.002  11.456  1.00 56.41           C  
ATOM   2754  HA  ASN A 174      11.199  -0.820  11.926  1.00 56.41           H  
ATOM   2755  C   ASN A 174       9.437  -0.637  10.767  1.00 56.41           C  
ATOM   2756  CB  ASN A 174      10.324   1.062  12.527  1.00 56.41           C  
ATOM   2757  HB2 ASN A 174      11.080   1.848  12.517  1.00 56.41           H  
ATOM   2758  HB3 ASN A 174       9.355   1.524  12.338  1.00 56.41           H  
ATOM   2759  O   ASN A 174       8.410   0.013  10.567  1.00 56.41           O  
ATOM   2760  CG  ASN A 174      10.338   0.471  13.921  1.00 56.41           C  
ATOM   2761  ND2 ASN A 174      10.329   1.291  14.944  1.00 56.41           N  
ATOM   2762 HD21 ASN A 174      10.222   2.287  14.818  1.00 56.41           H  
ATOM   2763 HD22 ASN A 174      10.218   0.841  15.841  1.00 56.41           H  
ATOM   2764  OD1 ASN A 174      10.397  -0.726  14.117  1.00 56.41           O  
ATOM   2765  N   GLU A 175       9.565  -1.902  10.350  1.00 64.91           N  
ATOM   2766  H   GLU A 175      10.443  -2.374  10.515  1.00 64.91           H  
ATOM   2767  CA  GLU A 175       8.510  -2.638   9.630  1.00 64.91           C  
ATOM   2768  HA  GLU A 175       8.316  -2.144   8.678  1.00 64.91           H  
ATOM   2769  C   GLU A 175       7.176  -2.702  10.384  1.00 64.91           C  
ATOM   2770  CB  GLU A 175       8.935  -4.084   9.363  1.00 64.91           C  
ATOM   2771  HB2 GLU A 175       9.231  -4.562  10.297  1.00 64.91           H  
ATOM   2772  HB3 GLU A 175       8.055  -4.600   8.980  1.00 64.91           H  
ATOM   2773  O   GLU A 175       6.126  -2.854   9.760  1.00 64.91           O  
ATOM   2774  CG  GLU A 175      10.057  -4.229   8.331  1.00 64.91           C  
ATOM   2775  HG2 GLU A 175      11.007  -3.956   8.792  1.00 64.91           H  
ATOM   2776  HG3 GLU A 175       9.863  -3.541   7.508  1.00 64.91           H  
ATOM   2777  CD  GLU A 175      10.129  -5.657   7.773  1.00 64.91           C  
ATOM   2778  OE1 GLU A 175      10.801  -5.836   6.742  1.00 64.91           O  
ATOM   2779  OE2 GLU A 175       9.382  -6.549   8.246  1.00 64.91           O  
ATOM   2780  N   GLU A 176       7.208  -2.540  11.708  1.00 62.40           N  
ATOM   2781  H   GLU A 176       8.108  -2.450  12.157  1.00 62.40           H  
ATOM   2782  CA  GLU A 176       6.029  -2.463  12.575  1.00 62.40           C  
ATOM   2783  HA  GLU A 176       5.458  -3.388  12.491  1.00 62.40           H  
ATOM   2784  C   GLU A 176       5.080  -1.315  12.193  1.00 62.40           C  
ATOM   2785  CB  GLU A 176       6.485  -2.309  14.034  1.00 62.40           C  
ATOM   2786  HB2 GLU A 176       7.094  -1.410  14.125  1.00 62.40           H  
ATOM   2787  HB3 GLU A 176       5.599  -2.195  14.659  1.00 62.40           H  
ATOM   2788  O   GLU A 176       3.893  -1.366  12.503  1.00 62.40           O  
ATOM   2789  CG  GLU A 176       7.282  -3.530  14.525  1.00 62.40           C  
ATOM   2790  HG2 GLU A 176       8.209  -3.602  13.957  1.00 62.40           H  
ATOM   2791  HG3 GLU A 176       6.695  -4.426  14.325  1.00 62.40           H  
ATOM   2792  CD  GLU A 176       7.621  -3.474  16.024  1.00 62.40           C  
ATOM   2793  OE1 GLU A 176       8.050  -4.527  16.547  1.00 62.40           O  
ATOM   2794  OE2 GLU A 176       7.474  -2.389  16.632  1.00 62.40           O  
ATOM   2795  N   LEU A 177       5.563  -0.306  11.458  1.00 64.42           N  
ATOM   2796  H   LEU A 177       6.549  -0.311  11.239  1.00 64.42           H  
ATOM   2797  CA  LEU A 177       4.735   0.781  10.935  1.00 64.42           C  
ATOM   2798  HA  LEU A 177       4.010   1.078  11.693  1.00 64.42           H  
ATOM   2799  C   LEU A 177       3.928   0.452   9.696  1.00 64.42           C  
ATOM   2800  CB  LEU A 177       5.620   1.952  10.533  1.00 64.42           C  
ATOM   2801  HB2 LEU A 177       5.027   2.640   9.930  1.00 64.42           H  
ATOM   2802  HB3 LEU A 177       6.423   1.574   9.900  1.00 64.42           H  
ATOM   2803  O   LEU A 177       2.958   1.153   9.406  1.00 64.42           O  
ATOM   2804  CG  LEU A 177       6.194   2.756  11.685  1.00 64.42           C  
ATOM   2805  HG  LEU A 177       6.860   2.117  12.264  1.00 64.42           H  
ATOM   2806  CD1 LEU A 177       7.014   3.862  11.002  1.00 64.42           C  
ATOM   2807 HD11 LEU A 177       7.835   4.234  11.615  1.00 64.42           H  
ATOM   2808 HD12 LEU A 177       7.500   3.478  10.105  1.00 64.42           H  
ATOM   2809 HD13 LEU A 177       6.359   4.684  10.713  1.00 64.42           H  
ATOM   2810  CD2 LEU A 177       5.004   3.278  12.516  1.00 64.42           C  
ATOM   2811 HD21 LEU A 177       4.264   3.735  11.859  1.00 64.42           H  
ATOM   2812 HD22 LEU A 177       5.310   4.027  13.246  1.00 64.42           H  
ATOM   2813 HD23 LEU A 177       4.524   2.476  13.077  1.00 64.42           H  
ATOM   2814  N   ILE A 178       4.342  -0.554   8.929  1.00 77.75           N  
ATOM   2815  H   ILE A 178       5.093  -1.138   9.268  1.00 77.75           H  
ATOM   2816  CA  ILE A 178       3.733  -0.853   7.632  1.00 77.75           C  
ATOM   2817  HA  ILE A 178       3.898   0.004   6.979  1.00 77.75           H  
ATOM   2818  C   ILE A 178       2.205  -0.998   7.753  1.00 77.75           C  
ATOM   2819  CB  ILE A 178       4.424  -2.074   6.987  1.00 77.75           C  
ATOM   2820  HB  ILE A 178       4.540  -2.864   7.729  1.00 77.75           H  
ATOM   2821  O   ILE A 178       1.506  -0.366   6.960  1.00 77.75           O  
ATOM   2822  CG1 ILE A 178       5.834  -1.672   6.501  1.00 77.75           C  
ATOM   2823 HG12 ILE A 178       5.739  -1.021   5.631  1.00 77.75           H  
ATOM   2824 HG13 ILE A 178       6.344  -1.114   7.286  1.00 77.75           H  
ATOM   2825  CG2 ILE A 178       3.577  -2.649   5.839  1.00 77.75           C  
ATOM   2826 HG21 ILE A 178       4.080  -3.510   5.398  1.00 77.75           H  
ATOM   2827 HG22 ILE A 178       2.616  -3.007   6.209  1.00 77.75           H  
ATOM   2828 HG23 ILE A 178       3.405  -1.884   5.082  1.00 77.75           H  
ATOM   2829  CD1 ILE A 178       6.731  -2.862   6.137  1.00 77.75           C  
ATOM   2830 HD11 ILE A 178       7.721  -2.496   5.867  1.00 77.75           H  
ATOM   2831 HD12 ILE A 178       6.325  -3.420   5.293  1.00 77.75           H  
ATOM   2832 HD13 ILE A 178       6.826  -3.528   6.996  1.00 77.75           H  
ATOM   2833  N   PRO A 179       1.654  -1.736   8.739  1.00 77.76           N  
ATOM   2834  CA  PRO A 179       0.206  -1.842   8.916  1.00 77.76           C  
ATOM   2835  HA  PRO A 179      -0.227  -2.296   8.025  1.00 77.76           H  
ATOM   2836  C   PRO A 179      -0.487  -0.496   9.173  1.00 77.76           C  
ATOM   2837  CB  PRO A 179       0.022  -2.793  10.100  1.00 77.76           C  
ATOM   2838  HB2 PRO A 179       0.021  -2.218  11.026  1.00 77.76           H  
ATOM   2839  HB3 PRO A 179      -0.883  -3.393  10.010  1.00 77.76           H  
ATOM   2840  O   PRO A 179      -1.581  -0.272   8.665  1.00 77.76           O  
ATOM   2841  CG  PRO A 179       1.280  -3.649  10.087  1.00 77.76           C  
ATOM   2842  HG2 PRO A 179       1.201  -4.419   9.320  1.00 77.76           H  
ATOM   2843  HG3 PRO A 179       1.490  -4.083  11.065  1.00 77.76           H  
ATOM   2844  CD  PRO A 179       2.326  -2.621   9.685  1.00 77.76           C  
ATOM   2845  HD2 PRO A 179       3.190  -3.131   9.261  1.00 77.76           H  
ATOM   2846  HD3 PRO A 179       2.620  -2.045  10.563  1.00 77.76           H  
ATOM   2847  N   TYR A 180       0.145   0.429   9.899  1.00 70.72           N  
ATOM   2848  H   TYR A 180       1.072   0.226  10.247  1.00 70.72           H  
ATOM   2849  CA  TYR A 180      -0.418   1.756  10.177  1.00 70.72           C  
ATOM   2850  HA  TYR A 180      -1.455   1.640  10.491  1.00 70.72           H  
ATOM   2851  C   TYR A 180      -0.411   2.654   8.940  1.00 70.72           C  
ATOM   2852  CB  TYR A 180       0.357   2.427  11.315  1.00 70.72           C  
ATOM   2853  HB2 TYR A 180      -0.038   3.433  11.458  1.00 70.72           H  
ATOM   2854  HB3 TYR A 180       1.406   2.532  11.036  1.00 70.72           H  
ATOM   2855  O   TYR A 180      -1.397   3.336   8.664  1.00 70.72           O  
ATOM   2856  CG  TYR A 180       0.264   1.689  12.632  1.00 70.72           C  
ATOM   2857  CD1 TYR A 180      -0.824   1.925  13.493  1.00 70.72           C  
ATOM   2858  HD1 TYR A 180      -1.587   2.636  13.213  1.00 70.72           H  
ATOM   2859  CD2 TYR A 180       1.256   0.758  12.991  1.00 70.72           C  
ATOM   2860  HD2 TYR A 180       2.081   0.550  12.327  1.00 70.72           H  
ATOM   2861  CE1 TYR A 180      -0.911   1.242  14.721  1.00 70.72           C  
ATOM   2862  HE1 TYR A 180      -1.741   1.427  15.388  1.00 70.72           H  
ATOM   2863  CE2 TYR A 180       1.177   0.079  14.219  1.00 70.72           C  
ATOM   2864  HE2 TYR A 180       1.939  -0.633  14.499  1.00 70.72           H  
ATOM   2865  OH  TYR A 180       0.024  -0.336  16.274  1.00 70.72           O  
ATOM   2866  HH  TYR A 180      -0.750  -0.096  16.788  1.00 70.72           H  
ATOM   2867  CZ  TYR A 180       0.095   0.321  15.088  1.00 70.72           C  
ATOM   2868  N   PHE A 181       0.669   2.618   8.157  1.00 74.83           N  
ATOM   2869  H   PHE A 181       1.461   2.065   8.450  1.00 74.83           H  
ATOM   2870  CA  PHE A 181       0.722   3.313   6.872  1.00 74.83           C  
ATOM   2871  HA  PHE A 181       0.456   4.359   7.020  1.00 74.83           H  
ATOM   2872  C   PHE A 181      -0.301   2.755   5.882  1.00 74.83           C  
ATOM   2873  CB  PHE A 181       2.139   3.214   6.298  1.00 74.83           C  
ATOM   2874  HB2 PHE A 181       2.436   2.165   6.307  1.00 74.83           H  
ATOM   2875  HB3 PHE A 181       2.119   3.536   5.256  1.00 74.83           H  
ATOM   2876  O   PHE A 181      -0.954   3.528   5.185  1.00 74.83           O  
ATOM   2877  CG  PHE A 181       3.201   4.031   7.010  1.00 74.83           C  
ATOM   2878  CD1 PHE A 181       2.935   5.341   7.459  1.00 74.83           C  
ATOM   2879  HD1 PHE A 181       1.964   5.792   7.317  1.00 74.83           H  
ATOM   2880  CD2 PHE A 181       4.489   3.490   7.174  1.00 74.83           C  
ATOM   2881  HD2 PHE A 181       4.704   2.491   6.824  1.00 74.83           H  
ATOM   2882  CE1 PHE A 181       3.941   6.090   8.091  1.00 74.83           C  
ATOM   2883  HE1 PHE A 181       3.731   7.091   8.438  1.00 74.83           H  
ATOM   2884  CE2 PHE A 181       5.503   4.250   7.783  1.00 74.83           C  
ATOM   2885  HE2 PHE A 181       6.494   3.836   7.896  1.00 74.83           H  
ATOM   2886  CZ  PHE A 181       5.226   5.547   8.249  1.00 74.83           C  
ATOM   2887  HZ  PHE A 181       6.002   6.132   8.719  1.00 74.83           H  
ATOM   2888  N   LEU A 182      -0.489   1.432   5.855  1.00 83.66           N  
ATOM   2889  H   LEU A 182       0.101   0.849   6.432  1.00 83.66           H  
ATOM   2890  CA  LEU A 182      -1.536   0.795   5.058  1.00 83.66           C  
ATOM   2891  HA  LEU A 182      -1.442   1.128   4.024  1.00 83.66           H  
ATOM   2892  C   LEU A 182      -2.934   1.227   5.513  1.00 83.66           C  
ATOM   2893  CB  LEU A 182      -1.391  -0.734   5.128  1.00 83.66           C  
ATOM   2894  HB2 LEU A 182      -1.265  -1.026   6.171  1.00 83.66           H  
ATOM   2895  HB3 LEU A 182      -2.317  -1.185   4.772  1.00 83.66           H  
ATOM   2896  O   LEU A 182      -3.757   1.558   4.666  1.00 83.66           O  
ATOM   2897  CG  LEU A 182      -0.230  -1.312   4.304  1.00 83.66           C  
ATOM   2898  HG  LEU A 182       0.709  -0.822   4.564  1.00 83.66           H  
ATOM   2899  CD1 LEU A 182      -0.111  -2.812   4.594  1.00 83.66           C  
ATOM   2900 HD11 LEU A 182       0.702  -3.242   4.009  1.00 83.66           H  
ATOM   2901 HD12 LEU A 182       0.096  -2.962   5.654  1.00 83.66           H  
ATOM   2902 HD13 LEU A 182      -1.043  -3.317   4.341  1.00 83.66           H  
ATOM   2903  CD2 LEU A 182      -0.472  -1.148   2.807  1.00 83.66           C  
ATOM   2904 HD21 LEU A 182       0.340  -1.604   2.242  1.00 83.66           H  
ATOM   2905 HD22 LEU A 182      -1.418  -1.626   2.550  1.00 83.66           H  
ATOM   2906 HD23 LEU A 182      -0.534  -0.093   2.539  1.00 83.66           H  
ATOM   2907  N   LEU A 183      -3.190   1.283   6.825  1.00 74.69           N  
ATOM   2908  H   LEU A 183      -2.489   0.944   7.468  1.00 74.69           H  
ATOM   2909  CA  LEU A 183      -4.464   1.749   7.377  1.00 74.69           C  
ATOM   2910  HA  LEU A 183      -5.264   1.120   6.988  1.00 74.69           H  
ATOM   2911  C   LEU A 183      -4.755   3.189   6.939  1.00 74.69           C  
ATOM   2912  CB  LEU A 183      -4.422   1.634   8.913  1.00 74.69           C  
ATOM   2913  HB2 LEU A 183      -3.978   0.681   9.200  1.00 74.69           H  
ATOM   2914  HB3 LEU A 183      -3.776   2.422   9.299  1.00 74.69           H  
ATOM   2915  O   LEU A 183      -5.848   3.474   6.459  1.00 74.69           O  
ATOM   2916  CG  LEU A 183      -5.810   1.745   9.573  1.00 74.69           C  
ATOM   2917  HG  LEU A 183      -6.426   2.466   9.035  1.00 74.69           H  
ATOM   2918  CD1 LEU A 183      -6.523   0.392   9.605  1.00 74.69           C  
ATOM   2919 HD11 LEU A 183      -5.932  -0.341  10.154  1.00 74.69           H  
ATOM   2920 HD12 LEU A 183      -6.683   0.032   8.588  1.00 74.69           H  
ATOM   2921 HD13 LEU A 183      -7.497   0.497  10.083  1.00 74.69           H  
ATOM   2922  CD2 LEU A 183      -5.670   2.229  11.017  1.00 74.69           C  
ATOM   2923 HD21 LEU A 183      -5.208   3.217  11.026  1.00 74.69           H  
ATOM   2924 HD22 LEU A 183      -6.656   2.296  11.476  1.00 74.69           H  
ATOM   2925 HD23 LEU A 183      -5.051   1.532  11.582  1.00 74.69           H  
ATOM   2926  N   PHE A 184      -3.759   4.077   7.041  1.00 72.65           N  
ATOM   2927  H   PHE A 184      -2.889   3.776   7.457  1.00 72.65           H  
ATOM   2928  CA  PHE A 184      -3.882   5.463   6.597  1.00 72.65           C  
ATOM   2929  HA  PHE A 184      -4.717   5.925   7.123  1.00 72.65           H  
ATOM   2930  C   PHE A 184      -4.174   5.547   5.096  1.00 72.65           C  
ATOM   2931  CB  PHE A 184      -2.609   6.241   6.946  1.00 72.65           C  
ATOM   2932  HB2 PHE A 184      -1.747   5.757   6.489  1.00 72.65           H  
ATOM   2933  HB3 PHE A 184      -2.466   6.218   8.026  1.00 72.65           H  
ATOM   2934  O   PHE A 184      -5.146   6.187   4.687  1.00 72.65           O  
ATOM   2935  CG  PHE A 184      -2.667   7.688   6.493  1.00 72.65           C  
ATOM   2936  CD1 PHE A 184      -2.013   8.092   5.314  1.00 72.65           C  
ATOM   2937  HD1 PHE A 184      -1.470   7.370   4.721  1.00 72.65           H  
ATOM   2938  CD2 PHE A 184      -3.411   8.626   7.233  1.00 72.65           C  
ATOM   2939  HD2 PHE A 184      -3.930   8.322   8.130  1.00 72.65           H  
ATOM   2940  CE1 PHE A 184      -2.066   9.436   4.903  1.00 72.65           C  
ATOM   2941  HE1 PHE A 184      -1.547   9.760   4.012  1.00 72.65           H  
ATOM   2942  CE2 PHE A 184      -3.478   9.965   6.811  1.00 72.65           C  
ATOM   2943  HE2 PHE A 184      -4.040  10.689   7.383  1.00 72.65           H  
ATOM   2944  CZ  PHE A 184      -2.799  10.372   5.650  1.00 72.65           C  
ATOM   2945  HZ  PHE A 184      -2.841  11.402   5.329  1.00 72.65           H  
ATOM   2946  N   LEU A 185      -3.385   4.841   4.281  1.00 78.84           N  
ATOM   2947  H   LEU A 185      -2.622   4.316   4.684  1.00 78.84           H  
ATOM   2948  CA  LEU A 185      -3.552   4.815   2.832  1.00 78.84           C  
ATOM   2949  HA  LEU A 185      -3.452   5.839   2.472  1.00 78.84           H  
ATOM   2950  C   LEU A 185      -4.952   4.313   2.444  1.00 78.84           C  
ATOM   2951  CB  LEU A 185      -2.420   3.966   2.225  1.00 78.84           C  
ATOM   2952  HB2 LEU A 185      -2.547   2.932   2.546  1.00 78.84           H  
ATOM   2953  HB3 LEU A 185      -1.468   4.324   2.617  1.00 78.84           H  
ATOM   2954  O   LEU A 185      -5.592   4.902   1.577  1.00 78.84           O  
ATOM   2955  CG  LEU A 185      -2.349   4.003   0.689  1.00 78.84           C  
ATOM   2956  HG  LEU A 185      -3.278   3.615   0.273  1.00 78.84           H  
ATOM   2957  CD1 LEU A 185      -2.103   5.413   0.150  1.00 78.84           C  
ATOM   2958 HD11 LEU A 185      -1.235   5.865   0.629  1.00 78.84           H  
ATOM   2959 HD12 LEU A 185      -1.941   5.368  -0.927  1.00 78.84           H  
ATOM   2960 HD13 LEU A 185      -2.992   6.022   0.314  1.00 78.84           H  
ATOM   2961  CD2 LEU A 185      -1.197   3.123   0.208  1.00 78.84           C  
ATOM   2962 HD21 LEU A 185      -0.244   3.571   0.489  1.00 78.84           H  
ATOM   2963 HD22 LEU A 185      -1.279   2.130   0.651  1.00 78.84           H  
ATOM   2964 HD23 LEU A 185      -1.240   3.026  -0.876  1.00 78.84           H  
ATOM   2965  N   LEU A 186      -5.472   3.308   3.151  1.00 81.28           N  
ATOM   2966  H   LEU A 186      -4.889   2.886   3.860  1.00 81.28           H  
ATOM   2967  CA  LEU A 186      -6.772   2.683   2.903  1.00 81.28           C  
ATOM   2968  HA  LEU A 186      -6.992   2.763   1.838  1.00 81.28           H  
ATOM   2969  C   LEU A 186      -7.957   3.359   3.608  1.00 81.28           C  
ATOM   2970  CB  LEU A 186      -6.676   1.190   3.263  1.00 81.28           C  
ATOM   2971  HB2 LEU A 186      -6.317   1.099   4.288  1.00 81.28           H  
ATOM   2972  HB3 LEU A 186      -7.669   0.742   3.226  1.00 81.28           H  
ATOM   2973  O   LEU A 186      -9.075   2.888   3.444  1.00 81.28           O  
ATOM   2974  CG  LEU A 186      -5.761   0.397   2.318  1.00 81.28           C  
ATOM   2975  HG  LEU A 186      -4.787   0.876   2.230  1.00 81.28           H  
ATOM   2976  CD1 LEU A 186      -5.546  -1.012   2.861  1.00 81.28           C  
ATOM   2977 HD11 LEU A 186      -5.044  -0.926   3.824  1.00 81.28           H  
ATOM   2978 HD12 LEU A 186      -6.502  -1.522   2.983  1.00 81.28           H  
ATOM   2979 HD13 LEU A 186      -4.909  -1.585   2.188  1.00 81.28           H  
ATOM   2980  CD2 LEU A 186      -6.379   0.284   0.929  1.00 81.28           C  
ATOM   2981 HD21 LEU A 186      -5.845  -0.498   0.389  1.00 81.28           H  
ATOM   2982 HD22 LEU A 186      -7.429  -0.001   0.995  1.00 81.28           H  
ATOM   2983 HD23 LEU A 186      -6.282   1.225   0.387  1.00 81.28           H  
ATOM   2984  N   THR A 187      -7.772   4.467   4.333  1.00 73.14           N  
ATOM   2985  H   THR A 187      -6.819   4.753   4.502  1.00 73.14           H  
ATOM   2986  CA  THR A 187      -8.832   5.091   5.157  1.00 73.14           C  
ATOM   2987  HA  THR A 187      -9.035   4.433   6.002  1.00 73.14           H  
ATOM   2988  C   THR A 187     -10.157   5.298   4.414  1.00 73.14           C  
ATOM   2989  CB  THR A 187      -8.376   6.446   5.719  1.00 73.14           C  
ATOM   2990  HB  THR A 187      -8.170   7.134   4.899  1.00 73.14           H  
ATOM   2991  O   THR A 187     -11.205   4.938   4.937  1.00 73.14           O  
ATOM   2992  CG2 THR A 187      -9.412   7.081   6.650  1.00 73.14           C  
ATOM   2993 HG21 THR A 187     -10.296   7.377   6.086  1.00 73.14           H  
ATOM   2994 HG22 THR A 187      -9.692   6.371   7.427  1.00 73.14           H  
ATOM   2995 HG23 THR A 187      -8.982   7.970   7.112  1.00 73.14           H  
ATOM   2996  OG1 THR A 187      -7.210   6.299   6.484  1.00 73.14           O  
ATOM   2997  HG1 THR A 187      -6.470   6.274   5.872  1.00 73.14           H  
ATOM   2998  N   ALA A 188     -10.135   5.857   3.197  1.00 70.11           N  
ATOM   2999  H   ALA A 188      -9.240   6.168   2.847  1.00 70.11           H  
ATOM   3000  CA  ALA A 188     -11.355   6.037   2.392  1.00 70.11           C  
ATOM   3001  HA  ALA A 188     -12.092   6.571   2.991  1.00 70.11           H  
ATOM   3002  C   ALA A 188     -12.008   4.706   1.996  1.00 70.11           C  
ATOM   3003  CB  ALA A 188     -11.073   6.873   1.136  1.00 70.11           C  
ATOM   3004  HB1 ALA A 188     -11.016   7.930   1.396  1.00 70.11           H  
ATOM   3005  HB2 ALA A 188     -10.171   6.537   0.625  1.00 70.11           H  
ATOM   3006  HB3 ALA A 188     -11.911   6.773   0.445  1.00 70.11           H  
ATOM   3007  O   ALA A 188     -13.224   4.585   2.076  1.00 70.11           O  
ATOM   3008  N   PHE A 189     -11.210   3.708   1.613  1.00 78.07           N  
ATOM   3009  H   PHE A 189     -10.209   3.822   1.691  1.00 78.07           H  
ATOM   3010  CA  PHE A 189     -11.715   2.379   1.279  1.00 78.07           C  
ATOM   3011  HA  PHE A 189     -12.509   2.470   0.538  1.00 78.07           H  
ATOM   3012  C   PHE A 189     -12.331   1.698   2.506  1.00 78.07           C  
ATOM   3013  CB  PHE A 189     -10.571   1.560   0.670  1.00 78.07           C  
ATOM   3014  HB2 PHE A 189      -9.694   1.619   1.315  1.00 78.07           H  
ATOM   3015  HB3 PHE A 189     -10.303   1.998  -0.291  1.00 78.07           H  
ATOM   3016  O   PHE A 189     -13.420   1.156   2.410  1.00 78.07           O  
ATOM   3017  CG  PHE A 189     -10.917   0.104   0.461  1.00 78.07           C  
ATOM   3018  CD1 PHE A 189     -10.314  -0.885   1.259  1.00 78.07           C  
ATOM   3019  HD1 PHE A 189      -9.600  -0.615   2.022  1.00 78.07           H  
ATOM   3020  CD2 PHE A 189     -11.882  -0.258  -0.496  1.00 78.07           C  
ATOM   3021  HD2 PHE A 189     -12.374   0.497  -1.092  1.00 78.07           H  
ATOM   3022  CE1 PHE A 189     -10.654  -2.234   1.071  1.00 78.07           C  
ATOM   3023  HE1 PHE A 189     -10.191  -2.997   1.679  1.00 78.07           H  
ATOM   3024  CE2 PHE A 189     -12.248  -1.604  -0.646  1.00 78.07           C  
ATOM   3025  HE2 PHE A 189     -13.040  -1.879  -1.327  1.00 78.07           H  
ATOM   3026  CZ  PHE A 189     -11.618  -2.594   0.120  1.00 78.07           C  
ATOM   3027  HZ  PHE A 189     -11.905  -3.629   0.002  1.00 78.07           H  
ATOM   3028  N   LEU A 190     -11.701   1.822   3.677  1.00 74.48           N  
ATOM   3029  H   LEU A 190     -10.813   2.304   3.678  1.00 74.48           H  
ATOM   3030  CA  LEU A 190     -12.167   1.256   4.949  1.00 74.48           C  
ATOM   3031  HA  LEU A 190     -12.340   0.188   4.818  1.00 74.48           H  
ATOM   3032  C   LEU A 190     -13.497   1.840   5.452  1.00 74.48           C  
ATOM   3033  CB  LEU A 190     -11.074   1.469   6.010  1.00 74.48           C  
ATOM   3034  HB2 LEU A 190     -10.801   2.525   6.019  1.00 74.48           H  
ATOM   3035  HB3 LEU A 190     -11.482   1.229   6.992  1.00 74.48           H  
ATOM   3036  O   LEU A 190     -14.087   1.299   6.381  1.00 74.48           O  
ATOM   3037  CG  LEU A 190      -9.812   0.621   5.795  1.00 74.48           C  
ATOM   3038  HG  LEU A 190      -9.456   0.722   4.770  1.00 74.48           H  
ATOM   3039  CD1 LEU A 190      -8.706   1.085   6.743  1.00 74.48           C  
ATOM   3040 HD11 LEU A 190      -7.805   0.499   6.559  1.00 74.48           H  
ATOM   3041 HD12 LEU A 190      -9.025   0.960   7.777  1.00 74.48           H  
ATOM   3042 HD13 LEU A 190      -8.476   2.134   6.556  1.00 74.48           H  
ATOM   3043  CD2 LEU A 190     -10.072  -0.856   6.072  1.00 74.48           C  
ATOM   3044 HD21 LEU A 190     -10.515  -0.979   7.061  1.00 74.48           H  
ATOM   3045 HD22 LEU A 190     -10.761  -1.260   5.330  1.00 74.48           H  
ATOM   3046 HD23 LEU A 190      -9.133  -1.407   6.032  1.00 74.48           H  
ATOM   3047  N   ARG A 191     -13.971   2.952   4.876  1.00 67.16           N  
ATOM   3048  H   ARG A 191     -13.445   3.350   4.111  1.00 67.16           H  
ATOM   3049  CA  ARG A 191     -15.310   3.485   5.168  1.00 67.16           C  
ATOM   3050  HA  ARG A 191     -15.529   3.359   6.229  1.00 67.16           H  
ATOM   3051  C   ARG A 191     -16.412   2.717   4.439  1.00 67.16           C  
ATOM   3052  CB  ARG A 191     -15.389   4.974   4.809  1.00 67.16           C  
ATOM   3053  HB2 ARG A 191     -16.418   5.312   4.926  1.00 67.16           H  
ATOM   3054  HB3 ARG A 191     -15.113   5.102   3.762  1.00 67.16           H  
ATOM   3055  O   ARG A 191     -17.569   2.843   4.825  1.00 67.16           O  
ATOM   3056  CG  ARG A 191     -14.496   5.850   5.696  1.00 67.16           C  
ATOM   3057  HG2 ARG A 191     -14.855   5.815   6.724  1.00 67.16           H  
ATOM   3058  HG3 ARG A 191     -13.471   5.479   5.668  1.00 67.16           H  
ATOM   3059  CD  ARG A 191     -14.523   7.294   5.184  1.00 67.16           C  
ATOM   3060  HD2 ARG A 191     -14.289   7.283   4.119  1.00 67.16           H  
ATOM   3061  HD3 ARG A 191     -15.527   7.696   5.317  1.00 67.16           H  
ATOM   3062  NE  ARG A 191     -13.545   8.146   5.887  1.00 67.16           N  
ATOM   3063  HE  ARG A 191     -13.088   7.740   6.691  1.00 67.16           H  
ATOM   3064  NH1 ARG A 191     -13.746   9.985   4.522  1.00 67.16           N  
ATOM   3065 HH11 ARG A 191     -13.455  10.913   4.248  1.00 67.16           H  
ATOM   3066 HH12 ARG A 191     -14.483   9.525   4.007  1.00 67.16           H  
ATOM   3067  NH2 ARG A 191     -12.292  10.028   6.206  1.00 67.16           N  
ATOM   3068 HH21 ARG A 191     -11.866   9.625   7.028  1.00 67.16           H  
ATOM   3069 HH22 ARG A 191     -12.050  10.966   5.920  1.00 67.16           H  
ATOM   3070  CZ  ARG A 191     -13.203   9.377   5.539  1.00 67.16           C  
ATOM   3071  N   LEU A 192     -16.070   1.968   3.388  1.00 70.10           N  
ATOM   3072  H   LEU A 192     -15.093   1.847   3.165  1.00 70.10           H  
ATOM   3073  CA  LEU A 192     -17.043   1.227   2.597  1.00 70.10           C  
ATOM   3074  HA  LEU A 192     -17.908   1.876   2.459  1.00 70.10           H  
ATOM   3075  C   LEU A 192     -17.480  -0.046   3.317  1.00 70.10           C  
ATOM   3076  CB  LEU A 192     -16.492   0.871   1.212  1.00 70.10           C  
ATOM   3077  HB2 LEU A 192     -17.241   0.281   0.683  1.00 70.10           H  
ATOM   3078  HB3 LEU A 192     -15.609   0.245   1.332  1.00 70.10           H  
ATOM   3079  O   LEU A 192     -16.634  -0.709   3.934  1.00 70.10           O  
ATOM   3080  CG  LEU A 192     -16.138   2.090   0.351  1.00 70.10           C  
ATOM   3081  HG  LEU A 192     -15.400   2.710   0.861  1.00 70.10           H  
ATOM   3082  CD1 LEU A 192     -15.529   1.598  -0.954  1.00 70.10           C  
ATOM   3083 HD11 LEU A 192     -16.282   1.020  -1.489  1.00 70.10           H  
ATOM   3084 HD12 LEU A 192     -15.218   2.445  -1.565  1.00 70.10           H  
ATOM   3085 HD13 LEU A 192     -14.670   0.961  -0.744  1.00 70.10           H  
ATOM   3086  CD2 LEU A 192     -17.368   2.939   0.019  1.00 70.10           C  
ATOM   3087 HD21 LEU A 192     -17.100   3.718  -0.694  1.00 70.10           H  
ATOM   3088 HD22 LEU A 192     -17.752   3.418   0.920  1.00 70.10           H  
ATOM   3089 HD23 LEU A 192     -18.147   2.313  -0.416  1.00 70.10           H  
ATOM   3090  N   PRO A 193     -18.760  -0.432   3.201  1.00 68.40           N  
ATOM   3091  CA  PRO A 193     -19.251  -1.593   3.907  1.00 68.40           C  
ATOM   3092  HA  PRO A 193     -19.080  -1.314   4.947  1.00 68.40           H  
ATOM   3093  C   PRO A 193     -18.546  -2.908   3.521  1.00 68.40           C  
ATOM   3094  CB  PRO A 193     -20.757  -1.658   3.654  1.00 68.40           C  
ATOM   3095  HB2 PRO A 193     -21.297  -2.038   4.522  1.00 68.40           H  
ATOM   3096  HB3 PRO A 193     -20.968  -2.269   2.777  1.00 68.40           H  
ATOM   3097  O   PRO A 193     -18.237  -3.773   4.333  1.00 68.40           O  
ATOM   3098  CG  PRO A 193     -21.116  -0.208   3.353  1.00 68.40           C  
ATOM   3099  HG2 PRO A 193     -22.005  -0.133   2.726  1.00 68.40           H  
ATOM   3100  HG3 PRO A 193     -21.255   0.336   4.287  1.00 68.40           H  
ATOM   3101  CD  PRO A 193     -19.876   0.312   2.635  1.00 68.40           C  
ATOM   3102  HD2 PRO A 193     -19.951   0.104   1.568  1.00 68.40           H  
ATOM   3103  HD3 PRO A 193     -19.802   1.386   2.807  1.00 68.40           H  
ATOM   3104  N   GLU A 194     -18.217  -3.063   2.252  1.00 73.35           N  
ATOM   3105  H   GLU A 194     -18.527  -2.368   1.587  1.00 73.35           H  
ATOM   3106  CA  GLU A 194     -17.660  -4.305   1.725  1.00 73.35           C  
ATOM   3107  HA  GLU A 194     -18.168  -5.149   2.191  1.00 73.35           H  
ATOM   3108  C   GLU A 194     -16.162  -4.434   2.054  1.00 73.35           C  
ATOM   3109  CB  GLU A 194     -17.927  -4.368   0.212  1.00 73.35           C  
ATOM   3110  HB2 GLU A 194     -17.554  -5.326  -0.151  1.00 73.35           H  
ATOM   3111  HB3 GLU A 194     -17.356  -3.589  -0.292  1.00 73.35           H  
ATOM   3112  O   GLU A 194     -15.579  -5.515   1.948  1.00 73.35           O  
ATOM   3113  CG  GLU A 194     -19.419  -4.267  -0.182  1.00 73.35           C  
ATOM   3114  HG2 GLU A 194     -19.507  -4.569  -1.225  1.00 73.35           H  
ATOM   3115  HG3 GLU A 194     -19.981  -4.986   0.414  1.00 73.35           H  
ATOM   3116  CD  GLU A 194     -20.044  -2.863  -0.035  1.00 73.35           C  
ATOM   3117  OE1 GLU A 194     -21.286  -2.792   0.067  1.00 73.35           O  
ATOM   3118  OE2 GLU A 194     -19.278  -1.870   0.044  1.00 73.35           O  
ATOM   3119  N   SER A 195     -15.523  -3.336   2.476  1.00 77.55           N  
ATOM   3120  H   SER A 195     -16.085  -2.509   2.624  1.00 77.55           H  
ATOM   3121  CA  SER A 195     -14.066  -3.225   2.590  1.00 77.55           C  
ATOM   3122  HA  SER A 195     -13.644  -3.390   1.598  1.00 77.55           H  
ATOM   3123  C   SER A 195     -13.437  -4.256   3.522  1.00 77.55           C  
ATOM   3124  CB  SER A 195     -13.681  -1.816   3.030  1.00 77.55           C  
ATOM   3125  HB2 SER A 195     -14.131  -1.112   2.331  1.00 77.55           H  
ATOM   3126  HB3 SER A 195     -12.596  -1.715   2.989  1.00 77.55           H  
ATOM   3127  O   SER A 195     -12.381  -4.807   3.205  1.00 77.55           O  
ATOM   3128  OG  SER A 195     -14.119  -1.534   4.344  1.00 77.55           O  
ATOM   3129  HG  SER A 195     -15.030  -1.234   4.302  1.00 77.55           H  
ATOM   3130  N   TYR A 196     -14.091  -4.564   4.642  1.00 74.37           N  
ATOM   3131  H   TYR A 196     -14.936  -4.050   4.849  1.00 74.37           H  
ATOM   3132  CA  TYR A 196     -13.581  -5.526   5.615  1.00 74.37           C  
ATOM   3133  HA  TYR A 196     -12.540  -5.282   5.825  1.00 74.37           H  
ATOM   3134  C   TYR A 196     -13.599  -6.953   5.089  1.00 74.37           C  
ATOM   3135  CB  TYR A 196     -14.374  -5.436   6.920  1.00 74.37           C  
ATOM   3136  HB2 TYR A 196     -14.023  -6.210   7.603  1.00 74.37           H  
ATOM   3137  HB3 TYR A 196     -15.429  -5.621   6.722  1.00 74.37           H  
ATOM   3138  O   TYR A 196     -12.611  -7.662   5.269  1.00 74.37           O  
ATOM   3139  CG  TYR A 196     -14.199  -4.097   7.593  1.00 74.37           C  
ATOM   3140  CD1 TYR A 196     -12.932  -3.715   8.052  1.00 74.37           C  
ATOM   3141  HD1 TYR A 196     -12.101  -4.397   7.946  1.00 74.37           H  
ATOM   3142  CD2 TYR A 196     -15.272  -3.198   7.673  1.00 74.37           C  
ATOM   3143  HD2 TYR A 196     -16.240  -3.501   7.303  1.00 74.37           H  
ATOM   3144  CE1 TYR A 196     -12.747  -2.432   8.597  1.00 74.37           C  
ATOM   3145  HE1 TYR A 196     -11.766  -2.092   8.894  1.00 74.37           H  
ATOM   3146  CE2 TYR A 196     -15.095  -1.918   8.224  1.00 74.37           C  
ATOM   3147  HE2 TYR A 196     -15.918  -1.221   8.275  1.00 74.37           H  
ATOM   3148  OH  TYR A 196     -13.635  -0.330   9.266  1.00 74.37           O  
ATOM   3149  HH  TYR A 196     -12.795  -0.284   9.728  1.00 74.37           H  
ATOM   3150  CZ  TYR A 196     -13.828  -1.544   8.703  1.00 74.37           C  
ATOM   3151  N   GLU A 197     -14.674  -7.353   4.407  1.00 78.68           N  
ATOM   3152  H   GLU A 197     -15.417  -6.692   4.229  1.00 78.68           H  
ATOM   3153  CA  GLU A 197     -14.766  -8.674   3.782  1.00 78.68           C  
ATOM   3154  HA  GLU A 197     -14.616  -9.440   4.543  1.00 78.68           H  
ATOM   3155  C   GLU A 197     -13.661  -8.819   2.734  1.00 78.68           C  
ATOM   3156  CB  GLU A 197     -16.162  -8.861   3.161  1.00 78.68           C  
ATOM   3157  HB2 GLU A 197     -16.898  -8.386   3.809  1.00 78.68           H  
ATOM   3158  HB3 GLU A 197     -16.209  -8.363   2.192  1.00 78.68           H  
ATOM   3159  O   GLU A 197     -12.908  -9.789   2.737  1.00 78.68           O  
ATOM   3160  CG  GLU A 197     -16.578 -10.334   3.011  1.00 78.68           C  
ATOM   3161  HG2 GLU A 197     -17.574 -10.362   2.568  1.00 78.68           H  
ATOM   3162  HG3 GLU A 197     -16.652 -10.768   4.009  1.00 78.68           H  
ATOM   3163  CD  GLU A 197     -15.629 -11.186   2.147  1.00 78.68           C  
ATOM   3164  OE1 GLU A 197     -15.274 -12.297   2.599  1.00 78.68           O  
ATOM   3165  OE2 GLU A 197     -15.218 -10.729   1.052  1.00 78.68           O  
ATOM   3166  N   ILE A 198     -13.463  -7.789   1.913  1.00 84.88           N  
ATOM   3167  H   ILE A 198     -14.119  -7.022   1.956  1.00 84.88           H  
ATOM   3168  CA  ILE A 198     -12.450  -7.799   0.859  1.00 84.88           C  
ATOM   3169  HA  ILE A 198     -12.621  -8.667   0.222  1.00 84.88           H  
ATOM   3170  C   ILE A 198     -11.043  -7.912   1.437  1.00 84.88           C  
ATOM   3171  CB  ILE A 198     -12.599  -6.529   0.019  1.00 84.88           C  
ATOM   3172  HB  ILE A 198     -12.578  -5.676   0.697  1.00 84.88           H  
ATOM   3173  O   ILE A 198     -10.216  -8.641   0.883  1.00 84.88           O  
ATOM   3174  CG1 ILE A 198     -13.950  -6.580  -0.712  1.00 84.88           C  
ATOM   3175 HG12 ILE A 198     -13.867  -7.168  -1.626  1.00 84.88           H  
ATOM   3176 HG13 ILE A 198     -14.734  -7.029  -0.103  1.00 84.88           H  
ATOM   3177  CG2 ILE A 198     -11.465  -6.373  -1.013  1.00 84.88           C  
ATOM   3178 HG21 ILE A 198     -11.555  -5.430  -1.553  1.00 84.88           H  
ATOM   3179 HG22 ILE A 198     -11.523  -7.195  -1.726  1.00 84.88           H  
ATOM   3180 HG23 ILE A 198     -10.493  -6.394  -0.521  1.00 84.88           H  
ATOM   3181  CD1 ILE A 198     -14.395  -5.178  -1.050  1.00 84.88           C  
ATOM   3182 HD11 ILE A 198     -13.592  -4.663  -1.578  1.00 84.88           H  
ATOM   3183 HD12 ILE A 198     -14.612  -4.604  -0.149  1.00 84.88           H  
ATOM   3184 HD13 ILE A 198     -15.306  -5.274  -1.640  1.00 84.88           H  
ATOM   3185  N   ILE A 199     -10.748  -7.200   2.528  1.00 85.46           N  
ATOM   3186  H   ILE A 199     -11.469  -6.607   2.915  1.00 85.46           H  
ATOM   3187  CA  ILE A 199      -9.456  -7.294   3.218  1.00 85.46           C  
ATOM   3188  HA  ILE A 199      -8.661  -7.182   2.481  1.00 85.46           H  
ATOM   3189  C   ILE A 199      -9.295  -8.680   3.833  1.00 85.46           C  
ATOM   3190  CB  ILE A 199      -9.301  -6.171   4.267  1.00 85.46           C  
ATOM   3191  HB  ILE A 199     -10.201  -6.143   4.882  1.00 85.46           H  
ATOM   3192  O   ILE A 199      -8.246  -9.289   3.640  1.00 85.46           O  
ATOM   3193  CG1 ILE A 199      -9.136  -4.832   3.527  1.00 85.46           C  
ATOM   3194 HG12 ILE A 199      -8.190  -4.821   2.985  1.00 85.46           H  
ATOM   3195 HG13 ILE A 199      -9.934  -4.744   2.789  1.00 85.46           H  
ATOM   3196  CG2 ILE A 199      -8.083  -6.368   5.191  1.00 85.46           C  
ATOM   3197 HG21 ILE A 199      -8.118  -5.653   6.013  1.00 85.46           H  
ATOM   3198 HG22 ILE A 199      -7.161  -6.217   4.629  1.00 85.46           H  
ATOM   3199 HG23 ILE A 199      -8.074  -7.367   5.629  1.00 85.46           H  
ATOM   3200  CD1 ILE A 199      -9.199  -3.610   4.444  1.00 85.46           C  
ATOM   3201 HD11 ILE A 199      -9.192  -2.705   3.837  1.00 85.46           H  
ATOM   3202 HD12 ILE A 199     -10.118  -3.640   5.030  1.00 85.46           H  
ATOM   3203 HD13 ILE A 199      -8.336  -3.584   5.110  1.00 85.46           H  
ATOM   3204  N   LEU A 200     -10.314  -9.197   4.525  1.00 81.91           N  
ATOM   3205  H   LEU A 200     -11.164  -8.658   4.612  1.00 81.91           H  
ATOM   3206  CA  LEU A 200     -10.286 -10.514   5.159  1.00 81.91           C  
ATOM   3207  HA  LEU A 200      -9.464 -10.532   5.875  1.00 81.91           H  
ATOM   3208  C   LEU A 200     -10.045 -11.620   4.130  1.00 81.91           C  
ATOM   3209  CB  LEU A 200     -11.610 -10.740   5.913  1.00 81.91           C  
ATOM   3210  HB2 LEU A 200     -11.725  -9.966   6.672  1.00 81.91           H  
ATOM   3211  HB3 LEU A 200     -12.439 -10.632   5.212  1.00 81.91           H  
ATOM   3212  O   LEU A 200      -9.085 -12.382   4.254  1.00 81.91           O  
ATOM   3213  CG  LEU A 200     -11.730 -12.121   6.583  1.00 81.91           C  
ATOM   3214  HG  LEU A 200     -11.676 -12.900   5.823  1.00 81.91           H  
ATOM   3215  CD1 LEU A 200     -10.627 -12.380   7.612  1.00 81.91           C  
ATOM   3216 HD11 LEU A 200     -10.623 -11.583   8.356  1.00 81.91           H  
ATOM   3217 HD12 LEU A 200      -9.655 -12.421   7.120  1.00 81.91           H  
ATOM   3218 HD13 LEU A 200     -10.808 -13.331   8.112  1.00 81.91           H  
ATOM   3219  CD2 LEU A 200     -13.086 -12.240   7.273  1.00 81.91           C  
ATOM   3220 HD21 LEU A 200     -13.185 -11.476   8.044  1.00 81.91           H  
ATOM   3221 HD22 LEU A 200     -13.193 -13.227   7.725  1.00 81.91           H  
ATOM   3222 HD23 LEU A 200     -13.881 -12.107   6.540  1.00 81.91           H  
ATOM   3223  N   SER A 201     -10.866 -11.678   3.083  1.00 83.39           N  
ATOM   3224  H   SER A 201     -11.633 -11.024   3.032  1.00 83.39           H  
ATOM   3225  CA  SER A 201     -10.747 -12.673   2.016  1.00 83.39           C  
ATOM   3226  HA  SER A 201     -10.735 -13.663   2.472  1.00 83.39           H  
ATOM   3227  C   SER A 201      -9.439 -12.519   1.235  1.00 83.39           C  
ATOM   3228  CB  SER A 201     -11.971 -12.609   1.093  1.00 83.39           C  
ATOM   3229  HB2 SER A 201     -11.885 -13.390   0.337  1.00 83.39           H  
ATOM   3230  HB3 SER A 201     -12.869 -12.803   1.680  1.00 83.39           H  
ATOM   3231  O   SER A 201      -8.847 -13.507   0.804  1.00 83.39           O  
ATOM   3232  OG  SER A 201     -12.100 -11.354   0.455  1.00 83.39           O  
ATOM   3233  HG  SER A 201     -12.875 -10.957   0.859  1.00 83.39           H  
ATOM   3234  N   SER A 202      -8.911 -11.298   1.107  1.00 87.23           N  
ATOM   3235  H   SER A 202      -9.453 -10.511   1.435  1.00 87.23           H  
ATOM   3236  CA  SER A 202      -7.593 -11.069   0.502  1.00 87.23           C  
ATOM   3237  HA  SER A 202      -7.509 -11.713  -0.373  1.00 87.23           H  
ATOM   3238  C   SER A 202      -6.418 -11.414   1.428  1.00 87.23           C  
ATOM   3239  CB  SER A 202      -7.461  -9.628   0.023  1.00 87.23           C  
ATOM   3240  HB2 SER A 202      -6.461  -9.479  -0.385  1.00 87.23           H  
ATOM   3241  HB3 SER A 202      -7.622  -8.954   0.864  1.00 87.23           H  
ATOM   3242  O   SER A 202      -5.321 -11.695   0.936  1.00 87.23           O  
ATOM   3243  OG  SER A 202      -8.418  -9.349  -0.973  1.00 87.23           O  
ATOM   3244  HG  SER A 202      -9.216  -9.144  -0.479  1.00 87.23           H  
ATOM   3245  N   ALA A 203      -6.625 -11.404   2.748  1.00 85.78           N  
ATOM   3246  H   ALA A 203      -7.527 -11.097   3.085  1.00 85.78           H  
ATOM   3247  CA  ALA A 203      -5.632 -11.754   3.762  1.00 85.78           C  
ATOM   3248  HA  ALA A 203      -4.654 -11.402   3.433  1.00 85.78           H  
ATOM   3249  C   ALA A 203      -5.519 -13.274   3.979  1.00 85.78           C  
ATOM   3250  CB  ALA A 203      -5.971 -11.022   5.065  1.00 85.78           C  
ATOM   3251  HB1 ALA A 203      -5.241 -11.287   5.829  1.00 85.78           H  
ATOM   3252  HB2 ALA A 203      -6.963 -11.311   5.413  1.00 85.78           H  
ATOM   3253  HB3 ALA A 203      -5.948  -9.944   4.906  1.00 85.78           H  
ATOM   3254  O   ALA A 203      -4.530 -13.744   4.542  1.00 85.78           O  
ATOM   3255  N   GLN A 204      -6.489 -14.057   3.504  1.00 83.82           N  
ATOM   3256  H   GLN A 204      -7.306 -13.620   3.100  1.00 83.82           H  
ATOM   3257  CA  GLN A 204      -6.419 -15.516   3.520  1.00 83.82           C  
ATOM   3258  HA  GLN A 204      -6.077 -15.836   4.504  1.00 83.82           H  
ATOM   3259  C   GLN A 204      -5.419 -16.033   2.478  1.00 83.82           C  
ATOM   3260  CB  GLN A 204      -7.811 -16.110   3.286  1.00 83.82           C  
ATOM   3261  HB2 GLN A 204      -8.243 -15.678   2.384  1.00 83.82           H  
ATOM   3262  HB3 GLN A 204      -7.714 -17.186   3.138  1.00 83.82           H  
ATOM   3263  O   GLN A 204      -5.470 -15.661   1.307  1.00 83.82           O  
ATOM   3264  CG  GLN A 204      -8.749 -15.867   4.479  1.00 83.82           C  
ATOM   3265  HG2 GLN A 204      -8.335 -16.347   5.366  1.00 83.82           H  
ATOM   3266  HG3 GLN A 204      -8.830 -14.799   4.682  1.00 83.82           H  
ATOM   3267  CD  GLN A 204     -10.152 -16.415   4.246  1.00 83.82           C  
ATOM   3268  NE2 GLN A 204     -11.056 -16.240   5.183  1.00 83.82           N  
ATOM   3269 HE21 GLN A 204     -10.865 -15.669   5.994  1.00 83.82           H  
ATOM   3270 HE22 GLN A 204     -11.986 -16.558   4.953  1.00 83.82           H  
ATOM   3271  OE1 GLN A 204     -10.459 -17.022   3.236  1.00 83.82           O  
ATOM   3272  N   ILE A 205      -4.504 -16.909   2.897  1.00 82.02           N  
ATOM   3273  H   ILE A 205      -4.523 -17.188   3.868  1.00 82.02           H  
ATOM   3274  CA  ILE A 205      -3.509 -17.529   2.009  1.00 82.02           C  
ATOM   3275  HA  ILE A 205      -3.208 -16.797   1.260  1.00 82.02           H  
ATOM   3276  C   ILE A 205      -4.148 -18.718   1.278  1.00 82.02           C  
ATOM   3277  CB  ILE A 205      -2.238 -17.932   2.794  1.00 82.02           C  
ATOM   3278  HB  ILE A 205      -2.527 -18.621   3.587  1.00 82.02           H  
ATOM   3279  O   ILE A 205      -4.559 -19.687   1.922  1.00 82.02           O  
ATOM   3280  CG1 ILE A 205      -1.571 -16.692   3.434  1.00 82.02           C  
ATOM   3281 HG12 ILE A 205      -1.224 -16.023   2.646  1.00 82.02           H  
ATOM   3282 HG13 ILE A 205      -2.305 -16.153   4.033  1.00 82.02           H  
ATOM   3283  CG2 ILE A 205      -1.229 -18.648   1.875  1.00 82.02           C  
ATOM   3284 HG21 ILE A 205      -0.353 -18.975   2.437  1.00 82.02           H  
ATOM   3285 HG22 ILE A 205      -1.678 -19.535   1.429  1.00 82.02           H  
ATOM   3286 HG23 ILE A 205      -0.918 -17.971   1.080  1.00 82.02           H  
ATOM   3287  CD1 ILE A 205      -0.388 -17.013   4.356  1.00 82.02           C  
ATOM   3288 HD11 ILE A 205      -0.079 -16.103   4.871  1.00 82.02           H  
ATOM   3289 HD12 ILE A 205      -0.685 -17.755   5.098  1.00 82.02           H  
ATOM   3290 HD13 ILE A 205       0.460 -17.385   3.781  1.00 82.02           H  
ATOM   3291  N   THR A 206      -4.179 -18.656  -0.052  1.00 82.42           N  
ATOM   3292  H   THR A 206      -3.766 -17.840  -0.480  1.00 82.42           H  
ATOM   3293  CA  THR A 206      -4.670 -19.716  -0.954  1.00 82.42           C  
ATOM   3294  HA  THR A 206      -5.647 -20.054  -0.607  1.00 82.42           H  
ATOM   3295  C   THR A 206      -3.740 -20.932  -0.969  1.00 82.42           C  
ATOM   3296  CB  THR A 206      -4.838 -19.200  -2.393  1.00 82.42           C  
ATOM   3297  HB  THR A 206      -5.191 -20.011  -3.030  1.00 82.42           H  
ATOM   3298  O   THR A 206      -2.586 -20.866  -0.525  1.00 82.42           O  
ATOM   3299  CG2 THR A 206      -5.824 -18.035  -2.488  1.00 82.42           C  
ATOM   3300 HG21 THR A 206      -5.477 -17.181  -1.907  1.00 82.42           H  
ATOM   3301 HG22 THR A 206      -5.926 -17.740  -3.532  1.00 82.42           H  
ATOM   3302 HG23 THR A 206      -6.800 -18.353  -2.120  1.00 82.42           H  
ATOM   3303  OG1 THR A 206      -3.594 -18.748  -2.872  1.00 82.42           O  
ATOM   3304  HG1 THR A 206      -3.475 -17.869  -2.505  1.00 82.42           H  
ATOM   3305  N   LEU A 207      -4.209 -22.071  -1.491  1.00 87.53           N  
ATOM   3306  H   LEU A 207      -5.098 -22.074  -1.971  1.00 87.53           H  
ATOM   3307  CA  LEU A 207      -3.371 -23.263  -1.604  1.00 87.53           C  
ATOM   3308  HA  LEU A 207      -2.951 -23.472  -0.620  1.00 87.53           H  
ATOM   3309  C   LEU A 207      -2.206 -23.025  -2.569  1.00 87.53           C  
ATOM   3310  CB  LEU A 207      -4.236 -24.450  -2.045  1.00 87.53           C  
ATOM   3311  HB2 LEU A 207      -4.616 -24.254  -3.048  1.00 87.53           H  
ATOM   3312  HB3 LEU A 207      -5.092 -24.528  -1.374  1.00 87.53           H  
ATOM   3313  O   LEU A 207      -1.070 -23.382  -2.258  1.00 87.53           O  
ATOM   3314  CG  LEU A 207      -3.489 -25.790  -2.075  1.00 87.53           C  
ATOM   3315  HG  LEU A 207      -2.654 -25.746  -2.774  1.00 87.53           H  
ATOM   3316  CD1 LEU A 207      -2.965 -26.196  -0.698  1.00 87.53           C  
ATOM   3317 HD11 LEU A 207      -2.138 -25.546  -0.412  1.00 87.53           H  
ATOM   3318 HD12 LEU A 207      -3.763 -26.134   0.041  1.00 87.53           H  
ATOM   3319 HD13 LEU A 207      -2.597 -27.220  -0.753  1.00 87.53           H  
ATOM   3320  CD2 LEU A 207      -4.456 -26.870  -2.543  1.00 87.53           C  
ATOM   3321 HD21 LEU A 207      -3.980 -27.850  -2.520  1.00 87.53           H  
ATOM   3322 HD22 LEU A 207      -5.332 -26.881  -1.894  1.00 87.53           H  
ATOM   3323 HD23 LEU A 207      -4.763 -26.645  -3.564  1.00 87.53           H  
ATOM   3324  N   LYS A 208      -2.461 -22.359  -3.694  1.00 89.17           N  
ATOM   3325  H   LYS A 208      -3.429 -22.169  -3.912  1.00 89.17           H  
ATOM   3326  CA  LYS A 208      -1.464 -21.919  -4.669  1.00 89.17           C  
ATOM   3327  HA  LYS A 208      -0.971 -22.794  -5.092  1.00 89.17           H  
ATOM   3328  C   LYS A 208      -0.393 -21.043  -4.035  1.00 89.17           C  
ATOM   3329  CB  LYS A 208      -2.216 -21.179  -5.778  1.00 89.17           C  
ATOM   3330  HB2 LYS A 208      -2.854 -21.897  -6.292  1.00 89.17           H  
ATOM   3331  HB3 LYS A 208      -2.859 -20.433  -5.312  1.00 89.17           H  
ATOM   3332  O   LYS A 208       0.789 -21.319  -4.230  1.00 89.17           O  
ATOM   3333  CG  LYS A 208      -1.331 -20.476  -6.815  1.00 89.17           C  
ATOM   3334  HG2 LYS A 208      -0.669 -19.757  -6.332  1.00 89.17           H  
ATOM   3335  HG3 LYS A 208      -0.742 -21.204  -7.372  1.00 89.17           H  
ATOM   3336  CD  LYS A 208      -2.279 -19.729  -7.752  1.00 89.17           C  
ATOM   3337  HD2 LYS A 208      -2.970 -20.441  -8.203  1.00 89.17           H  
ATOM   3338  HD3 LYS A 208      -2.868 -19.026  -7.163  1.00 89.17           H  
ATOM   3339  CE  LYS A 208      -1.562 -18.958  -8.853  1.00 89.17           C  
ATOM   3340  HE2 LYS A 208      -0.891 -18.232  -8.395  1.00 89.17           H  
ATOM   3341  HE3 LYS A 208      -0.986 -19.659  -9.458  1.00 89.17           H  
ATOM   3342  NZ  LYS A 208      -2.593 -18.276  -9.673  1.00 89.17           N  
ATOM   3343  HZ1 LYS A 208      -3.273 -18.943 -10.009  1.00 89.17           H  
ATOM   3344  HZ2 LYS A 208      -2.218 -17.780 -10.468  1.00 89.17           H  
ATOM   3345  HZ3 LYS A 208      -3.144 -17.641  -9.113  1.00 89.17           H  
ATOM   3346  N   GLU A 209      -0.771 -20.029  -3.254  1.00 83.21           N  
ATOM   3347  H   GLU A 209      -1.759 -19.838  -3.159  1.00 83.21           H  
ATOM   3348  CA  GLU A 209       0.189 -19.184  -2.528  1.00 83.21           C  
ATOM   3349  HA  GLU A 209       0.895 -18.742  -3.230  1.00 83.21           H  
ATOM   3350  C   GLU A 209       0.997 -20.004  -1.515  1.00 83.21           C  
ATOM   3351  CB  GLU A 209      -0.537 -18.053  -1.787  1.00 83.21           C  
ATOM   3352  HB2 GLU A 209       0.141 -17.622  -1.050  1.00 83.21           H  
ATOM   3353  HB3 GLU A 209      -1.375 -18.497  -1.250  1.00 83.21           H  
ATOM   3354  O   GLU A 209       2.211 -19.834  -1.406  1.00 83.21           O  
ATOM   3355  CG  GLU A 209      -1.019 -16.907  -2.696  1.00 83.21           C  
ATOM   3356  HG2 GLU A 209      -1.484 -17.320  -3.590  1.00 83.21           H  
ATOM   3357  HG3 GLU A 209      -0.149 -16.330  -3.013  1.00 83.21           H  
ATOM   3358  CD  GLU A 209      -2.028 -15.988  -1.982  1.00 83.21           C  
ATOM   3359  OE1 GLU A 209      -2.124 -14.783  -2.283  1.00 83.21           O  
ATOM   3360  OE2 GLU A 209      -2.794 -16.480  -1.122  1.00 83.21           O  
ATOM   3361  N   ARG A 210       0.356 -20.941  -0.804  1.00 86.63           N  
ATOM   3362  H   ARG A 210      -0.643 -21.024  -0.923  1.00 86.63           H  
ATOM   3363  CA  ARG A 210       1.043 -21.815   0.155  1.00 86.63           C  
ATOM   3364  HA  ARG A 210       1.585 -21.180   0.857  1.00 86.63           H  
ATOM   3365  C   ARG A 210       2.093 -22.691  -0.533  1.00 86.63           C  
ATOM   3366  CB  ARG A 210      -0.001 -22.636   0.926  1.00 86.63           C  
ATOM   3367  HB2 ARG A 210      -0.808 -21.967   1.226  1.00 86.63           H  
ATOM   3368  HB3 ARG A 210      -0.419 -23.407   0.280  1.00 86.63           H  
ATOM   3369  O   ARG A 210       3.236 -22.732  -0.085  1.00 86.63           O  
ATOM   3370  CG  ARG A 210       0.599 -23.288   2.181  1.00 86.63           C  
ATOM   3371  HG2 ARG A 210       1.393 -23.974   1.886  1.00 86.63           H  
ATOM   3372  HG3 ARG A 210       1.027 -22.519   2.823  1.00 86.63           H  
ATOM   3373  CD  ARG A 210      -0.454 -24.076   2.971  1.00 86.63           C  
ATOM   3374  HD2 ARG A 210      -0.867 -24.851   2.327  1.00 86.63           H  
ATOM   3375  HD3 ARG A 210       0.042 -24.556   3.815  1.00 86.63           H  
ATOM   3376  NE  ARG A 210      -1.541 -23.206   3.468  1.00 86.63           N  
ATOM   3377  HE  ARG A 210      -1.510 -22.234   3.194  1.00 86.63           H  
ATOM   3378  NH1 ARG A 210      -2.765 -24.822   4.544  1.00 86.63           N  
ATOM   3379 HH11 ARG A 210      -2.055 -25.504   4.319  1.00 86.63           H  
ATOM   3380 HH12 ARG A 210      -3.550 -25.082   5.124  1.00 86.63           H  
ATOM   3381  NH2 ARG A 210      -3.500 -22.712   4.514  1.00 86.63           N  
ATOM   3382 HH21 ARG A 210      -4.313 -22.999   5.041  1.00 86.63           H  
ATOM   3383 HH22 ARG A 210      -3.474 -21.776   4.135  1.00 86.63           H  
ATOM   3384  CZ  ARG A 210      -2.592 -23.583   4.173  1.00 86.63           C  
ATOM   3385  N   VAL A 211       1.735 -23.334  -1.644  1.00 92.00           N  
ATOM   3386  H   VAL A 211       0.776 -23.236  -1.947  1.00 92.00           H  
ATOM   3387  CA  VAL A 211       2.649 -24.154  -2.458  1.00 92.00           C  
ATOM   3388  HA  VAL A 211       3.115 -24.907  -1.824  1.00 92.00           H  
ATOM   3389  C   VAL A 211       3.773 -23.300  -3.046  1.00 92.00           C  
ATOM   3390  CB  VAL A 211       1.868 -24.877  -3.572  1.00 92.00           C  
ATOM   3391  HB  VAL A 211       1.283 -24.143  -4.127  1.00 92.00           H  
ATOM   3392  O   VAL A 211       4.938 -23.695  -2.997  1.00 92.00           O  
ATOM   3393  CG1 VAL A 211       2.787 -25.611  -4.561  1.00 92.00           C  
ATOM   3394 HG11 VAL A 211       3.299 -24.893  -5.201  1.00 92.00           H  
ATOM   3395 HG12 VAL A 211       3.549 -26.177  -4.026  1.00 92.00           H  
ATOM   3396 HG13 VAL A 211       2.204 -26.277  -5.198  1.00 92.00           H  
ATOM   3397  CG2 VAL A 211       0.903 -25.913  -2.984  1.00 92.00           C  
ATOM   3398 HG21 VAL A 211       0.259 -25.466  -2.227  1.00 92.00           H  
ATOM   3399 HG22 VAL A 211       1.454 -26.733  -2.524  1.00 92.00           H  
ATOM   3400 HG23 VAL A 211       0.269 -26.301  -3.782  1.00 92.00           H  
ATOM   3401  N   TYR A 212       3.448 -22.105  -3.545  1.00 88.78           N  
ATOM   3402  H   TYR A 212       2.475 -21.837  -3.571  1.00 88.78           H  
ATOM   3403  CA  TYR A 212       4.430 -21.162  -4.072  1.00 88.78           C  
ATOM   3404  HA  TYR A 212       4.974 -21.635  -4.890  1.00 88.78           H  
ATOM   3405  C   TYR A 212       5.458 -20.766  -3.010  1.00 88.78           C  
ATOM   3406  CB  TYR A 212       3.710 -19.923  -4.618  1.00 88.78           C  
ATOM   3407  HB2 TYR A 212       2.998 -20.226  -5.385  1.00 88.78           H  
ATOM   3408  HB3 TYR A 212       3.141 -19.452  -3.816  1.00 88.78           H  
ATOM   3409  O   TYR A 212       6.657 -20.775  -3.290  1.00 88.78           O  
ATOM   3410  CG  TYR A 212       4.656 -18.896  -5.203  1.00 88.78           C  
ATOM   3411  CD1 TYR A 212       5.226 -17.914  -4.368  1.00 88.78           C  
ATOM   3412  HD1 TYR A 212       4.965 -17.870  -3.321  1.00 88.78           H  
ATOM   3413  CD2 TYR A 212       4.987 -18.940  -6.571  1.00 88.78           C  
ATOM   3414  HD2 TYR A 212       4.557 -19.695  -7.213  1.00 88.78           H  
ATOM   3415  CE1 TYR A 212       6.150 -16.994  -4.894  1.00 88.78           C  
ATOM   3416  HE1 TYR A 212       6.604 -16.260  -4.245  1.00 88.78           H  
ATOM   3417  CE2 TYR A 212       5.887 -18.001  -7.102  1.00 88.78           C  
ATOM   3418  HE2 TYR A 212       6.142 -18.010  -8.152  1.00 88.78           H  
ATOM   3419  OH  TYR A 212       7.394 -16.173  -6.774  1.00 88.78           O  
ATOM   3420  HH  TYR A 212       7.736 -15.596  -6.087  1.00 88.78           H  
ATOM   3421  CZ  TYR A 212       6.488 -17.044  -6.262  1.00 88.78           C  
ATOM   3422  N   ASN A 213       5.014 -20.464  -1.787  1.00 84.40           N  
ATOM   3423  H   ASN A 213       4.015 -20.425  -1.639  1.00 84.40           H  
ATOM   3424  CA  ASN A 213       5.893 -20.078  -0.684  1.00 84.40           C  
ATOM   3425  HA  ASN A 213       6.523 -19.250  -1.008  1.00 84.40           H  
ATOM   3426  C   ASN A 213       6.838 -21.216  -0.279  1.00 84.40           C  
ATOM   3427  CB  ASN A 213       5.031 -19.606   0.499  1.00 84.40           C  
ATOM   3428  HB2 ASN A 213       4.263 -20.350   0.714  1.00 84.40           H  
ATOM   3429  HB3 ASN A 213       5.662 -19.500   1.382  1.00 84.40           H  
ATOM   3430  O   ASN A 213       8.025 -20.971  -0.062  1.00 84.40           O  
ATOM   3431  CG  ASN A 213       4.370 -18.260   0.251  1.00 84.40           C  
ATOM   3432  ND2 ASN A 213       3.369 -17.916   1.026  1.00 84.40           N  
ATOM   3433 HD21 ASN A 213       3.012 -18.557   1.720  1.00 84.40           H  
ATOM   3434 HD22 ASN A 213       2.919 -17.042   0.792  1.00 84.40           H  
ATOM   3435  OD1 ASN A 213       4.757 -17.488  -0.610  1.00 84.40           O  
ATOM   3436  N   ILE A 214       6.345 -22.460  -0.249  1.00 88.71           N  
ATOM   3437  H   ILE A 214       5.358 -22.587  -0.417  1.00 88.71           H  
ATOM   3438  CA  ILE A 214       7.171 -23.646   0.026  1.00 88.71           C  
ATOM   3439  HA  ILE A 214       7.657 -23.521   0.994  1.00 88.71           H  
ATOM   3440  C   ILE A 214       8.280 -23.770  -1.019  1.00 88.71           C  
ATOM   3441  CB  ILE A 214       6.298 -24.919   0.083  1.00 88.71           C  
ATOM   3442  HB  ILE A 214       5.686 -24.964  -0.818  1.00 88.71           H  
ATOM   3443  O   ILE A 214       9.457 -23.835  -0.666  1.00 88.71           O  
ATOM   3444  CG1 ILE A 214       5.373 -24.853   1.315  1.00 88.71           C  
ATOM   3445 HG12 ILE A 214       5.953 -25.057   2.215  1.00 88.71           H  
ATOM   3446 HG13 ILE A 214       4.959 -23.851   1.426  1.00 88.71           H  
ATOM   3447  CG2 ILE A 214       7.160 -26.196   0.147  1.00 88.71           C  
ATOM   3448 HG21 ILE A 214       7.755 -26.314  -0.758  1.00 88.71           H  
ATOM   3449 HG22 ILE A 214       6.530 -27.081   0.237  1.00 88.71           H  
ATOM   3450 HG23 ILE A 214       7.828 -26.155   1.007  1.00 88.71           H  
ATOM   3451  CD1 ILE A 214       4.193 -25.823   1.236  1.00 88.71           C  
ATOM   3452 HD11 ILE A 214       3.597 -25.618   0.347  1.00 88.71           H  
ATOM   3453 HD12 ILE A 214       4.534 -26.858   1.215  1.00 88.71           H  
ATOM   3454 HD13 ILE A 214       3.574 -25.667   2.119  1.00 88.71           H  
ATOM   3455  N   ILE A 215       7.929 -23.724  -2.306  1.00 91.51           N  
ATOM   3456  H   ILE A 215       6.949 -23.640  -2.535  1.00 91.51           H  
ATOM   3457  CA  ILE A 215       8.908 -23.871  -3.391  1.00 91.51           C  
ATOM   3458  HA  ILE A 215       9.486 -24.777  -3.211  1.00 91.51           H  
ATOM   3459  C   ILE A 215       9.897 -22.696  -3.385  1.00 91.51           C  
ATOM   3460  CB  ILE A 215       8.185 -24.032  -4.744  1.00 91.51           C  
ATOM   3461  HB  ILE A 215       7.525 -23.175  -4.887  1.00 91.51           H  
ATOM   3462  O   ILE A 215      11.104 -22.900  -3.514  1.00 91.51           O  
ATOM   3463  CG1 ILE A 215       7.339 -25.330  -4.748  1.00 91.51           C  
ATOM   3464 HG12 ILE A 215       6.808 -25.440  -3.802  1.00 91.51           H  
ATOM   3465 HG13 ILE A 215       7.993 -26.196  -4.853  1.00 91.51           H  
ATOM   3466  CG2 ILE A 215       9.200 -24.070  -5.903  1.00 91.51           C  
ATOM   3467 HG21 ILE A 215       9.787 -23.152  -5.936  1.00 91.51           H  
ATOM   3468 HG22 ILE A 215       8.683 -24.156  -6.859  1.00 91.51           H  
ATOM   3469 HG23 ILE A 215       9.878 -24.915  -5.783  1.00 91.51           H  
ATOM   3470  CD1 ILE A 215       6.279 -25.358  -5.851  1.00 91.51           C  
ATOM   3471 HD11 ILE A 215       5.656 -26.245  -5.733  1.00 91.51           H  
ATOM   3472 HD12 ILE A 215       6.743 -25.388  -6.837  1.00 91.51           H  
ATOM   3473 HD13 ILE A 215       5.650 -24.472  -5.768  1.00 91.51           H  
ATOM   3474  N   SER A 216       9.406 -21.473  -3.171  1.00 86.15           N  
ATOM   3475  H   SER A 216       8.406 -21.378  -3.063  1.00 86.15           H  
ATOM   3476  CA  SER A 216      10.218 -20.250  -3.153  1.00 86.15           C  
ATOM   3477  HA  SER A 216      10.813 -20.214  -4.065  1.00 86.15           H  
ATOM   3478  C   SER A 216      11.187 -20.179  -1.973  1.00 86.15           C  
ATOM   3479  CB  SER A 216       9.327 -19.008  -3.123  1.00 86.15           C  
ATOM   3480  HB2 SER A 216       8.718 -19.009  -2.219  1.00 86.15           H  
ATOM   3481  HB3 SER A 216       9.956 -18.118  -3.125  1.00 86.15           H  
ATOM   3482  O   SER A 216      12.212 -19.510  -2.079  1.00 86.15           O  
ATOM   3483  OG  SER A 216       8.493 -18.982  -4.262  1.00 86.15           O  
ATOM   3484  HG  SER A 216       7.730 -19.534  -4.078  1.00 86.15           H  
ATOM   3485  N   SER A 217      10.911 -20.884  -0.869  1.00 84.44           N  
ATOM   3486  H   SER A 217      10.016 -21.348  -0.802  1.00 84.44           H  
ATOM   3487  CA  SER A 217      11.837 -20.988   0.268  1.00 84.44           C  
ATOM   3488  HA  SER A 217      12.161 -19.984   0.543  1.00 84.44           H  
ATOM   3489  C   SER A 217      13.099 -21.796  -0.058  1.00 84.44           C  
ATOM   3490  CB  SER A 217      11.127 -21.602   1.480  1.00 84.44           C  
ATOM   3491  HB2 SER A 217      11.727 -21.399   2.367  1.00 84.44           H  
ATOM   3492  HB3 SER A 217      10.150 -21.139   1.616  1.00 84.44           H  
ATOM   3493  O   SER A 217      14.125 -21.653   0.603  1.00 84.44           O  
ATOM   3494  OG  SER A 217      10.983 -23.005   1.351  1.00 84.44           O  
ATOM   3495  HG  SER A 217      10.364 -23.220   0.650  1.00 84.44           H  
ATOM   3496  N   SER A 218      13.048 -22.663  -1.074  1.00 90.07           N  
ATOM   3497  H   SER A 218      12.179 -22.736  -1.584  1.00 90.07           H  
ATOM   3498  CA  SER A 218      14.181 -23.484  -1.513  1.00 90.07           C  
ATOM   3499  HA  SER A 218      15.112 -22.944  -1.341  1.00 90.07           H  
ATOM   3500  C   SER A 218      14.073 -23.778  -3.014  1.00 90.07           C  
ATOM   3501  CB  SER A 218      14.241 -24.776  -0.694  1.00 90.07           C  
ATOM   3502  HB2 SER A 218      13.275 -25.279  -0.734  1.00 90.07           H  
ATOM   3503  HB3 SER A 218      15.000 -25.439  -1.110  1.00 90.07           H  
ATOM   3504  O   SER A 218      13.815 -24.917  -3.402  1.00 90.07           O  
ATOM   3505  OG  SER A 218      14.580 -24.497   0.647  1.00 90.07           O  
ATOM   3506  HG  SER A 218      14.327 -23.594   0.851  1.00 90.07           H  
ATOM   3507  N   PRO A 219      14.260 -22.771  -3.886  1.00 87.60           N  
ATOM   3508  CA  PRO A 219      13.964 -22.886  -5.315  1.00 87.60           C  
ATOM   3509  HA  PRO A 219      12.952 -23.267  -5.448  1.00 87.60           H  
ATOM   3510  C   PRO A 219      14.922 -23.830  -6.052  1.00 87.60           C  
ATOM   3511  CB  PRO A 219      14.030 -21.451  -5.850  1.00 87.60           C  
ATOM   3512  HB2 PRO A 219      14.401 -21.405  -6.874  1.00 87.60           H  
ATOM   3513  HB3 PRO A 219      13.038 -21.002  -5.789  1.00 87.60           H  
ATOM   3514  O   PRO A 219      14.539 -24.427  -7.058  1.00 87.60           O  
ATOM   3515  CG  PRO A 219      14.965 -20.734  -4.874  1.00 87.60           C  
ATOM   3516  HG2 PRO A 219      16.001 -20.883  -5.177  1.00 87.60           H  
ATOM   3517  HG3 PRO A 219      14.728 -19.674  -4.789  1.00 87.60           H  
ATOM   3518  CD  PRO A 219      14.710 -21.434  -3.547  1.00 87.60           C  
ATOM   3519  HD2 PRO A 219      13.921 -20.912  -3.005  1.00 87.60           H  
ATOM   3520  HD3 PRO A 219      15.623 -21.454  -2.951  1.00 87.60           H  
ATOM   3521  N   SER A 220      16.147 -24.000  -5.543  1.00 90.67           N  
ATOM   3522  H   SER A 220      16.406 -23.487  -4.712  1.00 90.67           H  
ATOM   3523  CA  SER A 220      17.137 -24.945  -6.068  1.00 90.67           C  
ATOM   3524  HA  SER A 220      17.181 -24.834  -7.152  1.00 90.67           H  
ATOM   3525  C   SER A 220      16.804 -26.409  -5.774  1.00 90.67           C  
ATOM   3526  CB  SER A 220      18.523 -24.622  -5.503  1.00 90.67           C  
ATOM   3527  HB2 SER A 220      19.239 -25.363  -5.858  1.00 90.67           H  
ATOM   3528  HB3 SER A 220      18.837 -23.638  -5.849  1.00 90.67           H  
ATOM   3529  O   SER A 220      17.272 -27.293  -6.490  1.00 90.67           O  
ATOM   3530  OG  SER A 220      18.478 -24.632  -4.086  1.00 90.67           O  
ATOM   3531  HG  SER A 220      19.374 -24.718  -3.753  1.00 90.67           H  
ATOM   3532  N   ARG A 221      15.982 -26.688  -4.753  1.00 92.60           N  
ATOM   3533  H   ARG A 221      15.559 -25.919  -4.253  1.00 92.60           H  
ATOM   3534  CA  ARG A 221      15.551 -28.052  -4.433  1.00 92.60           C  
ATOM   3535  HA  ARG A 221      16.442 -28.678  -4.385  1.00 92.60           H  
ATOM   3536  C   ARG A 221      14.669 -28.588  -5.559  1.00 92.60           C  
ATOM   3537  CB  ARG A 221      14.863 -28.082  -3.057  1.00 92.60           C  
ATOM   3538  HB2 ARG A 221      14.022 -27.388  -3.063  1.00 92.60           H  
ATOM   3539  HB3 ARG A 221      15.576 -27.753  -2.302  1.00 92.60           H  
ATOM   3540  O   ARG A 221      13.821 -27.875  -6.100  1.00 92.60           O  
ATOM   3541  CG  ARG A 221      14.328 -29.470  -2.674  1.00 92.60           C  
ATOM   3542  HG2 ARG A 221      13.524 -29.744  -3.357  1.00 92.60           H  
ATOM   3543  HG3 ARG A 221      15.127 -30.207  -2.747  1.00 92.60           H  
ATOM   3544  CD  ARG A 221      13.771 -29.473  -1.248  1.00 92.60           C  
ATOM   3545  HD2 ARG A 221      13.074 -28.643  -1.139  1.00 92.60           H  
ATOM   3546  HD3 ARG A 221      14.594 -29.331  -0.547  1.00 92.60           H  
ATOM   3547  NE  ARG A 221      13.073 -30.738  -0.952  1.00 92.60           N  
ATOM   3548  HE  ARG A 221      12.965 -31.397  -1.710  1.00 92.60           H  
ATOM   3549  NH1 ARG A 221      12.511 -30.281   1.228  1.00 92.60           N  
ATOM   3550 HH11 ARG A 221      12.055 -30.560   2.085  1.00 92.60           H  
ATOM   3551 HH12 ARG A 221      12.860 -29.340   1.111  1.00 92.60           H  
ATOM   3552  NH2 ARG A 221      11.940 -32.242   0.320  1.00 92.60           N  
ATOM   3553 HH21 ARG A 221      11.852 -32.854  -0.479  1.00 92.60           H  
ATOM   3554 HH22 ARG A 221      11.488 -32.508   1.183  1.00 92.60           H  
ATOM   3555  CZ  ARG A 221      12.513 -31.077   0.195  1.00 92.60           C  
ATOM   3556  N   GLN A 222      14.860 -29.862  -5.893  1.00 91.78           N  
ATOM   3557  H   GLN A 222      15.595 -30.379  -5.432  1.00 91.78           H  
ATOM   3558  CA  GLN A 222      14.019 -30.575  -6.853  1.00 91.78           C  
ATOM   3559  HA  GLN A 222      13.733 -29.879  -7.642  1.00 91.78           H  
ATOM   3560  C   GLN A 222      12.718 -31.027  -6.182  1.00 91.78           C  
ATOM   3561  CB  GLN A 222      14.789 -31.737  -7.509  1.00 91.78           C  
ATOM   3562  HB2 GLN A 222      14.123 -32.244  -8.207  1.00 91.78           H  
ATOM   3563  HB3 GLN A 222      15.074 -32.453  -6.739  1.00 91.78           H  
ATOM   3564  O   GLN A 222      12.569 -32.194  -5.828  1.00 91.78           O  
ATOM   3565  CG  GLN A 222      16.062 -31.321  -8.272  1.00 91.78           C  
ATOM   3566  HG2 GLN A 222      16.529 -32.220  -8.674  1.00 91.78           H  
ATOM   3567  HG3 GLN A 222      16.769 -30.876  -7.573  1.00 91.78           H  
ATOM   3568  CD  GLN A 222      15.849 -30.346  -9.434  1.00 91.78           C  
ATOM   3569  NE2 GLN A 222      16.914 -29.812  -9.987  1.00 91.78           N  
ATOM   3570 HE21 GLN A 222      16.821 -29.176 -10.767  1.00 91.78           H  
ATOM   3571 HE22 GLN A 222      17.841 -30.138  -9.754  1.00 91.78           H  
ATOM   3572  OE1 GLN A 222      14.744 -29.993  -9.830  1.00 91.78           O  
ATOM   3573  N   TRP A 223      11.804 -30.085  -5.946  1.00 94.27           N  
ATOM   3574  H   TRP A 223      11.993 -29.142  -6.255  1.00 94.27           H  
ATOM   3575  CA  TRP A 223      10.516 -30.383  -5.323  1.00 94.27           C  
ATOM   3576  HA  TRP A 223      10.694 -30.923  -4.393  1.00 94.27           H  
ATOM   3577  C   TRP A 223       9.663 -31.277  -6.221  1.00 94.27           C  
ATOM   3578  CB  TRP A 223       9.749 -29.098  -4.992  1.00 94.27           C  
ATOM   3579  HB2 TRP A 223       9.573 -28.525  -5.902  1.00 94.27           H  
ATOM   3580  HB3 TRP A 223       8.767 -29.386  -4.618  1.00 94.27           H  
ATOM   3581  O   TRP A 223       9.451 -30.977  -7.398  1.00 94.27           O  
ATOM   3582  CG  TRP A 223      10.371 -28.223  -3.953  1.00 94.27           C  
ATOM   3583  CD1 TRP A 223      11.143 -27.132  -4.158  1.00 94.27           C  
ATOM   3584  HD1 TRP A 223      11.447 -26.748  -5.120  1.00 94.27           H  
ATOM   3585  CD2 TRP A 223      10.261 -28.369  -2.509  1.00 94.27           C  
ATOM   3586  CE2 TRP A 223      10.952 -27.288  -1.888  1.00 94.27           C  
ATOM   3587  CE3 TRP A 223       9.630 -29.310  -1.669  1.00 94.27           C  
ATOM   3588  HE3 TRP A 223       9.085 -30.130  -2.112  1.00 94.27           H  
ATOM   3589  NE1 TRP A 223      11.482 -26.573  -2.943  1.00 94.27           N  
ATOM   3590  HE1 TRP A 223      12.072 -25.757  -2.872  1.00 94.27           H  
ATOM   3591  CH2 TRP A 223      10.336 -28.080   0.316  1.00 94.27           C  
ATOM   3592  HH2 TRP A 223      10.311 -27.947   1.388  1.00 94.27           H  
ATOM   3593  CZ2 TRP A 223      10.989 -27.135  -0.494  1.00 94.27           C  
ATOM   3594  HZ2 TRP A 223      11.466 -26.275  -0.047  1.00 94.27           H  
ATOM   3595  CZ3 TRP A 223       9.666 -29.169  -0.270  1.00 94.27           C  
ATOM   3596  HZ3 TRP A 223       9.138 -29.876   0.353  1.00 94.27           H  
ATOM   3597  N   LYS A 224       9.110 -32.339  -5.641  1.00 94.97           N  
ATOM   3598  H   LYS A 224       9.429 -32.598  -4.719  1.00 94.97           H  
ATOM   3599  CA  LYS A 224       8.058 -33.156  -6.251  1.00 94.97           C  
ATOM   3600  HA  LYS A 224       8.015 -32.942  -7.319  1.00 94.97           H  
ATOM   3601  C   LYS A 224       6.696 -32.802  -5.661  1.00 94.97           C  
ATOM   3602  CB  LYS A 224       8.395 -34.641  -6.065  1.00 94.97           C  
ATOM   3603  HB2 LYS A 224       8.467 -34.859  -5.000  1.00 94.97           H  
ATOM   3604  HB3 LYS A 224       7.591 -35.248  -6.482  1.00 94.97           H  
ATOM   3605  O   LYS A 224       6.596 -32.275  -4.553  1.00 94.97           O  
ATOM   3606  CG  LYS A 224       9.714 -35.025  -6.752  1.00 94.97           C  
ATOM   3607  HG2 LYS A 224      10.531 -34.424  -6.352  1.00 94.97           H  
ATOM   3608  HG3 LYS A 224       9.633 -34.843  -7.824  1.00 94.97           H  
ATOM   3609  CD  LYS A 224      10.030 -36.501  -6.503  1.00 94.97           C  
ATOM   3610  HD2 LYS A 224      10.088 -36.667  -5.427  1.00 94.97           H  
ATOM   3611  HD3 LYS A 224       9.232 -37.119  -6.915  1.00 94.97           H  
ATOM   3612  CE  LYS A 224      11.368 -36.865  -7.152  1.00 94.97           C  
ATOM   3613  HE2 LYS A 224      11.293 -36.710  -8.228  1.00 94.97           H  
ATOM   3614  HE3 LYS A 224      12.127 -36.184  -6.766  1.00 94.97           H  
ATOM   3615  NZ  LYS A 224      11.744 -38.268  -6.850  1.00 94.97           N  
ATOM   3616  HZ1 LYS A 224      11.047 -38.912  -7.198  1.00 94.97           H  
ATOM   3617  HZ2 LYS A 224      12.638 -38.499  -7.259  1.00 94.97           H  
ATOM   3618  HZ3 LYS A 224      11.812 -38.395  -5.850  1.00 94.97           H  
ATOM   3619  N   LEU A 225       5.633 -33.156  -6.387  1.00 95.50           N  
ATOM   3620  H   LEU A 225       5.788 -33.547  -7.305  1.00 95.50           H  
ATOM   3621  CA  LEU A 225       4.259 -33.024  -5.893  1.00 95.50           C  
ATOM   3622  HA  LEU A 225       4.058 -31.967  -5.720  1.00 95.50           H  
ATOM   3623  C   LEU A 225       4.074 -33.756  -4.553  1.00 95.50           C  
ATOM   3624  CB  LEU A 225       3.288 -33.563  -6.963  1.00 95.50           C  
ATOM   3625  HB2 LEU A 225       3.553 -34.600  -7.171  1.00 95.50           H  
ATOM   3626  HB3 LEU A 225       3.419 -32.990  -7.881  1.00 95.50           H  
ATOM   3627  O   LEU A 225       3.408 -33.222  -3.676  1.00 95.50           O  
ATOM   3628  CG  LEU A 225       1.800 -33.519  -6.554  1.00 95.50           C  
ATOM   3629  HG  LEU A 225       1.659 -34.007  -5.590  1.00 95.50           H  
ATOM   3630  CD1 LEU A 225       1.260 -32.095  -6.478  1.00 95.50           C  
ATOM   3631 HD11 LEU A 225       1.860 -31.498  -5.792  1.00 95.50           H  
ATOM   3632 HD12 LEU A 225       0.232 -32.118  -6.115  1.00 95.50           H  
ATOM   3633 HD13 LEU A 225       1.278 -31.650  -7.472  1.00 95.50           H  
ATOM   3634  CD2 LEU A 225       0.951 -34.269  -7.581  1.00 95.50           C  
ATOM   3635 HD21 LEU A 225      -0.093 -34.257  -7.265  1.00 95.50           H  
ATOM   3636 HD22 LEU A 225       1.282 -35.305  -7.640  1.00 95.50           H  
ATOM   3637 HD23 LEU A 225       1.044 -33.802  -8.561  1.00 95.50           H  
ATOM   3638  N   THR A 226       4.678 -34.942  -4.399  1.00 93.08           N  
ATOM   3639  H   THR A 226       5.266 -35.290  -5.142  1.00 93.08           H  
ATOM   3640  CA  THR A 226       4.684 -35.735  -3.154  1.00 93.08           C  
ATOM   3641  HA  THR A 226       3.665 -35.984  -2.857  1.00 93.08           H  
ATOM   3642  C   THR A 226       5.281 -34.955  -1.993  1.00 93.08           C  
ATOM   3643  CB  THR A 226       5.469 -37.046  -3.337  1.00 93.08           C  
ATOM   3644  HB  THR A 226       5.641 -37.513  -2.367  1.00 93.08           H  
ATOM   3645  O   THR A 226       4.632 -34.814  -0.966  1.00 93.08           O  
ATOM   3646  CG2 THR A 226       4.717 -38.034  -4.229  1.00 93.08           C  
ATOM   3647 HG21 THR A 226       3.835 -38.391  -3.698  1.00 93.08           H  
ATOM   3648 HG22 THR A 226       5.358 -38.893  -4.430  1.00 93.08           H  
ATOM   3649 HG23 THR A 226       4.432 -37.569  -5.173  1.00 93.08           H  
ATOM   3650  OG1 THR A 226       6.715 -36.796  -3.965  1.00 93.08           O  
ATOM   3651  HG1 THR A 226       7.363 -36.688  -3.266  1.00 93.08           H  
ATOM   3652  N   ASP A 227       6.455 -34.353  -2.195  1.00 93.28           N  
ATOM   3653  H   ASP A 227       6.947 -34.535  -3.058  1.00 93.28           H  
ATOM   3654  CA  ASP A 227       7.177 -33.636  -1.142  1.00 93.28           C  
ATOM   3655  HA  ASP A 227       7.390 -34.326  -0.324  1.00 93.28           H  
ATOM   3656  C   ASP A 227       6.355 -32.466  -0.595  1.00 93.28           C  
ATOM   3657  CB  ASP A 227       8.495 -33.062  -1.686  1.00 93.28           C  
ATOM   3658  HB2 ASP A 227       9.062 -32.645  -0.854  1.00 93.28           H  
ATOM   3659  HB3 ASP A 227       8.257 -32.242  -2.364  1.00 93.28           H  
ATOM   3660  O   ASP A 227       6.319 -32.228   0.609  1.00 93.28           O  
ATOM   3661  CG  ASP A 227       9.395 -34.035  -2.444  1.00 93.28           C  
ATOM   3662  OD1 ASP A 227       9.278 -35.265  -2.272  1.00 93.28           O  
ATOM   3663  OD2 ASP A 227      10.199 -33.510  -3.248  1.00 93.28           O  
ATOM   3664  N   VAL A 228       5.696 -31.718  -1.486  1.00 94.49           N  
ATOM   3665  H   VAL A 228       5.770 -31.969  -2.462  1.00 94.49           H  
ATOM   3666  CA  VAL A 228       4.858 -30.584  -1.086  1.00 94.49           C  
ATOM   3667  HA  VAL A 228       5.388 -30.018  -0.319  1.00 94.49           H  
ATOM   3668  C   VAL A 228       3.560 -31.052  -0.442  1.00 94.49           C  
ATOM   3669  CB  VAL A 228       4.594 -29.642  -2.269  1.00 94.49           C  
ATOM   3670  HB  VAL A 228       4.167 -30.201  -3.102  1.00 94.49           H  
ATOM   3671  O   VAL A 228       3.134 -30.437   0.530  1.00 94.49           O  
ATOM   3672  CG1 VAL A 228       3.629 -28.511  -1.901  1.00 94.49           C  
ATOM   3673 HG11 VAL A 228       2.652 -28.911  -1.628  1.00 94.49           H  
ATOM   3674 HG12 VAL A 228       3.490 -27.867  -2.769  1.00 94.49           H  
ATOM   3675 HG13 VAL A 228       4.028 -27.931  -1.069  1.00 94.49           H  
ATOM   3676  CG2 VAL A 228       5.919 -29.006  -2.715  1.00 94.49           C  
ATOM   3677 HG21 VAL A 228       6.514 -29.736  -3.264  1.00 94.49           H  
ATOM   3678 HG22 VAL A 228       5.736 -28.132  -3.341  1.00 94.49           H  
ATOM   3679 HG23 VAL A 228       6.484 -28.674  -1.845  1.00 94.49           H  
ATOM   3680  N   ALA A 229       2.947 -32.120  -0.959  1.00 90.46           N  
ATOM   3681  H   ALA A 229       3.389 -32.612  -1.722  1.00 90.46           H  
ATOM   3682  CA  ALA A 229       1.731 -32.700  -0.400  1.00 90.46           C  
ATOM   3683  HA  ALA A 229       0.954 -31.936  -0.382  1.00 90.46           H  
ATOM   3684  C   ALA A 229       1.959 -33.150   1.055  1.00 90.46           C  
ATOM   3685  CB  ALA A 229       1.278 -33.833  -1.334  1.00 90.46           C  
ATOM   3686  HB1 ALA A 229       1.913 -34.709  -1.201  1.00 90.46           H  
ATOM   3687  HB2 ALA A 229       0.240 -34.099  -1.131  1.00 90.46           H  
ATOM   3688  HB3 ALA A 229       1.318 -33.505  -2.373  1.00 90.46           H  
ATOM   3689  O   ALA A 229       1.212 -32.733   1.942  1.00 90.46           O  
ATOM   3690  N   ASP A 230       3.058 -33.863   1.312  1.00 86.21           N  
ATOM   3691  H   ASP A 230       3.603 -34.216   0.539  1.00 86.21           H  
ATOM   3692  CA  ASP A 230       3.465 -34.275   2.658  1.00 86.21           C  
ATOM   3693  HA  ASP A 230       2.660 -34.851   3.114  1.00 86.21           H  
ATOM   3694  C   ASP A 230       3.743 -33.062   3.556  1.00 86.21           C  
ATOM   3695  CB  ASP A 230       4.714 -35.171   2.573  1.00 86.21           C  
ATOM   3696  HB2 ASP A 230       5.502 -34.633   2.046  1.00 86.21           H  
ATOM   3697  HB3 ASP A 230       5.066 -35.368   3.586  1.00 86.21           H  
ATOM   3698  O   ASP A 230       3.279 -33.008   4.694  1.00 86.21           O  
ATOM   3699  CG  ASP A 230       4.475 -36.521   1.885  1.00 86.21           C  
ATOM   3700  OD1 ASP A 230       3.300 -36.947   1.790  1.00 86.21           O  
ATOM   3701  OD2 ASP A 230       5.483 -37.123   1.452  1.00 86.21           O  
ATOM   3702  N   HIS A 231       4.428 -32.038   3.032  1.00 83.85           N  
ATOM   3703  H   HIS A 231       4.800 -32.146   2.099  1.00 83.85           H  
ATOM   3704  CA  HIS A 231       4.766 -30.831   3.793  1.00 83.85           C  
ATOM   3705  HA  HIS A 231       5.296 -31.146   4.692  1.00 83.85           H  
ATOM   3706  C   HIS A 231       3.542 -30.025   4.256  1.00 83.85           C  
ATOM   3707  CB  HIS A 231       5.699 -29.952   2.952  1.00 83.85           C  
ATOM   3708  HB2 HIS A 231       6.446 -30.584   2.472  1.00 83.85           H  
ATOM   3709  HB3 HIS A 231       5.129 -29.446   2.172  1.00 83.85           H  
ATOM   3710  O   HIS A 231       3.607 -29.333   5.271  1.00 83.85           O  
ATOM   3711  CG  HIS A 231       6.454 -28.943   3.773  1.00 83.85           C  
ATOM   3712  CD2 HIS A 231       6.256 -27.591   3.820  1.00 83.85           C  
ATOM   3713  HD2 HIS A 231       5.493 -27.046   3.282  1.00 83.85           H  
ATOM   3714  ND1 HIS A 231       7.477 -29.231   4.643  1.00 83.85           N  
ATOM   3715  HD1 HIS A 231       7.779 -30.158   4.908  1.00 83.85           H  
ATOM   3716  CE1 HIS A 231       7.893 -28.079   5.192  1.00 83.85           C  
ATOM   3717  HE1 HIS A 231       8.664 -27.990   5.943  1.00 83.85           H  
ATOM   3718  NE2 HIS A 231       7.193 -27.045   4.702  1.00 83.85           N  
ATOM   3719  N   ILE A 232       2.425 -30.100   3.525  1.00 86.18           N  
ATOM   3720  H   ILE A 232       2.445 -30.678   2.697  1.00 86.18           H  
ATOM   3721  CA  ILE A 232       1.157 -29.454   3.901  1.00 86.18           C  
ATOM   3722  HA  ILE A 232       1.359 -28.769   4.725  1.00 86.18           H  
ATOM   3723  C   ILE A 232       0.121 -30.437   4.461  1.00 86.18           C  
ATOM   3724  CB  ILE A 232       0.585 -28.596   2.755  1.00 86.18           C  
ATOM   3725  HB  ILE A 232      -0.265 -28.043   3.155  1.00 86.18           H  
ATOM   3726  O   ILE A 232      -1.045 -30.059   4.593  1.00 86.18           O  
ATOM   3727  CG1 ILE A 232       0.066 -29.481   1.607  1.00 86.18           C  
ATOM   3728 HG12 ILE A 232       0.868 -30.095   1.197  1.00 86.18           H  
ATOM   3729 HG13 ILE A 232      -0.693 -30.159   1.997  1.00 86.18           H  
ATOM   3730  CG2 ILE A 232       1.608 -27.554   2.288  1.00 86.18           C  
ATOM   3731 HG21 ILE A 232       2.017 -27.037   3.156  1.00 86.18           H  
ATOM   3732 HG22 ILE A 232       2.418 -28.053   1.755  1.00 86.18           H  
ATOM   3733 HG23 ILE A 232       1.139 -26.828   1.623  1.00 86.18           H  
ATOM   3734  CD1 ILE A 232      -0.581 -28.693   0.477  1.00 86.18           C  
ATOM   3735 HD11 ILE A 232      -1.144 -29.400  -0.133  1.00 86.18           H  
ATOM   3736 HD12 ILE A 232      -1.266 -27.958   0.899  1.00 86.18           H  
ATOM   3737 HD13 ILE A 232       0.177 -28.199  -0.131  1.00 86.18           H  
ATOM   3738  N   PHE A 233       0.530 -31.672   4.774  1.00 87.27           N  
ATOM   3739  H   PHE A 233       1.508 -31.894   4.653  1.00 87.27           H  
ATOM   3740  CA  PHE A 233      -0.318 -32.738   5.314  1.00 87.27           C  
ATOM   3741  HA  PHE A 233       0.282 -33.647   5.298  1.00 87.27           H  
ATOM   3742  C   PHE A 233      -1.554 -33.035   4.446  1.00 87.27           C  
ATOM   3743  CB  PHE A 233      -0.649 -32.449   6.787  1.00 87.27           C  
ATOM   3744  HB2 PHE A 233      -1.300 -31.577   6.846  1.00 87.27           H  
ATOM   3745  HB3 PHE A 233      -1.204 -33.295   7.192  1.00 87.27           H  
ATOM   3746  O   PHE A 233      -2.686 -33.095   4.926  1.00 87.27           O  
ATOM   3747  CG  PHE A 233       0.570 -32.217   7.657  1.00 87.27           C  
ATOM   3748  CD1 PHE A 233       1.266 -33.314   8.195  1.00 87.27           C  
ATOM   3749  HD1 PHE A 233       0.935 -34.321   7.989  1.00 87.27           H  
ATOM   3750  CD2 PHE A 233       1.021 -30.908   7.914  1.00 87.27           C  
ATOM   3751  HD2 PHE A 233       0.498 -30.064   7.490  1.00 87.27           H  
ATOM   3752  CE1 PHE A 233       2.402 -33.104   8.997  1.00 87.27           C  
ATOM   3753  HE1 PHE A 233       2.937 -33.949   9.404  1.00 87.27           H  
ATOM   3754  CE2 PHE A 233       2.160 -30.698   8.711  1.00 87.27           C  
ATOM   3755  HE2 PHE A 233       2.515 -29.694   8.894  1.00 87.27           H  
ATOM   3756  CZ  PHE A 233       2.848 -31.796   9.256  1.00 87.27           C  
ATOM   3757  HZ  PHE A 233       3.727 -31.637   9.863  1.00 87.27           H  
ATOM   3758  N   MET A 234      -1.348 -33.200   3.139  1.00 87.44           N  
ATOM   3759  H   MET A 234      -0.397 -33.157   2.801  1.00 87.44           H  
ATOM   3760  CA  MET A 234      -2.401 -33.460   2.157  1.00 87.44           C  
ATOM   3761  HA  MET A 234      -3.305 -33.774   2.679  1.00 87.44           H  
ATOM   3762  C   MET A 234      -1.982 -34.587   1.209  1.00 87.44           C  
ATOM   3763  CB  MET A 234      -2.688 -32.149   1.411  1.00 87.44           C  
ATOM   3764  HB2 MET A 234      -1.858 -31.918   0.743  1.00 87.44           H  
ATOM   3765  HB3 MET A 234      -2.769 -31.356   2.155  1.00 87.44           H  
ATOM   3766  O   MET A 234      -0.813 -34.701   0.872  1.00 87.44           O  
ATOM   3767  CG  MET A 234      -3.991 -32.197   0.612  1.00 87.44           C  
ATOM   3768  HG2 MET A 234      -3.869 -32.953  -0.164  1.00 87.44           H  
ATOM   3769  HG3 MET A 234      -4.795 -32.508   1.278  1.00 87.44           H  
ATOM   3770  SD  MET A 234      -4.489 -30.648  -0.201  1.00 87.44           S  
ATOM   3771  CE  MET A 234      -4.502 -29.495   1.199  1.00 87.44           C  
ATOM   3772  HE1 MET A 234      -5.105 -29.902   2.011  1.00 87.44           H  
ATOM   3773  HE2 MET A 234      -4.912 -28.538   0.876  1.00 87.44           H  
ATOM   3774  HE3 MET A 234      -3.484 -29.334   1.554  1.00 87.44           H  
ATOM   3775  N   SER A 235      -2.915 -35.412   0.721  1.00 88.55           N  
ATOM   3776  H   SER A 235      -3.876 -35.323   1.020  1.00 88.55           H  
ATOM   3777  CA  SER A 235      -2.564 -36.403  -0.309  1.00 88.55           C  
ATOM   3778  HA  SER A 235      -1.646 -36.894   0.013  1.00 88.55           H  
ATOM   3779  C   SER A 235      -2.272 -35.732  -1.655  1.00 88.55           C  
ATOM   3780  CB  SER A 235      -3.624 -37.501  -0.439  1.00 88.55           C  
ATOM   3781  HB2 SER A 235      -3.213 -38.312  -1.041  1.00 88.55           H  
ATOM   3782  HB3 SER A 235      -3.843 -37.898   0.552  1.00 88.55           H  
ATOM   3783  O   SER A 235      -2.868 -34.705  -1.992  1.00 88.55           O  
ATOM   3784  OG  SER A 235      -4.829 -37.053  -1.040  1.00 88.55           O  
ATOM   3785  HG  SER A 235      -5.461 -37.763  -0.905  1.00 88.55           H  
ATOM   3786  N   THR A 236      -1.405 -36.337  -2.471  1.00 93.16           N  
ATOM   3787  H   THR A 236      -0.929 -37.168  -2.149  1.00 93.16           H  
ATOM   3788  CA  THR A 236      -1.056 -35.827  -3.811  1.00 93.16           C  
ATOM   3789  HA  THR A 236      -0.584 -34.851  -3.706  1.00 93.16           H  
ATOM   3790  C   THR A 236      -2.277 -35.651  -4.710  1.00 93.16           C  
ATOM   3791  CB  THR A 236      -0.082 -36.770  -4.525  1.00 93.16           C  
ATOM   3792  HB  THR A 236       0.025 -36.459  -5.564  1.00 93.16           H  
ATOM   3793  O   THR A 236      -2.391 -34.637  -5.400  1.00 93.16           O  
ATOM   3794  CG2 THR A 236       1.293 -36.753  -3.876  1.00 93.16           C  
ATOM   3795 HG21 THR A 236       1.247 -37.138  -2.857  1.00 93.16           H  
ATOM   3796 HG22 THR A 236       1.666 -35.729  -3.852  1.00 93.16           H  
ATOM   3797 HG23 THR A 236       1.972 -37.364  -4.471  1.00 93.16           H  
ATOM   3798  OG1 THR A 236      -0.565 -38.093  -4.481  1.00 93.16           O  
ATOM   3799  HG1 THR A 236       0.158 -38.687  -4.693  1.00 93.16           H  
ATOM   3800  N   SER A 237      -3.221 -36.595  -4.664  1.00 93.45           N  
ATOM   3801  H   SER A 237      -2.995 -37.460  -4.193  1.00 93.45           H  
ATOM   3802  CA  SER A 237      -4.487 -36.529  -5.400  1.00 93.45           C  
ATOM   3803  HA  SER A 237      -4.273 -36.431  -6.464  1.00 93.45           H  
ATOM   3804  C   SER A 237      -5.332 -35.328  -4.972  1.00 93.45           C  
ATOM   3805  CB  SER A 237      -5.291 -37.819  -5.187  1.00 93.45           C  
ATOM   3806  HB2 SER A 237      -6.156 -37.820  -5.850  1.00 93.45           H  
ATOM   3807  HB3 SER A 237      -5.634 -37.872  -4.153  1.00 93.45           H  
ATOM   3808  O   SER A 237      -5.858 -34.609  -5.821  1.00 93.45           O  
ATOM   3809  OG  SER A 237      -4.478 -38.942  -5.461  1.00 93.45           O  
ATOM   3810  HG  SER A 237      -4.996 -39.746  -5.382  1.00 93.45           H  
ATOM   3811  N   THR A 238      -5.422 -35.071  -3.663  1.00 89.83           N  
ATOM   3812  H   THR A 238      -4.897 -35.643  -3.018  1.00 89.83           H  
ATOM   3813  CA  THR A 238      -6.183 -33.932  -3.127  1.00 89.83           C  
ATOM   3814  HA  THR A 238      -7.175 -33.927  -3.578  1.00 89.83           H  
ATOM   3815  C   THR A 238      -5.511 -32.611  -3.477  1.00 89.83           C  
ATOM   3816  CB  THR A 238      -6.356 -34.032  -1.608  1.00 89.83           C  
ATOM   3817  HB  THR A 238      -5.383 -33.949  -1.123  1.00 89.83           H  
ATOM   3818  O   THR A 238      -6.191 -31.695  -3.928  1.00 89.83           O  
ATOM   3819  CG2 THR A 238      -7.300 -32.969  -1.046  1.00 89.83           C  
ATOM   3820 HG21 THR A 238      -6.894 -31.972  -1.220  1.00 89.83           H  
ATOM   3821 HG22 THR A 238      -8.274 -33.053  -1.528  1.00 89.83           H  
ATOM   3822 HG23 THR A 238      -7.413 -33.121   0.027  1.00 89.83           H  
ATOM   3823  OG1 THR A 238      -6.914 -35.277  -1.280  1.00 89.83           O  
ATOM   3824  HG1 THR A 238      -6.175 -35.881  -1.183  1.00 89.83           H  
ATOM   3825  N   LEU A 239      -4.183 -32.527  -3.343  1.00 93.42           N  
ATOM   3826  H   LEU A 239      -3.685 -33.311  -2.945  1.00 93.42           H  
ATOM   3827  CA  LEU A 239      -3.410 -31.345  -3.718  1.00 93.42           C  
ATOM   3828  HA  LEU A 239      -3.787 -30.494  -3.150  1.00 93.42           H  
ATOM   3829  C   LEU A 239      -3.594 -31.020  -5.203  1.00 93.42           C  
ATOM   3830  CB  LEU A 239      -1.930 -31.573  -3.355  1.00 93.42           C  
ATOM   3831  HB2 LEU A 239      -1.856 -31.704  -2.275  1.00 93.42           H  
ATOM   3832  HB3 LEU A 239      -1.584 -32.494  -3.825  1.00 93.42           H  
ATOM   3833  O   LEU A 239      -3.910 -29.887  -5.553  1.00 93.42           O  
ATOM   3834  CG  LEU A 239      -0.991 -30.428  -3.785  1.00 93.42           C  
ATOM   3835  HG  LEU A 239      -0.973 -30.362  -4.872  1.00 93.42           H  
ATOM   3836  CD1 LEU A 239      -1.437 -29.085  -3.219  1.00 93.42           C  
ATOM   3837 HD11 LEU A 239      -0.660 -28.335  -3.366  1.00 93.42           H  
ATOM   3838 HD12 LEU A 239      -1.662 -29.179  -2.157  1.00 93.42           H  
ATOM   3839 HD13 LEU A 239      -2.340 -28.755  -3.733  1.00 93.42           H  
ATOM   3840  CD2 LEU A 239       0.432 -30.691  -3.304  1.00 93.42           C  
ATOM   3841 HD21 LEU A 239       1.105 -29.929  -3.698  1.00 93.42           H  
ATOM   3842 HD22 LEU A 239       0.770 -31.670  -3.643  1.00 93.42           H  
ATOM   3843 HD23 LEU A 239       0.466 -30.663  -2.214  1.00 93.42           H  
ATOM   3844  N   LYS A 240      -3.460 -32.020  -6.082  1.00 93.99           N  
ATOM   3845  H   LYS A 240      -3.203 -32.931  -5.730  1.00 93.99           H  
ATOM   3846  CA  LYS A 240      -3.646 -31.840  -7.526  1.00 93.99           C  
ATOM   3847  HA  LYS A 240      -2.961 -31.063  -7.865  1.00 93.99           H  
ATOM   3848  C   LYS A 240      -5.055 -31.343  -7.856  1.00 93.99           C  
ATOM   3849  CB  LYS A 240      -3.315 -33.156  -8.244  1.00 93.99           C  
ATOM   3850  HB2 LYS A 240      -4.062 -33.908  -7.989  1.00 93.99           H  
ATOM   3851  HB3 LYS A 240      -2.343 -33.506  -7.898  1.00 93.99           H  
ATOM   3852  O   LYS A 240      -5.184 -30.421  -8.656  1.00 93.99           O  
ATOM   3853  CG  LYS A 240      -3.252 -32.981  -9.768  1.00 93.99           C  
ATOM   3854  HG2 LYS A 240      -2.500 -32.231 -10.012  1.00 93.99           H  
ATOM   3855  HG3 LYS A 240      -4.220 -32.646 -10.140  1.00 93.99           H  
ATOM   3856  CD  LYS A 240      -2.888 -34.306 -10.450  1.00 93.99           C  
ATOM   3857  HD2 LYS A 240      -1.925 -34.652 -10.075  1.00 93.99           H  
ATOM   3858  HD3 LYS A 240      -3.651 -35.047 -10.211  1.00 93.99           H  
ATOM   3859  CE  LYS A 240      -2.814 -34.112 -11.969  1.00 93.99           C  
ATOM   3860  HE2 LYS A 240      -2.038 -33.378 -12.191  1.00 93.99           H  
ATOM   3861  HE3 LYS A 240      -3.764 -33.699 -12.310  1.00 93.99           H  
ATOM   3862  NZ  LYS A 240      -2.534 -35.388 -12.676  1.00 93.99           N  
ATOM   3863  HZ1 LYS A 240      -3.266 -36.060 -12.495  1.00 93.99           H  
ATOM   3864  HZ2 LYS A 240      -2.495 -35.239 -13.674  1.00 93.99           H  
ATOM   3865  HZ3 LYS A 240      -1.655 -35.785 -12.376  1.00 93.99           H  
ATOM   3866  N   ARG A 241      -6.088 -31.921  -7.230  1.00 92.27           N  
ATOM   3867  H   ARG A 241      -5.894 -32.680  -6.592  1.00 92.27           H  
ATOM   3868  CA  ARG A 241      -7.485 -31.515  -7.438  1.00 92.27           C  
ATOM   3869  HA  ARG A 241      -7.693 -31.512  -8.508  1.00 92.27           H  
ATOM   3870  C   ARG A 241      -7.732 -30.081  -6.970  1.00 92.27           C  
ATOM   3871  CB  ARG A 241      -8.431 -32.516  -6.759  1.00 92.27           C  
ATOM   3872  HB2 ARG A 241      -8.177 -33.525  -7.084  1.00 92.27           H  
ATOM   3873  HB3 ARG A 241      -8.308 -32.457  -5.677  1.00 92.27           H  
ATOM   3874  O   ARG A 241      -8.226 -29.281  -7.750  1.00 92.27           O  
ATOM   3875  CG  ARG A 241      -9.894 -32.229  -7.137  1.00 92.27           C  
ATOM   3876  HG2 ARG A 241     -10.158 -31.212  -6.846  1.00 92.27           H  
ATOM   3877  HG3 ARG A 241     -10.001 -32.307  -8.219  1.00 92.27           H  
ATOM   3878  CD  ARG A 241     -10.876 -33.205  -6.482  1.00 92.27           C  
ATOM   3879  HD2 ARG A 241     -11.871 -32.994  -6.873  1.00 92.27           H  
ATOM   3880  HD3 ARG A 241     -10.598 -34.220  -6.767  1.00 92.27           H  
ATOM   3881  NE  ARG A 241     -10.906 -33.045  -5.017  1.00 92.27           N  
ATOM   3882  HE  ARG A 241     -10.964 -32.085  -4.710  1.00 92.27           H  
ATOM   3883  NH1 ARG A 241     -11.152 -35.262  -4.444  1.00 92.27           N  
ATOM   3884 HH11 ARG A 241     -11.297 -35.969  -3.738  1.00 92.27           H  
ATOM   3885 HH12 ARG A 241     -11.277 -35.482  -5.422  1.00 92.27           H  
ATOM   3886  NH2 ARG A 241     -10.986 -33.719  -2.844  1.00 92.27           N  
ATOM   3887 HH21 ARG A 241     -11.007 -32.745  -2.580  1.00 92.27           H  
ATOM   3888 HH22 ARG A 241     -11.113 -34.444  -2.153  1.00 92.27           H  
ATOM   3889  CZ  ARG A 241     -11.010 -34.006  -4.114  1.00 92.27           C  
ATOM   3890  N   LYS A 242      -7.317 -29.733  -5.750  1.00 91.90           N  
ATOM   3891  H   LYS A 242      -6.895 -30.441  -5.166  1.00 91.90           H  
ATOM   3892  CA  LYS A 242      -7.509 -28.382  -5.203  1.00 91.90           C  
ATOM   3893  HA  LYS A 242      -8.557 -28.100  -5.302  1.00 91.90           H  
ATOM   3894  C   LYS A 242      -6.724 -27.308  -5.959  1.00 91.90           C  
ATOM   3895  CB  LYS A 242      -7.142 -28.354  -3.720  1.00 91.90           C  
ATOM   3896  HB2 LYS A 242      -7.115 -27.307  -3.419  1.00 91.90           H  
ATOM   3897  HB3 LYS A 242      -6.158 -28.799  -3.574  1.00 91.90           H  
ATOM   3898  O   LYS A 242      -7.225 -26.211  -6.154  1.00 91.90           O  
ATOM   3899  CG  LYS A 242      -8.168 -29.069  -2.836  1.00 91.90           C  
ATOM   3900  HG2 LYS A 242      -9.166 -28.713  -3.093  1.00 91.90           H  
ATOM   3901  HG3 LYS A 242      -8.125 -30.146  -2.997  1.00 91.90           H  
ATOM   3902  CD  LYS A 242      -7.888 -28.744  -1.365  1.00 91.90           C  
ATOM   3903  HD2 LYS A 242      -7.858 -27.660  -1.248  1.00 91.90           H  
ATOM   3904  HD3 LYS A 242      -6.926 -29.164  -1.072  1.00 91.90           H  
ATOM   3905  CE  LYS A 242      -9.008 -29.310  -0.492  1.00 91.90           C  
ATOM   3906  HE2 LYS A 242      -8.951 -30.398  -0.505  1.00 91.90           H  
ATOM   3907  HE3 LYS A 242      -9.958 -29.016  -0.938  1.00 91.90           H  
ATOM   3908  NZ  LYS A 242      -8.929 -28.792   0.895  1.00 91.90           N  
ATOM   3909  HZ1 LYS A 242      -9.695 -29.148   1.448  1.00 91.90           H  
ATOM   3910  HZ2 LYS A 242      -9.006 -27.785   0.881  1.00 91.90           H  
ATOM   3911  HZ3 LYS A 242      -8.055 -29.051   1.330  1.00 91.90           H  
ATOM   3912  N   LEU A 243      -5.513 -27.612  -6.432  1.00 92.22           N  
ATOM   3913  H   LEU A 243      -5.108 -28.510  -6.209  1.00 92.22           H  
ATOM   3914  CA  LEU A 243      -4.783 -26.684  -7.304  1.00 92.22           C  
ATOM   3915  HA  LEU A 243      -4.756 -25.702  -6.831  1.00 92.22           H  
ATOM   3916  C   LEU A 243      -5.506 -26.477  -8.639  1.00 92.22           C  
ATOM   3917  CB  LEU A 243      -3.349 -27.180  -7.539  1.00 92.22           C  
ATOM   3918  HB2 LEU A 243      -2.915 -26.597  -8.352  1.00 92.22           H  
ATOM   3919  HB3 LEU A 243      -3.385 -28.221  -7.859  1.00 92.22           H  
ATOM   3920  O   LEU A 243      -5.540 -25.353  -9.132  1.00 92.22           O  
ATOM   3921  CG  LEU A 243      -2.432 -27.052  -6.312  1.00 92.22           C  
ATOM   3922  HG  LEU A 243      -2.847 -27.633  -5.489  1.00 92.22           H  
ATOM   3923  CD1 LEU A 243      -1.051 -27.614  -6.665  1.00 92.22           C  
ATOM   3924 HD11 LEU A 243      -1.151 -28.652  -6.983  1.00 92.22           H  
ATOM   3925 HD12 LEU A 243      -0.606 -27.019  -7.464  1.00 92.22           H  
ATOM   3926 HD13 LEU A 243      -0.407 -27.577  -5.786  1.00 92.22           H  
ATOM   3927  CD2 LEU A 243      -2.284 -25.610  -5.830  1.00 92.22           C  
ATOM   3928 HD21 LEU A 243      -2.099 -24.950  -6.677  1.00 92.22           H  
ATOM   3929 HD22 LEU A 243      -3.204 -25.285  -5.343  1.00 92.22           H  
ATOM   3930 HD23 LEU A 243      -1.474 -25.525  -5.105  1.00 92.22           H  
ATOM   3931  N   ALA A 244      -6.110 -27.530  -9.197  1.00 90.37           N  
ATOM   3932  H   ALA A 244      -6.044 -28.435  -8.752  1.00 90.37           H  
ATOM   3933  CA  ALA A 244      -6.914 -27.418 -10.410  1.00 90.37           C  
ATOM   3934  HA  ALA A 244      -6.329 -26.885 -11.160  1.00 90.37           H  
ATOM   3935  C   ALA A 244      -8.198 -26.600 -10.181  1.00 90.37           C  
ATOM   3936  CB  ALA A 244      -7.210 -28.822 -10.948  1.00 90.37           C  
ATOM   3937  HB1 ALA A 244      -7.739 -28.737 -11.897  1.00 90.37           H  
ATOM   3938  HB2 ALA A 244      -6.275 -29.361 -11.107  1.00 90.37           H  
ATOM   3939  HB3 ALA A 244      -7.836 -29.375 -10.248  1.00 90.37           H  
ATOM   3940  O   ALA A 244      -8.567 -25.818 -11.054  1.00 90.37           O  
ATOM   3941  N   GLU A 245      -8.833 -26.723  -9.010  1.00 86.56           N  
ATOM   3942  H   GLU A 245      -8.523 -27.441  -8.370  1.00 86.56           H  
ATOM   3943  CA  GLU A 245      -9.952 -25.865  -8.580  1.00 86.56           C  
ATOM   3944  HA  GLU A 245     -10.754 -25.919  -9.317  1.00 86.56           H  
ATOM   3945  C   GLU A 245      -9.527 -24.385  -8.493  1.00 86.56           C  
ATOM   3946  CB  GLU A 245     -10.506 -26.352  -7.223  1.00 86.56           C  
ATOM   3947  HB2 GLU A 245     -11.204 -25.607  -6.841  1.00 86.56           H  
ATOM   3948  HB3 GLU A 245      -9.677 -26.420  -6.519  1.00 86.56           H  
ATOM   3949  O   GLU A 245     -10.272 -23.506  -8.915  1.00 86.56           O  
ATOM   3950  CG  GLU A 245     -11.240 -27.710  -7.274  1.00 86.56           C  
ATOM   3951  HG2 GLU A 245     -10.686 -28.392  -7.919  1.00 86.56           H  
ATOM   3952  HG3 GLU A 245     -12.217 -27.557  -7.733  1.00 86.56           H  
ATOM   3953  CD  GLU A 245     -11.419 -28.387  -5.893  1.00 86.56           C  
ATOM   3954  OE1 GLU A 245     -11.755 -29.598  -5.864  1.00 86.56           O  
ATOM   3955  OE2 GLU A 245     -11.131 -27.761  -4.848  1.00 86.56           O  
ATOM   3956  N   GLU A 246      -8.295 -24.102  -8.055  1.00 83.09           N  
ATOM   3957  H   GLU A 246      -7.758 -24.853  -7.644  1.00 83.09           H  
ATOM   3958  CA  GLU A 246      -7.680 -22.761  -8.105  1.00 83.09           C  
ATOM   3959  HA  GLU A 246      -8.456 -22.027  -7.892  1.00 83.09           H  
ATOM   3960  C   GLU A 246      -7.126 -22.386  -9.504  1.00 83.09           C  
ATOM   3961  CB  GLU A 246      -6.606 -22.624  -7.008  1.00 83.09           C  
ATOM   3962  HB2 GLU A 246      -6.098 -21.669  -7.141  1.00 83.09           H  
ATOM   3963  HB3 GLU A 246      -5.871 -23.421  -7.120  1.00 83.09           H  
ATOM   3964  O   GLU A 246      -6.390 -21.408  -9.662  1.00 83.09           O  
ATOM   3965  CG  GLU A 246      -7.178 -22.649  -5.575  1.00 83.09           C  
ATOM   3966  HG2 GLU A 246      -7.957 -21.890  -5.499  1.00 83.09           H  
ATOM   3967  HG3 GLU A 246      -7.633 -23.621  -5.385  1.00 83.09           H  
ATOM   3968  CD  GLU A 246      -6.111 -22.375  -4.498  1.00 83.09           C  
ATOM   3969  OE1 GLU A 246      -6.421 -22.401  -3.283  1.00 83.09           O  
ATOM   3970  OE2 GLU A 246      -4.929 -22.161  -4.846  1.00 83.09           O  
ATOM   3971  N   GLY A 247      -7.453 -23.161 -10.544  1.00 84.08           N  
ATOM   3972  H   GLY A 247      -8.064 -23.946 -10.367  1.00 84.08           H  
ATOM   3973  CA  GLY A 247      -7.091 -22.877 -11.934  1.00 84.08           C  
ATOM   3974  HA2 GLY A 247      -7.635 -23.570 -12.576  1.00 84.08           H  
ATOM   3975  HA3 GLY A 247      -7.399 -21.861 -12.178  1.00 84.08           H  
ATOM   3976  C   GLY A 247      -5.598 -23.017 -12.247  1.00 84.08           C  
ATOM   3977  O   GLY A 247      -5.104 -22.379 -13.179  1.00 84.08           O  
ATOM   3978  N   THR A 248      -4.859 -23.814 -11.472  1.00 88.78           N  
ATOM   3979  H   THR A 248      -5.321 -24.305 -10.720  1.00 88.78           H  
ATOM   3980  CA  THR A 248      -3.408 -23.985 -11.612  1.00 88.78           C  
ATOM   3981  HA  THR A 248      -3.131 -23.724 -12.633  1.00 88.78           H  
ATOM   3982  C   THR A 248      -2.960 -25.438 -11.412  1.00 88.78           C  
ATOM   3983  CB  THR A 248      -2.692 -22.995 -10.675  1.00 88.78           C  
ATOM   3984  HB  THR A 248      -3.177 -22.023 -10.770  1.00 88.78           H  
ATOM   3985  O   THR A 248      -3.757 -26.359 -11.245  1.00 88.78           O  
ATOM   3986  CG2 THR A 248      -2.719 -23.391  -9.200  1.00 88.78           C  
ATOM   3987 HG21 THR A 248      -3.751 -23.437  -8.852  1.00 88.78           H  
ATOM   3988 HG22 THR A 248      -2.238 -24.357  -9.049  1.00 88.78           H  
ATOM   3989 HG23 THR A 248      -2.193 -22.635  -8.617  1.00 88.78           H  
ATOM   3990  OG1 THR A 248      -1.344 -22.825 -11.069  1.00 88.78           O  
ATOM   3991  HG1 THR A 248      -1.359 -22.437 -11.947  1.00 88.78           H  
ATOM   3992  N   SER A 249      -1.654 -25.681 -11.468  1.00 93.89           N  
ATOM   3993  H   SER A 249      -1.029 -24.892 -11.559  1.00 93.89           H  
ATOM   3994  CA  SER A 249      -1.062 -26.993 -11.232  1.00 93.89           C  
ATOM   3995  HA  SER A 249      -1.734 -27.574 -10.600  1.00 93.89           H  
ATOM   3996  C   SER A 249       0.267 -26.861 -10.496  1.00 93.89           C  
ATOM   3997  CB  SER A 249      -0.895 -27.740 -12.560  1.00 93.89           C  
ATOM   3998  HB2 SER A 249      -0.714 -28.794 -12.348  1.00 93.89           H  
ATOM   3999  HB3 SER A 249      -1.809 -27.661 -13.149  1.00 93.89           H  
ATOM   4000  O   SER A 249       0.899 -25.804 -10.501  1.00 93.89           O  
ATOM   4001  OG  SER A 249       0.201 -27.240 -13.299  1.00 93.89           O  
ATOM   4002  HG  SER A 249      -0.097 -26.513 -13.851  1.00 93.89           H  
ATOM   4003  N   PHE A 250       0.731 -27.951  -9.881  1.00 94.32           N  
ATOM   4004  H   PHE A 250       0.165 -28.787  -9.871  1.00 94.32           H  
ATOM   4005  CA  PHE A 250       2.038 -27.966  -9.219  1.00 94.32           C  
ATOM   4006  HA  PHE A 250       2.036 -27.235  -8.410  1.00 94.32           H  
ATOM   4007  C   PHE A 250       3.173 -27.575 -10.174  1.00 94.32           C  
ATOM   4008  CB  PHE A 250       2.283 -29.353  -8.623  1.00 94.32           C  
ATOM   4009  HB2 PHE A 250       1.566 -29.494  -7.814  1.00 94.32           H  
ATOM   4010  HB3 PHE A 250       2.101 -30.114  -9.382  1.00 94.32           H  
ATOM   4011  O   PHE A 250       4.020 -26.766  -9.809  1.00 94.32           O  
ATOM   4012  CG  PHE A 250       3.683 -29.530  -8.074  1.00 94.32           C  
ATOM   4013  CD1 PHE A 250       4.686 -30.145  -8.851  1.00 94.32           C  
ATOM   4014  HD1 PHE A 250       4.454 -30.529  -9.834  1.00 94.32           H  
ATOM   4015  CD2 PHE A 250       4.002 -29.004  -6.810  1.00 94.32           C  
ATOM   4016  HD2 PHE A 250       3.246 -28.515  -6.214  1.00 94.32           H  
ATOM   4017  CE1 PHE A 250       6.004 -30.224  -8.369  1.00 94.32           C  
ATOM   4018  HE1 PHE A 250       6.786 -30.667  -8.968  1.00 94.32           H  
ATOM   4019  CE2 PHE A 250       5.319 -29.086  -6.335  1.00 94.32           C  
ATOM   4020  HE2 PHE A 250       5.576 -28.658  -5.377  1.00 94.32           H  
ATOM   4021  CZ  PHE A 250       6.319 -29.688  -7.111  1.00 94.32           C  
ATOM   4022  HZ  PHE A 250       7.335 -29.722  -6.745  1.00 94.32           H  
ATOM   4023  N   SER A 251       3.165 -28.100 -11.404  1.00 93.68           N  
ATOM   4024  H   SER A 251       2.420 -28.730 -11.666  1.00 93.68           H  
ATOM   4025  CA  SER A 251       4.174 -27.789 -12.422  1.00 93.68           C  
ATOM   4026  HA  SER A 251       5.158 -28.076 -12.050  1.00 93.68           H  
ATOM   4027  C   SER A 251       4.222 -26.298 -12.755  1.00 93.68           C  
ATOM   4028  CB  SER A 251       3.873 -28.582 -13.696  1.00 93.68           C  
ATOM   4029  HB2 SER A 251       4.601 -28.330 -14.468  1.00 93.68           H  
ATOM   4030  HB3 SER A 251       2.877 -28.327 -14.056  1.00 93.68           H  
ATOM   4031  O   SER A 251       5.306 -25.744 -12.940  1.00 93.68           O  
ATOM   4032  OG  SER A 251       3.936 -29.972 -13.418  1.00 93.68           O  
ATOM   4033  HG  SER A 251       4.851 -30.253 -13.489  1.00 93.68           H  
ATOM   4034  N   ASP A 252       3.067 -25.636 -12.764  1.00 91.47           N  
ATOM   4035  H   ASP A 252       2.209 -26.151 -12.626  1.00 91.47           H  
ATOM   4036  CA  ASP A 252       2.966 -24.215 -13.097  1.00 91.47           C  
ATOM   4037  HA  ASP A 252       3.591 -24.008 -13.966  1.00 91.47           H  
ATOM   4038  C   ASP A 252       3.467 -23.340 -11.958  1.00 91.47           C  
ATOM   4039  CB  ASP A 252       1.517 -23.870 -13.457  1.00 91.47           C  
ATOM   4040  HB2 ASP A 252       0.869 -24.059 -12.601  1.00 91.47           H  
ATOM   4041  HB3 ASP A 252       1.452 -22.813 -13.715  1.00 91.47           H  
ATOM   4042  O   ASP A 252       4.230 -22.399 -12.186  1.00 91.47           O  
ATOM   4043  CG  ASP A 252       1.046 -24.697 -14.645  1.00 91.47           C  
ATOM   4044  OD1 ASP A 252       1.909 -25.189 -15.403  1.00 91.47           O  
ATOM   4045  OD2 ASP A 252      -0.183 -24.886 -14.786  1.00 91.47           O  
ATOM   4046  N   ILE A 253       3.108 -23.689 -10.720  1.00 92.08           N  
ATOM   4047  H   ILE A 253       2.470 -24.464 -10.609  1.00 92.08           H  
ATOM   4048  CA  ILE A 253       3.615 -23.002  -9.529  1.00 92.08           C  
ATOM   4049  HA  ILE A 253       3.436 -21.934  -9.649  1.00 92.08           H  
ATOM   4050  C   ILE A 253       5.126 -23.205  -9.403  1.00 92.08           C  
ATOM   4051  CB  ILE A 253       2.879 -23.472  -8.258  1.00 92.08           C  
ATOM   4052  HB  ILE A 253       3.047 -24.540  -8.117  1.00 92.08           H  
ATOM   4053  O   ILE A 253       5.852 -22.261  -9.095  1.00 92.08           O  
ATOM   4054  CG1 ILE A 253       1.365 -23.200  -8.366  1.00 92.08           C  
ATOM   4055 HG12 ILE A 253       0.974 -23.576  -9.312  1.00 92.08           H  
ATOM   4056 HG13 ILE A 253       1.186 -22.125  -8.346  1.00 92.08           H  
ATOM   4057  CG2 ILE A 253       3.441 -22.699  -7.052  1.00 92.08           C  
ATOM   4058 HG21 ILE A 253       4.494 -22.932  -6.892  1.00 92.08           H  
ATOM   4059 HG22 ILE A 253       3.336 -21.629  -7.228  1.00 92.08           H  
ATOM   4060 HG23 ILE A 253       2.901 -22.945  -6.138  1.00 92.08           H  
ATOM   4061  CD1 ILE A 253       0.561 -23.868  -7.250  1.00 92.08           C  
ATOM   4062 HD11 ILE A 253      -0.498 -23.686  -7.433  1.00 92.08           H  
ATOM   4063 HD12 ILE A 253       0.813 -23.440  -6.279  1.00 92.08           H  
ATOM   4064 HD13 ILE A 253       0.748 -24.942  -7.242  1.00 92.08           H  
ATOM   4065  N   TYR A 254       5.615 -24.409  -9.691  1.00 93.20           N  
ATOM   4066  H   TYR A 254       4.964 -25.149  -9.912  1.00 93.20           H  
ATOM   4067  CA  TYR A 254       7.034 -24.736  -9.649  1.00 93.20           C  
ATOM   4068  HA  TYR A 254       7.420 -24.485  -8.661  1.00 93.20           H  
ATOM   4069  C   TYR A 254       7.850 -23.930 -10.661  1.00 93.20           C  
ATOM   4070  CB  TYR A 254       7.185 -26.238  -9.877  1.00 93.20           C  
ATOM   4071  HB2 TYR A 254       6.823 -26.497 -10.872  1.00 93.20           H  
ATOM   4072  HB3 TYR A 254       6.564 -26.765  -9.152  1.00 93.20           H  
ATOM   4073  O   TYR A 254       8.863 -23.322 -10.303  1.00 93.20           O  
ATOM   4074  CG  TYR A 254       8.597 -26.737  -9.708  1.00 93.20           C  
ATOM   4075  CD1 TYR A 254       9.328 -27.211 -10.815  1.00 93.20           C  
ATOM   4076  HD1 TYR A 254       8.898 -27.168 -11.805  1.00 93.20           H  
ATOM   4077  CD2 TYR A 254       9.154 -26.775  -8.417  1.00 93.20           C  
ATOM   4078  HD2 TYR A 254       8.592 -26.418  -7.567  1.00 93.20           H  
ATOM   4079  CE1 TYR A 254      10.576 -27.828 -10.612  1.00 93.20           C  
ATOM   4080  HE1 TYR A 254      11.107 -28.277 -11.439  1.00 93.20           H  
ATOM   4081  CE2 TYR A 254      10.418 -27.346  -8.221  1.00 93.20           C  
ATOM   4082  HE2 TYR A 254      10.855 -27.414  -7.236  1.00 93.20           H  
ATOM   4083  OH  TYR A 254      12.180 -28.687  -9.045  1.00 93.20           O  
ATOM   4084  HH  TYR A 254      12.538 -29.141  -9.811  1.00 93.20           H  
ATOM   4085  CZ  TYR A 254      11.085 -27.941  -9.302  1.00 93.20           C  
ATOM   4086  N   LEU A 255       7.378 -23.861 -11.911  1.00 90.65           N  
ATOM   4087  H   LEU A 255       6.547 -24.386 -12.145  1.00 90.65           H  
ATOM   4088  CA  LEU A 255       7.991 -23.024 -12.938  1.00 90.65           C  
ATOM   4089  HA  LEU A 255       9.037 -23.314 -13.029  1.00 90.65           H  
ATOM   4090  C   LEU A 255       7.949 -21.546 -12.531  1.00 90.65           C  
ATOM   4091  CB  LEU A 255       7.279 -23.273 -14.280  1.00 90.65           C  
ATOM   4092  HB2 LEU A 255       6.220 -23.045 -14.161  1.00 90.65           H  
ATOM   4093  HB3 LEU A 255       7.365 -24.329 -14.532  1.00 90.65           H  
ATOM   4094  O   LEU A 255       8.975 -20.871 -12.592  1.00 90.65           O  
ATOM   4095  CG  LEU A 255       7.835 -22.431 -15.446  1.00 90.65           C  
ATOM   4096  HG  LEU A 255       7.745 -21.371 -15.209  1.00 90.65           H  
ATOM   4097  CD1 LEU A 255       9.303 -22.745 -15.750  1.00 90.65           C  
ATOM   4098 HD11 LEU A 255       9.927 -22.468 -14.900  1.00 90.65           H  
ATOM   4099 HD12 LEU A 255       9.632 -22.167 -16.613  1.00 90.65           H  
ATOM   4100 HD13 LEU A 255       9.426 -23.808 -15.955  1.00 90.65           H  
ATOM   4101  CD2 LEU A 255       7.021 -22.698 -16.711  1.00 90.65           C  
ATOM   4102 HD21 LEU A 255       7.393 -22.081 -17.529  1.00 90.65           H  
ATOM   4103 HD22 LEU A 255       7.092 -23.752 -16.982  1.00 90.65           H  
ATOM   4104 HD23 LEU A 255       5.975 -22.453 -16.527  1.00 90.65           H  
ATOM   4105  N   SER A 256       6.789 -21.067 -12.075  1.00 87.43           N  
ATOM   4106  H   SER A 256       5.995 -21.691 -12.056  1.00 87.43           H  
ATOM   4107  CA  SER A 256       6.582 -19.692 -11.618  1.00 87.43           C  
ATOM   4108  HA  SER A 256       6.737 -19.011 -12.455  1.00 87.43           H  
ATOM   4109  C   SER A 256       7.558 -19.292 -10.511  1.00 87.43           C  
ATOM   4110  CB  SER A 256       5.139 -19.538 -11.132  1.00 87.43           C  
ATOM   4111  HB2 SER A 256       4.899 -20.351 -10.447  1.00 87.43           H  
ATOM   4112  HB3 SER A 256       4.460 -19.589 -11.984  1.00 87.43           H  
ATOM   4113  O   SER A 256       8.259 -18.292 -10.649  1.00 87.43           O  
ATOM   4114  OG  SER A 256       4.971 -18.315 -10.447  1.00 87.43           O  
ATOM   4115  HG  SER A 256       4.092 -18.297 -10.061  1.00 87.43           H  
ATOM   4116  N   ALA A 257       7.665 -20.077  -9.437  1.00 88.32           N  
ATOM   4117  H   ALA A 257       7.068 -20.889  -9.369  1.00 88.32           H  
ATOM   4118  CA  ALA A 257       8.545 -19.778  -8.308  1.00 88.32           C  
ATOM   4119  HA  ALA A 257       8.270 -18.818  -7.871  1.00 88.32           H  
ATOM   4120  C   ALA A 257      10.012 -19.664  -8.744  1.00 88.32           C  
ATOM   4121  CB  ALA A 257       8.344 -20.869  -7.252  1.00 88.32           C  
ATOM   4122  HB1 ALA A 257       9.008 -20.688  -6.407  1.00 88.32           H  
ATOM   4123  HB2 ALA A 257       8.559 -21.847  -7.683  1.00 88.32           H  
ATOM   4124  HB3 ALA A 257       7.314 -20.854  -6.896  1.00 88.32           H  
ATOM   4125  O   ALA A 257      10.709 -18.709  -8.393  1.00 88.32           O  
ATOM   4126  N   ARG A 258      10.476 -20.594  -9.589  1.00 90.69           N  
ATOM   4127  H   ARG A 258       9.852 -21.340  -9.859  1.00 90.69           H  
ATOM   4128  CA  ARG A 258      11.849 -20.575 -10.112  1.00 90.69           C  
ATOM   4129  HA  ARG A 258      12.539 -20.422  -9.282  1.00 90.69           H  
ATOM   4130  C   ARG A 258      12.102 -19.410 -11.072  1.00 90.69           C  
ATOM   4131  CB  ARG A 258      12.159 -21.924 -10.769  1.00 90.69           C  
ATOM   4132  HB2 ARG A 258      13.092 -21.824 -11.323  1.00 90.69           H  
ATOM   4133  HB3 ARG A 258      11.363 -22.192 -11.464  1.00 90.69           H  
ATOM   4134  O   ARG A 258      13.173 -18.809 -11.024  1.00 90.69           O  
ATOM   4135  CG  ARG A 258      12.343 -23.038  -9.729  1.00 90.69           C  
ATOM   4136  HG2 ARG A 258      13.162 -22.764  -9.064  1.00 90.69           H  
ATOM   4137  HG3 ARG A 258      11.436 -23.164  -9.138  1.00 90.69           H  
ATOM   4138  CD  ARG A 258      12.682 -24.356 -10.430  1.00 90.69           C  
ATOM   4139  HD2 ARG A 258      11.779 -24.760 -10.889  1.00 90.69           H  
ATOM   4140  HD3 ARG A 258      13.420 -24.157 -11.206  1.00 90.69           H  
ATOM   4141  NE  ARG A 258      13.242 -25.335  -9.486  1.00 90.69           N  
ATOM   4142  HE  ARG A 258      13.321 -25.058  -8.518  1.00 90.69           H  
ATOM   4143  NH1 ARG A 258      14.131 -26.780 -11.036  1.00 90.69           N  
ATOM   4144 HH11 ARG A 258      14.889 -27.427 -11.201  1.00 90.69           H  
ATOM   4145 HH12 ARG A 258      13.833 -26.155 -11.771  1.00 90.69           H  
ATOM   4146  NH2 ARG A 258      14.464 -27.155  -8.881  1.00 90.69           N  
ATOM   4147 HH21 ARG A 258      14.252 -26.977  -7.910  1.00 90.69           H  
ATOM   4148 HH22 ARG A 258      14.832 -28.057  -9.145  1.00 90.69           H  
ATOM   4149  CZ  ARG A 258      13.931 -26.412  -9.803  1.00 90.69           C  
ATOM   4150  N   MET A 259      11.140 -19.069 -11.928  1.00 86.51           N  
ATOM   4151  H   MET A 259      10.280 -19.598 -11.917  1.00 86.51           H  
ATOM   4152  CA  MET A 259      11.251 -17.941 -12.862  1.00 86.51           C  
ATOM   4153  HA  MET A 259      12.207 -18.002 -13.382  1.00 86.51           H  
ATOM   4154  C   MET A 259      11.247 -16.592 -12.142  1.00 86.51           C  
ATOM   4155  CB  MET A 259      10.115 -18.008 -13.893  1.00 86.51           C  
ATOM   4156  HB2 MET A 259       9.164 -18.170 -13.384  1.00 86.51           H  
ATOM   4157  HB3 MET A 259      10.049 -17.059 -14.424  1.00 86.51           H  
ATOM   4158  O   MET A 259      12.081 -15.737 -12.439  1.00 86.51           O  
ATOM   4159  CG  MET A 259      10.335 -19.115 -14.928  1.00 86.51           C  
ATOM   4160  HG2 MET A 259      10.373 -20.082 -14.427  1.00 86.51           H  
ATOM   4161  HG3 MET A 259       9.476 -19.128 -15.598  1.00 86.51           H  
ATOM   4162  SD  MET A 259      11.836 -18.915 -15.926  1.00 86.51           S  
ATOM   4163  CE  MET A 259      12.844 -20.255 -15.261  1.00 86.51           C  
ATOM   4164  HE1 MET A 259      13.844 -20.208 -15.692  1.00 86.51           H  
ATOM   4165  HE2 MET A 259      12.906 -20.178 -14.175  1.00 86.51           H  
ATOM   4166  HE3 MET A 259      12.376 -21.196 -15.551  1.00 86.51           H  
ATOM   4167  N   ASN A 260      10.373 -16.425 -11.150  1.00 82.11           N  
ATOM   4168  H   ASN A 260       9.690 -17.149 -10.978  1.00 82.11           H  
ATOM   4169  CA  ASN A 260      10.323 -15.229 -10.313  1.00 82.11           C  
ATOM   4170  HA  ASN A 260      10.216 -14.349 -10.947  1.00 82.11           H  
ATOM   4171  C   ASN A 260      11.615 -15.044  -9.511  1.00 82.11           C  
ATOM   4172  CB  ASN A 260       9.099 -15.327  -9.395  1.00 82.11           C  
ATOM   4173  HB2 ASN A 260       8.997 -16.333  -8.987  1.00 82.11           H  
ATOM   4174  HB3 ASN A 260       9.212 -14.633  -8.563  1.00 82.11           H  
ATOM   4175  O   ASN A 260      12.166 -13.941  -9.466  1.00 82.11           O  
ATOM   4176  CG  ASN A 260       7.841 -14.920 -10.130  1.00 82.11           C  
ATOM   4177  ND2 ASN A 260       6.866 -15.776 -10.287  1.00 82.11           N  
ATOM   4178 HD21 ASN A 260       6.118 -15.457 -10.886  1.00 82.11           H  
ATOM   4179 HD22 ASN A 260       7.006 -16.753 -10.073  1.00 82.11           H  
ATOM   4180  OD1 ASN A 260       7.738 -13.807 -10.594  1.00 82.11           O  
ATOM   4181  N   GLN A 261      12.163 -16.125  -8.947  1.00 84.76           N  
ATOM   4182  H   GLN A 261      11.649 -16.994  -8.940  1.00 84.76           H  
ATOM   4183  CA  GLN A 261      13.460 -16.064  -8.277  1.00 84.76           C  
ATOM   4184  HA  GLN A 261      13.400 -15.280  -7.522  1.00 84.76           H  
ATOM   4185  C   GLN A 261      14.584 -15.678  -9.246  1.00 84.76           C  
ATOM   4186  CB  GLN A 261      13.752 -17.404  -7.590  1.00 84.76           C  
ATOM   4187  HB2 GLN A 261      13.830 -18.186  -8.346  1.00 84.76           H  
ATOM   4188  HB3 GLN A 261      12.930 -17.658  -6.921  1.00 84.76           H  
ATOM   4189  O   GLN A 261      15.427 -14.843  -8.912  1.00 84.76           O  
ATOM   4190  CG  GLN A 261      15.060 -17.368  -6.782  1.00 84.76           C  
ATOM   4191  HG2 GLN A 261      15.280 -18.381  -6.444  1.00 84.76           H  
ATOM   4192  HG3 GLN A 261      15.891 -17.075  -7.424  1.00 84.76           H  
ATOM   4193  CD  GLN A 261      15.028 -16.442  -5.563  1.00 84.76           C  
ATOM   4194  NE2 GLN A 261      16.091 -16.403  -4.793  1.00 84.76           N  
ATOM   4195 HE21 GLN A 261      15.977 -15.888  -3.932  1.00 84.76           H  
ATOM   4196 HE22 GLN A 261      16.849 -17.053  -4.943  1.00 84.76           H  
ATOM   4197  OE1 GLN A 261      14.082 -15.732  -5.267  1.00 84.76           O  
ATOM   4198  N   ALA A 262      14.585 -16.233 -10.460  1.00 86.95           N  
ATOM   4199  H   ALA A 262      13.909 -16.953 -10.672  1.00 86.95           H  
ATOM   4200  CA  ALA A 262      15.558 -15.868 -11.482  1.00 86.95           C  
ATOM   4201  HA  ALA A 262      16.557 -16.055 -11.089  1.00 86.95           H  
ATOM   4202  C   ALA A 262      15.471 -14.377 -11.836  1.00 86.95           C  
ATOM   4203  CB  ALA A 262      15.350 -16.751 -12.712  1.00 86.95           C  
ATOM   4204  HB1 ALA A 262      15.456 -17.801 -12.438  1.00 86.95           H  
ATOM   4205  HB2 ALA A 262      14.360 -16.593 -13.140  1.00 86.95           H  
ATOM   4206  HB3 ALA A 262      16.103 -16.492 -13.456  1.00 86.95           H  
ATOM   4207  O   ALA A 262      16.489 -13.687 -11.832  1.00 86.95           O  
ATOM   4208  N   ALA A 263      14.264 -13.855 -12.069  1.00 79.96           N  
ATOM   4209  H   ALA A 263      13.460 -14.467 -12.052  1.00 79.96           H  
ATOM   4210  CA  ALA A 263      14.046 -12.438 -12.344  1.00 79.96           C  
ATOM   4211  HA  ALA A 263      14.622 -12.159 -13.226  1.00 79.96           H  
ATOM   4212  C   ALA A 263      14.518 -11.543 -11.186  1.00 79.96           C  
ATOM   4213  CB  ALA A 263      12.562 -12.229 -12.655  1.00 79.96           C  
ATOM   4214  HB1 ALA A 263      12.363 -11.170 -12.825  1.00 79.96           H  
ATOM   4215  HB2 ALA A 263      12.302 -12.783 -13.557  1.00 79.96           H  
ATOM   4216  HB3 ALA A 263      11.942 -12.576 -11.829  1.00 79.96           H  
ATOM   4217  O   ALA A 263      15.180 -10.531 -11.427  1.00 79.96           O  
ATOM   4218  N   LYS A 264      14.254 -11.938  -9.931  1.00 74.05           N  
ATOM   4219  H   LYS A 264      13.670 -12.753  -9.806  1.00 74.05           H  
ATOM   4220  CA  LYS A 264      14.753 -11.240  -8.735  1.00 74.05           C  
ATOM   4221  HA  LYS A 264      14.415 -10.204  -8.776  1.00 74.05           H  
ATOM   4222  C   LYS A 264      16.284 -11.193  -8.717  1.00 74.05           C  
ATOM   4223  CB  LYS A 264      14.163 -11.896  -7.466  1.00 74.05           C  
ATOM   4224  HB2 LYS A 264      14.529 -12.919  -7.376  1.00 74.05           H  
ATOM   4225  HB3 LYS A 264      13.078 -11.931  -7.560  1.00 74.05           H  
ATOM   4226  O   LYS A 264      16.859 -10.122  -8.542  1.00 74.05           O  
ATOM   4227  CG  LYS A 264      14.519 -11.122  -6.182  1.00 74.05           C  
ATOM   4228  HG2 LYS A 264      15.603 -11.097  -6.080  1.00 74.05           H  
ATOM   4229  HG3 LYS A 264      14.155 -10.099  -6.275  1.00 74.05           H  
ATOM   4230  CD  LYS A 264      13.932 -11.750  -4.902  1.00 74.05           C  
ATOM   4231  HD2 LYS A 264      14.314 -12.764  -4.790  1.00 74.05           H  
ATOM   4232  HD3 LYS A 264      12.846 -11.788  -4.984  1.00 74.05           H  
ATOM   4233  CE  LYS A 264      14.334 -10.900  -3.679  1.00 74.05           C  
ATOM   4234  HE2 LYS A 264      15.420 -10.811  -3.657  1.00 74.05           H  
ATOM   4235  HE3 LYS A 264      13.936  -9.895  -3.824  1.00 74.05           H  
ATOM   4236  NZ  LYS A 264      13.857 -11.436  -2.371  1.00 74.05           N  
ATOM   4237  HZ1 LYS A 264      14.055 -10.777  -1.631  1.00 74.05           H  
ATOM   4238  HZ2 LYS A 264      12.859 -11.592  -2.369  1.00 74.05           H  
ATOM   4239  HZ3 LYS A 264      14.314 -12.300  -2.117  1.00 74.05           H  
ATOM   4240  N   LEU A 265      16.955 -12.324  -8.945  1.00 79.81           N  
ATOM   4241  H   LEU A 265      16.418 -13.167  -9.094  1.00 79.81           H  
ATOM   4242  CA  LEU A 265      18.421 -12.400  -8.946  1.00 79.81           C  
ATOM   4243  HA  LEU A 265      18.793 -11.968  -8.018  1.00 79.81           H  
ATOM   4244  C   LEU A 265      19.059 -11.580 -10.077  1.00 79.81           C  
ATOM   4245  CB  LEU A 265      18.859 -13.872  -9.039  1.00 79.81           C  
ATOM   4246  HB2 LEU A 265      19.931 -13.897  -9.237  1.00 79.81           H  
ATOM   4247  HB3 LEU A 265      18.354 -14.330  -9.890  1.00 79.81           H  
ATOM   4248  O   LEU A 265      20.060 -10.904  -9.841  1.00 79.81           O  
ATOM   4249  CG  LEU A 265      18.585 -14.715  -7.781  1.00 79.81           C  
ATOM   4250  HG  LEU A 265      17.532 -14.656  -7.505  1.00 79.81           H  
ATOM   4251  CD1 LEU A 265      18.938 -16.176  -8.070  1.00 79.81           C  
ATOM   4252 HD11 LEU A 265      18.301 -16.543  -8.875  1.00 79.81           H  
ATOM   4253 HD12 LEU A 265      19.982 -16.269  -8.368  1.00 79.81           H  
ATOM   4254 HD13 LEU A 265      18.746 -16.785  -7.186  1.00 79.81           H  
ATOM   4255  CD2 LEU A 265      19.422 -14.254  -6.584  1.00 79.81           C  
ATOM   4256 HD21 LEU A 265      19.248 -14.922  -5.741  1.00 79.81           H  
ATOM   4257 HD22 LEU A 265      19.115 -13.253  -6.282  1.00 79.81           H  
ATOM   4258 HD23 LEU A 265      20.481 -14.247  -6.841  1.00 79.81           H  
ATOM   4259  N   LEU A 266      18.475 -11.612 -11.278  1.00 78.81           N  
ATOM   4260  H   LEU A 266      17.675 -12.215 -11.406  1.00 78.81           H  
ATOM   4261  CA  LEU A 266      18.960 -10.843 -12.430  1.00 78.81           C  
ATOM   4262  HA  LEU A 266      20.021 -11.049 -12.574  1.00 78.81           H  
ATOM   4263  C   LEU A 266      18.838  -9.331 -12.191  1.00 78.81           C  
ATOM   4264  CB  LEU A 266      18.184 -11.264 -13.693  1.00 78.81           C  
ATOM   4265  HB2 LEU A 266      18.428 -10.578 -14.504  1.00 78.81           H  
ATOM   4266  HB3 LEU A 266      17.118 -11.164 -13.486  1.00 78.81           H  
ATOM   4267  O   LEU A 266      19.742  -8.586 -12.560  1.00 78.81           O  
ATOM   4268  CG  LEU A 266      18.472 -12.701 -14.167  1.00 78.81           C  
ATOM   4269  HG  LEU A 266      18.423 -13.382 -13.317  1.00 78.81           H  
ATOM   4270  CD1 LEU A 266      17.428 -13.128 -15.200  1.00 78.81           C  
ATOM   4271 HD11 LEU A 266      17.603 -14.162 -15.497  1.00 78.81           H  
ATOM   4272 HD12 LEU A 266      17.471 -12.479 -16.075  1.00 78.81           H  
ATOM   4273 HD13 LEU A 266      16.435 -13.063 -14.756  1.00 78.81           H  
ATOM   4274  CD2 LEU A 266      19.845 -12.866 -14.811  1.00 78.81           C  
ATOM   4275 HD21 LEU A 266      19.862 -12.332 -15.761  1.00 78.81           H  
ATOM   4276 HD22 LEU A 266      20.038 -13.923 -14.995  1.00 78.81           H  
ATOM   4277 HD23 LEU A 266      20.626 -12.479 -14.157  1.00 78.81           H  
ATOM   4278  N   ARG A 267      17.762  -8.885 -11.528  1.00 68.73           N  
ATOM   4279  H   ARG A 267      17.052  -9.559 -11.279  1.00 68.73           H  
ATOM   4280  CA  ARG A 267      17.536  -7.470 -11.175  1.00 68.73           C  
ATOM   4281  HA  ARG A 267      17.718  -6.838 -12.044  1.00 68.73           H  
ATOM   4282  C   ARG A 267      18.470  -6.940 -10.096  1.00 68.73           C  
ATOM   4283  CB  ARG A 267      16.096  -7.281 -10.696  1.00 68.73           C  
ATOM   4284  HB2 ARG A 267      16.015  -6.335 -10.161  1.00 68.73           H  
ATOM   4285  HB3 ARG A 267      15.830  -8.086 -10.010  1.00 68.73           H  
ATOM   4286  O   ARG A 267      18.856  -5.785 -10.155  1.00 68.73           O  
ATOM   4287  CG  ARG A 267      15.121  -7.241 -11.867  1.00 68.73           C  
ATOM   4288  HG2 ARG A 267      15.285  -6.328 -12.440  1.00 68.73           H  
ATOM   4289  HG3 ARG A 267      15.267  -8.109 -12.510  1.00 68.73           H  
ATOM   4290  CD  ARG A 267      13.706  -7.233 -11.315  1.00 68.73           C  
ATOM   4291  HD2 ARG A 267      13.599  -6.391 -10.632  1.00 68.73           H  
ATOM   4292  HD3 ARG A 267      13.556  -8.162 -10.764  1.00 68.73           H  
ATOM   4293  NE  ARG A 267      12.703  -7.119 -12.383  1.00 68.73           N  
ATOM   4294  HE  ARG A 267      13.015  -6.826 -13.298  1.00 68.73           H  
ATOM   4295  NH1 ARG A 267      10.956  -7.623 -11.020  1.00 68.73           N  
ATOM   4296 HH11 ARG A 267      11.587  -7.833 -10.260  1.00 68.73           H  
ATOM   4297 HH12 ARG A 267       9.955  -7.599 -10.888  1.00 68.73           H  
ATOM   4298  NH2 ARG A 267      10.539  -7.029 -13.114  1.00 68.73           N  
ATOM   4299 HH21 ARG A 267       9.570  -7.030 -12.830  1.00 68.73           H  
ATOM   4300 HH22 ARG A 267      10.815  -6.673 -14.018  1.00 68.73           H  
ATOM   4301  CZ  ARG A 267      11.411  -7.259 -12.180  1.00 68.73           C  
ATOM   4302  N   ILE A 268      18.842  -7.762  -9.112  1.00 65.82           N  
ATOM   4303  H   ILE A 268      18.445  -8.691  -9.096  1.00 65.82           H  
ATOM   4304  CA  ILE A 268      19.745  -7.345  -8.018  1.00 65.82           C  
ATOM   4305  HA  ILE A 268      19.430  -6.356  -7.684  1.00 65.82           H  
ATOM   4306  C   ILE A 268      21.198  -7.156  -8.518  1.00 65.82           C  
ATOM   4307  CB  ILE A 268      19.586  -8.310  -6.810  1.00 65.82           C  
ATOM   4308  HB  ILE A 268      19.724  -9.329  -7.171  1.00 65.82           H  
ATOM   4309  O   ILE A 268      22.056  -6.690  -7.774  1.00 65.82           O  
ATOM   4310  CG1 ILE A 268      18.161  -8.181  -6.215  1.00 65.82           C  
ATOM   4311 HG12 ILE A 268      18.078  -7.238  -5.675  1.00 65.82           H  
ATOM   4312 HG13 ILE A 268      17.421  -8.153  -7.015  1.00 65.82           H  
ATOM   4313  CG2 ILE A 268      20.602  -8.058  -5.677  1.00 65.82           C  
ATOM   4314 HG21 ILE A 268      20.391  -8.675  -4.804  1.00 65.82           H  
ATOM   4315 HG22 ILE A 268      21.606  -8.323  -6.010  1.00 65.82           H  
ATOM   4316 HG23 ILE A 268      20.588  -7.006  -5.390  1.00 65.82           H  
ATOM   4317  CD1 ILE A 268      17.766  -9.330  -5.277  1.00 65.82           C  
ATOM   4318 HD11 ILE A 268      17.908 -10.286  -5.781  1.00 65.82           H  
ATOM   4319 HD12 ILE A 268      18.354  -9.308  -4.360  1.00 65.82           H  
ATOM   4320 HD13 ILE A 268      16.715  -9.220  -5.008  1.00 65.82           H  
ATOM   4321  N   GLY A 269      21.483  -7.479  -9.784  1.00 68.14           N  
ATOM   4322  H   GLY A 269      20.721  -7.754 -10.388  1.00 68.14           H  
ATOM   4323  CA  GLY A 269      22.796  -7.287 -10.401  1.00 68.14           C  
ATOM   4324  HA2 GLY A 269      23.374  -6.544  -9.852  1.00 68.14           H  
ATOM   4325  HA3 GLY A 269      22.642  -6.905 -11.411  1.00 68.14           H  
ATOM   4326  C   GLY A 269      23.627  -8.565 -10.502  1.00 68.14           C  
ATOM   4327  O   GLY A 269      24.816  -8.513 -10.808  1.00 68.14           O  
ATOM   4328  N   ASN A 270      23.039  -9.744 -10.263  1.00 65.68           N  
ATOM   4329  H   ASN A 270      22.052  -9.770 -10.052  1.00 65.68           H  
ATOM   4330  CA  ASN A 270      23.741 -10.993 -10.547  1.00 65.68           C  
ATOM   4331  HA  ASN A 270      24.787 -10.863 -10.268  1.00 65.68           H  
ATOM   4332  C   ASN A 270      23.704 -11.271 -12.057  1.00 65.68           C  
ATOM   4333  CB  ASN A 270      23.192 -12.137  -9.687  1.00 65.68           C  
ATOM   4334  HB2 ASN A 270      23.108 -11.802  -8.653  1.00 65.68           H  
ATOM   4335  HB3 ASN A 270      22.202 -12.420 -10.046  1.00 65.68           H  
ATOM   4336  O   ASN A 270      22.803 -11.937 -12.567  1.00 65.68           O  
ATOM   4337  CG  ASN A 270      24.104 -13.352  -9.719  1.00 65.68           C  
ATOM   4338  ND2 ASN A 270      23.677 -14.449  -9.136  1.00 65.68           N  
ATOM   4339 HD21 ASN A 270      24.204 -15.257  -9.437  1.00 65.68           H  
ATOM   4340 HD22 ASN A 270      22.691 -14.486  -8.921  1.00 65.68           H  
ATOM   4341  OD1 ASN A 270      25.193 -13.366 -10.265  1.00 65.68           O  
ATOM   4342  N   HIS A 271      24.687 -10.730 -12.773  1.00 68.12           N  
ATOM   4343  H   HIS A 271      25.293 -10.079 -12.295  1.00 68.12           H  
ATOM   4344  CA  HIS A 271      24.734 -10.753 -14.237  1.00 68.12           C  
ATOM   4345  HA  HIS A 271      23.720 -10.598 -14.607  1.00 68.12           H  
ATOM   4346  C   HIS A 271      25.203 -12.089 -14.834  1.00 68.12           C  
ATOM   4347  CB  HIS A 271      25.591  -9.573 -14.713  1.00 68.12           C  
ATOM   4348  HB2 HIS A 271      26.613  -9.699 -14.356  1.00 68.12           H  
ATOM   4349  HB3 HIS A 271      25.611  -9.560 -15.803  1.00 68.12           H  
ATOM   4350  O   HIS A 271      25.126 -12.284 -16.048  1.00 68.12           O  
ATOM   4351  CG  HIS A 271      25.053  -8.248 -14.234  1.00 68.12           C  
ATOM   4352  CD2 HIS A 271      25.683  -7.336 -13.428  1.00 68.12           C  
ATOM   4353  HD2 HIS A 271      26.682  -7.419 -13.027  1.00 68.12           H  
ATOM   4354  ND1 HIS A 271      23.786  -7.767 -14.470  1.00 68.12           N  
ATOM   4355  HD1 HIS A 271      23.052  -8.226 -14.989  1.00 68.12           H  
ATOM   4356  CE1 HIS A 271      23.657  -6.598 -13.830  1.00 68.12           C  
ATOM   4357  HE1 HIS A 271      22.746  -6.018 -13.789  1.00 68.12           H  
ATOM   4358  NE2 HIS A 271      24.786  -6.292 -13.182  1.00 68.12           N  
ATOM   4359  N   ASN A 272      25.658 -13.036 -14.007  1.00 88.57           N  
ATOM   4360  H   ASN A 272      25.660 -12.850 -13.014  1.00 88.57           H  
ATOM   4361  CA  ASN A 272      26.041 -14.362 -14.476  1.00 88.57           C  
ATOM   4362  HA  ASN A 272      26.484 -14.260 -15.466  1.00 88.57           H  
ATOM   4363  C   ASN A 272      24.802 -15.261 -14.621  1.00 88.57           C  
ATOM   4364  CB  ASN A 272      27.139 -14.936 -13.569  1.00 88.57           C  
ATOM   4365  HB2 ASN A 272      26.759 -15.068 -12.556  1.00 88.57           H  
ATOM   4366  HB3 ASN A 272      27.966 -14.227 -13.532  1.00 88.57           H  
ATOM   4367  O   ASN A 272      24.321 -15.859 -13.657  1.00 88.57           O  
ATOM   4368  CG  ASN A 272      27.673 -16.265 -14.081  1.00 88.57           C  
ATOM   4369  ND2 ASN A 272      28.863 -16.644 -13.685  1.00 88.57           N  
ATOM   4370 HD21 ASN A 272      29.233 -17.497 -14.079  1.00 88.57           H  
ATOM   4371 HD22 ASN A 272      29.427 -16.045 -13.099  1.00 88.57           H  
ATOM   4372  OD1 ASN A 272      27.033 -16.985 -14.831  1.00 88.57           O  
ATOM   4373  N   VAL A 273      24.322 -15.388 -15.860  1.00 92.36           N  
ATOM   4374  H   VAL A 273      24.737 -14.804 -16.572  1.00 92.36           H  
ATOM   4375  CA  VAL A 273      23.156 -16.207 -16.229  1.00 92.36           C  
ATOM   4376  HA  VAL A 273      22.280 -15.814 -15.712  1.00 92.36           H  
ATOM   4377  C   VAL A 273      23.317 -17.671 -15.794  1.00 92.36           C  
ATOM   4378  CB  VAL A 273      22.908 -16.109 -17.750  1.00 92.36           C  
ATOM   4379  HB  VAL A 273      23.785 -16.484 -18.277  1.00 92.36           H  
ATOM   4380  O   VAL A 273      22.354 -18.259 -15.308  1.00 92.36           O  
ATOM   4381  CG1 VAL A 273      21.687 -16.910 -18.215  1.00 92.36           C  
ATOM   4382 HG11 VAL A 273      20.789 -16.485 -17.767  1.00 92.36           H  
ATOM   4383 HG12 VAL A 273      21.605 -16.855 -19.300  1.00 92.36           H  
ATOM   4384 HG13 VAL A 273      21.780 -17.960 -17.936  1.00 92.36           H  
ATOM   4385  CG2 VAL A 273      22.663 -14.651 -18.179  1.00 92.36           C  
ATOM   4386 HG21 VAL A 273      22.440 -14.610 -19.245  1.00 92.36           H  
ATOM   4387 HG22 VAL A 273      21.828 -14.229 -17.619  1.00 92.36           H  
ATOM   4388 HG23 VAL A 273      23.550 -14.044 -17.998  1.00 92.36           H  
ATOM   4389  N   ASN A 274      24.525 -18.240 -15.890  1.00 92.56           N  
ATOM   4390  H   ASN A 274      25.305 -17.672 -16.185  1.00 92.56           H  
ATOM   4391  CA  ASN A 274      24.808 -19.614 -15.456  1.00 92.56           C  
ATOM   4392  HA  ASN A 274      24.076 -20.284 -15.907  1.00 92.56           H  
ATOM   4393  C   ASN A 274      24.673 -19.761 -13.931  1.00 92.56           C  
ATOM   4394  CB  ASN A 274      26.218 -20.001 -15.951  1.00 92.56           C  
ATOM   4395  HB2 ASN A 274      26.968 -19.382 -15.458  1.00 92.56           H  
ATOM   4396  HB3 ASN A 274      26.287 -19.831 -17.025  1.00 92.56           H  
ATOM   4397  O   ASN A 274      24.032 -20.684 -13.434  1.00 92.56           O  
ATOM   4398  CG  ASN A 274      26.560 -21.460 -15.703  1.00 92.56           C  
ATOM   4399  ND2 ASN A 274      27.754 -21.771 -15.264  1.00 92.56           N  
ATOM   4400 HD21 ASN A 274      28.465 -21.072 -15.106  1.00 92.56           H  
ATOM   4401 HD22 ASN A 274      27.930 -22.758 -15.141  1.00 92.56           H  
ATOM   4402  OD1 ASN A 274      25.773 -22.350 -15.948  1.00 92.56           O  
ATOM   4403  N   ALA A 275      25.204 -18.799 -13.172  1.00 92.44           N  
ATOM   4404  H   ALA A 275      25.688 -18.039 -13.629  1.00 92.44           H  
ATOM   4405  CA  ALA A 275      25.070 -18.793 -11.716  1.00 92.44           C  
ATOM   4406  HA  ALA A 275      25.413 -19.755 -11.336  1.00 92.44           H  
ATOM   4407  C   ALA A 275      23.609 -18.614 -11.265  1.00 92.44           C  
ATOM   4408  CB  ALA A 275      25.968 -17.694 -11.139  1.00 92.44           C  
ATOM   4409  HB1 ALA A 275      25.602 -16.714 -11.445  1.00 92.44           H  
ATOM   4410  HB2 ALA A 275      25.959 -17.754 -10.050  1.00 92.44           H  
ATOM   4411  HB3 ALA A 275      26.991 -17.831 -11.488  1.00 92.44           H  
ATOM   4412  O   ALA A 275      23.199 -19.184 -10.254  1.00 92.44           O  
ATOM   4413  N   VAL A 276      22.812 -17.828 -11.998  1.00 93.38           N  
ATOM   4414  H   VAL A 276      23.214 -17.349 -12.791  1.00 93.38           H  
ATOM   4415  CA  VAL A 276      21.372 -17.680 -11.734  1.00 93.38           C  
ATOM   4416  HA  VAL A 276      21.232 -17.487 -10.670  1.00 93.38           H  
ATOM   4417  C   VAL A 276      20.619 -18.977 -12.035  1.00 93.38           C  
ATOM   4418  CB  VAL A 276      20.776 -16.487 -12.507  1.00 93.38           C  
ATOM   4419  HB  VAL A 276      21.019 -16.575 -13.565  1.00 93.38           H  
ATOM   4420  O   VAL A 276      19.795 -19.382 -11.214  1.00 93.38           O  
ATOM   4421  CG1 VAL A 276      19.249 -16.415 -12.359  1.00 93.38           C  
ATOM   4422 HG11 VAL A 276      18.779 -17.277 -12.832  1.00 93.38           H  
ATOM   4423 HG12 VAL A 276      18.972 -16.386 -11.306  1.00 93.38           H  
ATOM   4424 HG13 VAL A 276      18.871 -15.521 -12.855  1.00 93.38           H  
ATOM   4425  CG2 VAL A 276      21.353 -15.171 -11.967  1.00 93.38           C  
ATOM   4426 HG21 VAL A 276      20.928 -14.327 -12.511  1.00 93.38           H  
ATOM   4427 HG22 VAL A 276      21.118 -15.065 -10.908  1.00 93.38           H  
ATOM   4428 HG23 VAL A 276      22.434 -15.143 -12.100  1.00 93.38           H  
ATOM   4429  N   ALA A 277      20.926 -19.650 -13.149  1.00 94.31           N  
ATOM   4430  H   ALA A 277      21.601 -19.258 -13.789  1.00 94.31           H  
ATOM   4431  CA  ALA A 277      20.326 -20.935 -13.510  1.00 94.31           C  
ATOM   4432  HA  ALA A 277      19.254 -20.793 -13.650  1.00 94.31           H  
ATOM   4433  C   ALA A 277      20.521 -21.977 -12.395  1.00 94.31           C  
ATOM   4434  CB  ALA A 277      20.930 -21.404 -14.841  1.00 94.31           C  
ATOM   4435  HB1 ALA A 277      20.429 -22.313 -15.176  1.00 94.31           H  
ATOM   4436  HB2 ALA A 277      21.991 -21.624 -14.726  1.00 94.31           H  
ATOM   4437  HB3 ALA A 277      20.815 -20.631 -15.601  1.00 94.31           H  
ATOM   4438  O   ALA A 277      19.539 -22.526 -11.888  1.00 94.31           O  
ATOM   4439  N   LEU A 278      21.765 -22.143 -11.931  1.00 91.60           N  
ATOM   4440  H   LEU A 278      22.516 -21.691 -12.432  1.00 91.60           H  
ATOM   4441  CA  LEU A 278      22.121 -23.054 -10.837  1.00 91.60           C  
ATOM   4442  HA  LEU A 278      21.822 -24.067 -11.109  1.00 91.60           H  
ATOM   4443  C   LEU A 278      21.387 -22.708  -9.533  1.00 91.60           C  
ATOM   4444  CB  LEU A 278      23.646 -23.008 -10.631  1.00 91.60           C  
ATOM   4445  HB2 LEU A 278      23.890 -23.464  -9.672  1.00 91.60           H  
ATOM   4446  HB3 LEU A 278      23.959 -21.964 -10.591  1.00 91.60           H  
ATOM   4447  O   LEU A 278      20.793 -23.577  -8.898  1.00 91.60           O  
ATOM   4448  CG  LEU A 278      24.446 -23.737 -11.728  1.00 91.60           C  
ATOM   4449  HG  LEU A 278      24.076 -23.447 -12.712  1.00 91.60           H  
ATOM   4450  CD1 LEU A 278      25.920 -23.339 -11.635  1.00 91.60           C  
ATOM   4451 HD11 LEU A 278      26.323 -23.615 -10.660  1.00 91.60           H  
ATOM   4452 HD12 LEU A 278      26.021 -22.265 -11.792  1.00 91.60           H  
ATOM   4453 HD13 LEU A 278      26.480 -23.857 -12.413  1.00 91.60           H  
ATOM   4454  CD2 LEU A 278      24.345 -25.255 -11.579  1.00 91.60           C  
ATOM   4455 HD21 LEU A 278      24.697 -25.574 -10.598  1.00 91.60           H  
ATOM   4456 HD22 LEU A 278      23.314 -25.583 -11.716  1.00 91.60           H  
ATOM   4457 HD23 LEU A 278      24.946 -25.741 -12.348  1.00 91.60           H  
ATOM   4458  N   LYS A 279      21.342 -21.422  -9.154  1.00 91.35           N  
ATOM   4459  H   LYS A 279      21.839 -20.748  -9.718  1.00 91.35           H  
ATOM   4460  CA  LYS A 279      20.608 -20.966  -7.955  1.00 91.35           C  
ATOM   4461  HA  LYS A 279      20.948 -21.546  -7.097  1.00 91.35           H  
ATOM   4462  C   LYS A 279      19.098 -21.215  -8.033  1.00 91.35           C  
ATOM   4463  CB  LYS A 279      20.883 -19.478  -7.699  1.00 91.35           C  
ATOM   4464  HB2 LYS A 279      20.796 -18.925  -8.634  1.00 91.35           H  
ATOM   4465  HB3 LYS A 279      20.133 -19.096  -7.007  1.00 91.35           H  
ATOM   4466  O   LYS A 279      18.453 -21.325  -6.994  1.00 91.35           O  
ATOM   4467  CG  LYS A 279      22.266 -19.251  -7.075  1.00 91.35           C  
ATOM   4468  HG2 LYS A 279      22.313 -19.774  -6.120  1.00 91.35           H  
ATOM   4469  HG3 LYS A 279      23.042 -19.653  -7.727  1.00 91.35           H  
ATOM   4470  CD  LYS A 279      22.514 -17.755  -6.842  1.00 91.35           C  
ATOM   4471  HD2 LYS A 279      22.479 -17.236  -7.800  1.00 91.35           H  
ATOM   4472  HD3 LYS A 279      21.736 -17.362  -6.187  1.00 91.35           H  
ATOM   4473  CE  LYS A 279      23.889 -17.559  -6.195  1.00 91.35           C  
ATOM   4474  HE2 LYS A 279      24.647 -17.952  -6.872  1.00 91.35           H  
ATOM   4475  HE3 LYS A 279      23.927 -18.155  -5.283  1.00 91.35           H  
ATOM   4476  NZ  LYS A 279      24.166 -16.133  -5.881  1.00 91.35           N  
ATOM   4477  HZ1 LYS A 279      24.163 -15.570  -6.720  1.00 91.35           H  
ATOM   4478  HZ2 LYS A 279      25.076 -16.044  -5.453  1.00 91.35           H  
ATOM   4479  HZ3 LYS A 279      23.479 -15.770  -5.235  1.00 91.35           H  
ATOM   4480  N   CYS A 280      18.539 -21.309  -9.238  1.00 92.99           N  
ATOM   4481  H   CYS A 280      19.131 -21.193 -10.047  1.00 92.99           H  
ATOM   4482  CA  CYS A 280      17.125 -21.610  -9.466  1.00 92.99           C  
ATOM   4483  HA  CYS A 280      16.562 -21.359  -8.567  1.00 92.99           H  
ATOM   4484  C   CYS A 280      16.857 -23.107  -9.712  1.00 92.99           C  
ATOM   4485  CB  CYS A 280      16.592 -20.722 -10.599  1.00 92.99           C  
ATOM   4486  HB2 CYS A 280      17.127 -20.941 -11.522  1.00 92.99           H  
ATOM   4487  HB3 CYS A 280      15.530 -20.919 -10.742  1.00 92.99           H  
ATOM   4488  O   CYS A 280      15.730 -23.463 -10.048  1.00 92.99           O  
ATOM   4489  SG  CYS A 280      16.818 -18.972 -10.174  1.00 92.99           S  
ATOM   4490  HG  CYS A 280      18.138 -18.978 -10.378  1.00 92.99           H  
ATOM   4491  N   GLY A 281      17.865 -23.976  -9.556  1.00 93.17           N  
ATOM   4492  H   GLY A 281      18.784 -23.626  -9.329  1.00 93.17           H  
ATOM   4493  CA  GLY A 281      17.717 -25.432  -9.661  1.00 93.17           C  
ATOM   4494  HA2 GLY A 281      16.800 -25.745  -9.161  1.00 93.17           H  
ATOM   4495  HA3 GLY A 281      18.557 -25.903  -9.149  1.00 93.17           H  
ATOM   4496  C   GLY A 281      17.688 -25.974 -11.090  1.00 93.17           C  
ATOM   4497  O   GLY A 281      17.061 -27.009 -11.335  1.00 93.17           O  
ATOM   4498  N   TYR A 282      18.308 -25.261 -12.035  1.00 93.61           N  
ATOM   4499  H   TYR A 282      18.805 -24.426 -11.760  1.00 93.61           H  
ATOM   4500  CA  TYR A 282      18.511 -25.728 -13.404  1.00 93.61           C  
ATOM   4501  HA  TYR A 282      17.843 -26.565 -13.609  1.00 93.61           H  
ATOM   4502  C   TYR A 282      19.948 -26.210 -13.596  1.00 93.61           C  
ATOM   4503  CB  TYR A 282      18.195 -24.614 -14.411  1.00 93.61           C  
ATOM   4504  HB2 TYR A 282      18.482 -24.955 -15.406  1.00 93.61           H  
ATOM   4505  HB3 TYR A 282      18.807 -23.742 -14.184  1.00 93.61           H  
ATOM   4506  O   TYR A 282      20.883 -25.430 -13.430  1.00 93.61           O  
ATOM   4507  CG  TYR A 282      16.740 -24.201 -14.446  1.00 93.61           C  
ATOM   4508  CD1 TYR A 282      15.848 -24.846 -15.319  1.00 93.61           C  
ATOM   4509  HD1 TYR A 282      16.213 -25.625 -15.972  1.00 93.61           H  
ATOM   4510  CD2 TYR A 282      16.277 -23.186 -13.590  1.00 93.61           C  
ATOM   4511  HD2 TYR A 282      16.972 -22.705 -12.919  1.00 93.61           H  
ATOM   4512  CE1 TYR A 282      14.484 -24.505 -15.318  1.00 93.61           C  
ATOM   4513  HE1 TYR A 282      13.788 -25.011 -15.970  1.00 93.61           H  
ATOM   4514  CE2 TYR A 282      14.914 -22.838 -13.582  1.00 93.61           C  
ATOM   4515  HE2 TYR A 282      14.568 -22.070 -12.907  1.00 93.61           H  
ATOM   4516  OH  TYR A 282      12.680 -23.263 -14.363  1.00 93.61           O  
ATOM   4517  HH  TYR A 282      12.461 -22.628 -13.678  1.00 93.61           H  
ATOM   4518  CZ  TYR A 282      14.011 -23.519 -14.428  1.00 93.61           C  
ATOM   4519  N   ASP A 283      20.102 -27.460 -14.031  1.00 91.23           N  
ATOM   4520  H   ASP A 283      19.324 -28.100 -13.963  1.00 91.23           H  
ATOM   4521  CA  ASP A 283      21.415 -28.047 -14.339  1.00 91.23           C  
ATOM   4522  HA  ASP A 283      22.141 -27.707 -13.600  1.00 91.23           H  
ATOM   4523  C   ASP A 283      21.931 -27.630 -15.728  1.00 91.23           C  
ATOM   4524  CB  ASP A 283      21.318 -29.576 -14.229  1.00 91.23           C  
ATOM   4525  HB2 ASP A 283      22.310 -30.006 -14.366  1.00 91.23           H  
ATOM   4526  HB3 ASP A 283      20.674 -29.948 -15.026  1.00 91.23           H  
ATOM   4527  O   ASP A 283      23.130 -27.625 -15.988  1.00 91.23           O  
ATOM   4528  CG  ASP A 283      20.765 -30.022 -12.871  1.00 91.23           C  
ATOM   4529  OD1 ASP A 283      21.261 -29.517 -11.842  1.00 91.23           O  
ATOM   4530  OD2 ASP A 283      19.773 -30.783 -12.882  1.00 91.23           O  
ATOM   4531  N   SER A 284      21.024 -27.241 -16.634  1.00 93.63           N  
ATOM   4532  H   SER A 284      20.059 -27.234 -16.335  1.00 93.63           H  
ATOM   4533  CA  SER A 284      21.350 -26.769 -17.984  1.00 93.63           C  
ATOM   4534  HA  SER A 284      22.423 -26.868 -18.148  1.00 93.63           H  
ATOM   4535  C   SER A 284      20.983 -25.301 -18.158  1.00 93.63           C  
ATOM   4536  CB  SER A 284      20.666 -27.645 -19.036  1.00 93.63           C  
ATOM   4537  HB2 SER A 284      21.118 -28.637 -19.012  1.00 93.63           H  
ATOM   4538  HB3 SER A 284      19.607 -27.741 -18.800  1.00 93.63           H  
ATOM   4539  O   SER A 284      19.805 -24.928 -18.176  1.00 93.63           O  
ATOM   4540  OG  SER A 284      20.809 -27.089 -20.337  1.00 93.63           O  
ATOM   4541  HG  SER A 284      20.896 -27.826 -20.945  1.00 93.63           H  
ATOM   4542  N   THR A 285      21.997 -24.462 -18.368  1.00 94.14           N  
ATOM   4543  H   THR A 285      22.934 -24.807 -18.217  1.00 94.14           H  
ATOM   4544  CA  THR A 285      21.811 -23.031 -18.643  1.00 94.14           C  
ATOM   4545  HA  THR A 285      21.194 -22.613 -17.847  1.00 94.14           H  
ATOM   4546  C   THR A 285      21.067 -22.785 -19.952  1.00 94.14           C  
ATOM   4547  CB  THR A 285      23.161 -22.307 -18.593  1.00 94.14           C  
ATOM   4548  HB  THR A 285      23.911 -22.834 -19.183  1.00 94.14           H  
ATOM   4549  O   THR A 285      20.222 -21.893 -20.014  1.00 94.14           O  
ATOM   4550  CG2 THR A 285      23.101 -20.832 -18.991  1.00 94.14           C  
ATOM   4551 HG21 THR A 285      24.058 -20.359 -18.773  1.00 94.14           H  
ATOM   4552 HG22 THR A 285      22.313 -20.330 -18.431  1.00 94.14           H  
ATOM   4553 HG23 THR A 285      22.906 -20.746 -20.060  1.00 94.14           H  
ATOM   4554  OG1 THR A 285      23.488 -22.325 -17.235  1.00 94.14           O  
ATOM   4555  HG1 THR A 285      24.417 -22.501 -17.069  1.00 94.14           H  
ATOM   4556  N   SER A 286      21.286 -23.614 -20.975  1.00 94.67           N  
ATOM   4557  H   SER A 286      21.997 -24.326 -20.892  1.00 94.67           H  
ATOM   4558  CA  SER A 286      20.532 -23.538 -22.233  1.00 94.67           C  
ATOM   4559  HA  SER A 286      20.644 -22.540 -22.655  1.00 94.67           H  
ATOM   4560  C   SER A 286      19.039 -23.789 -22.006  1.00 94.67           C  
ATOM   4561  CB  SER A 286      21.085 -24.547 -23.244  1.00 94.67           C  
ATOM   4562  HB2 SER A 286      20.548 -24.446 -24.187  1.00 94.67           H  
ATOM   4563  HB3 SER A 286      20.958 -25.561 -22.864  1.00 94.67           H  
ATOM   4564  O   SER A 286      18.199 -23.031 -22.498  1.00 94.67           O  
ATOM   4565  OG  SER A 286      22.459 -24.289 -23.451  1.00 94.67           O  
ATOM   4566  HG  SER A 286      22.804 -24.896 -24.110  1.00 94.67           H  
ATOM   4567  N   TYR A 287      18.699 -24.797 -21.196  1.00 94.57           N  
ATOM   4568  H   TYR A 287      19.426 -25.362 -20.782  1.00 94.57           H  
ATOM   4569  CA  TYR A 287      17.309 -25.087 -20.846  1.00 94.57           C  
ATOM   4570  HA  TYR A 287      16.726 -25.134 -21.766  1.00 94.57           H  
ATOM   4571  C   TYR A 287      16.690 -23.989 -19.969  1.00 94.57           C  
ATOM   4572  CB  TYR A 287      17.232 -26.453 -20.160  1.00 94.57           C  
ATOM   4573  HB2 TYR A 287      17.674 -27.206 -20.814  1.00 94.57           H  
ATOM   4574  HB3 TYR A 287      17.815 -26.421 -19.240  1.00 94.57           H  
ATOM   4575  O   TYR A 287      15.546 -23.590 -20.197  1.00 94.57           O  
ATOM   4576  CG  TYR A 287      15.814 -26.874 -19.839  1.00 94.57           C  
ATOM   4577  CD1 TYR A 287      15.415 -27.052 -18.501  1.00 94.57           C  
ATOM   4578  HD1 TYR A 287      16.138 -26.936 -17.708  1.00 94.57           H  
ATOM   4579  CD2 TYR A 287      14.889 -27.072 -20.882  1.00 94.57           C  
ATOM   4580  HD2 TYR A 287      15.191 -26.948 -21.912  1.00 94.57           H  
ATOM   4581  CE1 TYR A 287      14.090 -27.420 -18.200  1.00 94.57           C  
ATOM   4582  HE1 TYR A 287      13.790 -27.570 -17.173  1.00 94.57           H  
ATOM   4583  CE2 TYR A 287      13.566 -27.444 -20.586  1.00 94.57           C  
ATOM   4584  HE2 TYR A 287      12.852 -27.611 -21.380  1.00 94.57           H  
ATOM   4585  OH  TYR A 287      11.883 -27.978 -18.970  1.00 94.57           O  
ATOM   4586  HH  TYR A 287      11.751 -28.125 -18.031  1.00 94.57           H  
ATOM   4587  CZ  TYR A 287      13.163 -27.618 -19.247  1.00 94.57           C  
ATOM   4588  N   PHE A 288      17.455 -23.430 -19.024  1.00 96.02           N  
ATOM   4589  H   PHE A 288      18.366 -23.827 -18.845  1.00 96.02           H  
ATOM   4590  CA  PHE A 288      17.035 -22.264 -18.245  1.00 96.02           C  
ATOM   4591  HA  PHE A 288      16.130 -22.517 -17.693  1.00 96.02           H  
ATOM   4592  C   PHE A 288      16.700 -21.069 -19.148  1.00 96.02           C  
ATOM   4593  CB  PHE A 288      18.124 -21.887 -17.232  1.00 96.02           C  
ATOM   4594  HB2 PHE A 288      18.147 -22.633 -16.438  1.00 96.02           H  
ATOM   4595  HB3 PHE A 288      19.097 -21.903 -17.724  1.00 96.02           H  
ATOM   4596  O   PHE A 288      15.627 -20.483 -19.010  1.00 96.02           O  
ATOM   4597  CG  PHE A 288      17.919 -20.515 -16.621  1.00 96.02           C  
ATOM   4598  CD1 PHE A 288      18.761 -19.445 -16.981  1.00 96.02           C  
ATOM   4599  HD1 PHE A 288      19.593 -19.610 -17.650  1.00 96.02           H  
ATOM   4600  CD2 PHE A 288      16.841 -20.292 -15.747  1.00 96.02           C  
ATOM   4601  HD2 PHE A 288      16.189 -21.111 -15.480  1.00 96.02           H  
ATOM   4602  CE1 PHE A 288      18.524 -18.163 -16.459  1.00 96.02           C  
ATOM   4603  HE1 PHE A 288      19.176 -17.340 -16.712  1.00 96.02           H  
ATOM   4604  CE2 PHE A 288      16.598 -19.005 -15.239  1.00 96.02           C  
ATOM   4605  HE2 PHE A 288      15.761 -18.839 -14.577  1.00 96.02           H  
ATOM   4606  CZ  PHE A 288      17.439 -17.939 -15.601  1.00 96.02           C  
ATOM   4607  HZ  PHE A 288      17.259 -16.942 -15.225  1.00 96.02           H  
ATOM   4608  N   ILE A 289      17.569 -20.735 -20.110  1.00 94.77           N  
ATOM   4609  H   ILE A 289      18.435 -21.252 -20.166  1.00 94.77           H  
ATOM   4610  CA  ILE A 289      17.345 -19.634 -21.058  1.00 94.77           C  
ATOM   4611  HA  ILE A 289      17.187 -18.717 -20.490  1.00 94.77           H  
ATOM   4612  C   ILE A 289      16.073 -19.877 -21.879  1.00 94.77           C  
ATOM   4613  CB  ILE A 289      18.584 -19.440 -21.967  1.00 94.77           C  
ATOM   4614  HB  ILE A 289      18.862 -20.408 -22.382  1.00 94.77           H  
ATOM   4615  O   ILE A 289      15.281 -18.949 -22.065  1.00 94.77           O  
ATOM   4616  CG1 ILE A 289      19.775 -18.885 -21.152  1.00 94.77           C  
ATOM   4617 HG12 ILE A 289      19.610 -17.828 -20.940  1.00 94.77           H  
ATOM   4618 HG13 ILE A 289      19.845 -19.398 -20.193  1.00 94.77           H  
ATOM   4619  CG2 ILE A 289      18.278 -18.482 -23.139  1.00 94.77           C  
ATOM   4620 HG21 ILE A 289      17.904 -17.530 -22.760  1.00 94.77           H  
ATOM   4621 HG22 ILE A 289      19.175 -18.307 -23.732  1.00 94.77           H  
ATOM   4622 HG23 ILE A 289      17.539 -18.925 -23.807  1.00 94.77           H  
ATOM   4623  CD1 ILE A 289      21.127 -19.040 -21.862  1.00 94.77           C  
ATOM   4624 HD11 ILE A 289      21.921 -18.708 -21.194  1.00 94.77           H  
ATOM   4625 HD12 ILE A 289      21.165 -18.435 -22.768  1.00 94.77           H  
ATOM   4626 HD13 ILE A 289      21.295 -20.087 -22.115  1.00 94.77           H  
ATOM   4627  N   GLN A 290      15.844 -21.112 -22.339  1.00 94.23           N  
ATOM   4628  H   GLN A 290      16.542 -21.823 -22.178  1.00 94.23           H  
ATOM   4629  CA  GLN A 290      14.633 -21.477 -23.077  1.00 94.23           C  
ATOM   4630  HA  GLN A 290      14.540 -20.808 -23.932  1.00 94.23           H  
ATOM   4631  C   GLN A 290      13.373 -21.315 -22.215  1.00 94.23           C  
ATOM   4632  CB  GLN A 290      14.773 -22.913 -23.601  1.00 94.23           C  
ATOM   4633  HB2 GLN A 290      15.715 -23.004 -24.141  1.00 94.23           H  
ATOM   4634  HB3 GLN A 290      14.795 -23.603 -22.757  1.00 94.23           H  
ATOM   4635  O   GLN A 290      12.403 -20.697 -22.665  1.00 94.23           O  
ATOM   4636  CG  GLN A 290      13.626 -23.304 -24.548  1.00 94.23           C  
ATOM   4637  HG2 GLN A 290      12.668 -23.184 -24.042  1.00 94.23           H  
ATOM   4638  HG3 GLN A 290      13.642 -22.650 -25.420  1.00 94.23           H  
ATOM   4639  CD  GLN A 290      13.723 -24.753 -25.020  1.00 94.23           C  
ATOM   4640  NE2 GLN A 290      12.879 -25.180 -25.933  1.00 94.23           N  
ATOM   4641 HE21 GLN A 290      12.219 -24.564 -26.387  1.00 94.23           H  
ATOM   4642 HE22 GLN A 290      13.020 -26.137 -26.222  1.00 94.23           H  
ATOM   4643  OE1 GLN A 290      14.542 -25.532 -24.574  1.00 94.23           O  
ATOM   4644  N   CYS A 291      13.392 -21.811 -20.974  1.00 93.16           N  
ATOM   4645  H   CYS A 291      14.205 -22.333 -20.678  1.00 93.16           H  
ATOM   4646  CA  CYS A 291      12.293 -21.659 -20.019  1.00 93.16           C  
ATOM   4647  HA  CYS A 291      11.385 -22.087 -20.445  1.00 93.16           H  
ATOM   4648  C   CYS A 291      12.004 -20.181 -19.725  1.00 93.16           C  
ATOM   4649  CB  CYS A 291      12.622 -22.419 -18.726  1.00 93.16           C  
ATOM   4650  HB2 CYS A 291      11.890 -22.161 -17.961  1.00 93.16           H  
ATOM   4651  HB3 CYS A 291      13.614 -22.147 -18.363  1.00 93.16           H  
ATOM   4652  O   CYS A 291      10.863 -19.737 -19.863  1.00 93.16           O  
ATOM   4653  SG  CYS A 291      12.537 -24.206 -19.014  1.00 93.16           S  
ATOM   4654  HG  CYS A 291      13.767 -24.371 -19.511  1.00 93.16           H  
ATOM   4655  N   PHE A 292      13.042 -19.399 -19.417  1.00 90.64           N  
ATOM   4656  H   PHE A 292      13.951 -19.831 -19.322  1.00 90.64           H  
ATOM   4657  CA  PHE A 292      12.937 -17.971 -19.124  1.00 90.64           C  
ATOM   4658  HA  PHE A 292      12.236 -17.831 -18.301  1.00 90.64           H  
ATOM   4659  C   PHE A 292      12.374 -17.192 -20.315  1.00 90.64           C  
ATOM   4660  CB  PHE A 292      14.311 -17.450 -18.679  1.00 90.64           C  
ATOM   4661  HB2 PHE A 292      14.983 -17.417 -19.537  1.00 90.64           H  
ATOM   4662  HB3 PHE A 292      14.735 -18.154 -17.964  1.00 90.64           H  
ATOM   4663  O   PHE A 292      11.431 -16.416 -20.157  1.00 90.64           O  
ATOM   4664  CG  PHE A 292      14.268 -16.087 -18.018  1.00 90.64           C  
ATOM   4665  CD1 PHE A 292      14.202 -14.919 -18.800  1.00 90.64           C  
ATOM   4666  HD1 PHE A 292      14.188 -14.992 -19.877  1.00 90.64           H  
ATOM   4667  CD2 PHE A 292      14.285 -15.984 -16.614  1.00 90.64           C  
ATOM   4668  HD2 PHE A 292      14.324 -16.875 -16.005  1.00 90.64           H  
ATOM   4669  CE1 PHE A 292      14.137 -13.657 -18.185  1.00 90.64           C  
ATOM   4670  HE1 PHE A 292      14.063 -12.765 -18.790  1.00 90.64           H  
ATOM   4671  CE2 PHE A 292      14.231 -14.721 -15.999  1.00 90.64           C  
ATOM   4672  HE2 PHE A 292      14.218 -14.643 -14.922  1.00 90.64           H  
ATOM   4673  CZ  PHE A 292      14.151 -13.557 -16.783  1.00 90.64           C  
ATOM   4674  HZ  PHE A 292      14.080 -12.589 -16.309  1.00 90.64           H  
ATOM   4675  N   LYS A 293      12.857 -17.468 -21.535  1.00 89.07           N  
ATOM   4676  H   LYS A 293      13.632 -18.113 -21.602  1.00 89.07           H  
ATOM   4677  CA  LYS A 293      12.326 -16.864 -22.765  1.00 89.07           C  
ATOM   4678  HA  LYS A 293      12.331 -15.781 -22.641  1.00 89.07           H  
ATOM   4679  C   LYS A 293      10.870 -17.245 -23.004  1.00 89.07           C  
ATOM   4680  CB  LYS A 293      13.225 -17.225 -23.958  1.00 89.07           C  
ATOM   4681  HB2 LYS A 293      13.178 -18.300 -24.134  1.00 89.07           H  
ATOM   4682  HB3 LYS A 293      14.254 -16.961 -23.713  1.00 89.07           H  
ATOM   4683  O   LYS A 293      10.064 -16.378 -23.340  1.00 89.07           O  
ATOM   4684  CG  LYS A 293      12.818 -16.473 -25.238  1.00 89.07           C  
ATOM   4685  HG2 LYS A 293      11.782 -16.703 -25.488  1.00 89.07           H  
ATOM   4686  HG3 LYS A 293      12.906 -15.401 -25.064  1.00 89.07           H  
ATOM   4687  CD  LYS A 293      13.702 -16.868 -26.431  1.00 89.07           C  
ATOM   4688  HD2 LYS A 293      13.602 -17.939 -26.608  1.00 89.07           H  
ATOM   4689  HD3 LYS A 293      14.743 -16.646 -26.197  1.00 89.07           H  
ATOM   4690  CE  LYS A 293      13.280 -16.096 -27.692  1.00 89.07           C  
ATOM   4691  HE2 LYS A 293      12.231 -16.309 -27.897  1.00 89.07           H  
ATOM   4692  HE3 LYS A 293      13.364 -15.028 -27.490  1.00 89.07           H  
ATOM   4693  NZ  LYS A 293      14.107 -16.451 -28.878  1.00 89.07           N  
ATOM   4694  HZ1 LYS A 293      15.083 -16.242 -28.722  1.00 89.07           H  
ATOM   4695  HZ2 LYS A 293      13.810 -15.928 -29.689  1.00 89.07           H  
ATOM   4696  HZ3 LYS A 293      14.025 -17.432 -29.103  1.00 89.07           H  
ATOM   4697  N   LYS A 294      10.497 -18.513 -22.815  1.00 86.27           N  
ATOM   4698  H   LYS A 294      11.203 -19.182 -22.542  1.00 86.27           H  
ATOM   4699  CA  LYS A 294       9.105 -18.964 -22.975  1.00 86.27           C  
ATOM   4700  HA  LYS A 294       8.772 -18.695 -23.977  1.00 86.27           H  
ATOM   4701  C   LYS A 294       8.173 -18.262 -21.985  1.00 86.27           C  
ATOM   4702  CB  LYS A 294       9.046 -20.495 -22.832  1.00 86.27           C  
ATOM   4703  HB2 LYS A 294       9.340 -20.778 -21.821  1.00 86.27           H  
ATOM   4704  HB3 LYS A 294       9.757 -20.939 -23.529  1.00 86.27           H  
ATOM   4705  O   LYS A 294       7.057 -17.900 -22.369  1.00 86.27           O  
ATOM   4706  CG  LYS A 294       7.646 -21.059 -23.131  1.00 86.27           C  
ATOM   4707  HG2 LYS A 294       7.346 -20.764 -24.136  1.00 86.27           H  
ATOM   4708  HG3 LYS A 294       6.930 -20.656 -22.415  1.00 86.27           H  
ATOM   4709  CD  LYS A 294       7.627 -22.592 -23.028  1.00 86.27           C  
ATOM   4710  HD2 LYS A 294       7.948 -22.883 -22.028  1.00 86.27           H  
ATOM   4711  HD3 LYS A 294       8.323 -23.010 -23.755  1.00 86.27           H  
ATOM   4712  CE  LYS A 294       6.215 -23.139 -23.289  1.00 86.27           C  
ATOM   4713  HE2 LYS A 294       5.527 -22.675 -22.582  1.00 86.27           H  
ATOM   4714  HE3 LYS A 294       5.907 -22.853 -24.295  1.00 86.27           H  
ATOM   4715  NZ  LYS A 294       6.150 -24.618 -23.145  1.00 86.27           N  
ATOM   4716  HZ1 LYS A 294       5.213 -24.958 -23.310  1.00 86.27           H  
ATOM   4717  HZ2 LYS A 294       6.409 -24.902 -22.210  1.00 86.27           H  
ATOM   4718  HZ3 LYS A 294       6.766 -25.083 -23.796  1.00 86.27           H  
ATOM   4719  N   TYR A 295       8.642 -18.048 -20.761  1.00 83.46           N  
ATOM   4720  H   TYR A 295       9.553 -18.422 -20.537  1.00 83.46           H  
ATOM   4721  CA  TYR A 295       7.873 -17.495 -19.656  1.00 83.46           C  
ATOM   4722  HA  TYR A 295       6.849 -17.864 -19.717  1.00 83.46           H  
ATOM   4723  C   TYR A 295       7.795 -15.952 -19.694  1.00 83.46           C  
ATOM   4724  CB  TYR A 295       8.483 -18.076 -18.379  1.00 83.46           C  
ATOM   4725  HB2 TYR A 295       8.502 -19.163 -18.456  1.00 83.46           H  
ATOM   4726  HB3 TYR A 295       9.516 -17.740 -18.282  1.00 83.46           H  
ATOM   4727  O   TYR A 295       6.706 -15.387 -19.839  1.00 83.46           O  
ATOM   4728  CG  TYR A 295       7.737 -17.706 -17.132  1.00 83.46           C  
ATOM   4729  CD1 TYR A 295       8.012 -16.459 -16.558  1.00 83.46           C  
ATOM   4730  HD1 TYR A 295       8.719 -15.778 -17.008  1.00 83.46           H  
ATOM   4731  CD2 TYR A 295       6.830 -18.600 -16.524  1.00 83.46           C  
ATOM   4732  HD2 TYR A 295       6.621 -19.564 -16.965  1.00 83.46           H  
ATOM   4733  CE1 TYR A 295       7.426 -16.108 -15.349  1.00 83.46           C  
ATOM   4734  HE1 TYR A 295       7.684 -15.172 -14.875  1.00 83.46           H  
ATOM   4735  CE2 TYR A 295       6.255 -18.258 -15.284  1.00 83.46           C  
ATOM   4736  HE2 TYR A 295       5.611 -18.943 -14.754  1.00 83.46           H  
ATOM   4737  OH  TYR A 295       6.256 -16.687 -13.445  1.00 83.46           O  
ATOM   4738  HH  TYR A 295       6.461 -15.763 -13.283  1.00 83.46           H  
ATOM   4739  CZ  TYR A 295       6.596 -17.019 -14.695  1.00 83.46           C  
ATOM   4740  N   PHE A 296       8.934 -15.249 -19.688  1.00 76.15           N  
ATOM   4741  H   PHE A 296       9.807 -15.749 -19.594  1.00 76.15           H  
ATOM   4742  CA  PHE A 296       8.993 -13.780 -19.696  1.00 76.15           C  
ATOM   4743  HA  PHE A 296       8.156 -13.404 -19.107  1.00 76.15           H  
ATOM   4744  C   PHE A 296       8.850 -13.152 -21.085  1.00 76.15           C  
ATOM   4745  CB  PHE A 296      10.276 -13.293 -19.010  1.00 76.15           C  
ATOM   4746  HB2 PHE A 296      10.401 -12.227 -19.202  1.00 76.15           H  
ATOM   4747  HB3 PHE A 296      11.142 -13.804 -19.431  1.00 76.15           H  
ATOM   4748  O   PHE A 296       8.562 -11.961 -21.175  1.00 76.15           O  
ATOM   4749  CG  PHE A 296      10.238 -13.471 -17.510  1.00 76.15           C  
ATOM   4750  CD1 PHE A 296       9.412 -12.639 -16.732  1.00 76.15           C  
ATOM   4751  HD1 PHE A 296       8.832 -11.851 -17.191  1.00 76.15           H  
ATOM   4752  CD2 PHE A 296      10.998 -14.477 -16.890  1.00 76.15           C  
ATOM   4753  HD2 PHE A 296      11.636 -15.119 -17.479  1.00 76.15           H  
ATOM   4754  CE1 PHE A 296       9.338 -12.825 -15.344  1.00 76.15           C  
ATOM   4755  HE1 PHE A 296       8.705 -12.191 -14.741  1.00 76.15           H  
ATOM   4756  CE2 PHE A 296      10.931 -14.652 -15.498  1.00 76.15           C  
ATOM   4757  HE2 PHE A 296      11.529 -15.414 -15.020  1.00 76.15           H  
ATOM   4758  CZ  PHE A 296      10.088 -13.836 -14.725  1.00 76.15           C  
ATOM   4759  HZ  PHE A 296      10.013 -13.975 -13.657  1.00 76.15           H  
ATOM   4760  N   LYS A 297       8.973 -13.940 -22.163  1.00 78.45           N  
ATOM   4761  H   LYS A 297       9.209 -14.908 -21.995  1.00 78.45           H  
ATOM   4762  CA  LYS A 297       9.011 -13.473 -23.566  1.00 78.45           C  
ATOM   4763  HA  LYS A 297       9.119 -14.354 -24.199  1.00 78.45           H  
ATOM   4764  C   LYS A 297      10.256 -12.652 -23.918  1.00 78.45           C  
ATOM   4765  CB  LYS A 297       7.691 -12.793 -23.993  1.00 78.45           C  
ATOM   4766  HB2 LYS A 297       7.717 -12.638 -25.072  1.00 78.45           H  
ATOM   4767  HB3 LYS A 297       7.623 -11.807 -23.535  1.00 78.45           H  
ATOM   4768  O   LYS A 297      10.281 -11.969 -24.932  1.00 78.45           O  
ATOM   4769  CG  LYS A 297       6.416 -13.582 -23.654  1.00 78.45           C  
ATOM   4770  HG2 LYS A 297       6.295 -13.643 -22.573  1.00 78.45           H  
ATOM   4771  HG3 LYS A 297       5.561 -13.041 -24.060  1.00 78.45           H  
ATOM   4772  CD  LYS A 297       6.438 -14.998 -24.244  1.00 78.45           C  
ATOM   4773  HD2 LYS A 297       6.619 -14.942 -25.318  1.00 78.45           H  
ATOM   4774  HD3 LYS A 297       7.242 -15.567 -23.777  1.00 78.45           H  
ATOM   4775  CE  LYS A 297       5.110 -15.710 -23.984  1.00 78.45           C  
ATOM   4776  HE2 LYS A 297       4.874 -15.617 -22.923  1.00 78.45           H  
ATOM   4777  HE3 LYS A 297       4.330 -15.221 -24.568  1.00 78.45           H  
ATOM   4778  NZ  LYS A 297       5.202 -17.143 -24.340  1.00 78.45           N  
ATOM   4779  HZ1 LYS A 297       5.507 -17.256 -25.296  1.00 78.45           H  
ATOM   4780  HZ2 LYS A 297       4.314 -17.609 -24.223  1.00 78.45           H  
ATOM   4781  HZ3 LYS A 297       5.873 -17.583 -23.727  1.00 78.45           H  
ATOM   4782  N   THR A 298      11.312 -12.770 -23.118  1.00 79.37           N  
ATOM   4783  H   THR A 298      11.231 -13.365 -22.306  1.00 79.37           H  
ATOM   4784  CA  THR A 298      12.622 -12.152 -23.351  1.00 79.37           C  
ATOM   4785  HA  THR A 298      12.785 -12.049 -24.424  1.00 79.37           H  
ATOM   4786  C   THR A 298      13.721 -13.052 -22.789  1.00 79.37           C  
ATOM   4787  CB  THR A 298      12.667 -10.743 -22.745  1.00 79.37           C  
ATOM   4788  HB  THR A 298      11.843 -10.161 -23.158  1.00 79.37           H  
ATOM   4789  O   THR A 298      13.452 -13.883 -21.924  1.00 79.37           O  
ATOM   4790  CG2 THR A 298      12.568 -10.713 -21.223  1.00 79.37           C  
ATOM   4791 HG21 THR A 298      11.597 -11.098 -20.910  1.00 79.37           H  
ATOM   4792 HG22 THR A 298      13.359 -11.314 -20.776  1.00 79.37           H  
ATOM   4793 HG23 THR A 298      12.658  -9.683 -20.877  1.00 79.37           H  
ATOM   4794  OG1 THR A 298      13.866 -10.117 -23.112  1.00 79.37           O  
ATOM   4795  HG1 THR A 298      13.802  -9.208 -22.809  1.00 79.37           H  
ATOM   4796  N   THR A 299      14.948 -12.947 -23.291  1.00 85.89           N  
ATOM   4797  H   THR A 299      15.162 -12.146 -23.867  1.00 85.89           H  
ATOM   4798  CA  THR A 299      16.075 -13.731 -22.760  1.00 85.89           C  
ATOM   4799  HA  THR A 299      15.725 -14.744 -22.565  1.00 85.89           H  
ATOM   4800  C   THR A 299      16.577 -13.129 -21.441  1.00 85.89           C  
ATOM   4801  CB  THR A 299      17.233 -13.820 -23.765  1.00 85.89           C  
ATOM   4802  HB  THR A 299      18.028 -14.434 -23.342  1.00 85.89           H  
ATOM   4803  O   THR A 299      16.402 -11.928 -21.223  1.00 85.89           O  
ATOM   4804  CG2 THR A 299      16.800 -14.439 -25.095  1.00 85.89           C  
ATOM   4805 HG21 THR A 299      17.670 -14.554 -25.740  1.00 85.89           H  
ATOM   4806 HG22 THR A 299      16.370 -15.423 -24.908  1.00 85.89           H  
ATOM   4807 HG23 THR A 299      16.066 -13.803 -25.591  1.00 85.89           H  
ATOM   4808  OG1 THR A 299      17.742 -12.536 -24.020  1.00 85.89           O  
ATOM   4809  HG1 THR A 299      18.343 -12.576 -24.768  1.00 85.89           H  
ATOM   4810  N   PRO A 300      17.253 -13.906 -20.571  1.00 88.47           N  
ATOM   4811  CA  PRO A 300      17.851 -13.370 -19.343  1.00 88.47           C  
ATOM   4812  HA  PRO A 300      17.052 -13.075 -18.664  1.00 88.47           H  
ATOM   4813  C   PRO A 300      18.769 -12.163 -19.589  1.00 88.47           C  
ATOM   4814  CB  PRO A 300      18.624 -14.543 -18.732  1.00 88.47           C  
ATOM   4815  HB2 PRO A 300      19.636 -14.583 -19.134  1.00 88.47           H  
ATOM   4816  HB3 PRO A 300      18.653 -14.486 -17.643  1.00 88.47           H  
ATOM   4817  O   PRO A 300      18.688 -11.166 -18.878  1.00 88.47           O  
ATOM   4818  CG  PRO A 300      17.846 -15.765 -19.214  1.00 88.47           C  
ATOM   4819  HG2 PRO A 300      18.464 -16.663 -19.223  1.00 88.47           H  
ATOM   4820  HG3 PRO A 300      16.973 -15.912 -18.580  1.00 88.47           H  
ATOM   4821  CD  PRO A 300      17.411 -15.355 -20.620  1.00 88.47           C  
ATOM   4822  HD2 PRO A 300      16.479 -15.859 -20.877  1.00 88.47           H  
ATOM   4823  HD3 PRO A 300      18.195 -15.613 -21.333  1.00 88.47           H  
ATOM   4824  N   SER A 301      19.598 -12.211 -20.637  1.00 87.48           N  
ATOM   4825  H   SER A 301      19.677 -13.071 -21.161  1.00 87.48           H  
ATOM   4826  CA  SER A 301      20.521 -11.124 -20.989  1.00 87.48           C  
ATOM   4827  HA  SER A 301      21.143 -10.894 -20.124  1.00 87.48           H  
ATOM   4828  C   SER A 301      19.796  -9.840 -21.392  1.00 87.48           C  
ATOM   4829  CB  SER A 301      21.430 -11.561 -22.139  1.00 87.48           C  
ATOM   4830  HB2 SER A 301      20.834 -11.680 -23.044  1.00 87.48           H  
ATOM   4831  HB3 SER A 301      22.192 -10.803 -22.317  1.00 87.48           H  
ATOM   4832  O   SER A 301      20.200  -8.753 -20.988  1.00 87.48           O  
ATOM   4833  OG  SER A 301      22.045 -12.798 -21.835  1.00 87.48           O  
ATOM   4834  HG  SER A 301      22.887 -12.633 -21.405  1.00 87.48           H  
ATOM   4835  N   THR A 302      18.715  -9.946 -22.168  1.00 81.43           N  
ATOM   4836  H   THR A 302      18.415 -10.855 -22.491  1.00 81.43           H  
ATOM   4837  CA  THR A 302      17.899  -8.784 -22.541  1.00 81.43           C  
ATOM   4838  HA  THR A 302      18.555  -7.976 -22.866  1.00 81.43           H  
ATOM   4839  C   THR A 302      17.102  -8.264 -21.344  1.00 81.43           C  
ATOM   4840  CB  THR A 302      16.976  -9.137 -23.712  1.00 81.43           C  
ATOM   4841  HB  THR A 302      16.318  -9.955 -23.419  1.00 81.43           H  
ATOM   4842  O   THR A 302      16.980  -7.055 -21.174  1.00 81.43           O  
ATOM   4843  CG2 THR A 302      16.151  -7.950 -24.198  1.00 81.43           C  
ATOM   4844 HG21 THR A 302      15.539  -8.243 -25.051  1.00 81.43           H  
ATOM   4845 HG22 THR A 302      15.487  -7.619 -23.399  1.00 81.43           H  
ATOM   4846 HG23 THR A 302      16.804  -7.125 -24.482  1.00 81.43           H  
ATOM   4847  OG1 THR A 302      17.748  -9.553 -24.815  1.00 81.43           O  
ATOM   4848  HG1 THR A 302      17.188  -9.475 -25.591  1.00 81.43           H  
ATOM   4849  N   PHE A 303      16.623  -9.153 -20.470  1.00 76.36           N  
ATOM   4850  H   PHE A 303      16.736 -10.137 -20.666  1.00 76.36           H  
ATOM   4851  CA  PHE A 303      15.927  -8.776 -19.240  1.00 76.36           C  
ATOM   4852  HA  PHE A 303      15.062  -8.165 -19.500  1.00 76.36           H  
ATOM   4853  C   PHE A 303      16.804  -7.942 -18.297  1.00 76.36           C  
ATOM   4854  CB  PHE A 303      15.435 -10.047 -18.544  1.00 76.36           C  
ATOM   4855  HB2 PHE A 303      14.875 -10.644 -19.264  1.00 76.36           H  
ATOM   4856  HB3 PHE A 303      16.288 -10.643 -18.221  1.00 76.36           H  
ATOM   4857  O   PHE A 303      16.330  -6.948 -17.760  1.00 76.36           O  
ATOM   4858  CG  PHE A 303      14.547  -9.784 -17.349  1.00 76.36           C  
ATOM   4859  CD1 PHE A 303      15.093  -9.762 -16.052  1.00 76.36           C  
ATOM   4860  HD1 PHE A 303      16.152  -9.914 -15.905  1.00 76.36           H  
ATOM   4861  CD2 PHE A 303      13.168  -9.578 -17.531  1.00 76.36           C  
ATOM   4862  HD2 PHE A 303      12.743  -9.584 -18.524  1.00 76.36           H  
ATOM   4863  CE1 PHE A 303      14.255  -9.562 -14.943  1.00 76.36           C  
ATOM   4864  HE1 PHE A 303      14.670  -9.594 -13.946  1.00 76.36           H  
ATOM   4865  CE2 PHE A 303      12.332  -9.367 -16.422  1.00 76.36           C  
ATOM   4866  HE2 PHE A 303      11.270  -9.226 -16.562  1.00 76.36           H  
ATOM   4867  CZ  PHE A 303      12.875  -9.365 -15.127  1.00 76.36           C  
ATOM   4868  HZ  PHE A 303      12.224  -9.242 -14.274  1.00 76.36           H  
ATOM   4869  N   ILE A 304      18.090  -8.292 -18.146  1.00 75.20           N  
ATOM   4870  H   ILE A 304      18.405  -9.152 -18.570  1.00 75.20           H  
ATOM   4871  CA  ILE A 304      19.057  -7.484 -17.379  1.00 75.20           C  
ATOM   4872  HA  ILE A 304      18.714  -7.399 -16.348  1.00 75.20           H  
ATOM   4873  C   ILE A 304      19.135  -6.058 -17.941  1.00 75.20           C  
ATOM   4874  CB  ILE A 304      20.454  -8.150 -17.383  1.00 75.20           C  
ATOM   4875  HB  ILE A 304      20.714  -8.392 -18.413  1.00 75.20           H  
ATOM   4876  O   ILE A 304      19.080  -5.095 -17.182  1.00 75.20           O  
ATOM   4877  CG1 ILE A 304      20.463  -9.453 -16.552  1.00 75.20           C  
ATOM   4878 HG12 ILE A 304      20.436  -9.205 -15.491  1.00 75.20           H  
ATOM   4879 HG13 ILE A 304      19.572 -10.041 -16.771  1.00 75.20           H  
ATOM   4880  CG2 ILE A 304      21.532  -7.193 -16.833  1.00 75.20           C  
ATOM   4881 HG21 ILE A 304      22.520  -7.650 -16.876  1.00 75.20           H  
ATOM   4882 HG22 ILE A 304      21.602  -6.287 -17.436  1.00 75.20           H  
ATOM   4883 HG23 ILE A 304      21.290  -6.904 -15.810  1.00 75.20           H  
ATOM   4884  CD1 ILE A 304      21.693 -10.333 -16.831  1.00 75.20           C  
ATOM   4885 HD11 ILE A 304      21.688 -11.207 -16.180  1.00 75.20           H  
ATOM   4886 HD12 ILE A 304      22.619  -9.792 -16.638  1.00 75.20           H  
ATOM   4887 HD13 ILE A 304      21.682 -10.664 -17.870  1.00 75.20           H  
ATOM   4888  N   LYS A 305      19.236  -5.917 -19.270  1.00 70.98           N  
ATOM   4889  H   LYS A 305      19.249  -6.750 -19.841  1.00 70.98           H  
ATOM   4890  CA  LYS A 305      19.319  -4.600 -19.923  1.00 70.98           C  
ATOM   4891  HA  LYS A 305      20.134  -4.028 -19.480  1.00 70.98           H  
ATOM   4892  C   LYS A 305      18.062  -3.764 -19.686  1.00 70.98           C  
ATOM   4893  CB  LYS A 305      19.573  -4.750 -21.429  1.00 70.98           C  
ATOM   4894  HB2 LYS A 305      18.792  -5.368 -21.873  1.00 70.98           H  
ATOM   4895  HB3 LYS A 305      19.517  -3.761 -21.884  1.00 70.98           H  
ATOM   4896  O   LYS A 305      18.173  -2.570 -19.465  1.00 70.98           O  
ATOM   4897  CG  LYS A 305      20.949  -5.350 -21.745  1.00 70.98           C  
ATOM   4898  HG2 LYS A 305      21.037  -6.339 -21.296  1.00 70.98           H  
ATOM   4899  HG3 LYS A 305      21.724  -4.706 -21.331  1.00 70.98           H  
ATOM   4900  CD  LYS A 305      21.134  -5.462 -23.263  1.00 70.98           C  
ATOM   4901  HD2 LYS A 305      21.066  -4.465 -23.698  1.00 70.98           H  
ATOM   4902  HD3 LYS A 305      20.343  -6.086 -23.678  1.00 70.98           H  
ATOM   4903  CE  LYS A 305      22.500  -6.074 -23.589  1.00 70.98           C  
ATOM   4904  HE2 LYS A 305      22.533  -7.087 -23.189  1.00 70.98           H  
ATOM   4905  HE3 LYS A 305      23.266  -5.488 -23.081  1.00 70.98           H  
ATOM   4906  NZ  LYS A 305      22.756  -6.078 -25.052  1.00 70.98           N  
ATOM   4907  HZ1 LYS A 305      22.054  -6.611 -25.545  1.00 70.98           H  
ATOM   4908  HZ2 LYS A 305      23.667  -6.463 -25.256  1.00 70.98           H  
ATOM   4909  HZ3 LYS A 305      22.740  -5.133 -25.407  1.00 70.98           H  
ATOM   4910  N   MET A 306      16.888  -4.394 -19.701  1.00 63.99           N  
ATOM   4911  H   MET A 306      16.882  -5.382 -19.911  1.00 63.99           H  
ATOM   4912  CA  MET A 306      15.609  -3.721 -19.447  1.00 63.99           C  
ATOM   4913  HA  MET A 306      15.563  -2.797 -20.022  1.00 63.99           H  
ATOM   4914  C   MET A 306      15.404  -3.335 -17.976  1.00 63.99           C  
ATOM   4915  CB  MET A 306      14.456  -4.637 -19.883  1.00 63.99           C  
ATOM   4916  HB2 MET A 306      13.512  -4.207 -19.549  1.00 63.99           H  
ATOM   4917  HB3 MET A 306      14.571  -5.611 -19.407  1.00 63.99           H  
ATOM   4918  O   MET A 306      14.629  -2.434 -17.699  1.00 63.99           O  
ATOM   4919  CG  MET A 306      14.376  -4.823 -21.399  1.00 63.99           C  
ATOM   4920  HG2 MET A 306      14.110  -3.867 -21.850  1.00 63.99           H  
ATOM   4921  HG3 MET A 306      15.352  -5.120 -21.783  1.00 63.99           H  
ATOM   4922  SD  MET A 306      13.157  -6.073 -21.899  1.00 63.99           S  
ATOM   4923  CE  MET A 306      13.216  -5.838 -23.692  1.00 63.99           C  
ATOM   4924  HE1 MET A 306      12.629  -6.611 -24.188  1.00 63.99           H  
ATOM   4925  HE2 MET A 306      14.247  -5.869 -24.045  1.00 63.99           H  
ATOM   4926  HE3 MET A 306      12.796  -4.862 -23.938  1.00 63.99           H  
ATOM   4927  N   ALA A 307      16.037  -4.036 -17.033  1.00 54.15           N  
ATOM   4928  H   ALA A 307      16.626  -4.808 -17.313  1.00 54.15           H  
ATOM   4929  CA  ALA A 307      15.865  -3.791 -15.601  1.00 54.15           C  
ATOM   4930  HA  ALA A 307      14.845  -3.457 -15.410  1.00 54.15           H  
ATOM   4931  C   ALA A 307      16.795  -2.707 -15.031  1.00 54.15           C  
ATOM   4932  CB  ALA A 307      16.093  -5.115 -14.872  1.00 54.15           C  
ATOM   4933  HB1 ALA A 307      16.060  -4.917 -13.801  1.00 54.15           H  
ATOM   4934  HB2 ALA A 307      15.325  -5.836 -15.153  1.00 54.15           H  
ATOM   4935  HB3 ALA A 307      17.078  -5.510 -15.119  1.00 54.15           H  
ATOM   4936  O   ALA A 307      16.491  -2.145 -13.983  1.00 54.15           O  
ATOM   4937  N   ASN A 308      17.930  -2.463 -15.689  1.00 47.81           N  
ATOM   4938  H   ASN A 308      18.106  -2.985 -16.536  1.00 47.81           H
[truncated: 193,924 more chars]
