# Supplementary material for: HilE represses the activity of the Salmonella virulence regulator HilD via a mechanism distinct from that of intestinal long-chain fatty acids
Source: J Biol Chem. 2023 Oct 27;299(12):105387. doi: 10.1016/j.jbc.2023.105387 (PMC10696396; doi:10.1016/j.jbc.2023.105387)
Supplement: Dataset S3 [file mmc4.zip › S6 Dataset/ranked_12.pdb]

ATOM      1  N   MET A   1     -95.869  18.032 -52.570  1.00 22.97           N  
ATOM      2  H   MET A   1     -96.803  17.757 -52.838  1.00 22.97           H  
ATOM      3  H2  MET A   1     -95.674  18.968 -52.895  1.00 22.97           H  
ATOM      4  H3  MET A   1     -95.190  17.414 -52.992  1.00 22.97           H  
ATOM      5  CA  MET A   1     -95.713  18.010 -51.098  1.00 22.97           C  
ATOM      6  HA  MET A   1     -96.481  18.646 -50.659  1.00 22.97           H  
ATOM      7  C   MET A   1     -94.387  18.693 -50.733  1.00 22.97           C  
ATOM      8  CB  MET A   1     -95.915  16.589 -50.532  1.00 22.97           C  
ATOM      9  HB2 MET A   1     -95.616  15.842 -51.267  1.00 22.97           H  
ATOM     10  HB3 MET A   1     -95.313  16.423 -49.639  1.00 22.97           H  
ATOM     11  O   MET A   1     -94.013  19.585 -51.475  1.00 22.97           O  
ATOM     12  CG  MET A   1     -97.369  16.358 -50.114  1.00 22.97           C  
ATOM     13  HG2 MET A   1     -98.013  16.353 -50.993  1.00 22.97           H  
ATOM     14  HG3 MET A   1     -97.679  17.166 -49.451  1.00 22.97           H  
ATOM     15  SD  MET A   1     -97.558  14.794 -49.227  1.00 22.97           S  
ATOM     16  CE  MET A   1     -99.250  14.957 -48.598  1.00 22.97           C  
ATOM     17  HE1 MET A   1     -99.317  15.829 -47.948  1.00 22.97           H  
ATOM     18  HE2 MET A   1     -99.508  14.066 -48.025  1.00 22.97           H  
ATOM     19  HE3 MET A   1     -99.946  15.064 -49.430  1.00 22.97           H  
ATOM     20  N   GLU A   2     -93.739  18.318 -49.625  1.00 18.55           N  
ATOM     21  H   GLU A   2     -93.946  17.394 -49.273  1.00 18.55           H  
ATOM     22  CA  GLU A   2     -93.210  19.175 -48.541  1.00 18.55           C  
ATOM     23  HA  GLU A   2     -93.807  20.085 -48.480  1.00 18.55           H  
ATOM     24  C   GLU A   2     -91.724  19.648 -48.605  1.00 18.55           C  
ATOM     25  CB  GLU A   2     -93.455  18.364 -47.245  1.00 18.55           C  
ATOM     26  HB2 GLU A   2     -93.023  18.863 -46.378  1.00 18.55           H  
ATOM     27  HB3 GLU A   2     -92.967  17.396 -47.356  1.00 18.55           H  
ATOM     28  O   GLU A   2     -91.102  19.693 -49.661  1.00 18.55           O  
ATOM     29  CG  GLU A   2     -94.923  18.159 -46.867  1.00 18.55           C  
ATOM     30  HG2 GLU A   2     -95.407  19.135 -46.827  1.00 18.55           H  
ATOM     31  HG3 GLU A   2     -95.425  17.558 -47.626  1.00 18.55           H  
ATOM     32  CD  GLU A   2     -95.024  17.465 -45.500  1.00 18.55           C  
ATOM     33  OE1 GLU A   2     -96.018  17.742 -44.799  1.00 18.55           O  
ATOM     34  OE2 GLU A   2     -94.101  16.684 -45.175  1.00 18.55           O  
ATOM     35  N   ASN A   3     -91.218  20.053 -47.425  1.00 18.76           N  
ATOM     36  H   ASN A   3     -91.810  19.831 -46.637  1.00 18.76           H  
ATOM     37  CA  ASN A   3     -90.080  20.897 -47.041  1.00 18.76           C  
ATOM     38  HA  ASN A   3     -90.149  21.829 -47.603  1.00 18.76           H  
ATOM     39  C   ASN A   3     -88.662  20.330 -47.272  1.00 18.76           C  
ATOM     40  CB  ASN A   3     -90.261  21.200 -45.534  1.00 18.76           C  
ATOM     41  HB2 ASN A   3     -90.416  20.267 -44.993  1.00 18.76           H  
ATOM     42  HB3 ASN A   3     -89.351  21.654 -45.140  1.00 18.76           H  
ATOM     43  O   ASN A   3     -88.408  19.135 -47.174  1.00 18.76           O  
ATOM     44  CG  ASN A   3     -91.392  22.168 -45.234  1.00 18.76           C  
ATOM     45  ND2 ASN A   3     -92.133  21.964 -44.170  1.00 18.76           N  
ATOM     46 HD21 ASN A   3     -91.991  21.154 -43.582  1.00 18.76           H  
ATOM     47 HD22 ASN A   3     -92.887  22.618 -44.015  1.00 18.76           H  
ATOM     48  OD1 ASN A   3     -91.612  23.129 -45.948  1.00 18.76           O  
ATOM     49  N   VAL A   4     -87.695  21.235 -47.472  1.00 20.07           N  
ATOM     50  H   VAL A   4     -87.978  22.204 -47.449  1.00 20.07           H  
ATOM     51  CA  VAL A   4     -86.353  20.963 -48.037  1.00 20.07           C  
ATOM     52  HA  VAL A   4     -86.471  20.121 -48.720  1.00 20.07           H  
ATOM     53  C   VAL A   4     -85.279  20.524 -47.005  1.00 20.07           C  
ATOM     54  CB  VAL A   4     -85.863  22.179 -48.879  1.00 20.07           C  
ATOM     55  HB  VAL A   4     -85.269  22.834 -48.243  1.00 20.07           H  
ATOM     56  O   VAL A   4     -84.091  20.731 -47.216  1.00 20.07           O  
ATOM     57  CG1 VAL A   4     -85.002  21.723 -50.063  1.00 20.07           C  
ATOM     58 HG11 VAL A   4     -84.227  21.035 -49.725  1.00 20.07           H  
ATOM     59 HG12 VAL A   4     -84.528  22.585 -50.535  1.00 20.07           H  
ATOM     60 HG13 VAL A   4     -85.619  21.205 -50.797  1.00 20.07           H  
ATOM     61  CG2 VAL A   4     -86.988  23.041 -49.484  1.00 20.07           C  
ATOM     62 HG21 VAL A   4     -87.671  22.418 -50.063  1.00 20.07           H  
ATOM     63 HG22 VAL A   4     -86.561  23.799 -50.141  1.00 20.07           H  
ATOM     64 HG23 VAL A   4     -87.539  23.560 -48.699  1.00 20.07           H  
ATOM     65  N   THR A   5     -85.648  20.008 -45.828  1.00 18.92           N  
ATOM     66  H   THR A   5     -86.627  19.796 -45.701  1.00 18.92           H  
ATOM     67  CA  THR A   5     -84.795  20.034 -44.609  1.00 18.92           C  
ATOM     68  HA  THR A   5     -84.358  21.032 -44.570  1.00 18.92           H  
ATOM     69  C   THR A   5     -83.591  19.052 -44.603  1.00 18.92           C  
ATOM     70  CB  THR A   5     -85.658  19.875 -43.327  1.00 18.92           C  
ATOM     71  HB  THR A   5     -85.335  19.004 -42.756  1.00 18.92           H  
ATOM     72  O   THR A   5     -83.728  17.888 -44.242  1.00 18.92           O  
ATOM     73  CG2 THR A   5     -85.538  21.103 -42.425  1.00 18.92           C  
ATOM     74 HG21 THR A   5     -85.877  21.992 -42.958  1.00 18.92           H  
ATOM     75 HG22 THR A   5     -84.500  21.232 -42.119  1.00 18.92           H  
ATOM     76 HG23 THR A   5     -86.152  20.962 -41.536  1.00 18.92           H  
ATOM     77  OG1 THR A   5     -87.039  19.731 -43.603  1.00 18.92           O  
ATOM     78  HG1 THR A   5     -87.221  18.795 -43.715  1.00 18.92           H  
ATOM     79  N   PHE A   6     -82.375  19.521 -44.929  1.00 20.21           N  
ATOM     80  H   PHE A   6     -82.363  20.463 -45.292  1.00 20.21           H  
ATOM     81  CA  PHE A   6     -81.151  18.723 -45.216  1.00 20.21           C  
ATOM     82  HA  PHE A   6     -81.454  17.880 -45.837  1.00 20.21           H  
ATOM     83  C   PHE A   6     -80.364  18.089 -44.019  1.00 20.21           C  
ATOM     84  CB  PHE A   6     -80.209  19.611 -46.069  1.00 20.21           C  
ATOM     85  HB2 PHE A   6     -80.044  20.554 -45.548  1.00 20.21           H  
ATOM     86  HB3 PHE A   6     -79.234  19.134 -46.160  1.00 20.21           H  
ATOM     87  O   PHE A   6     -79.168  17.842 -44.143  1.00 20.21           O  
ATOM     88  CG  PHE A   6     -80.656  19.891 -47.491  1.00 20.21           C  
ATOM     89  CD1 PHE A   6     -80.421  18.930 -48.493  1.00 20.21           C  
ATOM     90  HD1 PHE A   6     -79.954  17.990 -48.240  1.00 20.21           H  
ATOM     91  CD2 PHE A   6     -81.243  21.123 -47.835  1.00 20.21           C  
ATOM     92  HD2 PHE A   6     -81.420  21.873 -47.079  1.00 20.21           H  
ATOM     93  CE1 PHE A   6     -80.796  19.186 -49.824  1.00 20.21           C  
ATOM     94  HE1 PHE A   6     -80.623  18.442 -50.588  1.00 20.21           H  
ATOM     95  CE2 PHE A   6     -81.619  21.378 -49.166  1.00 20.21           C  
ATOM     96  HE2 PHE A   6     -82.082  22.319 -49.422  1.00 20.21           H  
ATOM     97  CZ  PHE A   6     -81.403  20.408 -50.159  1.00 20.21           C  
ATOM     98  HZ  PHE A   6     -81.699  20.604 -51.179  1.00 20.21           H  
ATOM     99  N   VAL A   7     -80.957  17.861 -42.838  1.00 19.90           N  
ATOM    100  H   VAL A   7     -81.965  17.932 -42.829  1.00 19.90           H  
ATOM    101  CA  VAL A   7     -80.232  17.992 -41.540  1.00 19.90           C  
ATOM    102  HA  VAL A   7     -79.685  18.929 -41.639  1.00 19.90           H  
ATOM    103  C   VAL A   7     -79.119  16.970 -41.159  1.00 19.90           C  
ATOM    104  CB  VAL A   7     -81.195  18.217 -40.349  1.00 19.90           C  
ATOM    105  HB  VAL A   7     -81.608  17.259 -40.033  1.00 19.90           H  
ATOM    106  O   VAL A   7     -77.941  17.316 -41.190  1.00 19.90           O  
ATOM    107  CG1 VAL A   7     -80.453  18.852 -39.162  1.00 19.90           C  
ATOM    108 HG11 VAL A   7     -80.080  19.837 -39.440  1.00 19.90           H  
ATOM    109 HG12 VAL A   7     -81.133  18.957 -38.316  1.00 19.90           H  
ATOM    110 HG13 VAL A   7     -79.610  18.234 -38.851  1.00 19.90           H  
ATOM    111  CG2 VAL A   7     -82.378  19.134 -40.690  1.00 19.90           C  
ATOM    112 HG21 VAL A   7     -83.037  18.652 -41.411  1.00 19.90           H  
ATOM    113 HG22 VAL A   7     -82.017  20.078 -41.097  1.00 19.90           H  
ATOM    114 HG23 VAL A   7     -82.963  19.335 -39.792  1.00 19.90           H  
ATOM    115  N   SER A   8     -79.446  15.816 -40.551  1.00 19.60           N  
ATOM    116  H   SER A   8     -80.392  15.482 -40.670  1.00 19.60           H  
ATOM    117  CA  SER A   8     -78.714  15.340 -39.344  1.00 19.60           C  
ATOM    118  HA  SER A   8     -78.001  16.112 -39.055  1.00 19.60           H  
ATOM    119  C   SER A   8     -77.885  14.046 -39.506  1.00 19.60           C  
ATOM    120  CB  SER A   8     -79.707  15.206 -38.174  1.00 19.60           C  
ATOM    121  HB2 SER A   8     -80.378  16.065 -38.162  1.00 19.60           H  
ATOM    122  HB3 SER A   8     -80.308  14.307 -38.304  1.00 19.60           H  
ATOM    123  O   SER A   8     -78.197  13.021 -38.903  1.00 19.60           O  
ATOM    124  OG  SER A   8     -79.027  15.148 -36.933  1.00 19.60           O  
ATOM    125  HG  SER A   8     -79.015  16.025 -36.543  1.00 19.60           H  
ATOM    126  N   ASN A   9     -76.808  14.034 -40.297  1.00 20.17           N  
ATOM    127  H   ASN A   9     -76.578  14.866 -40.822  1.00 20.17           H  
ATOM    128  CA  ASN A   9     -76.018  12.798 -40.488  1.00 20.17           C  
ATOM    129  HA  ASN A   9     -76.689  11.942 -40.420  1.00 20.17           H  
ATOM    130  C   ASN A   9     -74.975  12.585 -39.365  1.00 20.17           C  
ATOM    131  CB  ASN A   9     -75.436  12.772 -41.913  1.00 20.17           C  
ATOM    132  HB2 ASN A   9     -74.965  13.729 -42.139  1.00 20.17           H  
ATOM    133  HB3 ASN A   9     -74.676  11.993 -41.975  1.00 20.17           H  
ATOM    134  O   ASN A   9     -73.823  13.000 -39.476  1.00 20.17           O  
ATOM    135  CG  ASN A   9     -76.485  12.454 -42.971  1.00 20.17           C  
ATOM    136  ND2 ASN A   9     -76.185  12.682 -44.226  1.00 20.17           N  
ATOM    137 HD21 ASN A   9     -76.908  12.457 -44.895  1.00 20.17           H  
ATOM    138 HD22 ASN A   9     -75.293  13.074 -44.491  1.00 20.17           H  
ATOM    139  OD1 ASN A   9     -77.574  11.984 -42.699  1.00 20.17           O  
ATOM    140  N   SER A  10     -75.363  11.931 -38.262  1.00 22.58           N  
ATOM    141  H   SER A  10     -76.323  11.618 -38.230  1.00 22.58           H  
ATOM    142  CA  SER A  10     -74.611  11.877 -36.986  1.00 22.58           C  
ATOM    143  HA  SER A  10     -74.222  12.879 -36.803  1.00 22.58           H  
ATOM    144  C   SER A  10     -73.385  10.935 -36.917  1.00 22.58           C  
ATOM    145  CB  SER A  10     -75.589  11.564 -35.844  1.00 22.58           C  
ATOM    146  HB2 SER A  10     -75.071  11.614 -34.886  1.00 22.58           H  
ATOM    147  HB3 SER A  10     -76.389  12.303 -35.846  1.00 22.58           H  
ATOM    148  O   SER A  10     -72.865  10.684 -35.833  1.00 22.58           O  
ATOM    149  OG  SER A  10     -76.144  10.274 -36.018  1.00 22.58           O  
ATOM    150  HG  SER A  10     -76.819  10.131 -35.351  1.00 22.58           H  
ATOM    151  N   HIS A  11     -72.890  10.418 -38.045  1.00 19.82           N  
ATOM    152  H   HIS A  11     -73.299  10.766 -38.900  1.00 19.82           H  
ATOM    153  CA  HIS A  11     -72.167   9.136 -38.123  1.00 19.82           C  
ATOM    154  HA  HIS A  11     -72.904   8.362 -37.910  1.00 19.82           H  
ATOM    155  C   HIS A  11     -70.999   8.836 -37.144  1.00 19.82           C  
ATOM    156  CB  HIS A  11     -71.680   8.906 -39.559  1.00 19.82           C  
ATOM    157  HB2 HIS A  11     -71.145   9.785 -39.918  1.00 19.82           H  
ATOM    158  HB3 HIS A  11     -71.000   8.055 -39.537  1.00 19.82           H  
ATOM    159  O   HIS A  11     -71.147   8.019 -36.242  1.00 19.82           O  
ATOM    160  CG  HIS A  11     -72.726   8.510 -40.551  1.00 19.82           C  
ATOM    161  CD2 HIS A  11     -73.031   9.151 -41.720  1.00 19.82           C  
ATOM    162  HD2 HIS A  11     -72.609  10.082 -42.069  1.00 19.82           H  
ATOM    163  ND1 HIS A  11     -73.419   7.321 -40.539  1.00 19.82           N  
ATOM    164  HD1 HIS A  11     -73.406   6.619 -39.812  1.00 19.82           H  
ATOM    165  CE1 HIS A  11     -74.140   7.254 -41.668  1.00 19.82           C  
ATOM    166  HE1 HIS A  11     -74.800   6.444 -41.942  1.00 19.82           H  
ATOM    167  NE2 HIS A  11     -73.933   8.347 -42.416  1.00 19.82           N  
ATOM    168  N   GLN A  12     -69.768   9.272 -37.456  1.00 20.85           N  
ATOM    169  H   GLN A  12     -69.718   9.994 -38.161  1.00 20.85           H  
ATOM    170  CA  GLN A  12     -68.618   8.334 -37.411  1.00 20.85           C  
ATOM    171  HA  GLN A  12     -68.997   7.313 -37.449  1.00 20.85           H  
ATOM    172  C   GLN A  12     -67.704   8.377 -36.171  1.00 20.85           C  
ATOM    173  CB  GLN A  12     -67.733   8.551 -38.658  1.00 20.85           C  
ATOM    174  HB2 GLN A  12     -66.782   8.041 -38.501  1.00 20.85           H  
ATOM    175  HB3 GLN A  12     -67.516   9.613 -38.774  1.00 20.85           H  
ATOM    176  O   GLN A  12     -66.801   7.552 -36.056  1.00 20.85           O  
ATOM    177  CG  GLN A  12     -68.307   7.996 -39.969  1.00 20.85           C  
ATOM    178  HG2 GLN A  12     -68.713   7.000 -39.798  1.00 20.85           H  
ATOM    179  HG3 GLN A  12     -69.091   8.660 -40.333  1.00 20.85           H  
ATOM    180  CD  GLN A  12     -67.259   7.918 -41.074  1.00 20.85           C  
ATOM    181  NE2 GLN A  12     -67.440   7.068 -42.059  1.00 20.85           N  
ATOM    182 HE21 GLN A  12     -66.724   7.067 -42.771  1.00 20.85           H  
ATOM    183 HE22 GLN A  12     -68.250   6.465 -42.098  1.00 20.85           H  
ATOM    184  OE1 GLN A  12     -66.276   8.635 -41.087  1.00 20.85           O  
ATOM    185  N   ARG A  13     -67.835   9.372 -35.292  1.00 20.86           N  
ATOM    186  H   ARG A  13     -68.675   9.928 -35.371  1.00 20.86           H  
ATOM    187  CA  ARG A  13     -66.652   9.965 -34.624  1.00 20.86           C  
ATOM    188  HA  ARG A  13     -66.031  10.398 -35.409  1.00 20.86           H  
ATOM    189  C   ARG A  13     -65.652   9.042 -33.887  1.00 20.86           C  
ATOM    190  CB  ARG A  13     -67.081  11.099 -33.680  1.00 20.86           C  
ATOM    191  HB2 ARG A  13     -66.307  11.241 -32.926  1.00 20.86           H  
ATOM    192  HB3 ARG A  13     -68.005  10.832 -33.167  1.00 20.86           H  
ATOM    193  O   ARG A  13     -64.459   9.210 -34.115  1.00 20.86           O  
ATOM    194  CG  ARG A  13     -67.254  12.429 -34.421  1.00 20.86           C  
ATOM    195  HG2 ARG A  13     -66.333  12.669 -34.952  1.00 20.86           H  
ATOM    196  HG3 ARG A  13     -68.073  12.349 -35.135  1.00 20.86           H  
ATOM    197  CD  ARG A  13     -67.553  13.539 -33.409  1.00 20.86           C  
ATOM    198  HD2 ARG A  13     -66.754  13.563 -32.669  1.00 20.86           H  
ATOM    199  HD3 ARG A  13     -68.493  13.308 -32.907  1.00 20.86           H  
ATOM    200  NE  ARG A  13     -67.649  14.856 -34.061  1.00 20.86           N  
ATOM    201  HE  ARG A  13     -67.464  14.890 -35.054  1.00 20.86           H  
ATOM    202  NH1 ARG A  13     -68.193  16.067 -32.187  1.00 20.86           N  
ATOM    203 HH11 ARG A  13     -68.418  16.949 -31.748  1.00 20.86           H  
ATOM    204 HH12 ARG A  13     -68.154  15.221 -31.637  1.00 20.86           H  
ATOM    205  NH2 ARG A  13     -67.995  17.105 -34.152  1.00 20.86           N  
ATOM    206 HH21 ARG A  13     -68.228  17.976 -33.697  1.00 20.86           H  
ATOM    207 HH22 ARG A  13     -67.812  17.099 -35.145  1.00 20.86           H  
ATOM    208  CZ  ARG A  13     -67.944  15.998 -33.466  1.00 20.86           C  
ATOM    209  N   PRO A  14     -66.044   8.219 -32.898  1.00 23.69           N  
ATOM    210  CA  PRO A  14     -65.326   8.256 -31.612  1.00 23.69           C  
ATOM    211  HA  PRO A  14     -64.894   9.247 -31.475  1.00 23.69           H  
ATOM    212  C   PRO A  14     -64.165   7.260 -31.417  1.00 23.69           C  
ATOM    213  CB  PRO A  14     -66.427   8.075 -30.558  1.00 23.69           C  
ATOM    214  HB2 PRO A  14     -66.070   7.604 -29.642  1.00 23.69           H  
ATOM    215  HB3 PRO A  14     -66.870   9.044 -30.328  1.00 23.69           H  
ATOM    216  O   PRO A  14     -63.628   7.182 -30.317  1.00 23.69           O  
ATOM    217  CG  PRO A  14     -67.459   7.205 -31.271  1.00 23.69           C  
ATOM    218  HG2 PRO A  14     -67.145   6.162 -31.236  1.00 23.69           H  
ATOM    219  HG3 PRO A  14     -68.455   7.322 -30.845  1.00 23.69           H  
ATOM    220  CD  PRO A  14     -67.395   7.709 -32.708  1.00 23.69           C  
ATOM    221  HD2 PRO A  14     -68.126   8.508 -32.827  1.00 23.69           H  
ATOM    222  HD3 PRO A  14     -67.609   6.899 -33.406  1.00 23.69           H  
ATOM    223  N   ALA A  15     -63.801   6.452 -32.415  1.00 21.69           N  
ATOM    224  H   ALA A  15     -64.218   6.599 -33.323  1.00 21.69           H  
ATOM    225  CA  ALA A  15     -63.137   5.168 -32.152  1.00 21.69           C  
ATOM    226  HA  ALA A  15     -63.686   4.671 -31.353  1.00 21.69           H  
ATOM    227  C   ALA A  15     -61.665   5.227 -31.678  1.00 21.69           C  
ATOM    228  CB  ALA A  15     -63.276   4.298 -33.408  1.00 21.69           C  
ATOM    229  HB1 ALA A  15     -62.841   3.316 -33.222  1.00 21.69           H  
ATOM    230  HB2 ALA A  15     -64.329   4.171 -33.657  1.00 21.69           H  
ATOM    231  HB3 ALA A  15     -62.762   4.762 -34.251  1.00 21.69           H  
ATOM    232  O   ALA A  15     -61.310   4.602 -30.679  1.00 21.69           O  
ATOM    233  N   ALA A  16     -60.781   5.871 -32.447  1.00 22.61           N  
ATOM    234  H   ALA A  16     -61.140   6.427 -33.210  1.00 22.61           H  
ATOM    235  CA  ALA A  16     -59.377   5.440 -32.530  1.00 22.61           C  
ATOM    236  HA  ALA A  16     -59.344   4.359 -32.397  1.00 22.61           H  
ATOM    237  C   ALA A  16     -58.418   6.030 -31.476  1.00 22.61           C  
ATOM    238  CB  ALA A  16     -58.884   5.741 -33.951  1.00 22.61           C  
ATOM    239  HB1 ALA A  16     -58.884   6.817 -34.125  1.00 22.61           H  
ATOM    240  HB2 ALA A  16     -57.868   5.367 -34.072  1.00 22.61           H  
ATOM    241  HB3 ALA A  16     -59.528   5.254 -34.683  1.00 22.61           H  
ATOM    242  O   ALA A  16     -57.374   5.433 -31.198  1.00 22.61           O  
ATOM    243  N   ASP A  17     -58.742   7.182 -30.887  1.00 24.06           N  
ATOM    244  H   ASP A  17     -59.605   7.630 -31.160  1.00 24.06           H  
ATOM    245  CA  ASP A  17     -57.763   7.998 -30.142  1.00 24.06           C  
ATOM    246  HA  ASP A  17     -56.882   8.140 -30.768  1.00 24.06           H  
ATOM    247  C   ASP A  17     -57.243   7.355 -28.849  1.00 24.06           C  
ATOM    248  CB  ASP A  17     -58.378   9.371 -29.816  1.00 24.06           C  
ATOM    249  HB2 ASP A  17     -57.921   9.757 -28.905  1.00 24.06           H  
ATOM    250  HB3 ASP A  17     -59.444   9.258 -29.617  1.00 24.06           H  
ATOM    251  O   ASP A  17     -56.167   7.705 -28.355  1.00 24.06           O  
ATOM    252  CG  ASP A  17     -58.159  10.429 -30.901  1.00 24.06           C  
ATOM    253  OD1 ASP A  17     -57.314  10.199 -31.793  1.00 24.06           O  
ATOM    254  OD2 ASP A  17     -58.838  11.473 -30.800  1.00 24.06           O  
ATOM    255  N   ASN A  18     -57.979   6.396 -28.285  1.00 23.63           N  
ATOM    256  H   ASN A  18     -58.845   6.144 -28.739  1.00 23.63           H  
ATOM    257  CA  ASN A  18     -57.646   5.830 -26.978  1.00 23.63           C  
ATOM    258  HA  ASN A  18     -57.563   6.644 -26.258  1.00 23.63           H  
ATOM    259  C   ASN A  18     -56.289   5.113 -26.955  1.00 23.63           C  
ATOM    260  CB  ASN A  18     -58.778   4.884 -26.542  1.00 23.63           C  
ATOM    261  HB2 ASN A  18     -58.413   4.222 -25.757  1.00 23.63           H  
ATOM    262  HB3 ASN A  18     -59.096   4.269 -27.384  1.00 23.63           H  
ATOM    263  O   ASN A  18     -55.582   5.167 -25.946  1.00 23.63           O  
ATOM    264  CG  ASN A  18     -59.970   5.626 -25.964  1.00 23.63           C  
ATOM    265  ND2 ASN A  18     -61.142   5.042 -26.026  1.00 23.63           N  
ATOM    266 HD21 ASN A  18     -61.263   4.169 -26.519  1.00 23.63           H  
ATOM    267 HD22 ASN A  18     -61.923   5.574 -25.670  1.00 23.63           H  
ATOM    268  OD1 ASN A  18     -59.862   6.713 -25.424  1.00 23.63           O  
ATOM    269  N   LEU A  19     -55.907   4.443 -28.049  1.00 24.79           N  
ATOM    270  H   LEU A  19     -56.489   4.495 -28.873  1.00 24.79           H  
ATOM    271  CA  LEU A  19     -54.734   3.565 -28.043  1.00 24.79           C  
ATOM    272  HA  LEU A  19     -54.781   2.962 -27.137  1.00 24.79           H  
ATOM    273  C   LEU A  19     -53.413   4.349 -27.997  1.00 24.79           C  
ATOM    274  CB  LEU A  19     -54.784   2.628 -29.265  1.00 24.79           C  
ATOM    275  HB2 LEU A  19     -54.289   3.120 -30.103  1.00 24.79           H  
ATOM    276  HB3 LEU A  19     -55.817   2.448 -29.560  1.00 24.79           H  
ATOM    277  O   LEU A  19     -52.451   3.907 -27.366  1.00 24.79           O  
ATOM    278  CG  LEU A  19     -54.109   1.274 -28.975  1.00 24.79           C  
ATOM    279  HG  LEU A  19     -53.250   1.421 -28.321  1.00 24.79           H  
ATOM    280  CD1 LEU A  19     -55.094   0.313 -28.305  1.00 24.79           C  
ATOM    281 HD11 LEU A  19     -55.937   0.114 -28.966  1.00 24.79           H  
ATOM    282 HD12 LEU A  19     -55.464   0.744 -27.375  1.00 24.79           H  
ATOM    283 HD13 LEU A  19     -54.593  -0.628 -28.076  1.00 24.79           H  
ATOM    284  CD2 LEU A  19     -53.606   0.627 -30.265  1.00 24.79           C  
ATOM    285 HD21 LEU A  19     -52.869   1.275 -30.740  1.00 24.79           H  
ATOM    286 HD22 LEU A  19     -54.439   0.469 -30.949  1.00 24.79           H  
ATOM    287 HD23 LEU A  19     -53.144  -0.334 -30.039  1.00 24.79           H  
ATOM    288  N   GLN A  20     -53.351   5.520 -28.644  1.00 24.36           N  
ATOM    289  H   GLN A  20     -54.184   5.877 -29.090  1.00 24.36           H  
ATOM    290  CA  GLN A  20     -52.115   6.310 -28.703  1.00 24.36           C  
ATOM    291  HA  GLN A  20     -51.306   5.663 -29.043  1.00 24.36           H  
ATOM    292  C   GLN A  20     -51.688   6.832 -27.326  1.00 24.36           C  
ATOM    293  CB  GLN A  20     -52.246   7.480 -29.687  1.00 24.36           C  
ATOM    294  HB2 GLN A  20     -53.238   7.927 -29.616  1.00 24.36           H  
ATOM    295  HB3 GLN A  20     -51.516   8.237 -29.400  1.00 24.36           H  
ATOM    296  O   GLN A  20     -50.492   6.831 -27.025  1.00 24.36           O  
ATOM    297  CG  GLN A  20     -51.946   7.080 -31.141  1.00 24.36           C  
ATOM    298  HG2 GLN A  20     -51.036   6.481 -31.172  1.00 24.36           H  
ATOM    299  HG3 GLN A  20     -52.770   6.484 -31.534  1.00 24.36           H  
ATOM    300  CD  GLN A  20     -51.737   8.299 -32.042  1.00 24.36           C  
ATOM    301  NE2 GLN A  20     -51.277   8.121 -33.260  1.00 24.36           N  
ATOM    302 HE21 GLN A  20     -51.223   8.966 -33.809  1.00 24.36           H  
ATOM    303 HE22 GLN A  20     -51.184   7.199 -33.663  1.00 24.36           H  
ATOM    304  OE1 GLN A  20     -51.941   9.436 -31.667  1.00 24.36           O  
ATOM    305  N   LYS A  21     -52.644   7.205 -26.463  1.00 24.03           N  
ATOM    306  H   LYS A  21     -53.603   7.167 -26.776  1.00 24.03           H  
ATOM    307  CA  LYS A  21     -52.355   7.706 -25.106  1.00 24.03           C  
ATOM    308  HA  LYS A  21     -51.711   8.583 -25.181  1.00 24.03           H  
ATOM    309  C   LYS A  21     -51.579   6.707 -24.247  1.00 24.03           C  
ATOM    310  CB  LYS A  21     -53.667   8.085 -24.397  1.00 24.03           C  
ATOM    311  HB2 LYS A  21     -53.601   7.810 -23.344  1.00 24.03           H  
ATOM    312  HB3 LYS A  21     -54.504   7.538 -24.831  1.00 24.03           H  
ATOM    313  O   LYS A  21     -50.730   7.105 -23.449  1.00 24.03           O  
ATOM    314  CG  LYS A  21     -53.931   9.593 -24.469  1.00 24.03           C  
ATOM    315  HG2 LYS A  21     -53.102  10.125 -24.003  1.00 24.03           H  
ATOM    316  HG3 LYS A  21     -54.011   9.898 -25.513  1.00 24.03           H  
ATOM    317  CD  LYS A  21     -55.232   9.935 -23.733  1.00 24.03           C  
ATOM    318  HD2 LYS A  21     -55.173   9.578 -22.705  1.00 24.03           H  
ATOM    319  HD3 LYS A  21     -56.059   9.436 -24.237  1.00 24.03           H  
ATOM    320  CE  LYS A  21     -55.459  11.449 -23.739  1.00 24.03           C  
ATOM    321  HE2 LYS A  21     -54.651  11.930 -23.188  1.00 24.03           H  
ATOM    322  HE3 LYS A  21     -55.414  11.798 -24.771  1.00 24.03           H  
ATOM    323  NZ  LYS A  21     -56.775  11.799 -23.148  1.00 24.03           N  
ATOM    324  HZ1 LYS A  21     -57.517  11.365 -23.679  1.00 24.03           H  
ATOM    325  HZ2 LYS A  21     -56.838  11.481 -22.191  1.00 24.03           H  
ATOM    326  HZ3 LYS A  21     -56.920  12.798 -23.173  1.00 24.03           H  
ATOM    327  N   LEU A  22     -51.842   5.410 -24.408  1.00 25.99           N  
ATOM    328  H   LEU A  22     -52.541   5.141 -25.086  1.00 25.99           H  
ATOM    329  CA  LEU A  22     -51.161   4.373 -23.629  1.00 25.99           C  
ATOM    330  HA  LEU A  22     -51.232   4.629 -22.572  1.00 25.99           H  
ATOM    331  C   LEU A  22     -49.664   4.309 -23.947  1.00 25.99           C  
ATOM    332  CB  LEU A  22     -51.856   3.020 -23.868  1.00 25.99           C  
ATOM    333  HB2 LEU A  22     -51.114   2.222 -23.905  1.00 25.99           H  
ATOM    334  HB3 LEU A  22     -52.358   3.036 -24.835  1.00 25.99           H  
ATOM    335  O   LEU A  22     -48.848   4.177 -23.034  1.00 25.99           O  
ATOM    336  CG  LEU A  22     -52.871   2.695 -22.759  1.00 25.99           C  
ATOM    337  HG  LEU A  22     -53.398   3.603 -22.469  1.00 25.99           H  
ATOM    338  CD1 LEU A  22     -53.900   1.687 -23.262  1.00 25.99           C  
ATOM    339 HD11 LEU A  22     -54.612   1.462 -22.468  1.00 25.99           H  
ATOM    340 HD12 LEU A  22     -53.407   0.766 -23.574  1.00 25.99           H  
ATOM    341 HD13 LEU A  22     -54.447   2.109 -24.106  1.00 25.99           H  
ATOM    342  CD2 LEU A  22     -52.164   2.105 -21.535  1.00 25.99           C  
ATOM    343 HD21 LEU A  22     -51.421   2.805 -21.154  1.00 25.99           H  
ATOM    344 HD22 LEU A  22     -51.672   1.168 -21.797  1.00 25.99           H  
ATOM    345 HD23 LEU A  22     -52.895   1.913 -20.750  1.00 25.99           H  
ATOM    346  N   LYS A  23     -49.282   4.465 -25.223  1.00 24.28           N  
ATOM    347  H   LYS A  23     -49.993   4.643 -25.918  1.00 24.28           H  
ATOM    348  CA  LYS A  23     -47.866   4.434 -25.620  1.00 24.28           C  
ATOM    349  HA  LYS A  23     -47.421   3.509 -25.252  1.00 24.28           H  
ATOM    350  C   LYS A  23     -47.056   5.547 -24.961  1.00 24.28           C  
ATOM    351  CB  LYS A  23     -47.706   4.495 -27.147  1.00 24.28           C  
ATOM    352  HB2 LYS A  23     -46.720   4.900 -27.372  1.00 24.28           H  
ATOM    353  HB3 LYS A  23     -48.450   5.164 -27.580  1.00 24.28           H  
ATOM    354  O   LYS A  23     -45.949   5.276 -24.501  1.00 24.28           O  
ATOM    355  CG  LYS A  23     -47.799   3.106 -27.795  1.00 24.28           C  
ATOM    356  HG2 LYS A  23     -47.104   2.431 -27.296  1.00 24.28           H  
ATOM    357  HG3 LYS A  23     -48.812   2.719 -27.686  1.00 24.28           H  
ATOM    358  CD  LYS A  23     -47.429   3.189 -29.283  1.00 24.28           C  
ATOM    359  HD2 LYS A  23     -46.441   3.639 -29.380  1.00 24.28           H  
ATOM    360  HD3 LYS A  23     -48.158   3.818 -29.794  1.00 24.28           H  
ATOM    361  CE  LYS A  23     -47.412   1.792 -29.913  1.00 24.28           C  
ATOM    362  HE2 LYS A  23     -48.400   1.348 -29.797  1.00 24.28           H  
ATOM    363  HE3 LYS A  23     -46.704   1.171 -29.363  1.00 24.28           H  
ATOM    364  NZ  LYS A  23     -47.038   1.841 -31.351  1.00 24.28           N  
ATOM    365  HZ1 LYS A  23     -47.032   0.912 -31.747  1.00 24.28           H  
ATOM    366  HZ2 LYS A  23     -46.119   2.242 -31.469  1.00 24.28           H  
ATOM    367  HZ3 LYS A  23     -47.700   2.399 -31.871  1.00 24.28           H  
ATOM    368  N   SER A  24     -47.599   6.765 -24.872  1.00 27.65           N  
ATOM    369  H   SER A  24     -48.516   6.928 -25.261  1.00 27.65           H  
ATOM    370  CA  SER A  24     -46.866   7.898 -24.285  1.00 27.65           C  
ATOM    371  HA  SER A  24     -45.905   7.981 -24.793  1.00 27.65           H  
ATOM    372  C   SER A  24     -46.555   7.715 -22.797  1.00 27.65           C  
ATOM    373  CB  SER A  24     -47.610   9.220 -24.499  1.00 27.65           C  
ATOM    374  HB2 SER A  24     -47.576   9.471 -25.559  1.00 27.65           H  
ATOM    375  HB3 SER A  24     -47.097  10.011 -23.951  1.00 27.65           H  
ATOM    376  O   SER A  24     -45.532   8.203 -22.316  1.00 27.65           O  
ATOM    377  OG  SER A  24     -48.968   9.180 -24.098  1.00 27.65           O  
ATOM    378  HG  SER A  24     -49.099   8.626 -23.325  1.00 27.65           H  
ATOM    379  N   LEU A  25     -47.410   6.993 -22.063  1.00 25.01           N  
ATOM    380  H   LEU A  25     -48.208   6.568 -22.513  1.00 25.01           H  
ATOM    381  CA  LEU A  25     -47.175   6.713 -20.645  1.00 25.01           C  
ATOM    382  HA  LEU A  25     -46.900   7.640 -20.141  1.00 25.01           H  
ATOM    383  C   LEU A  25     -45.998   5.756 -20.444  1.00 25.01           C  
ATOM    384  CB  LEU A  25     -48.462   6.156 -20.012  1.00 25.01           C  
ATOM    385  HB2 LEU A  25     -48.979   5.535 -20.744  1.00 25.01           H  
ATOM    386  HB3 LEU A  25     -48.207   5.516 -19.168  1.00 25.01           H  
ATOM    387  O   LEU A  25     -45.161   6.000 -19.579  1.00 25.01           O  
ATOM    388  CG  LEU A  25     -49.401   7.266 -19.513  1.00 25.01           C  
ATOM    389  HG  LEU A  25     -49.424   8.080 -20.238  1.00 25.01           H  
ATOM    390  CD1 LEU A  25     -50.819   6.722 -19.360  1.00 25.01           C  
ATOM    391 HD11 LEU A  25     -51.188   6.382 -20.327  1.00 25.01           H  
ATOM    392 HD12 LEU A  25     -51.478   7.509 -18.991  1.00 25.01           H  
ATOM    393 HD13 LEU A  25     -50.827   5.889 -18.657  1.00 25.01           H  
ATOM    394  CD2 LEU A  25     -48.940   7.809 -18.156  1.00 25.01           C  
ATOM    395 HD21 LEU A  25     -47.931   8.214 -18.232  1.00 25.01           H  
ATOM    396 HD22 LEU A  25     -48.949   7.014 -17.411  1.00 25.01           H  
ATOM    397 HD23 LEU A  25     -49.611   8.604 -17.832  1.00 25.01           H  
ATOM    398  N   LEU A  26     -45.901   4.708 -21.270  1.00 24.38           N  
ATOM    399  H   LEU A  26     -46.617   4.580 -21.970  1.00 24.38           H  
ATOM    400  CA  LEU A  26     -44.828   3.712 -21.164  1.00 24.38           C  
ATOM    401  HA  LEU A  26     -44.808   3.316 -20.149  1.00 24.38           H  
ATOM    402  C   LEU A  26     -43.442   4.304 -21.420  1.00 24.38           C  
ATOM    403  CB  LEU A  26     -45.082   2.578 -22.170  1.00 24.38           C  
ATOM    404  HB2 LEU A  26     -44.153   2.030 -22.330  1.00 24.38           H  
ATOM    405  HB3 LEU A  26     -45.369   3.017 -23.125  1.00 24.38           H  
ATOM    406  O   LEU A  26     -42.463   3.874 -20.811  1.00 24.38           O  
ATOM    407  CG  LEU A  26     -46.154   1.574 -21.723  1.00 24.38           C  
ATOM    408  HG  LEU A  26     -47.045   2.107 -21.392  1.00 24.38           H  
ATOM    409  CD1 LEU A  26     -46.529   0.686 -22.909  1.00 24.38           C  
ATOM    410 HD11 LEU A  26     -45.652   0.147 -23.269  1.00 24.38           H  
ATOM    411 HD12 LEU A  26     -47.289  -0.032 -22.599  1.00 24.38           H  
ATOM    412 HD13 LEU A  26     -46.939   1.300 -23.710  1.00 24.38           H  
ATOM    413  CD2 LEU A  26     -45.647   0.676 -20.591  1.00 24.38           C  
ATOM    414 HD21 LEU A  26     -46.416  -0.051 -20.330  1.00 24.38           H  
ATOM    415 HD22 LEU A  26     -45.429   1.270 -19.703  1.00 24.38           H  
ATOM    416 HD23 LEU A  26     -44.746   0.146 -20.900  1.00 24.38           H  
ATOM    417  N   THR A  27     -43.338   5.282 -22.321  1.00 24.75           N  
ATOM    418  H   THR A  27     -44.151   5.572 -22.845  1.00 24.75           H  
ATOM    419  CA  THR A  27     -42.051   5.931 -22.592  1.00 24.75           C  
ATOM    420  HA  THR A  27     -41.310   5.158 -22.797  1.00 24.75           H  
ATOM    421  C   THR A  27     -41.526   6.699 -21.389  1.00 24.75           C  
ATOM    422  CB  THR A  27     -42.114   6.867 -23.807  1.00 24.75           C  
ATOM    423  HB  THR A  27     -41.348   7.638 -23.722  1.00 24.75           H  
ATOM    424  O   THR A  27     -40.316   6.714 -21.173  1.00 24.75           O  
ATOM    425  CG2 THR A  27     -41.867   6.076 -25.088  1.00 24.75           C  
ATOM    426 HG21 THR A  27     -41.923   6.749 -25.943  1.00 24.75           H  
ATOM    427 HG22 THR A  27     -40.875   5.625 -25.059  1.00 24.75           H  
ATOM    428 HG23 THR A  27     -42.622   5.297 -25.195  1.00 24.75           H  
ATOM    429  OG1 THR A  27     -43.378   7.474 -23.968  1.00 24.75           O  
ATOM    430  HG1 THR A  27     -43.621   7.968 -23.181  1.00 24.75           H  
ATOM    431  N   ASN A  28     -42.408   7.304 -20.588  1.00 23.13           N  
ATOM    432  H   ASN A  28     -43.398   7.178 -20.745  1.00 23.13           H  
ATOM    433  CA  ASN A  28     -41.966   8.129 -19.469  1.00 23.13           C  
ATOM    434  HA  ASN A  28     -41.145   8.761 -19.809  1.00 23.13           H  
ATOM    435  C   ASN A  28     -41.373   7.306 -18.330  1.00 23.13           C  
ATOM    436  CB  ASN A  28     -43.117   9.020 -18.973  1.00 23.13           C  
ATOM    437  HB2 ASN A  28     -43.017   9.171 -17.898  1.00 23.13           H  
ATOM    438  HB3 ASN A  28     -44.076   8.535 -19.152  1.00 23.13           H  
ATOM    439  O   ASN A  28     -40.438   7.771 -17.694  1.00 23.13           O  
ATOM    440  CG  ASN A  28     -43.113  10.402 -19.601  1.00 23.13           C  
ATOM    441  ND2 ASN A  28     -44.206  11.118 -19.494  1.00 23.13           N  
ATOM    442 HD21 ASN A  28     -45.020  10.749 -19.025  1.00 23.13           H  
ATOM    443 HD22 ASN A  28     -44.177  12.036 -19.914  1.00 23.13           H  
ATOM    444  OD1 ASN A  28     -42.141  10.877 -20.161  1.00 23.13           O  
ATOM    445  N   THR A  29     -41.852   6.090 -18.064  1.00 23.87           N  
ATOM    446  H   THR A  29     -42.653   5.730 -18.562  1.00 23.87           H  
ATOM    447  CA  THR A  29     -41.320   5.287 -16.948  1.00 23.87           C  
ATOM    448  HA  THR A  29     -41.196   5.953 -16.094  1.00 23.87           H  
ATOM    449  C   THR A  29     -39.932   4.718 -17.210  1.00 23.87           C  
ATOM    450  CB  THR A  29     -42.261   4.151 -16.519  1.00 23.87           C  
ATOM    451  HB  THR A  29     -41.718   3.207 -16.488  1.00 23.87           H  
ATOM    452  O   THR A  29     -39.246   4.353 -16.262  1.00 23.87           O  
ATOM    453  CG2 THR A  29     -42.828   4.425 -15.129  1.00 23.87           C  
ATOM    454 HG21 THR A  29     -42.012   4.493 -14.410  1.00 23.87           H  
ATOM    455 HG22 THR A  29     -43.486   3.609 -14.829  1.00 23.87           H  
ATOM    456 HG23 THR A  29     -43.387   5.361 -15.131  1.00 23.87           H  
ATOM    457  OG1 THR A  29     -43.352   4.009 -17.400  1.00 23.87           O  
ATOM    458  HG1 THR A  29     -43.957   3.373 -17.011  1.00 23.87           H  
ATOM    459  N   ARG A  30     -39.458   4.720 -18.463  1.00 23.74           N  
ATOM    460  H   ARG A  30     -40.073   5.044 -19.196  1.00 23.74           H  
ATOM    461  CA  ARG A  30     -38.032   4.504 -18.780  1.00 23.74           C  
ATOM    462  HA  ARG A  30     -37.668   3.678 -18.169  1.00 23.74           H  
ATOM    463  C   ARG A  30     -37.130   5.676 -18.367  1.00 23.74           C  
ATOM    464  CB  ARG A  30     -37.865   4.147 -20.266  1.00 23.74           C  
ATOM    465  HB2 ARG A  30     -36.932   4.561 -20.650  1.00 23.74           H  
ATOM    466  HB3 ARG A  30     -38.676   4.581 -20.851  1.00 23.74           H  
ATOM    467  O   ARG A  30     -35.966   5.723 -18.759  1.00 23.74           O  
ATOM    468  CG  ARG A  30     -37.823   2.632 -20.475  1.00 23.74           C  
ATOM    469  HG2 ARG A  30     -38.797   2.200 -20.247  1.00 23.74           H  
ATOM    470  HG3 ARG A  30     -37.066   2.194 -19.824  1.00 23.74           H  
ATOM    471  CD  ARG A  30     -37.448   2.360 -21.933  1.00 23.74           C  
ATOM    472  HD2 ARG A  30     -38.221   2.783 -22.574  1.00 23.74           H  
ATOM    473  HD3 ARG A  30     -36.501   2.855 -22.146  1.00 23.74           H  
ATOM    474  NE  ARG A  30     -37.312   0.919 -22.204  1.00 23.74           N  
ATOM    475  HE  ARG A  30     -37.473   0.293 -21.428  1.00 23.74           H  
ATOM    476  NH1 ARG A  30     -36.740   1.115 -24.418  1.00 23.74           N  
ATOM    477 HH11 ARG A  30     -36.460   0.691 -25.290  1.00 23.74           H  
ATOM    478 HH12 ARG A  30     -36.780   2.120 -24.326  1.00 23.74           H  
ATOM    479  NH2 ARG A  30     -36.888  -0.910 -23.491  1.00 23.74           N  
ATOM    480 HH21 ARG A  30     -36.615  -1.321 -24.372  1.00 23.74           H  
ATOM    481 HH22 ARG A  30     -37.044  -1.510 -22.694  1.00 23.74           H  
ATOM    482  CZ  ARG A  30     -36.982   0.383 -23.365  1.00 23.74           C  
ATOM    483  N   GLN A  31     -37.659   6.629 -17.604  1.00 22.02           N  
ATOM    484  H   GLN A  31     -38.644   6.567 -17.387  1.00 22.02           H  
ATOM    485  CA  GLN A  31     -36.895   7.654 -16.913  1.00 22.02           C  
ATOM    486  HA  GLN A  31     -36.346   8.235 -17.655  1.00 22.02           H  
ATOM    487  C   GLN A  31     -35.843   7.079 -15.946  1.00 22.02           C  
ATOM    488  CB  GLN A  31     -37.885   8.582 -16.172  1.00 22.02           C  
ATOM    489  HB2 GLN A  31     -37.500   8.910 -15.206  1.00 22.02           H  
ATOM    490  HB3 GLN A  31     -38.802   8.047 -15.925  1.00 22.02           H  
ATOM    491  O   GLN A  31     -35.524   5.895 -15.927  1.00 22.02           O  
ATOM    492  CG  GLN A  31     -38.192   9.849 -16.978  1.00 22.02           C  
ATOM    493  HG2 GLN A  31     -38.744   9.599 -17.884  1.00 22.02           H  
ATOM    494  HG3 GLN A  31     -37.256  10.323 -17.276  1.00 22.02           H  
ATOM    495  CD  GLN A  31     -38.978  10.865 -16.158  1.00 22.02           C  
ATOM    496  NE2 GLN A  31     -39.499  11.899 -16.776  1.00 22.02           N  
ATOM    497 HE21 GLN A  31     -39.487  11.961 -17.784  1.00 22.02           H  
ATOM    498 HE22 GLN A  31     -40.015  12.540 -16.190  1.00 22.02           H  
ATOM    499  OE1 GLN A  31     -39.098  10.790 -14.948  1.00 22.02           O  
ATOM    500  N   GLN A  32     -35.314   8.000 -15.140  1.00 23.68           N  
ATOM    501  H   GLN A  32     -35.745   8.910 -15.222  1.00 23.68           H  
ATOM    502  CA  GLN A  32     -34.293   7.931 -14.108  1.00 23.68           C  
ATOM    503  HA  GLN A  32     -33.334   7.785 -14.604  1.00 23.68           H  
ATOM    504  C   GLN A  32     -34.443   6.817 -13.050  1.00 23.68           C  
ATOM    505  CB  GLN A  32     -34.269   9.289 -13.380  1.00 23.68           C  
ATOM    506  HB2 GLN A  32     -33.514   9.254 -12.594  1.00 23.68           H  
ATOM    507  HB3 GLN A  32     -35.240   9.435 -12.907  1.00 23.68           H  
ATOM    508  O   GLN A  32     -34.262   7.076 -11.868  1.00 23.68           O  
ATOM    509  CG  GLN A  32     -33.935  10.528 -14.214  1.00 23.68           C  
ATOM    510  HG2 GLN A  32     -34.663  10.654 -15.016  1.00 23.68           H  
ATOM    511  HG3 GLN A  32     -32.943  10.410 -14.649  1.00 23.68           H  
ATOM    512  CD  GLN A  32     -33.962  11.781 -13.337  1.00 23.68           C  
ATOM    513  NE2 GLN A  32     -33.232  12.818 -13.678  1.00 23.68           N  
ATOM    514 HE21 GLN A  32     -33.338  13.614 -13.066  1.00 23.68           H  
ATOM    515 HE22 GLN A  32     -32.713  12.842 -14.544  1.00 23.68           H  
ATOM    516  OE1 GLN A  32     -34.639  11.873 -12.333  1.00 23.68           O  
ATOM    517  N   ILE A  33     -34.524   5.549 -13.436  1.00 26.84           N  
ATOM    518  H   ILE A  33     -34.791   5.353 -14.390  1.00 26.84           H  
ATOM    519  CA  ILE A  33     -33.627   4.591 -12.780  1.00 26.84           C  
ATOM    520  HA  ILE A  33     -33.481   4.904 -11.746  1.00 26.84           H  
ATOM    521  C   ILE A  33     -32.257   4.724 -13.456  1.00 26.84           C  
ATOM    522  CB  ILE A  33     -34.170   3.151 -12.684  1.00 26.84           C  
ATOM    523  HB  ILE A  33     -34.020   2.650 -13.641  1.00 26.84           H  
ATOM    524  O   ILE A  33     -31.630   3.764 -13.882  1.00 26.84           O  
ATOM    525  CG1 ILE A  33     -35.678   3.117 -12.350  1.00 26.84           C  
ATOM    526 HG12 ILE A  33     -35.856   3.619 -11.398  1.00 26.84           H  
ATOM    527 HG13 ILE A  33     -36.229   3.650 -13.125  1.00 26.84           H  
ATOM    528  CG2 ILE A  33     -33.365   2.416 -11.588  1.00 26.84           C  
ATOM    529 HG21 ILE A  33     -32.294   2.491 -11.775  1.00 26.84           H  
ATOM    530 HG22 ILE A  33     -33.585   2.838 -10.607  1.00 26.84           H  
ATOM    531 HG23 ILE A  33     -33.614   1.355 -11.583  1.00 26.84           H  
ATOM    532  CD1 ILE A  33     -36.261   1.701 -12.288  1.00 26.84           C  
ATOM    533 HD11 ILE A  33     -37.345   1.764 -12.193  1.00 26.84           H  
ATOM    534 HD12 ILE A  33     -36.016   1.156 -13.200  1.00 26.84           H  
ATOM    535 HD13 ILE A  33     -35.873   1.163 -11.422  1.00 26.84           H  
ATOM    536  N   LYS A  34     -31.749   5.960 -13.555  1.00 29.31           N  
ATOM    537  H   LYS A  34     -32.329   6.682 -13.153  1.00 29.31           H  
ATOM    538  CA  LYS A  34     -30.330   6.135 -13.319  1.00 29.31           C  
ATOM    539  HA  LYS A  34     -29.736   5.424 -13.893  1.00 29.31           H  
ATOM    540  C   LYS A  34     -30.228   5.782 -11.849  1.00 29.31           C  
ATOM    541  CB  LYS A  34     -29.870   7.577 -13.602  1.00 29.31           C  
ATOM    542  HB2 LYS A  34     -28.920   7.732 -13.089  1.00 29.31           H  
ATOM    543  HB3 LYS A  34     -30.594   8.286 -13.200  1.00 29.31           H  
ATOM    544  O   LYS A  34     -30.596   6.608 -11.018  1.00 29.31           O  
ATOM    545  CG  LYS A  34     -29.658   7.832 -15.100  1.00 29.31           C  
ATOM    546  HG2 LYS A  34     -30.611   7.751 -15.623  1.00 29.31           H  
ATOM    547  HG3 LYS A  34     -28.975   7.078 -15.492  1.00 29.31           H  
ATOM    548  CD  LYS A  34     -29.054   9.224 -15.339  1.00 29.31           C  
ATOM    549  HD2 LYS A  34     -29.767   9.985 -15.020  1.00 29.31           H  
ATOM    550  HD3 LYS A  34     -28.142   9.319 -14.750  1.00 29.31           H  
ATOM    551  CE  LYS A  34     -28.720   9.400 -16.826  1.00 29.31           C  
ATOM    552  HE2 LYS A  34     -28.070   8.578 -17.126  1.00 29.31           H  
ATOM    553  HE3 LYS A  34     -29.640   9.320 -17.405  1.00 29.31           H  
ATOM    554  NZ  LYS A  34     -28.045  10.696 -17.091  1.00 29.31           N  
ATOM    555  HZ1 LYS A  34     -28.637  11.473 -16.836  1.00 29.31           H  
ATOM    556  HZ2 LYS A  34     -27.187  10.753 -16.562  1.00 29.31           H  
ATOM    557  HZ3 LYS A  34     -27.807  10.773 -18.070  1.00 29.31           H  
ATOM    558  N   SER A  35     -29.812   4.553 -11.538  1.00 35.56           N  
ATOM    559  H   SER A  35     -29.625   3.899 -12.285  1.00 35.56           H  
ATOM    560  CA  SER A  35     -29.113   4.324 -10.279  1.00 35.56           C  
ATOM    561  HA  SER A  35     -29.804   4.374  -9.438  1.00 35.56           H  
ATOM    562  C   SER A  35     -28.115   5.465 -10.220  1.00 35.56           C  
ATOM    563  CB  SER A  35     -28.394   2.970 -10.284  1.00 35.56           C  
ATOM    564  HB2 SER A  35     -29.134   2.170 -10.269  1.00 35.56           H  
ATOM    565  HB3 SER A  35     -27.768   2.885  -9.395  1.00 35.56           H  
ATOM    566  O   SER A  35     -27.271   5.577 -11.112  1.00 35.56           O  
ATOM    567  OG  SER A  35     -27.594   2.833 -11.443  1.00 35.56           O  
ATOM    568  HG  SER A  35     -26.954   3.549 -11.457  1.00 35.56           H  
ATOM    569  N   GLN A  36     -28.371   6.436  -9.350  1.00 38.21           N  
ATOM    570  H   GLN A  36     -29.144   6.339  -8.707  1.00 38.21           H  
ATOM    571  CA  GLN A  36     -27.612   7.668  -9.342  1.00 38.21           C  
ATOM    572  HA  GLN A  36     -27.500   8.031 -10.363  1.00 38.21           H  
ATOM    573  C   GLN A  36     -26.264   7.238  -8.802  1.00 38.21           C  
ATOM    574  CB  GLN A  36     -28.357   8.717  -8.499  1.00 38.21           C  
ATOM    575  HB2 GLN A  36     -29.428   8.595  -8.658  1.00 38.21           H  
ATOM    576  HB3 GLN A  36     -28.162   8.562  -7.438  1.00 38.21           H  
ATOM    577  O   GLN A  36     -26.113   7.124  -7.590  1.00 38.21           O  
ATOM    578  CG  GLN A  36     -28.003  10.154  -8.896  1.00 38.21           C  
ATOM    579  HG2 GLN A  36     -28.235  10.295  -9.951  1.00 38.21           H  
ATOM    580  HG3 GLN A  36     -26.937  10.325  -8.746  1.00 38.21           H  
ATOM    581  CD  GLN A  36     -28.784  11.178  -8.073  1.00 38.21           C  
ATOM    582  NE2 GLN A  36     -29.090  12.335  -8.621  1.00 38.21           N  
ATOM    583 HE21 GLN A  36     -28.813  12.551  -9.567  1.00 38.21           H  
ATOM    584 HE22 GLN A  36     -29.625  12.956  -8.032  1.00 38.21           H  
ATOM    585  OE1 GLN A  36     -29.136  10.982  -6.924  1.00 38.21           O  
ATOM    586  N   THR A  37     -25.365   6.846  -9.707  1.00 51.69           N  
ATOM    587  H   THR A  37     -25.638   6.753 -10.675  1.00 51.69           H  
ATOM    588  CA  THR A  37     -24.063   6.318  -9.355  1.00 51.69           C  
ATOM    589  HA  THR A  37     -24.194   5.395  -8.790  1.00 51.69           H  
ATOM    590  C   THR A  37     -23.447   7.375  -8.476  1.00 51.69           C  
ATOM    591  CB  THR A  37     -23.187   6.065 -10.587  1.00 51.69           C  
ATOM    592  HB  THR A  37     -22.594   6.945 -10.838  1.00 51.69           H  
ATOM    593  O   THR A  37     -23.274   8.516  -8.922  1.00 51.69           O  
ATOM    594  CG2 THR A  37     -22.287   4.905 -10.260  1.00 51.69           C  
ATOM    595 HG21 THR A  37     -21.679   5.161  -9.392  1.00 51.69           H  
ATOM    596 HG22 THR A  37     -22.885   4.023 -10.031  1.00 51.69           H  
ATOM    597 HG23 THR A  37     -21.641   4.668 -11.105  1.00 51.69           H  
ATOM    598  OG1 THR A  37     -23.916   5.663 -11.723  1.00 51.69           O  
ATOM    599  HG1 THR A  37     -23.234   5.419 -12.353  1.00 51.69           H  
ATOM    600  N   GLN A  38     -23.320   7.067  -7.186  1.00 62.25           N  
ATOM    601  H   GLN A  38     -23.527   6.135  -6.855  1.00 62.25           H  
ATOM    602  CA  GLN A  38     -23.082   8.107  -6.210  1.00 62.25           C  
ATOM    603  HA  GLN A  38     -23.699   8.961  -6.487  1.00 62.25           H  
ATOM    604  C   GLN A  38     -21.620   8.495  -6.377  1.00 62.25           C  
ATOM    605  CB  GLN A  38     -23.523   7.661  -4.805  1.00 62.25           C  
ATOM    606  HB2 GLN A  38     -24.424   7.053  -4.895  1.00 62.25           H  
ATOM    607  HB3 GLN A  38     -22.749   7.058  -4.332  1.00 62.25           H  
ATOM    608  O   GLN A  38     -20.711   7.806  -5.926  1.00 62.25           O  
ATOM    609  CG  GLN A  38     -23.859   8.886  -3.940  1.00 62.25           C  
ATOM    610  HG2 GLN A  38     -24.562   9.525  -4.473  1.00 62.25           H  
ATOM    611  HG3 GLN A  38     -22.945   9.452  -3.756  1.00 62.25           H  
ATOM    612  CD  GLN A  38     -24.481   8.511  -2.598  1.00 62.25           C  
ATOM    613  NE2 GLN A  38     -25.767   8.261  -2.531  1.00 62.25           N  
ATOM    614 HE21 GLN A  38     -26.014   7.773  -1.683  1.00 62.25           H  
ATOM    615 HE22 GLN A  38     -26.255   8.071  -3.395  1.00 62.25           H  
ATOM    616  OE1 GLN A  38     -23.855   8.511  -1.557  1.00 62.25           O  
ATOM    617  N   GLN A  39     -21.404   9.550  -7.160  1.00 71.45           N  
ATOM    618  H   GLN A  39     -22.190   9.928  -7.670  1.00 71.45           H  
ATOM    619  CA  GLN A  39     -20.076  10.026  -7.469  1.00 71.45           C  
ATOM    620  HA  GLN A  39     -19.409   9.165  -7.455  1.00 71.45           H  
ATOM    621  C   GLN A  39     -19.641  10.998  -6.391  1.00 71.45           C  
ATOM    622  CB  GLN A  39     -19.982  10.629  -8.870  1.00 71.45           C  
ATOM    623  HB2 GLN A  39     -20.541  11.564  -8.904  1.00 71.45           H  
ATOM    624  HB3 GLN A  39     -20.410   9.933  -9.591  1.00 71.45           H  
ATOM    625  O   GLN A  39     -20.343  11.938  -6.004  1.00 71.45           O  
ATOM    626  CG  GLN A  39     -18.508  10.877  -9.237  1.00 71.45           C  
ATOM    627  HG2 GLN A  39     -18.053  11.560  -8.521  1.00 71.45           H  
ATOM    628  HG3 GLN A  39     -17.973   9.928  -9.204  1.00 71.45           H  
ATOM    629  CD  GLN A  39     -18.347  11.495 -10.619  1.00 71.45           C  
ATOM    630  NE2 GLN A  39     -17.288  11.196 -11.332  1.00 71.45           N  
ATOM    631 HE21 GLN A  39     -16.714  10.413 -11.053  1.00 71.45           H  
ATOM    632 HE22 GLN A  39     -17.304  11.521 -12.288  1.00 71.45           H  
ATOM    633  OE1 GLN A  39     -19.153  12.276 -11.088  1.00 71.45           O  
ATOM    634  N   VAL A  40     -18.427  10.770  -5.936  1.00 74.27           N  
ATOM    635  H   VAL A  40     -17.955   9.945  -6.276  1.00 74.27           H  
ATOM    636  CA  VAL A  40     -17.847  11.449  -4.807  1.00 74.27           C  
ATOM    637  HA  VAL A  40     -18.497  12.266  -4.492  1.00 74.27           H  
ATOM    638  C   VAL A  40     -16.533  12.023  -5.221  1.00 74.27           C  
ATOM    639  CB  VAL A  40     -17.611  10.433  -3.687  1.00 74.27           C  
ATOM    640  HB  VAL A  40     -17.004   9.629  -4.103  1.00 74.27           H  
ATOM    641  O   VAL A  40     -15.636  11.268  -5.553  1.00 74.27           O  
ATOM    642  CG1 VAL A  40     -16.709  11.073  -2.604  1.00 74.27           C  
ATOM    643 HG11 VAL A  40     -17.103  12.003  -2.195  1.00 74.27           H  
ATOM    644 HG12 VAL A  40     -16.462  10.338  -1.838  1.00 74.27           H  
ATOM    645 HG13 VAL A  40     -15.722  11.294  -3.011  1.00 74.27           H  
ATOM    646  CG2 VAL A  40     -18.939   9.730  -3.349  1.00 74.27           C  
ATOM    647 HG21 VAL A  40     -18.888   9.149  -2.428  1.00 74.27           H  
ATOM    648 HG22 VAL A  40     -19.135   8.987  -4.122  1.00 74.27           H  
ATOM    649 HG23 VAL A  40     -19.797  10.402  -3.358  1.00 74.27           H  
ATOM    650  N   THR A  41     -16.355  13.328  -5.070  1.00 81.05           N  
ATOM    651  H   THR A  41     -17.143  13.909  -4.823  1.00 81.05           H  
ATOM    652  CA  THR A  41     -15.039  13.934  -5.247  1.00 81.05           C  
ATOM    653  HA  THR A  41     -14.336  13.176  -5.592  1.00 81.05           H  
ATOM    654  C   THR A  41     -14.509  14.467  -3.923  1.00 81.05           C  
ATOM    655  CB  THR A  41     -15.057  14.996  -6.342  1.00 81.05           C  
ATOM    656  HB  THR A  41     -15.679  15.834  -6.026  1.00 81.05           H  
ATOM    657  O   THR A  41     -15.094  15.362  -3.312  1.00 81.05           O  
ATOM    658  CG2 THR A  41     -13.652  15.502  -6.658  1.00 81.05           C  
ATOM    659 HG21 THR A  41     -12.998  14.663  -6.895  1.00 81.05           H  
ATOM    660 HG22 THR A  41     -13.246  16.027  -5.794  1.00 81.05           H  
ATOM    661 HG23 THR A  41     -13.694  16.179  -7.511  1.00 81.05           H  
ATOM    662  OG1 THR A  41     -15.578  14.478  -7.541  1.00 81.05           O  
ATOM    663  HG1 THR A  41     -14.966  13.830  -7.896  1.00 81.05           H  
ATOM    664  N   ILE A  42     -13.356  13.947  -3.508  1.00 82.61           N  
ATOM    665  H   ILE A  42     -12.955  13.207  -4.067  1.00 82.61           H  
ATOM    666  CA  ILE A  42     -12.534  14.468  -2.418  1.00 82.61           C  
ATOM    667  HA  ILE A  42     -13.112  15.165  -1.812  1.00 82.61           H  
ATOM    668  C   ILE A  42     -11.374  15.210  -3.066  1.00 82.61           C  
ATOM    669  CB  ILE A  42     -12.037  13.325  -1.509  1.00 82.61           C  
ATOM    670  HB  ILE A  42     -11.461  12.629  -2.120  1.00 82.61           H  
ATOM    671  O   ILE A  42     -10.565  14.615  -3.775  1.00 82.61           O  
ATOM    672  CG1 ILE A  42     -13.222  12.561  -0.875  1.00 82.61           C  
ATOM    673 HG12 ILE A  42     -13.623  13.139  -0.042  1.00 82.61           H  
ATOM    674 HG13 ILE A  42     -14.029  12.429  -1.596  1.00 82.61           H  
ATOM    675  CG2 ILE A  42     -11.119  13.891  -0.405  1.00 82.61           C  
ATOM    676 HG21 ILE A  42     -10.723  13.079   0.205  1.00 82.61           H  
ATOM    677 HG22 ILE A  42     -10.264  14.408  -0.841  1.00 82.61           H  
ATOM    678 HG23 ILE A  42     -11.670  14.582   0.233  1.00 82.61           H  
ATOM    679  CD1 ILE A  42     -12.836  11.158  -0.393  1.00 82.61           C  
ATOM    680 HD11 ILE A  42     -13.682  10.706   0.124  1.00 82.61           H  
ATOM    681 HD12 ILE A  42     -11.979  11.187   0.280  1.00 82.61           H  
ATOM    682 HD13 ILE A  42     -12.581  10.538  -1.253  1.00 82.61           H  
ATOM    683  N   LYS A  43     -11.287  16.519  -2.844  1.00 86.08           N  
ATOM    684  H   LYS A  43     -11.939  16.951  -2.206  1.00 86.08           H  
ATOM    685  CA  LYS A  43     -10.185  17.323  -3.379  1.00 86.08           C  
ATOM    686  HA  LYS A  43      -9.714  16.781  -4.199  1.00 86.08           H  
ATOM    687  C   LYS A  43      -9.100  17.514  -2.334  1.00 86.08           C  
ATOM    688  CB  LYS A  43     -10.706  18.652  -3.939  1.00 86.08           C  
ATOM    689  HB2 LYS A  43     -11.233  19.194  -3.154  1.00 86.08           H  
ATOM    690  HB3 LYS A  43      -9.859  19.249  -4.275  1.00 86.08           H  
ATOM    691  O   LYS A  43      -9.385  17.477  -1.144  1.00 86.08           O  
ATOM    692  CG  LYS A  43     -11.649  18.405  -5.125  1.00 86.08           C  
ATOM    693  HG2 LYS A  43     -12.576  17.968  -4.755  1.00 86.08           H  
ATOM    694  HG3 LYS A  43     -11.176  17.703  -5.812  1.00 86.08           H  
ATOM    695  CD  LYS A  43     -11.980  19.690  -5.891  1.00 86.08           C  
ATOM    696  HD2 LYS A  43     -11.053  20.148  -6.237  1.00 86.08           H  
ATOM    697  HD3 LYS A  43     -12.514  20.376  -5.234  1.00 86.08           H  
ATOM    698  CE  LYS A  43     -12.865  19.334  -7.090  1.00 86.08           C  
ATOM    699  HE2 LYS A  43     -13.787  18.882  -6.724  1.00 86.08           H  
ATOM    700  HE3 LYS A  43     -12.350  18.578  -7.683  1.00 86.08           H  
ATOM    701  NZ  LYS A  43     -13.172  20.512  -7.941  1.00 86.08           N  
ATOM    702  HZ1 LYS A  43     -13.686  21.213  -7.427  1.00 86.08           H  
ATOM    703  HZ2 LYS A  43     -13.734  20.223  -8.728  1.00 86.08           H  
ATOM    704  HZ3 LYS A  43     -12.321  20.911  -8.311  1.00 86.08           H  
ATOM    705  N   ASN A  44      -7.887  17.816  -2.779  1.00 87.57           N  
ATOM    706  H   ASN A  44      -7.726  17.782  -3.775  1.00 87.57           H  
ATOM    707  CA  ASN A  44      -6.809  18.283  -1.910  1.00 87.57           C  
ATOM    708  HA  ASN A  44      -5.952  18.430  -2.567  1.00 87.57           H  
ATOM    709  C   ASN A  44      -6.370  17.267  -0.829  1.00 87.57           C  
ATOM    710  CB  ASN A  44      -7.214  19.662  -1.348  1.00 87.57           C  
ATOM    711  HB2 ASN A  44      -7.756  19.518  -0.414  1.00 87.57           H  
ATOM    712  HB3 ASN A  44      -7.877  20.173  -2.046  1.00 87.57           H  
ATOM    713  O   ASN A  44      -5.966  17.657   0.266  1.00 87.57           O  
ATOM    714  CG  ASN A  44      -6.046  20.593  -1.120  1.00 87.57           C  
ATOM    715  ND2 ASN A  44      -6.022  21.302  -0.020  1.00 87.57           N  
ATOM    716 HD21 ASN A  44      -5.178  21.838   0.123  1.00 87.57           H  
ATOM    717 HD22 ASN A  44      -6.647  21.044   0.730  1.00 87.57           H  
ATOM    718  OD1 ASN A  44      -5.183  20.766  -1.957  1.00 87.57           O  
ATOM    719  N   LEU A  45      -6.468  15.965  -1.116  1.00 88.02           N  
ATOM    720  H   LEU A  45      -6.714  15.695  -2.057  1.00 88.02           H  
ATOM    721  CA  LEU A  45      -6.015  14.908  -0.214  1.00 88.02           C  
ATOM    722  HA  LEU A  45      -6.316  15.169   0.800  1.00 88.02           H  
ATOM    723  C   LEU A  45      -4.489  14.826  -0.249  1.00 88.02           C  
ATOM    724  CB  LEU A  45      -6.682  13.578  -0.608  1.00 88.02           C  
ATOM    725  HB2 LEU A  45      -7.761  13.720  -0.658  1.00 88.02           H  
ATOM    726  HB3 LEU A  45      -6.337  13.307  -1.606  1.00 88.02           H  
ATOM    727  O   LEU A  45      -3.900  14.594  -1.302  1.00 88.02           O  
ATOM    728  CG  LEU A  45      -6.376  12.413   0.353  1.00 88.02           C  
ATOM    729  HG  LEU A  45      -5.299  12.324   0.496  1.00 88.02           H  
ATOM    730  CD1 LEU A  45      -7.048  12.610   1.714  1.00 88.02           C  
ATOM    731 HD11 LEU A  45      -8.118  12.781   1.591  1.00 88.02           H  
ATOM    732 HD12 LEU A  45      -6.891  11.725   2.330  1.00 88.02           H  
ATOM    733 HD13 LEU A  45      -6.592  13.451   2.234  1.00 88.02           H  
ATOM    734  CD2 LEU A  45      -6.886  11.102  -0.242  1.00 88.02           C  
ATOM    735 HD21 LEU A  45      -6.645  10.274   0.425  1.00 88.02           H  
ATOM    736 HD22 LEU A  45      -6.401  10.923  -1.202  1.00 88.02           H  
ATOM    737 HD23 LEU A  45      -7.965  11.148  -0.391  1.00 88.02           H  
ATOM    738  N   TYR A  46      -3.839  15.013   0.896  1.00 90.84           N  
ATOM    739  H   TYR A  46      -4.365  15.164   1.746  1.00 90.84           H  
ATOM    740  CA  TYR A  46      -2.386  14.930   0.981  1.00 90.84           C  
ATOM    741  HA  TYR A  46      -1.960  15.240   0.027  1.00 90.84           H  
ATOM    742  C   TYR A  46      -1.942  13.486   1.237  1.00 90.84           C  
ATOM    743  CB  TYR A  46      -1.874  15.912   2.039  1.00 90.84           C  
ATOM    744  HB2 TYR A  46      -2.381  15.725   2.985  1.00 90.84           H  
ATOM    745  HB3 TYR A  46      -2.136  16.924   1.730  1.00 90.84           H  
ATOM    746  O   TYR A  46      -2.306  12.883   2.244  1.00 90.84           O  
ATOM    747  CG  TYR A  46      -0.374  15.844   2.239  1.00 90.84           C  
ATOM    748  CD1 TYR A  46       0.168  15.374   3.452  1.00 90.84           C  
ATOM    749  HD1 TYR A  46      -0.489  15.083   4.258  1.00 90.84           H  
ATOM    750  CD2 TYR A  46       0.479  16.223   1.188  1.00 90.84           C  
ATOM    751  HD2 TYR A  46       0.062  16.549   0.246  1.00 90.84           H  
ATOM    752  CE1 TYR A  46       1.563  15.285   3.618  1.00 90.84           C  
ATOM    753  HE1 TYR A  46       1.976  14.930   4.551  1.00 90.84           H  
ATOM    754  CE2 TYR A  46       1.871  16.137   1.346  1.00 90.84           C  
ATOM    755  HE2 TYR A  46       2.525  16.387   0.524  1.00 90.84           H  
ATOM    756  OH  TYR A  46       3.760  15.604   2.697  1.00 90.84           O  
ATOM    757  HH  TYR A  46       4.039  15.132   3.485  1.00 90.84           H  
ATOM    758  CZ  TYR A  46       2.413  15.665   2.559  1.00 90.84           C  
ATOM    759  N   VAL A  47      -1.119  12.935   0.351  1.00 93.26           N  
ATOM    760  H   VAL A  47      -0.845  13.484  -0.450  1.00 93.26           H  
ATOM    761  CA  VAL A  47      -0.544  11.595   0.495  1.00 93.26           C  
ATOM    762  HA  VAL A  47      -1.259  10.949   1.005  1.00 93.26           H  
ATOM    763  C   VAL A  47       0.716  11.700   1.357  1.00 93.26           C  
ATOM    764  CB  VAL A  47      -0.265  10.975  -0.889  1.00 93.26           C  
ATOM    765  HB  VAL A  47       0.489  11.569  -1.405  1.00 93.26           H  
ATOM    766  O   VAL A  47       1.785  12.059   0.868  1.00 93.26           O  
ATOM    767  CG1 VAL A  47       0.248   9.544  -0.743  1.00 93.26           C  
ATOM    768 HG11 VAL A  47      -0.478   8.928  -0.213  1.00 93.26           H  
ATOM    769 HG12 VAL A  47       1.192   9.551  -0.200  1.00 93.26           H  
ATOM    770 HG13 VAL A  47       0.438   9.113  -1.726  1.00 93.26           H  
ATOM    771  CG2 VAL A  47      -1.525  10.933  -1.764  1.00 93.26           C  
ATOM    772 HG21 VAL A  47      -1.295  10.461  -2.719  1.00 93.26           H  
ATOM    773 HG22 VAL A  47      -2.313  10.368  -1.264  1.00 93.26           H  
ATOM    774 HG23 VAL A  47      -1.879  11.944  -1.965  1.00 93.26           H  
ATOM    775  N   SER A  48       0.601  11.434   2.661  1.00 88.25           N  
ATOM    776  H   SER A  48      -0.305  11.179   3.028  1.00 88.25           H  
ATOM    777  CA  SER A  48       1.699  11.651   3.619  1.00 88.25           C  
ATOM    778  HA  SER A  48       2.191  12.593   3.374  1.00 88.25           H  
ATOM    779  C   SER A  48       2.782  10.575   3.605  1.00 88.25           C  
ATOM    780  CB  SER A  48       1.143  11.773   5.036  1.00 88.25           C  
ATOM    781  HB2 SER A  48       1.964  11.960   5.728  1.00 88.25           H  
ATOM    782  HB3 SER A  48       0.453  12.616   5.070  1.00 88.25           H  
ATOM    783  O   SER A  48       3.911  10.842   3.999  1.00 88.25           O  
ATOM    784  OG  SER A  48       0.455  10.596   5.420  1.00 88.25           O  
ATOM    785  HG  SER A  48       0.970  10.136   6.087  1.00 88.25           H  
ATOM    786  N   SER A  49       2.449   9.367   3.161  1.00 90.76           N  
ATOM    787  H   SER A  49       1.521   9.239   2.783  1.00 90.76           H  
ATOM    788  CA  SER A  49       3.360   8.224   3.078  1.00 90.76           C  
ATOM    789  HA  SER A  49       4.391   8.577   3.088  1.00 90.76           H  
ATOM    790  C   SER A  49       3.131   7.480   1.771  1.00 90.76           C  
ATOM    791  CB  SER A  49       3.172   7.294   4.279  1.00 90.76           C  
ATOM    792  HB2 SER A  49       3.302   7.859   5.202  1.00 90.76           H  
ATOM    793  HB3 SER A  49       3.923   6.505   4.246  1.00 90.76           H  
ATOM    794  O   SER A  49       2.124   7.700   1.096  1.00 90.76           O  
ATOM    795  OG  SER A  49       1.890   6.706   4.257  1.00 90.76           O  
ATOM    796  HG  SER A  49       1.214   7.380   4.357  1.00 90.76           H  
ATOM    797  N   PHE A  50       4.070   6.623   1.379  1.00 94.95           N  
ATOM    798  H   PHE A  50       4.825   6.387   2.008  1.00 94.95           H  
ATOM    799  CA  PHE A  50       3.918   5.847   0.156  1.00 94.95           C  
ATOM    800  HA  PHE A  50       3.741   6.518  -0.684  1.00 94.95           H  
ATOM    801  C   PHE A  50       2.717   4.920   0.321  1.00 94.95           C  
ATOM    802  CB  PHE A  50       5.203   5.080  -0.088  1.00 94.95           C  
ATOM    803  HB2 PHE A  50       5.321   4.363   0.725  1.00 94.95           H  
ATOM    804  HB3 PHE A  50       6.036   5.782  -0.063  1.00 94.95           H  
ATOM    805  O   PHE A  50       2.696   4.084   1.223  1.00 94.95           O  
ATOM    806  CG  PHE A  50       5.242   4.327  -1.392  1.00 94.95           C  
ATOM    807  CD1 PHE A  50       4.716   3.030  -1.454  1.00 94.95           C  
ATOM    808  HD1 PHE A  50       4.245   2.611  -0.577  1.00 94.95           H  
ATOM    809  CD2 PHE A  50       5.838   4.899  -2.528  1.00 94.95           C  
ATOM    810  HD2 PHE A  50       6.229   5.905  -2.493  1.00 94.95           H  
ATOM    811  CE1 PHE A  50       4.845   2.272  -2.627  1.00 94.95           C  
ATOM    812  HE1 PHE A  50       4.497   1.250  -2.653  1.00 94.95           H  
ATOM    813  CE2 PHE A  50       5.930   4.153  -3.713  1.00 94.95           C  
ATOM    814  HE2 PHE A  50       6.370   4.584  -4.600  1.00 94.95           H  
ATOM    815  CZ  PHE A  50       5.466   2.831  -3.754  1.00 94.95           C  
ATOM    816  HZ  PHE A  50       5.588   2.246  -4.653  1.00 94.95           H  
ATOM    817  N   THR A  51       1.691   5.119  -0.496  1.00 94.71           N  
ATOM    818  H   THR A  51       1.804   5.746  -1.280  1.00 94.71           H  
ATOM    819  CA  THR A  51       0.367   4.557  -0.232  1.00 94.71           C  
ATOM    820  HA  THR A  51       0.393   3.974   0.688  1.00 94.71           H  
ATOM    821  C   THR A  51      -0.036   3.624  -1.351  1.00 94.71           C  
ATOM    822  CB  THR A  51      -0.676   5.659  -0.016  1.00 94.71           C  
ATOM    823  HB  THR A  51      -0.731   6.302  -0.894  1.00 94.71           H  
ATOM    824  O   THR A  51       0.073   3.961  -2.529  1.00 94.71           O  
ATOM    825  CG2 THR A  51      -2.062   5.097   0.285  1.00 94.71           C  
ATOM    826 HG21 THR A  51      -2.733   5.912   0.554  1.00 94.71           H  
ATOM    827 HG22 THR A  51      -1.993   4.396   1.117  1.00 94.71           H  
ATOM    828 HG23 THR A  51      -2.464   4.590  -0.592  1.00 94.71           H  
ATOM    829  OG1 THR A  51      -0.325   6.440   1.102  1.00 94.71           O  
ATOM    830  HG1 THR A  51       0.553   6.801   0.957  1.00 94.71           H  
ATOM    831  N   LEU A  52      -0.542   2.462  -0.967  1.00 94.92           N  
ATOM    832  H   LEU A  52      -0.587   2.256   0.021  1.00 94.92           H  
ATOM    833  CA  LEU A  52      -1.165   1.519  -1.872  1.00 94.92           C  
ATOM    834  HA  LEU A  52      -0.979   1.833  -2.899  1.00 94.92           H  
ATOM    835  C   LEU A  52      -2.663   1.530  -1.657  1.00 94.92           C  
ATOM    836  CB  LEU A  52      -0.580   0.124  -1.670  1.00 94.92           C  
ATOM    837  HB2 LEU A  52      -1.014  -0.543  -2.415  1.00 94.92           H  
ATOM    838  HB3 LEU A  52      -0.866  -0.235  -0.681  1.00 94.92           H  
ATOM    839  O   LEU A  52      -3.118   1.516  -0.514  1.00 94.92           O  
ATOM    840  CG  LEU A  52       0.947   0.093  -1.779  1.00 94.92           C  
ATOM    841  HG  LEU A  52       1.404   0.778  -1.065  1.00 94.92           H  
ATOM    842  CD1 LEU A  52       1.403  -1.316  -1.473  1.00 94.92           C  
ATOM    843 HD11 LEU A  52       1.285  -1.514  -0.407  1.00 94.92           H  
ATOM    844 HD12 LEU A  52       2.443  -1.460  -1.764  1.00 94.92           H  
ATOM    845 HD13 LEU A  52       0.753  -1.977  -2.046  1.00 94.92           H  
ATOM    846  CD2 LEU A  52       1.412   0.437  -3.183  1.00 94.92           C  
ATOM    847 HD21 LEU A  52       0.959   1.369  -3.520  1.00 94.92           H  
ATOM    848 HD22 LEU A  52       2.490   0.599  -3.169  1.00 94.92           H  
ATOM    849 HD23 LEU A  52       1.147  -0.369  -3.867  1.00 94.92           H  
ATOM    850  N   VAL A  53      -3.418   1.539  -2.747  1.00 90.99           N  
ATOM    851  H   VAL A  53      -2.967   1.550  -3.650  1.00 90.99           H  
ATOM    852  CA  VAL A  53      -4.875   1.432  -2.688  1.00 90.99           C  
ATOM    853  HA  VAL A  53      -5.161   1.212  -1.659  1.00 90.99           H  
ATOM    854  C   VAL A  53      -5.308   0.263  -3.549  1.00 90.99           C  
ATOM    855  CB  VAL A  53      -5.590   2.735  -3.079  1.00 90.99           C  
ATOM    856  HB  VAL A  53      -5.565   2.867  -4.160  1.00 90.99           H  
ATOM    857  O   VAL A  53      -5.097   0.291  -4.756  1.00 90.99           O  
ATOM    858  CG1 VAL A  53      -7.046   2.633  -2.614  1.00 90.99           C  
ATOM    859 HG11 VAL A  53      -7.574   3.570  -2.791  1.00 90.99           H  
ATOM    860 HG12 VAL A  53      -7.092   2.402  -1.549  1.00 90.99           H  
ATOM    861 HG13 VAL A  53      -7.554   1.830  -3.146  1.00 90.99           H  
ATOM    862  CG2 VAL A  53      -4.949   3.981  -2.448  1.00 90.99           C  
ATOM    863 HG21 VAL A  53      -4.811   3.830  -1.377  1.00 90.99           H  
ATOM    864 HG22 VAL A  53      -5.579   4.853  -2.622  1.00 90.99           H  
ATOM    865 HG23 VAL A  53      -3.977   4.163  -2.908  1.00 90.99           H  
ATOM    866  N   CYS A  54      -5.854  -0.777  -2.929  1.00 86.38           N  
ATOM    867  H   CYS A  54      -6.067  -0.681  -1.947  1.00 86.38           H  
ATOM    868  CA  CYS A  54      -6.328  -1.980  -3.601  1.00 86.38           C  
ATOM    869  HA  CYS A  54      -5.867  -2.066  -4.585  1.00 86.38           H  
ATOM    870  C   CYS A  54      -7.844  -1.882  -3.782  1.00 86.38           C  
ATOM    871  CB  CYS A  54      -5.906  -3.192  -2.763  1.00 86.38           C  
ATOM    872  HB2 CYS A  54      -6.494  -3.226  -1.846  1.00 86.38           H  
ATOM    873  HB3 CYS A  54      -4.851  -3.098  -2.505  1.00 86.38           H  
ATOM    874  O   CYS A  54      -8.571  -1.832  -2.792  1.00 86.38           O  
ATOM    875  SG  CYS A  54      -6.134  -4.720  -3.712  1.00 86.38           S  
ATOM    876  HG  CYS A  54      -5.806  -5.561  -2.727  1.00 86.38           H  
ATOM    877  N   PHE A  55      -8.309  -1.837  -5.026  1.00 81.63           N  
ATOM    878  H   PHE A  55      -7.654  -1.964  -5.785  1.00 81.63           H  
ATOM    879  CA  PHE A  55      -9.721  -1.722  -5.392  1.00 81.63           C  
ATOM    880  HA  PHE A  55     -10.291  -1.360  -4.536  1.00 81.63           H  
ATOM    881  C   PHE A  55     -10.262  -3.087  -5.793  1.00 81.63           C  
ATOM    882  CB  PHE A  55      -9.903  -0.714  -6.532  1.00 81.63           C  
ATOM    883  HB2 PHE A  55      -9.406  -1.088  -7.428  1.00 81.63           H  
ATOM    884  HB3 PHE A  55     -10.965  -0.624  -6.760  1.00 81.63           H  
ATOM    885  O   PHE A  55      -9.657  -3.788  -6.607  1.00 81.63           O  
ATOM    886  CG  PHE A  55      -9.353   0.650  -6.196  1.00 81.63           C  
ATOM    887  CD1 PHE A  55     -10.146   1.578  -5.505  1.00 81.63           C  
ATOM    888  HD1 PHE A  55     -11.179   1.348  -5.289  1.00 81.63           H  
ATOM    889  CD2 PHE A  55      -8.016   0.948  -6.492  1.00 81.63           C  
ATOM    890  HD2 PHE A  55      -7.398   0.225  -7.004  1.00 81.63           H  
ATOM    891  CE1 PHE A  55      -9.590   2.788  -5.067  1.00 81.63           C  
ATOM    892  HE1 PHE A  55     -10.191   3.448  -4.458  1.00 81.63           H  
ATOM    893  CE2 PHE A  55      -7.480   2.177  -6.097  1.00 81.63           C  
ATOM    894  HE2 PHE A  55      -6.442   2.379  -6.314  1.00 81.63           H  
ATOM    895  CZ  PHE A  55      -8.264   3.108  -5.397  1.00 81.63           C  
ATOM    896  HZ  PHE A  55      -7.840   4.052  -5.086  1.00 81.63           H  
ATOM    897  N   ARG A  56     -11.408  -3.450  -5.220  1.00 75.92           N  
ATOM    898  H   ARG A  56     -11.813  -2.803  -4.558  1.00 75.92           H  
ATOM    899  CA  ARG A  56     -12.126  -4.712  -5.440  1.00 75.92           C  
ATOM    900  HA  ARG A  56     -11.552  -5.354  -6.108  1.00 75.92           H  
ATOM    901  C   ARG A  56     -13.489  -4.507  -6.099  1.00 75.92           C  
ATOM    902  CB  ARG A  56     -12.326  -5.411  -4.086  1.00 75.92           C  
ATOM    903  HB2 ARG A  56     -12.892  -4.746  -3.433  1.00 75.92           H  
ATOM    904  HB3 ARG A  56     -12.914  -6.315  -4.240  1.00 75.92           H  
ATOM    905  O   ARG A  56     -13.993  -5.469  -6.678  1.00 75.92           O  
ATOM    906  CG  ARG A  56     -11.013  -5.797  -3.389  1.00 75.92           C  
ATOM    907  HG2 ARG A  56     -10.443  -6.443  -4.056  1.00 75.92           H  
ATOM    908  HG3 ARG A  56     -10.422  -4.906  -3.179  1.00 75.92           H  
ATOM    909  CD  ARG A  56     -11.270  -6.549  -2.075  1.00 75.92           C  
ATOM    910  HD2 ARG A  56     -10.334  -7.005  -1.754  1.00 75.92           H  
ATOM    911  HD3 ARG A  56     -11.991  -7.346  -2.257  1.00 75.92           H  
ATOM    912  NE  ARG A  56     -11.793  -5.670  -1.015  1.00 75.92           N  
ATOM    913  HE  ARG A  56     -12.746  -5.351  -1.112  1.00 75.92           H  
ATOM    914  NH1 ARG A  56     -10.054  -5.740   0.491  1.00 75.92           N  
ATOM    915 HH11 ARG A  56      -9.692  -5.352   1.351  1.00 75.92           H  
ATOM    916 HH12 ARG A  56      -9.464  -6.294  -0.112  1.00 75.92           H  
ATOM    917  NH2 ARG A  56     -11.803  -4.498   0.935  1.00 75.92           N  
ATOM    918 HH21 ARG A  56     -12.696  -4.092   0.695  1.00 75.92           H  
ATOM    919 HH22 ARG A  56     -11.268  -4.152   1.719  1.00 75.92           H  
ATOM    920  CZ  ARG A  56     -11.222  -5.309   0.117  1.00 75.92           C  
ATOM    921  N   SER A  57     -14.081  -3.323  -5.928  1.00 77.47           N  
ATOM    922  H   SER A  57     -13.604  -2.640  -5.357  1.00 77.47           H  
ATOM    923  CA  SER A  57     -15.336  -2.855  -6.528  1.00 77.47           C  
ATOM    924  HA  SER A  57     -15.395  -3.215  -7.555  1.00 77.47           H  
ATOM    925  C   SER A  57     -15.375  -1.317  -6.495  1.00 77.47           C  
ATOM    926  CB  SER A  57     -16.541  -3.397  -5.752  1.00 77.47           C  
ATOM    927  HB2 SER A  57     -16.614  -2.894  -4.788  1.00 77.47           H  
ATOM    928  HB3 SER A  57     -16.398  -4.463  -5.575  1.00 77.47           H  
ATOM    929  O   SER A  57     -14.761  -0.707  -5.618  1.00 77.47           O  
ATOM    930  OG  SER A  57     -17.755  -3.232  -6.454  1.00 77.47           O  
ATOM    931  HG  SER A  57     -17.979  -2.302  -6.531  1.00 77.47           H  
ATOM    932  N   GLY A  58     -16.137  -0.693  -7.380  1.00 79.18           N  
ATOM    933  H   GLY A  58     -16.461  -1.276  -8.139  1.00 79.18           H  
ATOM    934  CA  GLY A  58     -16.117   0.731  -7.669  1.00 79.18           C  
ATOM    935  HA2 GLY A  58     -17.122   1.033  -7.963  1.00 79.18           H  
ATOM    936  HA3 GLY A  58     -15.865   1.288  -6.766  1.00 79.18           H  
ATOM    937  C   GLY A  58     -15.132   1.144  -8.772  1.00 79.18           C  
ATOM    938  O   GLY A  58     -14.108   0.515  -9.043  1.00 79.18           O  
ATOM    939  N   LYS A  59     -15.418   2.302  -9.364  1.00 80.63           N  
ATOM    940  H   LYS A  59     -16.244   2.784  -9.042  1.00 80.63           H  
ATOM    941  CA  LYS A  59     -14.504   3.035 -10.239  1.00 80.63           C  
ATOM    942  HA  LYS A  59     -13.720   2.363 -10.589  1.00 80.63           H  
ATOM    943  C   LYS A  59     -13.839   4.159  -9.470  1.00 80.63           C  
ATOM    944  CB  LYS A  59     -15.252   3.579 -11.455  1.00 80.63           C  
ATOM    945  HB2 LYS A  59     -14.612   4.280 -11.991  1.00 80.63           H  
ATOM    946  HB3 LYS A  59     -16.149   4.102 -11.123  1.00 80.63           H  
ATOM    947  O   LYS A  59     -14.451   4.820  -8.626  1.00 80.63           O  
ATOM    948  CG  LYS A  59     -15.645   2.449 -12.402  1.00 80.63           C  
ATOM    949  HG2 LYS A  59     -16.242   1.709 -11.870  1.00 80.63           H  
ATOM    950  HG3 LYS A  59     -14.746   1.969 -12.790  1.00 80.63           H  
ATOM    951  CD  LYS A  59     -16.461   3.025 -13.554  1.00 80.63           C  
ATOM    952  HD2 LYS A  59     -17.346   3.524 -13.159  1.00 80.63           H  
ATOM    953  HD3 LYS A  59     -15.852   3.742 -14.103  1.00 80.63           H  
ATOM    954  CE  LYS A  59     -16.871   1.875 -14.467  1.00 80.63           C  
ATOM    955  HE2 LYS A  59     -17.458   1.163 -13.887  1.00 80.63           H  
ATOM    956  HE3 LYS A  59     -15.968   1.369 -14.810  1.00 80.63           H  
ATOM    957  NZ  LYS A  59     -17.646   2.392 -15.612  1.00 80.63           N  
ATOM    958  HZ1 LYS A  59     -17.950   1.625 -16.195  1.00 80.63           H  
ATOM    959  HZ2 LYS A  59     -17.057   3.009 -16.153  1.00 80.63           H  
ATOM    960  HZ3 LYS A  59     -18.442   2.913 -15.272  1.00 80.63           H  
ATOM    961  N   LEU A  60     -12.585   4.424  -9.811  1.00 84.19           N  
ATOM    962  H   LEU A  60     -12.142   3.840 -10.507  1.00 84.19           H  
ATOM    963  CA  LEU A  60     -11.832   5.512  -9.212  1.00 84.19           C  
ATOM    964  HA  LEU A  60     -12.525   6.192  -8.717  1.00 84.19           H  
ATOM    965  C   LEU A  60     -11.089   6.310 -10.275  1.00 84.19           C  
ATOM    966  CB  LEU A  60     -10.917   4.941  -8.128  1.00 84.19           C  
ATOM    967  HB2 LEU A  60     -11.546   4.459  -7.379  1.00 84.19           H  
ATOM    968  HB3 LEU A  60     -10.301   4.157  -8.569  1.00 84.19           H  
ATOM    969  O   LEU A  60     -10.315   5.779 -11.061  1.00 84.19           O  
ATOM    970  CG  LEU A  60     -10.026   6.016  -7.471  1.00 84.19           C  
ATOM    971  HG  LEU A  60     -10.202   7.002  -7.902  1.00 84.19           H  
ATOM    972  CD1 LEU A  60     -10.296   6.146  -5.983  1.00 84.19           C  
ATOM    973 HD11 LEU A  60     -10.536   5.170  -5.561  1.00 84.19           H  
ATOM    974 HD12 LEU A  60     -11.155   6.806  -5.859  1.00 84.19           H  
ATOM    975 HD13 LEU A  60      -9.431   6.550  -5.457  1.00 84.19           H  
ATOM    976  CD2 LEU A  60      -8.563   5.684  -7.697  1.00 84.19           C  
ATOM    977 HD21 LEU A  60      -8.339   5.796  -8.758  1.00 84.19           H  
ATOM    978 HD22 LEU A  60      -7.917   6.348  -7.123  1.00 84.19           H  
ATOM    979 HD23 LEU A  60      -8.382   4.646  -7.418  1.00 84.19           H  
ATOM    980  N   THR A  61     -11.283   7.620 -10.253  1.00 85.44           N  
ATOM    981  H   THR A  61     -11.928   7.978  -9.563  1.00 85.44           H  
ATOM    982  CA  THR A  61     -10.428   8.576 -10.952  1.00 85.44           C  
ATOM    983  HA  THR A  61      -9.769   8.054 -11.646  1.00 85.44           H  
ATOM    984  C   THR A  61      -9.589   9.313  -9.926  1.00 85.44           C  
ATOM    985  CB  THR A  61     -11.261   9.568 -11.761  1.00 85.44           C  
ATOM    986  HB  THR A  61     -11.847  10.187 -11.082  1.00 85.44           H  
ATOM    987  O   THR A  61     -10.131   9.967  -9.039  1.00 85.44           O  
ATOM    988  CG2 THR A  61     -10.390  10.472 -12.629  1.00 85.44           C  
ATOM    989 HG21 THR A  61      -9.767   9.865 -13.286  1.00 85.44           H  
ATOM    990 HG22 THR A  61     -11.028  11.113 -13.238  1.00 85.44           H  
ATOM    991 HG23 THR A  61      -9.754  11.099 -12.005  1.00 85.44           H  
ATOM    992  OG1 THR A  61     -12.147   8.878 -12.606  1.00 85.44           O  
ATOM    993  HG1 THR A  61     -12.445   8.094 -12.138  1.00 85.44           H  
ATOM    994  N   ILE A  62      -8.270   9.254 -10.040  1.00 90.57           N  
ATOM    995  H   ILE A  62      -7.874   8.724 -10.803  1.00 90.57           H  
ATOM    996  CA  ILE A  62      -7.360  10.012  -9.181  1.00 90.57           C  
ATOM    997  HA  ILE A  62      -7.951  10.630  -8.505  1.00 90.57           H  
ATOM    998  C   ILE A  62      -6.530  10.960 -10.034  1.00 90.57           C  
ATOM    999  CB  ILE A  62      -6.536   9.064  -8.295  1.00 90.57           C  
ATOM   1000  HB  ILE A  62      -7.247   8.443  -7.750  1.00 90.57           H  
ATOM   1001  O   ILE A  62      -6.043  10.583 -11.096  1.00 90.57           O  
ATOM   1002  CG1 ILE A  62      -5.708   9.845  -7.255  1.00 90.57           C  
ATOM   1003 HG12 ILE A  62      -4.820  10.264  -7.730  1.00 90.57           H  
ATOM   1004 HG13 ILE A  62      -6.298  10.674  -6.865  1.00 90.57           H  
ATOM   1005  CG2 ILE A  62      -5.645   8.145  -9.145  1.00 90.57           C  
ATOM   1006 HG21 ILE A  62      -6.251   7.556  -9.833  1.00 90.57           H  
ATOM   1007 HG22 ILE A  62      -4.935   8.739  -9.721  1.00 90.57           H  
ATOM   1008 HG23 ILE A  62      -5.095   7.453  -8.507  1.00 90.57           H  
ATOM   1009  CD1 ILE A  62      -5.284   8.969  -6.070  1.00 90.57           C  
ATOM   1010 HD11 ILE A  62      -4.867   8.025  -6.420  1.00 90.57           H  
ATOM   1011 HD12 ILE A  62      -6.149   8.738  -5.449  1.00 90.57           H  
ATOM   1012 HD13 ILE A  62      -4.536   9.492  -5.473  1.00 90.57           H  
ATOM   1013  N   SER A  63      -6.372  12.201  -9.589  1.00 88.84           N  
ATOM   1014  H   SER A  63      -6.832  12.483  -8.735  1.00 88.84           H  
ATOM   1015  CA  SER A  63      -5.565  13.186 -10.299  1.00 88.84           C  
ATOM   1016  HA  SER A  63      -4.892  12.647 -10.966  1.00 88.84           H  
ATOM   1017  C   SER A  63      -4.677  13.988  -9.365  1.00 88.84           C  
ATOM   1018  CB  SER A  63      -6.432  14.096 -11.175  1.00 88.84           C  
ATOM   1019  HB2 SER A  63      -5.775  14.665 -11.834  1.00 88.84           H  
ATOM   1020  HB3 SER A  63      -7.081  13.480 -11.796  1.00 88.84           H  
ATOM   1021  O   SER A  63      -5.014  14.214  -8.205  1.00 88.84           O  
ATOM   1022  OG  SER A  63      -7.230  15.010 -10.438  1.00 88.84           O  
ATOM   1023  HG  SER A  63      -7.559  15.624 -11.098  1.00 88.84           H  
ATOM   1024  N   ASN A  64      -3.537  14.434  -9.875  1.00 88.06           N  
ATOM   1025  H   ASN A  64      -3.355  14.222 -10.846  1.00 88.06           H  
ATOM   1026  CA  ASN A  64      -2.725  15.483  -9.266  1.00 88.06           C  
ATOM   1027  HA  ASN A  64      -3.226  15.862  -8.375  1.00 88.06           H  
ATOM   1028  C   ASN A  64      -2.656  16.674 -10.247  1.00 88.06           C  
ATOM   1029  CB  ASN A  64      -1.379  14.871  -8.796  1.00 88.06           C  
ATOM   1030  HB2 ASN A  64      -0.816  15.613  -8.230  1.00 88.06           H  
ATOM   1031  HB3 ASN A  64      -1.589  14.045  -8.118  1.00 88.06           H  
ATOM   1032  O   ASN A  64      -3.529  16.834 -11.099  1.00 88.06           O  
ATOM   1033  CG  ASN A  64      -0.496  14.362  -9.920  1.00 88.06           C  
ATOM   1034  ND2 ASN A  64       0.395  13.430  -9.692  1.00 88.06           N  
ATOM   1035 HD21 ASN A  64       0.443  12.965  -8.797  1.00 88.06           H  
ATOM   1036 HD22 ASN A  64       0.852  13.065 -10.516  1.00 88.06           H  
ATOM   1037  OD1 ASN A  64      -0.566  14.848 -11.024  1.00 88.06           O  
ATOM   1038  N   ASN A  65      -1.647  17.537 -10.123  1.00 80.50           N  
ATOM   1039  H   ASN A  65      -0.950  17.367  -9.412  1.00 80.50           H  
ATOM   1040  CA  ASN A  65      -1.482  18.693 -11.013  1.00 80.50           C  
ATOM   1041  HA  ASN A  65      -2.448  19.182 -11.131  1.00 80.50           H  
ATOM   1042  C   ASN A  65      -1.010  18.336 -12.440  1.00 80.50           C  
ATOM   1043  CB  ASN A  65      -0.511  19.686 -10.352  1.00 80.50           C  
ATOM   1044  HB2 ASN A  65      -0.304  20.493 -11.055  1.00 80.50           H  
ATOM   1045  HB3 ASN A  65       0.433  19.184 -10.142  1.00 80.50           H  
ATOM   1046  O   ASN A  65      -0.951  19.223 -13.288  1.00 80.50           O  
ATOM   1047  CG  ASN A  65      -1.045  20.326  -9.083  1.00 80.50           C  
ATOM   1048  ND2 ASN A  65      -0.183  20.965  -8.328  1.00 80.50           N  
ATOM   1049 HD21 ASN A  65       0.776  21.060  -8.629  1.00 80.50           H  
ATOM   1050 HD22 ASN A  65      -0.558  21.426  -7.511  1.00 80.50           H  
ATOM   1051  OD1 ASN A  65      -2.215  20.275  -8.741  1.00 80.50           O  
ATOM   1052  N   HIS A  66      -0.642  17.081 -12.700  1.00 72.11           N  
ATOM   1053  H   HIS A  66      -0.758  16.389 -11.974  1.00 72.11           H  
ATOM   1054  CA  HIS A  66      -0.021  16.621 -13.947  1.00 72.11           C  
ATOM   1055  HA  HIS A  66      -0.052  17.412 -14.697  1.00 72.11           H  
ATOM   1056  C   HIS A  66      -0.741  15.412 -14.548  1.00 72.11           C  
ATOM   1057  CB  HIS A  66       1.448  16.268 -13.661  1.00 72.11           C  
ATOM   1058  HB2 HIS A  66       1.494  15.448 -12.945  1.00 72.11           H  
ATOM   1059  HB3 HIS A  66       1.914  15.923 -14.584  1.00 72.11           H  
ATOM   1060  O   HIS A  66      -1.012  15.382 -15.744  1.00 72.11           O  
ATOM   1061  CG  HIS A  66       2.240  17.433 -13.130  1.00 72.11           C  
ATOM   1062  CD2 HIS A  66       2.796  17.549 -11.887  1.00 72.11           C  
ATOM   1063  HD2 HIS A  66       2.773  16.791 -11.117  1.00 72.11           H  
ATOM   1064  ND1 HIS A  66       2.471  18.615 -13.790  1.00 72.11           N  
ATOM   1065  HD1 HIS A  66       2.108  18.855 -14.702  1.00 72.11           H  
ATOM   1066  CE1 HIS A  66       3.156  19.424 -12.966  1.00 72.11           C  
ATOM   1067  HE1 HIS A  66       3.462  20.432 -13.202  1.00 72.11           H  
ATOM   1068  NE2 HIS A  66       3.367  18.823 -11.783  1.00 72.11           N  
ATOM   1069  N   ASP A  67      -1.084  14.447 -13.703  1.00 72.95           N  
ATOM   1070  H   ASP A  67      -0.831  14.563 -12.732  1.00 72.95           H  
ATOM   1071  CA  ASP A  67      -1.594  13.142 -14.083  1.00 72.95           C  
ATOM   1072  HA  ASP A  67      -1.471  13.006 -15.157  1.00 72.95           H  
ATOM   1073  C   ASP A  67      -3.075  13.033 -13.719  1.00 72.95           C  
ATOM   1074  CB  ASP A  67      -0.787  12.040 -13.374  1.00 72.95           C  
ATOM   1075  HB2 ASP A  67      -1.076  11.072 -13.785  1.00 72.95           H  
ATOM   1076  HB3 ASP A  67      -1.052  12.042 -12.316  1.00 72.95           H  
ATOM   1077  O   ASP A  67      -3.514  13.507 -12.668  1.00 72.95           O  
ATOM   1078  CG  ASP A  67       0.732  12.201 -13.500  1.00 72.95           C  
ATOM   1079  OD1 ASP A  67       1.200  12.416 -14.635  1.00 72.95           O  
ATOM   1080  OD2 ASP A  67       1.404  12.107 -12.435  1.00 72.95           O  
ATOM   1081  N   THR A  68      -3.846  12.351 -14.563  1.00 79.19           N  
ATOM   1082  H   THR A  68      -3.423  11.990 -15.406  1.00 79.19           H  
ATOM   1083  CA  THR A  68      -5.175  11.836 -14.218  1.00 79.19           C  
ATOM   1084  HA  THR A  68      -5.331  11.910 -13.141  1.00 79.19           H  
ATOM   1085  C   THR A  68      -5.222  10.370 -14.604  1.00 79.19           C  
ATOM   1086  CB  THR A  68      -6.298  12.618 -14.909  1.00 79.19           C  
ATOM   1087  HB  THR A  68      -6.167  12.576 -15.990  1.00 79.19           H  
ATOM   1088  O   THR A  68      -4.984  10.028 -15.759  1.00 79.19           O  
ATOM   1089  CG2 THR A  68      -7.687  12.095 -14.539  1.00 79.19           C  
ATOM   1090 HG21 THR A  68      -7.806  12.076 -13.455  1.00 79.19           H  
ATOM   1091 HG22 THR A  68      -7.825  11.088 -14.933  1.00 79.19           H  
ATOM   1092 HG23 THR A  68      -8.446  12.741 -14.979  1.00 79.19           H  
ATOM   1093  OG1 THR A  68      -6.240  13.960 -14.482  1.00 79.19           O  
ATOM   1094  HG1 THR A  68      -5.321  14.228 -14.561  1.00 79.19           H  
ATOM   1095  N   ILE A  69      -5.506   9.510 -13.632  1.00 82.40           N  
ATOM   1096  H   ILE A  69      -5.710   9.868 -12.710  1.00 82.40           H  
ATOM   1097  CA  ILE A  69      -5.542   8.064 -13.814  1.00 82.40           C  
ATOM   1098  HA  ILE A  69      -5.320   7.835 -14.856  1.00 82.40           H  
ATOM   1099  C   ILE A  69      -6.944   7.565 -13.526  1.00 82.40           C  
ATOM   1100  CB  ILE A  69      -4.471   7.350 -12.968  1.00 82.40           C  
ATOM   1101  HB  ILE A  69      -4.685   7.497 -11.909  1.00 82.40           H  
ATOM   1102  O   ILE A  69      -7.483   7.758 -12.434  1.00 82.40           O  
ATOM   1103  CG1 ILE A  69      -3.103   7.988 -13.293  1.00 82.40           C  
ATOM   1104 HG12 ILE A  69      -3.020   8.929 -12.750  1.00 82.40           H  
ATOM   1105 HG13 ILE A  69      -3.052   8.213 -14.358  1.00 82.40           H  
ATOM   1106  CG2 ILE A  69      -4.494   5.840 -13.261  1.00 82.40           C  
ATOM   1107 HG21 ILE A  69      -5.482   5.417 -13.080  1.00 82.40           H  
ATOM   1108 HG22 ILE A  69      -4.221   5.651 -14.300  1.00 82.40           H  
ATOM   1109 HG23 ILE A  69      -3.793   5.324 -12.604  1.00 82.40           H  
ATOM   1110  CD1 ILE A  69      -1.880   7.146 -12.965  1.00 82.40           C  
ATOM   1111 HD11 ILE A  69      -1.823   6.281 -13.626  1.00 82.40           H  
ATOM   1112 HD12 ILE A  69      -1.008   7.775 -13.144  1.00 82.40           H  
ATOM   1113 HD13 ILE A  69      -1.908   6.807 -11.929  1.00 82.40           H  
ATOM   1114  N   TYR A  70      -7.502   6.903 -14.528  1.00 76.73           N  
ATOM   1115  H   TYR A  70      -6.964   6.771 -15.373  1.00 76.73           H  
ATOM   1116  CA  TYR A  70      -8.750   6.169 -14.441  1.00 76.73           C  
ATOM   1117  HA  TYR A  70      -9.376   6.595 -13.657  1.00 76.73           H  
ATOM   1118  C   TYR A  70      -8.421   4.726 -14.082  1.00 76.73           C  
ATOM   1119  CB  TYR A  70      -9.501   6.293 -15.768  1.00 76.73           C  
ATOM   1120  HB2 TYR A  70     -10.424   5.717 -15.704  1.00 76.73           H  
ATOM   1121  HB3 TYR A  70      -8.900   5.859 -16.567  1.00 76.73           H  
ATOM   1122  O   TYR A  70      -7.580   4.097 -14.722  1.00 76.73           O  
ATOM   1123  CG  TYR A  70      -9.836   7.730 -16.115  1.00 76.73           C  
ATOM   1124  CD1 TYR A  70     -11.024   8.303 -15.627  1.00 76.73           C  
ATOM   1125  HD1 TYR A  70     -11.700   7.712 -15.027  1.00 76.73           H  
ATOM   1126  CD2 TYR A  70      -8.946   8.506 -16.886  1.00 76.73           C  
ATOM   1127  HD2 TYR A  70      -8.034   8.068 -17.262  1.00 76.73           H  
ATOM   1128  CE1 TYR A  70     -11.332   9.646 -15.911  1.00 76.73           C  
ATOM   1129  HE1 TYR A  70     -12.245  10.074 -15.526  1.00 76.73           H  
ATOM   1130  CE2 TYR A  70      -9.246   9.852 -17.167  1.00 76.73           C  
ATOM   1131  HE2 TYR A  70      -8.570  10.453 -17.757  1.00 76.73           H  
ATOM   1132  OH  TYR A  70     -10.736  11.720 -16.956  1.00 76.73           O  
ATOM   1133  HH  TYR A  70     -11.596  11.959 -16.601  1.00 76.73           H  
ATOM   1134  CZ  TYR A  70     -10.441  10.422 -16.683  1.00 76.73           C  
ATOM   1135  N   CYS A  71      -9.032   4.244 -13.010  1.00 76.52           N  
ATOM   1136  H   CYS A  71      -9.705   4.820 -12.524  1.00 76.52           H  
ATOM   1137  CA  CYS A  71      -8.792   2.926 -12.455  1.00 76.52           C  
ATOM   1138  HA  CYS A  71      -8.006   2.416 -13.011  1.00 76.52           H  
ATOM   1139  C   CYS A  71     -10.074   2.115 -12.565  1.00 76.52           C  
ATOM   1140  CB  CYS A  71      -8.349   3.058 -10.995  1.00 76.52           C  
ATOM   1141  HB2 CYS A  71      -9.158   3.502 -10.415  1.00 76.52           H  
ATOM   1142  HB3 CYS A  71      -8.128   2.071 -10.589  1.00 76.52           H  
ATOM   1143  O   CYS A  71     -11.106   2.512 -12.015  1.00 76.52           O  
ATOM   1144  SG  CYS A  71      -6.883   4.118 -10.906  1.00 76.52           S  
ATOM   1145  HG  CYS A  71      -7.454   5.162 -11.514  1.00 76.52           H  
ATOM   1146  N   ASP A  72      -9.964   0.976 -13.235  1.00 68.40           N  
ATOM   1147  H   ASP A  72      -9.096   0.752 -13.699  1.00 68.40           H  
ATOM   1148  CA  ASP A  72     -11.008  -0.037 -13.267  1.00 68.40           C  
ATOM   1149  HA  ASP A  72     -11.966   0.429 -13.036  1.00 68.40           H  
ATOM   1150  C   ASP A  72     -10.753  -1.097 -12.182  1.00 68.40           C  
ATOM   1151  CB  ASP A  72     -11.124  -0.616 -14.685  1.00 68.40           C  
ATOM   1152  HB2 ASP A  72     -11.820  -1.455 -14.667  1.00 68.40           H  
ATOM   1153  HB3 ASP A  72     -10.151  -0.990 -15.003  1.00 68.40           H  
ATOM   1154  O   ASP A  72      -9.624  -1.310 -11.723  1.00 68.40           O  
ATOM   1155  CG  ASP A  72     -11.649   0.421 -15.692  1.00 68.40           C  
ATOM   1156  OD1 ASP A  72     -12.696   1.052 -15.401  1.00 68.40           O  
ATOM   1157  OD2 ASP A  72     -11.011   0.570 -16.758  1.00 68.40           O  
ATOM   1158  N   GLU A  73     -11.820  -1.740 -11.727  1.00 68.60           N  
ATOM   1159  H   GLU A  73     -12.720  -1.541 -12.141  1.00 68.60           H  
ATOM   1160  CA  GLU A  73     -11.769  -2.831 -10.755  1.00 68.60           C  
ATOM   1161  HA  GLU A  73     -10.965  -2.607 -10.054  1.00 68.60           H  
ATOM   1162  C   GLU A  73     -11.498  -4.189 -11.436  1.00 68.60           C  
ATOM   1163  CB  GLU A  73     -13.086  -2.872  -9.957  1.00 68.60           C  
ATOM   1164  HB2 GLU A  73     -13.249  -1.887  -9.520  1.00 68.60           H  
ATOM   1165  HB3 GLU A  73     -12.992  -3.591  -9.144  1.00 68.60           H  
ATOM   1166  O   GLU A  73     -11.973  -4.421 -12.549  1.00 68.60           O  
ATOM   1167  CG  GLU A  73     -14.282  -3.272 -10.851  1.00 68.60           C  
ATOM   1168  HG2 GLU A  73     -14.189  -4.329 -11.102  1.00 68.60           H  
ATOM   1169  HG3 GLU A  73     -14.252  -2.702 -11.779  1.00 68.60           H  
ATOM   1170  CD  GLU A  73     -15.651  -3.044 -10.218  1.00 68.60           C  
ATOM   1171  OE1 GLU A  73     -16.581  -3.840 -10.444  1.00 68.60           O  
ATOM   1172  OE2 GLU A  73     -15.803  -2.025  -9.536  1.00 68.60           O  
ATOM   1173  N   PRO A  74     -10.818  -5.136 -10.767  1.00 75.74           N  
ATOM   1174  CA  PRO A  74      -9.954  -4.956  -9.605  1.00 75.74           C  
ATOM   1175  HA  PRO A  74     -10.409  -4.263  -8.897  1.00 75.74           H  
ATOM   1176  C   PRO A  74      -8.560  -4.438 -10.006  1.00 75.74           C  
ATOM   1177  CB  PRO A  74      -9.891  -6.339  -8.954  1.00 75.74           C  
ATOM   1178  HB2 PRO A  74     -10.755  -6.469  -8.303  1.00 75.74           H  
ATOM   1179  HB3 PRO A  74      -8.969  -6.494  -8.394  1.00 75.74           H  
ATOM   1180  O   PRO A  74      -8.041  -4.721 -11.087  1.00 75.74           O  
ATOM   1181  CG  PRO A  74     -10.006  -7.293 -10.145  1.00 75.74           C  
ATOM   1182  HG2 PRO A  74     -10.455  -8.243  -9.855  1.00 75.74           H  
ATOM   1183  HG3 PRO A  74      -9.025  -7.460 -10.588  1.00 75.74           H  
ATOM   1184  CD  PRO A  74     -10.879  -6.538 -11.145  1.00 75.74           C  
ATOM   1185  HD2 PRO A  74     -10.506  -6.683 -12.159  1.00 75.74           H  
ATOM   1186  HD3 PRO A  74     -11.910  -6.886 -11.075  1.00 75.74           H  
ATOM   1187  N   GLY A  75      -7.899  -3.708  -9.110  1.00 82.59           N  
ATOM   1188  H   GLY A  75      -8.325  -3.545  -8.208  1.00 82.59           H  
ATOM   1189  CA  GLY A  75      -6.577  -3.147  -9.390  1.00 82.59           C  
ATOM   1190  HA2 GLY A  75      -5.931  -3.932  -9.781  1.00 82.59           H  
ATOM   1191  HA3 GLY A  75      -6.674  -2.382 -10.160  1.00 82.59           H  
ATOM   1192  C   GLY A  75      -5.912  -2.531  -8.169  1.00 82.59           C  
ATOM   1193  O   GLY A  75      -6.482  -2.497  -7.081  1.00 82.59           O  
ATOM   1194  N   MET A  76      -4.677  -2.059  -8.328  1.00 89.92           N  
ATOM   1195  H   MET A  76      -4.258  -2.092  -9.246  1.00 89.92           H  
ATOM   1196  CA  MET A  76      -3.935  -1.421  -7.245  1.00 89.92           C  
ATOM   1197  HA  MET A  76      -4.654  -1.143  -6.474  1.00 89.92           H  
ATOM   1198  C   MET A  76      -3.260  -0.151  -7.726  1.00 89.92           C  
ATOM   1199  CB  MET A  76      -2.937  -2.383  -6.590  1.00 89.92           C  
ATOM   1200  HB2 MET A  76      -2.174  -2.667  -7.315  1.00 89.92           H  
ATOM   1201  HB3 MET A  76      -3.482  -3.272  -6.273  1.00 89.92           H  
ATOM   1202  O   MET A  76      -2.467  -0.169  -8.670  1.00 89.92           O  
ATOM   1203  CG  MET A  76      -2.266  -1.786  -5.347  1.00 89.92           C  
ATOM   1204  HG2 MET A  76      -3.045  -1.519  -4.632  1.00 89.92           H  
ATOM   1205  HG3 MET A  76      -1.734  -0.875  -5.622  1.00 89.92           H  
ATOM   1206  SD  MET A  76      -1.097  -2.897  -4.518  1.00 89.92           S  
ATOM   1207  CE  MET A  76       0.252  -2.887  -5.729  1.00 89.92           C  
ATOM   1208  HE1 MET A  76       1.131  -3.357  -5.289  1.00 89.92           H  
ATOM   1209  HE2 MET A  76      -0.045  -3.436  -6.623  1.00 89.92           H  
ATOM   1210  HE3 MET A  76       0.496  -1.859  -6.000  1.00 89.92           H  
ATOM   1211  N   LEU A  77      -3.546   0.934  -7.021  1.00 92.40           N  
ATOM   1212  H   LEU A  77      -4.193   0.836  -6.252  1.00 92.40           H  
ATOM   1213  CA  LEU A  77      -2.818   2.180  -7.138  1.00 92.40           C  
ATOM   1214  HA  LEU A  77      -2.482   2.279  -8.170  1.00 92.40           H  
ATOM   1215  C   LEU A  77      -1.591   2.184  -6.249  1.00 92.40           C  
ATOM   1216  CB  LEU A  77      -3.725   3.360  -6.791  1.00 92.40           C  
ATOM   1217  HB2 LEU A  77      -3.173   4.094  -6.204  1.00 92.40           H  
ATOM   1218  HB3 LEU A  77      -4.531   3.016  -6.143  1.00 92.40           H  
ATOM   1219  O   LEU A  77      -1.639   1.760  -5.096  1.00 92.40           O  
ATOM   1220  CG  LEU A  77      -4.256   4.028  -8.065  1.00 92.40           C  
ATOM   1221  HG  LEU A  77      -4.216   3.349  -8.917  1.00 92.40           H  
ATOM   1222  CD1 LEU A  77      -5.685   4.490  -7.887  1.00 92.40           C  
ATOM   1223 HD11 LEU A  77      -5.836   4.903  -6.889  1.00 92.40           H  
ATOM   1224 HD12 LEU A  77      -5.924   5.257  -8.624  1.00 92.40           H  
ATOM   1225 HD13 LEU A  77      -6.355   3.649  -8.061  1.00 92.40           H  
ATOM   1226  CD2 LEU A  77      -3.419   5.257  -8.359  1.00 92.40           C  
ATOM   1227 HD21 LEU A  77      -3.720   5.653  -9.329  1.00 92.40           H  
ATOM   1228 HD22 LEU A  77      -2.364   4.987  -8.399  1.00 92.40           H  
ATOM   1229 HD23 LEU A  77      -3.581   6.005  -7.582  1.00 92.40           H  
ATOM   1230  N   VAL A  78      -0.527   2.755  -6.787  1.00 94.01           N  
ATOM   1231  H   VAL A  78      -0.598   3.039  -7.754  1.00 94.01           H  
ATOM   1232  CA  VAL A  78       0.696   3.106  -6.089  1.00 94.01           C  
ATOM   1233  HA  VAL A  78       0.621   2.790  -5.048  1.00 94.01           H  
ATOM   1234  C   VAL A  78       0.829   4.619  -6.123  1.00 94.01           C  
ATOM   1235  CB  VAL A  78       1.910   2.412  -6.723  1.00 94.01           C  
ATOM   1236  HB  VAL A  78       2.080   2.816  -7.721  1.00 94.01           H  
ATOM   1237  O   VAL A  78       0.935   5.229  -7.188  1.00 94.01           O  
ATOM   1238  CG1 VAL A  78       3.162   2.678  -5.895  1.00 94.01           C  
ATOM   1239 HG11 VAL A  78       4.013   2.181  -6.360  1.00 94.01           H  
ATOM   1240 HG12 VAL A  78       3.020   2.297  -4.883  1.00 94.01           H  
ATOM   1241 HG13 VAL A  78       3.374   3.747  -5.857  1.00 94.01           H  
ATOM   1242  CG2 VAL A  78       1.714   0.895  -6.853  1.00 94.01           C  
ATOM   1243 HG21 VAL A  78       2.650   0.423  -7.152  1.00 94.01           H  
ATOM   1244 HG22 VAL A  78       1.384   0.474  -5.904  1.00 94.01           H  
ATOM   1245 HG23 VAL A  78       0.963   0.683  -7.614  1.00 94.01           H  
ATOM   1246  N   LEU A  79       0.800   5.229  -4.944  1.00 94.37           N  
ATOM   1247  H   LEU A  79       0.672   4.664  -4.117  1.00 94.37           H  
ATOM   1248  CA  LEU A  79       0.909   6.667  -4.760  1.00 94.37           C  
ATOM   1249  HA  LEU A  79       0.895   7.171  -5.726  1.00 94.37           H  
ATOM   1250  C   LEU A  79       2.239   6.984  -4.089  1.00 94.37           C  
ATOM   1251  CB  LEU A  79      -0.276   7.178  -3.923  1.00 94.37           C  
ATOM   1252  HB2 LEU A  79      -0.167   8.255  -3.799  1.00 94.37           H  
ATOM   1253  HB3 LEU A  79      -0.224   6.717  -2.936  1.00 94.37           H  
ATOM   1254  O   LEU A  79       2.468   6.620  -2.931  1.00 94.37           O  
ATOM   1255  CG  LEU A  79      -1.661   6.888  -4.519  1.00 94.37           C  
ATOM   1256  HG  LEU A  79      -1.803   5.814  -4.646  1.00 94.37           H  
ATOM   1257  CD1 LEU A  79      -2.758   7.410  -3.592  1.00 94.37           C  
ATOM   1258 HD11 LEU A  79      -2.679   8.492  -3.483  1.00 94.37           H  
ATOM   1259 HD12 LEU A  79      -3.734   7.159  -4.007  1.00 94.37           H  
ATOM   1260 HD13 LEU A  79      -2.666   6.937  -2.614  1.00 94.37           H  
ATOM   1261  CD2 LEU A  79      -1.798   7.578  -5.869  1.00 94.37           C  
ATOM   1262 HD21 LEU A  79      -1.547   8.635  -5.782  1.00 94.37           H  
ATOM   1263 HD22 LEU A  79      -2.827   7.485  -6.215  1.00 94.37           H  
ATOM   1264 HD23 LEU A  79      -1.147   7.099  -6.600  1.00 94.37           H  
ATOM   1265  N   LYS A  80       3.097   7.723  -4.797  1.00 93.50           N  
ATOM   1266  H   LYS A  80       2.852   7.964  -5.747  1.00 93.50           H  
ATOM   1267  CA  LYS A  80       4.279   8.340  -4.190  1.00 93.50           C  
ATOM   1268  HA  LYS A  80       4.911   7.546  -3.794  1.00 93.50           H  
ATOM   1269  C   LYS A  80       3.837   9.237  -3.030  1.00 93.50           C  
ATOM   1270  CB  LYS A  80       5.061   9.121  -5.257  1.00 93.50           C  
ATOM   1271  HB2 LYS A  80       5.224   8.472  -6.117  1.00 93.50           H  
ATOM   1272  HB3 LYS A  80       4.469   9.977  -5.580  1.00 93.50           H  
ATOM   1273  O   LYS A  80       2.794   9.887  -3.101  1.00 93.50           O  
ATOM   1274  CG  LYS A  80       6.427   9.616  -4.750  1.00 93.50           C  
ATOM   1275  HG2 LYS A  80       6.295  10.304  -3.916  1.00 93.50           H  
ATOM   1276  HG3 LYS A  80       7.003   8.757  -4.406  1.00 93.50           H  
ATOM   1277  CD  LYS A  80       7.206  10.332  -5.862  1.00 93.50           C  
ATOM   1278  HD2 LYS A  80       6.703  11.259  -6.136  1.00 93.50           H  
ATOM   1279  HD3 LYS A  80       7.227   9.688  -6.742  1.00 93.50           H  
ATOM   1280  CE  LYS A  80       8.659  10.612  -5.459  1.00 93.50           C  
ATOM   1281  HE2 LYS A  80       9.247  10.771  -6.363  1.00 93.50           H  
ATOM   1282  HE3 LYS A  80       9.064   9.718  -4.986  1.00 93.50           H  
ATOM   1283  NZ  LYS A  80       8.821  11.780  -4.558  1.00 93.50           N  
ATOM   1284  HZ1 LYS A  80       9.787  11.811  -4.264  1.00 93.50           H  
ATOM   1285  HZ2 LYS A  80       8.243  11.694  -3.734  1.00 93.50           H  
ATOM   1286  HZ3 LYS A  80       8.624  12.644  -5.042  1.00 93.50           H  
ATOM   1287  N   LYS A  81       4.628   9.299  -1.964  1.00 92.27           N  
ATOM   1288  H   LYS A  81       5.484   8.763  -1.966  1.00 92.27           H  
ATOM   1289  CA  LYS A  81       4.368  10.242  -0.871  1.00 92.27           C  
ATOM   1290  HA  LYS A  81       3.322  10.147  -0.580  1.00 92.27           H  
ATOM   1291  C   LYS A  81       4.573  11.699  -1.303  1.00 92.27           C  
ATOM   1292  CB  LYS A  81       5.221   9.872   0.341  1.00 92.27           C  
ATOM   1293  HB2 LYS A  81       4.860  10.428   1.206  1.00 92.27           H  
ATOM   1294  HB3 LYS A  81       5.109   8.807   0.542  1.00 92.27           H  
ATOM   1295  O   LYS A  81       5.142  11.977  -2.358  1.00 92.27           O  
ATOM   1296  CG  LYS A  81       6.711  10.160   0.143  1.00 92.27           C  
ATOM   1297  HG2 LYS A  81       7.100   9.582  -0.695  1.00 92.27           H  
ATOM   1298  HG3 LYS A  81       6.867  11.220  -0.058  1.00 92.27           H  
ATOM   1299  CD  LYS A  81       7.454   9.771   1.416  1.00 92.27           C  
ATOM   1300  HD2 LYS A  81       7.507   8.684   1.481  1.00 92.27           H  
ATOM   1301  HD3 LYS A  81       6.937  10.158   2.294  1.00 92.27           H  
ATOM   1302  CE  LYS A  81       8.851  10.370   1.381  1.00 92.27           C  
ATOM   1303  HE2 LYS A  81       9.317  10.211   0.408  1.00 92.27           H  
ATOM   1304  HE3 LYS A  81       8.787  11.445   1.549  1.00 92.27           H  
ATOM   1305  NZ  LYS A  81       9.663   9.757   2.434  1.00 92.27           N  
ATOM   1306  HZ1 LYS A  81      10.595  10.145   2.404  1.00 92.27           H  
ATOM   1307  HZ2 LYS A  81       9.299  10.012   3.341  1.00 92.27           H  
ATOM   1308  HZ3 LYS A  81       9.713   8.751   2.351  1.00 92.27           H  
ATOM   1309  N   GLU A  82       4.160  12.615  -0.435  1.00 88.75           N  
ATOM   1310  H   GLU A  82       3.623  12.286   0.354  1.00 88.75           H  
ATOM   1311  CA  GLU A  82       4.380  14.060  -0.544  1.00 88.75           C  
ATOM   1312  HA  GLU A  82       3.862  14.509   0.303  1.00 88.75           H  
ATOM   1313  C   GLU A  82       3.757  14.700  -1.787  1.00 88.75           C  
ATOM   1314  CB  GLU A  82       5.859  14.417  -0.385  1.00 88.75           C  
ATOM   1315  HB2 GLU A  82       5.978  15.496  -0.485  1.00 88.75           H  
ATOM   1316  HB3 GLU A  82       6.431  13.925  -1.171  1.00 88.75           H  
ATOM   1317  O   GLU A  82       4.304  15.624  -2.389  1.00 88.75           O  
ATOM   1318  CG  GLU A  82       6.399  14.021   0.988  1.00 88.75           C  
ATOM   1319  HG2 GLU A  82       6.207  12.966   1.184  1.00 88.75           H  
ATOM   1320  HG3 GLU A  82       5.883  14.602   1.752  1.00 88.75           H  
ATOM   1321  CD  GLU A  82       7.894  14.284   1.097  1.00 88.75           C  
ATOM   1322  OE1 GLU A  82       8.396  14.084   2.220  1.00 88.75           O  
ATOM   1323  OE2 GLU A  82       8.523  14.657   0.087  1.00 88.75           O  
ATOM   1324  N   GLN A  83       2.563  14.244  -2.147  1.00 89.83           N  
ATOM   1325  H   GLN A  83       2.152  13.497  -1.607  1.00 89.83           H  
ATOM   1326  CA  GLN A  83       1.759  14.854  -3.199  1.00 89.83           C  
ATOM   1327  HA  GLN A  83       2.199  15.811  -3.476  1.00 89.83           H  
ATOM   1328  C   GLN A  83       0.352  15.155  -2.701  1.00 89.83           C  
ATOM   1329  CB  GLN A  83       1.767  13.981  -4.460  1.00 89.83           C  
ATOM   1330  HB2 GLN A  83       2.798  13.808  -4.766  1.00 89.83           H  
ATOM   1331  HB3 GLN A  83       1.262  14.520  -5.262  1.00 89.83           H  
ATOM   1332  O   GLN A  83      -0.111  14.600  -1.704  1.00 89.83           O  
ATOM   1333  CG  GLN A  83       1.072  12.630  -4.255  1.00 89.83           C  
ATOM   1334  HG2 GLN A  83       1.582  12.088  -3.459  1.00 89.83           H  
ATOM   1335  HG3 GLN A  83       0.036  12.779  -3.952  1.00 89.83           H  
ATOM   1336  CD  GLN A  83       1.083  11.791  -5.525  1.00 89.83           C  
ATOM   1337  NE2 GLN A  83       1.477  10.547  -5.426  1.00 89.83           N  
ATOM   1338 HE21 GLN A  83       1.808  10.199  -4.538  1.00 89.83           H  
ATOM   1339 HE22 GLN A  83       1.538   9.995  -6.269  1.00 89.83           H  
ATOM   1340  OE1 GLN A  83       0.767  12.247  -6.614  1.00 89.83           O  
ATOM   1341  N   VAL A  84      -0.325  16.046  -3.411  1.00 90.33           N  
ATOM   1342  H   VAL A  84       0.092  16.407  -4.257  1.00 90.33           H  
ATOM   1343  CA  VAL A  84      -1.740  16.329  -3.210  1.00 90.33           C  
ATOM   1344  HA  VAL A  84      -2.091  15.847  -2.297  1.00 90.33           H  
ATOM   1345  C   VAL A  84      -2.500  15.739  -4.385  1.00 90.33           C  
ATOM   1346  CB  VAL A  84      -1.977  17.835  -3.063  1.00 90.33           C  
ATOM   1347  HB  VAL A  84      -1.590  18.353  -3.940  1.00 90.33           H  
ATOM   1348  O   VAL A  84      -2.126  15.966  -5.535  1.00 90.33           O  
ATOM   1349  CG1 VAL A  84      -3.462  18.139  -2.926  1.00 90.33           C  
ATOM   1350 HG11 VAL A  84      -3.854  17.663  -2.027  1.00 90.33           H  
ATOM   1351 HG12 VAL A  84      -3.580  19.220  -2.861  1.00 90.33           H  
ATOM   1352 HG13 VAL A  84      -4.012  17.799  -3.803  1.00 90.33           H  
ATOM   1353  CG2 VAL A  84      -1.278  18.381  -1.809  1.00 90.33           C  
ATOM   1354 HG21 VAL A  84      -1.496  19.444  -1.704  1.00 90.33           H  
ATOM   1355 HG22 VAL A  84      -0.199  18.257  -1.895  1.00 90.33           H  
ATOM   1356 HG23 VAL A  84      -1.640  17.856  -0.925  1.00 90.33           H  
ATOM   1357  N   VAL A  85      -3.553  14.987  -4.086  1.00 92.24           N  
ATOM   1358  H   VAL A  85      -3.786  14.845  -3.114  1.00 92.24           H  
ATOM   1359  CA  VAL A  85      -4.401  14.336  -5.079  1.00 92.24           C  
ATOM   1360  HA  VAL A  85      -4.103  14.698  -6.064  1.00 92.24           H  
ATOM   1361  C   VAL A  85      -5.861  14.727  -4.893  1.00 92.24           C  
ATOM   1362  CB  VAL A  85      -4.218  12.804  -5.099  1.00 92.24           C  
ATOM   1363  HB  VAL A  85      -4.847  12.397  -5.890  1.00 92.24           H  
ATOM   1364  O   VAL A  85      -6.327  15.017  -3.789  1.00 92.24           O  
ATOM   1365  CG1 VAL A  85      -2.768  12.420  -5.413  1.00 92.24           C  
ATOM   1366 HG11 VAL A  85      -2.118  12.705  -4.585  1.00 92.24           H  
ATOM   1367 HG12 VAL A  85      -2.442  12.930  -6.319  1.00 92.24           H  
ATOM   1368 HG13 VAL A  85      -2.696  11.344  -5.573  1.00 92.24           H  
ATOM   1369  CG2 VAL A  85      -4.620  12.135  -3.778  1.00 92.24           C  
ATOM   1370 HG21 VAL A  85      -4.431  11.063  -3.829  1.00 92.24           H  
ATOM   1371 HG22 VAL A  85      -5.684  12.289  -3.597  1.00 92.24           H  
ATOM   1372 HG23 VAL A  85      -4.047  12.551  -2.949  1.00 92.24           H  
ATOM   1373  N   ASN A  86      -6.599  14.717  -5.991  1.00 89.51           N  
ATOM   1374  H   ASN A  86      -6.140  14.467  -6.856  1.00 89.51           H  
ATOM   1375  CA  ASN A  86      -8.048  14.724  -6.000  1.00 89.51           C  
ATOM   1376  HA  ASN A  86      -8.422  14.976  -5.008  1.00 89.51           H  
ATOM   1377  C   ASN A  86      -8.504  13.316  -6.355  1.00 89.51           C  
ATOM   1378  CB  ASN A  86      -8.559  15.762  -7.002  1.00 89.51           C  
ATOM   1379  HB2 ASN A  86      -8.306  15.427  -8.008  1.00 89.51           H  
ATOM   1380  HB3 ASN A  86      -9.644  15.831  -6.932  1.00 89.51           H  
ATOM   1381  O   ASN A  86      -7.988  12.712  -7.290  1.00 89.51           O  
ATOM   1382  CG  ASN A  86      -7.962  17.133  -6.765  1.00 89.51           C  
ATOM   1383  ND2 ASN A  86      -7.364  17.716  -7.775  1.00 89.51           N  
ATOM   1384 HD21 ASN A  86      -7.182  17.171  -8.606  1.00 89.51           H  
ATOM   1385 HD22 ASN A  86      -6.843  18.560  -7.587  1.00 89.51           H  
ATOM   1386  OD1 ASN A  86      -8.041  17.703  -5.686  1.00 89.51           O  
ATOM   1387  N   VAL A  87      -9.468  12.800  -5.613  1.00 88.55           N  
ATOM   1388  H   VAL A  87      -9.875  13.362  -4.879  1.00 88.55           H  
ATOM   1389  CA  VAL A  87      -9.978  11.448  -5.788  1.00 88.55           C  
ATOM   1390  HA  VAL A  87      -9.487  10.970  -6.636  1.00 88.55           H  
ATOM   1391  C   VAL A  87     -11.456  11.545  -6.081  1.00 88.55           C  
ATOM   1392  CB  VAL A  87      -9.711  10.587  -4.546  1.00 88.55           C  
ATOM   1393  HB  VAL A  87     -10.317  10.937  -3.710  1.00 88.55           H  
ATOM   1394  O   VAL A  87     -12.202  12.140  -5.306  1.00 88.55           O  
ATOM   1395  CG1 VAL A  87     -10.077   9.144  -4.861  1.00 88.55           C  
ATOM   1396 HG11 VAL A  87     -11.130   9.075  -5.136  1.00 88.55           H  
ATOM   1397 HG12 VAL A  87      -9.468   8.795  -5.695  1.00 88.55           H  
ATOM   1398 HG13 VAL A  87      -9.906   8.515  -3.988  1.00 88.55           H  
ATOM   1399  CG2 VAL A  87      -8.236  10.623  -4.131  1.00 88.55           C  
ATOM   1400 HG21 VAL A  87      -7.606  10.410  -4.995  1.00 88.55           H  
ATOM   1401 HG22 VAL A  87      -7.988  11.609  -3.739  1.00 88.55           H  
ATOM   1402 HG23 VAL A  87      -8.049   9.886  -3.350  1.00 88.55           H  
ATOM   1403  N   THR A  88     -11.866  10.973  -7.202  1.00 84.01           N  
ATOM   1404  H   THR A  88     -11.184  10.494  -7.772  1.00 84.01           H  
ATOM   1405  CA  THR A  88     -13.260  10.786  -7.553  1.00 84.01           C  
ATOM   1406  HA  THR A  88     -13.846  11.298  -6.790  1.00 84.01           H  
ATOM   1407  C   THR A  88     -13.594   9.309  -7.524  1.00 84.01           C  
ATOM   1408  CB  THR A  88     -13.642  11.454  -8.866  1.00 84.01           C  
ATOM   1409  HB  THR A  88     -13.133  10.975  -9.703  1.00 84.01           H  
ATOM   1410  O   THR A  88     -12.998   8.514  -8.238  1.00 84.01           O  
ATOM   1411  CG2 THR A  88     -15.142  11.409  -9.083  1.00 84.01           C  
ATOM   1412 HG21 THR A  88     -15.446  10.390  -9.323  1.00 84.01           H  
ATOM   1413 HG22 THR A  88     -15.388  12.076  -9.910  1.00 84.01           H  
ATOM   1414 HG23 THR A  88     -15.669  11.744  -8.189  1.00 84.01           H  
ATOM   1415  OG1 THR A  88     -13.284  12.818  -8.809  1.00 84.01           O  
ATOM   1416  HG1 THR A  88     -12.332  12.830  -8.931  1.00 84.01           H  
ATOM   1417  N   LEU A  89     -14.523   8.967  -6.656  1.00 81.34           N  
ATOM   1418  H   LEU A  89     -14.995   9.718  -6.173  1.00 81.34           H  
ATOM   1419  CA  LEU A  89     -14.987   7.638  -6.320  1.00 81.34           C  
ATOM   1420  HA  LEU A  89     -14.341   6.870  -6.747  1.00 81.34           H  
ATOM   1421  C   LEU A  89     -16.392   7.485  -6.915  1.00 81.34           C  
ATOM   1422  CB  LEU A  89     -14.964   7.591  -4.777  1.00 81.34           C  
ATOM   1423  HB2 LEU A  89     -15.781   6.982  -4.393  1.00 81.34           H  
ATOM   1424  HB3 LEU A  89     -15.193   8.591  -4.407  1.00 81.34           H  
ATOM   1425  O   LEU A  89     -17.222   8.373  -6.738  1.00 81.34           O  
ATOM   1426  CG  LEU A  89     -13.630   7.201  -4.122  1.00 81.34           C  
ATOM   1427  HG  LEU A  89     -12.867   7.904  -4.459  1.00 81.34           H  
ATOM   1428  CD1 LEU A  89     -13.759   7.329  -2.603  1.00 81.34           C  
ATOM   1429 HD11 LEU A  89     -12.807   7.093  -2.128  1.00 81.34           H  
ATOM   1430 HD12 LEU A  89     -14.517   6.635  -2.238  1.00 81.34           H  
ATOM   1431 HD13 LEU A  89     -14.054   8.344  -2.338  1.00 81.34           H  
ATOM   1432  CD2 LEU A  89     -13.139   5.787  -4.403  1.00 81.34           C  
ATOM   1433 HD21 LEU A  89     -13.797   5.066  -3.918  1.00 81.34           H  
ATOM   1434 HD22 LEU A  89     -12.148   5.646  -3.971  1.00 81.34           H  
ATOM   1435 HD23 LEU A  89     -13.116   5.576  -5.472  1.00 81.34           H  
ATOM   1436  N   GLU A  90     -16.650   6.404  -7.637  1.00 79.80           N  
ATOM   1437  H   GLU A  90     -15.917   5.729  -7.802  1.00 79.80           H  
ATOM   1438  CA  GLU A  90     -17.956   6.089  -8.214  1.00 79.80           C  
ATOM   1439  HA  GLU A  90     -18.725   6.720  -7.770  1.00 79.80           H  
ATOM   1440  C   GLU A  90     -18.306   4.632  -7.886  1.00 79.80           C  
ATOM   1441  CB  GLU A  90     -17.905   6.384  -9.726  1.00 79.80           C  
ATOM   1442  HB2 GLU A  90     -17.672   7.440  -9.863  1.00 79.80           H  
ATOM   1443  HB3 GLU A  90     -17.102   5.799 -10.173  1.00 79.80           H  
ATOM   1444  O   GLU A  90     -17.568   3.714  -8.238  1.00 79.80           O  
ATOM   1445  CG  GLU A  90     -19.225   6.080 -10.448  1.00 79.80           C  
ATOM   1446  HG2 GLU A  90     -19.466   5.031 -10.275  1.00 79.80           H  
ATOM   1447  HG3 GLU A  90     -20.003   6.702 -10.006  1.00 79.80           H  
ATOM   1448  CD  GLU A  90     -19.193   6.314 -11.971  1.00 79.80           C  
ATOM   1449  OE1 GLU A  90     -20.245   6.092 -12.619  1.00 79.80           O  
ATOM   1450  OE2 GLU A  90     -18.133   6.720 -12.502  1.00 79.80           O  
ATOM   1451  N   GLU A  91     -19.416   4.413  -7.186  1.00 74.53           N  
ATOM   1452  H   GLU A  91     -19.967   5.196  -6.863  1.00 74.53           H  
ATOM   1453  CA  GLU A  91     -19.910   3.062  -6.889  1.00 74.53           C  
ATOM   1454  HA  GLU A  91     -19.146   2.499  -6.355  1.00 74.53           H  
ATOM   1455  C   GLU A  91     -20.256   2.304  -8.175  1.00 74.53           C  
ATOM   1456  CB  GLU A  91     -21.167   3.152  -6.016  1.00 74.53           C  
ATOM   1457  HB2 GLU A  91     -21.650   2.175  -5.990  1.00 74.53           H  
ATOM   1458  HB3 GLU A  91     -21.852   3.863  -6.479  1.00 74.53           H  
ATOM   1459  O   GLU A  91     -20.794   2.871  -9.118  1.00 74.53           O  
ATOM   1460  CG  GLU A  91     -20.866   3.579  -4.573  1.00 74.53           C  
ATOM   1461  HG2 GLU A  91     -20.226   4.462  -4.586  1.00 74.53           H  
ATOM   1462  HG3 GLU A  91     -20.329   2.768  -4.081  1.00 74.53           H  
ATOM   1463  CD  GLU A  91     -22.138   3.897  -3.772  1.00 74.53           C  
ATOM   1464  OE1 GLU A  91     -21.989   4.389  -2.633  1.00 74.53           O  
ATOM   1465  OE2 GLU A  91     -23.251   3.734  -4.331  1.00 74.53           O  
ATOM   1466  N   VAL A  92     -20.036   0.995  -8.217  1.00 69.80           N  
ATOM   1467  H   VAL A  92     -19.631   0.535  -7.414  1.00 69.80           H  
ATOM   1468  CA  VAL A  92     -20.533   0.152  -9.313  1.00 69.80           C  
ATOM   1469  HA  VAL A  92     -21.043   0.763 -10.058  1.00 69.80           H  
ATOM   1470  C   VAL A  92     -21.560  -0.799  -8.724  1.00 69.80           C  
ATOM   1471  CB  VAL A  92     -19.384  -0.561 -10.044  1.00 69.80           C  
ATOM   1472  HB  VAL A  92     -18.805  -1.147  -9.331  1.00 69.80           H  
ATOM   1473  O   VAL A  92     -21.293  -1.466  -7.731  1.00 69.80           O  
ATOM   1474  CG1 VAL A  92     -19.919  -1.486 -11.146  1.00 69.80           C  
ATOM   1475 HG11 VAL A  92     -20.501  -2.293 -10.701  1.00 69.80           H  
ATOM   1476 HG12 VAL A  92     -19.076  -1.943 -11.665  1.00 69.80           H  
ATOM   1477 HG13 VAL A  92     -20.532  -0.931 -11.855  1.00 69.80           H  
ATOM   1478  CG2 VAL A  92     -18.463   0.461 -10.726  1.00 69.80           C  
ATOM   1479 HG21 VAL A  92     -18.073   1.168  -9.994  1.00 69.80           H  
ATOM   1480 HG22 VAL A  92     -19.007   1.013 -11.492  1.00 69.80           H  
ATOM   1481 HG23 VAL A  92     -17.620  -0.069 -11.169  1.00 69.80           H  
ATOM   1482  N   ASN A  93     -22.770  -0.825  -9.289  1.00 67.72           N  
ATOM   1483  H   ASN A  93     -22.918  -0.285 -10.130  1.00 67.72           H  
ATOM   1484  CA  ASN A  93     -23.901  -1.598  -8.755  1.00 67.72           C  
ATOM   1485  HA  ASN A  93     -24.791  -1.288  -9.303  1.00 67.72           H  
ATOM   1486  C   ASN A  93     -24.216  -1.304  -7.272  1.00 67.72           C  
ATOM   1487  CB  ASN A  93     -23.688  -3.095  -9.051  1.00 67.72           C  
ATOM   1488  HB2 ASN A  93     -22.814  -3.450  -8.506  1.00 67.72           H  
ATOM   1489  HB3 ASN A  93     -24.549  -3.663  -8.700  1.00 67.72           H  
ATOM   1490  O   ASN A  93     -24.659  -2.189  -6.547  1.00 67.72           O  
ATOM   1491  CG  ASN A  93     -23.521  -3.379 -10.529  1.00 67.72           C  
ATOM   1492  ND2 ASN A  93     -22.655  -4.297 -10.884  1.00 67.72           N  
ATOM   1493 HD21 ASN A  93     -22.083  -4.749 -10.184  1.00 67.72           H  
ATOM   1494 HD22 ASN A  93     -22.526  -4.451 -11.874  1.00 67.72           H  
ATOM   1495  OD1 ASN A  93     -24.155  -2.775 -11.380  1.00 67.72           O  
ATOM   1496  N   GLY A  94     -23.983  -0.066  -6.821  1.00 65.58           N  
ATOM   1497  H   GLY A  94     -23.573   0.610  -7.450  1.00 65.58           H  
ATOM   1498  CA  GLY A  94     -24.195   0.341  -5.425  1.00 65.58           C  
ATOM   1499  HA2 GLY A  94     -24.181   1.429  -5.363  1.00 65.58           H  
ATOM   1500  HA3 GLY A  94     -25.169  -0.011  -5.086  1.00 65.58           H  
ATOM   1501  C   GLY A  94     -23.142  -0.184  -4.447  1.00 65.58           C  
ATOM   1502  O   GLY A  94     -23.383  -0.177  -3.244  1.00 65.58           O  
ATOM   1503  N   HIS A  95     -21.999  -0.658  -4.952  1.00 69.76           N  
ATOM   1504  H   HIS A  95     -21.886  -0.719  -5.953  1.00 69.76           H  
ATOM   1505  CA  HIS A  95     -20.894  -1.143  -4.138  1.00 69.76           C  
ATOM   1506  HA  HIS A  95     -21.102  -0.933  -3.089  1.00 69.76           H  
ATOM   1507  C   HIS A  95     -19.593  -0.426  -4.487  1.00 69.76           C  
ATOM   1508  CB  HIS A  95     -20.767  -2.664  -4.290  1.00 69.76           C  
ATOM   1509  HB2 HIS A  95     -20.691  -2.921  -5.347  1.00 69.76           H  
ATOM   1510  HB3 HIS A  95     -19.853  -2.991  -3.796  1.00 69.76           H  
ATOM   1511  O   HIS A  95     -19.196  -0.313  -5.653  1.00 69.76           O  
ATOM   1512  CG  HIS A  95     -21.925  -3.402  -3.668  1.00 69.76           C  
ATOM   1513  CD2 HIS A  95     -22.880  -4.141  -4.312  1.00 69.76           C  
ATOM   1514  HD2 HIS A  95     -22.941  -4.305  -5.378  1.00 69.76           H  
ATOM   1515  ND1 HIS A  95     -22.243  -3.401  -2.330  1.00 69.76           N  
ATOM   1516  HD1 HIS A  95     -21.807  -2.827  -1.622  1.00 69.76           H  
ATOM   1517  CE1 HIS A  95     -23.356  -4.133  -2.172  1.00 69.76           C  
ATOM   1518  HE1 HIS A  95     -23.869  -4.277  -1.232  1.00 69.76           H  
ATOM   1519  NE2 HIS A  95     -23.775  -4.626  -3.349  1.00 69.76           N  
ATOM   1520  N   MET A  96     -18.905   0.018  -3.445  1.00 74.78           N  
ATOM   1521  H   MET A  96     -19.304  -0.065  -2.521  1.00 74.78           H  
ATOM   1522  CA  MET A  96     -17.538   0.499  -3.486  1.00 74.78           C  
ATOM   1523  HA  MET A  96     -17.109   0.375  -4.480  1.00 74.78           H  
ATOM   1524  C   MET A  96     -16.750  -0.336  -2.485  1.00 74.78           C  
ATOM   1525  CB  MET A  96     -17.530   1.981  -3.113  1.00 74.78           C  
ATOM   1526  HB2 MET A  96     -17.982   2.104  -2.128  1.00 74.78           H  
ATOM   1527  HB3 MET A  96     -18.120   2.544  -3.836  1.00 74.78           H  
ATOM   1528  O   MET A  96     -17.131  -0.465  -1.331  1.00 74.78           O  
ATOM   1529  CG  MET A  96     -16.112   2.539  -3.073  1.00 74.78           C  
ATOM   1530  HG2 MET A  96     -15.447   1.807  -2.614  1.00 74.78           H  
ATOM   1531  HG3 MET A  96     -16.116   3.410  -2.417  1.00 74.78           H  
ATOM   1532  SD  MET A  96     -15.452   3.026  -4.676  1.00 74.78           S  
ATOM   1533  CE  MET A  96     -16.324   4.580  -4.760  1.00 74.78           C  
ATOM   1534  HE1 MET A  96     -17.377   4.397  -4.971  1.00 74.78           H  
ATOM   1535  HE2 MET A  96     -16.238   5.091  -3.800  1.00 74.78           H  
ATOM   1536  HE3 MET A  96     -15.888   5.157  -5.575  1.00 74.78           H  
ATOM   1537  N   ASP A  97     -15.645  -0.930  -2.914  1.00 75.94           N  
ATOM   1538  H   ASP A  97     -15.330  -0.781  -3.862  1.00 75.94           H  
ATOM   1539  CA  ASP A  97     -14.850  -1.761  -2.023  1.00 75.94           C  
ATOM   1540  HA  ASP A  97     -15.014  -1.447  -0.992  1.00 75.94           H  
ATOM   1541  C   ASP A  97     -13.371  -1.570  -2.327  1.00 75.94           C  
ATOM   1542  CB  ASP A  97     -15.311  -3.221  -2.134  1.00 75.94           C  
ATOM   1543  HB2 ASP A  97     -15.119  -3.588  -3.142  1.00 75.94           H  
ATOM   1544  HB3 ASP A  97     -16.384  -3.277  -1.947  1.00 75.94           H  
ATOM   1545  O   ASP A  97     -12.860  -2.017  -3.357  1.00 75.94           O  
ATOM   1546  CG  ASP A  97     -14.601  -4.119  -1.131  1.00 75.94           C  
ATOM   1547  OD1 ASP A  97     -14.059  -3.605  -0.131  1.00 75.94           O  
ATOM   1548  OD2 ASP A  97     -14.466  -5.334  -1.410  1.00 75.94           O  
ATOM   1549  N   PHE A  98     -12.676  -0.877  -1.431  1.00 81.37           N  
ATOM   1550  H   PHE A  98     -13.140  -0.569  -0.588  1.00 81.37           H  
ATOM   1551  CA  PHE A  98     -11.247  -0.645  -1.544  1.00 81.37           C  
ATOM   1552  HA  PHE A  98     -10.821  -1.486  -2.090  1.00 81.37           H  
ATOM   1553  C   PHE A  98     -10.579  -0.604  -0.181  1.00 81.37           C  
ATOM   1554  CB  PHE A  98     -10.962   0.639  -2.336  1.00 81.37           C  
ATOM   1555  HB2 PHE A  98      -9.898   0.683  -2.566  1.00 81.37           H  
ATOM   1556  HB3 PHE A  98     -11.498   0.567  -3.283  1.00 81.37           H  
ATOM   1557  O   PHE A  98     -11.176  -0.250   0.833  1.00 81.37           O  
ATOM   1558  CG  PHE A  98     -11.368   1.927  -1.643  1.00 81.37           C  
ATOM   1559  CD1 PHE A  98     -12.667   2.429  -1.820  1.00 81.37           C  
ATOM   1560  HD1 PHE A  98     -13.354   1.902  -2.466  1.00 81.37           H  
ATOM   1561  CD2 PHE A  98     -10.469   2.607  -0.801  1.00 81.37           C  
ATOM   1562  HD2 PHE A  98      -9.475   2.209  -0.654  1.00 81.37           H  
ATOM   1563  CE1 PHE A  98     -13.080   3.591  -1.146  1.00 81.37           C  
ATOM   1564  HE1 PHE A  98     -14.091   3.949  -1.266  1.00 81.37           H  
ATOM   1565  CE2 PHE A  98     -10.880   3.771  -0.126  1.00 81.37           C  
ATOM   1566  HE2 PHE A  98     -10.204   4.275   0.550  1.00 81.37           H  
ATOM   1567  CZ  PHE A  98     -12.187   4.263  -0.296  1.00 81.37           C  
ATOM   1568  HZ  PHE A  98     -12.521   5.141   0.236  1.00 81.37           H  
ATOM   1569  N   ASP A  99      -9.289  -0.907  -0.183  1.00 81.49           N  
ATOM   1570  H   ASP A  99      -8.870  -1.187  -1.058  1.00 81.49           H  
ATOM   1571  CA  ASP A  99      -8.458  -0.842   1.002  1.00 81.49           C  
ATOM   1572  HA  ASP A  99      -9.005  -0.312   1.782  1.00 81.49           H  
ATOM   1573  C   ASP A  99      -7.193  -0.038   0.776  1.00 81.49           C  
ATOM   1574  CB  ASP A  99      -8.147  -2.250   1.496  1.00 81.49           C  
ATOM   1575  HB2 ASP A  99      -7.219  -2.217   2.069  1.00 81.49           H  
ATOM   1576  HB3 ASP A  99      -8.026  -2.943   0.664  1.00 81.49           H  
ATOM   1577  O   ASP A  99      -6.632   0.000  -0.315  1.00 81.49           O  
ATOM   1578  CG  ASP A  99      -9.215  -2.717   2.463  1.00 81.49           C  
ATOM   1579  OD1 ASP A  99      -9.474  -1.956   3.420  1.00 81.49           O  
ATOM   1580  OD2 ASP A  99      -9.628  -3.885   2.403  1.00 81.49           O  
ATOM   1581  N   ILE A 100      -6.738   0.610   1.845  1.00 88.10           N  
ATOM   1582  H   ILE A 100      -7.225   0.470   2.719  1.00 88.10           H  
ATOM   1583  CA  ILE A 100      -5.582   1.502   1.827  1.00 88.10           C  
ATOM   1584  HA  ILE A 100      -5.173   1.529   0.817  1.00 88.10           H  
ATOM   1585  C   ILE A 100      -4.499   0.944   2.745  1.00 88.10           C  
ATOM   1586  CB  ILE A 100      -5.999   2.947   2.183  1.00 88.10           C  
ATOM   1587  HB  ILE A 100      -6.510   2.943   3.146  1.00 88.10           H  
ATOM   1588  O   ILE A 100      -4.760   0.626   3.907  1.00 88.10           O  
ATOM   1589  CG1 ILE A 100      -6.953   3.496   1.098  1.00 88.10           C  
ATOM   1590 HG12 ILE A 100      -7.742   2.773   0.890  1.00 88.10           H  
ATOM   1591 HG13 ILE A 100      -6.382   3.639   0.181  1.00 88.10           H  
ATOM   1592  CG2 ILE A 100      -4.753   3.847   2.278  1.00 88.10           C  
ATOM   1593 HG21 ILE A 100      -5.018   4.880   2.499  1.00 88.10           H  
ATOM   1594 HG22 ILE A 100      -4.086   3.509   3.071  1.00 88.10           H  
ATOM   1595 HG23 ILE A 100      -4.220   3.813   1.327  1.00 88.10           H  
ATOM   1596  CD1 ILE A 100      -7.647   4.815   1.432  1.00 88.10           C  
ATOM   1597 HD11 ILE A 100      -8.396   4.635   2.203  1.00 88.10           H  
ATOM   1598 HD12 ILE A 100      -8.147   5.185   0.536  1.00 88.10           H  
ATOM   1599 HD13 ILE A 100      -6.932   5.574   1.750  1.00 88.10           H  
ATOM   1600  N   LEU A 101      -3.274   0.888   2.228  1.00 92.20           N  
ATOM   1601  H   LEU A 101      -3.165   1.153   1.259  1.00 92.20           H  
ATOM   1602  CA  LEU A 101      -2.071   0.500   2.947  1.00 92.20           C  
ATOM   1603  HA  LEU A 101      -2.317   0.356   3.999  1.00 92.20           H  
ATOM   1604  C   LEU A 101      -1.034   1.619   2.843  1.00 92.20           C  
ATOM   1605  CB  LEU A 101      -1.568  -0.838   2.387  1.00 92.20           C  
ATOM   1606  HB2 LEU A 101      -2.357  -1.581   2.503  1.00 92.20           H  
ATOM   1607  HB3 LEU A 101      -1.373  -0.722   1.321  1.00 92.20           H  
ATOM   1608  O   LEU A 101      -0.413   1.831   1.804  1.00 92.20           O  
ATOM   1609  CG  LEU A 101      -0.298  -1.373   3.065  1.00 92.20           C  
ATOM   1610  HG  LEU A 101       0.511  -0.646   2.992  1.00 92.20           H  
ATOM   1611  CD1 LEU A 101      -0.583  -1.680   4.532  1.00 92.20           C  
ATOM   1612 HD11 LEU A 101      -0.631  -0.755   5.108  1.00 92.20           H  
ATOM   1613 HD12 LEU A 101       0.197  -2.321   4.943  1.00 92.20           H  
ATOM   1614 HD13 LEU A 101      -1.538  -2.200   4.594  1.00 92.20           H  
ATOM   1615  CD2 LEU A 101       0.147  -2.665   2.384  1.00 92.20           C  
ATOM   1616 HD21 LEU A 101       0.234  -2.508   1.309  1.00 92.20           H  
ATOM   1617 HD22 LEU A 101      -0.588  -3.451   2.558  1.00 92.20           H  
ATOM   1618 HD23 LEU A 101       1.117  -2.971   2.777  1.00 92.20           H  
ATOM   1619  N   GLU A 102      -0.849   2.331   3.947  1.00 89.95           N  
ATOM   1620  H   GLU A 102      -1.394   2.093   4.763  1.00 89.95           H  
ATOM   1621  CA  GLU A 102       0.212   3.323   4.122  1.00 89.95           C  
ATOM   1622  HA  GLU A 102       0.375   3.879   3.199  1.00 89.95           H  
ATOM   1623  C   GLU A 102       1.509   2.587   4.487  1.00 89.95           C  
ATOM   1624  CB  GLU A 102      -0.226   4.312   5.223  1.00 89.95           C  
ATOM   1625  HB2 GLU A 102       0.636   4.883   5.568  1.00 89.95           H  
ATOM   1626  HB3 GLU A 102      -0.603   3.740   6.071  1.00 89.95           H  
ATOM   1627  O   GLU A 102       1.583   1.935   5.531  1.00 89.95           O  
ATOM   1628  CG  GLU A 102      -1.320   5.286   4.740  1.00 89.95           C  
ATOM   1629  HG2 GLU A 102      -0.877   5.984   4.030  1.00 89.95           H  
ATOM   1630  HG3 GLU A 102      -2.084   4.718   4.210  1.00 89.95           H  
ATOM   1631  CD  GLU A 102      -2.021   6.083   5.865  1.00 89.95           C  
ATOM   1632  OE1 GLU A 102      -3.054   6.726   5.571  1.00 89.95           O  
ATOM   1633  OE2 GLU A 102      -1.653   5.998   7.065  1.00 89.95           O  
ATOM   1634  N   ILE A 103       2.526   2.649   3.624  1.00 93.16           N  
ATOM   1635  H   ILE A 103       2.420   3.201   2.784  1.00 93.16           H  
ATOM   1636  CA  ILE A 103       3.818   1.993   3.843  1.00 93.16           C  
ATOM   1637  HA  ILE A 103       3.639   1.112   4.460  1.00 93.16           H  
ATOM   1638  C   ILE A 103       4.748   2.966   4.582  1.00 93.16           C  
ATOM   1639  CB  ILE A 103       4.454   1.466   2.535  1.00 93.16           C  
ATOM   1640  HB  ILE A 103       4.692   2.307   1.883  1.00 93.16           H  
ATOM   1641  O   ILE A 103       5.100   4.014   4.030  1.00 93.16           O  
ATOM   1642  CG1 ILE A 103       3.481   0.515   1.799  1.00 93.16           C  
ATOM   1643 HG12 ILE A 103       2.525   1.012   1.634  1.00 93.16           H  
ATOM   1644 HG13 ILE A 103       3.287  -0.347   2.437  1.00 93.16           H  
ATOM   1645  CG2 ILE A 103       5.761   0.721   2.898  1.00 93.16           C  
ATOM   1646 HG21 ILE A 103       6.444   1.385   3.428  1.00 93.16           H  
ATOM   1647 HG22 ILE A 103       5.539  -0.143   3.524  1.00 93.16           H  
ATOM   1648 HG23 ILE A 103       6.285   0.389   2.002  1.00 93.16           H  
ATOM   1649  CD1 ILE A 103       3.953  -0.008   0.436  1.00 93.16           C  
ATOM   1650 HD11 ILE A 103       3.549  -1.010   0.288  1.00 93.16           H  
ATOM   1651 HD12 ILE A 103       3.564   0.627  -0.360  1.00 93.16           H  
ATOM   1652 HD13 ILE A 103       5.039  -0.050   0.351  1.00 93.16           H  
ATOM   1653  N   PRO A 104       5.213   2.627   5.801  1.00 84.81           N  
ATOM   1654  CA  PRO A 104       6.155   3.470   6.526  1.00 84.81           C  
ATOM   1655  HA  PRO A 104       5.697   4.448   6.675  1.00 84.81           H  
ATOM   1656  C   PRO A 104       7.475   3.628   5.767  1.00 84.81           C  
ATOM   1657  CB  PRO A 104       6.366   2.794   7.887  1.00 84.81           C  
ATOM   1658  HB2 PRO A 104       7.253   2.161   7.861  1.00 84.81           H  
ATOM   1659  HB3 PRO A 104       6.450   3.528   8.689  1.00 84.81           H  
ATOM   1660  O   PRO A 104       8.024   2.651   5.254  1.00 84.81           O  
ATOM   1661  CG  PRO A 104       5.127   1.917   8.058  1.00 84.81           C  
ATOM   1662  HG2 PRO A 104       4.308   2.514   8.458  1.00 84.81           H  
ATOM   1663  HG3 PRO A 104       5.322   1.054   8.696  1.00 84.81           H  
ATOM   1664  CD  PRO A 104       4.801   1.501   6.629  1.00 84.81           C  
ATOM   1665  HD2 PRO A 104       3.733   1.297   6.552  1.00 84.81           H  
ATOM   1666  HD3 PRO A 104       5.374   0.616   6.352  1.00 84.81           H  
ATOM   1667  N   THR A 105       8.047   4.831   5.784  1.00 84.05           N  
ATOM   1668  H   THR A 105       7.503   5.614   6.116  1.00 84.05           H  
ATOM   1669  CA  THR A 105       9.297   5.170   5.078  1.00 84.05           C  
ATOM   1670  HA  THR A 105       9.114   5.102   4.005  1.00 84.05           H  
ATOM   1671  C   THR A 105      10.456   4.212   5.397  1.00 84.05           C  
ATOM   1672  CB  THR A 105       9.648   6.635   5.388  1.00 84.05           C  
ATOM   1673  HB  THR A 105       9.731   6.786   6.464  1.00 84.05           H  
ATOM   1674  O   THR A 105      11.184   3.788   4.503  1.00 84.05           O  
ATOM   1675  CG2 THR A 105      10.929   7.089   4.704  1.00 84.05           C  
ATOM   1676 HG21 THR A 105      10.977   8.178   4.678  1.00 84.05           H  
ATOM   1677 HG22 THR A 105      10.942   6.716   3.680  1.00 84.05           H  
ATOM   1678 HG23 THR A 105      11.796   6.699   5.237  1.00 84.05           H  
ATOM   1679  OG1 THR A 105       8.590   7.415   4.884  1.00 84.05           O  
ATOM   1680  HG1 THR A 105       8.483   8.225   5.386  1.00 84.05           H  
ATOM   1681  N   GLN A 106      10.571   3.749   6.647  1.00 77.01           N  
ATOM   1682  H   GLN A 106       9.938   4.110   7.347  1.00 77.01           H  
ATOM   1683  CA  GLN A 106      11.562   2.735   7.042  1.00 77.01           C  
ATOM   1684  HA  GLN A 106      12.554   3.105   6.783  1.00 77.01           H  
ATOM   1685  C   GLN A 106      11.393   1.388   6.316  1.00 77.01           C  
ATOM   1686  CB  GLN A 106      11.478   2.512   8.563  1.00 77.01           C  
ATOM   1687  HB2 GLN A 106      10.585   2.991   8.963  1.00 77.01           H  
ATOM   1688  HB3 GLN A 106      11.402   1.446   8.776  1.00 77.01           H  
ATOM   1689  O   GLN A 106      12.382   0.726   6.000  1.00 77.01           O  
ATOM   1690  CG  GLN A 106      12.715   3.053   9.292  1.00 77.01           C  
ATOM   1691  HG2 GLN A 106      13.602   2.532   8.931  1.00 77.01           H  
ATOM   1692  HG3 GLN A 106      12.826   4.116   9.079  1.00 77.01           H  
ATOM   1693  CD  GLN A 106      12.622   2.869  10.805  1.00 77.01           C  
ATOM   1694  NE2 GLN A 106      13.667   3.174  11.540  1.00 77.01           N  
ATOM   1695 HE21 GLN A 106      13.557   3.041  12.535  1.00 77.01           H  
ATOM   1696 HE22 GLN A 106      14.520   3.517  11.123  1.00 77.01           H  
ATOM   1697  OE1 GLN A 106      11.615   2.456  11.354  1.00 77.01           O  
ATOM   1698  N   ARG A 107      10.151   0.969   6.036  1.00 86.18           N  
ATOM   1699  H   ARG A 107       9.388   1.615   6.181  1.00 86.18           H  
ATOM   1700  CA  ARG A 107       9.871  -0.283   5.317  1.00 86.18           C  
ATOM   1701  HA  ARG A 107      10.523  -1.068   5.702  1.00 86.18           H  
ATOM   1702  C   ARG A 107      10.224  -0.169   3.834  1.00 86.18           C  
ATOM   1703  CB  ARG A 107       8.403  -0.710   5.498  1.00 86.18           C  
ATOM   1704  HB2 ARG A 107       8.239  -1.619   4.918  1.00 86.18           H  
ATOM   1705  HB3 ARG A 107       7.751   0.060   5.087  1.00 86.18           H  
ATOM   1706  O   ARG A 107      10.708  -1.147   3.271  1.00 86.18           O  
ATOM   1707  CG  ARG A 107       7.974  -0.989   6.946  1.00 86.18           C  
ATOM   1708  HG2 ARG A 107       6.924  -1.282   6.933  1.00 86.18           H  
ATOM   1709  HG3 ARG A 107       8.067  -0.080   7.539  1.00 86.18           H  
ATOM   1710  CD  ARG A 107       8.790  -2.109   7.608  1.00 86.18           C  
ATOM   1711  HD2 ARG A 107       8.821  -2.973   6.945  1.00 86.18           H  
ATOM   1712  HD3 ARG A 107       9.810  -1.758   7.765  1.00 86.18           H  
ATOM   1713  NE  ARG A 107       8.202  -2.488   8.907  1.00 86.18           N  
ATOM   1714  HE  ARG A 107       7.404  -1.953   9.217  1.00 86.18           H  
ATOM   1715  NH1 ARG A 107       9.643  -4.194   9.495  1.00 86.18           N  
ATOM   1716 HH11 ARG A 107       9.926  -4.851  10.207  1.00 86.18           H  
ATOM   1717 HH12 ARG A 107      10.091  -4.179   8.590  1.00 86.18           H  
ATOM   1718  NH2 ARG A 107       8.109  -3.491  10.935  1.00 86.18           N  
ATOM   1719 HH21 ARG A 107       7.337  -2.905  11.219  1.00 86.18           H  
ATOM   1720 HH22 ARG A 107       8.559  -4.049  11.648  1.00 86.18           H  
ATOM   1721  CZ  ARG A 107       8.654  -3.389   9.762  1.00 86.18           C  
ATOM   1722  N   LEU A 108      10.067   1.013   3.232  1.00 87.91           N  
ATOM   1723  H   LEU A 108       9.653   1.770   3.759  1.00 87.91           H  
ATOM   1724  CA  LEU A 108      10.554   1.284   1.873  1.00 87.91           C  
ATOM   1725  HA  LEU A 108      10.172   0.521   1.195  1.00 87.91           H  
ATOM   1726  C   LEU A 108      12.078   1.225   1.793  1.00 87.91           C  
ATOM   1727  CB  LEU A 108      10.093   2.664   1.395  1.00 87.91           C  
ATOM   1728  HB2 LEU A 108      10.386   3.398   2.146  1.00 87.91           H  
ATOM   1729  HB3 LEU A 108      10.614   2.918   0.472  1.00 87.91           H  
ATOM   1730  O   LEU A 108      12.601   0.654   0.845  1.00 87.91           O  
ATOM   1731  CG  LEU A 108       8.587   2.756   1.139  1.00 87.91           C  
ATOM   1732  HG  LEU A 108       8.057   2.330   1.991  1.00 87.91           H  
ATOM   1733  CD1 LEU A 108       8.190   4.225   1.029  1.00 87.91           C  
ATOM   1734 HD11 LEU A 108       7.258   4.370   1.576  1.00 87.91           H  
ATOM   1735 HD12 LEU A 108       8.078   4.509  -0.017  1.00 87.91           H  
ATOM   1736 HD13 LEU A 108       8.928   4.877   1.495  1.00 87.91           H  
ATOM   1737  CD2 LEU A 108       8.182   2.009  -0.135  1.00 87.91           C  
ATOM   1738 HD21 LEU A 108       7.111   2.128  -0.300  1.00 87.91           H  
ATOM   1739 HD22 LEU A 108       8.398   0.944  -0.043  1.00 87.91           H  
ATOM   1740 HD23 LEU A 108       8.717   2.415  -0.993  1.00 87.91           H  
ATOM   1741  N   GLY A 109      12.789   1.742   2.800  1.00 80.70           N  
ATOM   1742  H   GLY A 109      12.309   2.279   3.509  1.00 80.70           H  
ATOM   1743  CA  GLY A 109      14.248   1.609   2.871  1.00 80.70           C  
ATOM   1744  HA2 GLY A 109      14.700   2.094   2.006  1.00 80.70           H  
ATOM   1745  HA3 GLY A 109      14.609   2.098   3.776  1.00 80.70           H  
ATOM   1746  C   GLY A 109      14.701   0.144   2.895  1.00 80.70           C  
ATOM   1747  O   GLY A 109      15.615  -0.238   2.167  1.00 80.70           O  
ATOM   1748  N   ALA A 110      14.011  -0.703   3.666  1.00 78.57           N  
ATOM   1749  H   ALA A 110      13.286  -0.330   4.262  1.00 78.57           H  
ATOM   1750  CA  ALA A 110      14.287  -2.140   3.703  1.00 78.57           C  
ATOM   1751  HA  ALA A 110      15.354  -2.280   3.875  1.00 78.57           H  
ATOM   1752  C   ALA A 110      13.949  -2.853   2.379  1.00 78.57           C  
ATOM   1753  CB  ALA A 110      13.526  -2.749   4.884  1.00 78.57           C  
ATOM   1754  HB1 ALA A 110      12.451  -2.670   4.718  1.00 78.57           H  
ATOM   1755  HB2 ALA A 110      13.791  -2.225   5.802  1.00 78.57           H  
ATOM   1756  HB3 ALA A 110      13.803  -3.799   4.985  1.00 78.57           H  
ATOM   1757  O   ALA A 110      14.676  -3.757   1.975  1.00 78.57           O  
ATOM   1758  N   LEU A 111      12.877  -2.441   1.691  1.00 85.75           N  
ATOM   1759  H   LEU A 111      12.292  -1.722   2.094  1.00 85.75           H  
ATOM   1760  CA  LEU A 111      12.554  -2.919   0.344  1.00 85.75           C  
ATOM   1761  HA  LEU A 111      12.514  -4.008   0.356  1.00 85.75           H  
ATOM   1762  C   LEU A 111      13.636  -2.514  -0.665  1.00 85.75           C  
ATOM   1763  CB  LEU A 111      11.174  -2.373  -0.067  1.00 85.75           C  
ATOM   1764  HB2 LEU A 111      10.414  -2.802   0.585  1.00 85.75           H  
ATOM   1765  HB3 LEU A 111      11.170  -1.293   0.081  1.00 85.75           H  
ATOM   1766  O   LEU A 111      14.094  -3.358  -1.429  1.00 85.75           O  
ATOM   1767  CG  LEU A 111      10.802  -2.646  -1.537  1.00 85.75           C  
ATOM   1768  HG  LEU A 111      11.580  -2.270  -2.202  1.00 85.75           H  
ATOM   1769  CD1 LEU A 111      10.599  -4.134  -1.805  1.00 85.75           C  
ATOM   1770 HD11 LEU A 111       9.832  -4.535  -1.141  1.00 85.75           H  
ATOM   1771 HD12 LEU A 111      11.532  -4.675  -1.647  1.00 85.75           H  
ATOM   1772 HD13 LEU A 111      10.297  -4.276  -2.842  1.00 85.75           H  
ATOM   1773  CD2 LEU A 111       9.521  -1.895  -1.877  1.00 85.75           C  
ATOM   1774 HD21 LEU A 111       9.254  -2.087  -2.916  1.00 85.75           H  
ATOM   1775 HD22 LEU A 111       8.713  -2.215  -1.219  1.00 85.75           H  
ATOM   1776 HD23 LEU A 111       9.684  -0.824  -1.754  1.00 85.75           H  
ATOM   1777  N   TYR A 112      14.063  -1.248  -0.653  1.00 77.66           N  
ATOM   1778  H   TYR A 112      13.631  -0.598  -0.013  1.00 77.66           H  
ATOM   1779  CA  TYR A 112      15.077  -0.731  -1.573  1.00 77.66           C  
ATOM   1780  HA  TYR A 112      14.718  -0.861  -2.594  1.00 77.66           H  
ATOM   1781  C   TYR A 112      16.398  -1.497  -1.455  1.00 77.66           C  
ATOM   1782  CB  TYR A 112      15.287   0.768  -1.323  1.00 77.66           C  
ATOM   1783  HB2 TYR A 112      15.711   0.915  -0.330  1.00 77.66           H  
ATOM   1784  HB3 TYR A 112      14.321   1.273  -1.342  1.00 77.66           H  
ATOM   1785  O   TYR A 112      17.023  -1.816  -2.460  1.00 77.66           O  
ATOM   1786  CG  TYR A 112      16.192   1.412  -2.356  1.00 77.66           C  
ATOM   1787  CD1 TYR A 112      17.570   1.561  -2.099  1.00 77.66           C  
ATOM   1788  HD1 TYR A 112      17.983   1.238  -1.155  1.00 77.66           H  
ATOM   1789  CD2 TYR A 112      15.664   1.805  -3.601  1.00 77.66           C  
ATOM   1790  HD2 TYR A 112      14.614   1.676  -3.818  1.00 77.66           H  
ATOM   1791  CE1 TYR A 112      18.420   2.092  -3.089  1.00 77.66           C  
ATOM   1792  HE1 TYR A 112      19.481   2.187  -2.909  1.00 77.66           H  
ATOM   1793  CE2 TYR A 112      16.508   2.353  -4.584  1.00 77.66           C  
ATOM   1794  HE2 TYR A 112      16.113   2.657  -5.542  1.00 77.66           H  
ATOM   1795  OH  TYR A 112      18.689   3.013  -5.296  1.00 77.66           O  
ATOM   1796  HH  TYR A 112      19.615   2.811  -5.148  1.00 77.66           H  
ATOM   1797  CZ  TYR A 112      17.886   2.494  -4.332  1.00 77.66           C  
ATOM   1798  N   ALA A 113      16.783  -1.887  -0.238  1.00 70.80           N  
ATOM   1799  H   ALA A 113      16.248  -1.575   0.560  1.00 70.80           H  
ATOM   1800  CA  ALA A 113      17.975  -2.700  -0.006  1.00 70.80           C  
ATOM   1801  HA  ALA A 113      18.828  -2.194  -0.458  1.00 70.80           H  
ATOM   1802  C   ALA A 113      17.912  -4.112  -0.632  1.00 70.80           C  
ATOM   1803  CB  ALA A 113      18.200  -2.772   1.508  1.00 70.80           C  
ATOM   1804  HB1 ALA A 113      19.123  -3.315   1.711  1.00 70.80           H  
ATOM   1805  HB2 ALA A 113      17.368  -3.290   1.984  1.00 70.80           H  
ATOM   1806  HB3 ALA A 113      18.283  -1.766   1.918  1.00 70.80           H  
ATOM   1807  O   ALA A 113      18.955  -4.731  -0.830  1.00 70.80           O  
ATOM   1808  N   LEU A 114      16.718  -4.636  -0.946  1.00 74.72           N  
ATOM   1809  H   LEU A 114      15.892  -4.076  -0.787  1.00 74.72           H  
ATOM   1810  CA  LEU A 114      16.550  -5.921  -1.640  1.00 74.72           C  
ATOM   1811  HA  LEU A 114      17.381  -6.578  -1.383  1.00 74.72           H  
ATOM   1812  C   LEU A 114      16.582  -5.798  -3.169  1.00 74.72           C  
ATOM   1813  CB  LEU A 114      15.232  -6.587  -1.207  1.00 74.72           C  
ATOM   1814  HB2 LEU A 114      14.405  -5.907  -1.411  1.00 74.72           H  
ATOM   1815  HB3 LEU A 114      15.084  -7.469  -1.830  1.00 74.72           H  
ATOM   1816  O   LEU A 114      16.671  -6.814  -3.865  1.00 74.72           O  
ATOM   1817  CG  LEU A 114      15.161  -7.031   0.261  1.00 74.72           C  
ATOM   1818  HG  LEU A 114      15.211  -6.165   0.921  1.00 74.72           H  
ATOM   1819  CD1 LEU A 114      13.826  -7.745   0.474  1.00 74.72           C  
ATOM   1820 HD11 LEU A 114      13.798  -8.174   1.475  1.00 74.72           H  
ATOM   1821 HD12 LEU A 114      13.716  -8.558  -0.244  1.00 74.72           H  
ATOM   1822 HD13 LEU A 114      13.008  -7.038   0.338  1.00 74.72           H  
ATOM   1823  CD2 LEU A 114      16.274  -8.012   0.637  1.00 74.72           C  
ATOM   1824 HD21 LEU A 114      17.239  -7.507   0.598  1.00 74.72           H  
ATOM   1825 HD22 LEU A 114      16.276  -8.860  -0.049  1.00 74.72           H  
ATOM   1826 HD23 LEU A 114      16.122  -8.371   1.655  1.00 74.72           H  
ATOM   1827  N   ILE A 115      16.485  -4.579  -3.696  1.00 69.62           N  
ATOM   1828  H   ILE A 115      16.502  -3.781  -3.077  1.00 69.62           H  
ATOM   1829  CA  ILE A 115      16.455  -4.318  -5.129  1.00 69.62           C  
ATOM   1830  HA  ILE A 115      15.838  -5.082  -5.602  1.00 69.62           H  
ATOM   1831  C   ILE A 115      17.889  -4.362  -5.695  1.00 69.62           C  
ATOM   1832  CB  ILE A 115      15.759  -2.976  -5.391  1.00 69.62           C  
ATOM   1833  HB  ILE A 115      16.219  -2.210  -4.767  1.00 69.62           H  
ATOM   1834  O   ILE A 115      18.738  -3.588  -5.247  1.00 69.62           O  
ATOM   1835  CG1 ILE A 115      14.251  -3.068  -5.039  1.00 69.62           C  
ATOM   1836 HG12 ILE A 115      14.150  -3.436  -4.018  1.00 69.62           H  
ATOM   1837 HG13 ILE A 115      13.769  -3.792  -5.697  1.00 69.62           H  
ATOM   1838  CG2 ILE A 115      16.002  -2.570  -6.842  1.00 69.62           C  
ATOM   1839 HG21 ILE A 115      15.613  -1.559  -6.959  1.00 69.62           H  
ATOM   1840 HG22 ILE A 115      15.555  -3.286  -7.532  1.00 69.62           H  
ATOM   1841 HG23 ILE A 115      17.062  -2.473  -7.075  1.00 69.62           H  
ATOM   1842  CD1 ILE A 115      13.479  -1.744  -5.116  1.00 69.62           C  
ATOM   1843 HD11 ILE A 115      14.036  -0.949  -4.620  1.00 69.62           H  
ATOM   1844 HD12 ILE A 115      13.312  -1.458  -6.155  1.00 69.62           H  
ATOM   1845 HD13 ILE A 115      12.510  -1.861  -4.632  1.00 69.62           H  
ATOM   1846  N   PRO A 116      18.179  -5.207  -6.706  1.00 58.15           N  
ATOM   1847  CA  PRO A 116      19.513  -5.312  -7.304  1.00 58.15           C  
ATOM   1848  HA  PRO A 116      20.204  -5.630  -6.523  1.00 58.15           H  
ATOM   1849  C   PRO A 116      20.036  -4.004  -7.933  1.00 58.15           C  
ATOM   1850  CB  PRO A 116      19.407  -6.420  -8.359  1.00 58.15           C  
ATOM   1851  HB2 PRO A 116      20.314  -7.023  -8.403  1.00 58.15           H  
ATOM   1852  HB3 PRO A 116      19.198  -5.986  -9.337  1.00 58.15           H  
ATOM   1853  O   PRO A 116      19.311  -3.304  -8.637  1.00 58.15           O  
ATOM   1854  CG  PRO A 116      18.200  -7.243  -7.919  1.00 58.15           C  
ATOM   1855  HG2 PRO A 116      18.506  -7.966  -7.162  1.00 58.15           H  
ATOM   1856  HG3 PRO A 116      17.719  -7.742  -8.761  1.00 58.15           H  
ATOM   1857  CD  PRO A 116      17.288  -6.201  -7.286  1.00 58.15           C  
ATOM   1858  HD2 PRO A 116      16.663  -6.687  -6.537  1.00 58.15           H  
ATOM   1859  HD3 PRO A 116      16.672  -5.730  -8.052  1.00 58.15           H  
ATOM   1860  N   ASN A 117      21.335  -3.724  -7.756  1.00 53.66           N  
ATOM   1861  H   ASN A 117      21.858  -4.325  -7.137  1.00 53.66           H  
ATOM   1862  CA  ASN A 117      21.990  -2.475  -8.186  1.00 53.66           C  
ATOM   1863  HA  ASN A 117      21.460  -1.642  -7.724  1.00 53.66           H  
ATOM   1864  C   ASN A 117      21.957  -2.186  -9.696  1.00 53.66           C  
ATOM   1865  CB  ASN A 117      23.461  -2.472  -7.707  1.00 53.66           C  
ATOM   1866  HB2 ASN A 117      24.096  -2.086  -8.504  1.00 53.66           H  
ATOM   1867  HB3 ASN A 117      23.800  -3.484  -7.485  1.00 53.66           H  
ATOM   1868  O   ASN A 117      21.880  -1.022 -10.072  1.00 53.66           O  
ATOM   1869  CG  ASN A 117      23.721  -1.591  -6.497  1.00 53.66           C  
ATOM   1870  ND2 ASN A 117      24.960  -1.446  -6.096  1.00 53.66           N  
ATOM   1871 HD21 ASN A 117      25.085  -0.818  -5.315  1.00 53.66           H  
ATOM   1872 HD22 ASN A 117      25.729  -1.854  -6.608  1.00 53.66           H  
ATOM   1873  OD1 ASN A 117      22.837  -1.041  -5.879  1.00 53.66           O  
ATOM   1874  N   GLU A 118      22.018  -3.192 -10.576  1.00 49.66           N  
ATOM   1875  H   GLU A 118      22.107  -4.141 -10.243  1.00 49.66           H  
ATOM   1876  CA  GLU A 118      22.010  -2.954 -12.036  1.00 49.66           C  
ATOM   1877  HA  GLU A 118      22.852  -2.318 -12.309  1.00 49.66           H  
ATOM   1878  C   GLU A 118      20.739  -2.237 -12.517  1.00 49.66           C  
ATOM   1879  CB  GLU A 118      22.121  -4.281 -12.797  1.00 49.66           C  
ATOM   1880  HB2 GLU A 118      21.377  -4.975 -12.407  1.00 49.66           H  
ATOM   1881  HB3 GLU A 118      21.899  -4.091 -13.847  1.00 49.66           H  
ATOM   1882  O   GLU A 118      20.764  -1.511 -13.512  1.00 49.66           O  
ATOM   1883  CG  GLU A 118      23.517  -4.911 -12.716  1.00 49.66           C  
ATOM   1884  HG2 GLU A 118      24.250  -4.177 -13.053  1.00 49.66           H  
ATOM   1885  HG3 GLU A 118      23.733  -5.156 -11.676  1.00 49.66           H  
ATOM   1886  CD  GLU A 118      23.632  -6.181 -13.575  1.00 49.66           C  
ATOM   1887  OE1 GLU A 118      24.777  -6.652 -13.737  1.00 49.66           O  
ATOM   1888  OE2 GLU A 118      22.582  -6.678 -14.044  1.00 49.66           O  
ATOM   1889  N   GLN A 119      19.630  -2.416 -11.796  1.00 50.20           N  
ATOM   1890  H   GLN A 119      19.678  -2.993 -10.969  1.00 50.20           H  
ATOM   1891  CA  GLN A 119      18.391  -1.685 -12.045  1.00 50.20           C  
ATOM   1892  HA  GLN A 119      18.256  -1.566 -13.120  1.00 50.20           H  
ATOM   1893  C   GLN A 119      18.420  -0.266 -11.456  1.00 50.20           C  
ATOM   1894  CB  GLN A 119      17.209  -2.498 -11.503  1.00 50.20           C  
ATOM   1895  HB2 GLN A 119      16.318  -1.871 -11.546  1.00 50.20           H  
ATOM   1896  HB3 GLN A 119      17.387  -2.770 -10.462  1.00 50.20           H  
ATOM   1897  O   GLN A 119      17.741   0.612 -11.980  1.00 50.20           O  
ATOM   1898  CG  GLN A 119      16.950  -3.755 -12.346  1.00 50.20           C  
ATOM   1899  HG2 GLN A 119      17.825  -4.405 -12.324  1.00 50.20           H  
ATOM   1900  HG3 GLN A 119      16.772  -3.455 -13.379  1.00 50.20           H  
ATOM   1901  CD  GLN A 119      15.756  -4.556 -11.841  1.00 50.20           C  
ATOM   1902  NE2 GLN A 119      14.814  -4.901 -12.693  1.00 50.20           N  
ATOM   1903 HE21 GLN A 119      14.832  -4.566 -13.645  1.00 50.20           H  
ATOM   1904 HE22 GLN A 119      14.012  -5.350 -12.274  1.00 50.20           H  
ATOM   1905  OE1 GLN A 119      15.665  -4.931 -10.685  1.00 50.20           O  
ATOM   1906  N   GLN A 120      19.237  -0.013 -10.425  1.00 49.16           N  
ATOM   1907  H   GLN A 120      19.847  -0.751 -10.103  1.00 49.16           H  
ATOM   1908  CA  GLN A 120      19.375   1.307  -9.802  1.00 49.16           C  
ATOM   1909  HA  GLN A 120      18.378   1.720  -9.646  1.00 49.16           H  
ATOM   1910  C   GLN A 120      20.135   2.298 -10.700  1.00 49.16           C  
ATOM   1911  CB  GLN A 120      20.069   1.211  -8.428  1.00 49.16           C  
ATOM   1912  HB2 GLN A 120      21.089   0.847  -8.553  1.00 49.16           H  
ATOM   1913  HB3 GLN A 120      20.130   2.221  -8.025  1.00 49.16           H  
ATOM   1914  O   GLN A 120      19.687   3.428 -10.878  1.00 49.16           O  
ATOM   1915  CG  GLN A 120      19.345   0.328  -7.396  1.00 49.16           C  
ATOM   1916  HG2 GLN A 120      18.322   0.685  -7.271  1.00 49.16           H  
ATOM   1917  HG3 GLN A 120      19.303  -0.699  -7.758  1.00 49.16           H  
ATOM   1918  CD  GLN A 120      20.030   0.339  -6.027  1.00 49.16           C  
ATOM   1919  NE2 GLN A 120      19.665  -0.544  -5.125  1.00 49.16           N  
ATOM   1920 HE21 GLN A 120      20.209  -0.547  -4.274  1.00 49.16           H  
ATOM   1921 HE22 GLN A 120      19.032  -1.302  -5.338  1.00 49.16           H  
ATOM   1922  OE1 GLN A 120      20.871   1.170  -5.714  1.00 49.16           O  
ATOM   1923  N   THR A 121      21.272   1.902 -11.290  1.00 45.05           N  
ATOM   1924  H   THR A 121      21.606   0.962 -11.132  1.00 45.05           H  
ATOM   1925  CA  THR A 121      22.144   2.829 -12.045  1.00 45.05           C  
ATOM   1926  HA  THR A 121      22.242   3.750 -11.471  1.00 45.05           H  
ATOM   1927  C   THR A 121      21.593   3.246 -13.402  1.00 45.05           C  
ATOM   1928  CB  THR A 121      23.553   2.260 -12.269  1.00 45.05           C  
ATOM   1929  HB  THR A 121      24.007   2.740 -13.136  1.00 45.05           H  
ATOM   1930  O   THR A 121      21.772   4.397 -13.790  1.00 45.05           O  
ATOM   1931  CG2 THR A 121      24.461   2.512 -11.070  1.00 45.05           C  
ATOM   1932 HG21 THR A 121      24.548   3.584 -10.897  1.00 45.05           H  
ATOM   1933 HG22 THR A 121      25.454   2.107 -11.265  1.00 45.05           H  
ATOM   1934 HG23 THR A 121      24.042   2.038 -10.183  1.00 45.05           H  
ATOM   1935  OG1 THR A 121      23.506   0.867 -12.487  1.00 45.05           O  
ATOM   1936  HG1 THR A 121      24.411   0.554 -12.564  1.00 45.05           H  
ATOM   1937  N   LYS A 122      20.917   2.355 -14.140  1.00 45.48           N  
ATOM   1938  H   LYS A 122      20.822   1.415 -13.783  1.00 45.48           H  
ATOM   1939  CA  LYS A 122      20.381   2.695 -15.474  1.00 45.48           C  
ATOM   1940  HA  LYS A 122      21.186   3.077 -16.102  1.00 45.48           H  
ATOM   1941  C   LYS A 122      19.332   3.809 -15.445  1.00 45.48           C  
ATOM   1942  CB  LYS A 122      19.757   1.454 -16.128  1.00 45.48           C  
ATOM   1943  HB2 LYS A 122      19.182   0.895 -15.390  1.00 45.48           H  
ATOM   1944  HB3 LYS A 122      19.072   1.781 -16.911  1.00 45.48           H  
ATOM   1945  O   LYS A 122      19.150   4.496 -16.442  1.00 45.48           O  
ATOM   1946  CG  LYS A 122      20.807   0.547 -16.778  1.00 45.48           C  
ATOM   1947  HG2 LYS A 122      21.465   0.140 -16.010  1.00 45.48           H  
ATOM   1948  HG3 LYS A 122      21.398   1.131 -17.483  1.00 45.48           H  
ATOM   1949  CD  LYS A 122      20.113  -0.598 -17.526  1.00 45.48           C  
ATOM   1950  HD2 LYS A 122      19.411  -0.183 -18.249  1.00 45.48           H  
ATOM   1951  HD3 LYS A 122      19.569  -1.209 -16.806  1.00 45.48           H  
ATOM   1952  CE  LYS A 122      21.154  -1.452 -18.254  1.00 45.48           C  
ATOM   1953  HE2 LYS A 122      21.870  -1.821 -17.519  1.00 45.48           H  
ATOM   1954  HE3 LYS A 122      21.695  -0.818 -18.957  1.00 45.48           H  
ATOM   1955  NZ  LYS A 122      20.522  -2.590 -18.965  1.00 45.48           N  
ATOM   1956  HZ1 LYS A 122      21.225  -3.140 -19.438  1.00 45.48           H  
ATOM   1957  HZ2 LYS A 122      20.047  -3.189 -18.305  1.00 45.48           H  
ATOM   1958  HZ3 LYS A 122      19.855  -2.257 -19.647  1.00 45.48           H  
ATOM   1959  N   MET A 123      18.604   3.923 -14.340  1.00 46.78           N  
ATOM   1960  H   MET A 123      18.863   3.344 -13.554  1.00 46.78           H  
ATOM   1961  CA  MET A 123      17.281   4.552 -14.297  1.00 46.78           C  
ATOM   1962  HA  MET A 123      16.955   4.783 -15.311  1.00 46.78           H  
ATOM   1963  C   MET A 123      17.245   5.864 -13.525  1.00 46.78           C  
ATOM   1964  CB  MET A 123      16.332   3.520 -13.677  1.00 46.78           C  
ATOM   1965  HB2 MET A 123      16.820   3.068 -12.814  1.00 46.78           H  
ATOM   1966  HB3 MET A 123      15.421   3.979 -13.292  1.00 46.78           H  
ATOM   1967  O   MET A 123      16.238   6.563 -13.551  1.00 46.78           O  
ATOM   1968  CG  MET A 123      16.015   2.419 -14.696  1.00 46.78           C  
ATOM   1969  HG2 MET A 123      16.000   1.469 -14.161  1.00 46.78           H  
ATOM   1970  HG3 MET A 123      16.820   2.351 -15.427  1.00 46.78           H  
ATOM   1971  SD  MET A 123      14.466   2.534 -15.589  1.00 46.78           S  
ATOM   1972  CE  MET A 123      14.128   4.331 -15.553  1.00 46.78           C  
ATOM   1973  HE1 MET A 123      14.993   4.865 -15.946  1.00 46.78           H  
ATOM   1974  HE2 MET A 123      13.291   4.618 -16.189  1.00 46.78           H  
ATOM   1975  HE3 MET A 123      13.923   4.691 -14.545  1.00 46.78           H  
ATOM   1976  N   ALA A 124      18.338   6.210 -12.850  1.00 46.62           N  
ATOM   1977  H   ALA A 124      19.141   5.600 -12.898  1.00 46.62           H  
ATOM   1978  CA  ALA A 124      18.394   7.315 -11.906  1.00 46.62           C  
ATOM   1979  HA  ALA A 124      17.484   7.286 -11.306  1.00 46.62           H  
ATOM   1980  C   ALA A 124      18.428   8.706 -12.558  1.00 46.62           C  
ATOM   1981  CB  ALA A 124      19.582   7.077 -10.965  1.00 46.62           C  
ATOM   1982  HB1 ALA A 124      20.517   7.131 -11.523  1.00 46.62           H  
ATOM   1983  HB2 ALA A 124      19.495   6.097 -10.497  1.00 46.62           H  
ATOM   1984  HB3 ALA A 124      19.591   7.833 -10.179  1.00 46.62           H  
ATOM   1985  O   ALA A 124      18.922   9.633 -11.926  1.00 46.62           O  
ATOM   1986  N   VAL A 125      17.935   8.887 -13.790  1.00 43.21           N  
ATOM   1987  H   VAL A 125      17.417   8.125 -14.204  1.00 43.21           H  
ATOM   1988  CA  VAL A 125      17.706  10.243 -14.300  1.00 43.21           C  
ATOM   1989  HA  VAL A 125      18.594  10.844 -14.104  1.00 43.21           H  
ATOM   1990  C   VAL A 125      16.513  10.792 -13.520  1.00 43.21           C  
ATOM   1991  CB  VAL A 125      17.467  10.303 -15.818  1.00 43.21           C  
ATOM   1992  HB  VAL A 125      16.572   9.737 -16.080  1.00 43.21           H  
ATOM   1993  O   VAL A 125      15.392  10.330 -13.750  1.00 43.21           O  
ATOM   1994  CG1 VAL A 125      17.296  11.763 -16.267  1.00 43.21           C  
ATOM   1995 HG11 VAL A 125      17.171  11.800 -17.349  1.00 43.21           H  
ATOM   1996 HG12 VAL A 125      18.167  12.353 -15.984  1.00 43.21           H  
ATOM   1997 HG13 VAL A 125      16.404  12.194 -15.813  1.00 43.21           H  
ATOM   1998  CG2 VAL A 125      18.660   9.714 -16.580  1.00 43.21           C  
ATOM   1999 HG21 VAL A 125      19.575  10.245 -16.317  1.00 43.21           H  
ATOM   2000 HG22 VAL A 125      18.775   8.658 -16.336  1.00 43.21           H  
ATOM   2001 HG23 VAL A 125      18.489   9.799 -17.653  1.00 43.21           H  
ATOM   2002  N   PRO A 126      16.714  11.744 -12.589  1.00 44.13           N  
ATOM   2003  CA  PRO A 126      15.614  12.340 -11.859  1.00 44.13           C  
ATOM   2004  HA  PRO A 126      14.981  11.565 -11.427  1.00 44.13           H  
ATOM   2005  C   PRO A 126      14.842  13.151 -12.889  1.00 44.13           C  
ATOM   2006  CB  PRO A 126      16.233  13.195 -10.741  1.00 44.13           C  
ATOM   2007  HB2 PRO A 126      16.058  14.258 -10.908  1.00 44.13           H  
ATOM   2008  HB3 PRO A 126      15.835  12.908  -9.768  1.00 44.13           H  
ATOM   2009  O   PRO A 126      15.262  14.232 -13.301  1.00 44.13           O  
ATOM   2010  CG  PRO A 126      17.733  12.902 -10.814  1.00 44.13           C  
ATOM   2011  HG2 PRO A 126      18.331  13.780 -10.570  1.00 44.13           H  
ATOM   2012  HG3 PRO A 126      17.978  12.071 -10.153  1.00 44.13           H  
ATOM   2013  CD  PRO A 126      17.929  12.470 -12.259  1.00 44.13           C  
ATOM   2014  HD2 PRO A 126      18.850  11.895 -12.356  1.00 44.13           H  
ATOM   2015  HD3 PRO A 126      17.993  13.354 -12.894  1.00 44.13           H  
ATOM   2016  N   THR A 127      13.743  12.600 -13.384  1.00 43.69           N  
ATOM   2017  H   THR A 127      13.456  11.691 -13.049  1.00 43.69           H  
ATOM   2018  CA  THR A 127      12.873  13.363 -14.262  1.00 43.69           C  
ATOM   2019  HA  THR A 127      13.468  14.061 -14.851  1.00 43.69           H  
ATOM   2020  C   THR A 127      11.979  14.144 -13.319  1.00 43.69           C  
ATOM   2021  CB  THR A 127      12.106  12.473 -15.250  1.00 43.69           C  
ATOM   2022  HB  THR A 127      11.257  11.999 -14.757  1.00 43.69           H  
ATOM   2023  O   THR A 127      11.135  13.567 -12.651  1.00 43.69           O  
ATOM   2024  CG2 THR A 127      11.638  13.298 -16.449  1.00 43.69           C  
ATOM   2025 HG21 THR A 127      11.093  12.649 -17.135  1.00 43.69           H  
ATOM   2026 HG22 THR A 127      12.497  13.724 -16.969  1.00 43.69           H  
ATOM   2027 HG23 THR A 127      10.974  14.095 -16.114  1.00 43.69           H  
ATOM   2028  OG1 THR A 127      12.947  11.477 -15.784  1.00 43.69           O  
ATOM   2029  HG1 THR A 127      13.368  10.998 -15.067  1.00 43.69           H  
ATOM   2030  N   GLU A 128      12.167  15.457 -13.201  1.00 48.07           N  
ATOM   2031  H   GLU A 128      12.982  15.866 -13.636  1.00 48.07           H  
ATOM   2032  CA  GLU A 128      11.368  16.298 -12.289  1.00 48.07           C  
ATOM   2033  HA  GLU A 128      11.557  15.978 -11.264  1.00 48.07           H  
ATOM   2034  C   GLU A 128       9.849  16.168 -12.558  1.00 48.07           C  
ATOM   2035  CB  GLU A 128      11.838  17.751 -12.464  1.00 48.07           C  
ATOM   2036  HB2 GLU A 128      11.177  18.252 -13.171  1.00 48.07           H  
ATOM   2037  HB3 GLU A 128      12.845  17.760 -12.880  1.00 48.07           H  
ATOM   2038  O   GLU A 128       9.015  16.321 -11.666  1.00 48.07           O  
ATOM   2039  CG  GLU A 128      11.883  18.524 -11.141  1.00 48.07           C  
ATOM   2040  HG2 GLU A 128      10.890  18.508 -10.689  1.00 48.07           H  
ATOM   2041  HG3 GLU A 128      12.572  18.016 -10.466  1.00 48.07           H  
ATOM   2042  CD  GLU A 128      12.332  19.983 -11.330  1.00 48.07           C  
ATOM   2043  OE1 GLU A 128      12.606  20.630 -10.296  1.00 48.07           O  
ATOM   2044  OE2 GLU A 128      12.362  20.450 -12.493  1.00 48.07           O  
ATOM   2045  N   LYS A 129       9.506  15.796 -13.800  1.00 55.94           N  
ATOM   2046  H   LYS A 129      10.282  15.668 -14.434  1.00 55.94           H  
ATOM   2047  CA  LYS A 129       8.170  15.425 -14.286  1.00 55.94           C  
ATOM   2048  HA  LYS A 129       7.428  15.963 -13.695  1.00 55.94           H  
ATOM   2049  C   LYS A 129       7.826  13.939 -14.098  1.00 55.94           C  
ATOM   2050  CB  LYS A 129       8.026  15.845 -15.758  1.00 55.94           C  
ATOM   2051  HB2 LYS A 129       7.084  15.463 -16.151  1.00 55.94           H  
ATOM   2052  HB3 LYS A 129       8.837  15.408 -16.341  1.00 55.94           H  
ATOM   2053  O   LYS A 129       7.026  13.405 -14.861  1.00 55.94           O  
ATOM   2054  CG  LYS A 129       8.005  17.363 -15.944  1.00 55.94           C  
ATOM   2055  HG2 LYS A 129       7.184  17.785 -15.365  1.00 55.94           H  
ATOM   2056  HG3 LYS A 129       8.946  17.797 -15.604  1.00 55.94           H  
ATOM   2057  CD  LYS A 129       7.802  17.677 -17.429  1.00 55.94           C  
ATOM   2058  HD2 LYS A 129       6.896  17.183 -17.782  1.00 55.94           H  
ATOM   2059  HD3 LYS A 129       8.656  17.299 -17.990  1.00 55.94           H  
ATOM   2060  CE  LYS A 129       7.671  19.186 -17.630  1.00 55.94           C  
ATOM   2061  HE2 LYS A 129       6.806  19.538 -17.068  1.00 55.94           H  
ATOM   2062  HE3 LYS A 129       8.556  19.669 -17.217  1.00 55.94           H  
ATOM   2063  NZ  LYS A 129       7.526  19.518 -19.068  1.00 55.94           N  
ATOM   2064  HZ1 LYS A 129       8.338  19.203 -19.579  1.00 55.94           H  
ATOM   2065  HZ2 LYS A 129       6.711  19.062 -19.454  1.00 55.94           H  
ATOM   2066  HZ3 LYS A 129       7.436  20.516 -19.195  1.00 55.94           H  
ATOM   2067  N   ALA A 130       8.435  13.252 -13.135  1.00 61.97           N  
ATOM   2068  H   ALA A 130       9.164  13.689 -12.591  1.00 61.97           H  
ATOM   2069  CA  ALA A 130       8.133  11.852 -12.882  1.00 61.97           C  
ATOM   2070  HA  ALA A 130       8.241  11.304 -13.818  1.00 61.97           H  
ATOM   2071  C   ALA A 130       6.684  11.719 -12.411  1.00 61.97           C  
ATOM   2072  CB  ALA A 130       9.124  11.247 -11.881  1.00 61.97           C  
ATOM   2073  HB1 ALA A 130       8.836  10.221 -11.650  1.00 61.97           H  
ATOM   2074  HB2 ALA A 130       9.136  11.827 -10.959  1.00 61.97           H  
ATOM   2075  HB3 ALA A 130      10.127  11.228 -12.307  1.00 61.97           H  
ATOM   2076  O   ALA A 130       6.247  12.383 -11.463  1.00 61.97           O  
ATOM   2077  N   GLN A 131       5.956  10.839 -13.092  1.00 74.35           N  
ATOM   2078  H   GLN A 131       6.384  10.381 -13.884  1.00 74.35           H  
ATOM   2079  CA  GLN A 131       4.627  10.400 -12.710  1.00 74.35           C  
ATOM   2080  HA  GLN A 131       3.928  11.225 -12.845  1.00 74.35           H  
ATOM   2081  C   GLN A 131       4.641   9.980 -11.231  1.00 74.35           C  
ATOM   2082  CB  GLN A 131       4.252   9.273 -13.682  1.00 74.35           C  
ATOM   2083  HB2 GLN A 131       4.998   8.481 -13.631  1.00 74.35           H  
ATOM   2084  HB3 GLN A 131       4.268   9.686 -14.690  1.00 74.35           H  
ATOM   2085  O   GLN A 131       5.570   9.326 -10.756  1.00 74.35           O  
ATOM   2086  CG  GLN A 131       2.870   8.670 -13.436  1.00 74.35           C  
ATOM   2087  HG2 GLN A 131       2.130   9.468 -13.388  1.00 74.35           H  
ATOM   2088  HG3 GLN A 131       2.889   8.143 -12.482  1.00 74.35           H  
ATOM   2089  CD  GLN A 131       2.457   7.687 -14.532  1.00 74.35           C  
ATOM   2090  NE2 GLN A 131       1.279   7.119 -14.441  1.00 74.35           N  
ATOM   2091 HE21 GLN A 131       0.755   7.235 -13.586  1.00 74.35           H  
ATOM   2092 HE22 GLN A 131       1.026   6.503 -15.201  1.00 74.35           H  
ATOM   2093  OE1 GLN A 131       3.164   7.392 -15.478  1.00 74.35           O  
ATOM   2094  N   LYS A 132       3.636  10.405 -10.460  1.00 85.96           N  
ATOM   2095  H   LYS A 132       2.944  10.994 -10.901  1.00 85.96           H  
ATOM   2096  CA  LYS A 132       3.578  10.134  -9.002  1.00 85.96           C  
ATOM   2097  HA  LYS A 132       4.501   9.643  -8.695  1.00 85.96           H  
ATOM   2098  C   LYS A 132       2.472   9.162  -8.616  1.00 85.96           C  
ATOM   2099  CB  LYS A 132       3.476  11.451  -8.224  1.00 85.96           C  
ATOM   2100  HB2 LYS A 132       3.405  11.231  -7.159  1.00 85.96           H  
ATOM   2101  HB3 LYS A 132       2.579  11.986  -8.534  1.00 85.96           H  
ATOM   2102  O   LYS A 132       2.339   8.799  -7.445  1.00 85.96           O  
ATOM   2103  CG  LYS A 132       4.701  12.341  -8.445  1.00 85.96           C  
ATOM   2104  HG2 LYS A 132       5.609  11.768  -8.257  1.00 85.96           H  
ATOM   2105  HG3 LYS A 132       4.703  12.680  -9.481  1.00 85.96           H  
ATOM   2106  CD  LYS A 132       4.674  13.574  -7.537  1.00 85.96           C  
ATOM   2107  HD2 LYS A 132       4.707  13.266  -6.492  1.00 85.96           H  
ATOM   2108  HD3 LYS A 132       3.760  14.136  -7.729  1.00 85.96           H  
ATOM   2109  CE  LYS A 132       5.900  14.427  -7.883  1.00 85.96           C  
ATOM   2110  HE2 LYS A 132       5.901  14.598  -8.960  1.00 85.96           H  
ATOM   2111  HE3 LYS A 132       6.802  13.858  -7.660  1.00 85.96           H  
ATOM   2112  NZ  LYS A 132       5.910  15.728  -7.170  1.00 85.96           N  
ATOM   2113  HZ1 LYS A 132       6.736  16.245  -7.434  1.00 85.96           H  
ATOM   2114  HZ2 LYS A 132       5.904  15.606  -6.168  1.00 85.96           H  
ATOM   2115  HZ3 LYS A 132       5.113  16.281  -7.452  1.00 85.96           H  
ATOM   2116  N   ILE A 133       1.667   8.773  -9.591  1.00 90.61           N  
ATOM   2117  H   ILE A 133       1.894   9.071 -10.528  1.00 90.61           H  
ATOM   2118  CA  ILE A 133       0.482   7.947  -9.440  1.00 90.61           C  
ATOM   2119  HA  ILE A 133       0.435   7.517  -8.439  1.00 90.61           H  
ATOM   2120  C   ILE A 133       0.615   6.831 -10.466  1.00 90.61           C  
ATOM   2121  CB  ILE A 133      -0.779   8.800  -9.697  1.00 90.61           C  
ATOM   2122  HB  ILE A 133      -0.755   9.124 -10.737  1.00 90.61           H  
ATOM   2123  O   ILE A 133       0.785   7.109 -11.647  1.00 90.61           O  
ATOM   2124  CG1 ILE A 133      -0.846  10.064  -8.810  1.00 90.61           C  
ATOM   2125 HG12 ILE A 133      -0.875   9.776  -7.759  1.00 90.61           H  
ATOM   2126 HG13 ILE A 133       0.047  10.670  -8.967  1.00 90.61           H  
ATOM   2127  CG2 ILE A 133      -2.044   7.960  -9.490  1.00 90.61           C  
ATOM   2128 HG21 ILE A 133      -2.830   8.351 -10.135  1.00 90.61           H  
ATOM   2129 HG22 ILE A 133      -1.873   6.918  -9.762  1.00 90.61           H  
ATOM   2130 HG23 ILE A 133      -2.377   8.006  -8.453  1.00 90.61           H  
ATOM   2131  CD1 ILE A 133      -2.051  10.958  -9.122  1.00 90.61           C  
ATOM   2132 HD11 ILE A 133      -2.006  11.291 -10.159  1.00 90.61           H  
ATOM   2133 HD12 ILE A 133      -2.033  11.829  -8.467  1.00 90.61           H  
ATOM   2134 HD13 ILE A 133      -2.986  10.421  -8.958  1.00 90.61           H  
ATOM   2135  N   PHE A 134       0.532   5.579 -10.038  1.00 87.01           N  
ATOM   2136  H   PHE A 134       0.453   5.401  -9.047  1.00 87.01           H  
ATOM   2137  CA  PHE A 134       0.637   4.432 -10.934  1.00 87.01           C  
ATOM   2138  HA  PHE A 134       0.567   4.758 -11.972  1.00 87.01           H  
ATOM   2139  C   PHE A 134      -0.501   3.482 -10.660  1.00 87.01           C  
ATOM   2140  CB  PHE A 134       1.979   3.722 -10.756  1.00 87.01           C  
ATOM   2141  HB2 PHE A 134       2.060   3.338  -9.740  1.00 87.01           H  
ATOM   2142  HB3 PHE A 134       2.022   2.870 -11.434  1.00 87.01           H  
ATOM   2143  O   PHE A 134      -0.802   3.198  -9.506  1.00 87.01           O  
ATOM   2144  CG  PHE A 134       3.144   4.632 -11.029  1.00 87.01           C  
ATOM   2145  CD1 PHE A 134       3.701   4.669 -12.317  1.00 87.01           C  
ATOM   2146  HD1 PHE A 134       3.301   4.044 -13.102  1.00 87.01           H  
ATOM   2147  CD2 PHE A 134       3.596   5.514 -10.032  1.00 87.01           C  
ATOM   2148  HD2 PHE A 134       3.146   5.508  -9.050  1.00 87.01           H  
ATOM   2149  CE1 PHE A 134       4.753   5.546 -12.603  1.00 87.01           C  
ATOM   2150  HE1 PHE A 134       5.189   5.575 -13.591  1.00 87.01           H  
ATOM   2151  CE2 PHE A 134       4.593   6.445 -10.344  1.00 87.01           C  
ATOM   2152  HE2 PHE A 134       4.904   7.171  -9.608  1.00 87.01           H  
ATOM   2153  CZ  PHE A 134       5.190   6.438 -11.619  1.00 87.01           C  
ATOM   2154  HZ  PHE A 134       5.964   7.146 -11.877  1.00 87.01           H  
ATOM   2155  N   TYR A 135      -1.112   2.969 -11.714  1.00 86.27           N  
ATOM   2156  H   TYR A 135      -0.791   3.208 -12.641  1.00 86.27           H  
ATOM   2157  CA  TYR A 135      -2.114   1.926 -11.606  1.00 86.27           C  
ATOM   2158  HA  TYR A 135      -2.388   1.772 -10.562  1.00 86.27           H  
ATOM   2159  C   TYR A 135      -1.530   0.617 -12.124  1.00 86.27           C  
ATOM   2160  CB  TYR A 135      -3.382   2.367 -12.331  1.00 86.27           C  
ATOM   2161  HB2 TYR A 135      -3.808   3.218 -11.800  1.00 86.27           H  
ATOM   2162  HB3 TYR A 135      -3.131   2.687 -13.342  1.00 86.27           H  
ATOM   2163  O   TYR A 135      -0.853   0.582 -13.151  1.00 86.27           O  
ATOM   2164  CG  TYR A 135      -4.425   1.280 -12.400  1.00 86.27           C  
ATOM   2165  CD1 TYR A 135      -4.492   0.474 -13.550  1.00 86.27           C  
ATOM   2166  HD1 TYR A 135      -3.822   0.645 -14.380  1.00 86.27           H  
ATOM   2167  CD2 TYR A 135      -5.307   1.062 -11.322  1.00 86.27           C  
ATOM   2168  HD2 TYR A 135      -5.262   1.694 -10.448  1.00 86.27           H  
ATOM   2169  CE1 TYR A 135      -5.443  -0.554 -13.623  1.00 86.27           C  
ATOM   2170  HE1 TYR A 135      -5.520  -1.175 -14.503  1.00 86.27           H  
ATOM   2171  CE2 TYR A 135      -6.288   0.054 -11.412  1.00 86.27           C  
ATOM   2172  HE2 TYR A 135      -7.003  -0.100 -10.618  1.00 86.27           H  
ATOM   2173  OH  TYR A 135      -7.247  -1.758 -12.701  1.00 86.27           O  
ATOM   2174  HH  TYR A 135      -8.044  -1.661 -12.173  1.00 86.27           H  
ATOM   2175  CZ  TYR A 135      -6.346  -0.758 -12.566  1.00 86.27           C  
ATOM   2176  N   THR A 136      -1.775  -0.461 -11.388  1.00 81.77           N  
ATOM   2177  H   THR A 136      -2.340  -0.349 -10.558  1.00 81.77           H  
ATOM   2178  CA  THR A 136      -1.377  -1.812 -11.768  1.00 81.77           C  
ATOM   2179  HA  THR A 136      -0.980  -1.769 -12.782  1.00 81.77           H  
ATOM   2180  C   THR A 136      -2.608  -2.721 -11.756  1.00 81.77           C  
ATOM   2181  CB  THR A 136      -0.251  -2.362 -10.877  1.00 81.77           C  
ATOM   2182  HB  THR A 136      -0.031  -3.382 -11.191  1.00 81.77           H  
ATOM   2183  O   THR A 136      -3.305  -2.779 -10.733  1.00 81.77           O  
ATOM   2184  CG2 THR A 136       1.035  -1.542 -10.982  1.00 81.77           C  
ATOM   2185 HG21 THR A 136       1.367  -1.509 -12.020  1.00 81.77           H  
ATOM   2186 HG22 THR A 136       1.811  -2.003 -10.371  1.00 81.77           H  
ATOM   2187 HG23 THR A 136       0.866  -0.524 -10.631  1.00 81.77           H  
ATOM   2188  OG1 THR A 136      -0.605  -2.383  -9.515  1.00 81.77           O  
ATOM   2189  HG1 THR A 136      -1.114  -1.589  -9.334  1.00 81.77           H  
ATOM   2190  N   PRO A 137      -2.879  -3.453 -12.851  1.00 72.27           N  
ATOM   2191  CA  PRO A 137      -4.013  -4.375 -12.919  1.00 72.27           C  
ATOM   2192  HA  PRO A 137      -4.953  -3.844 -12.772  1.00 72.27           H  
ATOM   2193  C   PRO A 137      -3.868  -5.456 -11.857  1.00 72.27           C  
ATOM   2194  CB  PRO A 137      -3.971  -4.979 -14.324  1.00 72.27           C  
ATOM   2195  HB2 PRO A 137      -4.547  -4.351 -15.004  1.00 72.27           H  
ATOM   2196  HB3 PRO A 137      -4.346  -6.002 -14.349  1.00 72.27           H  
ATOM   2197  O   PRO A 137      -2.743  -5.706 -11.411  1.00 72.27           O  
ATOM   2198  CG  PRO A 137      -2.491  -4.907 -14.694  1.00 72.27           C  
ATOM   2199  HG2 PRO A 137      -2.344  -4.883 -15.774  1.00 72.27           H  
ATOM   2200  HG3 PRO A 137      -1.961  -5.751 -14.251  1.00 72.27           H  
ATOM   2201  CD  PRO A 137      -2.039  -3.609 -14.031  1.00 72.27           C  
ATOM   2202  HD2 PRO A 137      -2.209  -2.771 -14.708  1.00 72.27           H  
ATOM   2203  HD3 PRO A 137      -0.983  -3.682 -13.772  1.00 72.27           H  
ATOM   2204  N   ASP A 138      -4.971  -6.065 -11.426  1.00 72.28           N  
ATOM   2205  H   ASP A 138      -5.875  -5.821 -11.805  1.00 72.28           H  
ATOM   2206  CA  ASP A 138      -4.901  -7.135 -10.434  1.00 72.28           C  
ATOM   2207  HA  ASP A 138      -4.430  -6.698  -9.554  1.00 72.28           H  
ATOM   2208  C   ASP A 138      -3.974  -8.269 -10.863  1.00 72.28           C  
ATOM   2209  CB  ASP A 138      -6.283  -7.612  -9.975  1.00 72.28           C  
ATOM   2210  HB2 ASP A 138      -6.938  -6.743  -9.907  1.00 72.28           H  
ATOM   2211  HB3 ASP A 138      -6.694  -8.307 -10.708  1.00 72.28           H  
ATOM   2212  O   ASP A 138      -3.782  -8.549 -12.048  1.00 72.28           O  
ATOM   2213  CG  ASP A 138      -6.252  -8.258  -8.581  1.00 72.28           C  
ATOM   2214  OD1 ASP A 138      -5.274  -7.990  -7.837  1.00 72.28           O  
ATOM   2215  OD2 ASP A 138      -7.218  -8.970  -8.241  1.00 72.28           O  
ATOM   2216  N   PHE A 139      -3.332  -8.875  -9.875  1.00 68.36           N  
ATOM   2217  H   PHE A 139      -3.653  -8.704  -8.933  1.00 68.36           H  
ATOM   2218  CA  PHE A 139      -2.512 -10.044 -10.109  1.00 68.36           C  
ATOM   2219  HA  PHE A 139      -2.879 -10.516 -11.020  1.00 68.36           H  
ATOM   2220  C   PHE A 139      -2.739 -11.037  -8.983  1.00 68.36           C  
ATOM   2221  CB  PHE A 139      -1.035  -9.662 -10.348  1.00 68.36           C  
ATOM   2222  HB2 PHE A 139      -0.487 -10.490 -10.798  1.00 68.36           H  
ATOM   2223  HB3 PHE A 139      -1.020  -8.875 -11.102  1.00 68.36           H  
ATOM   2224  O   PHE A 139      -3.219 -10.690  -7.897  1.00 68.36           O  
ATOM   2225  CG  PHE A 139      -0.272  -9.199  -9.128  1.00 68.36           C  
ATOM   2226  CD1 PHE A 139       0.121  -7.861  -9.049  1.00 68.36           C  
ATOM   2227  HD1 PHE A 139      -0.027  -7.238  -9.919  1.00 68.36           H  
ATOM   2228  CD2 PHE A 139       0.089 -10.085  -8.102  1.00 68.36           C  
ATOM   2229  HD2 PHE A 139      -0.101 -11.142  -8.213  1.00 68.36           H  
ATOM   2230  CE1 PHE A 139       0.726  -7.362  -7.883  1.00 68.36           C  
ATOM   2231  HE1 PHE A 139       1.036  -6.330  -7.805  1.00 68.36           H  
ATOM   2232  CE2 PHE A 139       0.703  -9.603  -6.938  1.00 68.36           C  
ATOM   2233  HE2 PHE A 139       0.957 -10.289  -6.144  1.00 68.36           H  
ATOM   2234  CZ  PHE A 139       0.990  -8.237  -6.822  1.00 68.36           C  
ATOM   2235  HZ  PHE A 139       1.488  -7.868  -5.937  1.00 68.36           H  
ATOM   2236  N   PRO A 140      -2.375 -12.290  -9.235  1.00 65.72           N  
ATOM   2237  CA  PRO A 140      -2.720 -13.344  -8.333  1.00 65.72           C  
ATOM   2238  HA  PRO A 140      -3.803 -13.463  -8.320  1.00 65.72           H  
ATOM   2239  C   PRO A 140      -2.189 -13.130  -6.937  1.00 65.72           C  
ATOM   2240  CB  PRO A 140      -2.079 -14.559  -8.925  1.00 65.72           C  
ATOM   2241  HB2 PRO A 140      -2.867 -15.306  -8.831  1.00 65.72           H  
ATOM   2242  HB3 PRO A 140      -1.174 -14.841  -8.387  1.00 65.72           H  
ATOM   2243  O   PRO A 140      -1.063 -12.668  -6.752  1.00 65.72           O  
ATOM   2244  CG  PRO A 140      -1.746 -14.250 -10.382  1.00 65.72           C  
ATOM   2245  HG2 PRO A 140      -2.560 -14.464 -11.075  1.00 65.72           H  
ATOM   2246  HG3 PRO A 140      -0.826 -14.739 -10.701  1.00 65.72           H  
ATOM   2247  CD  PRO A 140      -1.594 -12.763 -10.366  1.00 65.72           C  
ATOM   2248  HD2 PRO A 140      -1.935 -12.358 -11.319  1.00 65.72           H  
ATOM   2249  HD3 PRO A 140      -0.542 -12.530 -10.201  1.00 65.72           H  
ATOM   2250  N   ALA A 141      -2.960 -13.548  -5.942  1.00 66.08           N  
ATOM   2251  H   ALA A 141      -3.842 -13.990  -6.157  1.00 66.08           H  
ATOM   2252  CA  ALA A 141      -2.466 -13.576  -4.580  1.00 66.08           C  
ATOM   2253  HA  ALA A 141      -3.276 -14.008  -3.992  1.00 66.08           H  
ATOM   2254  C   ALA A 141      -2.185 -12.167  -3.969  1.00 66.08           C  
ATOM   2255  CB  ALA A 141      -1.272 -14.570  -4.581  1.00 66.08           C  
ATOM   2256  HB1 ALA A 141      -0.960 -14.868  -5.583  1.00 66.08           H  
ATOM   2257  HB2 ALA A 141      -0.398 -14.114  -4.117  1.00 66.08           H  
ATOM   2258  HB3 ALA A 141      -1.556 -15.512  -4.112  1.00 66.08           H  
ATOM   2259  O   ALA A 141      -1.736 -12.038  -2.825  1.00 66.08           O  
ATOM   2260  N   ARG A 142      -2.469 -11.079  -4.703  1.00 75.82           N  
ATOM   2261  H   ARG A 142      -2.766 -11.218  -5.658  1.00 75.82           H  
ATOM   2262  CA  ARG A 142      -2.272  -9.701  -4.236  1.00 75.82           C  
ATOM   2263  HA  ARG A 142      -1.221  -9.555  -3.986  1.00 75.82           H  
ATOM   2264  C   ARG A 142      -3.080  -9.416  -2.978  1.00 75.82           C  
ATOM   2265  CB  ARG A 142      -2.667  -8.734  -5.362  1.00 75.82           C  
ATOM   2266  HB2 ARG A 142      -3.700  -8.922  -5.653  1.00 75.82           H  
ATOM   2267  HB3 ARG A 142      -2.032  -8.915  -6.228  1.00 75.82           H  
ATOM   2268  O   ARG A 142      -2.552  -8.829  -2.038  1.00 75.82           O  
ATOM   2269  CG  ARG A 142      -2.529  -7.265  -4.929  1.00 75.82           C  
ATOM   2270  HG2 ARG A 142      -1.484  -7.031  -4.728  1.00 75.82           H  
ATOM   2271  HG3 ARG A 142      -3.107  -7.082  -4.023  1.00 75.82           H  
ATOM   2272  CD  ARG A 142      -3.080  -6.324  -5.991  1.00 75.82           C  
ATOM   2273  HD2 ARG A 142      -4.095  -6.627  -6.251  1.00 75.82           H  
ATOM   2274  HD3 ARG A 142      -3.124  -5.324  -5.561  1.00 75.82           H  
ATOM   2275  NE  ARG A 142      -2.223  -6.302  -7.178  1.00 75.82           N  
ATOM   2276  HE  ARG A 142      -1.422  -6.918  -7.187  1.00 75.82           H  
ATOM   2277  NH1 ARG A 142      -3.505  -4.873  -8.441  1.00 75.82           N  
ATOM   2278 HH11 ARG A 142      -3.577  -4.307  -9.274  1.00 75.82           H  
ATOM   2279 HH12 ARG A 142      -4.317  -5.109  -7.888  1.00 75.82           H  
ATOM   2280  NH2 ARG A 142      -1.489  -5.422  -9.109  1.00 75.82           N  
ATOM   2281 HH21 ARG A 142      -1.789  -5.144 -10.032  1.00 75.82           H  
ATOM   2282 HH22 ARG A 142      -0.629  -5.935  -8.976  1.00 75.82           H  
ATOM   2283  CZ  ARG A 142      -2.418  -5.543  -8.230  1.00 75.82           C  
ATOM   2284  N   ARG A 143      -4.354  -9.812  -2.963  1.00 72.72           N  
ATOM   2285  H   ARG A 143      -4.691 -10.308  -3.776  1.00 72.72           H  
ATOM   2286  CA  ARG A 143      -5.297  -9.470  -1.892  1.00 72.72           C  
ATOM   2287  HA  ARG A 143      -5.326  -8.385  -1.785  1.00 72.72           H  
ATOM   2288  C   ARG A 143      -4.858 -10.027  -0.541  1.00 72.72           C  
ATOM   2289  CB  ARG A 143      -6.689  -9.968  -2.291  1.00 72.72           C  
ATOM   2290  HB2 ARG A 143      -6.928  -9.603  -3.290  1.00 72.72           H  
ATOM   2291  HB3 ARG A 143      -6.674 -11.057  -2.319  1.00 72.72           H  
ATOM   2292  O   ARG A 143      -4.855  -9.297   0.443  1.00 72.72           O  
ATOM   2293  CG  ARG A 143      -7.768  -9.466  -1.317  1.00 72.72           C  
ATOM   2294  HG2 ARG A 143      -7.826  -8.379  -1.378  1.00 72.72           H  
ATOM   2295  HG3 ARG A 143      -7.515  -9.743  -0.294  1.00 72.72           H  
ATOM   2296  CD  ARG A 143      -9.135 -10.060  -1.657  1.00 72.72           C  
ATOM   2297  HD2 ARG A 143      -9.390  -9.811  -2.687  1.00 72.72           H  
ATOM   2298  HD3 ARG A 143      -9.872  -9.609  -0.992  1.00 72.72           H  
ATOM   2299  NE  ARG A 143      -9.122 -11.524  -1.486  1.00 72.72           N  
ATOM   2300  HE  ARG A 143      -8.247 -12.001  -1.652  1.00 72.72           H  
ATOM   2301  NH1 ARG A 143     -11.328 -11.857  -0.942  1.00 72.72           N  
ATOM   2302 HH11 ARG A 143     -11.483 -10.860  -0.987  1.00 72.72           H  
ATOM   2303 HH12 ARG A 143     -12.068 -12.487  -0.666  1.00 72.72           H  
ATOM   2304  NH2 ARG A 143      -9.879 -13.585  -1.060  1.00 72.72           N  
ATOM   2305 HH21 ARG A 143      -8.933 -13.901  -1.218  1.00 72.72           H  
ATOM   2306 HH22 ARG A 143     -10.610 -14.263  -0.897  1.00 72.72           H  
ATOM   2307  CZ  ARG A 143     -10.122 -12.311  -1.163  1.00 72.72           C  
ATOM   2308  N   GLU A 144      -4.459 -11.292  -0.482  1.00 73.92           N  
ATOM   2309  H   GLU A 144      -4.503 -11.868  -1.311  1.00 73.92           H  
ATOM   2310  CA  GLU A 144      -4.055 -11.919   0.777  1.00 73.92           C  
ATOM   2311  HA  GLU A 144      -4.815 -11.725   1.533  1.00 73.92           H  
ATOM   2312  C   GLU A 144      -2.738 -11.326   1.303  1.00 73.92           C  
ATOM   2313  CB  GLU A 144      -3.923 -13.436   0.609  1.00 73.92           C  
ATOM   2314  HB2 GLU A 144      -3.577 -13.841   1.560  1.00 73.92           H  
ATOM   2315  HB3 GLU A 144      -3.132 -13.617  -0.119  1.00 73.92           H  
ATOM   2316  O   GLU A 144      -2.615 -11.091   2.505  1.00 73.92           O  
ATOM   2317  CG  GLU A 144      -5.209 -14.204   0.230  1.00 73.92           C  
ATOM   2318  HG2 GLU A 144      -5.015 -15.270   0.354  1.00 73.92           H  
ATOM   2319  HG3 GLU A 144      -5.976 -13.942   0.959  1.00 73.92           H  
ATOM   2320  CD  GLU A 144      -5.767 -13.969  -1.189  1.00 73.92           C  
ATOM   2321  OE1 GLU A 144      -6.996 -14.180  -1.365  1.00 73.92           O  
ATOM   2322  OE2 GLU A 144      -5.013 -13.508  -2.076  1.00 73.92           O  
ATOM   2323  N   VAL A 145      -1.779 -11.009   0.422  1.00 81.96           N  
ATOM   2324  H   VAL A 145      -1.922 -11.230  -0.553  1.00 81.96           H  
ATOM   2325  CA  VAL A 145      -0.533 -10.330   0.832  1.00 81.96           C  
ATOM   2326  HA  VAL A 145      -0.129 -10.856   1.697  1.00 81.96           H  
ATOM   2327  C   VAL A 145      -0.812  -8.898   1.282  1.00 81.96           C  
ATOM   2328  CB  VAL A 145       0.536 -10.366  -0.278  1.00 81.96           C  
ATOM   2329  HB  VAL A 145       0.149  -9.890  -1.179  1.00 81.96           H  
ATOM   2330  O   VAL A 145      -0.225  -8.440   2.263  1.00 81.96           O  
ATOM   2331  CG1 VAL A 145       1.840  -9.675   0.147  1.00 81.96           C  
ATOM   2332 HG11 VAL A 145       2.209 -10.127   1.067  1.00 81.96           H  
ATOM   2333 HG12 VAL A 145       1.677  -8.611   0.321  1.00 81.96           H  
ATOM   2334 HG13 VAL A 145       2.595  -9.778  -0.633  1.00 81.96           H  
ATOM   2335  CG2 VAL A 145       0.893 -11.818  -0.593  1.00 81.96           C  
ATOM   2336 HG21 VAL A 145       1.644 -11.871  -1.381  1.00 81.96           H  
ATOM   2337 HG22 VAL A 145       1.270 -12.318   0.299  1.00 81.96           H  
ATOM   2338 HG23 VAL A 145      -0.007 -12.333  -0.929  1.00 81.96           H  
ATOM   2339  N   PHE A 146      -1.739  -8.204   0.618  1.00 86.83           N  
ATOM   2340  H   PHE A 146      -2.170  -8.625  -0.192  1.00 86.83           H  
ATOM   2341  CA  PHE A 146      -2.176  -6.867   1.008  1.00 86.83           C  
ATOM   2342  HA  PHE A 146      -1.310  -6.206   1.016  1.00 86.83           H  
ATOM   2343  C   PHE A 146      -2.769  -6.873   2.421  1.00 86.83           C  
ATOM   2344  CB  PHE A 146      -3.184  -6.331  -0.019  1.00 86.83           C  
ATOM   2345  HB2 PHE A 146      -4.115  -6.895   0.043  1.00 86.83           H  
ATOM   2346  HB3 PHE A 146      -2.787  -6.472  -1.024  1.00 86.83           H  
ATOM   2347  O   PHE A 146      -2.324  -6.105   3.274  1.00 86.83           O  
ATOM   2348  CG  PHE A 146      -3.499  -4.864   0.161  1.00 86.83           C  
ATOM   2349  CD1 PHE A 146      -4.370  -4.447   1.183  1.00 86.83           C  
ATOM   2350  HD1 PHE A 146      -4.843  -5.166   1.835  1.00 86.83           H  
ATOM   2351  CD2 PHE A 146      -2.905  -3.910  -0.685  1.00 86.83           C  
ATOM   2352  HD2 PHE A 146      -2.257  -4.229  -1.488  1.00 86.83           H  
ATOM   2353  CE1 PHE A 146      -4.620  -3.079   1.367  1.00 86.83           C  
ATOM   2354  HE1 PHE A 146      -5.246  -2.757   2.186  1.00 86.83           H  
ATOM   2355  CE2 PHE A 146      -3.188  -2.544  -0.520  1.00 86.83           C  
ATOM   2356  HE2 PHE A 146      -2.760  -1.816  -1.193  1.00 86.83           H  
ATOM   2357  CZ  PHE A 146      -4.059  -2.130   0.498  1.00 86.83           C  
ATOM   2358  HZ  PHE A 146      -4.292  -1.082   0.612  1.00 86.83           H  
ATOM   2359  N   GLU A 147      -3.723  -7.765   2.700  1.00 79.90           N  
ATOM   2360  H   GLU A 147      -4.065  -8.357   1.956  1.00 79.90           H  
ATOM   2361  CA  GLU A 147      -4.354  -7.881   4.023  1.00 79.90           C  
ATOM   2362  HA  GLU A 147      -4.739  -6.906   4.320  1.00 79.90           H  
ATOM   2363  C   GLU A 147      -3.363  -8.302   5.112  1.00 79.90           C  
ATOM   2364  CB  GLU A 147      -5.513  -8.890   3.975  1.00 79.90           C  
ATOM   2365  HB2 GLU A 147      -5.179  -9.804   3.485  1.00 79.90           H  
ATOM   2366  HB3 GLU A 147      -5.798  -9.151   4.994  1.00 79.90           H  
ATOM   2367  O   GLU A 147      -3.401  -7.786   6.236  1.00 79.90           O  
ATOM   2368  CG  GLU A 147      -6.759  -8.358   3.253  1.00 79.90           C  
ATOM   2369  HG2 GLU A 147      -6.514  -8.193   2.204  1.00 79.90           H  
ATOM   2370  HG3 GLU A 147      -7.532  -9.125   3.295  1.00 79.90           H  
ATOM   2371  CD  GLU A 147      -7.307  -7.055   3.858  1.00 79.90           C  
ATOM   2372  OE1 GLU A 147      -7.919  -6.294   3.084  1.00 79.90           O  
ATOM   2373  OE2 GLU A 147      -7.073  -6.774   5.058  1.00 79.90           O  
ATOM   2374  N   HIS A 148      -2.422  -9.191   4.781  1.00 80.43           N  
ATOM   2375  H   HIS A 148      -2.455  -9.620   3.868  1.00 80.43           H  
ATOM   2376  CA  HIS A 148      -1.355  -9.571   5.701  1.00 80.43           C  
ATOM   2377  HA  HIS A 148      -1.810  -9.951   6.616  1.00 80.43           H  
ATOM   2378  C   HIS A 148      -0.488  -8.363   6.086  1.00 80.43           C  
ATOM   2379  CB  HIS A 148      -0.516 -10.692   5.077  1.00 80.43           C  
ATOM   2380  HB2 HIS A 148      -0.041 -10.336   4.163  1.00 80.43           H  
ATOM   2381  HB3 HIS A 148      -1.167 -11.526   4.818  1.00 80.43           H  
ATOM   2382  O   HIS A 148      -0.271  -8.107   7.273  1.00 80.43           O  
ATOM   2383  CG  HIS A 148       0.541 -11.187   6.026  1.00 80.43           C  
ATOM   2384  CD2 HIS A 148       1.876 -10.889   5.997  1.00 80.43           C  
ATOM   2385  HD2 HIS A 148       2.372 -10.278   5.258  1.00 80.43           H  
ATOM   2386  ND1 HIS A 148       0.322 -11.964   7.139  1.00 80.43           N  
ATOM   2387  HD1 HIS A 148      -0.568 -12.341   7.434  1.00 80.43           H  
ATOM   2388  CE1 HIS A 148       1.497 -12.132   7.766  1.00 80.43           C  
ATOM   2389  HE1 HIS A 148       1.641 -12.695   8.677  1.00 80.43           H  
ATOM   2390  NE2 HIS A 148       2.475 -11.493   7.108  1.00 80.43           N  
ATOM   2391  N   LEU A 149      -0.044  -7.574   5.101  1.00 87.65           N  
ATOM   2392  H   LEU A 149      -0.278  -7.820   4.149  1.00 87.65           H  
ATOM   2393  CA  LEU A 149       0.736  -6.357   5.339  1.00 87.65           C  
ATOM   2394  HA  LEU A 149       1.594  -6.603   5.965  1.00 87.65           H  
ATOM   2395  C   LEU A 149      -0.066  -5.295   6.096  1.00 87.65           C  
ATOM   2396  CB  LEU A 149       1.222  -5.787   3.998  1.00 87.65           C  
ATOM   2397  HB2 LEU A 149       0.380  -5.749   3.307  1.00 87.65           H  
ATOM   2398  HB3 LEU A 149       1.556  -4.764   4.168  1.00 87.65           H  
ATOM   2399  O   LEU A 149       0.458  -4.676   7.022  1.00 87.65           O  
ATOM   2400  CG  LEU A 149       2.378  -6.560   3.344  1.00 87.65           C  
ATOM   2401  HG  LEU A 149       2.117  -7.611   3.221  1.00 87.65           H  
ATOM   2402  CD1 LEU A 149       2.656  -5.955   1.969  1.00 87.65           C  
ATOM   2403 HD11 LEU A 149       2.895  -4.897   2.070  1.00 87.65           H  
ATOM   2404 HD12 LEU A 149       3.481  -6.479   1.486  1.00 87.65           H  
ATOM   2405 HD13 LEU A 149       1.768  -6.065   1.346  1.00 87.65           H  
ATOM   2406  CD2 LEU A 149       3.652  -6.459   4.187  1.00 87.65           C  
ATOM   2407 HD21 LEU A 149       3.818  -5.425   4.491  1.00 87.65           H  
ATOM   2408 HD22 LEU A 149       4.513  -6.798   3.610  1.00 87.65           H  
ATOM   2409 HD23 LEU A 149       3.549  -7.093   5.068  1.00 87.65           H  
ATOM   2410  N   LYS A 150      -1.343  -5.110   5.752  1.00 83.42           N  
ATOM   2411  H   LYS A 150      -1.697  -5.628   4.961  1.00 83.42           H  
ATOM   2412  CA  LYS A 150      -2.250  -4.185   6.441  1.00 83.42           C  
ATOM   2413  HA  LYS A 150      -1.824  -3.182   6.425  1.00 83.42           H  
ATOM   2414  C   LYS A 150      -2.402  -4.546   7.912  1.00 83.42           C  
ATOM   2415  CB  LYS A 150      -3.586  -4.189   5.689  1.00 83.42           C  
ATOM   2416  HB2 LYS A 150      -3.398  -3.991   4.633  1.00 83.42           H  
ATOM   2417  HB3 LYS A 150      -4.030  -5.181   5.771  1.00 83.42           H  
ATOM   2418  O   LYS A 150      -2.293  -3.666   8.768  1.00 83.42           O  
ATOM   2419  CG  LYS A 150      -4.585  -3.144   6.202  1.00 83.42           C  
ATOM   2420  HG2 LYS A 150      -4.773  -3.305   7.264  1.00 83.42           H  
ATOM   2421  HG3 LYS A 150      -4.193  -2.139   6.047  1.00 83.42           H  
ATOM   2422  CD  LYS A 150      -5.892  -3.323   5.425  1.00 83.42           C  
ATOM   2423  HD2 LYS A 150      -6.161  -4.379   5.453  1.00 83.42           H  
ATOM   2424  HD3 LYS A 150      -5.749  -3.041   4.382  1.00 83.42           H  
ATOM   2425  CE  LYS A 150      -7.048  -2.522   6.018  1.00 83.42           C  
ATOM   2426  HE2 LYS A 150      -7.024  -2.639   7.101  1.00 83.42           H  
ATOM   2427  HE3 LYS A 150      -6.937  -1.468   5.764  1.00 83.42           H  
ATOM   2428  NZ  LYS A 150      -8.325  -3.063   5.496  1.00 83.42           N  
ATOM   2429  HZ1 LYS A 150      -8.517  -2.748   4.555  1.00 83.42           H  
ATOM   2430  HZ2 LYS A 150      -9.144  -2.768   6.008  1.00 83.42           H  
ATOM   2431  HZ3 LYS A 150      -8.314  -4.070   5.415  1.00 83.42           H  
ATOM   2432  N   THR A 151      -2.558  -5.830   8.220  1.00 76.82           N  
ATOM   2433  H   THR A 151      -2.667  -6.489   7.462  1.00 76.82           H  
ATOM   2434  CA  THR A 151      -2.584  -6.323   9.602  1.00 76.82           C  
ATOM   2435  HA  THR A 151      -3.351  -5.780  10.153  1.00 76.82           H  
ATOM   2436  C   THR A 151      -1.244  -6.070  10.293  1.00 76.82           C  
ATOM   2437  CB  THR A 151      -2.944  -7.814   9.646  1.00 76.82           C  
ATOM   2438  HB  THR A 151      -2.176  -8.399   9.140  1.00 76.82           H  
ATOM   2439  O   THR A 151      -1.217  -5.488  11.378  1.00 76.82           O  
ATOM   2440  CG2 THR A 151      -3.105  -8.317  11.081  1.00 76.82           C  
ATOM   2441 HG21 THR A 151      -3.844  -7.713  11.606  1.00 76.82           H  
ATOM   2442 HG22 THR A 151      -2.152  -8.271  11.609  1.00 76.82           H  
ATOM   2443 HG23 THR A 151      -3.442  -9.353  11.062  1.00 76.82           H  
ATOM   2444  OG1 THR A 151      -4.179  -8.019   9.004  1.00 76.82           O  
ATOM   2445  HG1 THR A 151      -4.050  -7.970   8.054  1.00 76.82           H  
ATOM   2446  N   ALA A 152      -0.125  -6.415   9.647  1.00 78.86           N  
ATOM   2447  H   ALA A 152      -0.201  -6.884   8.756  1.00 78.86           H  
ATOM   2448  CA  ALA A 152       1.213  -6.235  10.207  1.00 78.86           C  
ATOM   2449  HA  ALA A 152       1.266  -6.777  11.150  1.00 78.86           H  
ATOM   2450  C   ALA A 152       1.553  -4.763  10.506  1.00 78.86           C  
ATOM   2451  CB  ALA A 152       2.229  -6.849   9.239  1.00 78.86           C  
ATOM   2452  HB1 ALA A 152       3.229  -6.761   9.664  1.00 78.86           H  
ATOM   2453  HB2 ALA A 152       2.201  -6.329   8.281  1.00 78.86           H  
ATOM   2454  HB3 ALA A 152       2.001  -7.904   9.080  1.00 78.86           H  
ATOM   2455  O   ALA A 152       2.196  -4.481  11.514  1.00 78.86           O  
ATOM   2456  N   PHE A 153       1.117  -3.819   9.665  1.00 80.10           N  
ATOM   2457  H   PHE A 153       0.669  -4.113   8.809  1.00 80.10           H  
ATOM   2458  CA  PHE A 153       1.374  -2.384   9.860  1.00 80.10           C  
ATOM   2459  HA  PHE A 153       2.357  -2.249  10.311  1.00 80.10           H  
ATOM   2460  C   PHE A 153       0.395  -1.728  10.826  1.00 80.10           C  
ATOM   2461  CB  PHE A 153       1.361  -1.653   8.510  1.00 80.10           C  
ATOM   2462  HB2 PHE A 153       1.441  -0.583   8.701  1.00 80.10           H  
ATOM   2463  HB3 PHE A 153       0.399  -1.828   8.028  1.00 80.10           H  
ATOM   2464  O   PHE A 153       0.768  -0.782  11.516  1.00 80.10           O  
ATOM   2465  CG  PHE A 153       2.462  -2.021   7.534  1.00 80.10           C  
ATOM   2466  CD1 PHE A 153       3.500  -2.905   7.887  1.00 80.10           C  
ATOM   2467  HD1 PHE A 153       3.558  -3.347   8.871  1.00 80.10           H  
ATOM   2468  CD2 PHE A 153       2.438  -1.475   6.239  1.00 80.10           C  
ATOM   2469  HD2 PHE A 153       1.669  -0.767   5.968  1.00 80.10           H  
ATOM   2470  CE1 PHE A 153       4.457  -3.280   6.942  1.00 80.10           C  
ATOM   2471  HE1 PHE A 153       5.190  -4.018   7.232  1.00 80.10           H  
ATOM   2472  CE2 PHE A 153       3.402  -1.854   5.289  1.00 80.10           C  
ATOM   2473  HE2 PHE A 153       3.347  -1.459   4.286  1.00 80.10           H  
ATOM   2474  CZ  PHE A 153       4.413  -2.762   5.638  1.00 80.10           C  
ATOM   2475  HZ  PHE A 153       5.133  -3.079   4.897  1.00 80.10           H  
ATOM   2476  N   SER A 154      -0.834  -2.240  10.912  1.00 71.64           N  
ATOM   2477  H   SER A 154      -1.096  -2.983  10.281  1.00 71.64           H  
ATOM   2478  CA  SER A 154      -1.808  -1.785  11.912  1.00 71.64           C  
ATOM   2479  HA  SER A 154      -1.865  -0.697  11.891  1.00 71.64           H  
ATOM   2480  C   SER A 154      -1.403  -2.207  13.322  1.00 71.64           C  
ATOM   2481  CB  SER A 154      -3.196  -2.348  11.606  1.00 71.64           C  
ATOM   2482  HB2 SER A 154      -3.902  -1.976  12.349  1.00 71.64           H  
ATOM   2483  HB3 SER A 154      -3.173  -3.436  11.652  1.00 71.64           H  
ATOM   2484  O   SER A 154      -1.702  -1.514  14.291  1.00 71.64           O  
ATOM   2485  OG  SER A 154      -3.622  -1.935  10.325  1.00 71.64           O  
ATOM   2486  HG  SER A 154      -3.156  -2.473   9.680  1.00 71.64           H  
ATOM   2487  N   CYS A 155      -0.697  -3.331  13.444  1.00 60.38           N  
ATOM   2488  H   CYS A 155      -0.519  -3.882  12.616  1.00 60.38           H  
ATOM   2489  CA  CYS A 155      -0.107  -3.775  14.694  1.00 60.38           C  
ATOM   2490  HA  CYS A 155      -0.792  -3.554  15.513  1.00 60.38           H  
ATOM   2491  C   CYS A 155       1.199  -3.020  14.969  1.00 60.38           C  
ATOM   2492  CB  CYS A 155       0.109  -5.284  14.651  1.00 60.38           C  
ATOM   2493  HB2 CYS A 155       0.810  -5.537  13.856  1.00 60.38           H  
ATOM   2494  HB3 CYS A 155       0.537  -5.560  15.615  1.00 60.38           H  
ATOM   2495  O   CYS A 155       2.292  -3.587  14.923  1.00 60.38           O  
ATOM   2496  SG  CYS A 155      -1.457  -6.167  14.402  1.00 60.38           S  
ATOM   2497  HG  CYS A 155      -1.619  -5.827  13.121  1.00 60.38           H  
ATOM   2498  N   THR A 156       1.114  -1.725  15.257  1.00 49.78           N  
ATOM   2499  H   THR A 156       0.216  -1.263  15.238  1.00 49.78           H  
ATOM   2500  CA  THR A 156       2.265  -0.993  15.782  1.00 49.78           C  
ATOM   2501  HA  THR A 156       3.101  -1.112  15.093  1.00 49.78           H  
ATOM   2502  C   THR A 156       2.657  -1.601  17.126  1.00 49.78           C  
ATOM   2503  CB  THR A 156       1.976   0.509  15.917  1.00 49.78           C  
ATOM   2504  HB  THR A 156       2.732   0.969  16.554  1.00 49.78           H  
ATOM   2505  O   THR A 156       1.884  -1.556  18.085  1.00 49.78           O  
ATOM   2506  CG2 THR A 156       2.011   1.188  14.549  1.00 49.78           C  
ATOM   2507 HG21 THR A 156       2.997   1.071  14.100  1.00 49.78           H  
ATOM   2508 HG22 THR A 156       1.259   0.748  13.894  1.00 49.78           H  
ATOM   2509 HG23 THR A 156       1.799   2.251  14.670  1.00 49.78           H  
ATOM   2510  OG1 THR A 156       0.700   0.729  16.470  1.00 49.78           O  
ATOM   2511  HG1 THR A 156       0.719   0.408  17.374  1.00 49.78           H  
ATOM   2512  N   LYS A 157       3.859  -2.188  17.202  1.00 43.56           N  
ATOM   2513  H   LYS A 157       4.395  -2.276  16.351  1.00 43.56           H  
ATOM   2514  CA  LYS A 157       4.507  -2.491  18.481  1.00 43.56           C  
ATOM   2515  HA  LYS A 157       3.829  -3.049  19.127  1.00 43.56           H  
ATOM   2516  C   LYS A 157       4.808  -1.159  19.169  1.00 43.56           C  
ATOM   2517  CB  LYS A 157       5.821  -3.281  18.290  1.00 43.56           C  
ATOM   2518  HB2 LYS A 157       6.390  -3.208  19.217  1.00 43.56           H  
ATOM   2519  HB3 LYS A 157       6.405  -2.793  17.509  1.00 43.56           H  
ATOM   2520  O   LYS A 157       5.916  -0.648  19.044  1.00 43.56           O  
ATOM   2521  CG  LYS A 157       5.694  -4.776  17.963  1.00 43.56           C  
ATOM   2522  HG2 LYS A 157       5.110  -4.903  17.052  1.00 43.56           H  
ATOM   2523  HG3 LYS A 157       5.200  -5.292  18.786  1.00 43.56           H  
ATOM   2524  CD  LYS A 157       7.111  -5.346  17.755  1.00 43.56           C  
ATOM   2525  HD2 LYS A 157       7.578  -4.790  16.942  1.00 43.56           H  
ATOM   2526  HD3 LYS A 157       7.702  -5.196  18.659  1.00 43.56           H  
ATOM   2527  CE  LYS A 157       7.107  -6.836  17.394  1.00 43.56           C  
ATOM   2528  HE2 LYS A 157       6.904  -7.417  18.294  1.00 43.56           H  
ATOM   2529  HE3 LYS A 157       6.300  -7.010  16.683  1.00 43.56           H  
ATOM   2530  NZ  LYS A 157       8.397  -7.247  16.771  1.00 43.56           N  
ATOM   2531  HZ1 LYS A 157       9.199  -6.996  17.331  1.00 43.56           H  
ATOM   2532  HZ2 LYS A 157       8.536  -6.805  15.873  1.00 43.56           H  
ATOM   2533  HZ3 LYS A 157       8.419  -8.231  16.545  1.00 43.56           H  
ATOM   2534  N   ASP A 158       3.868  -0.628  19.937  1.00 40.98           N  
ATOM   2535  H   ASP A 158       2.937  -1.019  19.918  1.00 40.98           H  
ATOM   2536  CA  ASP A 158       4.298   0.074  21.139  1.00 40.98           C  
ATOM   2537  HA  ASP A 158       5.091   0.781  20.896  1.00 40.98           H  
ATOM   2538  C   ASP A 158       4.907  -1.004  22.035  1.00 40.98           C  
ATOM   2539  CB  ASP A 158       3.141   0.839  21.804  1.00 40.98           C  
ATOM   2540  HB2 ASP A 158       3.329   0.882  22.877  1.00 40.98           H  
ATOM   2541  HB3 ASP A 158       2.206   0.300  21.652  1.00 40.98           H  
ATOM   2542  O   ASP A 158       4.211  -1.792  22.661  1.00 40.98           O  
ATOM   2543  CG  ASP A 158       3.008   2.286  21.310  1.00 40.98           C  
ATOM   2544  OD1 ASP A 158       4.020   2.844  20.829  1.00 40.98           O  
ATOM   2545  OD2 ASP A 158       1.901   2.841  21.481  1.00 40.98           O  
ATOM   2546  N   THR A 159       6.232  -1.130  22.027  1.00 41.87           N  
ATOM   2547  H   THR A 159       6.772  -0.469  21.487  1.00 41.87           H  
ATOM   2548  CA  THR A 159       6.964  -2.205  22.724  1.00 41.87           C  
ATOM   2549  HA  THR A 159       6.718  -3.160  22.259  1.00 41.87           H  
ATOM   2550  C   THR A 159       6.601  -2.337  24.204  1.00 41.87           C  
ATOM   2551  CB  THR A 159       8.480  -1.972  22.631  1.00 41.87           C  
ATOM   2552  HB  THR A 159       8.985  -2.488  23.448  1.00 41.87           H  
ATOM   2553  O   THR A 159       6.741  -3.420  24.768  1.00 41.87           O  
ATOM   2554  CG2 THR A 159       9.051  -2.492  21.315  1.00 41.87           C  
ATOM   2555 HG21 THR A 159       8.577  -1.980  20.478  1.00 41.87           H  
ATOM   2556 HG22 THR A 159      10.126  -2.316  21.284  1.00 41.87           H  
ATOM   2557 HG23 THR A 159       8.865  -3.563  21.235  1.00 41.87           H  
ATOM   2558  OG1 THR A 159       8.774  -0.593  22.697  1.00 41.87           O  
ATOM   2559  HG1 THR A 159       9.723  -0.478  22.611  1.00 41.87           H  
ATOM   2560  N   SER A 160       6.130  -1.259  24.832  1.00 44.94           N  
ATOM   2561  H   SER A 160       6.003  -0.417  24.289  1.00 44.94           H  
ATOM   2562  CA  SER A 160       5.719  -1.224  26.235  1.00 44.94           C  
ATOM   2563  HA  SER A 160       6.430  -1.802  26.826  1.00 44.94           H  
ATOM   2564  C   SER A 160       4.329  -1.814  26.501  1.00 44.94           C  
ATOM   2565  CB  SER A 160       5.767   0.226  26.719  1.00 44.94           C  
ATOM   2566  HB2 SER A 160       6.789   0.595  26.633  1.00 44.94           H  
ATOM   2567  HB3 SER A 160       5.461   0.275  27.764  1.00 44.94           H  
ATOM   2568  O   SER A 160       4.065  -2.249  27.621  1.00 44.94           O  
ATOM   2569  OG  SER A 160       4.909   1.032  25.930  1.00 44.94           O  
ATOM   2570  HG  SER A 160       5.214   1.942  25.950  1.00 44.94           H  
ATOM   2571  N   LYS A 161       3.434  -1.846  25.505  1.00 44.64           N  
ATOM   2572  H   LYS A 161       3.731  -1.540  24.589  1.00 44.64           H  
ATOM   2573  CA  LYS A 161       2.070  -2.374  25.626  1.00 44.64           C  
ATOM   2574  HA  LYS A 161       1.980  -2.968  26.536  1.00 44.64           H  
ATOM   2575  C   LYS A 161       1.803  -3.291  24.441  1.00 44.64           C  
ATOM   2576  CB  LYS A 161       1.051  -1.221  25.685  1.00 44.64           C  
ATOM   2577  HB2 LYS A 161       1.253  -0.515  24.879  1.00 44.64           H  
ATOM   2578  HB3 LYS A 161       0.054  -1.634  25.531  1.00 44.64           H  
ATOM   2579  O   LYS A 161       1.760  -2.833  23.307  1.00 44.64           O  
ATOM   2580  CG  LYS A 161       1.075  -0.491  27.038  1.00 44.64           C  
ATOM   2581  HG2 LYS A 161       0.885  -1.211  27.834  1.00 44.64           H  
ATOM   2582  HG3 LYS A 161       2.057  -0.045  27.193  1.00 44.64           H  
ATOM   2583  CD  LYS A 161       0.011   0.612  27.089  1.00 44.64           C  
ATOM   2584  HD2 LYS A 161       0.229   1.344  26.312  1.00 44.64           H  
ATOM   2585  HD3 LYS A 161      -0.970   0.173  26.901  1.00 44.64           H  
ATOM   2586  CE  LYS A 161       0.024   1.287  28.465  1.00 44.64           C  
ATOM   2587  HE2 LYS A 161       1.031   1.661  28.652  1.00 44.64           H  
ATOM   2588  HE3 LYS A 161      -0.197   0.536  29.223  1.00 44.64           H  
ATOM   2589  NZ  LYS A 161      -0.957   2.397  28.534  1.00 44.64           N  
ATOM   2590  HZ1 LYS A 161      -0.930   2.837  29.443  1.00 44.64           H  
ATOM   2591  HZ2 LYS A 161      -0.741   3.092  27.834  1.00 44.64           H  
ATOM   2592  HZ3 LYS A 161      -1.892   2.053  28.366  1.00 44.64           H  
ATOM   2593  N   GLY A 162       1.621  -4.588  24.707  1.00 47.64           N  
ATOM   2594  H   GLY A 162       1.672  -4.890  25.669  1.00 47.64           H  
ATOM   2595  CA  GLY A 162       1.252  -5.562  23.674  1.00 47.64           C  
ATOM   2596  HA2 GLY A 162       2.133  -5.789  23.073  1.00 47.64           H  
ATOM   2597  HA3 GLY A 162       0.892  -6.481  24.136  1.00 47.64           H  
ATOM   2598  C   GLY A 162       0.153  -5.017  22.757  1.00 47.64           C  
ATOM   2599  O   GLY A 162      -0.698  -4.251  23.206  1.00 47.64           O  
ATOM   2600  N   CYS A 163       0.202  -5.369  21.473  1.00 50.47           N  
ATOM   2601  H   CYS A 163       0.928  -6.002  21.170  1.00 50.47           H  
ATOM   2602  CA  CYS A 163      -0.752  -4.892  20.473  1.00 50.47           C  
ATOM   2603  HA  CYS A 163      -0.558  -3.844  20.246  1.00 50.47           H  
ATOM   2604  C   CYS A 163      -2.186  -5.047  20.966  1.00 50.47           C  
ATOM   2605  CB  CYS A 163      -0.525  -5.725  19.228  1.00 50.47           C  
ATOM   2606  HB2 CYS A 163      -0.444  -6.755  19.576  1.00 50.47           H  
ATOM   2607  HB3 CYS A 163       0.424  -5.389  18.811  1.00 50.47           H  
ATOM   2608  O   CYS A 163      -2.702  -6.152  21.101  1.00 50.47           O  
ATOM   2609  SG  CYS A 163      -1.707  -5.772  17.867  1.00 50.47           S  
ATOM   2610  N   SER A 164      -2.838  -3.919  21.216  1.00 50.07           N  
ATOM   2611  H   SER A 164      -2.355  -3.038  21.114  1.00 50.07           H  
ATOM   2612  CA  SER A 164      -4.219  -3.872  21.689  1.00 50.07           C  
ATOM   2613  HA  SER A 164      -4.288  -4.378  22.652  1.00 50.07           H  
ATOM   2614  C   SER A 164      -5.192  -4.563  20.732  1.00 50.07           C  
ATOM   2615  CB  SER A 164      -4.622  -2.407  21.865  1.00 50.07           C  
ATOM   2616  HB2 SER A 164      -5.702  -2.337  22.001  1.00 50.07           H  
ATOM   2617  HB3 SER A 164      -4.129  -2.007  22.751  1.00 50.07           H  
ATOM   2618  O   SER A 164      -6.206  -5.096  21.168  1.00 50.07           O  
ATOM   2619  OG  SER A 164      -4.221  -1.647  20.733  1.00 50.07           O  
ATOM   2620  HG  SER A 164      -4.634  -0.781  20.776  1.00 50.07           H  
ATOM   2621  N   ASN A 165      -4.874  -4.576  19.435  1.00 49.68           N  
ATOM   2622  H   ASN A 165      -4.046  -4.069  19.156  1.00 49.68           H  
ATOM   2623  CA  ASN A 165      -5.699  -5.198  18.401  1.00 49.68           C  
ATOM   2624  HA  ASN A 165      -6.748  -5.077  18.671  1.00 49.68           H  
ATOM   2625  C   ASN A 165      -5.490  -6.705  18.257  1.00 49.68           C  
ATOM   2626  CB  ASN A 165      -5.413  -4.496  17.058  1.00 49.68           C  
ATOM   2627  HB2 ASN A 165      -4.535  -3.854  17.125  1.00 49.68           H  
ATOM   2628  HB3 ASN A 165      -5.209  -5.246  16.293  1.00 49.68           H  
ATOM   2629  O   ASN A 165      -6.329  -7.399  17.691  1.00 49.68           O  
ATOM   2630  CG  ASN A 165      -6.584  -3.662  16.578  1.00 49.68           C  
ATOM   2631  ND2 ASN A 165      -6.617  -3.341  15.308  1.00 49.68           N  
ATOM   2632 HD21 ASN A 165      -5.910  -3.683  14.672  1.00 49.68           H  
ATOM   2633 HD22 ASN A 165      -7.429  -2.823  15.005  1.00 49.68           H  
ATOM   2634  OD1 ASN A 165      -7.469  -3.269  17.315  1.00 49.68           O  
ATOM   2635  N   CYS A 166      -4.351  -7.217  18.704  1.00 47.85           N  
ATOM   2636  H   CYS A 166      -3.730  -6.638  19.251  1.00 47.85           H  
ATOM   2637  CA  CYS A 166      -3.957  -8.582  18.459  1.00 47.85           C  
ATOM   2638  HA  CYS A 166      -4.836  -9.176  18.209  1.00 47.85           H  
ATOM   2639  C   CYS A 166      -3.379  -9.151  19.746  1.00 47.85           C  
ATOM   2640  CB  CYS A 166      -3.031  -8.622  17.238  1.00 47.85           C  
ATOM   2641  HB2 CYS A 166      -3.587  -8.218  16.393  1.00 47.85           H  
ATOM   2642  HB3 CYS A 166      -2.817  -9.666  17.008  1.00 47.85           H  
ATOM   2643  O   CYS A 166      -2.244  -8.876  20.118  1.00 47.85           O  
ATOM   2644  SG  CYS A 166      -1.453  -7.741  17.309  1.00 47.85           S  
ATOM   2645  N   ASN A 167      -4.153 -10.017  20.401  1.00 46.83           N  
ATOM   2646  H   ASN A 167      -5.110 -10.117  20.092  1.00 46.83           H  
ATOM   2647  CA  ASN A 167      -3.738 -10.763  21.596  1.00 46.83           C  
ATOM   2648  HA  ASN A 167      -3.469 -10.046  22.371  1.00 46.83           H  
ATOM   2649  C   ASN A 167      -2.479 -11.642  21.386  1.00 46.83           C  
ATOM   2650  CB  ASN A 167      -4.937 -11.613  22.077  1.00 46.83           C  
ATOM   2651  HB2 ASN A 167      -5.491 -12.004  21.223  1.00 46.83           H  
ATOM   2652  HB3 ASN A 167      -4.569 -12.468  22.644  1.00 46.83           H  
ATOM   2653  O   ASN A 167      -2.053 -12.344  22.303  1.00 46.83           O  
ATOM   2654  CG  ASN A 167      -5.889 -10.881  23.007  1.00 46.83           C  
ATOM   2655  ND2 ASN A 167      -7.016 -11.476  23.320  1.00 46.83           N  
ATOM   2656 HD21 ASN A 167      -7.258 -12.381  22.943  1.00 46.83           H  
ATOM   2657 HD22 ASN A 167      -7.625 -10.958  23.937  1.00 46.83           H  
ATOM   2658  OD1 ASN A 167      -5.634  -9.797  23.492  1.00 46.83           O  
ATOM   2659  N   ASN A 168      -1.868 -11.632  20.197  1.00 48.25           N  
ATOM   2660  H   ASN A 168      -2.160 -10.919  19.544  1.00 48.25           H  
ATOM   2661  CA  ASN A 168      -0.629 -12.335  19.904  1.00 48.25           C  
ATOM   2662  HA  ASN A 168      -0.636 -13.269  20.468  1.00 48.25           H  
ATOM   2663  C   ASN A 168       0.595 -11.547  20.388  1.00 48.25           C  
ATOM   2664  CB  ASN A 168      -0.559 -12.672  18.400  1.00 48.25           C  
ATOM   2665  HB2 ASN A 168       0.483 -12.703  18.083  1.00 48.25           H  
ATOM   2666  HB3 ASN A 168      -1.058 -11.900  17.814  1.00 48.25           H  
ATOM   2667  O   ASN A 168       0.819 -10.398  20.012  1.00 48.25           O  
ATOM   2668  CG  ASN A 168      -1.155 -14.032  18.065  1.00 48.25           C  
ATOM   2669  ND2 ASN A 168      -1.287 -14.348  16.801  1.00 48.25           N  
ATOM   2670 HD21 ASN A 168      -1.610 -15.284  16.600  1.00 48.25           H  
ATOM   2671 HD22 ASN A 168      -0.958 -13.734  16.069  1.00 48.25           H  
ATOM   2672  OD1 ASN A 168      -1.464 -14.839  18.926  1.00 48.25           O  
ATOM   2673  N   LYS A 169       1.448 -12.222  21.172  1.00 46.97           N  
ATOM   2674  H   LYS A 169       1.158 -13.149  21.449  1.00 46.97           H  
ATOM   2675  CA  LYS A 169       2.705 -11.682  21.730  1.00 46.97           C  
ATOM   2676  HA  LYS A 169       2.470 -10.852  22.397  1.00 46.97           H  
ATOM   2677  C   LYS A 169       3.662 -11.111  20.676  1.00 46.97           C  
ATOM   2678  CB  LYS A 169       3.442 -12.785  22.509  1.00 46.97           C  
ATOM   2679  HB2 LYS A 169       3.504 -13.684  21.896  1.00 46.97           H  
ATOM   2680  HB3 LYS A 169       4.457 -12.443  22.709  1.00 46.97           H  
ATOM   2681  O   LYS A 169       4.392 -10.168  20.962  1.00 46.97           O  
ATOM   2682  CG  LYS A 169       2.787 -13.119  23.856  1.00 46.97           C  
ATOM   2683  HG2 LYS A 169       2.733 -12.211  24.458  1.00 46.97           H  
ATOM   2684  HG3 LYS A 169       1.776 -13.493  23.690  1.00 46.97           H  
ATOM   2685  CD  LYS A 169       3.607 -14.179  24.608  1.00 46.97           C  
ATOM   2686  HD2 LYS A 169       4.632 -13.826  24.724  1.00 46.97           H  
ATOM   2687  HD3 LYS A 169       3.605 -15.105  24.033  1.00 46.97           H  
ATOM   2688  CE  LYS A 169       2.988 -14.419  25.990  1.00 46.97           C  
ATOM   2689  HE2 LYS A 169       1.947 -14.714  25.855  1.00 46.97           H  
ATOM   2690  HE3 LYS A 169       2.986 -13.476  26.537  1.00 46.97           H  
ATOM   2691  NZ  LYS A 169       3.712 -15.457  26.767  1.00 46.97           N  
ATOM   2692  HZ1 LYS A 169       4.669 -15.180  26.933  1.00 46.97           H  
ATOM   2693  HZ2 LYS A 169       3.266 -15.581  27.665  1.00 46.97           H  
ATOM   2694  HZ3 LYS A 169       3.690 -16.345  26.286  1.00 46.97           H  
ATOM   2695  N   SER A 170       3.698 -11.700  19.483  1.00 49.57           N  
ATOM   2696  H   SER A 170       3.100 -12.498  19.328  1.00 49.57           H  
ATOM   2697  CA  SER A 170       4.423 -11.185  18.319  1.00 49.57           C  
ATOM   2698  HA  SER A 170       4.883 -10.228  18.564  1.00 49.57           H  
ATOM   2699  C   SER A 170       3.419 -10.950  17.204  1.00 49.57           C  
ATOM   2700  CB  SER A 170       5.546 -12.129  17.879  1.00 49.57           C  
ATOM   2701  HB2 SER A 170       6.325 -12.131  18.642  1.00 49.57           H  
ATOM   2702  HB3 SER A 170       5.974 -11.772  16.942  1.00 49.57           H  
ATOM   2703  O   SER A 170       3.050 -11.858  16.474  1.00 49.57           O  
ATOM   2704  OG  SER A 170       5.078 -13.447  17.710  1.00 49.57           O  
ATOM   2705  HG  SER A 170       4.438 -13.461  16.995  1.00 49.57           H  
ATOM   2706  N   CYS A 171       2.944  -9.719  17.124  1.00 52.31           N  
ATOM   2707  H   CYS A 171       3.184  -9.070  17.860  1.00 52.31           H  
ATOM   2708  CA  CYS A 171       1.908  -9.272  16.195  1.00 52.31           C  
ATOM   2709  HA  CYS A 171       0.982  -9.822  16.362  1.00 52.31           H  
ATOM   2710  C   CYS A 171       2.329  -9.437  14.742  1.00 52.31           C  
ATOM   2711  CB  CYS A 171       1.702  -7.788  16.461  1.00 52.31           C  
ATOM   2712  HB2 CYS A 171       0.749  -7.502  16.015  1.00 52.31           H  
ATOM   2713  HB3 CYS A 171       2.487  -7.193  15.995  1.00 52.31           H  
ATOM   2714  O   CYS A 171       1.552  -9.832  13.882  1.00 52.31           O  
ATOM   2715  SG  CYS A 171       1.731  -7.492  18.248  1.00 52.31           S  
ATOM   2716  HG  CYS A 171       0.705  -8.283  18.574  1.00 52.31           H  
ATOM   2717  N   ILE A 172       3.605  -9.146  14.516  1.00 53.05           N  
ATOM   2718  H   ILE A 172       4.153  -8.821  15.300  1.00 53.05           H  
ATOM   2719  CA  ILE A 172       4.311  -9.473  13.300  1.00 53.05           C  
ATOM   2720  HA  ILE A 172       3.593  -9.751  12.528  1.00 53.05           H  
ATOM   2721  C   ILE A 172       5.132 -10.712  13.645  1.00 53.05           C  
ATOM   2722  CB  ILE A 172       5.131  -8.267  12.781  1.00 53.05           C  
ATOM   2723  HB  ILE A 172       6.050  -8.181  13.361  1.00 53.05           H  
ATOM   2724  O   ILE A 172       6.315 -10.621  13.987  1.00 53.05           O  
ATOM   2725  CG1 ILE A 172       4.380  -6.916  12.891  1.00 53.05           C  
ATOM   2726 HG12 ILE A 172       3.480  -6.945  12.276  1.00 53.05           H  
ATOM   2727 HG13 ILE A 172       4.076  -6.747  13.924  1.00 53.05           H  
ATOM   2728  CG2 ILE A 172       5.478  -8.556  11.316  1.00 53.05           C  
ATOM   2729 HG21 ILE A 172       5.982  -9.519  11.234  1.00 53.05           H  
ATOM   2730 HG22 ILE A 172       6.116  -7.771  10.909  1.00 53.05           H  
ATOM   2731 HG23 ILE A 172       4.566  -8.607  10.720  1.00 53.05           H  
ATOM   2732  CD1 ILE A 172       5.227  -5.700  12.495  1.00 53.05           C  
ATOM   2733 HD11 ILE A 172       4.684  -4.789  12.748  1.00 53.05           H  
ATOM   2734 HD12 ILE A 172       5.418  -5.698  11.422  1.00 53.05           H  
ATOM   2735 HD13 ILE A 172       6.172  -5.709  13.038  1.00 53.05           H  
ATOM   2736  N   GLU A 173       4.492 -11.884  13.630  1.00 55.69           N  
ATOM   2737  H   GLU A 173       3.506 -11.889  13.412  1.00 55.69           H  
ATOM   2738  CA  GLU A 173       5.259 -13.073  13.267  1.00 55.69           C  
ATOM   2739  HA  GLU A 173       6.037 -13.247  14.010  1.00 55.69           H  
ATOM   2740  C   GLU A 173       5.926 -12.731  11.939  1.00 55.69           C  
ATOM   2741  CB  GLU A 173       4.387 -14.337  13.155  1.00 55.69           C  
ATOM   2742  HB2 GLU A 173       3.511 -14.131  12.540  1.00 55.69           H  
ATOM   2743  HB3 GLU A 173       4.979 -15.118  12.678  1.00 55.69           H  
ATOM   2744  O   GLU A 173       5.301 -12.101  11.083  1.00 55.69           O  
ATOM   2745  CG  GLU A 173       3.956 -14.830  14.547  1.00 55.69           C  
ATOM   2746  HG2 GLU A 173       4.844 -14.895  15.175  1.00 55.69           H  
ATOM   2747  HG3 GLU A 173       3.290 -14.090  14.991  1.00 55.69           H  
ATOM   2748  CD  GLU A 173       3.250 -16.197  14.549  1.00 55.69           C  
ATOM   2749  OE1 GLU A 173       3.106 -16.747  15.667  1.00 55.69           O  
ATOM   2750  OE2 GLU A 173       2.869 -16.684  13.463  1.00 55.69           O  
ATOM   2751  N   ASN A 174       7.200 -13.086  11.783  1.00 63.84           N  
ATOM   2752  H   ASN A 174       7.640 -13.658  12.490  1.00 63.84           H  
ATOM   2753  CA  ASN A 174       7.850 -12.999  10.484  1.00 63.84           C  
ATOM   2754  HA  ASN A 174       8.828 -13.469  10.576  1.00 63.84           H  
ATOM   2755  C   ASN A 174       8.144 -11.564   9.988  1.00 63.84           C  
ATOM   2756  CB  ASN A 174       7.005 -13.889   9.551  1.00 63.84           C  
ATOM   2757  HB2 ASN A 174       7.367 -13.809   8.526  1.00 63.84           H  
ATOM   2758  HB3 ASN A 174       5.980 -13.538   9.439  1.00 63.84           H  
ATOM   2759  O   ASN A 174       8.151 -11.302   8.791  1.00 63.84           O  
ATOM   2760  CG  ASN A 174       6.958 -15.331  10.038  1.00 63.84           C  
ATOM   2761  ND2 ASN A 174       5.987 -16.090   9.595  1.00 63.84           N  
ATOM   2762 HD21 ASN A 174       5.929 -17.022   9.978  1.00 63.84           H  
ATOM   2763 HD22 ASN A 174       5.260 -15.699   9.013  1.00 63.84           H  
ATOM   2764  OD1 ASN A 174       7.795 -15.802  10.796  1.00 63.84           O  
ATOM   2765  N   GLU A 175       8.455 -10.627  10.892  1.00 68.40           N  
ATOM   2766  H   GLU A 175       8.355 -10.880  11.865  1.00 68.40           H  
ATOM   2767  CA  GLU A 175       8.737  -9.210  10.569  1.00 68.40           C  
ATOM   2768  HA  GLU A 175       7.839  -8.778  10.127  1.00 68.40           H  
ATOM   2769  C   GLU A 175       9.851  -8.999   9.527  1.00 68.40           C  
ATOM   2770  CB  GLU A 175       9.061  -8.479  11.886  1.00 68.40           C  
ATOM   2771  HB2 GLU A 175       8.286  -8.725  12.612  1.00 68.40           H  
ATOM   2772  HB3 GLU A 175      10.017  -8.830  12.273  1.00 68.40           H  
ATOM   2773  O   GLU A 175       9.816  -8.058   8.732  1.00 68.40           O  
ATOM   2774  CG  GLU A 175       9.106  -6.957  11.720  1.00 68.40           C  
ATOM   2775  HG2 GLU A 175       9.951  -6.697  11.082  1.00 68.40           H  
ATOM   2776  HG3 GLU A 175       8.198  -6.632  11.211  1.00 68.40           H  
ATOM   2777  CD  GLU A 175       9.234  -6.172  13.035  1.00 68.40           C  
ATOM   2778  OE1 GLU A 175       9.326  -4.933  12.887  1.00 68.40           O  
ATOM   2779  OE2 GLU A 175       9.184  -6.744  14.157  1.00 68.40           O  
ATOM   2780  N   GLU A 176      10.809  -9.917   9.482  1.00 71.36           N  
ATOM   2781  H   GLU A 176      10.745 -10.684  10.137  1.00 71.36           H  
ATOM   2782  CA  GLU A 176      11.875  -9.973   8.478  1.00 71.36           C  
ATOM   2783  HA  GLU A 176      12.358  -8.996   8.442  1.00 71.36           H  
ATOM   2784  C   GLU A 176      11.402 -10.252   7.047  1.00 71.36           C  
ATOM   2785  CB  GLU A 176      12.915 -10.989   8.946  1.00 71.36           C  
ATOM   2786  HB2 GLU A 176      13.730 -11.050   8.224  1.00 71.36           H  
ATOM   2787  HB3 GLU A 176      13.326 -10.552   9.856  1.00 71.36           H  
ATOM   2788  O   GLU A 176      12.176 -10.076   6.107  1.00 71.36           O  
ATOM   2789  CG  GLU A 176      12.358 -12.411   9.209  1.00 71.36           C  
ATOM   2790  HG2 GLU A 176      12.536 -13.019   8.322  1.00 71.36           H  
ATOM   2791  HG3 GLU A 176      11.281 -12.385   9.369  1.00 71.36           H  
ATOM   2792  CD  GLU A 176      13.003 -13.081  10.432  1.00 71.36           C  
ATOM   2793  OE1 GLU A 176      12.610 -14.216  10.755  1.00 71.36           O  
ATOM   2794  OE2 GLU A 176      13.943 -12.480  11.013  1.00 71.36           O  
ATOM   2795  N   LEU A 177      10.135 -10.622   6.861  1.00 77.27           N  
ATOM   2796  H   LEU A 177       9.550 -10.780   7.669  1.00 77.27           H  
ATOM   2797  CA  LEU A 177       9.526 -10.787   5.546  1.00 77.27           C  
ATOM   2798  HA  LEU A 177      10.279 -11.093   4.819  1.00 77.27           H  
ATOM   2799  C   LEU A 177       8.851  -9.601   4.961  1.00 77.27           C  
ATOM   2800  CB  LEU A 177       8.363 -11.739   5.609  1.00 77.27           C  
ATOM   2801  HB2 LEU A 177       7.705 -11.381   6.399  1.00 77.27           H  
ATOM   2802  HB3 LEU A 177       7.793 -11.710   4.680  1.00 77.27           H  
ATOM   2803  O   LEU A 177       8.585  -9.616   3.763  1.00 77.27           O  
ATOM   2804  CG  LEU A 177       8.786 -13.154   5.806  1.00 77.27           C  
ATOM   2805  HG  LEU A 177       9.361 -13.146   6.732  1.00 77.27           H  
ATOM   2806  CD1 LEU A 177       7.358 -13.762   5.956  1.00 77.27           C  
ATOM   2807 HD11 LEU A 177       6.914 -13.885   4.968  1.00 77.27           H  
ATOM   2808 HD12 LEU A 177       7.302 -14.711   6.490  1.00 77.27           H  
ATOM   2809 HD13 LEU A 177       6.689 -13.142   6.552  1.00 77.27           H  
ATOM   2810  CD2 LEU A 177       9.751 -13.466   4.613  1.00 77.27           C  
ATOM   2811 HD21 LEU A 177      10.006 -14.508   4.419  1.00 77.27           H  
ATOM   2812 HD22 LEU A 177      10.732 -13.032   4.808  1.00 77.27           H  
ATOM   2813 HD23 LEU A 177       9.348 -13.062   3.684  1.00 77.27           H  
ATOM   2814  N   ILE A 178       8.505  -8.630   5.788  1.00 82.95           N  
ATOM   2815  H   ILE A 178       8.750  -8.709   6.765  1.00 82.95           H  
ATOM   2816  CA  ILE A 178       7.776  -7.468   5.317  1.00 82.95           C  
ATOM   2817  HA  ILE A 178       6.768  -7.780   5.045  1.00 82.95           H  
ATOM   2818  C   ILE A 178       8.398  -6.908   4.021  1.00 82.95           C  
ATOM   2819  CB  ILE A 178       7.684  -6.452   6.465  1.00 82.95           C  
ATOM   2820  HB  ILE A 178       8.680  -6.283   6.875  1.00 82.95           H  
ATOM   2821  O   ILE A 178       7.642  -6.664   3.083  1.00 82.95           O  
ATOM   2822  CG1 ILE A 178       6.824  -6.969   7.644  1.00 82.95           C  
ATOM   2823 HG12 ILE A 178       6.844  -6.224   8.439  1.00 82.95           H  
ATOM   2824 HG13 ILE A 178       7.280  -7.875   8.044  1.00 82.95           H  
ATOM   2825  CG2 ILE A 178       7.203  -5.099   5.940  1.00 82.95           C  
ATOM   2826 HG21 ILE A 178       7.160  -4.400   6.775  1.00 82.95           H  
ATOM   2827 HG22 ILE A 178       7.903  -4.688   5.212  1.00 82.95           H  
ATOM   2828 HG23 ILE A 178       6.226  -5.205   5.468  1.00 82.95           H  
ATOM   2829  CD1 ILE A 178       5.358  -7.297   7.334  1.00 82.95           C  
ATOM   2830 HD11 ILE A 178       5.287  -8.081   6.580  1.00 82.95           H  
ATOM   2831 HD12 ILE A 178       4.831  -6.404   6.997  1.00 82.95           H  
ATOM   2832 HD13 ILE A 178       4.882  -7.664   8.243  1.00 82.95           H  
ATOM   2833  N   PRO A 179       9.739  -6.806   3.880  1.00 82.69           N  
ATOM   2834  CA  PRO A 179      10.356  -6.388   2.621  1.00 82.69           C  
ATOM   2835  HA  PRO A 179       9.999  -5.388   2.371  1.00 82.69           H  
ATOM   2836  C   PRO A 179      10.077  -7.320   1.427  1.00 82.69           C  
ATOM   2837  CB  PRO A 179      11.854  -6.315   2.926  1.00 82.69           C  
ATOM   2838  HB2 PRO A 179      12.350  -5.523   2.366  1.00 82.69           H  
ATOM   2839  HB3 PRO A 179      12.312  -7.284   2.722  1.00 82.69           H  
ATOM   2840  O   PRO A 179       9.873  -6.838   0.319  1.00 82.69           O  
ATOM   2841  CG  PRO A 179      11.921  -6.086   4.429  1.00 82.69           C  
ATOM   2842  HG2 PRO A 179      12.875  -6.401   4.850  1.00 82.69           H  
ATOM   2843  HG3 PRO A 179      11.710  -5.041   4.657  1.00 82.69           H  
ATOM   2844  CD  PRO A 179      10.771  -6.956   4.903  1.00 82.69           C  
ATOM   2845  HD2 PRO A 179      11.100  -7.994   4.943  1.00 82.69           H  
ATOM   2846  HD3 PRO A 179      10.451  -6.625   5.891  1.00 82.69           H  
ATOM   2847  N   TYR A 180      10.023  -8.638   1.631  1.00 81.96           N  
ATOM   2848  H   TYR A 180      10.075  -8.975   2.581  1.00 81.96           H  
ATOM   2849  CA  TYR A 180       9.728  -9.626   0.583  1.00 81.96           C  
ATOM   2850  HA  TYR A 180      10.310  -9.384  -0.306  1.00 81.96           H  
ATOM   2851  C   TYR A 180       8.251  -9.626   0.181  1.00 81.96           C  
ATOM   2852  CB  TYR A 180      10.129 -11.029   1.053  1.00 81.96           C  
ATOM   2853  HB2 TYR A 180       9.827 -11.748   0.292  1.00 81.96           H  
ATOM   2854  HB3 TYR A 180       9.581 -11.279   1.962  1.00 81.96           H  
ATOM   2855  O   TYR A 180       7.936  -9.723  -1.003  1.00 81.96           O  
ATOM   2856  CG  TYR A 180      11.612 -11.201   1.306  1.00 81.96           C  
ATOM   2857  CD1 TYR A 180      12.463 -11.600   0.259  1.00 81.96           C  
ATOM   2858  HD1 TYR A 180      12.060 -11.776  -0.727  1.00 81.96           H  
ATOM   2859  CD2 TYR A 180      12.145 -10.954   2.583  1.00 81.96           C  
ATOM   2860  HD2 TYR A 180      11.509 -10.584   3.374  1.00 81.96           H  
ATOM   2861  CE1 TYR A 180      13.839 -11.774   0.501  1.00 81.96           C  
ATOM   2862  HE1 TYR A 180      14.505 -12.079  -0.293  1.00 81.96           H  
ATOM   2863  CE2 TYR A 180      13.512 -11.145   2.839  1.00 81.96           C  
ATOM   2864  HE2 TYR A 180      13.905 -10.955   3.827  1.00 81.96           H  
ATOM   2865  OH  TYR A 180      15.688 -11.735   2.023  1.00 81.96           O  
ATOM   2866  HH  TYR A 180      15.923 -11.522   2.929  1.00 81.96           H  
ATOM   2867  CZ  TYR A 180      14.363 -11.557   1.792  1.00 81.96           C  
ATOM   2868  N   PHE A 181       7.341  -9.467   1.144  1.00 85.27           N  
ATOM   2869  H   PHE A 181       7.650  -9.430   2.105  1.00 85.27           H  
ATOM   2870  CA  PHE A 181       5.922  -9.277   0.849  1.00 85.27           C  
ATOM   2871  HA  PHE A 181       5.579 -10.083   0.200  1.00 85.27           H  
ATOM   2872  C   PHE A 181       5.679  -7.975   0.091  1.00 85.27           C  
ATOM   2873  CB  PHE A 181       5.115  -9.284   2.147  1.00 85.27           C  
ATOM   2874  HB2 PHE A 181       4.114  -8.906   1.938  1.00 85.27           H  
ATOM   2875  HB3 PHE A 181       5.589  -8.596   2.847  1.00 85.27           H  
ATOM   2876  O   PHE A 181       4.931  -7.974  -0.881  1.00 85.27           O  
ATOM   2877  CG  PHE A 181       4.957 -10.633   2.810  1.00 85.27           C  
ATOM   2878  CD1 PHE A 181       4.542 -11.758   2.068  1.00 85.27           C  
ATOM   2879  HD1 PHE A 181       4.365 -11.685   1.005  1.00 85.27           H  
ATOM   2880  CD2 PHE A 181       5.124 -10.739   4.201  1.00 85.27           C  
ATOM   2881  HD2 PHE A 181       5.402  -9.875   4.787  1.00 85.27           H  
ATOM   2882  CE1 PHE A 181       4.303 -12.980   2.717  1.00 85.27           C  
ATOM   2883  HE1 PHE A 181       3.956 -13.834   2.154  1.00 85.27           H  
ATOM   2884  CE2 PHE A 181       4.867 -11.956   4.847  1.00 85.27           C  
ATOM   2885  HE2 PHE A 181       4.923 -12.012   5.924  1.00 85.27           H  
ATOM   2886  CZ  PHE A 181       4.470 -13.082   4.107  1.00 85.27           C  
ATOM   2887  HZ  PHE A 181       4.250 -14.011   4.612  1.00 85.27           H  
ATOM   2888  N   LEU A 182       6.351  -6.886   0.478  1.00 89.90           N  
ATOM   2889  H   LEU A 182       6.927  -6.940   1.306  1.00 89.90           H  
ATOM   2890  CA  LEU A 182       6.314  -5.629  -0.269  1.00 89.90           C  
ATOM   2891  HA  LEU A 182       5.275  -5.322  -0.388  1.00 89.90           H  
ATOM   2892  C   LEU A 182       6.872  -5.793  -1.685  1.00 89.90           C  
ATOM   2893  CB  LEU A 182       7.096  -4.548   0.493  1.00 89.90           C  
ATOM   2894  HB2 LEU A 182       8.046  -4.966   0.827  1.00 89.90           H  
ATOM   2895  HB3 LEU A 182       7.322  -3.737  -0.199  1.00 89.90           H  
ATOM   2896  O   LEU A 182       6.263  -5.295  -2.626  1.00 89.90           O  
ATOM   2897  CG  LEU A 182       6.351  -3.951   1.696  1.00 89.90           C  
ATOM   2898  HG  LEU A 182       6.003  -4.740   2.363  1.00 89.90           H  
ATOM   2899  CD1 LEU A 182       7.300  -3.029   2.466  1.00 89.90           C  
ATOM   2900 HD11 LEU A 182       7.670  -2.240   1.810  1.00 89.90           H  
ATOM   2901 HD12 LEU A 182       6.772  -2.579   3.306  1.00 89.90           H  
ATOM   2902 HD13 LEU A 182       8.145  -3.608   2.839  1.00 89.90           H  
ATOM   2903  CD2 LEU A 182       5.157  -3.112   1.249  1.00 89.90           C  
ATOM   2904 HD21 LEU A 182       4.412  -3.734   0.753  1.00 89.90           H  
ATOM   2905 HD22 LEU A 182       4.688  -2.638   2.111  1.00 89.90           H  
ATOM   2906 HD23 LEU A 182       5.496  -2.349   0.548  1.00 89.90           H  
ATOM   2907  N   LEU A 183       7.983  -6.519  -1.850  1.00 85.73           N  
ATOM   2908  H   LEU A 183       8.474  -6.841  -1.028  1.00 85.73           H  
ATOM   2909  CA  LEU A 183       8.569  -6.811  -3.159  1.00 85.73           C  
ATOM   2910  HA  LEU A 183       8.798  -5.864  -3.648  1.00 85.73           H  
ATOM   2911  C   LEU A 183       7.577  -7.561  -4.056  1.00 85.73           C  
ATOM   2912  CB  LEU A 183       9.869  -7.615  -2.955  1.00 85.73           C  
ATOM   2913  HB2 LEU A 183      10.517  -7.081  -2.260  1.00 85.73           H  
ATOM   2914  HB3 LEU A 183       9.615  -8.573  -2.501  1.00 85.73           H  
ATOM   2915  O   LEU A 183       7.378  -7.173  -5.207  1.00 85.73           O  
ATOM   2916  CG  LEU A 183      10.659  -7.892  -4.246  1.00 85.73           C  
ATOM   2917  HG  LEU A 183       9.999  -8.307  -5.007  1.00 85.73           H  
ATOM   2918  CD1 LEU A 183      11.312  -6.620  -4.779  1.00 85.73           C  
ATOM   2919 HD11 LEU A 183      12.004  -6.208  -4.045  1.00 85.73           H  
ATOM   2920 HD12 LEU A 183      10.536  -5.883  -4.990  1.00 85.73           H  
ATOM   2921 HD13 LEU A 183      11.848  -6.835  -5.703  1.00 85.73           H  
ATOM   2922  CD2 LEU A 183      11.768  -8.907  -3.973  1.00 85.73           C  
ATOM   2923 HD21 LEU A 183      12.318  -9.103  -4.893  1.00 85.73           H  
ATOM   2924 HD22 LEU A 183      12.452  -8.516  -3.220  1.00 85.73           H  
ATOM   2925 HD23 LEU A 183      11.331  -9.840  -3.616  1.00 85.73           H  
ATOM   2926  N   PHE A 184       6.919  -8.594  -3.523  1.00 84.52           N  
ATOM   2927  H   PHE A 184       7.143  -8.871  -2.578  1.00 84.52           H  
ATOM   2928  CA  PHE A 184       5.871  -9.328  -4.233  1.00 84.52           C  
ATOM   2929  HA  PHE A 184       6.280  -9.741  -5.155  1.00 84.52           H  
ATOM   2930  C   PHE A 184       4.714  -8.402  -4.618  1.00 84.52           C  
ATOM   2931  CB  PHE A 184       5.379 -10.492  -3.362  1.00 84.52           C  
ATOM   2932  HB2 PHE A 184       5.045 -10.112  -2.397  1.00 84.52           H  
ATOM   2933  HB3 PHE A 184       6.213 -11.168  -3.176  1.00 84.52           H  
ATOM   2934  O   PHE A 184       4.353  -8.304  -5.789  1.00 84.52           O  
ATOM   2935  CG  PHE A 184       4.249 -11.276  -3.999  1.00 84.52           C  
ATOM   2936  CD1 PHE A 184       2.913 -11.032  -3.625  1.00 84.52           C  
ATOM   2937  HD1 PHE A 184       2.685 -10.278  -2.886  1.00 84.52           H  
ATOM   2938  CD2 PHE A 184       4.531 -12.232  -4.992  1.00 84.52           C  
ATOM   2939  HD2 PHE A 184       5.551 -12.413  -5.297  1.00 84.52           H  
ATOM   2940  CE1 PHE A 184       1.869 -11.764  -4.217  1.00 84.52           C  
ATOM   2941  HE1 PHE A 184       0.844 -11.582  -3.930  1.00 84.52           H  
ATOM   2942  CE2 PHE A 184       3.485 -12.950  -5.597  1.00 84.52           C  
ATOM   2943  HE2 PHE A 184       3.695 -13.687  -6.358  1.00 84.52           H  
ATOM   2944  CZ  PHE A 184       2.155 -12.715  -5.211  1.00 84.52           C  
ATOM   2945  HZ  PHE A 184       1.352 -13.255  -5.690  1.00 84.52           H  
ATOM   2946  N   LEU A 185       4.192  -7.653  -3.645  1.00 88.23           N  
ATOM   2947  H   LEU A 185       4.556  -7.753  -2.708  1.00 88.23           H  
ATOM   2948  CA  LEU A 185       3.045  -6.781  -3.849  1.00 88.23           C  
ATOM   2949  HA  LEU A 185       2.221  -7.410  -4.185  1.00 88.23           H  
ATOM   2950  C   LEU A 185       3.324  -5.693  -4.909  1.00 88.23           C  
ATOM   2951  CB  LEU A 185       2.637  -6.186  -2.500  1.00 88.23           C  
ATOM   2952  HB2 LEU A 185       3.258  -5.312  -2.303  1.00 88.23           H  
ATOM   2953  HB3 LEU A 185       2.814  -6.903  -1.698  1.00 88.23           H  
ATOM   2954  O   LEU A 185       2.465  -5.365  -5.724  1.00 88.23           O  
ATOM   2955  CG  LEU A 185       1.141  -5.835  -2.506  1.00 88.23           C  
ATOM   2956  HG  LEU A 185       0.788  -5.681  -3.525  1.00 88.23           H  
ATOM   2957  CD1 LEU A 185       0.307  -6.928  -1.849  1.00 88.23           C  
ATOM   2958 HD11 LEU A 185       0.507  -7.884  -2.332  1.00 88.23           H  
ATOM   2959 HD12 LEU A 185      -0.750  -6.695  -1.972  1.00 88.23           H  
ATOM   2960 HD13 LEU A 185       0.538  -6.993  -0.785  1.00 88.23           H  
ATOM   2961  CD2 LEU A 185       0.948  -4.549  -1.740  1.00 88.23           C  
ATOM   2962 HD21 LEU A 185      -0.085  -4.213  -1.833  1.00 88.23           H  
ATOM   2963 HD22 LEU A 185       1.214  -4.672  -0.690  1.00 88.23           H  
ATOM   2964 HD23 LEU A 185       1.616  -3.824  -2.205  1.00 88.23           H  
ATOM   2965  N   LEU A 186       4.555  -5.177  -4.933  1.00 89.93           N  
ATOM   2966  H   LEU A 186       5.198  -5.480  -4.216  1.00 89.93           H  
ATOM   2967  CA  LEU A 186       5.017  -4.136  -5.851  1.00 89.93           C  
ATOM   2968  HA  LEU A 186       4.153  -3.565  -6.188  1.00 89.93           H  
ATOM   2969  C   LEU A 186       5.664  -4.679  -7.130  1.00 89.93           C  
ATOM   2970  CB  LEU A 186       5.964  -3.185  -5.095  1.00 89.93           C  
ATOM   2971  HB2 LEU A 186       6.425  -2.493  -5.800  1.00 89.93           H  
ATOM   2972  HB3 LEU A 186       6.766  -3.772  -4.646  1.00 89.93           H  
ATOM   2973  O   LEU A 186       6.139  -3.884  -7.932  1.00 89.93           O  
ATOM   2974  CG  LEU A 186       5.257  -2.354  -4.015  1.00 89.93           C  
ATOM   2975  HG  LEU A 186       4.651  -2.995  -3.373  1.00 89.93           H  
ATOM   2976  CD1 LEU A 186       6.285  -1.645  -3.140  1.00 89.93           C  
ATOM   2977 HD11 LEU A 186       6.932  -1.014  -3.750  1.00 89.93           H  
ATOM   2978 HD12 LEU A 186       5.783  -1.037  -2.387  1.00 89.93           H  
ATOM   2979 HD13 LEU A 186       6.880  -2.405  -2.632  1.00 89.93           H  
ATOM   2980  CD2 LEU A 186       4.359  -1.295  -4.649  1.00 89.93           C  
ATOM   2981 HD21 LEU A 186       4.922  -0.685  -5.355  1.00 89.93           H  
ATOM   2982 HD22 LEU A 186       3.512  -1.760  -5.154  1.00 89.93           H  
ATOM   2983 HD23 LEU A 186       3.977  -0.654  -3.855  1.00 89.93           H  
ATOM   2984  N   THR A 187       5.667  -5.991  -7.383  1.00 83.00           N  
ATOM   2985  H   THR A 187       5.255  -6.611  -6.701  1.00 83.00           H  
ATOM   2986  CA  THR A 187       6.380  -6.579  -8.536  1.00 83.00           C  
ATOM   2987  HA  THR A 187       7.443  -6.361  -8.436  1.00 83.00           H  
ATOM   2988  C   THR A 187       5.926  -5.993  -9.879  1.00 83.00           C  
ATOM   2989  CB  THR A 187       6.210  -8.107  -8.541  1.00 83.00           C  
ATOM   2990  HB  THR A 187       5.151  -8.357  -8.465  1.00 83.00           H  
ATOM   2991  O   THR A 187       6.742  -5.788 -10.775  1.00 83.00           O  
ATOM   2992  CG2 THR A 187       6.802  -8.792  -9.775  1.00 83.00           C  
ATOM   2993 HG21 THR A 187       6.218  -8.547 -10.662  1.00 83.00           H  
ATOM   2994 HG22 THR A 187       6.773  -9.872  -9.634  1.00 83.00           H  
ATOM   2995 HG23 THR A 187       7.835  -8.475  -9.915  1.00 83.00           H  
ATOM   2996  OG1 THR A 187       6.901  -8.667  -7.454  1.00 83.00           O  
ATOM   2997  HG1 THR A 187       6.861  -8.061  -6.711  1.00 83.00           H  
ATOM   2998  N   ALA A 188       4.634  -5.688 -10.046  1.00 76.81           N  
ATOM   2999  H   ALA A 188       3.997  -5.857  -9.281  1.00 76.81           H  
ATOM   3000  CA  ALA A 188       4.140  -5.031 -11.259  1.00 76.81           C  
ATOM   3001  HA  ALA A 188       4.526  -5.566 -12.127  1.00 76.81           H  
ATOM   3002  C   ALA A 188       4.647  -3.587 -11.395  1.00 76.81           C  
ATOM   3003  CB  ALA A 188       2.610  -5.114 -11.289  1.00 76.81           C  
ATOM   3004  HB1 ALA A 188       2.287  -6.154 -11.250  1.00 76.81           H  
ATOM   3005  HB2 ALA A 188       2.189  -4.580 -10.437  1.00 76.81           H  
ATOM   3006  HB3 ALA A 188       2.236  -4.659 -12.207  1.00 76.81           H  
ATOM   3007  O   ALA A 188       5.087  -3.198 -12.471  1.00 76.81           O  
ATOM   3008  N   PHE A 189       4.644  -2.832 -10.298  1.00 85.38           N  
ATOM   3009  H   PHE A 189       4.357  -3.250  -9.424  1.00 85.38           H  
ATOM   3010  CA  PHE A 189       5.144  -1.461 -10.255  1.00 85.38           C  
ATOM   3011  HA  PHE A 189       4.692  -0.885 -11.063  1.00 85.38           H  
ATOM   3012  C   PHE A 189       6.663  -1.393 -10.462  1.00 85.38           C  
ATOM   3013  CB  PHE A 189       4.713  -0.841  -8.921  1.00 85.38           C  
ATOM   3014  HB2 PHE A 189       4.927  -1.537  -8.109  1.00 85.38           H  
ATOM   3015  HB3 PHE A 189       3.634  -0.687  -8.945  1.00 85.38           H  
ATOM   3016  O   PHE A 189       7.130  -0.571 -11.233  1.00 85.38           O  
ATOM   3017  CG  PHE A 189       5.391   0.474  -8.615  1.00 85.38           C  
ATOM   3018  CD1 PHE A 189       6.422   0.526  -7.658  1.00 85.38           C  
ATOM   3019  HD1 PHE A 189       6.723  -0.366  -7.129  1.00 85.38           H  
ATOM   3020  CD2 PHE A 189       5.040   1.633  -9.332  1.00 85.38           C  
ATOM   3021  HD2 PHE A 189       4.268   1.596 -10.086  1.00 85.38           H  
ATOM   3022  CE1 PHE A 189       7.084   1.737  -7.411  1.00 85.38           C  
ATOM   3023  HE1 PHE A 189       7.893   1.773  -6.696  1.00 85.38           H  
ATOM   3024  CE2 PHE A 189       5.723   2.837  -9.096  1.00 85.38           C  
ATOM   3025  HE2 PHE A 189       5.493   3.715  -9.681  1.00 85.38           H  
ATOM   3026  CZ  PHE A 189       6.735   2.893  -8.126  1.00 85.38           C  
ATOM   3027  HZ  PHE A 189       7.268   3.817  -7.958  1.00 85.38           H  
ATOM   3028  N   LEU A 190       7.433  -2.303  -9.859  1.00 82.74           N  
ATOM   3029  H   LEU A 190       6.980  -2.954  -9.233  1.00 82.74           H  
ATOM   3030  CA  LEU A 190       8.901  -2.355  -9.944  1.00 82.74           C  
ATOM   3031  HA  LEU A 190       9.298  -1.363  -9.727  1.00 82.74           H  
ATOM   3032  C   LEU A 190       9.442  -2.730 -11.334  1.00 82.74           C  
ATOM   3033  CB  LEU A 190       9.421  -3.336  -8.883  1.00 82.74           C  
ATOM   3034  HB2 LEU A 190      10.484  -3.508  -9.049  1.00 82.74           H  
ATOM   3035  HB3 LEU A 190       8.907  -4.289  -9.012  1.00 82.74           H  
ATOM   3036  O   LEU A 190      10.647  -2.672 -11.578  1.00 82.74           O  
ATOM   3037  CG  LEU A 190       9.235  -2.843  -7.439  1.00 82.74           C  
ATOM   3038  HG  LEU A 190       8.201  -2.539  -7.273  1.00 82.74           H  
ATOM   3039  CD1 LEU A 190       9.564  -3.982  -6.482  1.00 82.74           C  
ATOM   3040 HD11 LEU A 190       9.424  -3.650  -5.453  1.00 82.74           H  
ATOM   3041 HD12 LEU A 190       8.900  -4.826  -6.671  1.00 82.74           H  
ATOM   3042 HD13 LEU A 190      10.600  -4.287  -6.631  1.00 82.74           H  
ATOM   3043  CD2 LEU A 190      10.138  -1.658  -7.098  1.00 82.74           C  
ATOM   3044 HD21 LEU A 190       9.854  -0.785  -7.686  1.00 82.74           H  
ATOM   3045 HD22 LEU A 190      11.176  -1.903  -7.321  1.00 82.74           H  
ATOM   3046 HD23 LEU A 190      10.042  -1.407  -6.041  1.00 82.74           H  
ATOM   3047  N   ARG A 191       8.560  -3.139 -12.253  1.00 72.78           N  
ATOM   3048  H   ARG A 191       7.588  -3.173 -11.982  1.00 72.78           H  
ATOM   3049  CA  ARG A 191       8.897  -3.295 -13.674  1.00 72.78           C  
ATOM   3050  HA  ARG A 191       9.920  -3.657 -13.771  1.00 72.78           H  
ATOM   3051  C   ARG A 191       8.881  -1.967 -14.426  1.00 72.78           C  
ATOM   3052  CB  ARG A 191       7.942  -4.295 -14.337  1.00 72.78           C  
ATOM   3053  HB2 ARG A 191       8.052  -4.223 -15.419  1.00 72.78           H  
ATOM   3054  HB3 ARG A 191       6.911  -4.048 -14.085  1.00 72.78           H  
ATOM   3055  O   ARG A 191       9.439  -1.908 -15.518  1.00 72.78           O  
ATOM   3056  CG  ARG A 191       8.262  -5.736 -13.923  1.00 72.78           C  
ATOM   3057  HG2 ARG A 191       9.289  -5.956 -14.215  1.00 72.78           H  
ATOM   3058  HG3 ARG A 191       8.185  -5.852 -12.842  1.00 72.78           H  
ATOM   3059  CD  ARG A 191       7.341  -6.737 -14.629  1.00 72.78           C  
ATOM   3060  HD2 ARG A 191       7.304  -6.485 -15.689  1.00 72.78           H  
ATOM   3061  HD3 ARG A 191       7.781  -7.730 -14.531  1.00 72.78           H  
ATOM   3062  NE  ARG A 191       5.984  -6.767 -14.046  1.00 72.78           N  
ATOM   3063  HE  ARG A 191       5.921  -6.477 -13.080  1.00 72.78           H  
ATOM   3064  NH1 ARG A 191       4.860  -7.482 -15.923  1.00 72.78           N  
ATOM   3065 HH11 ARG A 191       5.708  -7.383 -16.463  1.00 72.78           H  
ATOM   3066 HH12 ARG A 191       4.006  -7.768 -16.379  1.00 72.78           H  
ATOM   3067  NH2 ARG A 191       3.749  -7.272 -14.012  1.00 72.78           N  
ATOM   3068 HH21 ARG A 191       3.708  -7.090 -13.020  1.00 72.78           H  
ATOM   3069 HH22 ARG A 191       2.920  -7.578 -14.500  1.00 72.78           H  
ATOM   3070  CZ  ARG A 191       4.878  -7.165 -14.658  1.00 72.78           C  
ATOM   3071  N   LEU A 192       8.238  -0.936 -13.875  1.00 73.32           N  
ATOM   3072  H   LEU A 192       7.865  -1.023 -12.941  1.00 73.32           H  
ATOM   3073  CA  LEU A 192       8.203   0.378 -14.496  1.00 73.32           C  
ATOM   3074  HA  LEU A 192       7.979   0.214 -15.550  1.00 73.32           H  
ATOM   3075  C   LEU A 192       9.562   1.061 -14.363  1.00 73.32           C  
ATOM   3076  CB  LEU A 192       7.101   1.265 -13.907  1.00 73.32           C  
ATOM   3077  HB2 LEU A 192       7.154   2.246 -14.380  1.00 73.32           H  
ATOM   3078  HB3 LEU A 192       7.292   1.411 -12.844  1.00 73.32           H  
ATOM   3079  O   LEU A 192      10.208   0.918 -13.317  1.00 73.32           O  
ATOM   3080  CG  LEU A 192       5.686   0.704 -14.099  1.00 73.32           C  
ATOM   3081  HG  LEU A 192       5.607  -0.283 -13.644  1.00 73.32           H  
ATOM   3082  CD1 LEU A 192       4.701   1.633 -13.405  1.00 73.32           C  
ATOM   3083 HD11 LEU A 192       4.754   2.609 -13.888  1.00 73.32           H  
ATOM   3084 HD12 LEU A 192       3.689   1.237 -13.487  1.00 73.32           H  
ATOM   3085 HD13 LEU A 192       4.970   1.738 -12.355  1.00 73.32           H  
ATOM   3086  CD2 LEU A 192       5.292   0.610 -15.576  1.00 73.32           C  
ATOM   3087 HD21 LEU A 192       5.896  -0.142 -16.082  1.00 73.32           H  
ATOM   3088 HD22 LEU A 192       4.244   0.321 -15.661  1.00 73.32           H  
ATOM   3089 HD23 LEU A 192       5.435   1.576 -16.061  1.00 73.32           H  
ATOM   3090  N   PRO A 193       9.979   1.824 -15.380  1.00 68.94           N  
ATOM   3091  CA  PRO A 193      11.280   2.461 -15.375  1.00 68.94           C  
ATOM   3092  HA  PRO A 193      12.022   1.663 -15.351  1.00 68.94           H  
ATOM   3093  C   PRO A 193      11.482   3.375 -14.145  1.00 68.94           C  
ATOM   3094  CB  PRO A 193      11.347   3.197 -16.728  1.00 68.94           C  
ATOM   3095  HB2 PRO A 193      12.321   3.102 -17.208  1.00 68.94           H  
ATOM   3096  HB3 PRO A 193      11.069   4.244 -16.607  1.00 68.94           H  
ATOM   3097  O   PRO A 193      12.428   3.226 -13.371  1.00 68.94           O  
ATOM   3098  CG  PRO A 193      10.326   2.523 -17.622  1.00 68.94           C  
ATOM   3099  HG2 PRO A 193       9.910   3.214 -18.355  1.00 68.94           H  
ATOM   3100  HG3 PRO A 193      10.779   1.661 -18.110  1.00 68.94           H  
ATOM   3101  CD  PRO A 193       9.277   2.056 -16.637  1.00 68.94           C  
ATOM   3102  HD2 PRO A 193       8.818   1.155 -17.044  1.00 68.94           H  
ATOM   3103  HD3 PRO A 193       8.525   2.833 -16.501  1.00 68.94           H  
ATOM   3104  N   GLU A 194      10.527   4.260 -13.882  1.00 73.29           N  
ATOM   3105  H   GLU A 194       9.737   4.305 -14.510  1.00 73.29           H  
ATOM   3106  CA  GLU A 194      10.604   5.299 -12.846  1.00 73.29           C  
ATOM   3107  HA  GLU A 194      11.564   5.808 -12.929  1.00 73.29           H  
ATOM   3108  C   GLU A 194      10.511   4.731 -11.418  1.00 73.29           C  
ATOM   3109  CB  GLU A 194       9.487   6.339 -13.074  1.00 73.29           C  
ATOM   3110  HB2 GLU A 194       9.635   7.142 -12.352  1.00 73.29           H  
ATOM   3111  HB3 GLU A 194       8.519   5.889 -12.854  1.00 73.29           H  
ATOM   3112  O   GLU A 194      10.774   5.424 -10.432  1.00 73.29           O  
ATOM   3113  CG  GLU A 194       9.452   6.983 -14.477  1.00 73.29           C  
ATOM   3114  HG2 GLU A 194      10.457   7.321 -14.729  1.00 73.29           H  
ATOM   3115  HG3 GLU A 194       8.815   7.865 -14.421  1.00 73.29           H  
ATOM   3116  CD  GLU A 194       8.910   6.072 -15.597  1.00 73.29           C  
ATOM   3117  OE1 GLU A 194       9.181   6.380 -16.775  1.00 73.29           O  
ATOM   3118  OE2 GLU A 194       8.287   5.030 -15.276  1.00 73.29           O  
ATOM   3119  N   SER A 195      10.145   3.453 -11.282  1.00 81.69           N  
ATOM   3120  H   SER A 195      10.037   2.913 -12.128  1.00 81.69           H  
ATOM   3121  CA  SER A 195       9.804   2.842  -9.996  1.00 81.69           C  
ATOM   3122  HA  SER A 195       8.954   3.389  -9.589  1.00 81.69           H  
ATOM   3123  C   SER A 195      10.930   2.920  -8.963  1.00 81.69           C  
ATOM   3124  CB  SER A 195       9.370   1.394 -10.205  1.00 81.69           C  
ATOM   3125  HB2 SER A 195       8.556   1.378 -10.929  1.00 81.69           H  
ATOM   3126  HB3 SER A 195       9.014   0.987  -9.259  1.00 81.69           H  
ATOM   3127  O   SER A 195      10.664   3.186  -7.790  1.00 81.69           O  
ATOM   3128  OG  SER A 195      10.439   0.596 -10.672  1.00 81.69           O  
ATOM   3129  HG  SER A 195      10.474   0.672 -11.628  1.00 81.69           H  
ATOM   3130  N   TYR A 196      12.186   2.752  -9.380  1.00 77.98           N  
ATOM   3131  H   TYR A 196      12.330   2.517 -10.351  1.00 77.98           H  
ATOM   3132  CA  TYR A 196      13.339   2.780  -8.477  1.00 77.98           C  
ATOM   3133  HA  TYR A 196      13.134   2.110  -7.641  1.00 77.98           H  
ATOM   3134  C   TYR A 196      13.590   4.161  -7.879  1.00 77.98           C  
ATOM   3135  CB  TYR A 196      14.584   2.270  -9.212  1.00 77.98           C  
ATOM   3136  HB2 TYR A 196      14.767   2.883 -10.094  1.00 77.98           H  
ATOM   3137  HB3 TYR A 196      15.448   2.360  -8.553  1.00 77.98           H  
ATOM   3138  O   TYR A 196      13.799   4.270  -6.671  1.00 77.98           O  
ATOM   3139  CG  TYR A 196      14.435   0.822  -9.609  1.00 77.98           C  
ATOM   3140  CD1 TYR A 196      14.340  -0.143  -8.596  1.00 77.98           C  
ATOM   3141  HD1 TYR A 196      14.432   0.161  -7.564  1.00 77.98           H  
ATOM   3142  CD2 TYR A 196      14.229   0.460 -10.953  1.00 77.98           C  
ATOM   3143  HD2 TYR A 196      14.255   1.211 -11.728  1.00 77.98           H  
ATOM   3144  CE1 TYR A 196      14.021  -1.471  -8.928  1.00 77.98           C  
ATOM   3145  HE1 TYR A 196      13.810  -2.213  -8.172  1.00 77.98           H  
ATOM   3146  CE2 TYR A 196      13.914  -0.872 -11.281  1.00 77.98           C  
ATOM   3147  HE2 TYR A 196      13.697  -1.135 -12.305  1.00 77.98           H  
ATOM   3148  OH  TYR A 196      13.390  -3.092 -10.532  1.00 77.98           O  
ATOM   3149  HH  TYR A 196      12.845  -3.072 -11.322  1.00 77.98           H  
ATOM   3150  CZ  TYR A 196      13.820  -1.839 -10.262  1.00 77.98           C  
ATOM   3151  N   GLU A 197      13.519   5.211  -8.698  1.00 80.44           N  
ATOM   3152  H   GLU A 197      13.250   5.058  -9.659  1.00 80.44           H  
ATOM   3153  CA  GLU A 197      13.680   6.601  -8.253  1.00 80.44           C  
ATOM   3154  HA  GLU A 197      14.614   6.692  -7.698  1.00 80.44           H  
ATOM   3155  C   GLU A 197      12.544   7.001  -7.303  1.00 80.44           C  
ATOM   3156  CB  GLU A 197      13.780   7.495  -9.502  1.00 80.44           C  
ATOM   3157  HB2 GLU A 197      12.888   7.377 -10.117  1.00 80.44           H  
ATOM   3158  HB3 GLU A 197      14.620   7.125 -10.089  1.00 80.44           H  
ATOM   3159  O   GLU A 197      12.773   7.619  -6.258  1.00 80.44           O  
ATOM   3160  CG  GLU A 197      14.052   8.984  -9.216  1.00 80.44           C  
ATOM   3161  HG2 GLU A 197      14.593   9.395 -10.068  1.00 80.44           H  
ATOM   3162  HG3 GLU A 197      14.709   9.064  -8.350  1.00 80.44           H  
ATOM   3163  CD  GLU A 197      12.783   9.831  -9.012  1.00 80.44           C  
ATOM   3164  OE1 GLU A 197      12.788  10.681  -8.091  1.00 80.44           O  
ATOM   3165  OE2 GLU A 197      11.799   9.620  -9.752  1.00 80.44           O  
ATOM   3166  N   ILE A 198      11.327   6.529  -7.579  1.00 88.13           N  
ATOM   3167  H   ILE A 198      11.188   6.085  -8.475  1.00 88.13           H  
ATOM   3168  CA  ILE A 198      10.172   6.741  -6.709  1.00 88.13           C  
ATOM   3169  HA  ILE A 198      10.086   7.810  -6.514  1.00 88.13           H  
ATOM   3170  C   ILE A 198      10.345   6.042  -5.360  1.00 88.13           C  
ATOM   3171  CB  ILE A 198       8.896   6.283  -7.428  1.00 88.13           C  
ATOM   3172  HB  ILE A 198       9.053   5.269  -7.796  1.00 88.13           H  
ATOM   3173  O   ILE A 198      10.054   6.656  -4.331  1.00 88.13           O  
ATOM   3174  CG1 ILE A 198       8.624   7.216  -8.619  1.00 88.13           C  
ATOM   3175 HG12 ILE A 198       8.174   8.146  -8.271  1.00 88.13           H  
ATOM   3176 HG13 ILE A 198       9.546   7.473  -9.142  1.00 88.13           H  
ATOM   3177  CG2 ILE A 198       7.691   6.280  -6.468  1.00 88.13           C  
ATOM   3178 HG21 ILE A 198       7.568   7.270  -6.028  1.00 88.13           H  
ATOM   3179 HG22 ILE A 198       7.866   5.548  -5.679  1.00 88.13           H  
ATOM   3180 HG23 ILE A 198       6.773   6.000  -6.986  1.00 88.13           H  
ATOM   3181  CD1 ILE A 198       7.704   6.555  -9.628  1.00 88.13           C  
ATOM   3182 HD11 ILE A 198       8.194   5.694 -10.084  1.00 88.13           H  
ATOM   3183 HD12 ILE A 198       7.484   7.290 -10.402  1.00 88.13           H  
ATOM   3184 HD13 ILE A 198       6.795   6.211  -9.135  1.00 88.13           H  
ATOM   3185  N   ILE A 199      10.804   4.785  -5.328  1.00 88.72           N  
ATOM   3186  H   ILE A 199      11.006   4.325  -6.204  1.00 88.72           H  
ATOM   3187  CA  ILE A 199      11.041   4.067  -4.065  1.00 88.72           C  
ATOM   3188  HA  ILE A 199      10.155   4.174  -3.438  1.00 88.72           H  
ATOM   3189  C   ILE A 199      12.189   4.715  -3.291  1.00 88.72           C  
ATOM   3190  CB  ILE A 199      11.286   2.557  -4.297  1.00 88.72           C  
ATOM   3191  HB  ILE A 199      12.086   2.455  -5.031  1.00 88.72           H  
ATOM   3192  O   ILE A 199      12.040   4.937  -2.090  1.00 88.72           O  
ATOM   3193  CG1 ILE A 199      10.040   1.844  -4.861  1.00 88.72           C  
ATOM   3194 HG12 ILE A 199      10.328   0.841  -5.175  1.00 88.72           H  
ATOM   3195 HG13 ILE A 199       9.705   2.384  -5.747  1.00 88.72           H  
ATOM   3196  CG2 ILE A 199      11.738   1.839  -3.009  1.00 88.72           C  
ATOM   3197 HG21 ILE A 199      11.027   2.012  -2.201  1.00 88.72           H  
ATOM   3198 HG22 ILE A 199      12.709   2.217  -2.691  1.00 88.72           H  
ATOM   3199 HG23 ILE A 199      11.831   0.768  -3.189  1.00 88.72           H  
ATOM   3200  CD1 ILE A 199       8.832   1.726  -3.922  1.00 88.72           C  
ATOM   3201 HD11 ILE A 199       8.503   2.713  -3.595  1.00 88.72           H  
ATOM   3202 HD12 ILE A 199       9.082   1.114  -3.055  1.00 88.72           H  
ATOM   3203 HD13 ILE A 199       8.011   1.241  -4.449  1.00 88.72           H  
ATOM   3204  N   LEU A 200      13.294   5.070  -3.956  1.00 81.91           N  
ATOM   3205  H   LEU A 200      13.348   4.867  -4.944  1.00 81.91           H  
ATOM   3206  CA  LEU A 200      14.453   5.706  -3.328  1.00 81.91           C  
ATOM   3207  HA  LEU A 200      14.817   5.049  -2.538  1.00 81.91           H  
ATOM   3208  C   LEU A 200      14.079   7.047  -2.692  1.00 81.91           C  
ATOM   3209  CB  LEU A 200      15.564   5.890  -4.377  1.00 81.91           C  
ATOM   3210  HB2 LEU A 200      15.171   6.481  -5.204  1.00 81.91           H  
ATOM   3211  HB3 LEU A 200      15.840   4.914  -4.776  1.00 81.91           H  
ATOM   3212  O   LEU A 200      14.310   7.252  -1.501  1.00 81.91           O  
ATOM   3213  CG  LEU A 200      16.830   6.586  -3.842  1.00 81.91           C  
ATOM   3214  HG  LEU A 200      16.576   7.587  -3.493  1.00 81.91           H  
ATOM   3215  CD1 LEU A 200      17.482   5.824  -2.685  1.00 81.91           C  
ATOM   3216 HD11 LEU A 200      18.424   6.301  -2.415  1.00 81.91           H  
ATOM   3217 HD12 LEU A 200      16.826   5.827  -1.815  1.00 81.91           H  
ATOM   3218 HD13 LEU A 200      17.679   4.795  -2.987  1.00 81.91           H  
ATOM   3219  CD2 LEU A 200      17.848   6.734  -4.969  1.00 81.91           C  
ATOM   3220 HD21 LEU A 200      17.411   7.306  -5.787  1.00 81.91           H  
ATOM   3221 HD22 LEU A 200      18.733   7.260  -4.610  1.00 81.91           H  
ATOM   3222 HD23 LEU A 200      18.139   5.752  -5.341  1.00 81.91           H  
ATOM   3223  N   SER A 201      13.450   7.940  -3.460  1.00 85.96           N  
ATOM   3224  H   SER A 201      13.283   7.721  -4.432  1.00 85.96           H  
ATOM   3225  CA  SER A 201      12.994   9.233  -2.943  1.00 85.96           C  
ATOM   3226  HA  SER A 201      13.841   9.735  -2.475  1.00 85.96           H  
ATOM   3227  C   SER A 201      11.917   9.063  -1.866  1.00 85.96           C  
ATOM   3228  CB  SER A 201      12.500  10.129  -4.084  1.00 85.96           C  
ATOM   3229  HB2 SER A 201      13.307  10.286  -4.801  1.00 85.96           H  
ATOM   3230  HB3 SER A 201      12.209  11.096  -3.674  1.00 85.96           H  
ATOM   3231  O   SER A 201      11.895   9.804  -0.885  1.00 85.96           O  
ATOM   3232  OG  SER A 201      11.393   9.557  -4.750  1.00 85.96           O  
ATOM   3233  HG  SER A 201      11.766   9.067  -5.487  1.00 85.96           H  
ATOM   3234  N   SER A 202      11.059   8.041  -1.973  1.00 90.02           N  
ATOM   3235  H   SER A 202      11.092   7.475  -2.809  1.00 90.02           H  
ATOM   3236  CA  SER A 202      10.064   7.734  -0.937  1.00 90.02           C  
ATOM   3237  HA  SER A 202       9.603   8.675  -0.638  1.00 90.02           H  
ATOM   3238  C   SER A 202      10.668   7.112   0.325  1.00 90.02           C  
ATOM   3239  CB  SER A 202       8.937   6.849  -1.461  1.00 90.02           C  
ATOM   3240  HB2 SER A 202       8.211   6.692  -0.663  1.00 90.02           H  
ATOM   3241  HB3 SER A 202       9.333   5.886  -1.784  1.00 90.02           H  
ATOM   3242  O   SER A 202      10.056   7.218   1.387  1.00 90.02           O  
ATOM   3243  OG  SER A 202       8.286   7.492  -2.536  1.00 90.02           O  
ATOM   3244  HG  SER A 202       8.850   7.320  -3.294  1.00 90.02           H  
ATOM   3245  N   ALA A 203      11.859   6.514   0.248  1.00 85.98           N  
ATOM   3246  H   ALA A 203      12.275   6.397  -0.665  1.00 85.98           H  
ATOM   3247  CA  ALA A 203      12.594   5.964   1.387  1.00 85.98           C  
ATOM   3248  HA  ALA A 203      11.881   5.501   2.070  1.00 85.98           H  
ATOM   3249  C   ALA A 203      13.363   7.034   2.192  1.00 85.98           C  
ATOM   3250  CB  ALA A 203      13.522   4.854   0.880  1.00 85.98           C  
ATOM   3251  HB1 ALA A 203      12.941   4.084   0.373  1.00 85.98           H  
ATOM   3252  HB2 ALA A 203      14.255   5.264   0.185  1.00 85.98           H  
ATOM   3253  HB3 ALA A 203      14.047   4.407   1.723  1.00 85.98           H  
ATOM   3254  O   ALA A 203      13.804   6.760   3.309  1.00 85.98           O  
ATOM   3255  N   GLN A 204      13.505   8.256   1.668  1.00 83.06           N  
ATOM   3256  H   GLN A 204      13.149   8.427   0.739  1.00 83.06           H  
ATOM   3257  CA  GLN A 204      14.169   9.368   2.356  1.00 83.06           C  
ATOM   3258  HA  GLN A 204      14.913   8.975   3.049  1.00 83.06           H  
ATOM   3259  C   GLN A 204      13.169  10.209   3.152  1.00 83.06           C  
ATOM   3260  CB  GLN A 204      14.892  10.254   1.337  1.00 83.06           C  
ATOM   3261  HB2 GLN A 204      14.182  10.599   0.585  1.00 83.06           H  
ATOM   3262  HB3 GLN A 204      15.290  11.124   1.858  1.00 83.06           H  
ATOM   3263  O   GLN A 204      12.180  10.671   2.598  1.00 83.06           O  
ATOM   3264  CG  GLN A 204      16.051   9.524   0.647  1.00 83.06           C  
ATOM   3265  HG2 GLN A 204      16.752   9.166   1.401  1.00 83.06           H  
ATOM   3266  HG3 GLN A 204      15.674   8.663   0.095  1.00 83.06           H  
ATOM   3267  CD  GLN A 204      16.807  10.423  -0.324  1.00 83.06           C  
ATOM   3268  NE2 GLN A 204      17.814   9.911  -0.993  1.00 83.06           N  
ATOM   3269 HE21 GLN A 204      18.261  10.537  -1.647  1.00 83.06           H  
ATOM   3270 HE22 GLN A 204      18.036   8.928  -0.932  1.00 83.06           H  
ATOM   3271  OE1 GLN A 204      16.529  11.596  -0.491  1.00 83.06           O  
ATOM   3272  N   ILE A 205      13.413  10.441   4.443  1.00 84.38           N  
ATOM   3273  H   ILE A 205      14.263  10.074   4.847  1.00 84.38           H  
ATOM   3274  CA  ILE A 205      12.532  11.272   5.283  1.00 84.38           C  
ATOM   3275  HA  ILE A 205      11.500  11.138   4.960  1.00 84.38           H  
ATOM   3276  C   ILE A 205      12.894  12.750   5.098  1.00 84.38           C  
ATOM   3277  CB  ILE A 205      12.608  10.849   6.770  1.00 84.38           C  
ATOM   3278  HB  ILE A 205      13.639  10.960   7.107  1.00 84.38           H  
ATOM   3279  O   ILE A 205      13.983  13.167   5.504  1.00 84.38           O  
ATOM   3280  CG1 ILE A 205      12.194   9.372   6.949  1.00 84.38           C  
ATOM   3281 HG12 ILE A 205      11.138   9.266   6.701  1.00 84.38           H  
ATOM   3282 HG13 ILE A 205      12.774   8.751   6.266  1.00 84.38           H  
ATOM   3283  CG2 ILE A 205      11.711  11.756   7.638  1.00 84.38           C  
ATOM   3284 HG21 ILE A 205      10.677  11.677   7.302  1.00 84.38           H  
ATOM   3285 HG22 ILE A 205      12.025  12.796   7.556  1.00 84.38           H  
ATOM   3286 HG23 ILE A 205      11.769  11.472   8.689  1.00 84.38           H  
ATOM   3287  CD1 ILE A 205      12.424   8.808   8.356  1.00 84.38           C  
ATOM   3288 HD11 ILE A 205      11.747   9.273   9.072  1.00 84.38           H  
ATOM   3289 HD12 ILE A 205      12.228   7.736   8.346  1.00 84.38           H  
ATOM   3290 HD13 ILE A 205      13.457   8.978   8.660  1.00 84.38           H  
ATOM   3291  N   THR A 206      11.972  13.544   4.555  1.00 87.38           N  
ATOM   3292  H   THR A 206      11.097  13.142   4.248  1.00 87.38           H  
ATOM   3293  CA  THR A 206      12.120  15.005   4.418  1.00 87.38           C  
ATOM   3294  HA  THR A 206      13.143  15.235   4.118  1.00 87.38           H  
ATOM   3295  C   THR A 206      11.843  15.733   5.735  1.00 87.38           C  
ATOM   3296  CB  THR A 206      11.193  15.567   3.334  1.00 87.38           C  
ATOM   3297  HB  THR A 206      11.391  16.631   3.206  1.00 87.38           H  
ATOM   3298  O   THR A 206      11.348  15.147   6.711  1.00 87.38           O  
ATOM   3299  CG2 THR A 206      11.405  14.876   1.986  1.00 87.38           C  
ATOM   3300 HG21 THR A 206      12.455  14.935   1.702  1.00 87.38           H  
ATOM   3301 HG22 THR A 206      10.812  15.388   1.228  1.00 87.38           H  
ATOM   3302 HG23 THR A 206      11.097  13.832   2.026  1.00 87.38           H  
ATOM   3303  OG1 THR A 206       9.869  15.413   3.787  1.00 87.38           O  
ATOM   3304  HG1 THR A 206       9.391  14.927   3.111  1.00 87.38           H  
ATOM   3305  N   LEU A 207      12.143  17.035   5.791  1.00 90.30           N  
ATOM   3306  H   LEU A 207      12.438  17.521   4.956  1.00 90.30           H  
ATOM   3307  CA  LEU A 207      11.794  17.842   6.956  1.00 90.30           C  
ATOM   3308  HA  LEU A 207      12.159  17.325   7.843  1.00 90.30           H  
ATOM   3309  C   LEU A 207      10.272  17.982   7.087  1.00 90.30           C  
ATOM   3310  CB  LEU A 207      12.489  19.202   6.843  1.00 90.30           C  
ATOM   3311  HB2 LEU A 207      12.070  19.736   5.990  1.00 90.30           H  
ATOM   3312  HB3 LEU A 207      13.550  19.043   6.649  1.00 90.30           H  
ATOM   3313  O   LEU A 207       9.745  17.839   8.193  1.00 90.30           O  
ATOM   3314  CG  LEU A 207      12.329  20.092   8.080  1.00 90.30           C  
ATOM   3315  HG  LEU A 207      11.273  20.284   8.273  1.00 90.30           H  
ATOM   3316  CD1 LEU A 207      12.962  19.482   9.332  1.00 90.30           C  
ATOM   3317 HD11 LEU A 207      13.997  19.204   9.132  1.00 90.30           H  
ATOM   3318 HD12 LEU A 207      12.394  18.605   9.642  1.00 90.30           H  
ATOM   3319 HD13 LEU A 207      12.928  20.217  10.136  1.00 90.30           H  
ATOM   3320  CD2 LEU A 207      13.019  21.421   7.797  1.00 90.30           C  
ATOM   3321 HD21 LEU A 207      12.562  21.876   6.918  1.00 90.30           H  
ATOM   3322 HD22 LEU A 207      14.078  21.252   7.603  1.00 90.30           H  
ATOM   3323 HD23 LEU A 207      12.898  22.099   8.642  1.00 90.30           H  
ATOM   3324  N   LYS A 208       9.562  18.187   5.973  1.00 93.15           N  
ATOM   3325  H   LYS A 208      10.069  18.387   5.123  1.00 93.15           H  
ATOM   3326  CA  LYS A 208       8.099  18.213   5.897  1.00 93.15           C  
ATOM   3327  HA  LYS A 208       7.731  19.055   6.483  1.00 93.15           H  
ATOM   3328  C   LYS A 208       7.481  16.945   6.465  1.00 93.15           C  
ATOM   3329  CB  LYS A 208       7.703  18.410   4.429  1.00 93.15           C  
ATOM   3330  HB2 LYS A 208       8.167  17.630   3.825  1.00 93.15           H  
ATOM   3331  HB3 LYS A 208       8.088  19.373   4.094  1.00 93.15           H  
ATOM   3332  O   LYS A 208       6.584  17.048   7.302  1.00 93.15           O  
ATOM   3333  CG  LYS A 208       6.188  18.397   4.191  1.00 93.15           C  
ATOM   3334  HG2 LYS A 208       5.733  19.239   4.713  1.00 93.15           H  
ATOM   3335  HG3 LYS A 208       5.747  17.466   4.548  1.00 93.15           H  
ATOM   3336  CD  LYS A 208       5.938  18.517   2.689  1.00 93.15           C  
ATOM   3337  HD2 LYS A 208       6.489  19.372   2.298  1.00 93.15           H  
ATOM   3338  HD3 LYS A 208       6.309  17.615   2.202  1.00 93.15           H  
ATOM   3339  CE  LYS A 208       4.452  18.696   2.394  1.00 93.15           C  
ATOM   3340  HE2 LYS A 208       4.121  19.637   2.834  1.00 93.15           H  
ATOM   3341  HE3 LYS A 208       3.895  17.881   2.857  1.00 93.15           H  
ATOM   3342  NZ  LYS A 208       4.242  18.708   0.929  1.00 93.15           N  
ATOM   3343  HZ1 LYS A 208       4.774  19.461   0.517  1.00 93.15           H  
ATOM   3344  HZ2 LYS A 208       3.267  18.830   0.696  1.00 93.15           H  
ATOM   3345  HZ3 LYS A 208       4.590  17.850   0.526  1.00 93.15           H  
ATOM   3346  N   GLU A 209       7.955  15.766   6.060  1.00 90.66           N  
ATOM   3347  H   GLU A 209       8.667  15.749   5.343  1.00 90.66           H  
ATOM   3348  CA  GLU A 209       7.457  14.490   6.585  1.00 90.66           C  
ATOM   3349  HA  GLU A 209       6.377  14.447   6.444  1.00 90.66           H  
ATOM   3350  C   GLU A 209       7.737  14.364   8.085  1.00 90.66           C  
ATOM   3351  CB  GLU A 209       8.081  13.317   5.818  1.00 90.66           C  
ATOM   3352  HB2 GLU A 209       9.157  13.303   5.994  1.00 90.66           H  
ATOM   3353  HB3 GLU A 209       7.895  13.452   4.752  1.00 90.66           H  
ATOM   3354  O   GLU A 209       6.856  13.975   8.852  1.00 90.66           O  
ATOM   3355  CG  GLU A 209       7.466  11.977   6.258  1.00 90.66           C  
ATOM   3356  HG2 GLU A 209       6.404  11.973   6.012  1.00 90.66           H  
ATOM   3357  HG3 GLU A 209       7.568  11.880   7.339  1.00 90.66           H  
ATOM   3358  CD  GLU A 209       8.144  10.759   5.629  1.00 90.66           C  
ATOM   3359  OE1 GLU A 209       7.927   9.628   6.124  1.00 90.66           O  
ATOM   3360  OE2 GLU A 209       8.951  10.919   4.694  1.00 90.66           O  
ATOM   3361  N   ARG A 210       8.936  14.751   8.536  1.00 88.78           N  
ATOM   3362  H   ARG A 210       9.620  15.058   7.859  1.00 88.78           H  
ATOM   3363  CA  ARG A 210       9.290  14.708   9.960  1.00 88.78           C  
ATOM   3364  HA  ARG A 210       9.146  13.685  10.308  1.00 88.78           H  
ATOM   3365  C   ARG A 210       8.359  15.586  10.800  1.00 88.78           C  
ATOM   3366  CB  ARG A 210      10.765  15.093  10.116  1.00 88.78           C  
ATOM   3367  HB2 ARG A 210      11.337  14.562   9.355  1.00 88.78           H  
ATOM   3368  HB3 ARG A 210      10.890  16.163   9.952  1.00 88.78           H  
ATOM   3369  O   ARG A 210       7.829  15.121  11.806  1.00 88.78           O  
ATOM   3370  CG  ARG A 210      11.311  14.713  11.500  1.00 88.78           C  
ATOM   3371  HG2 ARG A 210      11.190  13.642  11.660  1.00 88.78           H  
ATOM   3372  HG3 ARG A 210      10.748  15.243  12.269  1.00 88.78           H  
ATOM   3373  CD  ARG A 210      12.792  15.081  11.638  1.00 88.78           C  
ATOM   3374  HD2 ARG A 210      12.897  16.158  11.503  1.00 88.78           H  
ATOM   3375  HD3 ARG A 210      13.118  14.826  12.647  1.00 88.78           H  
ATOM   3376  NE  ARG A 210      13.633  14.371  10.653  1.00 88.78           N  
ATOM   3377  HE  ARG A 210      13.156  13.758  10.008  1.00 88.78           H  
ATOM   3378  NH1 ARG A 210      15.643  15.324  11.217  1.00 88.78           N  
ATOM   3379 HH11 ARG A 210      15.190  15.824  11.968  1.00 88.78           H  
ATOM   3380 HH12 ARG A 210      16.642  15.402  11.086  1.00 88.78           H  
ATOM   3381  NH2 ARG A 210      15.545  13.863   9.528  1.00 88.78           N  
ATOM   3382 HH21 ARG A 210      15.010  13.333   8.854  1.00 88.78           H  
ATOM   3383 HH22 ARG A 210      16.533  13.993   9.367  1.00 88.78           H  
ATOM   3384  CZ  ARG A 210      14.933  14.520  10.474  1.00 88.78           C  
ATOM   3385  N   VAL A 211       8.114  16.823  10.364  1.00 94.90           N  
ATOM   3386  H   VAL A 211       8.580  17.120   9.519  1.00 94.90           H  
ATOM   3387  CA  VAL A 211       7.182  17.756  11.022  1.00 94.90           C  
ATOM   3388  HA  VAL A 211       7.457  17.849  12.073  1.00 94.90           H  
ATOM   3389  C   VAL A 211       5.749  17.221  10.980  1.00 94.90           C  
ATOM   3390  CB  VAL A 211       7.278  19.150  10.372  1.00 94.90           C  
ATOM   3391  HB  VAL A 211       7.159  19.051   9.293  1.00 94.90           H  
ATOM   3392  O   VAL A 211       5.057  17.238  11.998  1.00 94.90           O  
ATOM   3393  CG1 VAL A 211       6.202  20.119  10.886  1.00 94.90           C  
ATOM   3394 HG11 VAL A 211       5.225  19.833  10.497  1.00 94.90           H  
ATOM   3395 HG12 VAL A 211       6.415  21.134  10.550  1.00 94.90           H  
ATOM   3396 HG13 VAL A 211       6.145  20.089  11.974  1.00 94.90           H  
ATOM   3397  CG2 VAL A 211       8.647  19.785  10.649  1.00 94.90           C  
ATOM   3398 HG21 VAL A 211       9.453  19.138  10.304  1.00 94.90           H  
ATOM   3399 HG22 VAL A 211       8.719  20.732  10.112  1.00 94.90           H  
ATOM   3400 HG23 VAL A 211       8.777  19.960  11.717  1.00 94.90           H  
ATOM   3401  N   TYR A 212       5.316  16.689   9.834  1.00 94.75           N  
ATOM   3402  H   TYR A 212       5.927  16.702   9.030  1.00 94.75           H  
ATOM   3403  CA  TYR A 212       3.995  16.082   9.671  1.00 94.75           C  
ATOM   3404  HA  TYR A 212       3.233  16.831   9.890  1.00 94.75           H  
ATOM   3405  C   TYR A 212       3.782  14.916  10.643  1.00 94.75           C  
ATOM   3406  CB  TYR A 212       3.823  15.624   8.216  1.00 94.75           C  
ATOM   3407  HB2 TYR A 212       4.592  14.891   7.973  1.00 94.75           H  
ATOM   3408  HB3 TYR A 212       3.967  16.478   7.553  1.00 94.75           H  
ATOM   3409  O   TYR A 212       2.731  14.836  11.281  1.00 94.75           O  
ATOM   3410  CG  TYR A 212       2.470  15.006   7.931  1.00 94.75           C  
ATOM   3411  CD1 TYR A 212       2.250  13.645   8.218  1.00 94.75           C  
ATOM   3412  HD1 TYR A 212       3.051  13.033   8.607  1.00 94.75           H  
ATOM   3413  CD2 TYR A 212       1.428  15.794   7.404  1.00 94.75           C  
ATOM   3414  HD2 TYR A 212       1.590  16.838   7.183  1.00 94.75           H  
ATOM   3415  CE1 TYR A 212       0.978  13.082   8.025  1.00 94.75           C  
ATOM   3416  HE1 TYR A 212       0.804  12.048   8.283  1.00 94.75           H  
ATOM   3417  CE2 TYR A 212       0.166  15.220   7.166  1.00 94.75           C  
ATOM   3418  HE2 TYR A 212      -0.636  15.811   6.750  1.00 94.75           H  
ATOM   3419  OH  TYR A 212      -1.283  13.318   7.280  1.00 94.75           O  
ATOM   3420  HH  TYR A 212      -1.307  12.411   7.595  1.00 94.75           H  
ATOM   3421  CZ  TYR A 212      -0.065  13.870   7.500  1.00 94.75           C  
ATOM   3422  N   ASN A 213       4.776  14.038  10.798  1.00 90.70           N  
ATOM   3423  H   ASN A 213       5.585  14.131  10.201  1.00 90.70           H  
ATOM   3424  CA  ASN A 213       4.708  12.878  11.686  1.00 90.70           C  
ATOM   3425  HA  ASN A 213       3.789  12.330  11.481  1.00 90.70           H  
ATOM   3426  C   ASN A 213       4.648  13.287  13.163  1.00 90.70           C  
ATOM   3427  CB  ASN A 213       5.903  11.954  11.391  1.00 90.70           C  
ATOM   3428  HB2 ASN A 213       6.826  12.533  11.396  1.00 90.70           H  
ATOM   3429  HB3 ASN A 213       5.967  11.193  12.169  1.00 90.70           H  
ATOM   3430  O   ASN A 213       3.862  12.715  13.917  1.00 90.70           O  
ATOM   3431  CG  ASN A 213       5.774  11.226  10.060  1.00 90.70           C  
ATOM   3432  ND2 ASN A 213       6.844  10.646   9.571  1.00 90.70           N  
ATOM   3433 HD21 ASN A 213       6.753  10.250   8.647  1.00 90.70           H  
ATOM   3434 HD22 ASN A 213       7.744  10.750  10.019  1.00 90.70           H  
ATOM   3435  OD1 ASN A 213       4.711  11.140   9.468  1.00 90.70           O  
ATOM   3436  N   ILE A 214       5.403  14.317  13.567  1.00 90.51           N  
ATOM   3437  H   ILE A 214       6.041  14.735  12.905  1.00 90.51           H  
ATOM   3438  CA  ILE A 214       5.328  14.877  14.928  1.00 90.51           C  
ATOM   3439  HA  ILE A 214       5.546  14.087  15.646  1.00 90.51           H  
ATOM   3440  C   ILE A 214       3.906  15.363  15.216  1.00 90.51           C  
ATOM   3441  CB  ILE A 214       6.369  16.005  15.116  1.00 90.51           C  
ATOM   3442  HB  ILE A 214       6.292  16.696  14.277  1.00 90.51           H  
ATOM   3443  O   ILE A 214       3.301  14.952  16.205  1.00 90.51           O  
ATOM   3444  CG1 ILE A 214       7.783  15.390  15.132  1.00 90.51           C  
ATOM   3445 HG12 ILE A 214       7.882  14.664  14.325  1.00 90.51           H  
ATOM   3446 HG13 ILE A 214       7.937  14.856  16.069  1.00 90.51           H  
ATOM   3447  CG2 ILE A 214       6.128  16.800  16.416  1.00 90.51           C  
ATOM   3448 HG21 ILE A 214       6.905  17.551  16.557  1.00 90.51           H  
ATOM   3449 HG22 ILE A 214       5.175  17.327  16.380  1.00 90.51           H  
ATOM   3450 HG23 ILE A 214       6.129  16.128  17.274  1.00 90.51           H  
ATOM   3451  CD1 ILE A 214       8.899  16.420  14.957  1.00 90.51           C  
ATOM   3452 HD11 ILE A 214       8.965  17.072  15.828  1.00 90.51           H  
ATOM   3453 HD12 ILE A 214       9.842  15.883  14.849  1.00 90.51           H  
ATOM   3454 HD13 ILE A 214       8.725  17.015  14.061  1.00 90.51           H  
ATOM   3455  N   ILE A 215       3.333  16.170  14.323  1.00 95.28           N  
ATOM   3456  H   ILE A 215       3.873  16.465  13.522  1.00 95.28           H  
ATOM   3457  CA  ILE A 215       1.980  16.708  14.510  1.00 95.28           C  
ATOM   3458  HA  ILE A 215       1.927  17.173  15.494  1.00 95.28           H  
ATOM   3459  C   ILE A 215       0.937  15.580  14.493  1.00 95.28           C  
ATOM   3460  CB  ILE A 215       1.700  17.797  13.453  1.00 95.28           C  
ATOM   3461  HB  ILE A 215       1.865  17.365  12.465  1.00 95.28           H  
ATOM   3462  O   ILE A 215       0.060  15.537  15.354  1.00 95.28           O  
ATOM   3463  CG1 ILE A 215       2.669  18.990  13.652  1.00 95.28           C  
ATOM   3464 HG12 ILE A 215       3.679  18.629  13.848  1.00 95.28           H  
ATOM   3465 HG13 ILE A 215       2.362  19.572  14.520  1.00 95.28           H  
ATOM   3466  CG2 ILE A 215       0.241  18.281  13.540  1.00 95.28           C  
ATOM   3467 HG21 ILE A 215       0.038  18.687  14.531  1.00 95.28           H  
ATOM   3468 HG22 ILE A 215       0.052  19.047  12.788  1.00 95.28           H  
ATOM   3469 HG23 ILE A 215      -0.450  17.460  13.347  1.00 95.28           H  
ATOM   3470  CD1 ILE A 215       2.767  19.909  12.433  1.00 95.28           C  
ATOM   3471 HD11 ILE A 215       3.533  20.664  12.610  1.00 95.28           H  
ATOM   3472 HD12 ILE A 215       1.818  20.414  12.252  1.00 95.28           H  
ATOM   3473 HD13 ILE A 215       3.047  19.322  11.559  1.00 95.28           H  
ATOM   3474  N   SER A 216       1.060  14.631  13.563  1.00 92.12           N  
ATOM   3475  H   SER A 216       1.810  14.722  12.892  1.00 92.12           H  
ATOM   3476  CA  SER A 216       0.129  13.502  13.406  1.00 92.12           C  
ATOM   3477  HA  SER A 216      -0.887  13.891  13.355  1.00 92.12           H  
ATOM   3478  C   SER A 216       0.174  12.507  14.567  1.00 92.12           C  
ATOM   3479  CB  SER A 216       0.407  12.746  12.105  1.00 92.12           C  
ATOM   3480  HB2 SER A 216      -0.312  11.933  12.004  1.00 92.12           H  
ATOM   3481  HB3 SER A 216       1.414  12.329  12.126  1.00 92.12           H  
ATOM   3482  O   SER A 216      -0.816  11.822  14.808  1.00 92.12           O  
ATOM   3483  OG  SER A 216       0.273  13.614  11.001  1.00 92.12           O  
ATOM   3484  HG  SER A 216       1.093  14.107  10.919  1.00 92.12           H  
ATOM   3485  N   SER A 217       1.282  12.445  15.315  1.00 88.26           N  
ATOM   3486  H   SER A 217       2.097  12.960  15.015  1.00 88.26           H  
ATOM   3487  CA  SER A 217       1.385  11.626  16.533  1.00 88.26           C  
ATOM   3488  HA  SER A 217       1.049  10.616  16.300  1.00 88.26           H  
ATOM   3489  C   SER A 217       0.510  12.148  17.678  1.00 88.26           C  
ATOM   3490  CB  SER A 217       2.844  11.542  16.998  1.00 88.26           C  
ATOM   3491  HB2 SER A 217       2.937  10.720  17.708  1.00 88.26           H  
ATOM   3492  HB3 SER A 217       3.494  11.336  16.148  1.00 88.26           H  
ATOM   3493  O   SER A 217       0.144  11.401  18.582  1.00 88.26           O  
ATOM   3494  OG  SER A 217       3.260  12.730  17.648  1.00 88.26           O  
ATOM   3495  HG  SER A 217       3.294  13.462  17.028  1.00 88.26           H  
ATOM   3496  N   SER A 218       0.169  13.440  17.666  1.00 92.51           N  
ATOM   3497  H   SER A 218       0.498  14.005  16.896  1.00 92.51           H  
ATOM   3498  CA  SER A 218      -0.673  14.085  18.679  1.00 92.51           C  
ATOM   3499  HA  SER A 218      -1.395  13.366  19.066  1.00 92.51           H  
ATOM   3500  C   SER A 218      -1.451  15.249  18.055  1.00 92.51           C  
ATOM   3501  CB  SER A 218       0.192  14.556  19.851  1.00 92.51           C  
ATOM   3502  HB2 SER A 218       1.028  15.144  19.473  1.00 92.51           H  
ATOM   3503  HB3 SER A 218      -0.402  15.177  20.521  1.00 92.51           H  
ATOM   3504  O   SER A 218      -1.174  16.411  18.357  1.00 92.51           O  
ATOM   3505  OG  SER A 218       0.675  13.449  20.579  1.00 92.51           O  
ATOM   3506  HG  SER A 218       0.750  12.696  19.988  1.00 92.51           H  
ATOM   3507  N   PRO A 219      -2.433  14.970  17.181  1.00 90.93           N  
ATOM   3508  CA  PRO A 219      -3.104  15.993  16.380  1.00 90.93           C  
ATOM   3509  HA  PRO A 219      -2.358  16.612  15.882  1.00 90.93           H  
ATOM   3510  C   PRO A 219      -3.991  16.916  17.226  1.00 90.93           C  
ATOM   3511  CB  PRO A 219      -3.892  15.216  15.322  1.00 90.93           C  
ATOM   3512  HB2 PRO A 219      -3.273  15.101  14.432  1.00 90.93           H  
ATOM   3513  HB3 PRO A 219      -4.831  15.704  15.062  1.00 90.93           H  
ATOM   3514  O   PRO A 219      -4.201  18.072  16.856  1.00 90.93           O  
ATOM   3515  CG  PRO A 219      -4.121  13.842  15.954  1.00 90.93           C  
ATOM   3516  HG2 PRO A 219      -5.038  13.851  16.544  1.00 90.93           H  
ATOM   3517  HG3 PRO A 219      -4.141  13.051  15.205  1.00 90.93           H  
ATOM   3518  CD  PRO A 219      -2.924  13.641  16.867  1.00 90.93           C  
ATOM   3519  HD2 PRO A 219      -2.151  13.086  16.336  1.00 90.93           H  
ATOM   3520  HD3 PRO A 219      -3.224  13.099  17.764  1.00 90.93           H  
ATOM   3521  N   SER A 220      -4.469  16.434  18.380  1.00 92.97           N  
ATOM   3522  H   SER A 220      -4.272  15.474  18.624  1.00 92.97           H  
ATOM   3523  CA  SER A 220      -5.234  17.221  19.351  1.00 92.97           C  
ATOM   3524  HA  SER A 220      -6.008  17.763  18.808  1.00 92.97           H  
ATOM   3525  C   SER A 220      -4.394  18.257  20.100  1.00 92.97           C  
ATOM   3526  CB  SER A 220      -5.931  16.303  20.357  1.00 92.97           C  
ATOM   3527  HB2 SER A 220      -6.475  16.908  21.082  1.00 92.97           H  
ATOM   3528  HB3 SER A 220      -6.641  15.662  19.834  1.00 92.97           H  
ATOM   3529  O   SER A 220      -4.937  19.256  20.575  1.00 92.97           O  
ATOM   3530  OG  SER A 220      -4.971  15.502  21.023  1.00 92.97           O  
ATOM   3531  HG  SER A 220      -5.401  15.063  21.761  1.00 92.97           H  
ATOM   3532  N   ARG A 221      -3.070  18.065  20.184  1.00 93.97           N  
ATOM   3533  H   ARG A 221      -2.671  17.273  19.701  1.00 93.97           H  
ATOM   3534  CA  ARG A 221      -2.166  19.032  20.809  1.00 93.97           C  
ATOM   3535  HA  ARG A 221      -2.586  19.293  21.780  1.00 93.97           H  
ATOM   3536  C   ARG A 221      -2.117  20.308  19.967  1.00 93.97           C  
ATOM   3537  CB  ARG A 221      -0.785  18.395  21.038  1.00 93.97           C  
ATOM   3538  HB2 ARG A 221      -0.907  17.519  21.675  1.00 93.97           H  
ATOM   3539  HB3 ARG A 221      -0.379  18.068  20.080  1.00 93.97           H  
ATOM   3540  O   ARG A 221      -2.068  20.268  18.736  1.00 93.97           O  
ATOM   3541  CG  ARG A 221       0.229  19.349  21.688  1.00 93.97           C  
ATOM   3542  HG2 ARG A 221      -0.190  19.759  22.607  1.00 93.97           H  
ATOM   3543  HG3 ARG A 221       0.447  20.165  20.999  1.00 93.97           H  
ATOM   3544  CD  ARG A 221       1.538  18.622  22.014  1.00 93.97           C  
ATOM   3545  HD2 ARG A 221       1.345  17.874  22.784  1.00 93.97           H  
ATOM   3546  HD3 ARG A 221       1.889  18.113  21.117  1.00 93.97           H  
ATOM   3547  NE  ARG A 221       2.576  19.561  22.479  1.00 93.97           N  
ATOM   3548  HE  ARG A 221       2.357  20.546  22.453  1.00 93.97           H  
ATOM   3549  NH1 ARG A 221       4.239  18.018  22.857  1.00 93.97           N  
ATOM   3550 HH11 ARG A 221       3.659  17.300  22.446  1.00 93.97           H  
ATOM   3551 HH12 ARG A 221       5.189  17.807  23.128  1.00 93.97           H  
ATOM   3552  NH2 ARG A 221       4.620  20.181  23.262  1.00 93.97           N  
ATOM   3553 HH21 ARG A 221       4.353  21.153  23.202  1.00 93.97           H  
ATOM   3554 HH22 ARG A 221       5.566  19.953  23.531  1.00 93.97           H  
ATOM   3555  CZ  ARG A 221       3.802  19.247  22.862  1.00 93.97           C  
ATOM   3556  N   GLN A 222      -2.122  21.450  20.649  1.00 94.13           N  
ATOM   3557  H   GLN A 222      -2.193  21.405  21.655  1.00 94.13           H  
ATOM   3558  CA  GLN A 222      -1.949  22.768  20.039  1.00 94.13           C  
ATOM   3559  HA  GLN A 222      -2.466  22.791  19.079  1.00 94.13           H  
ATOM   3560  C   GLN A 222      -0.463  23.019  19.756  1.00 94.13           C  
ATOM   3561  CB  GLN A 222      -2.561  23.852  20.944  1.00 94.13           C  
ATOM   3562  HB2 GLN A 222      -2.131  23.763  21.941  1.00 94.13           H  
ATOM   3563  HB3 GLN A 222      -2.296  24.835  20.555  1.00 94.13           H  
ATOM   3564  O   GLN A 222       0.198  23.746  20.493  1.00 94.13           O  
ATOM   3565  CG  GLN A 222      -4.092  23.773  21.064  1.00 94.13           C  
ATOM   3566  HG2 GLN A 222      -4.388  22.770  21.372  1.00 94.13           H  
ATOM   3567  HG3 GLN A 222      -4.409  24.462  21.846  1.00 94.13           H  
ATOM   3568  CD  GLN A 222      -4.847  24.145  19.788  1.00 94.13           C  
ATOM   3569  NE2 GLN A 222      -6.151  23.992  19.780  1.00 94.13           N  
ATOM   3570 HE21 GLN A 222      -6.643  23.692  20.610  1.00 94.13           H  
ATOM   3571 HE22 GLN A 222      -6.662  24.323  18.975  1.00 94.13           H  
ATOM   3572  OE1 GLN A 222      -4.298  24.536  18.768  1.00 94.13           O  
ATOM   3573  N   TRP A 223       0.077  22.357  18.732  1.00 95.34           N  
ATOM   3574  H   TRP A 223      -0.518  21.763  18.173  1.00 95.34           H  
ATOM   3575  CA  TRP A 223       1.484  22.501  18.364  1.00 95.34           C  
ATOM   3576  HA  TRP A 223       2.098  22.306  19.243  1.00 95.34           H  
ATOM   3577  C   TRP A 223       1.790  23.920  17.889  1.00 95.34           C  
ATOM   3578  CB  TRP A 223       1.873  21.497  17.275  1.00 95.34           C  
ATOM   3579  HB2 TRP A 223       2.887  21.729  16.950  1.00 95.34           H  
ATOM   3580  HB3 TRP A 223       1.231  21.626  16.404  1.00 95.34           H  
ATOM   3581  O   TRP A 223       1.116  24.456  17.007  1.00 95.34           O  
ATOM   3582  CG  TRP A 223       1.869  20.064  17.698  1.00 95.34           C  
ATOM   3583  CD1 TRP A 223       0.882  19.162  17.504  1.00 95.34           C  
ATOM   3584  HD1 TRP A 223      -0.066  19.358  17.024  1.00 95.34           H  
ATOM   3585  CD2 TRP A 223       2.927  19.353  18.402  1.00 95.34           C  
ATOM   3586  CE2 TRP A 223       2.533  17.992  18.562  1.00 95.34           C  
ATOM   3587  CE3 TRP A 223       4.185  19.731  18.912  1.00 95.34           C  
ATOM   3588  HE3 TRP A 223       4.516  20.752  18.789  1.00 95.34           H  
ATOM   3589  NE1 TRP A 223       1.273  17.936  18.004  1.00 95.34           N  
ATOM   3590  HE1 TRP A 223       0.673  17.125  17.969  1.00 95.34           H  
ATOM   3591  CH2 TRP A 223       4.618  17.452  19.671  1.00 95.34           C  
ATOM   3592  HH2 TRP A 223       5.284  16.725  20.112  1.00 95.34           H  
ATOM   3593  CZ2 TRP A 223       3.363  17.046  19.183  1.00 95.34           C  
ATOM   3594  HZ2 TRP A 223       3.065  16.010  19.243  1.00 95.34           H  
ATOM   3595  CZ3 TRP A 223       5.022  18.794  19.543  1.00 95.34           C  
ATOM   3596  HZ3 TRP A 223       5.994  19.105  19.897  1.00 95.34           H  
ATOM   3597  N   LYS A 224       2.862  24.499  18.425  1.00 96.72           N  
ATOM   3598  H   LYS A 224       3.287  24.066  19.232  1.00 96.72           H  
ATOM   3599  CA  LYS A 224       3.476  25.722  17.906  1.00 96.72           C  
ATOM   3600  HA  LYS A 224       2.783  26.205  17.218  1.00 96.72           H  
ATOM   3601  C   LYS A 224       4.740  25.392  17.116  1.00 96.72           C  
ATOM   3602  CB  LYS A 224       3.756  26.686  19.068  1.00 96.72           C  
ATOM   3603  HB2 LYS A 224       4.248  27.579  18.683  1.00 96.72           H  
ATOM   3604  HB3 LYS A 224       4.427  26.205  19.779  1.00 96.72           H  
ATOM   3605  O   LYS A 224       5.356  24.343  17.300  1.00 96.72           O  
ATOM   3606  CG  LYS A 224       2.464  27.102  19.790  1.00 96.72           C  
ATOM   3607  HG2 LYS A 224       1.795  27.592  19.082  1.00 96.72           H  
ATOM   3608  HG3 LYS A 224       1.966  26.222  20.198  1.00 96.72           H  
ATOM   3609  CD  LYS A 224       2.786  28.059  20.940  1.00 96.72           C  
ATOM   3610  HD2 LYS A 224       3.267  28.953  20.545  1.00 96.72           H  
ATOM   3611  HD3 LYS A 224       3.469  27.559  21.627  1.00 96.72           H  
ATOM   3612  CE  LYS A 224       1.497  28.435  21.676  1.00 96.72           C  
ATOM   3613  HE2 LYS A 224       1.018  27.515  22.011  1.00 96.72           H  
ATOM   3614  HE3 LYS A 224       0.822  28.930  20.978  1.00 96.72           H  
ATOM   3615  NZ  LYS A 224       1.783  29.312  22.838  1.00 96.72           N  
ATOM   3616  HZ1 LYS A 224       2.408  28.839  23.476  1.00 96.72           H  
ATOM   3617  HZ2 LYS A 224       0.934  29.536  23.337  1.00 96.72           H  
ATOM   3618  HZ3 LYS A 224       2.228  30.169  22.542  1.00 96.72           H  
ATOM   3619  N   LEU A 225       5.159  26.333  16.267  1.00 96.76           N  
ATOM   3620  H   LEU A 225       4.577  27.147  16.132  1.00 96.76           H  
ATOM   3621  CA  LEU A 225       6.423  26.230  15.532  1.00 96.76           C  
ATOM   3622  HA  LEU A 225       6.371  25.356  14.883  1.00 96.76           H  
ATOM   3623  C   LEU A 225       7.615  26.030  16.484  1.00 96.76           C  
ATOM   3624  CB  LEU A 225       6.606  27.498  14.674  1.00 96.76           C  
ATOM   3625  HB2 LEU A 225       6.589  28.362  15.338  1.00 96.76           H  
ATOM   3626  HB3 LEU A 225       5.766  27.583  13.985  1.00 96.76           H  
ATOM   3627  O   LEU A 225       8.501  25.249  16.165  1.00 96.76           O  
ATOM   3628  CG  LEU A 225       7.921  27.534  13.867  1.00 96.76           C  
ATOM   3629  HG  LEU A 225       8.774  27.356  14.523  1.00 96.76           H  
ATOM   3630  CD1 LEU A 225       7.933  26.511  12.737  1.00 96.76           C  
ATOM   3631 HD11 LEU A 225       8.898  26.540  12.231  1.00 96.76           H  
ATOM   3632 HD12 LEU A 225       7.774  25.508  13.133  1.00 96.76           H  
ATOM   3633 HD13 LEU A 225       7.147  26.755  12.023  1.00 96.76           H  
ATOM   3634  CD2 LEU A 225       8.110  28.912  13.231  1.00 96.76           C  
ATOM   3635 HD21 LEU A 225       7.292  29.124  12.542  1.00 96.76           H  
ATOM   3636 HD22 LEU A 225       9.059  28.934  12.697  1.00 96.76           H  
ATOM   3637 HD23 LEU A 225       8.135  29.672  14.012  1.00 96.76           H  
ATOM   3638  N   THR A 226       7.618  26.714  17.637  1.00 95.84           N  
ATOM   3639  H   THR A 226       6.819  27.288  17.864  1.00 95.84           H  
ATOM   3640  CA  THR A 226       8.624  26.564  18.705  1.00 95.84           C  
ATOM   3641  HA  THR A 226       9.620  26.802  18.332  1.00 95.84           H  
ATOM   3642  C   THR A 226       8.700  25.131  19.204  1.00 95.84           C  
ATOM   3643  CB  THR A 226       8.316  27.494  19.893  1.00 95.84           C  
ATOM   3644  HB  THR A 226       8.919  27.207  20.754  1.00 95.84           H  
ATOM   3645  O   THR A 226       9.771  24.543  19.180  1.00 95.84           O  
ATOM   3646  CG2 THR A 226       8.609  28.956  19.556  1.00 95.84           C  
ATOM   3647 HG21 THR A 226       8.261  29.587  20.374  1.00 95.84           H  
ATOM   3648 HG22 THR A 226       8.108  29.250  18.634  1.00 95.84           H  
ATOM   3649 HG23 THR A 226       9.688  29.089  19.467  1.00 95.84           H  
ATOM   3650  OG1 THR A 226       6.943  27.426  20.235  1.00 95.84           O  
ATOM   3651  HG1 THR A 226       6.862  26.772  20.934  1.00 95.84           H  
ATOM   3652  N   ASP A 227       7.551  24.541  19.536  1.00 95.63           N  
ATOM   3653  H   ASP A 227       6.709  25.098  19.554  1.00 95.63           H  
ATOM   3654  CA  ASP A 227       7.484  23.198  20.111  1.00 95.63           C  
ATOM   3655  HA  ASP A 227       8.049  23.183  21.043  1.00 95.63           H  
ATOM   3656  C   ASP A 227       8.081  22.160  19.160  1.00 95.63           C  
ATOM   3657  CB  ASP A 227       6.025  22.803  20.390  1.00 95.63           C  
ATOM   3658  HB2 ASP A 227       5.530  22.631  19.434  1.00 95.63           H  
ATOM   3659  HB3 ASP A 227       6.018  21.862  20.940  1.00 95.63           H  
ATOM   3660  O   ASP A 227       8.828  21.285  19.584  1.00 95.63           O  
ATOM   3661  CG  ASP A 227       5.187  23.823  21.158  1.00 95.63           C  
ATOM   3662  OD1 ASP A 227       5.744  24.690  21.861  1.00 95.63           O  
ATOM   3663  OD2 ASP A 227       3.949  23.743  20.987  1.00 95.63           O  
ATOM   3664  N   VAL A 228       7.758  22.255  17.865  1.00 95.56           N  
ATOM   3665  H   VAL A 228       7.141  23.004  17.586  1.00 95.56           H  
ATOM   3666  CA  VAL A 228       8.285  21.327  16.858  1.00 95.56           C  
ATOM   3667  HA  VAL A 228       8.213  20.314  17.254  1.00 95.56           H  
ATOM   3668  C   VAL A 228       9.765  21.572  16.592  1.00 95.56           C  
ATOM   3669  CB  VAL A 228       7.466  21.386  15.560  1.00 95.56           C  
ATOM   3670  HB  VAL A 228       7.431  22.411  15.188  1.00 95.56           H  
ATOM   3671  O   VAL A 228      10.498  20.600  16.434  1.00 95.56           O  
ATOM   3672  CG1 VAL A 228       8.061  20.494  14.464  1.00 95.56           C  
ATOM   3673 HG11 VAL A 228       9.057  20.837  14.186  1.00 95.56           H  
ATOM   3674 HG12 VAL A 228       7.431  20.554  13.576  1.00 95.56           H  
ATOM   3675 HG13 VAL A 228       8.116  19.462  14.810  1.00 95.56           H  
ATOM   3676  CG2 VAL A 228       6.036  20.900  15.837  1.00 95.56           C  
ATOM   3677 HG21 VAL A 228       5.522  20.663  14.905  1.00 95.56           H  
ATOM   3678 HG22 VAL A 228       5.483  21.667  16.379  1.00 95.56           H  
ATOM   3679 HG23 VAL A 228       6.062  19.992  16.439  1.00 95.56           H  
ATOM   3680  N   ALA A 229      10.205  22.833  16.552  1.00 92.15           N  
ATOM   3681  H   ALA A 229       9.557  23.580  16.757  1.00 92.15           H  
ATOM   3682  CA  ALA A 229      11.607  23.192  16.358  1.00 92.15           C  
ATOM   3683  HA  ALA A 229      11.954  22.756  15.421  1.00 92.15           H  
ATOM   3684  C   ALA A 229      12.486  22.609  17.479  1.00 92.15           C  
ATOM   3685  CB  ALA A 229      11.696  24.721  16.247  1.00 92.15           C  
ATOM   3686  HB1 ALA A 229      10.934  25.097  15.565  1.00 92.15           H  
ATOM   3687  HB2 ALA A 229      11.563  25.177  17.228  1.00 92.15           H  
ATOM   3688  HB3 ALA A 229      12.664  25.012  15.839  1.00 92.15           H  
ATOM   3689  O   ALA A 229      13.474  21.933  17.188  1.00 92.15           O  
ATOM   3690  N   ASP A 230      12.051  22.750  18.733  1.00 86.33           N  
ATOM   3691  H   ASP A 230      11.264  23.358  18.912  1.00 86.33           H  
ATOM   3692  CA  ASP A 230      12.717  22.161  19.897  1.00 86.33           C  
ATOM   3693  HA  ASP A 230      13.753  22.497  19.924  1.00 86.33           H  
ATOM   3694  C   ASP A 230      12.722  20.628  19.818  1.00 86.33           C  
ATOM   3695  CB  ASP A 230      12.021  22.634  21.187  1.00 86.33           C  
ATOM   3696  HB2 ASP A 230      10.966  22.364  21.141  1.00 86.33           H  
ATOM   3697  HB3 ASP A 230      12.464  22.106  22.031  1.00 86.33           H  
ATOM   3698  O   ASP A 230      13.750  19.992  20.050  1.00 86.33           O  
ATOM   3699  CG  ASP A 230      12.147  24.142  21.450  1.00 86.33           C  
ATOM   3700  OD1 ASP A 230      13.080  24.770  20.899  1.00 86.33           O  
ATOM   3701  OD2 ASP A 230      11.300  24.660  22.213  1.00 86.33           O  
ATOM   3702  N   HIS A 231      11.606  20.021  19.395  1.00 83.82           N  
ATOM   3703  H   HIS A 231      10.789  20.594  19.243  1.00 83.82           H  
ATOM   3704  CA  HIS A 231      11.471  18.563  19.291  1.00 83.82           C  
ATOM   3705  HA  HIS A 231      11.705  18.147  20.271  1.00 83.82           H  
ATOM   3706  C   HIS A 231      12.424  17.913  18.273  1.00 83.82           C  
ATOM   3707  CB  HIS A 231      10.019  18.213  18.935  1.00 83.82           C  
ATOM   3708  HB2 HIS A 231       9.354  18.997  19.297  1.00 83.82           H  
ATOM   3709  HB3 HIS A 231       9.901  18.153  17.853  1.00 83.82           H  
ATOM   3710  O   HIS A 231      12.720  16.720  18.381  1.00 83.82           O  
ATOM   3711  CG  HIS A 231       9.544  16.940  19.573  1.00 83.82           C  
ATOM   3712  CD2 HIS A 231       8.363  16.774  20.238  1.00 83.82           C  
ATOM   3713  HD2 HIS A 231       7.600  17.528  20.360  1.00 83.82           H  
ATOM   3714  ND1 HIS A 231      10.255  15.773  19.703  1.00 83.82           N  
ATOM   3715  HD1 HIS A 231      11.197  15.628  19.367  1.00 83.82           H  
ATOM   3716  CE1 HIS A 231       9.514  14.920  20.431  1.00 83.82           C  
ATOM   3717  HE1 HIS A 231       9.820  13.925  20.717  1.00 83.82           H  
ATOM   3718  NE2 HIS A 231       8.343  15.485  20.775  1.00 83.82           N  
ATOM   3719  N   ILE A 232      12.878  18.678  17.276  1.00 84.33           N  
ATOM   3720  H   ILE A 232      12.558  19.636  17.252  1.00 84.33           H  
ATOM   3721  CA  ILE A 232      13.855  18.250  16.263  1.00 84.33           C  
ATOM   3722  HA  ILE A 232      14.059  17.191  16.419  1.00 84.33           H  
ATOM   3723  C   ILE A 232      15.216  18.938  16.426  1.00 84.33           C  
ATOM   3724  CB  ILE A 232      13.294  18.390  14.831  1.00 84.33           C  
ATOM   3725  HB  ILE A 232      14.019  17.956  14.142  1.00 84.33           H  
ATOM   3726  O   ILE A 232      16.039  18.857  15.513  1.00 84.33           O  
ATOM   3727  CG1 ILE A 232      13.116  19.874  14.453  1.00 84.33           C  
ATOM   3728 HG12 ILE A 232      12.526  20.386  15.213  1.00 84.33           H  
ATOM   3729 HG13 ILE A 232      14.093  20.357  14.431  1.00 84.33           H  
ATOM   3730  CG2 ILE A 232      12.002  17.572  14.688  1.00 84.33           C  
ATOM   3731 HG21 ILE A 232      11.200  18.070  15.233  1.00 84.33           H  
ATOM   3732 HG22 ILE A 232      12.150  16.576  15.107  1.00 84.33           H  
ATOM   3733 HG23 ILE A 232      11.720  17.479  13.640  1.00 84.33           H  
ATOM   3734  CD1 ILE A 232      12.458  20.111  13.098  1.00 84.33           C  
ATOM   3735 HD11 ILE A 232      12.402  21.189  12.945  1.00 84.33           H  
ATOM   3736 HD12 ILE A 232      13.060  19.647  12.317  1.00 84.33           H  
ATOM   3737 HD13 ILE A 232      11.444  19.710  13.081  1.00 84.33           H  
ATOM   3738  N   PHE A 233      15.448  19.593  17.569  1.00 85.87           N  
ATOM   3739  H   PHE A 233      14.720  19.600  18.269  1.00 85.87           H  
ATOM   3740  CA  PHE A 233      16.700  20.263  17.933  1.00 85.87           C  
ATOM   3741  HA  PHE A 233      16.494  20.828  18.842  1.00 85.87           H  
ATOM   3742  C   PHE A 233      17.172  21.292  16.896  1.00 85.87           C  
ATOM   3743  CB  PHE A 233      17.768  19.218  18.289  1.00 85.87           C  
ATOM   3744  HB2 PHE A 233      18.058  18.680  17.387  1.00 85.87           H  
ATOM   3745  HB3 PHE A 233      18.654  19.736  18.656  1.00 85.87           H  
ATOM   3746  O   PHE A 233      18.328  21.299  16.471  1.00 85.87           O  
ATOM   3747  CG  PHE A 233      17.325  18.222  19.340  1.00 85.87           C  
ATOM   3748  CD1 PHE A 233      17.405  18.560  20.702  1.00 85.87           C  
ATOM   3749  HD1 PHE A 233      17.779  19.529  21.000  1.00 85.87           H  
ATOM   3750  CD2 PHE A 233      16.814  16.968  18.957  1.00 85.87           C  
ATOM   3751  HD2 PHE A 233      16.740  16.712  17.910  1.00 85.87           H  
ATOM   3752  CE1 PHE A 233      16.988  17.641  21.680  1.00 85.87           C  
ATOM   3753  HE1 PHE A 233      17.045  17.906  22.726  1.00 85.87           H  
ATOM   3754  CE2 PHE A 233      16.392  16.051  19.935  1.00 85.87           C  
ATOM   3755  HE2 PHE A 233      15.989  15.093  19.641  1.00 85.87           H  
ATOM   3756  CZ  PHE A 233      16.483  16.387  21.297  1.00 85.87           C  
ATOM   3757  HZ  PHE A 233      16.155  15.686  22.051  1.00 85.87           H  
ATOM   3758  N   MET A 234      16.267  22.166  16.456  1.00 87.07           N  
ATOM   3759  H   MET A 234      15.336  22.132  16.848  1.00 87.07           H  
ATOM   3760  CA  MET A 234      16.547  23.183  15.445  1.00 87.07           C  
ATOM   3761  HA  MET A 234      17.626  23.328  15.389  1.00 87.07           H  
ATOM   3762  C   MET A 234      15.917  24.521  15.845  1.00 87.07           C  
ATOM   3763  CB  MET A 234      16.044  22.651  14.092  1.00 87.07           C  
ATOM   3764  HB2 MET A 234      16.157  21.568  14.072  1.00 87.07           H  
ATOM   3765  HB3 MET A 234      14.986  22.890  13.981  1.00 87.07           H  
ATOM   3766  O   MET A 234      14.884  24.544  16.500  1.00 87.07           O  
ATOM   3767  CG  MET A 234      16.855  23.203  12.916  1.00 87.07           C  
ATOM   3768  HG2 MET A 234      17.914  23.070  13.136  1.00 87.07           H  
ATOM   3769  HG3 MET A 234      16.656  24.272  12.840  1.00 87.07           H  
ATOM   3770  SD  MET A 234      16.529  22.434  11.300  1.00 87.07           S  
ATOM   3771  CE  MET A 234      14.736  22.606  11.270  1.00 87.07           C  
ATOM   3772  HE1 MET A 234      14.373  22.467  10.251  1.00 87.07           H  
ATOM   3773  HE2 MET A 234      14.482  23.601  11.633  1.00 87.07           H  
ATOM   3774  HE3 MET A 234      14.292  21.855  11.923  1.00 87.07           H  
ATOM   3775  N   SER A 235      16.500  25.659  15.455  1.00 88.27           N  
ATOM   3776  H   SER A 235      17.365  25.633  14.934  1.00 88.27           H  
ATOM   3777  CA  SER A 235      15.877  26.957  15.760  1.00 88.27           C  
ATOM   3778  HA  SER A 235      15.602  26.946  16.815  1.00 88.27           H  
ATOM   3779  C   SER A 235      14.592  27.168  14.951  1.00 88.27           C  
ATOM   3780  CB  SER A 235      16.849  28.127  15.567  1.00 88.27           C  
ATOM   3781  HB2 SER A 235      17.809  27.889  16.026  1.00 88.27           H  
ATOM   3782  HB3 SER A 235      16.439  29.002  16.071  1.00 88.27           H  
ATOM   3783  O   SER A 235      14.469  26.696  13.816  1.00 88.27           O  
ATOM   3784  OG  SER A 235      17.034  28.443  14.196  1.00 88.27           O  
ATOM   3785  HG  SER A 235      17.103  29.398  14.129  1.00 88.27           H  
ATOM   3786  N   THR A 236      13.651  27.953  15.483  1.00 95.82           N  
ATOM   3787  H   THR A 236      13.772  28.295  16.425  1.00 95.82           H  
ATOM   3788  CA  THR A 236      12.409  28.316  14.773  1.00 95.82           C  
ATOM   3789  HA  THR A 236      11.850  27.407  14.554  1.00 95.82           H  
ATOM   3790  C   THR A 236      12.670  29.023  13.446  1.00 95.82           C  
ATOM   3791  CB  THR A 236      11.532  29.240  15.623  1.00 95.82           C  
ATOM   3792  HB  THR A 236      10.732  29.647  15.005  1.00 95.82           H  
ATOM   3793  O   THR A 236      11.993  28.742  12.457  1.00 95.82           O  
ATOM   3794  CG2 THR A 236      10.899  28.495  16.784  1.00 95.82           C  
ATOM   3795 HG21 THR A 236      10.181  29.153  17.272  1.00 95.82           H  
ATOM   3796 HG22 THR A 236      11.657  28.173  17.498  1.00 95.82           H  
ATOM   3797 HG23 THR A 236      10.374  27.619  16.404  1.00 95.82           H  
ATOM   3798  OG1 THR A 236      12.299  30.298  16.154  1.00 95.82           O  
ATOM   3799  HG1 THR A 236      11.871  30.598  16.960  1.00 95.82           H  
ATOM   3800  N   SER A 237      13.673  29.904  13.398  1.00 95.76           N  
ATOM   3801  H   SER A 237      14.169  30.102  14.256  1.00 95.76           H  
ATOM   3802  CA  SER A 237      14.104  30.594  12.178  1.00 95.76           C  
ATOM   3803  HA  SER A 237      13.245  31.106  11.744  1.00 95.76           H  
ATOM   3804  C   SER A 237      14.629  29.619  11.123  1.00 95.76           C  
ATOM   3805  CB  SER A 237      15.163  31.653  12.517  1.00 95.76           C  
ATOM   3806  HB2 SER A 237      15.555  32.080  11.594  1.00 95.76           H  
ATOM   3807  HB3 SER A 237      14.690  32.449  13.092  1.00 95.76           H  
ATOM   3808  O   SER A 237      14.221  29.690   9.963  1.00 95.76           O  
ATOM   3809  OG  SER A 237      16.231  31.111  13.283  1.00 95.76           O  
ATOM   3810  HG  SER A 237      16.847  31.826  13.460  1.00 95.76           H  
ATOM   3811  N   THR A 238      15.466  28.661  11.528  1.00 89.09           N  
ATOM   3812  H   THR A 238      15.744  28.644  12.499  1.00 89.09           H  
ATOM   3813  CA  THR A 238      16.017  27.637  10.630  1.00 89.09           C  
ATOM   3814  HA  THR A 238      16.453  28.131   9.761  1.00 89.09           H  
ATOM   3815  C   THR A 238      14.925  26.698  10.130  1.00 89.09           C  
ATOM   3816  CB  THR A 238      17.123  26.829  11.320  1.00 89.09           C  
ATOM   3817  HB  THR A 238      16.706  26.291  12.172  1.00 89.09           H  
ATOM   3818  O   THR A 238      14.881  26.407   8.937  1.00 89.09           O  
ATOM   3819  CG2 THR A 238      17.806  25.840  10.375  1.00 89.09           C  
ATOM   3820 HG21 THR A 238      18.615  25.337  10.905  1.00 89.09           H  
ATOM   3821 HG22 THR A 238      17.091  25.091  10.034  1.00 89.09           H  
ATOM   3822 HG23 THR A 238      18.213  26.373   9.516  1.00 89.09           H  
ATOM   3823  OG1 THR A 238      18.133  27.691  11.776  1.00 89.09           O  
ATOM   3824  HG1 THR A 238      17.904  27.934  12.676  1.00 89.09           H  
ATOM   3825  N   LEU A 239      14.009  26.268  11.008  1.00 94.38           N  
ATOM   3826  H   LEU A 239      14.112  26.526  11.979  1.00 94.38           H  
ATOM   3827  CA  LEU A 239      12.867  25.432  10.632  1.00 94.38           C  
ATOM   3828  HA  LEU A 239      13.243  24.532  10.146  1.00 94.38           H  
ATOM   3829  C   LEU A 239      11.983  26.130   9.602  1.00 94.38           C  
ATOM   3830  CB  LEU A 239      12.072  25.042  11.897  1.00 94.38           C  
ATOM   3831  HB2 LEU A 239      12.726  24.498  12.579  1.00 94.38           H  
ATOM   3832  HB3 LEU A 239      11.754  25.950  12.411  1.00 94.38           H  
ATOM   3833  O   LEU A 239      11.671  25.550   8.565  1.00 94.38           O  
ATOM   3834  CG  LEU A 239      10.821  24.185  11.618  1.00 94.38           C  
ATOM   3835  HG  LEU A 239      10.094  24.779  11.065  1.00 94.38           H  
ATOM   3836  CD1 LEU A 239      11.138  22.933  10.807  1.00 94.38           C  
ATOM   3837 HD11 LEU A 239      11.973  22.389  11.249  1.00 94.38           H  
ATOM   3838 HD12 LEU A 239      10.264  22.282  10.766  1.00 94.38           H  
ATOM   3839 HD13 LEU A 239      11.398  23.217   9.787  1.00 94.38           H  
ATOM   3840  CD2 LEU A 239      10.173  23.741  12.926  1.00 94.38           C  
ATOM   3841 HD21 LEU A 239       9.237  23.220  12.721  1.00 94.38           H  
ATOM   3842 HD22 LEU A 239       9.962  24.606  13.554  1.00 94.38           H  
ATOM   3843 HD23 LEU A 239      10.840  23.068  13.465  1.00 94.38           H  
ATOM   3844  N   LYS A 240      11.623  27.390   9.856  1.00 96.81           N  
ATOM   3845  H   LYS A 240      11.921  27.809  10.725  1.00 96.81           H  
ATOM   3846  CA  LYS A 240      10.788  28.169   8.939  1.00 96.81           C  
ATOM   3847  HA  LYS A 240       9.860  27.620   8.776  1.00 96.81           H  
ATOM   3848  C   LYS A 240      11.446  28.316   7.564  1.00 96.81           C  
ATOM   3849  CB  LYS A 240      10.471  29.521   9.589  1.00 96.81           C  
ATOM   3850  HB2 LYS A 240      11.353  30.161   9.557  1.00 96.81           H  
ATOM   3851  HB3 LYS A 240      10.205  29.353  10.633  1.00 96.81           H  
ATOM   3852  O   LYS A 240      10.762  28.139   6.562  1.00 96.81           O  
ATOM   3853  CG  LYS A 240       9.287  30.219   8.911  1.00 96.81           C  
ATOM   3854  HG2 LYS A 240       9.522  30.410   7.864  1.00 96.81           H  
ATOM   3855  HG3 LYS A 240       8.411  29.572   8.967  1.00 96.81           H  
ATOM   3856  CD  LYS A 240       8.982  31.549   9.613  1.00 96.81           C  
ATOM   3857  HD2 LYS A 240       8.809  31.366  10.674  1.00 96.81           H  
ATOM   3858  HD3 LYS A 240       9.841  32.210   9.500  1.00 96.81           H  
ATOM   3859  CE  LYS A 240       7.740  32.197   8.994  1.00 96.81           C  
ATOM   3860  HE2 LYS A 240       7.902  32.294   7.920  1.00 96.81           H  
ATOM   3861  HE3 LYS A 240       6.888  31.532   9.140  1.00 96.81           H  
ATOM   3862  NZ  LYS A 240       7.462  33.531   9.586  1.00 96.81           N  
ATOM   3863  HZ1 LYS A 240       7.307  33.463  10.582  1.00 96.81           H  
ATOM   3864  HZ2 LYS A 240       8.237  34.157   9.422  1.00 96.81           H  
ATOM   3865  HZ3 LYS A 240       6.643  33.942   9.160  1.00 96.81           H  
ATOM   3866  N   ARG A 241      12.758  28.589   7.520  1.00 95.95           N  
ATOM   3867  H   ARG A 241      13.242  28.731   8.395  1.00 95.95           H  
ATOM   3868  CA  ARG A 241      13.518  28.711   6.266  1.00 95.95           C  
ATOM   3869  HA  ARG A 241      12.998  29.409   5.610  1.00 95.95           H  
ATOM   3870  C   ARG A 241      13.570  27.388   5.496  1.00 95.95           C  
ATOM   3871  CB  ARG A 241      14.924  29.264   6.551  1.00 95.95           C  
ATOM   3872  HB2 ARG A 241      14.838  30.169   7.153  1.00 95.95           H  
ATOM   3873  HB3 ARG A 241      15.497  28.527   7.114  1.00 95.95           H  
ATOM   3874  O   ARG A 241      13.198  27.366   4.332  1.00 95.95           O  
ATOM   3875  CG  ARG A 241      15.653  29.610   5.241  1.00 95.95           C  
ATOM   3876  HG2 ARG A 241      15.705  28.729   4.601  1.00 95.95           H  
ATOM   3877  HG3 ARG A 241      15.083  30.374   4.712  1.00 95.95           H  
ATOM   3878  CD  ARG A 241      17.072  30.136   5.474  1.00 95.95           C  
ATOM   3879  HD2 ARG A 241      17.464  30.477   4.516  1.00 95.95           H  
ATOM   3880  HD3 ARG A 241      17.025  30.984   6.158  1.00 95.95           H  
ATOM   3881  NE  ARG A 241      17.962  29.087   6.001  1.00 95.95           N  
ATOM   3882  HE  ARG A 241      17.758  28.156   5.666  1.00 95.95           H  
ATOM   3883  NH1 ARG A 241      19.615  30.460   6.810  1.00 95.95           N  
ATOM   3884 HH11 ARG A 241      19.166  31.236   6.345  1.00 95.95           H  
ATOM   3885 HH12 ARG A 241      20.517  30.582   7.248  1.00 95.95           H  
ATOM   3886  NH2 ARG A 241      19.762  28.259   7.123  1.00 95.95           N  
ATOM   3887 HH21 ARG A 241      20.655  28.400   7.573  1.00 95.95           H  
ATOM   3888 HH22 ARG A 241      19.444  27.330   6.884  1.00 95.95           H  
ATOM   3889  CZ  ARG A 241      19.101  29.273   6.643  1.00 95.95           C  
ATOM   3890  N   LYS A 242      13.949  26.287   6.151  1.00 93.17           N  
ATOM   3891  H   LYS A 242      14.219  26.373   7.121  1.00 93.17           H  
ATOM   3892  CA  LYS A 242      14.057  24.973   5.494  1.00 93.17           C  
ATOM   3893  HA  LYS A 242      14.675  25.065   4.601  1.00 93.17           H  
ATOM   3894  C   LYS A 242      12.713  24.430   5.003  1.00 93.17           C  
ATOM   3895  CB  LYS A 242      14.714  23.962   6.432  1.00 93.17           C  
ATOM   3896  HB2 LYS A 242      14.220  23.982   7.403  1.00 93.17           H  
ATOM   3897  HB3 LYS A 242      14.581  22.977   5.983  1.00 93.17           H  
ATOM   3898  O   LYS A 242      12.651  23.821   3.946  1.00 93.17           O  
ATOM   3899  CG  LYS A 242      16.218  24.196   6.607  1.00 93.17           C  
ATOM   3900  HG2 LYS A 242      16.686  24.263   5.625  1.00 93.17           H  
ATOM   3901  HG3 LYS A 242      16.397  25.124   7.151  1.00 93.17           H  
ATOM   3902  CD  LYS A 242      16.819  23.012   7.371  1.00 93.17           C  
ATOM   3903  HD2 LYS A 242      16.402  22.982   8.377  1.00 93.17           H  
ATOM   3904  HD3 LYS A 242      16.558  22.091   6.848  1.00 93.17           H  
ATOM   3905  CE  LYS A 242      18.342  23.136   7.431  1.00 93.17           C  
ATOM   3906  HE2 LYS A 242      18.708  23.276   6.414  1.00 93.17           H  
ATOM   3907  HE3 LYS A 242      18.602  24.021   8.011  1.00 93.17           H  
ATOM   3908  NZ  LYS A 242      18.950  21.923   8.028  1.00 93.17           N  
ATOM   3909  HZ1 LYS A 242      19.957  22.006   8.053  1.00 93.17           H  
ATOM   3910  HZ2 LYS A 242      18.717  21.116   7.466  1.00 93.17           H  
ATOM   3911  HZ3 LYS A 242      18.605  21.778   8.965  1.00 93.17           H  
ATOM   3912  N   LEU A 243      11.620  24.667   5.733  1.00 96.92           N  
ATOM   3913  H   LEU A 243      11.714  25.135   6.623  1.00 96.92           H  
ATOM   3914  CA  LEU A 243      10.286  24.302   5.240  1.00 96.92           C  
ATOM   3915  HA  LEU A 243      10.299  23.260   4.920  1.00 96.92           H  
ATOM   3916  C   LEU A 243       9.903  25.110   3.994  1.00 96.92           C  
ATOM   3917  CB  LEU A 243       9.241  24.485   6.350  1.00 96.92           C  
ATOM   3918  HB2 LEU A 243       8.250  24.424   5.902  1.00 96.92           H  
ATOM   3919  HB3 LEU A 243       9.352  25.484   6.772  1.00 96.92           H  
ATOM   3920  O   LEU A 243       9.316  24.549   3.073  1.00 96.92           O  
ATOM   3921  CG  LEU A 243       9.327  23.441   7.475  1.00 96.92           C  
ATOM   3922  HG  LEU A 243      10.314  23.487   7.935  1.00 96.92           H  
ATOM   3923  CD1 LEU A 243       8.272  23.772   8.535  1.00 96.92           C  
ATOM   3924 HD11 LEU A 243       8.336  23.053   9.352  1.00 96.92           H  
ATOM   3925 HD12 LEU A 243       8.457  24.771   8.929  1.00 96.92           H  
ATOM   3926 HD13 LEU A 243       7.278  23.726   8.090  1.00 96.92           H  
ATOM   3927  CD2 LEU A 243       9.109  22.012   6.979  1.00 96.92           C  
ATOM   3928 HD21 LEU A 243       8.233  21.968   6.332  1.00 96.92           H  
ATOM   3929 HD22 LEU A 243       8.987  21.325   7.817  1.00 96.92           H  
ATOM   3930 HD23 LEU A 243       9.971  21.681   6.399  1.00 96.92           H  
ATOM   3931  N   ALA A 244      10.268  26.395   3.943  1.00 96.24           N  
ATOM   3932  H   ALA A 244      10.758  26.806   4.725  1.00 96.24           H  
ATOM   3933  CA  ALA A 244      10.040  27.223   2.762  1.00 96.24           C  
ATOM   3934  HA  ALA A 244       8.992  27.131   2.477  1.00 96.24           H  
ATOM   3935  C   ALA A 244      10.875  26.754   1.556  1.00 96.24           C  
ATOM   3936  CB  ALA A 244      10.311  28.689   3.116  1.00 96.24           C  
ATOM   3937  HB1 ALA A 244       9.697  28.983   3.967  1.00 96.24           H  
ATOM   3938  HB2 ALA A 244      10.060  29.315   2.260  1.00 96.24           H  
ATOM   3939  HB3 ALA A 244      11.365  28.833   3.358  1.00 96.24           H  
ATOM   3940  O   ALA A 244      10.367  26.770   0.439  1.00 96.24           O  
ATOM   3941  N   GLU A 245      12.107  26.282   1.781  1.00 92.48           N  
ATOM   3942  H   GLU A 245      12.491  26.362   2.711  1.00 92.48           H  
ATOM   3943  CA  GLU A 245      12.936  25.623   0.754  1.00 92.48           C  
ATOM   3944  HA  GLU A 245      13.055  26.292  -0.098  1.00 92.48           H  
ATOM   3945  C   GLU A 245      12.262  24.343   0.215  1.00 92.48           C  
ATOM   3946  CB  GLU A 245      14.337  25.306   1.324  1.00 92.48           C  
ATOM   3947  HB2 GLU A 245      14.870  24.674   0.615  1.00 92.48           H  
ATOM   3948  HB3 GLU A 245      14.212  24.738   2.246  1.00 92.48           H  
ATOM   3949  O   GLU A 245      12.320  24.079  -0.981  1.00 92.48           O  
ATOM   3950  CG  GLU A 245      15.211  26.548   1.608  1.00 92.48           C  
ATOM   3951  HG2 GLU A 245      15.575  26.942   0.658  1.00 92.48           H  
ATOM   3952  HG3 GLU A 245      14.592  27.322   2.061  1.00 92.48           H  
ATOM   3953  CD  GLU A 245      16.412  26.283   2.549  1.00 92.48           C  
ATOM   3954  OE1 GLU A 245      17.021  27.274   3.029  1.00 92.48           O  
ATOM   3955  OE2 GLU A 245      16.690  25.114   2.901  1.00 92.48           O  
ATOM   3956  N   GLU A 246      11.539  23.595   1.058  1.00 91.11           N  
ATOM   3957  H   GLU A 246      11.584  23.819   2.042  1.00 91.11           H  
ATOM   3958  CA  GLU A 246      10.693  22.456   0.648  1.00 91.11           C  
ATOM   3959  HA  GLU A 246      11.191  21.946  -0.176  1.00 91.11           H  
ATOM   3960  C   GLU A 246       9.305  22.874   0.101  1.00 91.11           C  
ATOM   3961  CB  GLU A 246      10.560  21.443   1.805  1.00 91.11           C  
ATOM   3962  HB2 GLU A 246       9.834  20.683   1.515  1.00 91.11           H  
ATOM   3963  HB3 GLU A 246      10.181  21.956   2.689  1.00 91.11           H  
ATOM   3964  O   GLU A 246       8.419  22.035  -0.090  1.00 91.11           O  
ATOM   3965  CG  GLU A 246      11.871  20.713   2.161  1.00 91.11           C  
ATOM   3966  HG2 GLU A 246      12.601  21.438   2.519  1.00 91.11           H  
ATOM   3967  HG3 GLU A 246      12.267  20.249   1.257  1.00 91.11           H  
ATOM   3968  CD  GLU A 246      11.677  19.622   3.234  1.00 91.11           C  
ATOM   3969  OE1 GLU A 246      12.660  18.949   3.630  1.00 91.11           O  
ATOM   3970  OE2 GLU A 246      10.545  19.444   3.734  1.00 91.11           O  
ATOM   3971  N   GLY A 247       9.076  24.170  -0.141  1.00 93.84           N  
ATOM   3972  H   GLY A 247       9.837  24.818   0.008  1.00 93.84           H  
ATOM   3973  CA  GLY A 247       7.836  24.689  -0.727  1.00 93.84           C  
ATOM   3974  HA2 GLY A 247       7.984  25.742  -0.969  1.00 93.84           H  
ATOM   3975  HA3 GLY A 247       7.626  24.150  -1.651  1.00 93.84           H  
ATOM   3976  C   GLY A 247       6.610  24.580   0.186  1.00 93.84           C  
ATOM   3977  O   GLY A 247       5.486  24.441  -0.297  1.00 93.84           O  
ATOM   3978  N   THR A 248       6.800  24.597   1.508  1.00 95.30           N  
ATOM   3979  H   THR A 248       7.745  24.683   1.852  1.00 95.30           H  
ATOM   3980  CA  THR A 248       5.717  24.450   2.490  1.00 95.30           C  
ATOM   3981  HA  THR A 248       4.779  24.757   2.026  1.00 95.30           H  
ATOM   3982  C   THR A 248       5.923  25.357   3.707  1.00 95.30           C  
ATOM   3983  CB  THR A 248       5.572  22.963   2.868  1.00 95.30           C  
ATOM   3984  HB  THR A 248       5.492  22.388   1.945  1.00 95.30           H  
ATOM   3985  O   THR A 248       6.965  25.979   3.896  1.00 95.30           O  
ATOM   3986  CG2 THR A 248       6.746  22.407   3.669  1.00 95.30           C  
ATOM   3987 HG21 THR A 248       6.881  22.964   4.596  1.00 95.30           H  
ATOM   3988 HG22 THR A 248       7.657  22.478   3.075  1.00 95.30           H  
ATOM   3989 HG23 THR A 248       6.575  21.353   3.889  1.00 95.30           H  
ATOM   3990  OG1 THR A 248       4.403  22.709   3.622  1.00 95.30           O  
ATOM   3991  HG1 THR A 248       4.589  22.956   4.531  1.00 95.30           H  
ATOM   3992  N   SER A 249       4.925  25.439   4.583  1.00 97.25           N  
ATOM   3993  H   SER A 249       4.037  25.021   4.344  1.00 97.25           H  
ATOM   3994  CA  SER A 249       5.046  26.120   5.873  1.00 97.25           C  
ATOM   3995  HA  SER A 249       6.093  26.367   6.054  1.00 97.25           H  
ATOM   3996  C   SER A 249       4.595  25.225   7.026  1.00 97.25           C  
ATOM   3997  CB  SER A 249       4.272  27.440   5.836  1.00 97.25           C  
ATOM   3998  HB2 SER A 249       4.463  27.959   4.897  1.00 97.25           H  
ATOM   3999  HB3 SER A 249       4.609  28.070   6.658  1.00 97.25           H  
ATOM   4000  O   SER A 249       3.898  24.230   6.822  1.00 97.25           O  
ATOM   4001  OG  SER A 249       2.887  27.217   5.992  1.00 97.25           O  
ATOM   4002  HG  SER A 249       2.509  27.070   5.122  1.00 97.25           H  
ATOM   4003  N   PHE A 250       4.962  25.587   8.259  1.00 97.40           N  
ATOM   4004  H   PHE A 250       5.571  26.384   8.372  1.00 97.40           H  
ATOM   4005  CA  PHE A 250       4.459  24.900   9.453  1.00 97.40           C  
ATOM   4006  HA  PHE A 250       4.760  23.853   9.417  1.00 97.40           H  
ATOM   4007  C   PHE A 250       2.927  24.924   9.519  1.00 97.40           C  
ATOM   4008  CB  PHE A 250       5.064  25.540  10.706  1.00 97.40           C  
ATOM   4009  HB2 PHE A 250       6.129  25.311  10.708  1.00 97.40           H  
ATOM   4010  HB3 PHE A 250       4.946  26.623  10.653  1.00 97.40           H  
ATOM   4011  O   PHE A 250       2.318  23.898   9.799  1.00 97.40           O  
ATOM   4012  CG  PHE A 250       4.451  25.046  12.003  1.00 97.40           C  
ATOM   4013  CD1 PHE A 250       3.412  25.768  12.627  1.00 97.40           C  
ATOM   4014  HD1 PHE A 250       3.058  26.694  12.197  1.00 97.40           H  
ATOM   4015  CD2 PHE A 250       4.874  23.822  12.551  1.00 97.40           C  
ATOM   4016  HD2 PHE A 250       5.655  23.250  12.073  1.00 97.40           H  
ATOM   4017  CE1 PHE A 250       2.795  25.263  13.785  1.00 97.40           C  
ATOM   4018  HE1 PHE A 250       1.976  25.793  14.248  1.00 97.40           H  
ATOM   4019  CE2 PHE A 250       4.253  23.322  13.706  1.00 97.40           C  
ATOM   4020  HE2 PHE A 250       4.554  22.368  14.113  1.00 97.40           H  
ATOM   4021  CZ  PHE A 250       3.214  24.035  14.321  1.00 97.40           C  
ATOM   4022  HZ  PHE A 250       2.724  23.628  15.193  1.00 97.40           H  
ATOM   4023  N   SER A 251       2.307  26.068   9.213  1.00 96.40           N  
ATOM   4024  H   SER A 251       2.855  26.874   8.947  1.00 96.40           H  
ATOM   4025  CA  SER A 251       0.849  26.217   9.230  1.00 96.40           C  
ATOM   4026  HA  SER A 251       0.477  25.956  10.221  1.00 96.40           H  
ATOM   4027  C   SER A 251       0.164  25.295   8.221  1.00 96.40           C  
ATOM   4028  CB  SER A 251       0.462  27.666   8.932  1.00 96.40           C  
ATOM   4029  HB2 SER A 251      -0.625  27.752   8.950  1.00 96.40           H  
ATOM   4030  HB3 SER A 251       0.819  27.945   7.941  1.00 96.40           H  
ATOM   4031  O   SER A 251      -0.853  24.683   8.549  1.00 96.40           O  
ATOM   4032  OG  SER A 251       1.016  28.536   9.905  1.00 96.40           O  
ATOM   4033  HG  SER A 251       0.676  29.418   9.738  1.00 96.40           H  
ATOM   4034  N   ASP A 252       0.738  25.145   7.024  1.00 95.74           N  
ATOM   4035  H   ASP A 252       1.552  25.697   6.794  1.00 95.74           H  
ATOM   4036  CA  ASP A 252       0.196  24.253   5.995  1.00 95.74           C  
ATOM   4037  HA  ASP A 252      -0.866  24.466   5.867  1.00 95.74           H  
ATOM   4038  C   ASP A 252       0.327  22.783   6.399  1.00 95.74           C  
ATOM   4039  CB  ASP A 252       0.892  24.487   4.649  1.00 95.74           C  
ATOM   4040  HB2 ASP A 252       1.957  24.282   4.754  1.00 95.74           H  
ATOM   4041  HB3 ASP A 252       0.483  23.794   3.913  1.00 95.74           H  
ATOM   4042  O   ASP A 252      -0.628  22.015   6.254  1.00 95.74           O  
ATOM   4043  CG  ASP A 252       0.684  25.909   4.138  1.00 95.74           C  
ATOM   4044  OD1 ASP A 252      -0.460  26.403   4.228  1.00 95.74           O  
ATOM   4045  OD2 ASP A 252       1.710  26.516   3.757  1.00 95.74           O  
ATOM   4046  N   ILE A 253       1.477  22.390   6.964  1.00 96.76           N  
ATOM   4047  H   ILE A 253       2.224  23.064   7.046  1.00 96.76           H  
ATOM   4048  CA  ILE A 253       1.687  21.023   7.464  1.00 96.76           C  
ATOM   4049  HA  ILE A 253       1.437  20.326   6.665  1.00 96.76           H  
ATOM   4050  C   ILE A 253       0.741  20.732   8.630  1.00 96.76           C  
ATOM   4051  CB  ILE A 253       3.157  20.780   7.872  1.00 96.76           C  
ATOM   4052  HB  ILE A 253       3.433  21.487   8.654  1.00 96.76           H  
ATOM   4053  O   ILE A 253       0.142  19.660   8.680  1.00 96.76           O  
ATOM   4054  CG1 ILE A 253       4.104  20.950   6.669  1.00 96.76           C  
ATOM   4055 HG12 ILE A 253       3.976  20.110   5.985  1.00 96.76           H  
ATOM   4056 HG13 ILE A 253       3.851  21.854   6.115  1.00 96.76           H  
ATOM   4057  CG2 ILE A 253       3.305  19.343   8.406  1.00 96.76           C  
ATOM   4058 HG21 ILE A 253       2.749  19.213   9.334  1.00 96.76           H  
ATOM   4059 HG22 ILE A 253       4.348  19.095   8.600  1.00 96.76           H  
ATOM   4060 HG23 ILE A 253       2.925  18.639   7.665  1.00 96.76           H  
ATOM   4061  CD1 ILE A 253       5.576  21.054   7.077  1.00 96.76           C  
ATOM   4062 HD11 ILE A 253       5.714  21.882   7.772  1.00 96.76           H  
ATOM   4063 HD12 ILE A 253       6.170  21.233   6.180  1.00 96.76           H  
ATOM   4064 HD13 ILE A 253       5.925  20.128   7.534  1.00 96.76           H  
ATOM   4065  N   TYR A 254       0.563  21.690   9.540  1.00 96.73           N  
ATOM   4066  H   TYR A 254       1.100  22.540   9.449  1.00 96.73           H  
ATOM   4067  CA  TYR A 254      -0.325  21.563  10.691  1.00 96.73           C  
ATOM   4068  HA  TYR A 254      -0.039  20.677  11.258  1.00 96.73           H  
ATOM   4069  C   TYR A 254      -1.784  21.370  10.280  1.00 96.73           C  
ATOM   4070  CB  TYR A 254      -0.152  22.802  11.572  1.00 96.73           C  
ATOM   4071  HB2 TYR A 254       0.901  22.896  11.840  1.00 96.73           H  
ATOM   4072  HB3 TYR A 254      -0.423  23.692  11.005  1.00 96.73           H  
ATOM   4073  O   TYR A 254      -2.447  20.445  10.758  1.00 96.73           O  
ATOM   4074  CG  TYR A 254      -0.949  22.760  12.853  1.00 96.73           C  
ATOM   4075  CD1 TYR A 254      -2.041  23.629  13.045  1.00 96.73           C  
ATOM   4076  HD1 TYR A 254      -2.347  24.294  12.250  1.00 96.73           H  
ATOM   4077  CD2 TYR A 254      -0.550  21.885  13.880  1.00 96.73           C  
ATOM   4078  HD2 TYR A 254       0.291  21.224  13.736  1.00 96.73           H  
ATOM   4079  CE1 TYR A 254      -2.668  23.697  14.303  1.00 96.73           C  
ATOM   4080  HE1 TYR A 254      -3.448  24.420  14.488  1.00 96.73           H  
ATOM   4081  CE2 TYR A 254      -1.201  21.921  15.121  1.00 96.73           C  
ATOM   4082  HE2 TYR A 254      -0.889  21.282  15.934  1.00 96.73           H  
ATOM   4083  OH  TYR A 254      -2.655  23.045  16.618  1.00 96.73           O  
ATOM   4084  HH  TYR A 254      -3.215  23.816  16.732  1.00 96.73           H  
ATOM   4085  CZ  TYR A 254      -2.204  22.877  15.353  1.00 96.73           C  
ATOM   4086  N   LEU A 255      -2.270  22.194   9.347  1.00 95.51           N  
ATOM   4087  H   LEU A 255      -1.677  22.931   8.992  1.00 95.51           H  
ATOM   4088  CA  LEU A 255      -3.611  22.044   8.794  1.00 95.51           C  
ATOM   4089  HA  LEU A 255      -4.317  22.040   9.625  1.00 95.51           H  
ATOM   4090  C   LEU A 255      -3.757  20.705   8.060  1.00 95.51           C  
ATOM   4091  CB  LEU A 255      -3.915  23.242   7.880  1.00 95.51           C  
ATOM   4092  HB2 LEU A 255      -3.818  24.159   8.462  1.00 95.51           H  
ATOM   4093  HB3 LEU A 255      -3.169  23.274   7.086  1.00 95.51           H  
ATOM   4094  O   LEU A 255      -4.725  19.989   8.302  1.00 95.51           O  
ATOM   4095  CG  LEU A 255      -5.315  23.199   7.239  1.00 95.51           C  
ATOM   4096  HG  LEU A 255      -5.414  22.301   6.630  1.00 95.51           H  
ATOM   4097  CD1 LEU A 255      -6.442  23.215   8.277  1.00 95.51           C  
ATOM   4098 HD11 LEU A 255      -7.407  23.236   7.770  1.00 95.51           H  
ATOM   4099 HD12 LEU A 255      -6.344  24.089   8.921  1.00 95.51           H  
ATOM   4100 HD13 LEU A 255      -6.401  22.309   8.883  1.00 95.51           H  
ATOM   4101  CD2 LEU A 255      -5.495  24.413   6.327  1.00 95.51           C  
ATOM   4102 HD21 LEU A 255      -5.380  25.331   6.903  1.00 95.51           H  
ATOM   4103 HD22 LEU A 255      -4.736  24.392   5.545  1.00 95.51           H  
ATOM   4104 HD23 LEU A 255      -6.483  24.391   5.867  1.00 95.51           H  
ATOM   4105  N   SER A 256      -2.788  20.350   7.212  1.00 95.08           N  
ATOM   4106  H   SER A 256      -2.015  20.985   7.073  1.00 95.08           H  
ATOM   4107  CA  SER A 256      -2.788  19.093   6.456  1.00 95.08           C  
ATOM   4108  HA  SER A 256      -3.674  19.062   5.822  1.00 95.08           H  
ATOM   4109  C   SER A 256      -2.843  17.869   7.371  1.00 95.08           C  
ATOM   4110  CB  SER A 256      -1.552  19.034   5.553  1.00 95.08           C  
ATOM   4111  HB2 SER A 256      -1.572  19.876   4.860  1.00 95.08           H  
ATOM   4112  HB3 SER A 256      -0.648  19.094   6.158  1.00 95.08           H  
ATOM   4113  O   SER A 256      -3.714  17.021   7.199  1.00 95.08           O  
ATOM   4114  OG  SER A 256      -1.547  17.826   4.823  1.00 95.08           O  
ATOM   4115  HG  SER A 256      -0.884  17.867   4.130  1.00 95.08           H  
ATOM   4116  N   ALA A 257      -1.994  17.806   8.402  1.00 95.53           N  
ATOM   4117  H   ALA A 257      -1.307  18.538   8.508  1.00 95.53           H  
ATOM   4118  CA  ALA A 257      -1.962  16.701   9.360  1.00 95.53           C  
ATOM   4119  HA  ALA A 257      -1.767  15.767   8.832  1.00 95.53           H  
ATOM   4120  C   ALA A 257      -3.303  16.524  10.085  1.00 95.53           C  
ATOM   4121  CB  ALA A 257      -0.813  16.955  10.343  1.00 95.53           C  
ATOM   4122  HB1 ALA A 257      -0.958  17.912  10.846  1.00 95.53           H  
ATOM   4123  HB2 ALA A 257       0.136  16.972   9.808  1.00 95.53           H  
ATOM   4124  HB3 ALA A 257      -0.783  16.157  11.085  1.00 95.53           H  
ATOM   4125  O   ALA A 257      -3.837  15.415  10.161  1.00 95.53           O  
ATOM   4126  N   ARG A 258      -3.902  17.624  10.562  1.00 96.02           N  
ATOM   4127  H   ARG A 258      -3.427  18.509  10.456  1.00 96.02           H  
ATOM   4128  CA  ARG A 258      -5.213  17.582  11.227  1.00 96.02           C  
ATOM   4129  HA  ARG A 258      -5.191  16.816  12.002  1.00 96.02           H  
ATOM   4130  C   ARG A 258      -6.338  17.174  10.278  1.00 96.02           C  
ATOM   4131  CB  ARG A 258      -5.505  18.939  11.875  1.00 96.02           C  
ATOM   4132  HB2 ARG A 258      -5.304  19.744  11.167  1.00 96.02           H  
ATOM   4133  HB3 ARG A 258      -6.560  18.970  12.145  1.00 96.02           H  
ATOM   4134  O   ARG A 258      -7.183  16.365  10.660  1.00 96.02           O  
ATOM   4135  CG  ARG A 258      -4.678  19.140  13.151  1.00 96.02           C  
ATOM   4136  HG2 ARG A 258      -3.612  19.115  12.925  1.00 96.02           H  
ATOM   4137  HG3 ARG A 258      -4.911  18.335  13.849  1.00 96.02           H  
ATOM   4138  CD  ARG A 258      -5.032  20.482  13.792  1.00 96.02           C  
ATOM   4139  HD2 ARG A 258      -4.580  21.285  13.210  1.00 96.02           H  
ATOM   4140  HD3 ARG A 258      -6.116  20.594  13.779  1.00 96.02           H  
ATOM   4141  NE  ARG A 258      -4.562  20.543  15.184  1.00 96.02           N  
ATOM   4142  HE  ARG A 258      -4.017  19.763  15.525  1.00 96.02           H  
ATOM   4143  NH1 ARG A 258      -5.911  22.266  15.877  1.00 96.02           N  
ATOM   4144 HH11 ARG A 258      -6.470  22.575  16.660  1.00 96.02           H  
ATOM   4145 HH12 ARG A 258      -6.313  22.282  14.950  1.00 96.02           H  
ATOM   4146  NH2 ARG A 258      -4.621  21.217  17.351  1.00 96.02           N  
ATOM   4147 HH21 ARG A 258      -4.933  21.876  18.050  1.00 96.02           H  
ATOM   4148 HH22 ARG A 258      -3.888  20.557  17.568  1.00 96.02           H  
ATOM   4149  CZ  ARG A 258      -5.022  21.345  16.121  1.00 96.02           C  
ATOM   4150  N   MET A 259      -6.342  17.700   9.053  1.00 95.51           N  
ATOM   4151  H   MET A 259      -5.609  18.351   8.812  1.00 95.51           H  
ATOM   4152  CA  MET A 259      -7.346  17.378   8.034  1.00 95.51           C  
ATOM   4153  HA  MET A 259      -8.338  17.483   8.473  1.00 95.51           H  
ATOM   4154  C   MET A 259      -7.242  15.926   7.560  1.00 95.51           C  
ATOM   4155  CB  MET A 259      -7.223  18.353   6.853  1.00 95.51           C  
ATOM   4156  HB2 MET A 259      -6.183  18.417   6.532  1.00 95.51           H  
ATOM   4157  HB3 MET A 259      -7.809  17.984   6.012  1.00 95.51           H  
ATOM   4158  O   MET A 259      -8.258  15.237   7.487  1.00 95.51           O  
ATOM   4159  CG  MET A 259      -7.734  19.752   7.207  1.00 95.51           C  
ATOM   4160  HG2 MET A 259      -7.550  20.411   6.359  1.00 95.51           H  
ATOM   4161  HG3 MET A 259      -7.162  20.141   8.050  1.00 95.51           H  
ATOM   4162  SD  MET A 259      -9.500  19.825   7.618  1.00 95.51           S  
ATOM   4163  CE  MET A 259      -9.377  20.355   9.338  1.00 95.51           C  
ATOM   4164  HE1 MET A 259      -8.945  21.356   9.350  1.00 95.51           H  
ATOM   4165  HE2 MET A 259     -10.370  20.382   9.787  1.00 95.51           H  
ATOM   4166  HE3 MET A 259      -8.742  19.669   9.898  1.00 95.51           H  
ATOM   4167  N   ASN A 260      -6.033  15.420   7.314  1.00 92.88           N  
ATOM   4168  H   ASN A 260      -5.227  16.028   7.356  1.00 92.88           H  
ATOM   4169  CA  ASN A 260      -5.821  14.015   6.970  1.00 92.88           C  
ATOM   4170  HA  ASN A 260      -6.453  13.755   6.121  1.00 92.88           H  
ATOM   4171  C   ASN A 260      -6.226  13.076   8.103  1.00 92.88           C  
ATOM   4172  CB  ASN A 260      -4.349  13.786   6.612  1.00 92.88           C  
ATOM   4173  HB2 ASN A 260      -4.055  12.786   6.934  1.00 92.88           H  
ATOM   4174  HB3 ASN A 260      -3.710  14.495   7.138  1.00 92.88           H  
ATOM   4175  O   ASN A 260      -6.883  12.066   7.849  1.00 92.88           O  
ATOM   4176  CG  ASN A 260      -4.067  13.837   5.130  1.00 92.88           C  
ATOM   4177  ND2 ASN A 260      -2.810  13.883   4.793  1.00 92.88           N  
ATOM   4178 HD21 ASN A 260      -2.114  13.829   5.523  1.00 92.88           H  
ATOM   4179 HD22 ASN A 260      -2.613  13.650   3.830  1.00 92.88           H  
ATOM   4180  OD1 ASN A 260      -4.937  13.762   4.279  1.00 92.88           O  
ATOM   4181  N   GLN A 261      -5.900  13.412   9.355  1.00 92.41           N  
ATOM   4182  H   GLN A 261      -5.294  14.203   9.520  1.00 92.41           H  
ATOM   4183  CA  GLN A 261      -6.356  12.612  10.488  1.00 92.41           C  
ATOM   4184  HA  GLN A 261      -6.033  11.585  10.316  1.00 92.41           H  
ATOM   4185  C   GLN A 261      -7.884  12.603  10.584  1.00 92.41           C  
ATOM   4186  CB  GLN A 261      -5.725  13.127  11.788  1.00 92.41           C  
ATOM   4187  HB2 GLN A 261      -6.078  14.139  11.987  1.00 92.41           H  
ATOM   4188  HB3 GLN A 261      -4.640  13.159  11.682  1.00 92.41           H  
ATOM   4189  O   GLN A 261      -8.477  11.554  10.835  1.00 92.41           O  
ATOM   4190  CG  GLN A 261      -6.089  12.225  12.978  1.00 92.41           C  
ATOM   4191  HG2 GLN A 261      -5.748  12.706  13.895  1.00 92.41           H  
ATOM   4192  HG3 GLN A 261      -7.172  12.140  13.071  1.00 92.41           H  
ATOM   4193  CD  GLN A 261      -5.487  10.820  12.906  1.00 92.41           C  
ATOM   4194  NE2 GLN A 261      -5.827   9.954  13.833  1.00 92.41           N  
ATOM   4195 HE21 GLN A 261      -6.431  10.228  14.594  1.00 92.41           H  
ATOM   4196 HE22 GLN A 261      -5.347   9.067  13.792  1.00 92.41           H  
ATOM   4197  OE1 GLN A 261      -4.718  10.455  12.033  1.00 92.41           O  
ATOM   4198  N   ALA A 262      -8.531  13.745  10.342  1.00 94.33           N  
ATOM   4199  H   ALA A 262      -7.998  14.586  10.168  1.00 94.33           H  
ATOM   4200  CA  ALA A 262      -9.983  13.823  10.311  1.00 94.33           C  
ATOM   4201  HA  ALA A 262     -10.371  13.474  11.268  1.00 94.33           H  
ATOM   4202  C   ALA A 262     -10.566  12.919   9.219  1.00 94.33           C  
ATOM   4203  CB  ALA A 262     -10.406  15.279  10.121  1.00 94.33           C  
ATOM   4204  HB1 ALA A 262     -10.017  15.682   9.186  1.00 94.33           H  
ATOM   4205  HB2 ALA A 262     -11.495  15.315  10.088  1.00 94.33           H  
ATOM   4206  HB3 ALA A 262     -10.044  15.885  10.951  1.00 94.33           H  
ATOM   4207  O   ALA A 262     -11.446  12.113   9.506  1.00 94.33           O  
ATOM   4208  N   ALA A 263     -10.035  12.990   7.996  1.00 88.59           N  
ATOM   4209  H   ALA A 263      -9.308  13.669   7.822  1.00 88.59           H  
ATOM   4210  CA  ALA A 263     -10.449  12.128   6.891  1.00 88.59           C  
ATOM   4211  HA  ALA A 263     -11.508  12.293   6.690  1.00 88.59           H  
ATOM   4212  C   ALA A 263     -10.274  10.636   7.230  1.00 88.59           C  
ATOM   4213  CB  ALA A 263      -9.654  12.533   5.645  1.00 88.59           C  
ATOM   4214  HB1 ALA A 263      -9.859  13.575   5.399  1.00 88.59           H  
ATOM   4215  HB2 ALA A 263      -8.584  12.410   5.816  1.00 88.59           H  
ATOM   4216  HB3 ALA A 263      -9.948  11.910   4.800  1.00 88.59           H  
ATOM   4217  O   ALA A 263     -11.185   9.840   7.005  1.00 88.59           O  
ATOM   4218  N   LYS A 264      -9.145  10.259   7.848  1.00 85.45           N  
ATOM   4219  H   LYS A 264      -8.426  10.957   7.977  1.00 85.45           H  
ATOM   4220  CA  LYS A 264      -8.878   8.885   8.299  1.00 85.45           C  
ATOM   4221  HA  LYS A 264      -8.993   8.219   7.443  1.00 85.45           H  
ATOM   4222  C   LYS A 264      -9.892   8.417   9.346  1.00 85.45           C  
ATOM   4223  CB  LYS A 264      -7.425   8.800   8.798  1.00 85.45           C  
ATOM   4224  HB2 LYS A 264      -7.303   9.417   9.689  1.00 85.45           H  
ATOM   4225  HB3 LYS A 264      -6.781   9.210   8.019  1.00 85.45           H  
ATOM   4226  O   LYS A 264     -10.439   7.328   9.212  1.00 85.45           O  
ATOM   4227  CG  LYS A 264      -6.955   7.367   9.110  1.00 85.45           C  
ATOM   4228  HG2 LYS A 264      -7.462   6.997  10.002  1.00 85.45           H  
ATOM   4229  HG3 LYS A 264      -7.198   6.719   8.268  1.00 85.45           H  
ATOM   4230  CD  LYS A 264      -5.431   7.350   9.333  1.00 85.45           C  
ATOM   4231  HD2 LYS A 264      -4.958   7.784   8.452  1.00 85.45           H  
ATOM   4232  HD3 LYS A 264      -5.181   7.972  10.192  1.00 85.45           H  
ATOM   4233  CE  LYS A 264      -4.867   5.936   9.537  1.00 85.45           C  
ATOM   4234  HE2 LYS A 264      -5.136   5.584  10.533  1.00 85.45           H  
ATOM   4235  HE3 LYS A 264      -5.325   5.272   8.805  1.00 85.45           H  
ATOM   4236  NZ  LYS A 264      -3.385   5.907   9.352  1.00 85.45           N  
ATOM   4237  HZ1 LYS A 264      -2.906   6.575   9.938  1.00 85.45           H  
ATOM   4238  HZ2 LYS A 264      -2.991   4.990   9.507  1.00 85.45           H  
ATOM   4239  HZ3 LYS A 264      -3.104   6.129   8.408  1.00 85.45           H  
ATOM   4240  N   LEU A 265     -10.178   9.236  10.361  1.00 87.87           N  
ATOM   4241  H   LEU A 265      -9.698  10.123  10.403  1.00 87.87           H  
ATOM   4242  CA  LEU A 265     -11.144   8.900  11.414  1.00 87.87           C  
ATOM   4243  HA  LEU A 265     -10.909   7.910  11.805  1.00 87.87           H  
ATOM   4244  C   LEU A 265     -12.584   8.817  10.894  1.00 87.87           C  
ATOM   4245  CB  LEU A 265     -11.056   9.933  12.550  1.00 87.87           C  
ATOM   4246  HB2 LEU A 265     -11.144  10.929  12.117  1.00 87.87           H  
ATOM   4247  HB3 LEU A 265     -11.909   9.780  13.211  1.00 87.87           H  
ATOM   4248  O   LEU A 265     -13.319   7.926  11.314  1.00 87.87           O  
ATOM   4249  CG  LEU A 265      -9.780   9.866  13.406  1.00 87.87           C  
ATOM   4250  HG  LEU A 265      -8.894   9.935  12.774  1.00 87.87           H  
ATOM   4251  CD1 LEU A 265      -9.776  11.038  14.391  1.00 87.87           C  
ATOM   4252 HD11 LEU A 265     -10.659  10.999  15.029  1.00 87.87           H  
ATOM   4253 HD12 LEU A 265      -8.875  11.008  15.005  1.00 87.87           H  
ATOM   4254 HD13 LEU A 265      -9.780  11.975  13.835  1.00 87.87           H  
ATOM   4255  CD2 LEU A 265      -9.696   8.570  14.216  1.00 87.87           C  
ATOM   4256 HD21 LEU A 265      -9.598   7.717  13.544  1.00 87.87           H  
ATOM   4257 HD22 LEU A 265     -10.592   8.450  14.825  1.00 87.87           H  
ATOM   4258 HD23 LEU A 265      -8.816   8.594  14.859  1.00 87.87           H  
ATOM   4259  N   LEU A 266     -12.973   9.709   9.977  1.00 86.96           N  
ATOM   4260  H   LEU A 266     -12.324  10.434   9.705  1.00 86.96           H  
ATOM   4261  CA  LEU A 266     -14.292   9.685   9.338  1.00 86.96           C  
ATOM   4262  HA  LEU A 266     -15.062   9.632  10.108  1.00 86.96           H  
ATOM   4263  C   LEU A 266     -14.463   8.439   8.466  1.00 86.96           C  
ATOM   4264  CB  LEU A 266     -14.498  10.956   8.495  1.00 86.96           C  
ATOM   4265  HB2 LEU A 266     -15.398  10.838   7.891  1.00 86.96           H  
ATOM   4266  HB3 LEU A 266     -13.654  11.053   7.812  1.00 86.96           H  
ATOM   4267  O   LEU A 266     -15.520   7.818   8.519  1.00 86.96           O  
ATOM   4268  CG  LEU A 266     -14.632  12.247   9.318  1.00 86.96           C  
ATOM   4269  HG  LEU A 266     -13.837  12.282  10.063  1.00 86.96           H  
ATOM   4270  CD1 LEU A 266     -14.501  13.460   8.399  1.00 86.96           C  
ATOM   4271 HD11 LEU A 266     -15.290  13.450   7.647  1.00 86.96           H  
ATOM   4272 HD12 LEU A 266     -14.552  14.379   8.983  1.00 86.96           H  
ATOM   4273 HD13 LEU A 266     -13.535  13.421   7.896  1.00 86.96           H  
ATOM   4274  CD2 LEU A 266     -15.963  12.374  10.053  1.00 86.96           C  
ATOM   4275 HD21 LEU A 266     -16.166  11.476  10.636  1.00 86.96           H  
ATOM   4276 HD22 LEU A 266     -16.757  12.528   9.322  1.00 86.96           H  
ATOM   4277 HD23 LEU A 266     -15.927  13.229  10.727  1.00 86.96           H  
ATOM   4278  N   ARG A 267     -13.415   8.040   7.730  1.00 78.36           N  
ATOM   4279  H   ARG A 267     -12.597   8.632   7.701  1.00 78.36           H  
ATOM   4280  CA  ARG A 267     -13.411   6.804   6.934  1.00 78.36           C  
ATOM   4281  HA  ARG A 267     -14.294   6.796   6.295  1.00 78.36           H  
ATOM   4282  C   ARG A 267     -13.539   5.553   7.796  1.00 78.36           C  
ATOM   4283  CB  ARG A 267     -12.147   6.739   6.059  1.00 78.36           C  
ATOM   4284  HB2 ARG A 267     -12.122   7.617   5.414  1.00 78.36           H  
ATOM   4285  HB3 ARG A 267     -11.266   6.757   6.700  1.00 78.36           H  
ATOM   4286  O   ARG A 267     -14.192   4.614   7.390  1.00 78.36           O  
ATOM   4287  CG  ARG A 267     -12.104   5.478   5.171  1.00 78.36           C  
ATOM   4288  HG2 ARG A 267     -12.150   4.574   5.778  1.00 78.36           H  
ATOM   4289  HG3 ARG A 267     -12.962   5.471   4.499  1.00 78.36           H  
ATOM   4290  CD  ARG A 267     -10.840   5.415   4.316  1.00 78.36           C  
ATOM   4291  HD2 ARG A 267     -10.677   6.389   3.854  1.00 78.36           H  
ATOM   4292  HD3 ARG A 267     -11.010   4.687   3.523  1.00 78.36           H  
ATOM   4293  NE  ARG A 267      -9.674   4.975   5.111  1.00 78.36           N  
ATOM   4294  HE  ARG A 267      -9.857   4.213   5.747  1.00 78.36           H  
ATOM   4295  NH1 ARG A 267      -8.072   6.318   4.160  1.00 78.36           N  
ATOM   4296 HH11 ARG A 267      -7.103   6.581   4.049  1.00 78.36           H  
ATOM   4297 HH12 ARG A 267      -8.783   6.722   3.567  1.00 78.36           H  
ATOM   4298  NH2 ARG A 267      -7.466   4.802   5.661  1.00 78.36           N  
ATOM   4299 HH21 ARG A 267      -6.507   5.061   5.480  1.00 78.36           H  
ATOM   4300 HH22 ARG A 267      -7.675   3.980   6.210  1.00 78.36           H  
ATOM   4301  CZ  ARG A 267      -8.420   5.367   4.977  1.00 78.36           C  
ATOM   4302  N   ILE A 268     -12.923   5.523   8.977  1.00 73.92           N  
ATOM   4303  H   ILE A 268     -12.347   6.310   9.240  1.00 73.92           H  
ATOM   4304  CA  ILE A 268     -13.073   4.382   9.896  1.00 73.92           C  
ATOM   4305  HA  ILE A 268     -12.910   3.461   9.335  1.00 73.92           H  
ATOM   4306  C   ILE A 268     -14.514   4.289  10.437  1.00 73.92           C  
ATOM   4307  CB  ILE A 268     -12.000   4.461  11.011  1.00 73.92           C  
ATOM   4308  HB  ILE A 268     -12.043   5.456  11.453  1.00 73.92           H  
ATOM   4309  O   ILE A 268     -14.927   3.228  10.886  1.00 73.92           O  
ATOM   4310  CG1 ILE A 268     -10.588   4.240  10.418  1.00 73.92           C  
ATOM   4311 HG12 ILE A 268     -10.481   4.801   9.489  1.00 73.92           H  
ATOM   4312 HG13 ILE A 268     -10.461   3.186  10.170  1.00 73.92           H  
ATOM   4313  CG2 ILE A 268     -12.231   3.430  12.130  1.00 73.92           C  
ATOM   4314 HG21 ILE A 268     -13.159   3.655  12.656  1.00 73.92           H  
ATOM   4315 HG22 ILE A 268     -11.426   3.447  12.864  1.00 73.92           H  
ATOM   4316 HG23 ILE A 268     -12.309   2.429  11.704  1.00 73.92           H  
ATOM   4317  CD1 ILE A 268      -9.449   4.677  11.351  1.00 73.92           C  
ATOM   4318 HD11 ILE A 268      -9.401   4.039  12.234  1.00 73.92           H  
ATOM   4319 HD12 ILE A 268      -9.594   5.714  11.653  1.00 73.92           H  
ATOM   4320 HD13 ILE A 268      -8.502   4.597  10.817  1.00 73.92           H  
ATOM   4321  N   GLY A 269     -15.279   5.386  10.449  1.00 75.57           N  
ATOM   4322  H   GLY A 269     -14.918   6.224  10.015  1.00 75.57           H  
ATOM   4323  CA  GLY A 269     -16.703   5.378  10.812  1.00 75.57           C  
ATOM   4324  HA2 GLY A 269     -17.186   4.554  10.287  1.00 75.57           H  
ATOM   4325  HA3 GLY A 269     -17.158   6.308  10.471  1.00 75.57           H  
ATOM   4326  C   GLY A 269     -17.016   5.214  12.306  1.00 75.57           C  
ATOM   4327  O   GLY A 269     -18.147   5.441  12.719  1.00 75.57           O  
ATOM   4328  N   ASN A 270     -16.024   4.912  13.151  1.00 75.58           N  
ATOM   4329  H   ASN A 270     -15.186   4.562  12.710  1.00 75.58           H  
ATOM   4330  CA  ASN A 270     -16.223   4.646  14.587  1.00 75.58           C  
ATOM   4331  HA  ASN A 270     -17.097   4.002  14.691  1.00 75.58           H  
ATOM   4332  C   ASN A 270     -16.512   5.890  15.453  1.00 75.58           C  
ATOM   4333  CB  ASN A 270     -14.993   3.886  15.123  1.00 75.58           C  
ATOM   4334  HB2 ASN A 270     -15.069   3.796  16.207  1.00 75.58           H  
ATOM   4335  HB3 ASN A 270     -14.084   4.437  14.883  1.00 75.58           H  
ATOM   4336  O   ASN A 270     -16.663   5.774  16.668  1.00 75.58           O  
ATOM   4337  CG  ASN A 270     -14.881   2.474  14.579  1.00 75.58           C  
ATOM   4338  ND2 ASN A 270     -13.757   1.824  14.764  1.00 75.58           N  
ATOM   4339 HD21 ASN A 270     -12.987   2.212  15.290  1.00 75.58           H  
ATOM   4340 HD22 ASN A 270     -13.752   0.894  14.370  1.00 75.58           H  
ATOM   4341  OD1 ASN A 270     -15.790   1.924  13.998  1.00 75.58           O  
ATOM   4342  N   HIS A 271     -16.522   7.092  14.874  1.00 83.25           N  
ATOM   4343  H   HIS A 271     -16.520   7.131  13.865  1.00 83.25           H  
ATOM   4344  CA  HIS A 271     -16.695   8.344  15.610  1.00 83.25           C  
ATOM   4345  HA  HIS A 271     -17.126   8.133  16.589  1.00 83.25           H  
ATOM   4346  C   HIS A 271     -17.650   9.274  14.868  1.00 83.25           C  
ATOM   4347  CB  HIS A 271     -15.340   9.038  15.819  1.00 83.25           C  
ATOM   4348  HB2 HIS A 271     -15.497   9.978  16.348  1.00 83.25           H  
ATOM   4349  HB3 HIS A 271     -14.921   9.275  14.841  1.00 83.25           H  
ATOM   4350  O   HIS A 271     -17.560   9.430  13.652  1.00 83.25           O  
ATOM   4351  CG  HIS A 271     -14.327   8.219  16.576  1.00 83.25           C  
ATOM   4352  CD2 HIS A 271     -14.077   8.237  17.920  1.00 83.25           C  
ATOM   4353  HD2 HIS A 271     -14.591   8.847  18.648  1.00 83.25           H  
ATOM   4354  ND1 HIS A 271     -13.488   7.285  16.018  1.00 83.25           N  
ATOM   4355  HD1 HIS A 271     -13.509   6.990  15.052  1.00 83.25           H  
ATOM   4356  CE1 HIS A 271     -12.762   6.735  17.001  1.00 83.25           C  
ATOM   4357  HE1 HIS A 271     -12.054   5.931  16.866  1.00 83.25           H  
ATOM   4358  NE2 HIS A 271     -13.045   7.320  18.179  1.00 83.25           N  
ATOM   4359  N   ASN A 272     -18.521   9.954  15.614  1.00 89.66           N  
ATOM   4360  H   ASN A 272     -18.542   9.793  16.611  1.00 89.66           H  
ATOM   4361  CA  ASN A 272     -19.321  11.037  15.054  1.00 89.66           C  
ATOM   4362  HA  ASN A 272     -19.718  10.689  14.100  1.00 89.66           H  
ATOM   4363  C   ASN A 272     -18.451  12.272  14.741  1.00 89.66           C  
ATOM   4364  CB  ASN A 272     -20.525  11.323  15.972  1.00 89.66           C  
ATOM   4365  HB2 ASN A 272     -21.052  10.387  16.155  1.00 89.66           H  
ATOM   4366  HB3 ASN A 272     -21.220  11.990  15.461  1.00 89.66           H  
ATOM   4367  O   ASN A 272     -17.315  12.399  15.204  1.00 89.66           O  
ATOM   4368  CG  ASN A 272     -20.174  11.966  17.305  1.00 89.66           C  
ATOM   4369  ND2 ASN A 272     -20.884  11.641  18.356  1.00 89.66           N  
ATOM   4370 HD21 ASN A 272     -21.644  10.979  18.286  1.00 89.66           H  
ATOM   4371 HD22 ASN A 272     -20.651  12.090  19.230  1.00 89.66           H  
ATOM   4372  OD1 ASN A 272     -19.283  12.786  17.423  1.00 89.66           O  
ATOM   4373  N   VAL A 273     -19.011  13.212  13.978  1.00 93.41           N  
ATOM   4374  H   VAL A 273     -19.942  13.043  13.622  1.00 93.41           H  
ATOM   4375  CA  VAL A 273     -18.304  14.418  13.516  1.00 93.41           C  
ATOM   4376  HA  VAL A 273     -17.446  14.103  12.922  1.00 93.41           H  
ATOM   4377  C   VAL A 273     -17.749  15.254  14.682  1.00 93.41           C  
ATOM   4378  CB  VAL A 273     -19.231  15.253  12.608  1.00 93.41           C  
ATOM   4379  HB  VAL A 273     -20.116  15.543  13.174  1.00 93.41           H  
ATOM   4380  O   VAL A 273     -16.618  15.729  14.592  1.00 93.41           O  
ATOM   4381  CG1 VAL A 273     -18.559  16.524  12.078  1.00 93.41           C  
ATOM   4382 HG11 VAL A 273     -17.685  16.255  11.485  1.00 93.41           H  
ATOM   4383 HG12 VAL A 273     -19.261  17.078  11.455  1.00 93.41           H  
ATOM   4384 HG13 VAL A 273     -18.258  17.172  12.902  1.00 93.41           H  
ATOM   4385  CG2 VAL A 273     -19.676  14.440  11.379  1.00 93.41           C  
ATOM   4386 HG21 VAL A 273     -20.269  13.576  11.681  1.00 93.41           H  
ATOM   4387 HG22 VAL A 273     -18.806  14.095  10.820  1.00 93.41           H  
ATOM   4388 HG23 VAL A 273     -20.297  15.056  10.729  1.00 93.41           H  
ATOM   4389  N   ASN A 274     -18.482  15.381  15.796  1.00 94.73           N  
ATOM   4390  H   ASN A 274     -19.403  14.967  15.821  1.00 94.73           H  
ATOM   4391  CA  ASN A 274     -18.039  16.144  16.973  1.00 94.73           C  
ATOM   4392  HA  ASN A 274     -17.739  17.143  16.658  1.00 94.73           H  
ATOM   4393  C   ASN A 274     -16.822  15.492  17.646  1.00 94.73           C  
ATOM   4394  CB  ASN A 274     -19.186  16.276  18.000  1.00 94.73           C  
ATOM   4395  HB2 ASN A 274     -19.509  15.287  18.326  1.00 94.73           H  
ATOM   4396  HB3 ASN A 274     -18.799  16.806  18.870  1.00 94.73           H  
ATOM   4397  O   ASN A 274     -15.851  16.165  17.988  1.00 94.73           O  
ATOM   4398  CG  ASN A 274     -20.405  17.039  17.515  1.00 94.73           C  
ATOM   4399  ND2 ASN A 274     -21.336  17.335  18.391  1.00 94.73           N  
ATOM   4400 HD21 ASN A 274     -21.215  17.124  19.371  1.00 94.73           H  
ATOM   4401 HD22 ASN A 274     -22.136  17.841  18.038  1.00 94.73           H  
ATOM   4402  OD1 ASN A 274     -20.583  17.326  16.349  1.00 94.73           O  
ATOM   4403  N   ALA A 275     -16.849  14.168  17.807  1.00 94.30           N  
ATOM   4404  H   ALA A 275     -17.668  13.664  17.498  1.00 94.30           H  
ATOM   4405  CA  ALA A 275     -15.749  13.407  18.384  1.00 94.30           C  
ATOM   4406  HA  ALA A 275     -15.480  13.853  19.341  1.00 94.30           H  
ATOM   4407  C   ALA A 275     -14.502  13.451  17.488  1.00 94.30           C  
ATOM   4408  CB  ALA A 275     -16.229  11.973  18.635  1.00 94.30           C  
ATOM   4409  HB1 ALA A 275     -17.058  11.983  19.342  1.00 94.30           H  
ATOM   4410  HB2 ALA A 275     -15.414  11.380  19.052  1.00 94.30           H  
ATOM   4411  HB3 ALA A 275     -16.567  11.524  17.701  1.00 94.30           H  
ATOM   4412  O   ALA A 275     -13.388  13.555  18.003  1.00 94.30           O  
ATOM   4413  N   VAL A 276     -14.671  13.424  16.159  1.00 95.33           N  
ATOM   4414  H   VAL A 276     -15.605  13.303  15.795  1.00 95.33           H  
ATOM   4415  CA  VAL A 276     -13.558  13.621  15.216  1.00 95.33           C  
ATOM   4416  HA  VAL A 276     -12.761  12.923  15.474  1.00 95.33           H  
ATOM   4417  C   VAL A 276     -12.967  15.024  15.352  1.00 95.33           C  
ATOM   4418  CB  VAL A 276     -13.974  13.336  13.760  1.00 95.33           C  
ATOM   4419  HB  VAL A 276     -14.836  13.946  13.492  1.00 95.33           H  
ATOM   4420  O   VAL A 276     -11.747  15.146  15.446  1.00 95.33           O  
ATOM   4421  CG1 VAL A 276     -12.828  13.648  12.788  1.00 95.33           C  
ATOM   4422 HG11 VAL A 276     -12.612  14.717  12.780  1.00 95.33           H  
ATOM   4423 HG12 VAL A 276     -13.105  13.363  11.774  1.00 95.33           H  
ATOM   4424 HG13 VAL A 276     -11.929  13.106  13.082  1.00 95.33           H  
ATOM   4425  CG2 VAL A 276     -14.335  11.856  13.587  1.00 95.33           C  
ATOM   4426 HG21 VAL A 276     -13.507  11.229  13.917  1.00 95.33           H  
ATOM   4427 HG22 VAL A 276     -15.220  11.609  14.173  1.00 95.33           H  
ATOM   4428 HG23 VAL A 276     -14.553  11.640  12.541  1.00 95.33           H  
ATOM   4429  N   ALA A 277     -13.801  16.067  15.429  1.00 96.43           N  
ATOM   4430  H   ALA A 277     -14.794  15.908  15.332  1.00 96.43           H  
ATOM   4431  CA  ALA A 277     -13.342  17.445  15.613  1.00 96.43           C  
ATOM   4432  HA  ALA A 277     -12.755  17.733  14.741  1.00 96.43           H  
ATOM   4433  C   ALA A 277     -12.437  17.577  16.853  1.00 96.43           C  
ATOM   4434  CB  ALA A 277     -14.565  18.369  15.702  1.00 96.43           C  
ATOM   4435  HB1 ALA A 277     -14.239  19.409  15.717  1.00 96.43           H  
ATOM   4436  HB2 ALA A 277     -15.129  18.175  16.615  1.00 96.43           H  
ATOM   4437  HB3 ALA A 277     -15.221  18.208  14.847  1.00 96.43           H  
ATOM   4438  O   ALA A 277     -11.293  18.024  16.740  1.00 96.43           O  
ATOM   4439  N   LEU A 278     -12.909  17.080  18.002  1.00 94.86           N  
ATOM   4440  H   LEU A 278     -13.863  16.748  18.011  1.00 94.86           H  
ATOM   4441  CA  LEU A 278     -12.157  17.058  19.262  1.00 94.86           C  
ATOM   4442  HA  LEU A 278     -11.894  18.080  19.535  1.00 94.86           H  
ATOM   4443  C   LEU A 278     -10.840  16.278  19.140  1.00 94.86           C  
ATOM   4444  CB  LEU A 278     -13.059  16.455  20.356  1.00 94.86           C  
ATOM   4445  HB2 LEU A 278     -13.651  15.650  19.920  1.00 94.86           H  
ATOM   4446  HB3 LEU A 278     -12.441  16.014  21.138  1.00 94.86           H  
ATOM   4447  O   LEU A 278      -9.784  16.771  19.542  1.00 94.86           O  
ATOM   4448  CG  LEU A 278     -13.990  17.500  20.998  1.00 94.86           C  
ATOM   4449  HG  LEU A 278     -14.316  18.218  20.245  1.00 94.86           H  
ATOM   4450  CD1 LEU A 278     -15.232  16.823  21.578  1.00 94.86           C  
ATOM   4451 HD11 LEU A 278     -15.789  16.336  20.778  1.00 94.86           H  
ATOM   4452 HD12 LEU A 278     -14.944  16.086  22.328  1.00 94.86           H  
ATOM   4453 HD13 LEU A 278     -15.872  17.575  22.040  1.00 94.86           H  
ATOM   4454  CD2 LEU A 278     -13.271  18.238  22.130  1.00 94.86           C  
ATOM   4455 HD21 LEU A 278     -13.934  18.996  22.548  1.00 94.86           H  
ATOM   4456 HD22 LEU A 278     -12.387  18.741  21.738  1.00 94.86           H  
ATOM   4457 HD23 LEU A 278     -12.978  17.544  22.918  1.00 94.86           H  
ATOM   4458  N   LYS A 279     -10.864  15.084  18.531  1.00 93.74           N  
ATOM   4459  H   LYS A 279     -11.755  14.739  18.204  1.00 93.74           H  
ATOM   4460  CA  LYS A 279      -9.657  14.261  18.322  1.00 93.74           C  
ATOM   4461  HA  LYS A 279      -9.144  14.151  19.277  1.00 93.74           H  
ATOM   4462  C   LYS A 279      -8.630  14.915  17.396  1.00 93.74           C  
ATOM   4463  CB  LYS A 279     -10.052  12.871  17.801  1.00 93.74           C  
ATOM   4464  HB2 LYS A 279     -10.781  12.962  16.996  1.00 93.74           H  
ATOM   4465  HB3 LYS A 279      -9.163  12.375  17.409  1.00 93.74           H  
ATOM   4466  O   LYS A 279      -7.436  14.667  17.548  1.00 93.74           O  
ATOM   4467  CG  LYS A 279     -10.619  12.020  18.942  1.00 93.74           C  
ATOM   4468  HG2 LYS A 279     -11.533  12.470  19.329  1.00 93.74           H  
ATOM   4469  HG3 LYS A 279      -9.885  12.001  19.748  1.00 93.74           H  
ATOM   4470  CD  LYS A 279     -10.900  10.576  18.514  1.00 93.74           C  
ATOM   4471  HD2 LYS A 279      -9.980  10.138  18.127  1.00 93.74           H  
ATOM   4472  HD3 LYS A 279     -11.672  10.550  17.746  1.00 93.74           H  
ATOM   4473  CE  LYS A 279     -11.370   9.826  19.767  1.00 93.74           C  
ATOM   4474  HE2 LYS A 279     -10.949  10.321  20.642  1.00 93.74           H  
ATOM   4475  HE3 LYS A 279     -12.455   9.907  19.838  1.00 93.74           H  
ATOM   4476  NZ  LYS A 279     -10.955   8.406  19.776  1.00 93.74           N  
ATOM   4477  HZ1 LYS A 279     -11.468   7.910  19.061  1.00 93.74           H  
ATOM   4478  HZ2 LYS A 279      -9.962   8.301  19.620  1.00 93.74           H  
ATOM   4479  HZ3 LYS A 279     -11.209   7.967  20.649  1.00 93.74           H  
ATOM   4480  N   CYS A 280      -9.074  15.770  16.481  1.00 95.97           N  
ATOM   4481  H   CYS A 280     -10.073  15.854  16.364  1.00 95.97           H  
ATOM   4482  CA  CYS A 280      -8.218  16.557  15.594  1.00 95.97           C  
ATOM   4483  HA  CYS A 280      -7.280  16.023  15.446  1.00 95.97           H  
ATOM   4484  C   CYS A 280      -7.823  17.928  16.174  1.00 95.97           C  
ATOM   4485  CB  CYS A 280      -8.913  16.662  14.232  1.00 95.97           C  
ATOM   4486  HB2 CYS A 280      -8.381  17.366  13.592  1.00 95.97           H  
ATOM   4487  HB3 CYS A 280      -9.938  17.006  14.371  1.00 95.97           H  
ATOM   4488  O   CYS A 280      -7.191  18.716  15.472  1.00 95.97           O  
ATOM   4489  SG  CYS A 280      -8.917  15.026  13.448  1.00 95.97           S  
ATOM   4490  HG  CYS A 280      -7.842  15.221  12.679  1.00 95.97           H  
ATOM   4491  N   GLY A 281      -8.170  18.221  17.434  1.00 95.21           N  
ATOM   4492  H   GLY A 281      -8.737  17.562  17.948  1.00 95.21           H  
ATOM   4493  CA  GLY A 281      -7.750  19.440  18.132  1.00 95.21           C  
ATOM   4494  HA2 GLY A 281      -6.706  19.650  17.899  1.00 95.21           H  
ATOM   4495  HA3 GLY A 281      -7.834  19.269  19.205  1.00 95.21           H  
ATOM   4496  C   GLY A 281      -8.571  20.681  17.801  1.00 95.21           C  
ATOM   4497  O   GLY A 281      -8.044  21.796  17.875  1.00 95.21           O  
ATOM   4498  N   TYR A 282      -9.831  20.486  17.409  1.00 95.65           N  
ATOM   4499  H   TYR A 282     -10.179  19.539  17.362  1.00 95.65           H  
ATOM   4500  CA  TYR A 282     -10.820  21.546  17.253  1.00 95.65           C  
ATOM   4501  HA  TYR A 282     -10.318  22.513  17.223  1.00 95.65           H  
ATOM   4502  C   TYR A 282     -11.769  21.541  18.453  1.00 95.65           C  
ATOM   4503  CB  TYR A 282     -11.582  21.380  15.933  1.00 95.65           C  
ATOM   4504  HB2 TYR A 282     -12.067  20.404  15.917  1.00 95.65           H  
ATOM   4505  HB3 TYR A 282     -12.370  22.132  15.895  1.00 95.65           H  
ATOM   4506  O   TYR A 282     -12.358  20.520  18.797  1.00 95.65           O  
ATOM   4507  CG  TYR A 282     -10.711  21.522  14.700  1.00 95.65           C  
ATOM   4508  CD1 TYR A 282     -10.596  22.772  14.066  1.00 95.65           C  
ATOM   4509  HD1 TYR A 282     -11.159  23.613  14.443  1.00 95.65           H  
ATOM   4510  CD2 TYR A 282      -9.995  20.416  14.207  1.00 95.65           C  
ATOM   4511  HD2 TYR A 282     -10.088  19.458  14.699  1.00 95.65           H  
ATOM   4512  CE1 TYR A 282      -9.735  22.935  12.966  1.00 95.65           C  
ATOM   4513  HE1 TYR A 282      -9.643  23.903  12.498  1.00 95.65           H  
ATOM   4514  CE2 TYR A 282      -9.129  20.571  13.110  1.00 95.65           C  
ATOM   4515  HE2 TYR A 282      -8.554  19.730  12.750  1.00 95.65           H  
ATOM   4516  OH  TYR A 282      -8.072  22.014  11.514  1.00 95.65           O  
ATOM   4517  HH  TYR A 282      -8.049  22.927  11.217  1.00 95.65           H  
ATOM   4518  CZ  TYR A 282      -8.979  21.837  12.506  1.00 95.65           C  
ATOM   4519  N   ASP A 283     -11.916  22.703  19.069  1.00 93.27           N  
ATOM   4520  H   ASP A 283     -11.453  23.517  18.690  1.00 93.27           H  
ATOM   4521  CA  ASP A 283     -12.840  23.003  20.164  1.00 93.27           C  
ATOM   4522  HA  ASP A 283     -12.873  22.161  20.856  1.00 93.27           H  
ATOM   4523  C   ASP A 283     -14.273  23.250  19.666  1.00 93.27           C  
ATOM   4524  CB  ASP A 283     -12.292  24.233  20.914  1.00 93.27           C  
ATOM   4525  HB2 ASP A 283     -12.992  24.492  21.709  1.00 93.27           H  
ATOM   4526  HB3 ASP A 283     -11.350  23.953  21.385  1.00 93.27           H  
ATOM   4527  O   ASP A 283     -15.245  22.867  20.315  1.00 93.27           O  
ATOM   4528  CG  ASP A 283     -12.041  25.480  20.040  1.00 93.27           C  
ATOM   4529  OD1 ASP A 283     -12.030  25.361  18.786  1.00 93.27           O  
ATOM   4530  OD2 ASP A 283     -11.819  26.550  20.636  1.00 93.27           O  
ATOM   4531  N   SER A 284     -14.413  23.839  18.478  1.00 95.57           N  
ATOM   4532  H   SER A 284     -13.575  24.250  18.091  1.00 95.57           H  
ATOM   4533  CA  SER A 284     -15.694  24.079  17.818  1.00 95.57           C  
ATOM   4534  HA  SER A 284     -16.498  23.933  18.540  1.00 95.57           H  
ATOM   4535  C   SER A 284     -15.917  23.115  16.655  1.00 95.57           C  
ATOM   4536  CB  SER A 284     -15.775  25.537  17.373  1.00 95.57           C  
ATOM   4537  HB2 SER A 284     -15.808  26.172  18.259  1.00 95.57           H  
ATOM   4538  HB3 SER A 284     -14.884  25.797  16.801  1.00 95.57           H  
ATOM   4539  O   SER A 284     -15.202  23.135  15.649  1.00 95.57           O  
ATOM   4540  OG  SER A 284     -16.933  25.763  16.582  1.00 95.57           O  
ATOM   4541  HG  SER A 284     -17.166  26.686  16.707  1.00 95.57           H  
ATOM   4542  N   THR A 285     -16.979  22.310  16.753  1.00 95.66           N  
ATOM   4543  H   THR A 285     -17.522  22.351  17.603  1.00 95.66           H  
ATOM   4544  CA  THR A 285     -17.404  21.426  15.653  1.00 95.66           C  
ATOM   4545  HA  THR A 285     -16.576  20.771  15.381  1.00 95.66           H  
ATOM   4546  C   THR A 285     -17.786  22.240  14.414  1.00 95.66           C  
ATOM   4547  CB  THR A 285     -18.585  20.543  16.075  1.00 95.66           C  
ATOM   4548  HB  THR A 285     -19.420  21.182  16.362  1.00 95.66           H  
ATOM   4549  O   THR A 285     -17.410  21.877  13.301  1.00 95.66           O  
ATOM   4550  CG2 THR A 285     -19.038  19.594  14.962  1.00 95.66           C  
ATOM   4551 HG21 THR A 285     -18.405  18.707  14.936  1.00 95.66           H  
ATOM   4552 HG22 THR A 285     -19.028  20.067  13.980  1.00 95.66           H  
ATOM   4553 HG23 THR A 285     -20.074  19.314  15.151  1.00 95.66           H  
ATOM   4554  OG1 THR A 285     -18.207  19.740  17.174  1.00 95.66           O  
ATOM   4555  HG1 THR A 285     -17.766  20.282  17.832  1.00 95.66           H  
ATOM   4556  N   SER A 286     -18.483  23.368  14.580  1.00 96.36           N  
ATOM   4557  H   SER A 286     -18.791  23.632  15.505  1.00 96.36           H  
ATOM   4558  CA  SER A 286     -18.874  24.234  13.459  1.00 96.36           C  
ATOM   4559  HA  SER A 286     -19.471  23.654  12.755  1.00 96.36           H  
ATOM   4560  C   SER A 286     -17.653  24.771  12.710  1.00 96.36           C  
ATOM   4561  CB  SER A 286     -19.727  25.401  13.963  1.00 96.36           C  
ATOM   4562  HB2 SER A 286     -20.059  26.000  13.115  1.00 96.36           H  
ATOM   4563  HB3 SER A 286     -19.139  26.027  14.634  1.00 96.36           H  
ATOM   4564  O   SER A 286     -17.619  24.743  11.478  1.00 96.36           O  
ATOM   4565  OG  SER A 286     -20.851  24.896  14.655  1.00 96.36           O  
ATOM   4566  HG  SER A 286     -21.412  25.625  14.929  1.00 96.36           H  
ATOM   4567  N   TYR A 287     -16.617  25.184  13.446  1.00 96.58           N  
ATOM   4568  H   TYR A 287     -16.682  25.146  14.453  1.00 96.58           H  
ATOM   4569  CA  TYR A 287     -15.360  25.630  12.848  1.00 96.58           C  
ATOM   4570  HA  TYR A 287     -15.588  26.375  12.086  1.00 96.58           H  
ATOM   4571  C   TYR A 287     -14.619  24.480  12.152  1.00 96.58           C  
ATOM   4572  CB  TYR A 287     -14.490  26.289  13.922  1.00 96.58           C  
ATOM   4573  HB2 TYR A 287     -15.047  27.105  14.383  1.00 96.58           H  
ATOM   4574  HB3 TYR A 287     -14.268  25.551  14.692  1.00 96.58           H  
ATOM   4575  O   TYR A 287     -14.174  24.637  11.016  1.00 96.58           O  
ATOM   4576  CG  TYR A 287     -13.190  26.846  13.381  1.00 96.58           C  
ATOM   4577  CD1 TYR A 287     -11.961  26.391  13.896  1.00 96.58           C  
ATOM   4578  HD1 TYR A 287     -11.951  25.691  14.718  1.00 96.58           H  
ATOM   4579  CD2 TYR A 287     -13.210  27.818  12.362  1.00 96.58           C  
ATOM   4580  HD2 TYR A 287     -14.150  28.186  11.976  1.00 96.58           H  
ATOM   4581  CE1 TYR A 287     -10.750  26.886  13.377  1.00 96.58           C  
ATOM   4582  HE1 TYR A 287      -9.811  26.547  13.790  1.00 96.58           H  
ATOM   4583  CE2 TYR A 287     -12.002  28.317  11.842  1.00 96.58           C  
ATOM   4584  HE2 TYR A 287     -12.009  29.068  11.065  1.00 96.58           H  
ATOM   4585  OH  TYR A 287      -9.607  28.336  11.840  1.00 96.58           O  
ATOM   4586  HH  TYR A 287      -8.855  28.028  12.351  1.00 96.58           H  
ATOM   4587  CZ  TYR A 287     -10.771  27.849  12.344  1.00 96.58           C  
ATOM   4588  N   PHE A 288     -14.570  23.292  12.767  1.00 97.43           N  
ATOM   4589  H   PHE A 288     -14.926  23.218  13.710  1.00 97.43           H  
ATOM   4590  CA  PHE A 288     -14.022  22.090  12.132  1.00 97.43           C  
ATOM   4591  HA  PHE A 288     -12.969  22.262  11.912  1.00 97.43           H  
ATOM   4592  C   PHE A 288     -14.717  21.770  10.801  1.00 97.43           C  
ATOM   4593  CB  PHE A 288     -14.122  20.898  13.091  1.00 97.43           C  
ATOM   4594  HB2 PHE A 288     -15.106  20.884  13.558  1.00 97.43           H  
ATOM   4595  HB3 PHE A 288     -13.389  21.023  13.888  1.00 97.43           H  
ATOM   4596  O   PHE A 288     -14.037  21.574   9.794  1.00 97.43           O  
ATOM   4597  CG  PHE A 288     -13.890  19.564  12.410  1.00 97.43           C  
ATOM   4598  CD1 PHE A 288     -14.969  18.686  12.193  1.00 97.43           C  
ATOM   4599  HD1 PHE A 288     -15.955  18.936  12.555  1.00 97.43           H  
ATOM   4600  CD2 PHE A 288     -12.610  19.234  11.931  1.00 97.43           C  
ATOM   4601  HD2 PHE A 288     -11.784  19.914  12.085  1.00 97.43           H  
ATOM   4602  CE1 PHE A 288     -14.761  17.476  11.513  1.00 97.43           C  
ATOM   4603  HE1 PHE A 288     -15.579  16.787  11.364  1.00 97.43           H  
ATOM   4604  CE2 PHE A 288     -12.409  18.031  11.235  1.00 97.43           C  
ATOM   4605  HE2 PHE A 288     -11.426  17.790  10.858  1.00 97.43           H  
ATOM   4606  CZ  PHE A 288     -13.487  17.153  11.026  1.00 97.43           C  
ATOM   4607  HZ  PHE A 288     -13.354  16.226  10.489  1.00 97.43           H  
ATOM   4608  N   ILE A 289     -16.055  21.775  10.761  1.00 96.32           N  
ATOM   4609  H   ILE A 289     -16.551  21.939  11.626  1.00 96.32           H  
ATOM   4610  CA  ILE A 289     -16.831  21.530   9.536  1.00 96.32           C  
ATOM   4611  HA  ILE A 289     -16.557  20.551   9.144  1.00 96.32           H  
ATOM   4612  C   ILE A 289     -16.475  22.563   8.458  1.00 96.32           C  
ATOM   4613  CB  ILE A 289     -18.350  21.527   9.846  1.00 96.32           C  
ATOM   4614  HB  ILE A 289     -18.587  22.425  10.416  1.00 96.32           H  
ATOM   4615  O   ILE A 289     -16.296  22.197   7.293  1.00 96.32           O  
ATOM   4616  CG1 ILE A 289     -18.733  20.288  10.689  1.00 96.32           C  
ATOM   4617 HG12 ILE A 289     -18.694  19.398  10.062  1.00 96.32           H  
ATOM   4618 HG13 ILE A 289     -18.013  20.151  11.496  1.00 96.32           H  
ATOM   4619  CG2 ILE A 289     -19.186  21.546   8.548  1.00 96.32           C  
ATOM   4620 HG21 ILE A 289     -20.250  21.493   8.777  1.00 96.32           H  
ATOM   4621 HG22 ILE A 289     -18.912  20.705   7.911  1.00 96.32           H  
ATOM   4622 HG23 ILE A 289     -19.027  22.479   8.007  1.00 96.32           H  
ATOM   4623  CD1 ILE A 289     -20.128  20.377  11.322  1.00 96.32           C  
ATOM   4624 HD11 ILE A 289     -20.906  20.384  10.559  1.00 96.32           H  
ATOM   4625 HD12 ILE A 289     -20.286  19.508  11.960  1.00 96.32           H  
ATOM   4626 HD13 ILE A 289     -20.202  21.279  11.930  1.00 96.32           H  
ATOM   4627  N   GLN A 290     -16.331  23.839   8.831  1.00 96.51           N  
ATOM   4628  H   GLN A 290     -16.496  24.082   9.797  1.00 96.51           H  
ATOM   4629  CA  GLN A 290     -15.939  24.903   7.905  1.00 96.51           C  
ATOM   4630  HA  GLN A 290     -16.625  24.880   7.058  1.00 96.51           H  
ATOM   4631  C   GLN A 290     -14.518  24.691   7.359  1.00 96.51           C  
ATOM   4632  CB  GLN A 290     -16.082  26.261   8.606  1.00 96.51           C  
ATOM   4633  HB2 GLN A 290     -17.062  26.315   9.080  1.00 96.51           H  
ATOM   4634  HB3 GLN A 290     -15.320  26.352   9.380  1.00 96.51           H  
ATOM   4635  O   GLN A 290     -14.316  24.779   6.145  1.00 96.51           O  
ATOM   4636  CG  GLN A 290     -15.953  27.437   7.624  1.00 96.51           C  
ATOM   4637  HG2 GLN A 290     -16.751  27.376   6.885  1.00 96.51           H  
ATOM   4638  HG3 GLN A 290     -14.995  27.383   7.106  1.00 96.51           H  
ATOM   4639  CD  GLN A 290     -16.032  28.794   8.320  1.00 96.51           C  
ATOM   4640  NE2 GLN A 290     -16.044  29.882   7.583  1.00 96.51           N  
ATOM   4641 HE21 GLN A 290     -16.079  29.848   6.574  1.00 96.51           H  
ATOM   4642 HE22 GLN A 290     -16.131  30.742   8.105  1.00 96.51           H  
ATOM   4643  OE1 GLN A 290     -16.070  28.913   9.528  1.00 96.51           O  
ATOM   4644  N   CYS A 291     -13.546  24.367   8.220  1.00 96.20           N  
ATOM   4645  H   CYS A 291     -13.764  24.351   9.206  1.00 96.20           H  
ATOM   4646  CA  CYS A 291     -12.178  24.037   7.816  1.00 96.20           C  
ATOM   4647  HA  CYS A 291     -11.757  24.875   7.261  1.00 96.20           H  
ATOM   4648  C   CYS A 291     -12.143  22.819   6.888  1.00 96.20           C  
ATOM   4649  CB  CYS A 291     -11.313  23.783   9.059  1.00 96.20           C  
ATOM   4650  HB2 CYS A 291     -10.375  23.315   8.760  1.00 96.20           H  
ATOM   4651  HB3 CYS A 291     -11.834  23.111   9.740  1.00 96.20           H  
ATOM   4652  O   CYS A 291     -11.539  22.894   5.819  1.00 96.20           O  
ATOM   4653  SG  CYS A 291     -10.945  25.339   9.912  1.00 96.20           S  
ATOM   4654  HG  CYS A 291     -10.273  25.949   8.931  1.00 96.20           H  
ATOM   4655  N   PHE A 292     -12.843  21.741   7.246  1.00 96.40           N  
ATOM   4656  H   PHE A 292     -13.310  21.750   8.141  1.00 96.40           H  
ATOM   4657  CA  PHE A 292     -12.909  20.509   6.462  1.00 96.40           C  
ATOM   4658  HA  PHE A 292     -11.897  20.136   6.306  1.00 96.40           H  
ATOM   4659  C   PHE A 292     -13.519  20.760   5.079  1.00 96.40           C  
ATOM   4660  CB  PHE A 292     -13.691  19.456   7.259  1.00 96.40           C  
ATOM   4661  HB2 PHE A 292     -14.743  19.737   7.305  1.00 96.40           H  
ATOM   4662  HB3 PHE A 292     -13.315  19.440   8.281  1.00 96.40           H  
ATOM   4663  O   PHE A 292     -12.924  20.394   4.065  1.00 96.40           O  
ATOM   4664  CG  PHE A 292     -13.570  18.056   6.695  1.00 96.40           C  
ATOM   4665  CD1 PHE A 292     -14.363  17.657   5.603  1.00 96.40           C  
ATOM   4666  HD1 PHE A 292     -15.068  18.349   5.167  1.00 96.40           H  
ATOM   4667  CD2 PHE A 292     -12.654  17.148   7.259  1.00 96.40           C  
ATOM   4668  HD2 PHE A 292     -12.034  17.448   8.090  1.00 96.40           H  
ATOM   4669  CE1 PHE A 292     -14.239  16.361   5.073  1.00 96.40           C  
ATOM   4670  HE1 PHE A 292     -14.844  16.060   4.230  1.00 96.40           H  
ATOM   4671  CE2 PHE A 292     -12.532  15.852   6.730  1.00 96.40           C  
ATOM   4672  HE2 PHE A 292     -11.818  15.160   7.151  1.00 96.40           H  
ATOM   4673  CZ  PHE A 292     -13.323  15.458   5.637  1.00 96.40           C  
ATOM   4674  HZ  PHE A 292     -13.219  14.464   5.227  1.00 96.40           H  
ATOM   4675  N   LYS A 293     -14.645  21.488   5.013  1.00 94.98           N  
ATOM   4676  H   LYS A 293     -15.084  21.757   5.882  1.00 94.98           H  
ATOM   4677  CA  LYS A 293     -15.275  21.885   3.745  1.00 94.98           C  
ATOM   4678  HA  LYS A 293     -15.433  20.988   3.147  1.00 94.98           H  
ATOM   4679  C   LYS A 293     -14.361  22.771   2.907  1.00 94.98           C  
ATOM   4680  CB  LYS A 293     -16.635  22.547   4.019  1.00 94.98           C  
ATOM   4681  HB2 LYS A 293     -17.224  21.886   4.655  1.00 94.98           H  
ATOM   4682  HB3 LYS A 293     -16.479  23.486   4.549  1.00 94.98           H  
ATOM   4683  O   LYS A 293     -14.269  22.579   1.696  1.00 94.98           O  
ATOM   4684  CG  LYS A 293     -17.421  22.808   2.721  1.00 94.98           C  
ATOM   4685  HG2 LYS A 293     -17.612  21.856   2.226  1.00 94.98           H  
ATOM   4686  HG3 LYS A 293     -16.834  23.439   2.054  1.00 94.98           H  
ATOM   4687  CD  LYS A 293     -18.756  23.513   3.001  1.00 94.98           C  
ATOM   4688  HD2 LYS A 293     -19.346  22.908   3.689  1.00 94.98           H  
ATOM   4689  HD3 LYS A 293     -18.559  24.479   3.465  1.00 94.98           H  
ATOM   4690  CE  LYS A 293     -19.534  23.717   1.692  1.00 94.98           C  
ATOM   4691  HE2 LYS A 293     -18.933  24.332   1.021  1.00 94.98           H  
ATOM   4692  HE3 LYS A 293     -19.669  22.747   1.214  1.00 94.98           H  
ATOM   4693  NZ  LYS A 293     -20.858  24.355   1.919  1.00 94.98           N  
ATOM   4694  HZ1 LYS A 293     -21.349  24.475   1.044  1.00 94.98           H  
ATOM   4695  HZ2 LYS A 293     -21.437  23.784   2.517  1.00 94.98           H  
ATOM   4696  HZ3 LYS A 293     -20.758  25.265   2.346  1.00 94.98           H  
ATOM   4697  N   LYS A 294     -13.662  23.729   3.521  1.00 95.35           N  
ATOM   4698  H   LYS A 294     -13.790  23.851   4.516  1.00 95.35           H  
ATOM   4699  CA  LYS A 294     -12.702  24.585   2.810  1.00 95.35           C  
ATOM   4700  HA  LYS A 294     -13.208  25.012   1.944  1.00 95.35           H  
ATOM   4701  C   LYS A 294     -11.518  23.777   2.272  1.00 95.35           C  
ATOM   4702  CB  LYS A 294     -12.255  25.732   3.730  1.00 95.35           C  
ATOM   4703  HB2 LYS A 294     -13.139  26.253   4.097  1.00 95.35           H  
ATOM   4704  HB3 LYS A 294     -11.718  25.323   4.586  1.00 95.35           H  
ATOM   4705  O   LYS A 294     -11.062  24.085   1.170  1.00 95.35           O  
ATOM   4706  CG  LYS A 294     -11.353  26.746   3.002  1.00 95.35           C  
ATOM   4707  HG2 LYS A 294     -10.439  26.250   2.675  1.00 95.35           H  
ATOM   4708  HG3 LYS A 294     -11.878  27.132   2.129  1.00 95.35           H  
ATOM   4709  CD  LYS A 294     -10.967  27.917   3.918  1.00 95.35           C  
ATOM   4710  HD2 LYS A 294     -10.470  27.525   4.805  1.00 95.35           H  
ATOM   4711  HD3 LYS A 294     -11.869  28.447   4.223  1.00 95.35           H  
ATOM   4712  CE  LYS A 294     -10.021  28.880   3.184  1.00 95.35           C  
ATOM   4713  HE2 LYS A 294      -9.144  28.323   2.857  1.00 95.35           H  
ATOM   4714  HE3 LYS A 294     -10.526  29.258   2.294  1.00 95.35           H  
ATOM   4715  NZ  LYS A 294      -9.598  30.018   4.044  1.00 95.35           N  
ATOM   4716  HZ1 LYS A 294     -10.391  30.567   4.344  1.00 95.35           H  
ATOM   4717  HZ2 LYS A 294      -8.972  30.631   3.542  1.00 95.35           H  
ATOM   4718  HZ3 LYS A 294      -9.109  29.690   4.864  1.00 95.35           H  
ATOM   4719  N   TYR A 295     -11.052  22.772   3.014  1.00 94.70           N  
ATOM   4720  H   TYR A 295     -11.465  22.618   3.922  1.00 94.70           H  
ATOM   4721  CA  TYR A 295      -9.890  21.956   2.667  1.00 94.70           C  
ATOM   4722  HA  TYR A 295      -9.132  22.610   2.235  1.00 94.70           H  
ATOM   4723  C   TYR A 295     -10.221  20.901   1.601  1.00 94.70           C  
ATOM   4724  CB  TYR A 295      -9.290  21.353   3.946  1.00 94.70           C  
ATOM   4725  HB2 TYR A 295      -9.919  20.540   4.308  1.00 94.70           H  
ATOM   4726  HB3 TYR A 295      -9.271  22.117   4.723  1.00 94.70           H  
ATOM   4727  O   TYR A 295      -9.708  20.996   0.490  1.00 94.70           O  
ATOM   4728  CG  TYR A 295      -7.872  20.860   3.763  1.00 94.70           C  
ATOM   4729  CD1 TYR A 295      -7.620  19.513   3.443  1.00 94.70           C  
ATOM   4730  HD1 TYR A 295      -8.433  18.813   3.319  1.00 94.70           H  
ATOM   4731  CD2 TYR A 295      -6.799  21.760   3.916  1.00 94.70           C  
ATOM   4732  HD2 TYR A 295      -6.991  22.793   4.164  1.00 94.70           H  
ATOM   4733  CE1 TYR A 295      -6.295  19.068   3.276  1.00 94.70           C  
ATOM   4734  HE1 TYR A 295      -6.090  18.042   3.008  1.00 94.70           H  
ATOM   4735  CE2 TYR A 295      -5.473  21.317   3.752  1.00 94.70           C  
ATOM   4736  HE2 TYR A 295      -4.649  22.005   3.872  1.00 94.70           H  
ATOM   4737  OH  TYR A 295      -3.946  19.541   3.244  1.00 94.70           O  
ATOM   4738  HH  TYR A 295      -3.301  20.246   3.336  1.00 94.70           H  
ATOM   4739  CZ  TYR A 295      -5.220  19.967   3.428  1.00 94.70           C  
ATOM   4740  N   PHE A 296     -11.145  19.975   1.887  1.00 91.12           N  
ATOM   4741  H   PHE A 296     -11.560  19.980   2.807  1.00 91.12           H  
ATOM   4742  CA  PHE A 296     -11.487  18.848   1.004  1.00 91.12           C  
ATOM   4743  HA  PHE A 296     -10.585  18.582   0.453  1.00 91.12           H  
ATOM   4744  C   PHE A 296     -12.561  19.152  -0.048  1.00 91.12           C  
ATOM   4745  CB  PHE A 296     -11.895  17.632   1.844  1.00 91.12           C  
ATOM   4746  HB2 PHE A 296     -12.252  16.845   1.180  1.00 91.12           H  
ATOM   4747  HB3 PHE A 296     -12.723  17.905   2.499  1.00 91.12           H  
ATOM   4748  O   PHE A 296     -12.861  18.313  -0.898  1.00 91.12           O  
ATOM   4749  CG  PHE A 296     -10.763  17.046   2.657  1.00 91.12           C  
ATOM   4750  CD1 PHE A 296      -9.687  16.414   2.009  1.00 91.12           C  
ATOM   4751  HD1 PHE A 296      -9.668  16.331   0.932  1.00 91.12           H  
ATOM   4752  CD2 PHE A 296     -10.785  17.118   4.059  1.00 91.12           C  
ATOM   4753  HD2 PHE A 296     -11.609  17.598   4.566  1.00 91.12           H  
ATOM   4754  CE1 PHE A 296      -8.634  15.870   2.758  1.00 91.12           C  
ATOM   4755  HE1 PHE A 296      -7.805  15.391   2.257  1.00 91.12           H  
ATOM   4756  CE2 PHE A 296      -9.745  16.543   4.808  1.00 91.12           C  
ATOM   4757  HE2 PHE A 296      -9.781  16.577   5.887  1.00 91.12           H  
ATOM   4758  CZ  PHE A 296      -8.663  15.926   4.158  1.00 91.12           C  
ATOM   4759  HZ  PHE A 296      -7.860  15.483   4.728  1.00 91.12           H  
ATOM   4760  N   LYS A 297     -13.168  20.346   0.010  1.00 90.50           N  
ATOM   4761  H   LYS A 297     -12.885  20.960   0.761  1.00 90.50           H  
ATOM   4762  CA  LYS A 297     -14.285  20.782  -0.853  1.00 90.50           C  
ATOM   4763  HA  LYS A 297     -14.589  21.773  -0.516  1.00 90.50           H  
ATOM   4764  C   LYS A 297     -15.565  19.948  -0.697  1.00 90.50           C  
ATOM   4765  CB  LYS A 297     -13.833  20.942  -2.318  1.00 90.50           C  
ATOM   4766  HB2 LYS A 297     -13.711  19.955  -2.764  1.00 90.50           H  
ATOM   4767  HB3 LYS A 297     -14.620  21.454  -2.872  1.00 90.50           H  
ATOM   4768  O   LYS A 297     -16.450  20.022  -1.541  1.00 90.50           O  
ATOM   4769  CG  LYS A 297     -12.521  21.723  -2.501  1.00 90.50           C  
ATOM   4770  HG2 LYS A 297     -12.333  21.835  -3.569  1.00 90.50           H  
ATOM   4771  HG3 LYS A 297     -11.696  21.152  -2.075  1.00 90.50           H  
ATOM   4772  CD  LYS A 297     -12.528  23.118  -1.869  1.00 90.50           C  
ATOM   4773  HD2 LYS A 297     -12.659  23.028  -0.790  1.00 90.50           H  
ATOM   4774  HD3 LYS A 297     -13.338  23.713  -2.290  1.00 90.50           H  
ATOM   4775  CE  LYS A 297     -11.176  23.767  -2.167  1.00 90.50           C  
ATOM   4776  HE2 LYS A 297     -10.393  23.069  -1.869  1.00 90.50           H  
ATOM   4777  HE3 LYS A 297     -11.086  23.932  -3.241  1.00 90.50           H  
ATOM   4778  NZ  LYS A 297     -11.003  25.034  -1.426  1.00 90.50           N  
ATOM   4779  HZ1 LYS A 297     -11.736  25.692  -1.648  1.00 90.50           H  
ATOM   4780  HZ2 LYS A 297     -11.016  24.822  -0.439  1.00 90.50           H  
ATOM   4781  HZ3 LYS A 297     -10.101  25.435  -1.639  1.00 90.50           H  
ATOM   4782  N   THR A 298     -15.697  19.227   0.415  1.00 86.57           N  
ATOM   4783  H   THR A 298     -14.923  19.218   1.063  1.00 86.57           H  
ATOM   4784  CA  THR A 298     -16.890  18.460   0.800  1.00 86.57           C  
ATOM   4785  HA  THR A 298     -17.765  18.902   0.323  1.00 86.57           H  
ATOM   4786  C   THR A 298     -17.098  18.519   2.313  1.00 86.57           C  
ATOM   4787  CB  THR A 298     -16.786  17.014   0.298  1.00 86.57           C  
ATOM   4788  HB  THR A 298     -16.565  17.028  -0.770  1.00 86.57           H  
ATOM   4789  O   THR A 298     -16.164  18.821   3.050  1.00 86.57           O  
ATOM   4790  CG2 THR A 298     -15.730  16.170   1.011  1.00 86.57           C  
ATOM   4791 HG21 THR A 298     -15.691  15.180   0.557  1.00 86.57           H  
ATOM   4792 HG22 THR A 298     -14.750  16.635   0.904  1.00 86.57           H  
ATOM   4793 HG23 THR A 298     -15.974  16.064   2.069  1.00 86.57           H  
ATOM   4794  OG1 THR A 298     -18.033  16.396   0.484  1.00 86.57           O  
ATOM   4795  HG1 THR A 298     -17.991  15.558   0.018  1.00 86.57           H  
ATOM   4796  N   THR A 299     -18.315  18.282   2.805  1.00 89.42           N  
ATOM   4797  H   THR A 299     -18.992  17.861   2.185  1.00 89.42           H  
ATOM   4798  CA  THR A 299     -18.579  18.292   4.258  1.00 89.42           C  
ATOM   4799  HA  THR A 299     -17.960  19.072   4.702  1.00 89.42           H  
ATOM   4800  C   THR A 299     -18.188  16.958   4.907  1.00 89.42           C  
ATOM   4801  CB  THR A 299     -20.037  18.633   4.603  1.00 89.42           C  
ATOM   4802  HB  THR A 299     -20.074  18.844   5.672  1.00 89.42           H  
ATOM   4803  O   THR A 299     -18.215  15.940   4.213  1.00 89.42           O  
ATOM   4804  CG2 THR A 299     -20.562  19.871   3.880  1.00 89.42           C  
ATOM   4805 HG21 THR A 299     -20.596  19.701   2.804  1.00 89.42           H  
ATOM   4806 HG22 THR A 299     -19.911  20.716   4.104  1.00 89.42           H  
ATOM   4807 HG23 THR A 299     -21.569  20.091   4.236  1.00 89.42           H  
ATOM   4808  OG1 THR A 299     -20.909  17.552   4.375  1.00 89.42           O  
ATOM   4809  HG1 THR A 299     -21.069  17.417   3.438  1.00 89.42           H  
ATOM   4810  N   PRO A 300     -17.895  16.909   6.224  1.00 90.22           N  
ATOM   4811  CA  PRO A 300     -17.651  15.645   6.924  1.00 90.22           C  
ATOM   4812  HA  PRO A 300     -16.727  15.208   6.545  1.00 90.22           H  
ATOM   4813  C   PRO A 300     -18.788  14.627   6.758  1.00 90.22           C  
ATOM   4814  CB  PRO A 300     -17.460  16.024   8.397  1.00 90.22           C  
ATOM   4815  HB2 PRO A 300     -18.420  16.050   8.913  1.00 90.22           H  
ATOM   4816  HB3 PRO A 300     -16.775  15.345   8.906  1.00 90.22           H  
ATOM   4817  O   PRO A 300     -18.531  13.464   6.476  1.00 90.22           O  
ATOM   4818  CG  PRO A 300     -16.898  17.439   8.316  1.00 90.22           C  
ATOM   4819  HG2 PRO A 300     -15.832  17.392   8.095  1.00 90.22           H  
ATOM   4820  HG3 PRO A 300     -17.070  17.999   9.235  1.00 90.22           H  
ATOM   4821  CD  PRO A 300     -17.657  18.030   7.127  1.00 90.22           C  
ATOM   4822  HD2 PRO A 300     -18.613  18.429   7.466  1.00 90.22           H  
ATOM   4823  HD3 PRO A 300     -17.059  18.812   6.659  1.00 90.22           H  
ATOM   4824  N   SER A 301     -20.049  15.060   6.861  1.00 86.28           N  
ATOM   4825  H   SER A 301     -20.226  16.012   7.147  1.00 86.28           H  
ATOM   4826  CA  SER A 301     -21.212  14.170   6.715  1.00 86.28           C  
ATOM   4827  HA  SER A 301     -21.113  13.336   7.410  1.00 86.28           H  
ATOM   4828  C   SER A 301     -21.333  13.594   5.309  1.00 86.28           C  
ATOM   4829  CB  SER A 301     -22.507  14.918   7.033  1.00 86.28           C  
ATOM   4830  HB2 SER A 301     -22.695  15.674   6.271  1.00 86.28           H  
ATOM   4831  HB3 SER A 301     -23.334  14.208   7.042  1.00 86.28           H  
ATOM   4832  O   SER A 301     -21.694  12.434   5.145  1.00 86.28           O  
ATOM   4833  OG  SER A 301     -22.409  15.545   8.296  1.00 86.28           O  
ATOM   4834  HG  SER A 301     -23.293  15.739   8.617  1.00 86.28           H  
ATOM   4835  N   THR A 302     -21.028  14.403   4.293  1.00 80.22           N  
ATOM   4836  H   THR A 302     -20.756  15.356   4.489  1.00 80.22           H  
ATOM   4837  CA  THR A 302     -20.958  13.929   2.912  1.00 80.22           C  
ATOM   4838  HA  THR A 302     -21.879  13.401   2.665  1.00 80.22           H  
ATOM   4839  C   THR A 302     -19.815  12.927   2.771  1.00 80.22           C  
ATOM   4840  CB  THR A 302     -20.796  15.105   1.942  1.00 80.22           C  
ATOM   4841  HB  THR A 302     -19.828  15.575   2.115  1.00 80.22           H  
ATOM   4842  O   THR A 302     -20.060  11.832   2.298  1.00 80.22           O  
ATOM   4843  CG2 THR A 302     -20.895  14.671   0.491  1.00 80.22           C  
ATOM   4844 HG21 THR A 302     -21.783  14.062   0.321  1.00 80.22           H  
ATOM   4845 HG22 THR A 302     -20.907  15.542  -0.165  1.00 80.22           H  
ATOM   4846 HG23 THR A 302     -20.005  14.082   0.274  1.00 80.22           H  
ATOM   4847  OG1 THR A 302     -21.798  16.079   2.137  1.00 80.22           O  
ATOM   4848  HG1 THR A 302     -22.582  15.749   1.692  1.00 80.22           H  
ATOM   4849  N   PHE A 303     -18.616  13.253   3.270  1.00 81.17           N  
ATOM   4850  H   PHE A 303     -18.507  14.162   3.697  1.00 81.17           H  
ATOM   4851  CA  PHE A 303     -17.431  12.387   3.235  1.00 81.17           C  
ATOM   4852  HA  PHE A 303     -17.144  12.232   2.195  1.00 81.17           H  
ATOM   4853  C   PHE A 303     -17.667  10.998   3.852  1.00 81.17           C  
ATOM   4854  CB  PHE A 303     -16.273  13.109   3.942  1.00 81.17           C  
ATOM   4855  HB2 PHE A 303     -16.177  14.108   3.517  1.00 81.17           H  
ATOM   4856  HB3 PHE A 303     -16.507  13.229   5.000  1.00 81.17           H  
ATOM   4857  O   PHE A 303     -17.234  10.007   3.277  1.00 81.17           O  
ATOM   4858  CG  PHE A 303     -14.934  12.407   3.834  1.00 81.17           C  
ATOM   4859  CD1 PHE A 303     -14.625  11.326   4.683  1.00 81.17           C  
ATOM   4860  HD1 PHE A 303     -15.348  10.975   5.405  1.00 81.17           H  
ATOM   4861  CD2 PHE A 303     -13.987  12.842   2.890  1.00 81.17           C  
ATOM   4862  HD2 PHE A 303     -14.208  13.677   2.241  1.00 81.17           H  
ATOM   4863  CE1 PHE A 303     -13.393  10.663   4.564  1.00 81.17           C  
ATOM   4864  HE1 PHE A 303     -13.178   9.812   5.193  1.00 81.17           H  
ATOM   4865  CE2 PHE A 303     -12.742  12.197   2.795  1.00 81.17           C  
ATOM   4866  HE2 PHE A 303     -12.006  12.547   2.087  1.00 81.17           H  
ATOM   4867  CZ  PHE A 303     -12.453  11.094   3.615  1.00 81.17           C  
ATOM   4868  HZ  PHE A 303     -11.510  10.577   3.517  1.00 81.17           H  
ATOM   4869  N   ILE A 304     -18.366  10.911   4.993  1.00 77.81           N  
ATOM   4870  H   ILE A 304     -18.654  11.769   5.443  1.00 77.81           H  
ATOM   4871  CA  ILE A 304     -18.669   9.628   5.657  1.00 77.81           C  
ATOM   4872  HA  ILE A 304     -17.734   9.105   5.861  1.00 77.81           H  
ATOM   4873  C   ILE A 304     -19.495   8.711   4.751  1.00 77.81           C  
ATOM   4874  CB  ILE A 304     -19.410   9.851   6.997  1.00 77.81           C  
ATOM   4875  HB  ILE A 304     -20.254  10.516   6.813  1.00 77.81           H  
ATOM   4876  O   ILE A 304     -19.186   7.527   4.659  1.00 77.81           O  
ATOM   4877  CG1 ILE A 304     -18.483  10.498   8.050  1.00 77.81           C  
ATOM   4878 HG12 ILE A 304     -17.931  11.324   7.601  1.00 77.81           H  
ATOM   4879 HG13 ILE A 304     -17.752   9.765   8.393  1.00 77.81           H  
ATOM   4880  CG2 ILE A 304     -19.955   8.525   7.570  1.00 77.81           C  
ATOM   4881 HG21 ILE A 304     -20.475   8.680   8.515  1.00 77.81           H  
ATOM   4882 HG22 ILE A 304     -20.678   8.066   6.897  1.00 77.81           H  
ATOM   4883 HG23 ILE A 304     -19.125   7.836   7.728  1.00 77.81           H  
ATOM   4884  CD1 ILE A 304     -19.259  11.041   9.263  1.00 77.81           C  
ATOM   4885 HD11 ILE A 304     -18.583  11.534   9.961  1.00 77.81           H  
ATOM   4886 HD12 ILE A 304     -19.749  10.235   9.808  1.00 77.81           H  
ATOM   4887 HD13 ILE A 304     -20.006  11.763   8.932  1.00 77.81           H  
ATOM   4888  N   LYS A 305     -20.535   9.241   4.091  1.00 71.75           N  
ATOM   4889  H   LYS A 305     -20.700  10.235   4.163  1.00 71.75           H  
ATOM   4890  CA  LYS A 305     -21.396   8.438   3.206  1.00 71.75           C  
ATOM   4891  HA  LYS A 305     -21.844   7.615   3.764  1.00 71.75           H  
ATOM   4892  C   LYS A 305     -20.581   7.776   2.103  1.00 71.75           C  
ATOM   4893  CB  LYS A 305     -22.505   9.293   2.588  1.00 71.75           C  
ATOM   4894  HB2 LYS A 305     -23.023   8.692   1.841  1.00 71.75           H  
ATOM   4895  HB3 LYS A 305     -22.069  10.157   2.087  1.00 71.75           H  
ATOM   4896  O   LYS A 305     -20.779   6.613   1.817  1.00 71.75           O  
ATOM   4897  CG  LYS A 305     -23.522   9.748   3.639  1.00 71.75           C  
ATOM   4898  HG2 LYS A 305     -23.031  10.362   4.394  1.00 71.75           H  
ATOM   4899  HG3 LYS A 305     -23.956   8.873   4.122  1.00 71.75           H  
ATOM   4900  CD  LYS A 305     -24.632  10.556   2.964  1.00 71.75           C  
ATOM   4901  HD2 LYS A 305     -25.112   9.925   2.217  1.00 71.75           H  
ATOM   4902  HD3 LYS A 305     -24.199  11.427   2.472  1.00 71.75           H  
ATOM   4903  CE  LYS A 305     -25.656  10.997   4.011  1.00 71.75           C  
ATOM   4904  HE2 LYS A 305     -25.176  11.692   4.700  1.00 71.75           H  
ATOM   4905  HE3 LYS A 305     -25.959  10.115   4.575  1.00 71.75           H  
ATOM   4906  NZ  LYS A 305     -26.837  11.612   3.361  1.00 71.75           N  
ATOM   4907  HZ1 LYS A 305     -27.255  10.937   2.737  1.00 71.75           H  
ATOM   4908  HZ2 LYS A 305     -26.569  12.416   2.811  1.00 71.75           H  
ATOM   4909  HZ3 LYS A 305     -27.531  11.873   4.047  1.00 71.75           H  
ATOM   4910  N   MET A 306     -19.595   8.492   1.577  1.00 63.82           N  
ATOM   4911  H   MET A 306     -19.496   9.453   1.871  1.00 63.82           H  
ATOM   4912  CA  MET A 306     -18.712   7.986   0.529  1.00 63.82           C  
ATOM   4913  HA  MET A 306     -19.316   7.636  -0.308  1.00 63.82           H  
ATOM   4914  C   MET A 306     -17.795   6.837   0.974  1.00 63.82           C  
ATOM   4915  CB  MET A 306     -17.773   9.099   0.055  1.00 63.82           C  
ATOM   4916  HB2 MET A 306     -16.884   9.091   0.685  1.00 63.82           H  
ATOM   4917  HB3 MET A 306     -17.432   8.801  -0.937  1.00 63.82           H  
ATOM   4918  O   MET A 306     -17.216   6.161   0.134  1.00 63.82           O  
ATOM   4919  CG  MET A 306     -18.270  10.554   0.085  1.00 63.82           C  
ATOM   4920  HG2 MET A 306     -17.460  11.220  -0.213  1.00 63.82           H  
ATOM   4921  HG3 MET A 306     -18.394  10.778   1.144  1.00 63.82           H  
ATOM   4922  SD  MET A 306     -19.804  11.055  -0.729  1.00 63.82           S  
ATOM   4923  CE  MET A 306     -19.493  12.551  -1.706  1.00 63.82           C  
ATOM   4924  HE1 MET A 306     -19.210  12.297  -2.727  1.00 63.82           H  
ATOM   4925  HE2 MET A 306     -18.713  13.152  -1.237  1.00 63.82           H  
ATOM   4926  HE3 MET A 306     -20.417  13.126  -1.777  1.00 63.82           H  
ATOM   4927  N   ALA A 307     -17.531   6.732   2.278  1.00 60.45           N  
ATOM   4928  H   ALA A 307     -18.072   7.290   2.923  1.00 60.45           H  
ATOM   4929  CA  ALA A 307     -16.435   5.940   2.821  1.00 60.45           C  
ATOM   4930  HA  ALA A 307     -15.741   5.675   2.023  1.00 60.45           H  
ATOM   4931  C   ALA A 307     -16.881   4.619   3.468  1.00 60.45           C  
ATOM   4932  CB  ALA A 307     -15.701   6.839   3.821  1.00 60.45           C  
ATOM   4933  HB1 ALA A 307     -16.389   7.162   4.602  1.00 60.45           H  
ATOM   4934  HB2 ALA A 307     -14.896   6.263   4.276  1.00 60.45           H  
ATOM   4935  HB3 ALA A 307     -15.293   7.712   3.311  1.00 60.45           H  
ATOM   4936  O   ALA A 307     -16.032   3.762   3.687  1.00 60.45           O  
ATOM   4937  N   ASN A 308     -18.170   4.488   3.802  1.00 57.43           N  
ATOM   4938  H   ASN A 308     -18.805   5.215   3.504  1.00 57.43           H
[truncated: 193,924 more chars]
