# Supplementary material for: HilE represses the activity of the Salmonella virulence regulator HilD via a mechanism distinct from that of intestinal long-chain fatty acids
Source: J Biol Chem. 2023 Oct 27;299(12):105387. doi: 10.1016/j.jbc.2023.105387 (PMC10696396; doi:10.1016/j.jbc.2023.105387)
Supplement: Dataset S3 [file mmc4.zip › S6 Dataset/ranked_13.pdb]

ATOM      1  N   MET A   1      92.913  40.523 -21.867  1.00 21.77           N  
ATOM      2  H   MET A   1      91.940  40.783 -21.937  1.00 21.77           H  
ATOM      3  H2  MET A   1      93.462  41.280 -21.485  1.00 21.77           H  
ATOM      4  H3  MET A   1      92.948  39.755 -21.212  1.00 21.77           H  
ATOM      5  CA  MET A   1      93.431  40.073 -23.179  1.00 21.77           C  
ATOM      6  HA  MET A   1      93.375  40.921 -23.863  1.00 21.77           H  
ATOM      7  C   MET A   1      92.460  39.039 -23.735  1.00 21.77           C  
ATOM      8  CB  MET A   1      94.909  39.642 -23.107  1.00 21.77           C  
ATOM      9  HB2 MET A   1      95.018  38.710 -22.553  1.00 21.77           H  
ATOM     10  HB3 MET A   1      95.457  40.412 -22.564  1.00 21.77           H  
ATOM     11  O   MET A   1      91.519  39.453 -24.393  1.00 21.77           O  
ATOM     12  CG  MET A   1      95.581  39.478 -24.473  1.00 21.77           C  
ATOM     13  HG2 MET A   1      96.659  39.444 -24.316  1.00 21.77           H  
ATOM     14  HG3 MET A   1      95.362  40.364 -25.070  1.00 21.77           H  
ATOM     15  SD  MET A   1      95.120  38.009 -25.433  1.00 21.77           S  
ATOM     16  CE  MET A   1      95.897  36.695 -24.444  1.00 21.77           C  
ATOM     17  HE1 MET A   1      95.766  35.737 -24.948  1.00 21.77           H  
ATOM     18  HE2 MET A   1      96.962  36.900 -24.337  1.00 21.77           H  
ATOM     19  HE3 MET A   1      95.437  36.642 -23.457  1.00 21.77           H  
ATOM     20  N   GLU A   2      92.563  37.753 -23.384  1.00 18.89           N  
ATOM     21  H   GLU A   2      93.397  37.470 -22.890  1.00 18.89           H  
ATOM     22  CA  GLU A   2      91.356  36.957 -23.075  1.00 18.89           C  
ATOM     23  HA  GLU A   2      90.636  37.657 -22.651  1.00 18.89           H  
ATOM     24  C   GLU A   2      90.587  36.327 -24.262  1.00 18.89           C  
ATOM     25  CB  GLU A   2      91.616  35.934 -21.940  1.00 18.89           C  
ATOM     26  HB2 GLU A   2      90.653  35.694 -21.489  1.00 18.89           H  
ATOM     27  HB3 GLU A   2      92.000  35.018 -22.390  1.00 18.89           H  
ATOM     28  O   GLU A   2      89.852  35.375 -24.027  1.00 18.89           O  
ATOM     29  CG  GLU A   2      92.584  36.314 -20.799  1.00 18.89           C  
ATOM     30  HG2 GLU A   2      93.576  35.979 -21.101  1.00 18.89           H  
ATOM     31  HG3 GLU A   2      92.312  35.758 -19.902  1.00 18.89           H  
ATOM     32  CD  GLU A   2      92.653  37.810 -20.474  1.00 18.89           C  
ATOM     33  OE1 GLU A   2      93.778  38.353 -20.487  1.00 18.89           O  
ATOM     34  OE2 GLU A   2      91.631  38.529 -20.492  1.00 18.89           O  
ATOM     35  N   ASN A   3      90.740  36.841 -25.497  1.00 21.17           N  
ATOM     36  H   ASN A   3      91.409  37.597 -25.538  1.00 21.17           H  
ATOM     37  CA  ASN A   3      89.773  36.839 -26.627  1.00 21.17           C  
ATOM     38  HA  ASN A   3      89.357  37.845 -26.670  1.00 21.17           H  
ATOM     39  C   ASN A   3      88.530  35.920 -26.580  1.00 21.17           C  
ATOM     40  CB  ASN A   3      90.533  36.563 -27.956  1.00 21.17           C  
ATOM     41  HB2 ASN A   3      91.558  36.256 -27.749  1.00 21.17           H  
ATOM     42  HB3 ASN A   3      90.051  35.742 -28.488  1.00 21.17           H  
ATOM     43  O   ASN A   3      87.444  36.335 -26.966  1.00 21.17           O  
ATOM     44  CG  ASN A   3      90.581  37.733 -28.928  1.00 21.17           C  
ATOM     45  ND2 ASN A   3      91.028  37.502 -30.140  1.00 21.17           N  
ATOM     46 HD21 ASN A   3      91.041  38.300 -30.758  1.00 21.17           H  
ATOM     47 HD22 ASN A   3      91.305  36.573 -30.424  1.00 21.17           H  
ATOM     48  OD1 ASN A   3      90.255  38.865 -28.631  1.00 21.17           O  
ATOM     49  N   VAL A   4      88.702  34.633 -26.297  1.00 20.36           N  
ATOM     50  H   VAL A   4      89.500  34.416 -25.717  1.00 20.36           H  
ATOM     51  CA  VAL A   4      88.132  33.554 -27.113  1.00 20.36           C  
ATOM     52  HA  VAL A   4      87.933  33.968 -28.102  1.00 20.36           H  
ATOM     53  C   VAL A   4      86.785  33.019 -26.608  1.00 20.36           C  
ATOM     54  CB  VAL A   4      89.155  32.397 -27.286  1.00 20.36           C  
ATOM     55  HB  VAL A   4      89.047  31.698 -26.456  1.00 20.36           H  
ATOM     56  O   VAL A   4      86.468  31.868 -26.891  1.00 20.36           O  
ATOM     57  CG1 VAL A   4      88.937  31.642 -28.608  1.00 20.36           C  
ATOM     58 HG11 VAL A   4      87.935  31.218 -28.667  1.00 20.36           H  
ATOM     59 HG12 VAL A   4      89.648  30.820 -28.688  1.00 20.36           H  
ATOM     60 HG13 VAL A   4      89.077  32.318 -29.451  1.00 20.36           H  
ATOM     61  CG2 VAL A   4      90.630  32.840 -27.303  1.00 20.36           C  
ATOM     62 HG21 VAL A   4      90.910  33.281 -26.347  1.00 20.36           H  
ATOM     63 HG22 VAL A   4      91.273  31.974 -27.461  1.00 20.36           H  
ATOM     64 HG23 VAL A   4      90.800  33.556 -28.107  1.00 20.36           H  
ATOM     65  N   THR A   5      86.032  33.740 -25.773  1.00 21.96           N  
ATOM     66  H   THR A   5      86.251  34.712 -25.609  1.00 21.96           H  
ATOM     67  CA  THR A   5      85.080  33.071 -24.862  1.00 21.96           C  
ATOM     68  HA  THR A   5      85.706  32.396 -24.278  1.00 21.96           H  
ATOM     69  C   THR A   5      84.048  32.158 -25.547  1.00 21.96           C  
ATOM     70  CB  THR A   5      84.394  34.015 -23.858  1.00 21.96           C  
ATOM     71  HB  THR A   5      83.312  33.906 -23.931  1.00 21.96           H  
ATOM     72  O   THR A   5      83.574  32.412 -26.651  1.00 21.96           O  
ATOM     73  CG2 THR A   5      84.836  33.684 -22.430  1.00 21.96           C  
ATOM     74 HG21 THR A   5      84.568  32.656 -22.184  1.00 21.96           H  
ATOM     75 HG22 THR A   5      84.338  34.353 -21.729  1.00 21.96           H  
ATOM     76 HG23 THR A   5      85.914  33.812 -22.339  1.00 21.96           H  
ATOM     77  OG1 THR A   5      84.729  35.365 -24.070  1.00 21.96           O  
ATOM     78  HG1 THR A   5      84.112  35.914 -23.581  1.00 21.96           H  
ATOM     79  N   PHE A   6      83.752  31.054 -24.847  1.00 20.53           N  
ATOM     80  H   PHE A   6      84.154  31.000 -23.922  1.00 20.53           H  
ATOM     81  CA  PHE A   6      83.161  29.806 -25.345  1.00 20.53           C  
ATOM     82  HA  PHE A   6      83.791  29.469 -26.168  1.00 20.53           H  
ATOM     83  C   PHE A   6      81.731  29.881 -25.933  1.00 20.53           C  
ATOM     84  CB  PHE A   6      83.258  28.752 -24.215  1.00 20.53           C  
ATOM     85  HB2 PHE A   6      82.392  28.090 -24.234  1.00 20.53           H  
ATOM     86  HB3 PHE A   6      83.211  29.251 -23.247  1.00 20.53           H  
ATOM     87  O   PHE A   6      81.048  30.897 -25.934  1.00 20.53           O  
ATOM     88  CG  PHE A   6      84.497  27.873 -24.260  1.00 20.53           C  
ATOM     89  CD1 PHE A   6      84.459  26.629 -24.921  1.00 20.53           C  
ATOM     90  HD1 PHE A   6      83.549  26.292 -25.395  1.00 20.53           H  
ATOM     91  CD2 PHE A   6      85.679  28.276 -23.611  1.00 20.53           C  
ATOM     92  HD2 PHE A   6      85.721  29.223 -23.095  1.00 20.53           H  
ATOM     93  CE1 PHE A   6      85.596  25.801 -24.946  1.00 20.53           C  
ATOM     94  HE1 PHE A   6      85.564  24.849 -25.455  1.00 20.53           H  
ATOM     95  CE2 PHE A   6      86.813  27.444 -23.626  1.00 20.53           C  
ATOM     96  HE2 PHE A   6      87.719  27.757 -23.129  1.00 20.53           H  
ATOM     97  CZ  PHE A   6      86.774  26.208 -24.297  1.00 20.53           C  
ATOM     98  HZ  PHE A   6      87.648  25.575 -24.312  1.00 20.53           H  
ATOM     99  N   VAL A   7      81.317  28.716 -26.445  1.00 21.24           N  
ATOM    100  H   VAL A   7      81.936  27.943 -26.249  1.00 21.24           H  
ATOM    101  CA  VAL A   7      80.288  28.428 -27.459  1.00 21.24           C  
ATOM    102  HA  VAL A   7      80.563  28.992 -28.350  1.00 21.24           H  
ATOM    103  C   VAL A   7      78.844  28.829 -27.094  1.00 21.24           C  
ATOM    104  CB  VAL A   7      80.368  26.921 -27.805  1.00 21.24           C  
ATOM    105  HB  VAL A   7      80.055  26.341 -26.937  1.00 21.24           H  
ATOM    106  O   VAL A   7      78.399  28.692 -25.962  1.00 21.24           O  
ATOM    107  CG1 VAL A   7      79.476  26.525 -28.991  1.00 21.24           C  
ATOM    108 HG11 VAL A   7      79.632  25.475 -29.238  1.00 21.24           H  
ATOM    109 HG12 VAL A   7      78.424  26.647 -28.731  1.00 21.24           H  
ATOM    110 HG13 VAL A   7      79.717  27.133 -29.863  1.00 21.24           H  
ATOM    111  CG2 VAL A   7      81.799  26.488 -28.177  1.00 21.24           C  
ATOM    112 HG21 VAL A   7      82.481  26.598 -27.333  1.00 21.24           H  
ATOM    113 HG22 VAL A   7      81.809  25.438 -28.467  1.00 21.24           H  
ATOM    114 HG23 VAL A   7      82.166  27.088 -29.009  1.00 21.24           H  
ATOM    115  N   SER A   8      78.089  29.241 -28.122  1.00 21.39           N  
ATOM    116  H   SER A   8      78.559  29.292 -29.015  1.00 21.39           H  
ATOM    117  CA  SER A   8      76.772  29.900 -28.058  1.00 21.39           C  
ATOM    118  HA  SER A   8      76.841  30.739 -27.367  1.00 21.39           H  
ATOM    119  C   SER A   8      75.561  29.055 -27.618  1.00 21.39           C  
ATOM    120  CB  SER A   8      76.493  30.452 -29.470  1.00 21.39           C  
ATOM    121  HB2 SER A   8      77.165  31.288 -29.662  1.00 21.39           H  
ATOM    122  HB3 SER A   8      76.692  29.675 -30.208  1.00 21.39           H  
ATOM    123  O   SER A   8      74.652  29.585 -26.988  1.00 21.39           O  
ATOM    124  OG  SER A   8      75.160  30.880 -29.650  1.00 21.39           O  
ATOM    125  HG  SER A   8      74.839  31.284 -28.840  1.00 21.39           H  
ATOM    126  N   ASN A   9      75.450  27.804 -28.072  1.00 20.60           N  
ATOM    127  H   ASN A   9      76.287  27.421 -28.488  1.00 20.60           H  
ATOM    128  CA  ASN A   9      74.178  27.412 -28.704  1.00 20.60           C  
ATOM    129  HA  ASN A   9      73.850  28.247 -29.324  1.00 20.60           H  
ATOM    130  C   ASN A   9      72.962  27.125 -27.801  1.00 20.60           C  
ATOM    131  CB  ASN A   9      74.429  26.195 -29.625  1.00 20.60           C  
ATOM    132  HB2 ASN A   9      73.494  25.651 -29.758  1.00 20.60           H  
ATOM    133  HB3 ASN A   9      75.150  25.519 -29.165  1.00 20.60           H  
ATOM    134  O   ASN A   9      71.868  27.627 -28.044  1.00 20.60           O  
ATOM    135  CG  ASN A   9      74.891  26.560 -31.022  1.00 20.60           C  
ATOM    136  ND2 ASN A   9      75.325  25.595 -31.798  1.00 20.60           N  
ATOM    137 HD21 ASN A   9      75.362  24.635 -31.485  1.00 20.60           H  
ATOM    138 HD22 ASN A   9      75.608  25.884 -32.723  1.00 20.60           H  
ATOM    139  OD1 ASN A   9      74.865  27.692 -31.452  1.00 20.60           O  
ATOM    140  N   SER A  10      73.053  26.116 -26.934  1.00 22.60           N  
ATOM    141  H   SER A  10      73.973  25.853 -26.610  1.00 22.60           H  
ATOM    142  CA  SER A  10      72.037  25.041 -26.951  1.00 22.60           C  
ATOM    143  HA  SER A  10      71.655  24.977 -27.970  1.00 22.60           H  
ATOM    144  C   SER A  10      70.784  25.245 -26.080  1.00 22.60           C  
ATOM    145  CB  SER A  10      72.711  23.694 -26.662  1.00 22.60           C  
ATOM    146  HB2 SER A  10      73.463  23.496 -27.425  1.00 22.60           H  
ATOM    147  HB3 SER A  10      71.972  22.893 -26.687  1.00 22.60           H  
ATOM    148  O   SER A  10      70.076  24.277 -25.800  1.00 22.60           O  
ATOM    149  OG  SER A  10      73.335  23.732 -25.395  1.00 22.60           O  
ATOM    150  HG  SER A  10      73.550  22.839 -25.114  1.00 22.60           H  
ATOM    151  N   HIS A  11      70.490  26.478 -25.660  1.00 22.68           N  
ATOM    152  H   HIS A  11      71.059  27.221 -26.039  1.00 22.68           H  
ATOM    153  CA  HIS A  11      69.706  26.785 -24.456  1.00 22.68           C  
ATOM    154  HA  HIS A  11      70.335  26.559 -23.595  1.00 22.68           H  
ATOM    155  C   HIS A  11      68.401  26.001 -24.223  1.00 22.68           C  
ATOM    156  CB  HIS A  11      69.380  28.289 -24.421  1.00 22.68           C  
ATOM    157  HB2 HIS A  11      69.001  28.608 -25.392  1.00 22.68           H  
ATOM    158  HB3 HIS A  11      68.601  28.464 -23.680  1.00 22.68           H  
ATOM    159  O   HIS A  11      68.291  25.227 -23.276  1.00 22.68           O  
ATOM    160  CG  HIS A  11      70.527  29.166 -24.024  1.00 22.68           C  
ATOM    161  CD2 HIS A  11      70.949  30.295 -24.671  1.00 22.68           C  
ATOM    162  HD2 HIS A  11      70.554  30.694 -25.594  1.00 22.68           H  
ATOM    163  ND1 HIS A  11      71.270  29.049 -22.871  1.00 22.68           N  
ATOM    164  HD1 HIS A  11      71.195  28.326 -22.170  1.00 22.68           H  
ATOM    165  CE1 HIS A  11      72.129  30.080 -22.830  1.00 22.68           C  
ATOM    166  HE1 HIS A  11      72.852  30.263 -22.049  1.00 22.68           H  
ATOM    167  NE2 HIS A  11      71.959  30.869 -23.898  1.00 22.68           N  
ATOM    168  N   GLN A  12      67.341  26.347 -24.955  1.00 24.24           N  
ATOM    169  H   GLN A  12      67.520  26.915 -25.771  1.00 24.24           H  
ATOM    170  CA  GLN A  12      66.040  26.552 -24.296  1.00 24.24           C  
ATOM    171  HA  GLN A  12      66.229  26.856 -23.266  1.00 24.24           H  
ATOM    172  C   GLN A  12      65.139  25.319 -24.162  1.00 24.24           C  
ATOM    173  CB  GLN A  12      65.287  27.701 -24.993  1.00 24.24           C  
ATOM    174  HB2 GLN A  12      65.520  27.715 -26.057  1.00 24.24           H  
ATOM    175  HB3 GLN A  12      64.213  27.541 -24.903  1.00 24.24           H  
ATOM    176  O   GLN A  12      64.006  25.449 -23.709  1.00 24.24           O  
ATOM    177  CG  GLN A  12      65.589  29.072 -24.372  1.00 24.24           C  
ATOM    178  HG2 GLN A  12      66.597  29.387 -24.640  1.00 24.24           H  
ATOM    179  HG3 GLN A  12      65.520  29.002 -23.286  1.00 24.24           H  
ATOM    180  CD  GLN A  12      64.599  30.138 -24.835  1.00 24.24           C  
ATOM    181  NE2 GLN A  12      64.625  31.315 -24.252  1.00 24.24           N  
ATOM    182 HE21 GLN A  12      65.289  31.531 -23.522  1.00 24.24           H  
ATOM    183 HE22 GLN A  12      63.956  31.987 -24.601  1.00 24.24           H  
ATOM    184  OE1 GLN A  12      63.787  29.944 -25.720  1.00 24.24           O  
ATOM    185  N   ARG A  13      65.588  24.127 -24.564  1.00 24.30           N  
ATOM    186  H   ARG A  13      66.561  24.059 -24.825  1.00 24.30           H  
ATOM    187  CA  ARG A  13      64.657  23.027 -24.875  1.00 24.30           C  
ATOM    188  HA  ARG A  13      64.031  23.359 -25.703  1.00 24.30           H  
ATOM    189  C   ARG A  13      63.619  22.632 -23.805  1.00 24.30           C  
ATOM    190  CB  ARG A  13      65.428  21.771 -25.315  1.00 24.30           C  
ATOM    191  HB2 ARG A  13      66.370  21.697 -24.774  1.00 24.30           H  
ATOM    192  HB3 ARG A  13      64.832  20.890 -25.074  1.00 24.30           H  
ATOM    193  O   ARG A  13      62.514  22.301 -24.218  1.00 24.30           O  
ATOM    194  CG  ARG A  13      65.678  21.762 -26.828  1.00 24.30           C  
ATOM    195  HG2 ARG A  13      66.361  22.569 -27.092  1.00 24.30           H  
ATOM    196  HG3 ARG A  13      64.731  21.907 -27.349  1.00 24.30           H  
ATOM    197  CD  ARG A  13      66.273  20.415 -27.246  1.00 24.30           C  
ATOM    198  HD2 ARG A  13      67.245  20.297 -26.767  1.00 24.30           H  
ATOM    199  HD3 ARG A  13      65.610  19.620 -26.903  1.00 24.30           H  
ATOM    200  NE  ARG A  13      66.423  20.319 -28.710  1.00 24.30           N  
ATOM    201  HE  ARG A  13      66.149  21.130 -29.247  1.00 24.30           H  
ATOM    202  NH1 ARG A  13      67.221  18.167 -28.782  1.00 24.30           N  
ATOM    203 HH11 ARG A  13      67.541  17.368 -29.311  1.00 24.30           H  
ATOM    204 HH12 ARG A  13      67.156  18.120 -27.775  1.00 24.30           H  
ATOM    205  NH2 ARG A  13      66.932  19.300 -30.683  1.00 24.30           N  
ATOM    206 HH21 ARG A  13      66.645  20.127 -31.187  1.00 24.30           H  
ATOM    207 HH22 ARG A  13      67.254  18.493 -31.197  1.00 24.30           H  
ATOM    208  CZ  ARG A  13      66.856  19.267 -29.382  1.00 24.30           C  
ATOM    209  N   PRO A  14      63.940  22.497 -22.502  1.00 24.76           N  
ATOM    210  CA  PRO A  14      63.497  21.278 -21.825  1.00 24.76           C  
ATOM    211  HA  PRO A  14      63.566  20.445 -22.525  1.00 24.76           H  
ATOM    212  C   PRO A  14      62.058  21.271 -21.299  1.00 24.76           C  
ATOM    213  CB  PRO A  14      64.520  21.027 -20.709  1.00 24.76           C  
ATOM    214  HB2 PRO A  14      64.070  20.586 -19.820  1.00 24.76           H  
ATOM    215  HB3 PRO A  14      65.308  20.377 -21.087  1.00 24.76           H  
ATOM    216  O   PRO A  14      61.305  20.347 -21.586  1.00 24.76           O  
ATOM    217  CG  PRO A  14      65.104  22.408 -20.421  1.00 24.76           C  
ATOM    218  HG2 PRO A  14      64.457  22.949 -19.730  1.00 24.76           H  
ATOM    219  HG3 PRO A  14      66.118  22.346 -20.027  1.00 24.76           H  
ATOM    220  CD  PRO A  14      65.070  23.080 -21.789  1.00 24.76           C  
ATOM    221  HD2 PRO A  14      64.952  24.157 -21.668  1.00 24.76           H  
ATOM    222  HD3 PRO A  14      65.998  22.857 -22.315  1.00 24.76           H  
ATOM    223  N   ALA A  15      61.719  22.187 -20.392  1.00 28.35           N  
ATOM    224  H   ALA A  15      62.343  22.970 -20.258  1.00 28.35           H  
ATOM    225  CA  ALA A  15      60.898  21.776 -19.246  1.00 28.35           C  
ATOM    226  HA  ALA A  15      61.139  20.740 -19.006  1.00 28.35           H  
ATOM    227  C   ALA A  15      59.376  21.816 -19.462  1.00 28.35           C  
ATOM    228  CB  ALA A  15      61.313  22.633 -18.044  1.00 28.35           C  
ATOM    229  HB1 ALA A  15      60.766  22.308 -17.159  1.00 28.35           H  
ATOM    230  HB2 ALA A  15      62.381  22.521 -17.855  1.00 28.35           H  
ATOM    231  HB3 ALA A  15      61.085  23.681 -18.235  1.00 28.35           H  
ATOM    232  O   ALA A  15      58.640  21.181 -18.704  1.00 28.35           O  
ATOM    233  N   ALA A  16      58.899  22.589 -20.439  1.00 27.90           N  
ATOM    234  H   ALA A  16      59.554  23.013 -21.080  1.00 27.90           H  
ATOM    235  CA  ALA A  16      57.503  23.029 -20.484  1.00 27.90           C  
ATOM    236  HA  ALA A  16      57.253  23.481 -19.524  1.00 27.90           H  
ATOM    237  C   ALA A  16      56.494  21.889 -20.717  1.00 27.90           C  
ATOM    238  CB  ALA A  16      57.383  24.109 -21.566  1.00 27.90           C  
ATOM    239  HB1 ALA A  16      56.360  24.486 -21.590  1.00 27.90           H  
ATOM    240  HB2 ALA A  16      58.059  24.935 -21.349  1.00 27.90           H  
ATOM    241  HB3 ALA A  16      57.624  23.689 -22.542  1.00 27.90           H  
ATOM    242  O   ALA A  16      55.399  21.912 -20.151  1.00 27.90           O  
ATOM    243  N   ASP A  17      56.865  20.888 -21.520  1.00 26.72           N  
ATOM    244  H   ASP A  17      57.775  20.944 -21.953  1.00 26.72           H  
ATOM    245  CA  ASP A  17      55.927  19.900 -22.078  1.00 26.72           C  
ATOM    246  HA  ASP A  17      55.122  20.424 -22.593  1.00 26.72           H  
ATOM    247  C   ASP A  17      55.247  19.009 -21.032  1.00 26.72           C  
ATOM    248  CB  ASP A  17      56.680  18.998 -23.077  1.00 26.72           C  
ATOM    249  HB2 ASP A  17      56.209  18.015 -23.089  1.00 26.72           H  
ATOM    250  HB3 ASP A  17      57.708  18.857 -22.744  1.00 26.72           H  
ATOM    251  O   ASP A  17      54.156  18.479 -21.262  1.00 26.72           O  
ATOM    252  CG  ASP A  17      56.667  19.508 -24.521  1.00 26.72           C  
ATOM    253  OD1 ASP A  17      55.919  20.469 -24.805  1.00 26.72           O  
ATOM    254  OD2 ASP A  17      57.392  18.891 -25.331  1.00 26.72           O  
ATOM    255  N   ASN A  18      55.878  18.821 -19.871  1.00 26.96           N  
ATOM    256  H   ASN A  18      56.751  19.309 -19.730  1.00 26.96           H  
ATOM    257  CA  ASN A  18      55.459  17.788 -18.924  1.00 26.96           C  
ATOM    258  HA  ASN A  18      55.414  16.834 -19.449  1.00 26.96           H  
ATOM    259  C   ASN A  18      54.055  18.016 -18.356  1.00 26.96           C  
ATOM    260  CB  ASN A  18      56.497  17.700 -17.791  1.00 26.96           C  
ATOM    261  HB2 ASN A  18      56.035  17.248 -16.913  1.00 26.96           H  
ATOM    262  HB3 ASN A  18      56.838  18.699 -17.519  1.00 26.96           H  
ATOM    263  O   ASN A  18      53.338  17.049 -18.082  1.00 26.96           O  
ATOM    264  CG  ASN A  18      57.688  16.830 -18.148  1.00 26.96           C  
ATOM    265  ND2 ASN A  18      58.797  17.011 -17.473  1.00 26.96           N  
ATOM    266 HD21 ASN A  18      58.875  17.764 -16.804  1.00 26.96           H  
ATOM    267 HD22 ASN A  18      59.582  16.436 -17.746  1.00 26.96           H  
ATOM    268  OD1 ASN A  18      57.632  15.952 -18.992  1.00 26.96           O  
ATOM    269  N   LEU A  19      53.652  19.276 -18.161  1.00 27.45           N  
ATOM    270  H   LEU A  19      54.252  20.024 -18.477  1.00 27.45           H  
ATOM    271  CA  LEU A  19      52.463  19.586 -17.368  1.00 27.45           C  
ATOM    272  HA  LEU A  19      52.537  19.024 -16.437  1.00 27.45           H  
ATOM    273  C   LEU A  19      51.164  19.141 -18.056  1.00 27.45           C  
ATOM    274  CB  LEU A  19      52.443  21.091 -17.045  1.00 27.45           C  
ATOM    275  HB2 LEU A  19      52.029  21.626 -17.900  1.00 27.45           H  
ATOM    276  HB3 LEU A  19      53.461  21.453 -16.896  1.00 27.45           H  
ATOM    277  O   LEU A  19      50.234  18.690 -17.385  1.00 27.45           O  
ATOM    278  CG  LEU A  19      51.621  21.407 -15.781  1.00 27.45           C  
ATOM    279  HG  LEU A  19      50.704  20.819 -15.777  1.00 27.45           H  
ATOM    280  CD1 LEU A  19      52.420  21.099 -14.510  1.00 27.45           C  
ATOM    281 HD11 LEU A  19      52.680  20.042 -14.471  1.00 27.45           H  
ATOM    282 HD12 LEU A  19      51.821  21.338 -13.632  1.00 27.45           H  
ATOM    283 HD13 LEU A  19      53.334  21.693 -14.487  1.00 27.45           H  
ATOM    284  CD2 LEU A  19      51.229  22.884 -15.752  1.00 27.45           C  
ATOM    285 HD21 LEU A  19      52.125  23.505 -15.754  1.00 27.45           H  
ATOM    286 HD22 LEU A  19      50.650  23.096 -14.854  1.00 27.45           H  
ATOM    287 HD23 LEU A  19      50.628  23.124 -16.629  1.00 27.45           H  
ATOM    288  N   GLN A  20      51.092  19.236 -19.391  1.00 25.94           N  
ATOM    289  H   GLN A  20      51.909  19.538 -19.901  1.00 25.94           H  
ATOM    290  CA  GLN A  20      49.867  18.908 -20.130  1.00 25.94           C  
ATOM    291  HA  GLN A  20      49.046  19.502 -19.729  1.00 25.94           H  
ATOM    292  C   GLN A  20      49.457  17.440 -19.964  1.00 25.94           C  
ATOM    293  CB  GLN A  20      50.022  19.227 -21.624  1.00 25.94           C  
ATOM    294  HB2 GLN A  20      49.297  18.622 -22.169  1.00 25.94           H  
ATOM    295  HB3 GLN A  20      51.017  18.947 -21.968  1.00 25.94           H  
ATOM    296  O   GLN A  20      48.262  17.152 -19.849  1.00 25.94           O  
ATOM    297  CG  GLN A  20      49.739  20.699 -21.966  1.00 25.94           C  
ATOM    298  HG2 GLN A  20      48.808  21.008 -21.493  1.00 25.94           H  
ATOM    299  HG3 GLN A  20      50.548  21.324 -21.588  1.00 25.94           H  
ATOM    300  CD  GLN A  20      49.601  20.921 -23.473  1.00 25.94           C  
ATOM    301  NE2 GLN A  20      49.171  22.084 -23.910  1.00 25.94           N  
ATOM    302 HE21 GLN A  20      49.043  22.870 -23.288  1.00 25.94           H  
ATOM    303 HE22 GLN A  20      49.158  22.177 -24.915  1.00 25.94           H  
ATOM    304  OE1 GLN A  20      49.839  20.053 -24.289  1.00 25.94           O  
ATOM    305  N   LYS A  21      50.430  16.517 -19.895  1.00 27.61           N  
ATOM    306  H   LYS A  21      51.387  16.836 -19.946  1.00 27.61           H  
ATOM    307  CA  LYS A  21      50.165  15.071 -19.791  1.00 27.61           C  
ATOM    308  HA  LYS A  21      49.549  14.762 -20.635  1.00 27.61           H  
ATOM    309  C   LYS A  21      49.360  14.697 -18.549  1.00 27.61           C  
ATOM    310  CB  LYS A  21      51.488  14.282 -19.802  1.00 27.61           C  
ATOM    311  HB2 LYS A  21      52.305  14.911 -19.447  1.00 27.61           H  
ATOM    312  HB3 LYS A  21      51.405  13.433 -19.123  1.00 27.61           H  
ATOM    313  O   LYS A  21      48.534  13.793 -18.615  1.00 27.61           O  
ATOM    314  CG  LYS A  21      51.813  13.732 -21.196  1.00 27.61           C  
ATOM    315  HG2 LYS A  21      51.002  13.082 -21.524  1.00 27.61           H  
ATOM    316  HG3 LYS A  21      51.914  14.560 -21.897  1.00 27.61           H  
ATOM    317  CD  LYS A  21      53.121  12.931 -21.156  1.00 27.61           C  
ATOM    318  HD2 LYS A  21      53.034  12.129 -20.424  1.00 27.61           H  
ATOM    319  HD3 LYS A  21      53.930  13.599 -20.858  1.00 27.61           H  
ATOM    320  CE  LYS A  21      53.425  12.337 -22.536  1.00 27.61           C  
ATOM    321  HE2 LYS A  21      52.640  11.627 -22.795  1.00 27.61           H  
ATOM    322  HE3 LYS A  21      53.402  13.144 -23.269  1.00 27.61           H  
ATOM    323  NZ  LYS A  21      54.754  11.677 -22.560  1.00 27.61           N  
ATOM    324  HZ1 LYS A  21      55.477  12.349 -22.345  1.00 27.61           H  
ATOM    325  HZ2 LYS A  21      54.801  10.930 -21.881  1.00 27.61           H  
ATOM    326  HZ3 LYS A  21      54.948  11.300 -23.477  1.00 27.61           H  
ATOM    327  N   LEU A  22      49.578  15.379 -17.424  1.00 31.29           N  
ATOM    328  H   LEU A  22      50.253  16.130 -17.436  1.00 31.29           H  
ATOM    329  CA  LEU A  22      48.902  15.035 -16.169  1.00 31.29           C  
ATOM    330  HA  LEU A  22      49.056  13.975 -15.968  1.00 31.29           H  
ATOM    331  C   LEU A  22      47.387  15.233 -16.253  1.00 31.29           C  
ATOM    332  CB  LEU A  22      49.493  15.869 -15.020  1.00 31.29           C  
ATOM    333  HB2 LEU A  22      49.717  16.871 -15.385  1.00 31.29           H  
ATOM    334  HB3 LEU A  22      48.751  15.970 -14.228  1.00 31.29           H  
ATOM    335  O   LEU A  22      46.629  14.389 -15.774  1.00 31.29           O  
ATOM    336  CG  LEU A  22      50.757  15.244 -14.409  1.00 31.29           C  
ATOM    337  HG  LEU A  22      51.435  14.934 -15.204  1.00 31.29           H  
ATOM    338  CD1 LEU A  22      51.469  16.279 -13.540  1.00 31.29           C  
ATOM    339 HD11 LEU A  22      51.757  17.136 -14.149  1.00 31.29           H  
ATOM    340 HD12 LEU A  22      50.815  16.611 -12.734  1.00 31.29           H  
ATOM    341 HD13 LEU A  22      52.371  15.841 -13.111  1.00 31.29           H  
ATOM    342  CD2 LEU A  22      50.415  14.035 -13.531  1.00 31.29           C  
ATOM    343 HD21 LEU A  22      51.328  13.636 -13.089  1.00 31.29           H  
ATOM    344 HD22 LEU A  22      49.952  13.246 -14.124  1.00 31.29           H  
ATOM    345 HD23 LEU A  22      49.736  14.329 -12.730  1.00 31.29           H  
ATOM    346  N   LYS A  23      46.935  16.324 -16.886  1.00 28.97           N  
ATOM    347  H   LYS A  23      47.608  16.941 -17.318  1.00 28.97           H  
ATOM    348  CA  LYS A  23      45.499  16.618 -16.985  1.00 28.97           C  
ATOM    349  HA  LYS A  23      45.064  16.593 -15.986  1.00 28.97           H  
ATOM    350  C   LYS A  23      44.748  15.544 -17.771  1.00 28.97           C  
ATOM    351  CB  LYS A  23      45.254  18.003 -17.604  1.00 28.97           C  
ATOM    352  HB2 LYS A  23      44.224  18.036 -17.961  1.00 28.97           H  
ATOM    353  HB3 LYS A  23      45.913  18.151 -18.459  1.00 28.97           H  
ATOM    354  O   LYS A  23      43.653  15.170 -17.362  1.00 28.97           O  
ATOM    355  CG  LYS A  23      45.437  19.143 -16.591  1.00 28.97           C  
ATOM    356  HG2 LYS A  23      44.832  18.938 -15.708  1.00 28.97           H  
ATOM    357  HG3 LYS A  23      46.485  19.206 -16.297  1.00 28.97           H  
ATOM    358  CD  LYS A  23      44.989  20.479 -17.203  1.00 28.97           C  
ATOM    359  HD2 LYS A  23      43.957  20.386 -17.543  1.00 28.97           H  
ATOM    360  HD3 LYS A  23      45.624  20.708 -18.059  1.00 28.97           H  
ATOM    361  CE  LYS A  23      45.082  21.610 -16.171  1.00 28.97           C  
ATOM    362  HE2 LYS A  23      46.114  21.685 -15.830  1.00 28.97           H  
ATOM    363  HE3 LYS A  23      44.468  21.344 -15.309  1.00 28.97           H  
ATOM    364  NZ  LYS A  23      44.633  22.911 -16.733  1.00 28.97           N  
ATOM    365  HZ1 LYS A  23      43.671  22.857 -17.037  1.00 28.97           H  
ATOM    366  HZ2 LYS A  23      45.205  23.176 -17.522  1.00 28.97           H  
ATOM    367  HZ3 LYS A  23      44.701  23.639 -16.037  1.00 28.97           H  
ATOM    368  N   SER A  24      45.319  15.043 -18.870  1.00 30.91           N  
ATOM    369  H   SER A  24      46.256  15.329 -19.116  1.00 30.91           H  
ATOM    370  CA  SER A  24      44.630  14.071 -19.732  1.00 30.91           C  
ATOM    371  HA  SER A  24      43.637  14.459 -19.959  1.00 30.91           H  
ATOM    372  C   SER A  24      44.428  12.716 -19.052  1.00 30.91           C  
ATOM    373  CB  SER A  24      45.371  13.892 -21.059  1.00 30.91           C  
ATOM    374  HB2 SER A  24      45.493  14.863 -21.538  1.00 30.91           H  
ATOM    375  HB3 SER A  24      44.776  13.253 -21.713  1.00 30.91           H  
ATOM    376  O   SER A  24      43.388  12.084 -19.247  1.00 30.91           O  
ATOM    377  OG  SER A  24      46.637  13.301 -20.861  1.00 30.91           O  
ATOM    378  HG  SER A  24      47.069  13.199 -21.712  1.00 30.91           H  
ATOM    379  N   LEU A  25      45.382  12.296 -18.213  1.00 28.95           N  
ATOM    380  H   LEU A  25      46.232  12.839 -18.157  1.00 28.95           H  
ATOM    381  CA  LEU A  25      45.279  11.067 -17.425  1.00 28.95           C  
ATOM    382  HA  LEU A  25      45.124  10.225 -18.100  1.00 28.95           H  
ATOM    383  C   LEU A  25      44.068  11.100 -16.489  1.00 28.95           C  
ATOM    384  CB  LEU A  25      46.587  10.861 -16.637  1.00 28.95           C  
ATOM    385  HB2 LEU A  25      46.371  10.387 -15.679  1.00 28.95           H  
ATOM    386  HB3 LEU A  25      47.031  11.832 -16.420  1.00 28.95           H  
ATOM    387  O   LEU A  25      43.284  10.154 -16.481  1.00 28.95           O  
ATOM    388  CG  LEU A  25      47.594   9.986 -17.400  1.00 28.95           C  
ATOM    389  HG  LEU A  25      47.541  10.208 -18.466  1.00 28.95           H  
ATOM    390  CD1 LEU A  25      49.017  10.274 -16.925  1.00 28.95           C  
ATOM    391 HD11 LEU A  25      49.100  10.084 -15.855  1.00 28.95           H  
ATOM    392 HD12 LEU A  25      49.262  11.317 -17.127  1.00 28.95           H  
ATOM    393 HD13 LEU A  25      49.720   9.637 -17.462  1.00 28.95           H  
ATOM    394  CD2 LEU A  25      47.298   8.500 -17.178  1.00 28.95           C  
ATOM    395 HD21 LEU A  25      46.284   8.268 -17.504  1.00 28.95           H  
ATOM    396 HD22 LEU A  25      47.997   7.894 -17.755  1.00 28.95           H  
ATOM    397 HD23 LEU A  25      47.396   8.248 -16.122  1.00 28.95           H  
ATOM    398  N   LEU A  26      43.884  12.201 -15.752  1.00 28.78           N  
ATOM    399  H   LEU A  26      44.555  12.952 -15.836  1.00 28.78           H  
ATOM    400  CA  LEU A  26      42.790  12.329 -14.783  1.00 28.78           C  
ATOM    401  HA  LEU A  26      42.863  11.512 -14.066  1.00 28.78           H  
ATOM    402  C   LEU A  26      41.412  12.200 -15.433  1.00 28.78           C  
ATOM    403  CB  LEU A  26      42.898  13.678 -14.052  1.00 28.78           C  
ATOM    404  HB2 LEU A  26      43.183  14.446 -14.771  1.00 28.78           H  
ATOM    405  HB3 LEU A  26      41.920  13.951 -13.655  1.00 28.78           H  
ATOM    406  O   LEU A  26      40.531  11.547 -14.872  1.00 28.78           O  
ATOM    407  CG  LEU A  26      43.899  13.664 -12.886  1.00 28.78           C  
ATOM    408  HG  LEU A  26      44.837  13.214 -13.211  1.00 28.78           H  
ATOM    409  CD1 LEU A  26      44.176  15.100 -12.442  1.00 28.78           C  
ATOM    410 HD11 LEU A  26      43.252  15.581 -12.122  1.00 28.78           H  
ATOM    411 HD12 LEU A  26      44.886  15.096 -11.615  1.00 28.78           H  
ATOM    412 HD13 LEU A  26      44.612  15.659 -13.270  1.00 28.78           H  
ATOM    413  CD2 LEU A  26      43.351  12.890 -11.682  1.00 28.78           C  
ATOM    414 HD21 LEU A  26      43.196  11.842 -11.941  1.00 28.78           H  
ATOM    415 HD22 LEU A  26      42.408  13.322 -11.351  1.00 28.78           H  
ATOM    416 HD23 LEU A  26      44.070  12.933 -10.864  1.00 28.78           H  
ATOM    417  N   THR A  27      41.224  12.788 -16.617  1.00 29.12           N  
ATOM    418  H   THR A  27      41.952  13.365 -17.012  1.00 29.12           H  
ATOM    419  CA  THR A  27      39.950  12.669 -17.336  1.00 29.12           C  
ATOM    420  HA  THR A  27      39.149  13.017 -16.684  1.00 29.12           H  
ATOM    421  C   THR A  27      39.667  11.215 -17.695  1.00 29.12           C  
ATOM    422  CB  THR A  27      39.936  13.506 -18.622  1.00 29.12           C  
ATOM    423  HB  THR A  27      40.511  13.000 -19.398  1.00 29.12           H  
ATOM    424  O   THR A  27      38.543  10.745 -17.518  1.00 29.12           O  
ATOM    425  CG2 THR A  27      38.509  13.749 -19.111  1.00 29.12           C  
ATOM    426 HG21 THR A  27      38.026  12.798 -19.337  1.00 29.12           H  
ATOM    427 HG22 THR A  27      37.935  14.270 -18.345  1.00 29.12           H  
ATOM    428 HG23 THR A  27      38.528  14.350 -20.019  1.00 29.12           H  
ATOM    429  OG1 THR A  27      40.505  14.774 -18.399  1.00 29.12           O  
ATOM    430  HG1 THR A  27      40.542  15.228 -19.245  1.00 29.12           H  
ATOM    431  N   ASN A  28      40.686  10.486 -18.161  1.00 28.67           N  
ATOM    432  H   ASN A  28      41.602  10.906 -18.231  1.00 28.67           H  
ATOM    433  CA  ASN A  28      40.510   9.107 -18.603  1.00 28.67           C  
ATOM    434  HA  ASN A  28      39.618   9.073 -19.227  1.00 28.67           H  
ATOM    435  C   ASN A  28      40.229   8.137 -17.461  1.00 28.67           C  
ATOM    436  CB  ASN A  28      41.717   8.650 -19.437  1.00 28.67           C  
ATOM    437  HB2 ASN A  28      42.621   9.165 -19.111  1.00 28.67           H  
ATOM    438  HB3 ASN A  28      41.870   7.581 -19.290  1.00 28.67           H  
ATOM    439  O   ASN A  28      39.494   7.178 -17.669  1.00 28.67           O  
ATOM    440  CG  ASN A  28      41.518   8.854 -20.927  1.00 28.67           C  
ATOM    441  ND2 ASN A  28      42.557   8.673 -21.706  1.00 28.67           N  
ATOM    442 HD21 ASN A  28      42.400   8.797 -22.696  1.00 28.67           H  
ATOM    443 HD22 ASN A  28      43.446   8.398 -21.314  1.00 28.67           H  
ATOM    444  OD1 ASN A  28      40.451   9.166 -21.425  1.00 28.67           O  
ATOM    445  N   THR A  29      40.737   8.371 -16.250  1.00 30.34           N  
ATOM    446  H   THR A  29      41.434   9.091 -16.125  1.00 30.34           H  
ATOM    447  CA  THR A  29      40.441   7.461 -15.130  1.00 30.34           C  
ATOM    448  HA  THR A  29      40.697   6.447 -15.440  1.00 30.34           H  
ATOM    449  C   THR A  29      38.955   7.462 -14.771  1.00 30.34           C  
ATOM    450  CB  THR A  29      41.279   7.792 -13.892  1.00 30.34           C  
ATOM    451  HB  THR A  29      40.907   8.704 -13.425  1.00 30.34           H  
ATOM    452  O   THR A  29      38.418   6.433 -14.364  1.00 30.34           O  
ATOM    453  CG2 THR A  29      41.270   6.648 -12.878  1.00 30.34           C  
ATOM    454 HG21 THR A  29      41.613   5.727 -13.349  1.00 30.34           H  
ATOM    455 HG22 THR A  29      40.264   6.497 -12.488  1.00 30.34           H  
ATOM    456 HG23 THR A  29      41.927   6.890 -12.042  1.00 30.34           H  
ATOM    457  OG1 THR A  29      42.622   7.982 -14.261  1.00 30.34           O  
ATOM    458  HG1 THR A  29      43.137   8.101 -13.460  1.00 30.34           H  
ATOM    459  N   ARG A  30      38.247   8.579 -14.998  1.00 29.56           N  
ATOM    460  H   ARG A  30      38.729   9.383 -15.376  1.00 29.56           H  
ATOM    461  CA  ARG A  30      36.781   8.616 -14.874  1.00 29.56           C  
ATOM    462  HA  ARG A  30      36.500   8.161 -13.925  1.00 29.56           H  
ATOM    463  C   ARG A  30      36.050   7.767 -15.922  1.00 29.56           C  
ATOM    464  CB  ARG A  30      36.266  10.067 -14.911  1.00 29.56           C  
ATOM    465  HB2 ARG A  30      35.290  10.089 -15.397  1.00 29.56           H  
ATOM    466  HB3 ARG A  30      36.938  10.691 -15.501  1.00 29.56           H  
ATOM    467  O   ARG A  30      34.853   7.575 -15.759  1.00 29.56           O  
ATOM    468  CG  ARG A  30      36.101  10.667 -13.510  1.00 29.56           C  
ATOM    469  HG2 ARG A  30      35.462  10.016 -12.913  1.00 29.56           H  
ATOM    470  HG3 ARG A  30      37.076  10.757 -13.032  1.00 29.56           H  
ATOM    471  CD  ARG A  30      35.444  12.047 -13.627  1.00 29.56           C  
ATOM    472  HD2 ARG A  30      34.512  11.945 -14.183  1.00 29.56           H  
ATOM    473  HD3 ARG A  30      36.116  12.703 -14.180  1.00 29.56           H  
ATOM    474  NE  ARG A  30      35.151  12.633 -12.305  1.00 29.56           N  
ATOM    475  HE  ARG A  30      35.328  12.049 -11.501  1.00 29.56           H  
ATOM    476  NH1 ARG A  30      34.359  14.654 -13.057  1.00 29.56           N  
ATOM    477 HH11 ARG A  30      34.506  14.346 -14.007  1.00 29.56           H  
ATOM    478 HH12 ARG A  30      33.938  15.553 -12.870  1.00 29.56           H  
ATOM    479  NH2 ARG A  30      34.400  14.234 -10.867  1.00 29.56           N  
ATOM    480 HH21 ARG A  30      34.569  13.616 -10.086  1.00 29.56           H  
ATOM    481 HH22 ARG A  30      33.987  15.140 -10.699  1.00 29.56           H  
ATOM    482  CZ  ARG A  30      34.643  13.833 -12.083  1.00 29.56           C  
ATOM    483  N   GLN A  31      36.709   7.279 -16.979  1.00 26.29           N  
ATOM    484  H   GLN A  31      37.703   7.442 -17.058  1.00 26.29           H  
ATOM    485  CA  GLN A  31      36.040   6.513 -18.038  1.00 26.29           C  
ATOM    486  HA  GLN A  31      35.190   7.084 -18.412  1.00 26.29           H  
ATOM    487  C   GLN A  31      35.501   5.172 -17.546  1.00 26.29           C  
ATOM    488  CB  GLN A  31      36.973   6.177 -19.214  1.00 26.29           C  
ATOM    489  HB2 GLN A  31      37.899   5.746 -18.834  1.00 26.29           H  
ATOM    490  HB3 GLN A  31      36.488   5.405 -19.811  1.00 26.29           H  
ATOM    491  O   GLN A  31      34.298   4.937 -17.527  1.00 26.29           O  
ATOM    492  CG  GLN A  31      37.302   7.301 -20.186  1.00 26.29           C  
ATOM    493  HG2 GLN A  31      37.785   8.125 -19.660  1.00 26.29           H  
ATOM    494  HG3 GLN A  31      36.378   7.671 -20.630  1.00 26.29           H  
ATOM    495  CD  GLN A  31      38.218   6.782 -21.295  1.00 26.29           C  
ATOM    496  NE2 GLN A  31      38.311   7.476 -22.403  1.00 26.29           N  
ATOM    497 HE21 GLN A  31      39.009   7.144 -23.054  1.00 26.29           H  
ATOM    498 HE22 GLN A  31      37.975   8.428 -22.429  1.00 26.29           H  
ATOM    499  OE1 GLN A  31      38.842   5.735 -21.216  1.00 26.29           O  
ATOM    500  N   GLN A  32      36.420   4.233 -17.311  1.00 28.95           N  
ATOM    501  H   GLN A  32      37.391   4.510 -17.341  1.00 28.95           H  
ATOM    502  CA  GLN A  32      36.117   2.806 -17.337  1.00 28.95           C  
ATOM    503  HA  GLN A  32      35.105   2.700 -17.727  1.00 28.95           H  
ATOM    504  C   GLN A  32      36.043   2.190 -15.951  1.00 28.95           C  
ATOM    505  CB  GLN A  32      37.050   2.037 -18.285  1.00 28.95           C  
ATOM    506  HB2 GLN A  32      37.793   2.709 -18.715  1.00 28.95           H  
ATOM    507  HB3 GLN A  32      37.588   1.274 -17.723  1.00 28.95           H  
ATOM    508  O   GLN A  32      35.889   0.975 -15.844  1.00 28.95           O  
ATOM    509  CG  GLN A  32      36.259   1.381 -19.428  1.00 28.95           C  
ATOM    510  HG2 GLN A  32      35.914   2.157 -20.110  1.00 28.95           H  
ATOM    511  HG3 GLN A  32      35.390   0.864 -19.019  1.00 28.95           H  
ATOM    512  CD  GLN A  32      37.078   0.351 -20.198  1.00 28.95           C  
ATOM    513  NE2 GLN A  32      36.710   0.035 -21.421  1.00 28.95           N  
ATOM    514 HE21 GLN A  32      37.346  -0.600 -21.881  1.00 28.95           H  
ATOM    515 HE22 GLN A  32      36.053   0.615 -21.923  1.00 28.95           H  
ATOM    516  OE1 GLN A  32      38.039  -0.222 -19.728  1.00 28.95           O  
ATOM    517  N   ILE A  33      35.914   3.019 -14.912  1.00 31.67           N  
ATOM    518  H   ILE A  33      36.070   4.005 -15.068  1.00 31.67           H  
ATOM    519  CA  ILE A  33      34.955   2.661 -13.869  1.00 31.67           C  
ATOM    520  HA  ILE A  33      35.118   1.616 -13.605  1.00 31.67           H  
ATOM    521  C   ILE A  33      33.561   2.756 -14.516  1.00 31.67           C  
ATOM    522  CB  ILE A  33      35.115   3.471 -12.561  1.00 31.67           C  
ATOM    523  HB  ILE A  33      34.729   4.478 -12.719  1.00 31.67           H  
ATOM    524  O   ILE A  33      32.704   3.540 -14.130  1.00 31.67           O  
ATOM    525  CG1 ILE A  33      36.597   3.586 -12.134  1.00 31.67           C  
ATOM    526 HG12 ILE A  33      37.009   2.592 -11.964  1.00 31.67           H  
ATOM    527 HG13 ILE A  33      37.167   4.058 -12.934  1.00 31.67           H  
ATOM    528  CG2 ILE A  33      34.300   2.780 -11.446  1.00 31.67           C  
ATOM    529 HG21 ILE A  33      33.251   2.706 -11.732  1.00 31.67           H  
ATOM    530 HG22 ILE A  33      34.693   1.785 -11.242  1.00 31.67           H  
ATOM    531 HG23 ILE A  33      34.329   3.372 -10.531  1.00 31.67           H  
ATOM    532  CD1 ILE A  33      36.813   4.440 -10.878  1.00 31.67           C  
ATOM    533 HD11 ILE A  33      36.457   3.916  -9.991  1.00 31.67           H  
ATOM    534 HD12 ILE A  33      36.292   5.392 -10.979  1.00 31.67           H  
ATOM    535 HD13 ILE A  33      37.879   4.633 -10.756  1.00 31.67           H  
ATOM    536  N   LYS A  34      33.311   1.880 -15.499  1.00 31.94           N  
ATOM    537  H   LYS A  34      34.115   1.339 -15.784  1.00 31.94           H  
ATOM    538  CA  LYS A  34      32.073   1.138 -15.541  1.00 31.94           C  
ATOM    539  HA  LYS A  34      31.213   1.803 -15.619  1.00 31.94           H  
ATOM    540  C   LYS A  34      32.053   0.453 -14.184  1.00 31.94           C  
ATOM    541  CB  LYS A  34      32.089   0.103 -16.685  1.00 31.94           C  
ATOM    542  HB2 LYS A  34      33.012  -0.474 -16.637  1.00 31.94           H  
ATOM    543  HB3 LYS A  34      31.255  -0.581 -16.527  1.00 31.94           H  
ATOM    544  O   LYS A  34      32.503  -0.684 -14.060  1.00 31.94           O  
ATOM    545  CG  LYS A  34      31.951   0.712 -18.087  1.00 31.94           C  
ATOM    546  HG2 LYS A  34      32.798   1.369 -18.286  1.00 31.94           H  
ATOM    547  HG3 LYS A  34      31.030   1.293 -18.135  1.00 31.94           H  
ATOM    548  CD  LYS A  34      31.907  -0.406 -19.140  1.00 31.94           C  
ATOM    549  HD2 LYS A  34      31.085  -1.081 -18.902  1.00 31.94           H  
ATOM    550  HD3 LYS A  34      32.845  -0.961 -19.110  1.00 31.94           H  
ATOM    551  CE  LYS A  34      31.695   0.185 -20.537  1.00 31.94           C  
ATOM    552  HE2 LYS A  34      32.525   0.854 -20.761  1.00 31.94           H  
ATOM    553  HE3 LYS A  34      30.784   0.783 -20.520  1.00 31.94           H  
ATOM    554  NZ  LYS A  34      31.589  -0.878 -21.569  1.00 31.94           N  
ATOM    555  HZ1 LYS A  34      31.446  -0.469 -22.481  1.00 31.94           H  
ATOM    556  HZ2 LYS A  34      30.803  -1.479 -21.367  1.00 31.94           H  
ATOM    557  HZ3 LYS A  34      32.429  -1.439 -21.589  1.00 31.94           H  
ATOM    558  N   SER A  35      31.584   1.161 -13.153  1.00 39.55           N  
ATOM    559  H   SER A  35      31.349   2.131 -13.311  1.00 39.55           H  
ATOM    560  CA  SER A  35      30.865   0.484 -12.092  1.00 39.55           C  
ATOM    561  HA  SER A  35      31.543  -0.113 -11.482  1.00 39.55           H  
ATOM    562  C   SER A  35      29.925  -0.404 -12.877  1.00 39.55           C  
ATOM    563  CB  SER A  35      30.097   1.477 -11.209  1.00 39.55           C  
ATOM    564  HB2 SER A  35      30.809   2.055 -10.620  1.00 39.55           H  
ATOM    565  HB3 SER A  35      29.446   0.928 -10.529  1.00 39.55           H  
ATOM    566  O   SER A  35      29.135   0.108 -13.676  1.00 39.55           O  
ATOM    567  OG  SER A  35      29.323   2.370 -11.987  1.00 39.55           O  
ATOM    568  HG  SER A  35      28.698   1.867 -12.514  1.00 39.55           H  
ATOM    569  N   GLN A  36      30.168  -1.713 -12.853  1.00 42.71           N  
ATOM    570  H   GLN A  36      30.915  -2.072 -12.276  1.00 42.71           H  
ATOM    571  CA  GLN A  36      29.263  -2.646 -13.487  1.00 42.71           C  
ATOM    572  HA  GLN A  36      29.073  -2.357 -14.521  1.00 42.71           H  
ATOM    573  C   GLN A  36      27.978  -2.479 -12.695  1.00 42.71           C  
ATOM    574  CB  GLN A  36      29.813  -4.081 -13.439  1.00 42.71           C  
ATOM    575  HB2 GLN A  36      28.973  -4.776 -13.415  1.00 42.71           H  
ATOM    576  HB3 GLN A  36      30.395  -4.225 -12.529  1.00 42.71           H  
ATOM    577  O   GLN A  36      27.802  -3.123 -11.669  1.00 42.71           O  
ATOM    578  CG  GLN A  36      30.657  -4.432 -14.671  1.00 42.71           C  
ATOM    579  HG2 GLN A  36      30.046  -4.313 -15.566  1.00 42.71           H  
ATOM    580  HG3 GLN A  36      31.504  -3.748 -14.736  1.00 42.71           H  
ATOM    581  CD  GLN A  36      31.192  -5.863 -14.626  1.00 42.71           C  
ATOM    582  NE2 GLN A  36      31.627  -6.412 -15.740  1.00 42.71           N  
ATOM    583 HE21 GLN A  36      31.629  -5.898 -16.609  1.00 42.71           H  
ATOM    584 HE22 GLN A  36      31.994  -7.348 -15.635  1.00 42.71           H  
ATOM    585  OE1 GLN A  36      31.249  -6.526 -13.609  1.00 42.71           O  
ATOM    586  N   THR A  37      27.146  -1.527 -13.118  1.00 55.13           N  
ATOM    587  H   THR A  37      27.476  -0.876 -13.816  1.00 55.13           H  
ATOM    588  CA  THR A  37      25.771  -1.390 -12.691  1.00 55.13           C  
ATOM    589  HA  THR A  37      25.710  -1.214 -11.617  1.00 55.13           H  
ATOM    590  C   THR A  37      25.184  -2.735 -13.036  1.00 55.13           C  
ATOM    591  CB  THR A  37      25.083  -0.244 -13.445  1.00 55.13           C  
ATOM    592  HB  THR A  37      25.214  -0.380 -14.518  1.00 55.13           H  
ATOM    593  O   THR A  37      25.005  -3.065 -14.213  1.00 55.13           O  
ATOM    594  CG2 THR A  37      23.594  -0.144 -13.136  1.00 55.13           C  
ATOM    595 HG21 THR A  37      23.195   0.796 -13.518  1.00 55.13           H  
ATOM    596 HG22 THR A  37      23.412  -0.212 -12.064  1.00 55.13           H  
ATOM    597 HG23 THR A  37      23.065  -0.961 -13.628  1.00 55.13           H  
ATOM    598  OG1 THR A  37      25.685   0.973 -13.072  1.00 55.13           O  
ATOM    599  HG1 THR A  37      25.192   1.286 -12.310  1.00 55.13           H  
ATOM    600  N   GLN A  38      25.053  -3.581 -12.018  1.00 67.59           N  
ATOM    601  H   GLN A  38      25.312  -3.294 -11.084  1.00 67.59           H  
ATOM    602  CA  GLN A  38      24.445  -4.875 -12.200  1.00 67.59           C  
ATOM    603  HA  GLN A  38      24.890  -5.365 -13.066  1.00 67.59           H  
ATOM    604  C   GLN A  38      22.992  -4.582 -12.516  1.00 67.59           C  
ATOM    605  CB  GLN A  38      24.642  -5.780 -10.981  1.00 67.59           C  
ATOM    606  HB2 GLN A  38      23.873  -6.552 -10.992  1.00 67.59           H  
ATOM    607  HB3 GLN A  38      24.539  -5.207 -10.059  1.00 67.59           H  
ATOM    608  O   GLN A  38      22.225  -4.119 -11.675  1.00 67.59           O  
ATOM    609  CG  GLN A  38      26.015  -6.462 -11.040  1.00 67.59           C  
ATOM    610  HG2 GLN A  38      26.134  -6.969 -11.997  1.00 67.59           H  
ATOM    611  HG3 GLN A  38      26.796  -5.706 -10.950  1.00 67.59           H  
ATOM    612  CD  GLN A  38      26.170  -7.497  -9.934  1.00 67.59           C  
ATOM    613  NE2 GLN A  38      26.972  -7.232  -8.934  1.00 67.59           N  
ATOM    614 HE21 GLN A  38      27.218  -6.261  -8.801  1.00 67.59           H  
ATOM    615 HE22 GLN A  38      26.792  -7.786  -8.109  1.00 67.59           H  
ATOM    616  OE1 GLN A  38      25.598  -8.577  -9.966  1.00 67.59           O  
ATOM    617  N   GLN A  39      22.662  -4.771 -13.787  1.00 76.62           N  
ATOM    618  H   GLN A  39      23.390  -5.004 -14.447  1.00 76.62           H  
ATOM    619  CA  GLN A  39      21.308  -4.664 -14.269  1.00 76.62           C  
ATOM    620  HA  GLN A  39      20.751  -4.023 -13.586  1.00 76.62           H  
ATOM    621  C   GLN A  39      20.710  -6.061 -14.270  1.00 76.62           C  
ATOM    622  CB  GLN A  39      21.282  -3.994 -15.643  1.00 76.62           C  
ATOM    623  HB2 GLN A  39      21.839  -3.059 -15.598  1.00 76.62           H  
ATOM    624  HB3 GLN A  39      21.757  -4.650 -16.373  1.00 76.62           H  
ATOM    625  O   GLN A  39      21.259  -6.991 -14.872  1.00 76.62           O  
ATOM    626  CG  GLN A  39      19.843  -3.688 -16.073  1.00 76.62           C  
ATOM    627  HG2 GLN A  39      19.275  -4.617 -16.127  1.00 76.62           H  
ATOM    628  HG3 GLN A  39      19.375  -3.039 -15.333  1.00 76.62           H  
ATOM    629  CD  GLN A  39      19.788  -3.030 -17.447  1.00 76.62           C  
ATOM    630  NE2 GLN A  39      18.939  -2.068 -17.697  1.00 76.62           N  
ATOM    631 HE21 GLN A  39      19.095  -1.625 -18.591  1.00 76.62           H  
ATOM    632 HE22 GLN A  39      18.739  -1.423 -16.946  1.00 76.62           H  
ATOM    633  OE1 GLN A  39      20.504  -3.391 -18.363  1.00 76.62           O  
ATOM    634  N   VAL A  40      19.571  -6.216 -13.610  1.00 80.31           N  
ATOM    635  H   VAL A  40      19.193  -5.423 -13.111  1.00 80.31           H  
ATOM    636  CA  VAL A  40      18.840  -7.477 -13.615  1.00 80.31           C  
ATOM    637  HA  VAL A  40      19.266  -8.137 -14.371  1.00 80.31           H  
ATOM    638  C   VAL A  40      17.402  -7.209 -14.006  1.00 80.31           C  
ATOM    639  CB  VAL A  40      18.960  -8.208 -12.276  1.00 80.31           C  
ATOM    640  HB  VAL A  40      18.563  -7.537 -11.514  1.00 80.31           H  
ATOM    641  O   VAL A  40      16.706  -6.389 -13.416  1.00 80.31           O  
ATOM    642  CG1 VAL A  40      18.178  -9.536 -12.299  1.00 80.31           C  
ATOM    643 HG11 VAL A  40      18.539 -10.163 -13.114  1.00 80.31           H  
ATOM    644 HG12 VAL A  40      17.113  -9.342 -12.427  1.00 80.31           H  
ATOM    645 HG13 VAL A  40      18.313 -10.061 -11.353  1.00 80.31           H  
ATOM    646  CG2 VAL A  40      20.420  -8.518 -11.918  1.00 80.31           C  
ATOM    647 HG21 VAL A  40      20.960  -7.588 -11.745  1.00 80.31           H  
ATOM    648 HG22 VAL A  40      20.480  -9.108 -11.003  1.00 80.31           H  
ATOM    649 HG23 VAL A  40      20.902  -9.060 -12.731  1.00 80.31           H  
ATOM    650  N   THR A  41      16.955  -7.937 -15.024  1.00 86.71           N  
ATOM    651  H   THR A  41      17.607  -8.540 -15.505  1.00 86.71           H  
ATOM    652  CA  THR A  41      15.586  -7.864 -15.518  1.00 86.71           C  
ATOM    653  HA  THR A  41      15.099  -6.995 -15.078  1.00 86.71           H  
ATOM    654  C   THR A  41      14.804  -9.100 -15.100  1.00 86.71           C  
ATOM    655  CB  THR A  41      15.549  -7.676 -17.038  1.00 86.71           C  
ATOM    656  HB  THR A  41      15.997  -8.547 -17.516  1.00 86.71           H  
ATOM    657  O   THR A  41      15.200 -10.236 -15.372  1.00 86.71           O  
ATOM    658  CG2 THR A  41      14.130  -7.495 -17.572  1.00 86.71           C  
ATOM    659 HG21 THR A  41      13.563  -8.416 -17.445  1.00 86.71           H  
ATOM    660 HG22 THR A  41      14.174  -7.238 -18.631  1.00 86.71           H  
ATOM    661 HG23 THR A  41      13.632  -6.692 -17.028  1.00 86.71           H  
ATOM    662  OG1 THR A  41      16.277  -6.541 -17.430  1.00 86.71           O  
ATOM    663  HG1 THR A  41      15.821  -5.760 -17.108  1.00 86.71           H  
ATOM    664  N   ILE A  42      13.645  -8.867 -14.500  1.00 90.07           N  
ATOM    665  H   ILE A  42      13.414  -7.905 -14.295  1.00 90.07           H  
ATOM    666  CA  ILE A  42      12.619  -9.861 -14.217  1.00 90.07           C  
ATOM    667  HA  ILE A  42      12.998 -10.863 -14.418  1.00 90.07           H  
ATOM    668  C   ILE A  42      11.450  -9.564 -15.139  1.00 90.07           C  
ATOM    669  CB  ILE A  42      12.181  -9.781 -12.748  1.00 90.07           C  
ATOM    670  HB  ILE A  42      11.798  -8.778 -12.559  1.00 90.07           H  
ATOM    671  O   ILE A  42      10.854  -8.490 -15.080  1.00 90.07           O  
ATOM    672  CG1 ILE A  42      13.367 -10.046 -11.805  1.00 90.07           C  
ATOM    673 HG12 ILE A  42      14.285  -9.585 -12.169  1.00 90.07           H  
ATOM    674 HG13 ILE A  42      13.540 -11.120 -11.730  1.00 90.07           H  
ATOM    675  CG2 ILE A  42      11.058 -10.804 -12.471  1.00 90.07           C  
ATOM    676 HG21 ILE A  42      11.414 -11.817 -12.662  1.00 90.07           H  
ATOM    677 HG22 ILE A  42      10.725 -10.736 -11.436  1.00 90.07           H  
ATOM    678 HG23 ILE A  42      10.190 -10.603 -13.100  1.00 90.07           H  
ATOM    679  CD1 ILE A  42      13.093  -9.456 -10.427  1.00 90.07           C  
ATOM    680 HD11 ILE A  42      12.084  -9.675 -10.079  1.00 90.07           H  
ATOM    681 HD12 ILE A  42      13.811  -9.876  -9.722  1.00 90.07           H  
ATOM    682 HD13 ILE A  42      13.195  -8.373 -10.490  1.00 90.07           H  
ATOM    683  N   LYS A  43      11.107 -10.516 -15.998  1.00 92.34           N  
ATOM    684  H   LYS A  43      11.596 -11.399 -15.965  1.00 92.34           H  
ATOM    685  CA  LYS A  43       9.949 -10.381 -16.883  1.00 92.34           C  
ATOM    686  HA  LYS A  43       9.672  -9.329 -16.949  1.00 92.34           H  
ATOM    687  C   LYS A  43       8.739 -11.092 -16.305  1.00 92.34           C  
ATOM    688  CB  LYS A  43      10.298 -10.864 -18.293  1.00 92.34           C  
ATOM    689  HB2 LYS A  43      10.633 -11.901 -18.249  1.00 92.34           H  
ATOM    690  HB3 LYS A  43       9.404 -10.808 -18.914  1.00 92.34           H  
ATOM    691  O   LYS A  43       8.893 -12.014 -15.516  1.00 92.34           O  
ATOM    692  CG  LYS A  43      11.397  -9.983 -18.904  1.00 92.34           C  
ATOM    693  HG2 LYS A  43      11.156  -8.936 -18.720  1.00 92.34           H  
ATOM    694  HG3 LYS A  43      12.350 -10.213 -18.427  1.00 92.34           H  
ATOM    695  CD  LYS A  43      11.530 -10.188 -20.416  1.00 92.34           C  
ATOM    696  HD2 LYS A  43      11.842 -11.212 -20.620  1.00 92.34           H  
ATOM    697  HD3 LYS A  43      10.568  -9.990 -20.888  1.00 92.34           H  
ATOM    698  CE  LYS A  43      12.582  -9.214 -20.956  1.00 92.34           C  
ATOM    699  HE2 LYS A  43      12.301  -8.206 -20.650  1.00 92.34           H  
ATOM    700  HE3 LYS A  43      13.541  -9.436 -20.489  1.00 92.34           H  
ATOM    701  NZ  LYS A  43      12.696  -9.271 -22.435  1.00 92.34           N  
ATOM    702  HZ1 LYS A  43      13.376  -8.592 -22.748  1.00 92.34           H  
ATOM    703  HZ2 LYS A  43      12.995 -10.185 -22.747  1.00 92.34           H  
ATOM    704  HZ3 LYS A  43      11.815  -9.033 -22.866  1.00 92.34           H  
ATOM    705  N   ASN A  44       7.550 -10.731 -16.770  1.00 93.37           N  
ATOM    706  H   ASN A  44       7.504  -9.928 -17.381  1.00 93.37           H  
ATOM    707  CA  ASN A  44       6.326 -11.481 -16.491  1.00 93.37           C  
ATOM    708  HA  ASN A  44       5.523 -10.923 -16.973  1.00 93.37           H  
ATOM    709  C   ASN A  44       5.959 -11.575 -14.991  1.00 93.37           C  
ATOM    710  CB  ASN A  44       6.424 -12.848 -17.197  1.00 93.37           C  
ATOM    711  HB2 ASN A  44       7.032 -13.520 -16.592  1.00 93.37           H  
ATOM    712  HB3 ASN A  44       6.905 -12.731 -18.168  1.00 93.37           H  
ATOM    713  O   ASN A  44       5.401 -12.579 -14.545  1.00 93.37           O  
ATOM    714  CG  ASN A  44       5.074 -13.480 -17.450  1.00 93.37           C  
ATOM    715  ND2 ASN A  44       4.877 -14.714 -17.062  1.00 93.37           N  
ATOM    716 HD21 ASN A  44       3.929 -15.046 -17.173  1.00 93.37           H  
ATOM    717 HD22 ASN A  44       5.520 -15.125 -16.401  1.00 93.37           H  
ATOM    718  OD1 ASN A  44       4.195 -12.897 -18.053  1.00 93.37           O  
ATOM    719  N   LEU A  45       6.292 -10.552 -14.199  1.00 94.33           N  
ATOM    720  H   LEU A  45       6.667  -9.714 -14.620  1.00 94.33           H  
ATOM    721  CA  LEU A  45       5.907 -10.482 -12.792  1.00 94.33           C  
ATOM    722  HA  LEU A  45       6.048 -11.467 -12.349  1.00 94.33           H  
ATOM    723  C   LEU A  45       4.424 -10.124 -12.693  1.00 94.33           C  
ATOM    724  CB  LEU A  45       6.808  -9.473 -12.060  1.00 94.33           C  
ATOM    725  HB2 LEU A  45       7.852  -9.726 -12.244  1.00 94.33           H  
ATOM    726  HB3 LEU A  45       6.628  -8.484 -12.482  1.00 94.33           H  
ATOM    727  O   LEU A  45       3.997  -9.085 -13.192  1.00 94.33           O  
ATOM    728  CG  LEU A  45       6.569  -9.415 -10.539  1.00 94.33           C  
ATOM    729  HG  LEU A  45       5.511  -9.249 -10.337  1.00 94.33           H  
ATOM    730  CD1 LEU A  45       7.014 -10.707  -9.845  1.00 94.33           C  
ATOM    731 HD11 LEU A  45       6.364 -11.532 -10.137  1.00 94.33           H  
ATOM    732 HD12 LEU A  45       6.927 -10.588  -8.765  1.00 94.33           H  
ATOM    733 HD13 LEU A  45       8.047 -10.939 -10.101  1.00 94.33           H  
ATOM    734  CD2 LEU A  45       7.355  -8.252  -9.936  1.00 94.33           C  
ATOM    735 HD21 LEU A  45       8.422  -8.385 -10.113  1.00 94.33           H  
ATOM    736 HD22 LEU A  45       7.166  -8.192  -8.865  1.00 94.33           H  
ATOM    737 HD23 LEU A  45       7.033  -7.317 -10.395  1.00 94.33           H  
ATOM    738  N   TYR A  46       3.631 -10.980 -12.054  1.00 95.64           N  
ATOM    739  H   TYR A  46       4.029 -11.807 -11.632  1.00 95.64           H  
ATOM    740  CA  TYR A  46       2.208 -10.724 -11.875  1.00 95.64           C  
ATOM    741  HA  TYR A  46       1.847 -10.122 -12.710  1.00 95.64           H  
ATOM    742  C   TYR A  46       1.963  -9.928 -10.590  1.00 95.64           C  
ATOM    743  CB  TYR A  46       1.444 -12.050 -11.914  1.00 95.64           C  
ATOM    744  HB2 TYR A  46       1.864 -12.735 -11.178  1.00 95.64           H  
ATOM    745  HB3 TYR A  46       1.583 -12.504 -12.895  1.00 95.64           H  
ATOM    746  O   TYR A  46       2.355 -10.355  -9.506  1.00 95.64           O  
ATOM    747  CG  TYR A  46      -0.041 -11.888 -11.670  1.00 95.64           C  
ATOM    748  CD1 TYR A  46      -0.644 -12.432 -10.518  1.00 95.64           C  
ATOM    749  HD1 TYR A  46      -0.051 -13.000  -9.817  1.00 95.64           H  
ATOM    750  CD2 TYR A  46      -0.812 -11.164 -12.596  1.00 95.64           C  
ATOM    751  HD2 TYR A  46      -0.342 -10.723 -13.464  1.00 95.64           H  
ATOM    752  CE1 TYR A  46      -2.023 -12.259 -10.293  1.00 95.64           C  
ATOM    753  HE1 TYR A  46      -2.488 -12.691  -9.419  1.00 95.64           H  
ATOM    754  CE2 TYR A  46      -2.186 -10.988 -12.377  1.00 95.64           C  
ATOM    755  HE2 TYR A  46      -2.771 -10.400 -13.069  1.00 95.64           H  
ATOM    756  OH  TYR A  46      -4.127 -11.373 -11.059  1.00 95.64           O  
ATOM    757  HH  TYR A  46      -4.446 -11.657 -10.199  1.00 95.64           H  
ATOM    758  CZ  TYR A  46      -2.793 -11.535 -11.228  1.00 95.64           C  
ATOM    759  N   VAL A  47       1.288  -8.786 -10.690  1.00 95.93           N  
ATOM    760  H   VAL A  47       0.985  -8.484 -11.605  1.00 95.93           H  
ATOM    761  CA  VAL A  47       0.932  -7.954  -9.535  1.00 95.93           C  
ATOM    762  HA  VAL A  47       1.687  -8.076  -8.758  1.00 95.93           H  
ATOM    763  C   VAL A  47      -0.409  -8.440  -8.979  1.00 95.93           C  
ATOM    764  CB  VAL A  47       0.914  -6.461  -9.924  1.00 95.93           C  
ATOM    765  HB  VAL A  47       0.127  -6.285 -10.657  1.00 95.93           H  
ATOM    766  O   VAL A  47      -1.467  -8.056  -9.471  1.00 95.93           O  
ATOM    767  CG1 VAL A  47       0.651  -5.588  -8.697  1.00 95.93           C  
ATOM    768 HG11 VAL A  47       0.642  -4.536  -8.983  1.00 95.93           H  
ATOM    769 HG12 VAL A  47      -0.331  -5.827  -8.288  1.00 95.93           H  
ATOM    770 HG13 VAL A  47       1.416  -5.749  -7.937  1.00 95.93           H  
ATOM    771  CG2 VAL A  47       2.249  -6.009 -10.534  1.00 95.93           C  
ATOM    772 HG21 VAL A  47       2.209  -4.943 -10.760  1.00 95.93           H  
ATOM    773 HG22 VAL A  47       2.439  -6.543 -11.466  1.00 95.93           H  
ATOM    774 HG23 VAL A  47       3.066  -6.197  -9.838  1.00 95.93           H  
ATOM    775  N   SER A  48      -0.388  -9.320  -7.974  1.00 93.20           N  
ATOM    776  H   SER A  48       0.502  -9.635  -7.616  1.00 93.20           H  
ATOM    777  CA  SER A  48      -1.609  -9.965  -7.453  1.00 93.20           C  
ATOM    778  HA  SER A  48      -2.228 -10.269  -8.297  1.00 93.20           H  
ATOM    779  C   SER A  48      -2.484  -9.065  -6.582  1.00 93.20           C  
ATOM    780  CB  SER A  48      -1.247 -11.227  -6.670  1.00 93.20           C  
ATOM    781  HB2 SER A  48      -0.803 -11.942  -7.362  1.00 93.20           H  
ATOM    782  HB3 SER A  48      -2.151 -11.667  -6.247  1.00 93.20           H  
ATOM    783  O   SER A  48      -3.674  -9.316  -6.442  1.00 93.20           O  
ATOM    784  OG  SER A  48      -0.315 -10.963  -5.634  1.00 93.20           O  
ATOM    785  HG  SER A  48      -0.735 -10.445  -4.943  1.00 93.20           H  
ATOM    786  N   SER A  49      -1.909  -8.021  -5.995  1.00 93.78           N  
ATOM    787  H   SER A  49      -0.931  -7.847  -6.175  1.00 93.78           H  
ATOM    788  CA  SER A  49      -2.587  -7.084  -5.097  1.00 93.78           C  
ATOM    789  HA  SER A  49      -3.664  -7.128  -5.263  1.00 93.78           H  
ATOM    790  C   SER A  49      -2.114  -5.668  -5.386  1.00 93.78           C  
ATOM    791  CB  SER A  49      -2.307  -7.442  -3.633  1.00 93.78           C  
ATOM    792  HB2 SER A  49      -2.814  -8.376  -3.390  1.00 93.78           H  
ATOM    793  HB3 SER A  49      -2.685  -6.659  -2.976  1.00 93.78           H  
ATOM    794  O   SER A  49      -1.047  -5.477  -5.968  1.00 93.78           O  
ATOM    795  OG  SER A  49      -0.919  -7.609  -3.424  1.00 93.78           O  
ATOM    796  HG  SER A  49      -0.458  -6.786  -3.606  1.00 93.78           H  
ATOM    797  N   PHE A  50      -2.882  -4.666  -4.968  1.00 96.06           N  
ATOM    798  H   PHE A  50      -3.701  -4.862  -4.410  1.00 96.06           H  
ATOM    799  CA  PHE A  50      -2.460  -3.277  -5.114  1.00 96.06           C  
ATOM    800  HA  PHE A  50      -2.260  -3.061  -6.164  1.00 96.06           H  
ATOM    801  C   PHE A  50      -1.175  -3.072  -4.313  1.00 96.06           C  
ATOM    802  CB  PHE A  50      -3.594  -2.384  -4.640  1.00 96.06           C  
ATOM    803  HB2 PHE A  50      -4.497  -2.666  -5.182  1.00 96.06           H  
ATOM    804  HB3 PHE A  50      -3.755  -2.571  -3.579  1.00 96.06           H  
ATOM    805  O   PHE A  50      -1.133  -3.392  -3.125  1.00 96.06           O  
ATOM    806  CG  PHE A  50      -3.360  -0.907  -4.835  1.00 96.06           C  
ATOM    807  CD1 PHE A  50      -2.638  -0.198  -3.868  1.00 96.06           C  
ATOM    808  HD1 PHE A  50      -2.223  -0.736  -3.028  1.00 96.06           H  
ATOM    809  CD2 PHE A  50      -3.893  -0.233  -5.947  1.00 96.06           C  
ATOM    810  HD2 PHE A  50      -4.436  -0.775  -6.707  1.00 96.06           H  
ATOM    811  CE1 PHE A  50      -2.492   1.193  -3.972  1.00 96.06           C  
ATOM    812  HE1 PHE A  50      -1.968   1.738  -3.201  1.00 96.06           H  
ATOM    813  CE2 PHE A  50      -3.728   1.157  -6.062  1.00 96.06           C  
ATOM    814  HE2 PHE A  50      -4.124   1.693  -6.912  1.00 96.06           H  
ATOM    815  CZ  PHE A  50      -3.055   1.874  -5.061  1.00 96.06           C  
ATOM    816  HZ  PHE A  50      -2.965   2.948  -5.135  1.00 96.06           H  
ATOM    817  N   THR A  51      -0.109  -2.633  -4.974  1.00 95.07           N  
ATOM    818  H   THR A  51      -0.216  -2.328  -5.931  1.00 95.07           H  
ATOM    819  CA  THR A  51       1.244  -2.727  -4.414  1.00 95.07           C  
ATOM    820  HA  THR A  51       1.187  -3.044  -3.373  1.00 95.07           H  
ATOM    821  C   THR A  51       1.929  -1.374  -4.435  1.00 95.07           C  
ATOM    822  CB  THR A  51       2.074  -3.792  -5.147  1.00 95.07           C  
ATOM    823  HB  THR A  51       2.145  -3.542  -6.205  1.00 95.07           H  
ATOM    824  O   THR A  51       1.949  -0.704  -5.467  1.00 95.07           O  
ATOM    825  CG2 THR A  51       3.480  -3.946  -4.572  1.00 95.07           C  
ATOM    826 HG21 THR A  51       3.416  -4.140  -3.501  1.00 95.07           H  
ATOM    827 HG22 THR A  51       4.064  -3.042  -4.749  1.00 95.07           H  
ATOM    828 HG23 THR A  51       3.986  -4.781  -5.057  1.00 95.07           H  
ATOM    829  OG1 THR A  51       1.458  -5.056  -5.009  1.00 95.07           O  
ATOM    830  HG1 THR A  51       0.628  -5.042  -5.492  1.00 95.07           H  
ATOM    831  N   LEU A  52       2.514  -0.996  -3.300  1.00 93.70           N  
ATOM    832  H   LEU A  52       2.448  -1.610  -2.501  1.00 93.70           H  
ATOM    833  CA  LEU A  52       3.425   0.137  -3.199  1.00 93.70           C  
ATOM    834  HA  LEU A  52       3.281   0.782  -4.066  1.00 93.70           H  
ATOM    835  C   LEU A  52       4.863  -0.371  -3.210  1.00 93.70           C  
ATOM    836  CB  LEU A  52       3.148   0.977  -1.941  1.00 93.70           C  
ATOM    837  HB2 LEU A  52       3.489   0.426  -1.065  1.00 93.70           H  
ATOM    838  HB3 LEU A  52       3.750   1.884  -2.010  1.00 93.70           H  
ATOM    839  O   LEU A  52       5.181  -1.311  -2.480  1.00 93.70           O  
ATOM    840  CG  LEU A  52       1.682   1.373  -1.723  1.00 93.70           C  
ATOM    841  HG  LEU A  52       1.086   0.478  -1.541  1.00 93.70           H  
ATOM    842  CD1 LEU A  52       1.551   2.300  -0.512  1.00 93.70           C  
ATOM    843 HD11 LEU A  52       2.073   3.238  -0.702  1.00 93.70           H  
ATOM    844 HD12 LEU A  52       1.996   1.832   0.365  1.00 93.70           H  
ATOM    845 HD13 LEU A  52       0.501   2.516  -0.315  1.00 93.70           H  
ATOM    846  CD2 LEU A  52       1.119   2.114  -2.925  1.00 93.70           C  
ATOM    847 HD21 LEU A  52       1.124   1.481  -3.812  1.00 93.70           H  
ATOM    848 HD22 LEU A  52       1.717   3.008  -3.102  1.00 93.70           H  
ATOM    849 HD23 LEU A  52       0.088   2.392  -2.703  1.00 93.70           H  
ATOM    850  N   VAL A  53       5.728   0.258  -3.999  1.00 91.21           N  
ATOM    851  H   VAL A  53       5.383   1.009  -4.581  1.00 91.21           H  
ATOM    852  CA  VAL A  53       7.176   0.013  -3.966  1.00 91.21           C  
ATOM    853  HA  VAL A  53       7.400  -0.695  -3.167  1.00 91.21           H  
ATOM    854  C   VAL A  53       7.871   1.324  -3.645  1.00 91.21           C  
ATOM    855  CB  VAL A  53       7.713  -0.607  -5.271  1.00 91.21           C  
ATOM    856  HB  VAL A  53       7.673   0.128  -6.075  1.00 91.21           H  
ATOM    857  O   VAL A  53       7.862   2.232  -4.467  1.00 91.21           O  
ATOM    858  CG1 VAL A  53       9.183  -1.015  -5.111  1.00 91.21           C  
ATOM    859 HG11 VAL A  53       9.298  -1.704  -4.274  1.00 91.21           H  
ATOM    860 HG12 VAL A  53       9.798  -0.134  -4.927  1.00 91.21           H  
ATOM    861 HG13 VAL A  53       9.542  -1.489  -6.024  1.00 91.21           H  
ATOM    862  CG2 VAL A  53       6.883  -1.820  -5.716  1.00 91.21           C  
ATOM    863 HG21 VAL A  53       6.775  -2.525  -4.892  1.00 91.21           H  
ATOM    864 HG22 VAL A  53       5.894  -1.489  -6.032  1.00 91.21           H  
ATOM    865 HG23 VAL A  53       7.366  -2.310  -6.562  1.00 91.21           H  
ATOM    866  N   CYS A  54       8.438   1.438  -2.450  1.00 86.30           N  
ATOM    867  H   CYS A  54       8.470   0.618  -1.860  1.00 86.30           H  
ATOM    868  CA  CYS A  54       9.201   2.605  -2.021  1.00 86.30           C  
ATOM    869  HA  CYS A  54       8.985   3.466  -2.654  1.00 86.30           H  
ATOM    870  C   CYS A  54      10.683   2.283  -2.134  1.00 86.30           C  
ATOM    871  CB  CYS A  54       8.804   2.951  -0.583  1.00 86.30           C  
ATOM    872  HB2 CYS A  54       8.946   2.082   0.060  1.00 86.30           H  
ATOM    873  HB3 CYS A  54       7.757   3.251  -0.564  1.00 86.30           H  
ATOM    874  O   CYS A  54      11.171   1.428  -1.403  1.00 86.30           O  
ATOM    875  SG  CYS A  54       9.822   4.322   0.026  1.00 86.30           S  
ATOM    876  HG  CYS A  54      11.009   3.752  -0.194  1.00 86.30           H  
ATOM    877  N   PHE A  55      11.405   2.964  -3.008  1.00 82.81           N  
ATOM    878  H   PHE A  55      10.987   3.730  -3.517  1.00 82.81           H  
ATOM    879  CA  PHE A  55      12.827   2.729  -3.213  1.00 82.81           C  
ATOM    880  HA  PHE A  55      13.160   1.916  -2.568  1.00 82.81           H  
ATOM    881  C   PHE A  55      13.620   3.968  -2.787  1.00 82.81           C  
ATOM    882  CB  PHE A  55      13.060   2.239  -4.641  1.00 82.81           C  
ATOM    883  HB2 PHE A  55      14.121   2.026  -4.772  1.00 82.81           H  
ATOM    884  HB3 PHE A  55      12.516   1.306  -4.791  1.00 82.81           H  
ATOM    885  O   PHE A  55      13.256   5.107  -3.084  1.00 82.81           O  
ATOM    886  CG  PHE A  55      12.608   3.223  -5.681  1.00 82.81           C  
ATOM    887  CD1 PHE A  55      11.259   3.293  -6.092  1.00 82.81           C  
ATOM    888  HD1 PHE A  55      10.528   2.608  -5.687  1.00 82.81           H  
ATOM    889  CD2 PHE A  55      13.559   4.102  -6.203  1.00 82.81           C  
ATOM    890  HD2 PHE A  55      14.598   4.036  -5.918  1.00 82.81           H  
ATOM    891  CE1 PHE A  55      10.857   4.292  -6.995  1.00 82.81           C  
ATOM    892  HE1 PHE A  55       9.824   4.374  -7.299  1.00 82.81           H  
ATOM    893  CE2 PHE A  55      13.160   5.063  -7.121  1.00 82.81           C  
ATOM    894  HE2 PHE A  55      13.917   5.691  -7.566  1.00 82.81           H  
ATOM    895  CZ  PHE A  55      11.822   5.191  -7.484  1.00 82.81           C  
ATOM    896  HZ  PHE A  55      11.590   5.986  -8.177  1.00 82.81           H  
ATOM    897  N   ARG A  56      14.655   3.723  -1.985  1.00 78.49           N  
ATOM    898  H   ARG A  56      14.893   2.751  -1.844  1.00 78.49           H  
ATOM    899  CA  ARG A  56      15.459   4.721  -1.271  1.00 78.49           C  
ATOM    900  HA  ARG A  56      14.977   5.696  -1.337  1.00 78.49           H  
ATOM    901  C   ARG A  56      16.830   4.913  -1.915  1.00 78.49           C  
ATOM    902  CB  ARG A  56      15.566   4.313   0.213  1.00 78.49           C  
ATOM    903  HB2 ARG A  56      16.299   4.955   0.703  1.00 78.49           H  
ATOM    904  HB3 ARG A  56      15.907   3.281   0.289  1.00 78.49           H  
ATOM    905  O   ARG A  56      17.342   6.024  -1.880  1.00 78.49           O  
ATOM    906  CG  ARG A  56      14.215   4.467   0.940  1.00 78.49           C  
ATOM    907  HG2 ARG A  56      13.925   5.516   0.882  1.00 78.49           H  
ATOM    908  HG3 ARG A  56      13.446   3.882   0.436  1.00 78.49           H  
ATOM    909  CD  ARG A  56      14.254   4.070   2.428  1.00 78.49           C  
ATOM    910  HD2 ARG A  56      13.500   4.662   2.948  1.00 78.49           H  
ATOM    911  HD3 ARG A  56      15.225   4.349   2.839  1.00 78.49           H  
ATOM    912  NE  ARG A  56      13.940   2.639   2.662  1.00 78.49           N  
ATOM    913  HE  ARG A  56      13.114   2.255   2.227  1.00 78.49           H  
ATOM    914  NH1 ARG A  56      15.795   2.072   3.882  1.00 78.49           N  
ATOM    915 HH11 ARG A  56      16.091   3.025   3.727  1.00 78.49           H  
ATOM    916 HH12 ARG A  56      16.532   1.446   3.591  1.00 78.49           H  
ATOM    917  NH2 ARG A  56      14.373   0.492   3.284  1.00 78.49           N  
ATOM    918 HH21 ARG A  56      15.093  -0.097   2.890  1.00 78.49           H  
ATOM    919 HH22 ARG A  56      13.429   0.222   3.047  1.00 78.49           H  
ATOM    920  CZ  ARG A  56      14.693   1.745   3.275  1.00 78.49           C  
ATOM    921  N   SER A  57      17.387   3.869  -2.529  1.00 78.78           N  
ATOM    922  H   SER A  57      16.903   2.983  -2.511  1.00 78.78           H  
ATOM    923  CA  SER A  57      18.534   3.977  -3.435  1.00 78.78           C  
ATOM    924  HA  SER A  57      18.468   4.945  -3.932  1.00 78.78           H  
ATOM    925  C   SER A  57      18.477   2.891  -4.513  1.00 78.78           C  
ATOM    926  CB  SER A  57      19.854   3.937  -2.656  1.00 78.78           C  
ATOM    927  HB2 SER A  57      19.963   2.970  -2.166  1.00 78.78           H  
ATOM    928  HB3 SER A  57      19.840   4.721  -1.899  1.00 78.78           H  
ATOM    929  O   SER A  57      17.894   1.824  -4.289  1.00 78.78           O  
ATOM    930  OG  SER A  57      20.966   4.152  -3.501  1.00 78.78           O  
ATOM    931  HG  SER A  57      20.749   4.829  -4.146  1.00 78.78           H  
ATOM    932  N   GLY A  58      19.057   3.173  -5.677  1.00 79.21           N  
ATOM    933  H   GLY A  58      19.510   4.073  -5.748  1.00 79.21           H  
ATOM    934  CA  GLY A  58      18.974   2.364  -6.890  1.00 79.21           C  
ATOM    935  HA2 GLY A  58      18.613   1.363  -6.655  1.00 79.21           H  
ATOM    936  HA3 GLY A  58      19.974   2.258  -7.311  1.00 79.21           H  
ATOM    937  C   GLY A  58      18.046   2.975  -7.941  1.00 79.21           C  
ATOM    938  O   GLY A  58      17.287   3.911  -7.675  1.00 79.21           O  
ATOM    939  N   LYS A  59      18.090   2.420  -9.152  1.00 81.73           N  
ATOM    940  H   LYS A  59      18.725   1.648  -9.301  1.00 81.73           H  
ATOM    941  CA  LYS A  59      17.189   2.783 -10.251  1.00 81.73           C  
ATOM    942  HA  LYS A  59      16.516   3.575  -9.922  1.00 81.73           H  
ATOM    943  C   LYS A  59      16.325   1.604 -10.642  1.00 81.73           C  
ATOM    944  CB  LYS A  59      17.972   3.309 -11.453  1.00 81.73           C  
ATOM    945  HB2 LYS A  59      18.726   2.581 -11.753  1.00 81.73           H  
ATOM    946  HB3 LYS A  59      17.285   3.473 -12.282  1.00 81.73           H  
ATOM    947  O   LYS A  59      16.749   0.447 -10.598  1.00 81.73           O  
ATOM    948  CG  LYS A  59      18.671   4.621 -11.117  1.00 81.73           C  
ATOM    949  HG2 LYS A  59      19.416   4.456 -10.338  1.00 81.73           H  
ATOM    950  HG3 LYS A  59      17.935   5.342 -10.761  1.00 81.73           H  
ATOM    951  CD  LYS A  59      19.353   5.163 -12.366  1.00 81.73           C  
ATOM    952  HD2 LYS A  59      18.583   5.358 -13.113  1.00 81.73           H  
ATOM    953  HD3 LYS A  59      20.071   4.443 -12.758  1.00 81.73           H  
ATOM    954  CE  LYS A  59      20.055   6.458 -11.973  1.00 81.73           C  
ATOM    955  HE2 LYS A  59      19.477   6.922 -11.175  1.00 81.73           H  
ATOM    956  HE3 LYS A  59      21.054   6.237 -11.596  1.00 81.73           H  
ATOM    957  NZ  LYS A  59      20.073   7.382 -13.118  1.00 81.73           N  
ATOM    958  HZ1 LYS A  59      20.450   6.933 -13.941  1.00 81.73           H  
ATOM    959  HZ2 LYS A  59      20.570   8.229 -12.881  1.00 81.73           H  
ATOM    960  HZ3 LYS A  59      19.109   7.639 -13.275  1.00 81.73           H  
ATOM    961  N   LEU A  60      15.103   1.907 -11.057  1.00 87.90           N  
ATOM    962  H   LEU A  60      14.827   2.879 -11.070  1.00 87.90           H  
ATOM    963  CA  LEU A  60      14.156   0.895 -11.488  1.00 87.90           C  
ATOM    964  HA  LEU A  60      14.704  -0.009 -11.752  1.00 87.90           H  
ATOM    965  C   LEU A  60      13.435   1.362 -12.748  1.00 87.90           C  
ATOM    966  CB  LEU A  60      13.252   0.537 -10.295  1.00 87.90           C  
ATOM    967  HB2 LEU A  60      12.873   1.456  -9.847  1.00 87.90           H  
ATOM    968  HB3 LEU A  60      13.882   0.070  -9.539  1.00 87.90           H  
ATOM    969  O   LEU A  60      12.855   2.442 -12.802  1.00 87.90           O  
ATOM    970  CG  LEU A  60      12.083  -0.412 -10.639  1.00 87.90           C  
ATOM    971  HG  LEU A  60      12.286  -0.969 -11.554  1.00 87.90           H  
ATOM    972  CD1 LEU A  60      11.745  -1.408  -9.526  1.00 87.90           C  
ATOM    973 HD11 LEU A  60      10.684  -1.655  -9.512  1.00 87.90           H  
ATOM    974 HD12 LEU A  60      12.268  -2.348  -9.703  1.00 87.90           H  
ATOM    975 HD13 LEU A  60      12.017  -0.995  -8.554  1.00 87.90           H  
ATOM    976  CD2 LEU A  60      10.830   0.420 -10.823  1.00 87.90           C  
ATOM    977 HD21 LEU A  60       9.958  -0.218 -10.964  1.00 87.90           H  
ATOM    978 HD22 LEU A  60      10.929   1.066 -11.695  1.00 87.90           H  
ATOM    979 HD23 LEU A  60      10.696   1.045  -9.940  1.00 87.90           H  
ATOM    980  N   THR A  61      13.443   0.511 -13.765  1.00 88.05           N  
ATOM    981  H   THR A  61      13.953  -0.353 -13.648  1.00 88.05           H  
ATOM    982  CA  THR A  61      12.568   0.645 -14.928  1.00 88.05           C  
ATOM    983  HA  THR A  61      12.102   1.631 -14.932  1.00 88.05           H  
ATOM    984  C   THR A  61      11.486  -0.412 -14.826  1.00 88.05           C  
ATOM    985  CB  THR A  61      13.342   0.504 -16.239  1.00 88.05           C  
ATOM    986  HB  THR A  61      13.775  -0.494 -16.305  1.00 88.05           H  
ATOM    987  O   THR A  61      11.789  -1.602 -14.749  1.00 88.05           O  
ATOM    988  CG2 THR A  61      12.451   0.746 -17.456  1.00 88.05           C  
ATOM    989 HG21 THR A  61      11.683  -0.024 -17.524  1.00 88.05           H  
ATOM    990 HG22 THR A  61      11.978   1.725 -17.378  1.00 88.05           H  
ATOM    991 HG23 THR A  61      13.059   0.719 -18.360  1.00 88.05           H  
ATOM    992  OG1 THR A  61      14.380   1.451 -16.296  1.00 88.05           O  
ATOM    993  HG1 THR A  61      14.956   1.321 -15.539  1.00 88.05           H  
ATOM    994  N   ILE A  62      10.225  -0.002 -14.843  1.00 93.29           N  
ATOM    995  H   ILE A  62      10.039   0.987 -14.929  1.00 93.29           H  
ATOM    996  CA  ILE A  62       9.086  -0.918 -14.837  1.00 93.29           C  
ATOM    997  HA  ILE A  62       9.469  -1.937 -14.902  1.00 93.29           H  
ATOM    998  C   ILE A  62       8.228  -0.693 -16.072  1.00 93.29           C  
ATOM    999  CB  ILE A  62       8.310  -0.830 -13.512  1.00 93.29           C  
ATOM   1000  HB  ILE A  62       9.025  -1.048 -12.719  1.00 93.29           H  
ATOM   1001  O   ILE A  62       7.953   0.444 -16.448  1.00 93.29           O  
ATOM   1002  CG1 ILE A  62       7.227  -1.927 -13.453  1.00 93.29           C  
ATOM   1003 HG12 ILE A  62       7.666  -2.878 -13.753  1.00 93.29           H  
ATOM   1004 HG13 ILE A  62       6.423  -1.697 -14.151  1.00 93.29           H  
ATOM   1005  CG2 ILE A  62       7.744   0.582 -13.277  1.00 93.29           C  
ATOM   1006 HG21 ILE A  62       7.049   0.843 -14.076  1.00 93.29           H  
ATOM   1007 HG22 ILE A  62       7.234   0.648 -12.316  1.00 93.29           H  
ATOM   1008 HG23 ILE A  62       8.550   1.316 -13.268  1.00 93.29           H  
ATOM   1009  CD1 ILE A  62       6.639  -2.102 -12.051  1.00 93.29           C  
ATOM   1010 HD11 ILE A  62       7.427  -2.346 -11.339  1.00 93.29           H  
ATOM   1011 HD12 ILE A  62       6.148  -1.177 -11.747  1.00 93.29           H  
ATOM   1012 HD13 ILE A  62       5.897  -2.900 -12.061  1.00 93.29           H  
ATOM   1013  N   SER A  63       7.800  -1.771 -16.717  1.00 91.13           N  
ATOM   1014  H   SER A  63       8.100  -2.683 -16.403  1.00 91.13           H  
ATOM   1015  CA  SER A  63       6.947  -1.689 -17.897  1.00 91.13           C  
ATOM   1016  HA  SER A  63       6.458  -0.715 -17.888  1.00 91.13           H  
ATOM   1017  C   SER A  63       5.834  -2.719 -17.889  1.00 91.13           C  
ATOM   1018  CB  SER A  63       7.774  -1.771 -19.184  1.00 91.13           C  
ATOM   1019  HB2 SER A  63       8.501  -0.959 -19.176  1.00 91.13           H  
ATOM   1020  HB3 SER A  63       7.116  -1.629 -20.041  1.00 91.13           H  
ATOM   1021  O   SER A  63       5.981  -3.813 -17.348  1.00 91.13           O  
ATOM   1022  OG  SER A  63       8.468  -3.002 -19.327  1.00 91.13           O  
ATOM   1023  HG  SER A  63       9.128  -2.838 -20.005  1.00 91.13           H  
ATOM   1024  N   ASN A  64       4.716  -2.375 -18.513  1.00 91.16           N  
ATOM   1025  H   ASN A  64       4.701  -1.469 -18.959  1.00 91.16           H  
ATOM   1026  CA  ASN A  64       3.664  -3.315 -18.892  1.00 91.16           C  
ATOM   1027  HA  ASN A  64       3.985  -4.331 -18.661  1.00 91.16           H  
ATOM   1028  C   ASN A  64       3.492  -3.264 -20.427  1.00 91.16           C  
ATOM   1029  CB  ASN A  64       2.407  -3.030 -18.035  1.00 91.16           C  
ATOM   1030  HB2 ASN A  64       1.661  -3.806 -18.205  1.00 91.16           H  
ATOM   1031  HB3 ASN A  64       2.687  -3.079 -16.982  1.00 91.16           H  
ATOM   1032  O   ASN A  64       4.410  -2.870 -21.144  1.00 91.16           O  
ATOM   1033  CG  ASN A  64       1.762  -1.681 -18.293  1.00 91.16           C  
ATOM   1034  ND2 ASN A  64       0.985  -1.149 -17.383  1.00 91.16           N  
ATOM   1035 HD21 ASN A  64       0.696  -0.202 -17.581  1.00 91.16           H  
ATOM   1036 HD22 ASN A  64       0.885  -1.572 -16.472  1.00 91.16           H  
ATOM   1037  OD1 ASN A  64       1.906  -1.109 -19.351  1.00 91.16           O  
ATOM   1038  N   ASN A  65       2.339  -3.683 -20.952  1.00 82.29           N  
ATOM   1039  H   ASN A  65       1.612  -4.005 -20.330  1.00 82.29           H  
ATOM   1040  CA  ASN A  65       2.077  -3.668 -22.398  1.00 82.29           C  
ATOM   1041  HA  ASN A  65       2.951  -4.066 -22.913  1.00 82.29           H  
ATOM   1042  C   ASN A  65       1.843  -2.261 -22.991  1.00 82.29           C  
ATOM   1043  CB  ASN A  65       0.879  -4.586 -22.694  1.00 82.29           C  
ATOM   1044  HB2 ASN A  65       0.018  -4.257 -22.113  1.00 82.29           H  
ATOM   1045  HB3 ASN A  65       0.619  -4.495 -23.749  1.00 82.29           H  
ATOM   1046  O   ASN A  65       1.713  -2.141 -24.207  1.00 82.29           O  
ATOM   1047  CG  ASN A  65       1.141  -6.058 -22.428  1.00 82.29           C  
ATOM   1048  ND2 ASN A  65       0.102  -6.859 -22.429  1.00 82.29           N  
ATOM   1049 HD21 ASN A  65      -0.814  -6.499 -22.657  1.00 82.29           H  
ATOM   1050 HD22 ASN A  65       0.296  -7.841 -22.295  1.00 82.29           H  
ATOM   1051  OD1 ASN A  65       2.249  -6.520 -22.217  1.00 82.29           O  
ATOM   1052  N   HIS A  66       1.745  -1.221 -22.163  1.00 79.21           N  
ATOM   1053  H   HIS A  66       1.910  -1.373 -21.178  1.00 79.21           H  
ATOM   1054  CA  HIS A  66       1.372   0.140 -22.564  1.00 79.21           C  
ATOM   1055  HA  HIS A  66       1.324   0.212 -23.650  1.00 79.21           H  
ATOM   1056  C   HIS A  66       2.387   1.183 -22.097  1.00 79.21           C  
ATOM   1057  CB  HIS A  66      -0.016   0.464 -21.989  1.00 79.21           C  
ATOM   1058  HB2 HIS A  66       0.032   0.461 -20.900  1.00 79.21           H  
ATOM   1059  HB3 HIS A  66      -0.302   1.467 -22.302  1.00 79.21           H  
ATOM   1060  O   HIS A  66       2.780   2.051 -22.871  1.00 79.21           O  
ATOM   1061  CG  HIS A  66      -1.077  -0.504 -22.439  1.00 79.21           C  
ATOM   1062  CD2 HIS A  66      -1.778  -1.374 -21.651  1.00 79.21           C  
ATOM   1063  HD2 HIS A  66      -1.688  -1.458 -20.579  1.00 79.21           H  
ATOM   1064  ND1 HIS A  66      -1.464  -0.730 -23.738  1.00 79.21           N  
ATOM   1065  HD1 HIS A  66      -1.057  -0.293 -24.553  1.00 79.21           H  
ATOM   1066  CE1 HIS A  66      -2.383  -1.708 -23.734  1.00 79.21           C  
ATOM   1067  HE1 HIS A  66      -2.857  -2.116 -24.614  1.00 79.21           H  
ATOM   1068  NE2 HIS A  66      -2.600  -2.147 -22.481  1.00 79.21           N  
ATOM   1069  N   ASP A  67       2.835   1.059 -20.853  1.00 79.42           N  
ATOM   1070  H   ASP A  67       2.472   0.303 -20.290  1.00 79.42           H  
ATOM   1071  CA  ASP A  67       3.636   2.054 -20.162  1.00 79.42           C  
ATOM   1072  HA  ASP A  67       3.706   2.952 -20.776  1.00 79.42           H  
ATOM   1073  C   ASP A  67       5.042   1.513 -19.903  1.00 79.42           C  
ATOM   1074  CB  ASP A  67       2.951   2.447 -18.842  1.00 79.42           C  
ATOM   1075  HB2 ASP A  67       3.005   1.601 -18.156  1.00 79.42           H  
ATOM   1076  HB3 ASP A  67       3.499   3.275 -18.392  1.00 79.42           H  
ATOM   1077  O   ASP A  67       5.231   0.334 -19.590  1.00 79.42           O  
ATOM   1078  CG  ASP A  67       1.484   2.857 -19.014  1.00 79.42           C  
ATOM   1079  OD1 ASP A  67       1.217   3.698 -19.898  1.00 79.42           O  
ATOM   1080  OD2 ASP A  67       0.645   2.310 -18.249  1.00 79.42           O  
ATOM   1081  N   THR A  68       6.035   2.393 -19.982  1.00 85.13           N  
ATOM   1082  H   THR A  68       5.806   3.341 -20.246  1.00 85.13           H  
ATOM   1083  CA  THR A  68       7.366   2.179 -19.405  1.00 85.13           C  
ATOM   1084  HA  THR A  68       7.358   1.289 -18.776  1.00 85.13           H  
ATOM   1085  C   THR A  68       7.683   3.377 -18.532  1.00 85.13           C  
ATOM   1086  CB  THR A  68       8.441   1.988 -20.480  1.00 85.13           C  
ATOM   1087  HB  THR A  68       8.454   2.849 -21.148  1.00 85.13           H  
ATOM   1088  O   THR A  68       7.649   4.511 -19.004  1.00 85.13           O  
ATOM   1089  CG2 THR A  68       9.834   1.778 -19.886  1.00 85.13           C  
ATOM   1090 HG21 THR A  68       9.819   0.960 -19.166  1.00 85.13           H  
ATOM   1091 HG22 THR A  68      10.170   2.688 -19.389  1.00 85.13           H  
ATOM   1092 HG23 THR A  68      10.537   1.548 -20.686  1.00 85.13           H  
ATOM   1093  OG1 THR A  68       8.130   0.829 -21.220  1.00 85.13           O  
ATOM   1094  HG1 THR A  68       7.197   0.892 -21.437  1.00 85.13           H  
ATOM   1095  N   ILE A  69       7.965   3.125 -17.259  1.00 87.46           N  
ATOM   1096  H   ILE A  69       7.991   2.165 -16.946  1.00 87.46           H  
ATOM   1097  CA  ILE A  69       8.244   4.158 -16.270  1.00 87.46           C  
ATOM   1098  HA  ILE A  69       8.219   5.130 -16.762  1.00 87.46           H  
ATOM   1099  C   ILE A  69       9.650   3.962 -15.730  1.00 87.46           C  
ATOM   1100  CB  ILE A  69       7.170   4.195 -15.167  1.00 87.46           C  
ATOM   1101  HB  ILE A  69       7.202   3.268 -14.594  1.00 87.46           H  
ATOM   1102  O   ILE A  69      10.007   2.888 -15.240  1.00 87.46           O  
ATOM   1103  CG1 ILE A  69       5.778   4.323 -15.829  1.00 87.46           C  
ATOM   1104 HG12 ILE A  69       5.857   4.944 -16.721  1.00 87.46           H  
ATOM   1105 HG13 ILE A  69       5.452   3.331 -16.144  1.00 87.46           H  
ATOM   1106  CG2 ILE A  69       7.466   5.360 -14.210  1.00 87.46           C  
ATOM   1107 HG21 ILE A  69       7.420   6.311 -14.739  1.00 87.46           H  
ATOM   1108 HG22 ILE A  69       8.452   5.257 -13.756  1.00 87.46           H  
ATOM   1109 HG23 ILE A  69       6.733   5.358 -13.403  1.00 87.46           H  
ATOM   1110  CD1 ILE A  69       4.674   4.938 -14.975  1.00 87.46           C  
ATOM   1111 HD11 ILE A  69       3.731   4.794 -15.502  1.00 87.46           H  
ATOM   1112 HD12 ILE A  69       4.628   4.449 -14.002  1.00 87.46           H  
ATOM   1113 HD13 ILE A  69       4.846   6.006 -14.840  1.00 87.46           H  
ATOM   1114  N   TYR A  70      10.428   5.031 -15.828  1.00 83.84           N  
ATOM   1115  H   TYR A  70      10.030   5.875 -16.214  1.00 83.84           H  
ATOM   1116  CA  TYR A  70      11.770   5.145 -15.281  1.00 83.84           C  
ATOM   1117  HA  TYR A  70      12.204   4.153 -15.154  1.00 83.84           H  
ATOM   1118  C   TYR A  70      11.675   5.825 -13.918  1.00 83.84           C  
ATOM   1119  CB  TYR A  70      12.645   5.930 -16.263  1.00 83.84           C  
ATOM   1120  HB2 TYR A  70      13.652   6.004 -15.852  1.00 83.84           H  
ATOM   1121  HB3 TYR A  70      12.257   6.945 -16.358  1.00 83.84           H  
ATOM   1122  O   TYR A  70      11.040   6.873 -13.790  1.00 83.84           O  
ATOM   1123  CG  TYR A  70      12.719   5.298 -17.640  1.00 83.84           C  
ATOM   1124  CD1 TYR A  70      13.677   4.301 -17.896  1.00 83.84           C  
ATOM   1125  HD1 TYR A  70      14.359   3.996 -17.116  1.00 83.84           H  
ATOM   1126  CD2 TYR A  70      11.820   5.686 -18.655  1.00 83.84           C  
ATOM   1127  HD2 TYR A  70      11.083   6.452 -18.461  1.00 83.84           H  
ATOM   1128  CE1 TYR A  70      13.750   3.698 -19.165  1.00 83.84           C  
ATOM   1129  HE1 TYR A  70      14.492   2.934 -19.347  1.00 83.84           H  
ATOM   1130  CE2 TYR A  70      11.883   5.080 -19.924  1.00 83.84           C  
ATOM   1131  HE2 TYR A  70      11.198   5.372 -20.706  1.00 83.84           H  
ATOM   1132  OH  TYR A  70      12.925   3.512 -21.409  1.00 83.84           O  
ATOM   1133  HH  TYR A  70      13.657   2.892 -21.453  1.00 83.84           H  
ATOM   1134  CZ  TYR A  70      12.853   4.090 -20.182  1.00 83.84           C  
ATOM   1135  N   CYS A  71      12.257   5.197 -12.903  1.00 83.99           N  
ATOM   1136  H   CYS A  71      12.748   4.331 -13.073  1.00 83.99           H  
ATOM   1137  CA  CYS A  71      12.130   5.598 -11.509  1.00 83.99           C  
ATOM   1138  HA  CYS A  71      11.568   6.529 -11.439  1.00 83.99           H  
ATOM   1139  C   CYS A  71      13.535   5.831 -10.928  1.00 83.99           C  
ATOM   1140  CB  CYS A  71      11.355   4.506 -10.749  1.00 83.99           C  
ATOM   1141  HB2 CYS A  71      12.012   3.656 -10.570  1.00 83.99           H  
ATOM   1142  HB3 CYS A  71      11.021   4.907  -9.792  1.00 83.99           H  
ATOM   1143  O   CYS A  71      14.369   4.921 -10.961  1.00 83.99           O  
ATOM   1144  SG  CYS A  71       9.870   3.946 -11.627  1.00 83.99           S  
ATOM   1145  HG  CYS A  71      10.530   3.493 -12.697  1.00 83.99           H  
ATOM   1146  N   ASP A  72      13.778   7.033 -10.401  1.00 75.50           N  
ATOM   1147  H   ASP A  72      13.028   7.709 -10.369  1.00 75.50           H  
ATOM   1148  CA  ASP A  72      15.065   7.470  -9.834  1.00 75.50           C  
ATOM   1149  HA  ASP A  72      15.818   6.699 -10.000  1.00 75.50           H  
ATOM   1150  C   ASP A  72      14.978   7.709  -8.321  1.00 75.50           C  
ATOM   1151  CB  ASP A  72      15.558   8.760 -10.507  1.00 75.50           C  
ATOM   1152  HB2 ASP A  72      16.335   9.204  -9.885  1.00 75.50           H  
ATOM   1153  HB3 ASP A  72      14.735   9.473 -10.556  1.00 75.50           H  
ATOM   1154  O   ASP A  72      13.931   8.078  -7.797  1.00 75.50           O  
ATOM   1155  CG  ASP A  72      16.163   8.555 -11.901  1.00 75.50           C  
ATOM   1156  OD1 ASP A  72      17.179   7.822 -12.033  1.00 75.50           O  
ATOM   1157  OD2 ASP A  72      15.659   9.204 -12.842  1.00 75.50           O  
ATOM   1158  N   GLU A  73      16.082   7.468  -7.617  1.00 73.47           N  
ATOM   1159  H   GLU A  73      16.919   7.196  -8.113  1.00 73.47           H  
ATOM   1160  CA  GLU A  73      16.179   7.545  -6.156  1.00 73.47           C  
ATOM   1161  HA  GLU A  73      15.393   6.905  -5.755  1.00 73.47           H  
ATOM   1162  C   GLU A  73      15.974   8.975  -5.596  1.00 73.47           C  
ATOM   1163  CB  GLU A  73      17.532   6.943  -5.701  1.00 73.47           C  
ATOM   1164  HB2 GLU A  73      17.643   7.102  -4.629  1.00 73.47           H  
ATOM   1165  HB3 GLU A  73      17.486   5.868  -5.875  1.00 73.47           H  
ATOM   1166  O   GLU A  73      16.633   9.904  -6.071  1.00 73.47           O  
ATOM   1167  CG  GLU A  73      18.779   7.502  -6.430  1.00 73.47           C  
ATOM   1168  HG2 GLU A  73      18.662   7.351  -7.503  1.00 73.47           H  
ATOM   1169  HG3 GLU A  73      18.843   8.575  -6.248  1.00 73.47           H  
ATOM   1170  CD  GLU A  73      20.118   6.861  -6.023  1.00 73.47           C  
ATOM   1171  OE1 GLU A  73      21.164   7.454  -6.365  1.00 73.47           O  
ATOM   1172  OE2 GLU A  73      20.124   5.759  -5.422  1.00 73.47           O  
ATOM   1173  N   PRO A  74      15.149   9.188  -4.543  1.00 76.25           N  
ATOM   1174  CA  PRO A  74      14.133   8.311  -3.949  1.00 76.25           C  
ATOM   1175  HA  PRO A  74      14.435   7.264  -3.981  1.00 76.25           H  
ATOM   1176  C   PRO A  74      12.748   8.471  -4.607  1.00 76.25           C  
ATOM   1177  CB  PRO A  74      14.068   8.763  -2.486  1.00 76.25           C  
ATOM   1178  HB2 PRO A  74      14.898   8.322  -1.935  1.00 76.25           H  
ATOM   1179  HB3 PRO A  74      13.119   8.510  -2.013  1.00 76.25           H  
ATOM   1180  O   PRO A  74      12.400   9.537  -5.115  1.00 76.25           O  
ATOM   1181  CG  PRO A  74      14.269  10.276  -2.591  1.00 76.25           C  
ATOM   1182  HG2 PRO A  74      14.699  10.688  -1.678  1.00 76.25           H  
ATOM   1183  HG3 PRO A  74      13.319  10.761  -2.816  1.00 76.25           H  
ATOM   1184  CD  PRO A  74      15.219  10.429  -3.780  1.00 76.25           C  
ATOM   1185  HD2 PRO A  74      16.238  10.573  -3.421  1.00 76.25           H  
ATOM   1186  HD3 PRO A  74      14.920  11.276  -4.397  1.00 76.25           H  
ATOM   1187  N   GLY A  75      11.890   7.456  -4.482  1.00 83.16           N  
ATOM   1188  H   GLY A  75      12.201   6.582  -4.082  1.00 83.16           H  
ATOM   1189  CA  GLY A  75      10.489   7.614  -4.862  1.00 83.16           C  
ATOM   1190  HA2 GLY A  75      10.444   7.857  -5.923  1.00 83.16           H  
ATOM   1191  HA3 GLY A  75      10.077   8.471  -4.328  1.00 83.16           H  
ATOM   1192  C   GLY A  75       9.602   6.410  -4.567  1.00 83.16           C  
ATOM   1193  O   GLY A  75      10.034   5.397  -4.009  1.00 83.16           O  
ATOM   1194  N   MET A  76       8.321   6.536  -4.919  1.00 89.52           N  
ATOM   1195  H   MET A  76       8.032   7.401  -5.354  1.00 89.52           H  
ATOM   1196  CA  MET A  76       7.333   5.477  -4.743  1.00 89.52           C  
ATOM   1197  HA  MET A  76       7.865   4.576  -4.437  1.00 89.52           H  
ATOM   1198  C   MET A  76       6.604   5.156  -6.040  1.00 89.52           C  
ATOM   1199  CB  MET A  76       6.351   5.810  -3.614  1.00 89.52           C  
ATOM   1200  HB2 MET A  76       5.773   6.694  -3.884  1.00 89.52           H  
ATOM   1201  HB3 MET A  76       6.927   6.016  -2.712  1.00 89.52           H  
ATOM   1202  O   MET A  76       6.089   6.035  -6.731  1.00 89.52           O  
ATOM   1203  CG  MET A  76       5.413   4.626  -3.331  1.00 89.52           C  
ATOM   1204  HG2 MET A  76       4.868   4.376  -4.241  1.00 89.52           H  
ATOM   1205  HG3 MET A  76       6.024   3.765  -3.060  1.00 89.52           H  
ATOM   1206  SD  MET A  76       4.180   4.860  -2.031  1.00 89.52           S  
ATOM   1207  CE  MET A  76       3.144   6.134  -2.804  1.00 89.52           C  
ATOM   1208  HE1 MET A  76       3.719   7.047  -2.958  1.00 89.52           H  
ATOM   1209  HE2 MET A  76       2.291   6.345  -2.159  1.00 89.52           H  
ATOM   1210  HE3 MET A  76       2.785   5.774  -3.768  1.00 89.52           H  
ATOM   1211  N   LEU A  77       6.499   3.861  -6.315  1.00 92.41           N  
ATOM   1212  H   LEU A  77       6.975   3.216  -5.701  1.00 92.41           H  
ATOM   1213  CA  LEU A  77       5.605   3.306  -7.312  1.00 92.41           C  
ATOM   1214  HA  LEU A  77       5.378   4.086  -8.039  1.00 92.41           H  
ATOM   1215  C   LEU A  77       4.299   2.833  -6.688  1.00 92.41           C  
ATOM   1216  CB  LEU A  77       6.288   2.146  -8.029  1.00 92.41           C  
ATOM   1217  HB2 LEU A  77       6.836   1.567  -7.285  1.00 92.41           H  
ATOM   1218  HB3 LEU A  77       5.532   1.493  -8.464  1.00 92.41           H  
ATOM   1219  O   LEU A  77       4.296   2.170  -5.651  1.00 92.41           O  
ATOM   1220  CG  LEU A  77       7.249   2.584  -9.133  1.00 92.41           C  
ATOM   1221  HG  LEU A  77       7.926   3.363  -8.779  1.00 92.41           H  
ATOM   1222  CD1 LEU A  77       8.049   1.362  -9.537  1.00 92.41           C  
ATOM   1223 HD11 LEU A  77       8.620   1.629 -10.427  1.00 92.41           H  
ATOM   1224 HD12 LEU A  77       7.388   0.529  -9.779  1.00 92.41           H  
ATOM   1225 HD13 LEU A  77       8.723   1.081  -8.729  1.00 92.41           H  
ATOM   1226  CD2 LEU A  77       6.488   3.064 -10.368  1.00 92.41           C  
ATOM   1227 HD21 LEU A  77       5.977   3.999 -10.141  1.00 92.41           H  
ATOM   1228 HD22 LEU A  77       5.759   2.314 -10.677  1.00 92.41           H  
ATOM   1229 HD23 LEU A  77       7.177   3.252 -11.191  1.00 92.41           H  
ATOM   1230  N   VAL A  78       3.204   3.098  -7.389  1.00 93.49           N  
ATOM   1231  H   VAL A  78       3.316   3.673  -8.211  1.00 93.49           H  
ATOM   1232  CA  VAL A  78       1.889   2.513  -7.150  1.00 93.49           C  
ATOM   1233  HA  VAL A  78       1.916   1.911  -6.241  1.00 93.49           H  
ATOM   1234  C   VAL A  78       1.551   1.612  -8.328  1.00 93.49           C  
ATOM   1235  CB  VAL A  78       0.815   3.595  -6.971  1.00 93.49           C  
ATOM   1236  HB  VAL A  78       0.690   4.141  -7.907  1.00 93.49           H  
ATOM   1237  O   VAL A  78       1.478   2.066  -9.472  1.00 93.49           O  
ATOM   1238  CG1 VAL A  78      -0.533   2.968  -6.626  1.00 93.49           C  
ATOM   1239 HG11 VAL A  78      -1.273   3.758  -6.499  1.00 93.49           H  
ATOM   1240 HG12 VAL A  78      -0.872   2.316  -7.431  1.00 93.49           H  
ATOM   1241 HG13 VAL A  78      -0.441   2.394  -5.704  1.00 93.49           H  
ATOM   1242  CG2 VAL A  78       1.184   4.601  -5.877  1.00 93.49           C  
ATOM   1243 HG21 VAL A  78       0.346   5.274  -5.691  1.00 93.49           H  
ATOM   1244 HG22 VAL A  78       2.041   5.196  -6.194  1.00 93.49           H  
ATOM   1245 HG23 VAL A  78       1.437   4.075  -4.957  1.00 93.49           H  
ATOM   1246  N   LEU A  79       1.335   0.332  -8.047  1.00 95.26           N  
ATOM   1247  H   LEU A  79       1.445   0.028  -7.090  1.00 95.26           H  
ATOM   1248  CA  LEU A  79       0.974  -0.669  -9.041  1.00 95.26           C  
ATOM   1249  HA  LEU A  79       1.028  -0.234 -10.039  1.00 95.26           H  
ATOM   1250  C   LEU A  79      -0.464  -1.114  -8.805  1.00 95.26           C  
ATOM   1251  CB  LEU A  79       1.957  -1.855  -8.992  1.00 95.26           C  
ATOM   1252  HB2 LEU A  79       1.781  -2.409  -8.070  1.00 95.26           H  
ATOM   1253  HB3 LEU A  79       1.736  -2.515  -9.830  1.00 95.26           H  
ATOM   1254  O   LEU A  79      -0.783  -1.706  -7.767  1.00 95.26           O  
ATOM   1255  CG  LEU A  79       3.447  -1.474  -9.038  1.00 95.26           C  
ATOM   1256  HG  LEU A  79       3.695  -0.865  -8.168  1.00 95.26           H  
ATOM   1257  CD1 LEU A  79       4.308  -2.737  -8.987  1.00 95.26           C  
ATOM   1258 HD11 LEU A  79       4.092  -3.291  -8.073  1.00 95.26           H  
ATOM   1259 HD12 LEU A  79       5.361  -2.458  -8.985  1.00 95.26           H  
ATOM   1260 HD13 LEU A  79       4.105  -3.368  -9.853  1.00 95.26           H  
ATOM   1261  CD2 LEU A  79       3.806  -0.696 -10.299  1.00 95.26           C  
ATOM   1262 HD21 LEU A  79       3.194   0.203 -10.382  1.00 95.26           H  
ATOM   1263 HD22 LEU A  79       3.667  -1.316 -11.185  1.00 95.26           H  
ATOM   1264 HD23 LEU A  79       4.843  -0.370 -10.222  1.00 95.26           H  
ATOM   1265  N   LYS A  80      -1.327  -0.877  -9.799  1.00 94.74           N  
ATOM   1266  H   LYS A  80      -1.002  -0.355 -10.599  1.00 94.74           H  
ATOM   1267  CA  LYS A  80      -2.655  -1.496  -9.845  1.00 94.74           C  
ATOM   1268  HA  LYS A  80      -3.207  -1.182  -8.959  1.00 94.74           H  
ATOM   1269  C   LYS A  80      -2.506  -3.019  -9.812  1.00 94.74           C  
ATOM   1270  CB  LYS A  80      -3.406  -1.024 -11.101  1.00 94.74           C  
ATOM   1271  HB2 LYS A  80      -2.928  -1.443 -11.986  1.00 94.74           H  
ATOM   1272  HB3 LYS A  80      -3.346   0.063 -11.158  1.00 94.74           H  
ATOM   1273  O   LYS A  80      -1.563  -3.566 -10.388  1.00 94.74           O  
ATOM   1274  CG  LYS A  80      -4.887  -1.436 -11.084  1.00 94.74           C  
ATOM   1275  HG2 LYS A  80      -5.348  -1.032 -10.183  1.00 94.74           H  
ATOM   1276  HG3 LYS A  80      -4.980  -2.521 -11.054  1.00 94.74           H  
ATOM   1277  CD  LYS A  80      -5.636  -0.924 -12.323  1.00 94.74           C  
ATOM   1278  HD2 LYS A  80      -5.337   0.104 -12.528  1.00 94.74           H  
ATOM   1279  HD3 LYS A  80      -5.378  -1.539 -13.185  1.00 94.74           H  
ATOM   1280  CE  LYS A  80      -7.147  -0.934 -12.061  1.00 94.74           C  
ATOM   1281  HE2 LYS A  80      -7.340  -1.280 -11.045  1.00 94.74           H  
ATOM   1282  HE3 LYS A  80      -7.500   0.097 -12.100  1.00 94.74           H  
ATOM   1283  NZ  LYS A  80      -7.945  -1.732 -13.019  1.00 94.74           N  
ATOM   1284  HZ1 LYS A  80      -8.911  -1.621 -12.745  1.00 94.74           H  
ATOM   1285  HZ2 LYS A  80      -7.880  -1.346 -13.950  1.00 94.74           H  
ATOM   1286  HZ3 LYS A  80      -7.710  -2.714 -12.984  1.00 94.74           H  
ATOM   1287  N   LYS A  81      -3.434  -3.716  -9.166  1.00 94.17           N  
ATOM   1288  H   LYS A  81      -4.207  -3.219  -8.746  1.00 94.17           H  
ATOM   1289  CA  LYS A  81      -3.457  -5.182  -9.205  1.00 94.17           C  
ATOM   1290  HA  LYS A  81      -2.446  -5.542  -9.013  1.00 94.17           H  
ATOM   1291  C   LYS A  81      -3.850  -5.725 -10.584  1.00 94.17           C  
ATOM   1292  CB  LYS A  81      -4.352  -5.722  -8.090  1.00 94.17           C  
ATOM   1293  HB2 LYS A  81      -4.194  -6.797  -8.009  1.00 94.17           H  
ATOM   1294  HB3 LYS A  81      -4.062  -5.258  -7.147  1.00 94.17           H  
ATOM   1295  O   LYS A  81      -4.316  -4.990 -11.452  1.00 94.17           O  
ATOM   1296  CG  LYS A  81      -5.840  -5.441  -8.312  1.00 94.17           C  
ATOM   1297  HG2 LYS A  81      -6.157  -5.821  -9.283  1.00 94.17           H  
ATOM   1298  HG3 LYS A  81      -6.026  -4.368  -8.286  1.00 94.17           H  
ATOM   1299  CD  LYS A  81      -6.639  -6.122  -7.203  1.00 94.17           C  
ATOM   1300  HD2 LYS A  81      -6.264  -7.128  -7.019  1.00 94.17           H  
ATOM   1301  HD3 LYS A  81      -6.547  -5.535  -6.289  1.00 94.17           H  
ATOM   1302  CE  LYS A  81      -8.099  -6.227  -7.622  1.00 94.17           C  
ATOM   1303  HE2 LYS A  81      -8.201  -7.010  -8.374  1.00 94.17           H  
ATOM   1304  HE3 LYS A  81      -8.440  -5.293  -8.069  1.00 94.17           H  
ATOM   1305  NZ  LYS A  81      -8.920  -6.553  -6.452  1.00 94.17           N  
ATOM   1306  HZ1 LYS A  81      -9.890  -6.613  -6.725  1.00 94.17           H  
ATOM   1307  HZ2 LYS A  81      -8.826  -5.868  -5.715  1.00 94.17           H  
ATOM   1308  HZ3 LYS A  81      -8.685  -7.470  -6.099  1.00 94.17           H  
ATOM   1309  N   GLU A  82      -3.691  -7.033 -10.745  1.00 92.42           N  
ATOM   1310  H   GLU A  82      -3.213  -7.524 -10.002  1.00 92.42           H  
ATOM   1311  CA  GLU A  82      -4.099  -7.824 -11.910  1.00 92.42           C  
ATOM   1312  HA  GLU A  82      -3.722  -8.829 -11.724  1.00 92.42           H  
ATOM   1313  C   GLU A  82      -3.464  -7.401 -13.238  1.00 92.42           C  
ATOM   1314  CB  GLU A  82      -5.618  -7.955 -12.007  1.00 92.42           C  
ATOM   1315  HB2 GLU A  82      -5.847  -8.607 -12.850  1.00 92.42           H  
ATOM   1316  HB3 GLU A  82      -6.061  -6.977 -12.190  1.00 92.42           H  
ATOM   1317  O   GLU A  82      -4.059  -7.519 -14.309  1.00 92.42           O  
ATOM   1318  CG  GLU A  82      -6.234  -8.581 -10.758  1.00 92.42           C  
ATOM   1319  HG2 GLU A  82      -5.656  -9.456 -10.462  1.00 92.42           H  
ATOM   1320  HG3 GLU A  82      -6.216  -7.878  -9.925  1.00 92.42           H  
ATOM   1321  CD  GLU A  82      -7.666  -8.988 -11.065  1.00 92.42           C  
ATOM   1322  OE1 GLU A  82      -7.998 -10.157 -10.780  1.00 92.42           O  
ATOM   1323  OE2 GLU A  82      -8.401  -8.146 -11.615  1.00 92.42           O  
ATOM   1324  N   GLN A  83      -2.211  -6.966 -13.183  1.00 93.10           N  
ATOM   1325  H   GLN A  83      -1.766  -6.910 -12.278  1.00 93.10           H  
ATOM   1326  CA  GLN A  83      -1.398  -6.707 -14.366  1.00 93.10           C  
ATOM   1327  HA  GLN A  83      -1.945  -7.025 -15.254  1.00 93.10           H  
ATOM   1328  C   GLN A  83      -0.113  -7.527 -14.335  1.00 93.10           C  
ATOM   1329  CB  GLN A  83      -1.141  -5.203 -14.521  1.00 93.10           C  
ATOM   1330  HB2 GLN A  83      -2.096  -4.678 -14.529  1.00 93.10           H  
ATOM   1331  HB3 GLN A  83      -0.649  -5.027 -15.478  1.00 93.10           H  
ATOM   1332  O   GLN A  83       0.311  -8.023 -13.289  1.00 93.10           O  
ATOM   1333  CG  GLN A  83      -0.266  -4.638 -13.398  1.00 93.10           C  
ATOM   1334  HG2 GLN A  83       0.704  -5.134 -13.387  1.00 93.10           H  
ATOM   1335  HG3 GLN A  83      -0.751  -4.829 -12.440  1.00 93.10           H  
ATOM   1336  CD  GLN A  83      -0.034  -3.143 -13.557  1.00 93.10           C  
ATOM   1337  NE2 GLN A  83      -0.233  -2.388 -12.507  1.00 93.10           N  
ATOM   1338 HE21 GLN A  83      -0.566  -2.807 -11.650  1.00 93.10           H  
ATOM   1339 HE22 GLN A  83      -0.096  -1.392 -12.594  1.00 93.10           H  
ATOM   1340  OE1 GLN A  83       0.305  -2.642 -14.620  1.00 93.10           O  
ATOM   1341  N   VAL A  84       0.506  -7.655 -15.501  1.00 94.22           N  
ATOM   1342  H   VAL A  84       0.137  -7.163 -16.301  1.00 94.22           H  
ATOM   1343  CA  VAL A  84       1.829  -8.248 -15.653  1.00 94.22           C  
ATOM   1344  HA  VAL A  84       2.134  -8.721 -14.719  1.00 94.22           H  
ATOM   1345  C   VAL A  84       2.809  -7.130 -15.962  1.00 94.22           C  
ATOM   1346  CB  VAL A  84       1.823  -9.328 -16.741  1.00 94.22           C  
ATOM   1347  HB  VAL A  84       1.476  -8.898 -17.681  1.00 94.22           H  
ATOM   1348  O   VAL A  84       2.549  -6.308 -16.842  1.00 94.22           O  
ATOM   1349  CG1 VAL A  84       3.220  -9.902 -16.945  1.00 94.22           C  
ATOM   1350 HG11 VAL A  84       3.176 -10.663 -17.724  1.00 94.22           H  
ATOM   1351 HG12 VAL A  84       3.573 -10.342 -16.013  1.00 94.22           H  
ATOM   1352 HG13 VAL A  84       3.911  -9.127 -17.278  1.00 94.22           H  
ATOM   1353  CG2 VAL A  84       0.897 -10.490 -16.352  1.00 94.22           C  
ATOM   1354 HG21 VAL A  84       0.928 -11.256 -17.127  1.00 94.22           H  
ATOM   1355 HG22 VAL A  84       1.224 -10.926 -15.408  1.00 94.22           H  
ATOM   1356 HG23 VAL A  84      -0.131 -10.139 -16.256  1.00 94.22           H  
ATOM   1357  N   VAL A  85       3.923  -7.111 -15.239  1.00 95.50           N  
ATOM   1358  H   VAL A  85       4.054  -7.819 -14.531  1.00 95.50           H  
ATOM   1359  CA  VAL A  85       4.982  -6.118 -15.396  1.00 95.50           C  
ATOM   1360  HA  VAL A  85       4.760  -5.531 -16.287  1.00 95.50           H  
ATOM   1361  C   VAL A  85       6.330  -6.787 -15.637  1.00 95.50           C  
ATOM   1362  CB  VAL A  85       5.038  -5.126 -14.215  1.00 95.50           C  
ATOM   1363  HB  VAL A  85       5.817  -4.392 -14.423  1.00 95.50           H  
ATOM   1364  O   VAL A  85       6.588  -7.911 -15.201  1.00 95.50           O  
ATOM   1365  CG1 VAL A  85       3.714  -4.368 -14.059  1.00 95.50           C  
ATOM   1366 HG11 VAL A  85       3.439  -3.915 -15.011  1.00 95.50           H  
ATOM   1367 HG12 VAL A  85       2.927  -5.052 -13.743  1.00 95.50           H  
ATOM   1368 HG13 VAL A  85       3.823  -3.578 -13.316  1.00 95.50           H  
ATOM   1369  CG2 VAL A  85       5.366  -5.804 -12.878  1.00 95.50           C  
ATOM   1370 HG21 VAL A  85       4.640  -6.586 -12.657  1.00 95.50           H  
ATOM   1371 HG22 VAL A  85       5.345  -5.074 -12.069  1.00 95.50           H  
ATOM   1372 HG23 VAL A  85       6.365  -6.237 -12.922  1.00 95.50           H  
ATOM   1373  N   ASN A  86       7.206  -6.079 -16.332  1.00 93.37           N  
ATOM   1374  H   ASN A  86       6.914  -5.169 -16.658  1.00 93.37           H  
ATOM   1375  CA  ASN A  86       8.626  -6.370 -16.398  1.00 93.37           C  
ATOM   1376  HA  ASN A  86       8.822  -7.351 -15.967  1.00 93.37           H  
ATOM   1377  C   ASN A  86       9.345  -5.318 -15.562  1.00 93.37           C  
ATOM   1378  CB  ASN A  86       9.098  -6.364 -17.856  1.00 93.37           C  
ATOM   1379  HB2 ASN A  86       9.072  -5.338 -18.223  1.00 93.37           H  
ATOM   1380  HB3 ASN A  86      10.130  -6.712 -17.904  1.00 93.37           H  
ATOM   1381  O   ASN A  86       9.027  -4.136 -15.656  1.00 93.37           O  
ATOM   1382  CG  ASN A  86       8.241  -7.238 -18.749  1.00 93.37           C  
ATOM   1383  ND2 ASN A  86       7.651  -6.664 -19.770  1.00 93.37           N  
ATOM   1384 HD21 ASN A  86       7.667  -5.656 -19.830  1.00 93.37           H  
ATOM   1385 HD22 ASN A  86       6.965  -7.200 -20.281  1.00 93.37           H  
ATOM   1386  OD1 ASN A  86       8.104  -8.438 -18.553  1.00 93.37           O  
ATOM   1387  N   VAL A  87      10.295  -5.748 -14.747  1.00 92.47           N  
ATOM   1388  H   VAL A  87      10.532  -6.730 -14.751  1.00 92.47           H  
ATOM   1389  CA  VAL A  87      11.058  -4.878 -13.859  1.00 92.47           C  
ATOM   1390  HA  VAL A  87      10.793  -3.836 -14.036  1.00 92.47           H  
ATOM   1391  C   VAL A  87      12.526  -5.060 -14.181  1.00 92.47           C  
ATOM   1392  CB  VAL A  87      10.774  -5.197 -12.382  1.00 92.47           C  
ATOM   1393  HB  VAL A  87      11.109  -6.209 -12.154  1.00 92.47           H  
ATOM   1394  O   VAL A  87      13.025  -6.183 -14.175  1.00 92.47           O  
ATOM   1395  CG1 VAL A  87      11.514  -4.213 -11.479  1.00 92.47           C  
ATOM   1396 HG11 VAL A  87      11.298  -4.432 -10.434  1.00 92.47           H  
ATOM   1397 HG12 VAL A  87      12.591  -4.295 -11.629  1.00 92.47           H  
ATOM   1398 HG13 VAL A  87      11.201  -3.195 -11.711  1.00 92.47           H  
ATOM   1399  CG2 VAL A  87       9.281  -5.095 -12.047  1.00 92.47           C  
ATOM   1400 HG21 VAL A  87       8.714  -5.826 -12.623  1.00 92.47           H  
ATOM   1401 HG22 VAL A  87       8.923  -4.091 -12.277  1.00 92.47           H  
ATOM   1402 HG23 VAL A  87       9.125  -5.295 -10.987  1.00 92.47           H  
ATOM   1403  N   THR A  88      13.211  -3.964 -14.446  1.00 88.19           N  
ATOM   1404  H   THR A  88      12.721  -3.081 -14.455  1.00 88.19           H  
ATOM   1405  CA  THR A  88      14.658  -3.918 -14.576  1.00 88.19           C  
ATOM   1406  HA  THR A  88      15.072  -4.922 -14.485  1.00 88.19           H  
ATOM   1407  C   THR A  88      15.208  -3.074 -13.446  1.00 88.19           C  
ATOM   1408  CB  THR A  88      15.071  -3.367 -15.934  1.00 88.19           C  
ATOM   1409  HB  THR A  88      14.698  -2.350 -16.058  1.00 88.19           H  
ATOM   1410  O   THR A  88      14.874  -1.897 -13.334  1.00 88.19           O  
ATOM   1411  CG2 THR A  88      16.577  -3.385 -16.084  1.00 88.19           C  
ATOM   1412 HG21 THR A  88      16.829  -3.285 -17.140  1.00 88.19           H  
ATOM   1413 HG22 THR A  88      16.983  -4.323 -15.705  1.00 88.19           H  
ATOM   1414 HG23 THR A  88      17.010  -2.553 -15.529  1.00 88.19           H  
ATOM   1415  OG1 THR A  88      14.578  -4.172 -16.985  1.00 88.19           O  
ATOM   1416  HG1 THR A  88      14.660  -3.627 -17.771  1.00 88.19           H  
ATOM   1417  N   LEU A  89      16.015  -3.701 -12.604  1.00 85.53           N  
ATOM   1418  H   LEU A  89      16.271  -4.659 -12.798  1.00 85.53           H  
ATOM   1419  CA  LEU A  89      16.688  -3.068 -11.485  1.00 85.53           C  
ATOM   1420  HA  LEU A  89      16.227  -2.105 -11.263  1.00 85.53           H  
ATOM   1421  C   LEU A  89      18.133  -2.781 -11.845  1.00 85.53           C  
ATOM   1422  CB  LEU A  89      16.592  -3.987 -10.263  1.00 85.53           C  
ATOM   1423  HB2 LEU A  89      17.303  -3.638  -9.513  1.00 85.53           H  
ATOM   1424  HB3 LEU A  89      16.894  -4.994 -10.551  1.00 85.53           H  
ATOM   1425  O   LEU A  89      18.780  -3.605 -12.491  1.00 85.53           O  
ATOM   1426  CG  LEU A  89      15.178  -4.022  -9.662  1.00 85.53           C  
ATOM   1427  HG  LEU A  89      14.484  -4.374 -10.426  1.00 85.53           H  
ATOM   1428  CD1 LEU A  89      15.050  -4.967  -8.475  1.00 85.53           C  
ATOM   1429 HD11 LEU A  89      15.009  -4.420  -7.533  1.00 85.53           H  
ATOM   1430 HD12 LEU A  89      14.137  -5.555  -8.573  1.00 85.53           H  
ATOM   1431 HD13 LEU A  89      15.939  -5.597  -8.440  1.00 85.53           H  
ATOM   1432  CD2 LEU A  89      14.749  -2.631  -9.215  1.00 85.53           C  
ATOM   1433 HD21 LEU A  89      14.416  -2.073 -10.090  1.00 85.53           H  
ATOM   1434 HD22 LEU A  89      15.588  -2.086  -8.782  1.00 85.53           H  
ATOM   1435 HD23 LEU A  89      13.963  -2.683  -8.462  1.00 85.53           H  
ATOM   1436  N   GLU A  90      18.608  -1.623 -11.412  1.00 82.04           N  
ATOM   1437  H   GLU A  90      17.988  -0.999 -10.916  1.00 82.04           H  
ATOM   1438  CA  GLU A  90      19.969  -1.150 -11.604  1.00 82.04           C  
ATOM   1439  HA  GLU A  90      20.610  -1.962 -11.950  1.00 82.04           H  
ATOM   1440  C   GLU A  90      20.516  -0.649 -10.271  1.00 82.04           C  
ATOM   1441  CB  GLU A  90      19.981  -0.029 -12.650  1.00 82.04           C  
ATOM   1442  HB2 GLU A  90      20.914   0.528 -12.570  1.00 82.04           H  
ATOM   1443  HB3 GLU A  90      19.146   0.644 -12.454  1.00 82.04           H  
ATOM   1444  O   GLU A  90      19.996   0.301  -9.679  1.00 82.04           O  
ATOM   1445  CG  GLU A  90      19.838  -0.574 -14.072  1.00 82.04           C  
ATOM   1446  HG2 GLU A  90      20.688  -1.220 -14.291  1.00 82.04           H  
ATOM   1447  HG3 GLU A  90      18.929  -1.174 -14.122  1.00 82.04           H  
ATOM   1448  CD  GLU A  90      19.749   0.523 -15.137  1.00 82.04           C  
ATOM   1449  OE1 GLU A  90      19.173   0.196 -16.202  1.00 82.04           O  
ATOM   1450  OE2 GLU A  90      20.253   1.646 -14.913  1.00 82.04           O  
ATOM   1451  N   GLU A  91      21.581  -1.289  -9.800  1.00 77.69           N  
ATOM   1452  H   GLU A  91      21.924  -2.109 -10.280  1.00 77.69           H  
ATOM   1453  CA  GLU A  91      22.292  -0.835  -8.609  1.00 77.69           C  
ATOM   1454  HA  GLU A  91      21.585  -0.717  -7.788  1.00 77.69           H  
ATOM   1455  C   GLU A  91      22.975   0.508  -8.851  1.00 77.69           C  
ATOM   1456  CB  GLU A  91      23.348  -1.857  -8.195  1.00 77.69           C  
ATOM   1457  HB2 GLU A  91      23.895  -2.176  -9.083  1.00 77.69           H  
ATOM   1458  HB3 GLU A  91      24.049  -1.386  -7.505  1.00 77.69           H  
ATOM   1459  O   GLU A  91      23.686   0.710  -9.842  1.00 77.69           O  
ATOM   1460  CG  GLU A  91      22.726  -3.067  -7.496  1.00 77.69           C  
ATOM   1461  HG2 GLU A  91      22.355  -2.762  -6.517  1.00 77.69           H  
ATOM   1462  HG3 GLU A  91      21.882  -3.424  -8.086  1.00 77.69           H  
ATOM   1463  CD  GLU A  91      23.742  -4.202  -7.336  1.00 77.69           C  
ATOM   1464  OE1 GLU A  91      23.269  -5.350  -7.222  1.00 77.69           O  
ATOM   1465  OE2 GLU A  91      24.968  -3.943  -7.435  1.00 77.69           O  
ATOM   1466  N   VAL A  92      22.837   1.404  -7.880  1.00 68.82           N  
ATOM   1467  H   VAL A  92      22.312   1.152  -7.054  1.00 68.82           H  
ATOM   1468  CA  VAL A  92      23.604   2.645  -7.833  1.00 68.82           C  
ATOM   1469  HA  VAL A  92      24.138   2.785  -8.773  1.00 68.82           H  
ATOM   1470  C   VAL A  92      24.631   2.491  -6.724  1.00 68.82           C  
ATOM   1471  CB  VAL A  92      22.690   3.866  -7.652  1.00 68.82           C  
ATOM   1472  HB  VAL A  92      22.118   3.766  -6.730  1.00 68.82           H  
ATOM   1473  O   VAL A  92      24.300   2.120  -5.603  1.00 68.82           O  
ATOM   1474  CG1 VAL A  92      23.530   5.146  -7.601  1.00 68.82           C  
ATOM   1475 HG11 VAL A  92      24.167   5.232  -8.481  1.00 68.82           H  
ATOM   1476 HG12 VAL A  92      22.866   6.010  -7.553  1.00 68.82           H  
ATOM   1477 HG13 VAL A  92      24.137   5.155  -6.695  1.00 68.82           H  
ATOM   1478  CG2 VAL A  92      21.722   4.003  -8.837  1.00 68.82           C  
ATOM   1479 HG21 VAL A  92      22.276   4.187  -9.757  1.00 68.82           H  
ATOM   1480 HG22 VAL A  92      21.046   4.835  -8.641  1.00 68.82           H  
ATOM   1481 HG23 VAL A  92      21.131   3.096  -8.962  1.00 68.82           H  
ATOM   1482  N   ASN A  93      25.908   2.708  -7.046  1.00 65.88           N  
ATOM   1483  H   ASN A  93      26.116   3.053  -7.972  1.00 65.88           H  
ATOM   1484  CA  ASN A  93      27.023   2.511  -6.111  1.00 65.88           C  
ATOM   1485  HA  ASN A  93      27.943   2.576  -6.693  1.00 65.88           H  
ATOM   1486  C   ASN A  93      27.060   1.112  -5.452  1.00 65.88           C  
ATOM   1487  CB  ASN A  93      27.048   3.671  -5.098  1.00 65.88           C  
ATOM   1488  HB2 ASN A  93      26.152   3.629  -4.479  1.00 65.88           H  
ATOM   1489  HB3 ASN A  93      27.911   3.565  -4.440  1.00 65.88           H  
ATOM   1490  O   ASN A  93      27.556   0.967  -4.338  1.00 65.88           O  
ATOM   1491  CG  ASN A  93      27.145   5.026  -5.769  1.00 65.88           C  
ATOM   1492  ND2 ASN A  93      26.449   6.016  -5.260  1.00 65.88           N  
ATOM   1493 HD21 ASN A  93      26.449   6.887  -5.771  1.00 65.88           H  
ATOM   1494 HD22 ASN A  93      25.799   5.838  -4.508  1.00 65.88           H  
ATOM   1495  OD1 ASN A  93      27.834   5.210  -6.760  1.00 65.88           O  
ATOM   1496  N   GLY A  94      26.550   0.083  -6.140  1.00 63.74           N  
ATOM   1497  H   GLY A  94      26.101   0.271  -7.025  1.00 63.74           H  
ATOM   1498  CA  GLY A  94      26.521  -1.300  -5.644  1.00 63.74           C  
ATOM   1499  HA2 GLY A  94      26.320  -1.971  -6.479  1.00 63.74           H  
ATOM   1500  HA3 GLY A  94      27.494  -1.557  -5.226  1.00 63.74           H  
ATOM   1501  C   GLY A  94      25.464  -1.574  -4.572  1.00 63.74           C  
ATOM   1502  O   GLY A  94      25.564  -2.580  -3.876  1.00 63.74           O  
ATOM   1503  N   HIS A  95      24.483  -0.683  -4.405  1.00 72.25           N  
ATOM   1504  H   HIS A  95      24.470   0.156  -4.967  1.00 72.25           H  
ATOM   1505  CA  HIS A  95      23.388  -0.857  -3.458  1.00 72.25           C  
ATOM   1506  HA  HIS A  95      23.422  -1.869  -3.055  1.00 72.25           H  
ATOM   1507  C   HIS A  95      22.043  -0.681  -4.162  1.00 72.25           C  
ATOM   1508  CB  HIS A  95      23.559   0.118  -2.280  1.00 72.25           C  
ATOM   1509  HB2 HIS A  95      23.292   1.124  -2.603  1.00 72.25           H  
ATOM   1510  HB3 HIS A  95      24.609   0.131  -1.990  1.00 72.25           H  
ATOM   1511  O   HIS A  95      21.889   0.108  -5.100  1.00 72.25           O  
ATOM   1512  CG  HIS A  95      22.746  -0.243  -1.056  1.00 72.25           C  
ATOM   1513  CD2 HIS A  95      23.243  -0.603   0.168  1.00 72.25           C  
ATOM   1514  HD2 HIS A  95      24.288  -0.668   0.431  1.00 72.25           H  
ATOM   1515  ND1 HIS A  95      21.375  -0.325  -0.960  1.00 72.25           N  
ATOM   1516  HD1 HIS A  95      20.711  -0.172  -1.705  1.00 72.25           H  
ATOM   1517  CE1 HIS A  95      21.065  -0.785   0.263  1.00 72.25           C  
ATOM   1518  HE1 HIS A  95      20.075  -1.056   0.602  1.00 72.25           H  
ATOM   1519  NE2 HIS A  95      22.169  -0.911   1.007  1.00 72.25           N  
ATOM   1520  N   MET A  96      21.043  -1.404  -3.672  1.00 77.47           N  
ATOM   1521  H   MET A  96      21.238  -2.077  -2.944  1.00 77.47           H  
ATOM   1522  CA  MET A  96      19.651  -1.183  -4.015  1.00 77.47           C  
ATOM   1523  HA  MET A  96      19.521  -0.164  -4.381  1.00 77.47           H  
ATOM   1524  C   MET A  96      18.800  -1.369  -2.759  1.00 77.47           C  
ATOM   1525  CB  MET A  96      19.293  -2.149  -5.137  1.00 77.47           C  
ATOM   1526  HB2 MET A  96      19.443  -3.169  -4.785  1.00 77.47           H  
ATOM   1527  HB3 MET A  96      19.942  -1.969  -5.995  1.00 77.47           H  
ATOM   1528  O   MET A  96      18.862  -2.407  -2.117  1.00 77.47           O  
ATOM   1529  CG  MET A  96      17.850  -1.927  -5.560  1.00 77.47           C  
ATOM   1530  HG2 MET A  96      17.217  -2.148  -4.700  1.00 77.47           H  
ATOM   1531  HG3 MET A  96      17.710  -0.883  -5.839  1.00 77.47           H  
ATOM   1532  SD  MET A  96      17.315  -2.963  -6.923  1.00 77.47           S  
ATOM   1533  CE  MET A  96      17.807  -4.588  -6.311  1.00 77.47           C  
ATOM   1534  HE1 MET A  96      18.831  -4.795  -6.622  1.00 77.47           H  
ATOM   1535  HE2 MET A  96      17.772  -4.618  -5.222  1.00 77.47           H  
ATOM   1536  HE3 MET A  96      17.146  -5.360  -6.706  1.00 77.47           H  
ATOM   1537  N   ASP A  97      18.042  -0.343  -2.379  1.00 79.47           N  
ATOM   1538  H   ASP A  97      17.989   0.467  -2.980  1.00 79.47           H  
ATOM   1539  CA  ASP A  97      17.245  -0.343  -1.149  1.00 79.47           C  
ATOM   1540  HA  ASP A  97      17.290  -1.322  -0.672  1.00 79.47           H  
ATOM   1541  C   ASP A  97      15.790  -0.032  -1.478  1.00 79.47           C  
ATOM   1542  CB  ASP A  97      17.803   0.689  -0.159  1.00 79.47           C  
ATOM   1543  HB2 ASP A  97      18.884   0.576  -0.080  1.00 79.47           H  
ATOM   1544  HB3 ASP A  97      17.624   1.693  -0.542  1.00 79.47           H  
ATOM   1545  O   ASP A  97      15.467   1.087  -1.887  1.00 79.47           O  
ATOM   1546  CG  ASP A  97      17.196   0.576   1.243  1.00 79.47           C  
ATOM   1547  OD1 ASP A  97      16.290  -0.251   1.497  1.00 79.47           O  
ATOM   1548  OD2 ASP A  97      17.573   1.394   2.109  1.00 79.47           O  
ATOM   1549  N   PHE A  98      14.901  -1.008  -1.312  1.00 84.42           N  
ATOM   1550  H   PHE A  98      15.206  -1.893  -0.933  1.00 84.42           H  
ATOM   1551  CA  PHE A  98      13.478  -0.810  -1.548  1.00 84.42           C  
ATOM   1552  HA  PHE A  98      13.256   0.227  -1.294  1.00 84.42           H  
ATOM   1553  C   PHE A  98      12.594  -1.666  -0.646  1.00 84.42           C  
ATOM   1554  CB  PHE A  98      13.132  -1.025  -3.031  1.00 84.42           C  
ATOM   1555  HB2 PHE A  98      12.099  -0.720  -3.199  1.00 84.42           H  
ATOM   1556  HB3 PHE A  98      13.765  -0.376  -3.636  1.00 84.42           H  
ATOM   1557  O   PHE A  98      12.914  -2.792  -0.273  1.00 84.42           O  
ATOM   1558  CG  PHE A  98      13.310  -2.449  -3.512  1.00 84.42           C  
ATOM   1559  CD1 PHE A  98      14.582  -2.890  -3.900  1.00 84.42           C  
ATOM   1560  HD1 PHE A  98      15.411  -2.200  -3.849  1.00 84.42           H  
ATOM   1561  CD2 PHE A  98      12.233  -3.351  -3.517  1.00 84.42           C  
ATOM   1562  HD2 PHE A  98      11.259  -3.010  -3.196  1.00 84.42           H  
ATOM   1563  CE1 PHE A  98      14.786  -4.223  -4.287  1.00 84.42           C  
ATOM   1564  HE1 PHE A  98      15.780  -4.563  -4.536  1.00 84.42           H  
ATOM   1565  CE2 PHE A  98      12.438  -4.690  -3.899  1.00 84.42           C  
ATOM   1566  HE2 PHE A  98      11.624  -5.399  -3.869  1.00 84.42           H  
ATOM   1567  CZ  PHE A  98      13.714  -5.126  -4.291  1.00 84.42           C  
ATOM   1568  HZ  PHE A  98      13.889  -6.156  -4.563  1.00 84.42           H  
ATOM   1569  N   ASP A  99      11.415  -1.130  -0.360  1.00 84.10           N  
ATOM   1570  H   ASP A  99      11.235  -0.203  -0.719  1.00 84.10           H  
ATOM   1571  CA  ASP A  99      10.355  -1.764   0.398  1.00 84.10           C  
ATOM   1572  HA  ASP A  99      10.705  -2.729   0.764  1.00 84.10           H  
ATOM   1573  C   ASP A  99       9.137  -2.005  -0.482  1.00 84.10           C  
ATOM   1574  CB  ASP A  99       9.989  -0.892   1.602  1.00 84.10           C  
ATOM   1575  HB2 ASP A  99       9.036  -1.230   2.009  1.00 84.10           H  
ATOM   1576  HB3 ASP A  99       9.880   0.149   1.297  1.00 84.10           H  
ATOM   1577  O   ASP A  99       8.723  -1.142  -1.253  1.00 84.10           O  
ATOM   1578  CG  ASP A  99      11.044  -1.032   2.686  1.00 84.10           C  
ATOM   1579  OD1 ASP A  99      11.146  -2.184   3.166  1.00 84.10           O  
ATOM   1580  OD2 ASP A  99      11.686  -0.016   3.043  1.00 84.10           O  
ATOM   1581  N   ILE A 100       8.524  -3.177  -0.329  1.00 89.42           N  
ATOM   1582  H   ILE A 100       8.924  -3.840   0.320  1.00 89.42           H  
ATOM   1583  CA  ILE A 100       7.292  -3.543  -1.031  1.00 89.42           C  
ATOM   1584  HA  ILE A 100       7.007  -2.729  -1.698  1.00 89.42           H  
ATOM   1585  C   ILE A 100       6.172  -3.713  -0.012  1.00 89.42           C  
ATOM   1586  CB  ILE A 100       7.504  -4.794  -1.914  1.00 89.42           C  
ATOM   1587  HB  ILE A 100       7.868  -5.613  -1.293  1.00 89.42           H  
ATOM   1588  O   ILE A 100       6.299  -4.511   0.919  1.00 89.42           O  
ATOM   1589  CG1 ILE A 100       8.559  -4.468  -2.995  1.00 89.42           C  
ATOM   1590 HG12 ILE A 100       9.477  -4.135  -2.510  1.00 89.42           H  
ATOM   1591 HG13 ILE A 100       8.191  -3.641  -3.602  1.00 89.42           H  
ATOM   1592  CG2 ILE A 100       6.172  -5.216  -2.563  1.00 89.42           C  
ATOM   1593 HG21 ILE A 100       5.417  -5.431  -1.808  1.00 89.42           H  
ATOM   1594 HG22 ILE A 100       5.815  -4.408  -3.202  1.00 89.42           H  
ATOM   1595 HG23 ILE A 100       6.288  -6.120  -3.160  1.00 89.42           H  
ATOM   1596  CD1 ILE A 100       8.952  -5.610  -3.932  1.00 89.42           C  
ATOM   1597 HD11 ILE A 100       9.559  -5.205  -4.741  1.00 89.42           H  
ATOM   1598 HD12 ILE A 100       8.080  -6.083  -4.383  1.00 89.42           H  
ATOM   1599 HD13 ILE A 100       9.550  -6.333  -3.377  1.00 89.42           H  
ATOM   1600  N   LEU A 101       5.062  -3.006  -0.215  1.00 91.62           N  
ATOM   1601  H   LEU A 101       5.044  -2.375  -1.003  1.00 91.62           H  
ATOM   1602  CA  LEU A 101       3.836  -3.150   0.562  1.00 91.62           C  
ATOM   1603  HA  LEU A 101       3.991  -3.908   1.330  1.00 91.62           H  
ATOM   1604  C   LEU A 101       2.698  -3.620  -0.343  1.00 91.62           C  
ATOM   1605  CB  LEU A 101       3.513  -1.825   1.265  1.00 91.62           C  
ATOM   1606  HB2 LEU A 101       3.348  -1.060   0.506  1.00 91.62           H  
ATOM   1607  HB3 LEU A 101       4.372  -1.535   1.869  1.00 91.62           H  
ATOM   1608  O   LEU A 101       2.176  -2.865  -1.159  1.00 91.62           O  
ATOM   1609  CG  LEU A 101       2.284  -1.881   2.183  1.00 91.62           C  
ATOM   1610  HG  LEU A 101       1.432  -2.303   1.649  1.00 91.62           H  
ATOM   1611  CD1 LEU A 101       2.564  -2.722   3.428  1.00 91.62           C  
ATOM   1612 HD11 LEU A 101       2.770  -3.757   3.155  1.00 91.62           H  
ATOM   1613 HD12 LEU A 101       3.412  -2.305   3.972  1.00 91.62           H  
ATOM   1614 HD13 LEU A 101       1.695  -2.711   4.085  1.00 91.62           H  
ATOM   1615  CD2 LEU A 101       1.916  -0.470   2.633  1.00 91.62           C  
ATOM   1616 HD21 LEU A 101       2.758  -0.002   3.143  1.00 91.62           H  
ATOM   1617 HD22 LEU A 101       1.641   0.127   1.763  1.00 91.62           H  
ATOM   1618 HD23 LEU A 101       1.059  -0.514   3.305  1.00 91.62           H  
ATOM   1619  N   GLU A 102       2.302  -4.873  -0.167  1.00 92.15           N  
ATOM   1620  H   GLU A 102       2.768  -5.429   0.536  1.00 92.15           H  
ATOM   1621  CA  GLU A 102       1.117  -5.456  -0.794  1.00 92.15           C  
ATOM   1622  HA  GLU A 102       0.978  -5.048  -1.795  1.00 92.15           H  
ATOM   1623  C   GLU A 102      -0.108  -5.100   0.059  1.00 92.15           C  
ATOM   1624  CB  GLU A 102       1.317  -6.980  -0.900  1.00 92.15           C  
ATOM   1625  HB2 GLU A 102       0.363  -7.456  -1.127  1.00 92.15           H  
ATOM   1626  HB3 GLU A 102       1.655  -7.349   0.068  1.00 92.15           H  
ATOM   1627  O   GLU A 102      -0.204  -5.519   1.213  1.00 92.15           O  
ATOM   1628  CG  GLU A 102       2.345  -7.373  -1.980  1.00 92.15           C  
ATOM   1629  HG2 GLU A 102       1.910  -7.185  -2.961  1.00 92.15           H  
ATOM   1630  HG3 GLU A 102       3.222  -6.733  -1.880  1.00 92.15           H  
ATOM   1631  CD  GLU A 102       2.824  -8.841  -1.904  1.00 92.15           C  
ATOM   1632  OE1 GLU A 102       3.822  -9.170  -2.585  1.00 92.15           O  
ATOM   1633  OE2 GLU A 102       2.331  -9.651  -1.078  1.00 92.15           O  
ATOM   1634  N   ILE A 103      -1.035  -4.308  -0.484  1.00 93.34           N  
ATOM   1635  H   ILE A 103      -0.910  -3.990  -1.434  1.00 93.34           H  
ATOM   1636  CA  ILE A 103      -2.236  -3.854   0.222  1.00 93.34           C  
ATOM   1637  HA  ILE A 103      -2.012  -3.839   1.289  1.00 93.34           H  
ATOM   1638  C   ILE A 103      -3.378  -4.845  -0.055  1.00 93.34           C  
ATOM   1639  CB  ILE A 103      -2.608  -2.399  -0.150  1.00 93.34           C  
ATOM   1640  HB  ILE A 103      -2.842  -2.347  -1.213  1.00 93.34           H  
ATOM   1641  O   ILE A 103      -3.792  -4.989  -1.211  1.00 93.34           O  
ATOM   1642  CG1 ILE A 103      -1.427  -1.448   0.165  1.00 93.34           C  
ATOM   1643 HG12 ILE A 103      -0.507  -1.828  -0.279  1.00 93.34           H  
ATOM   1644 HG13 ILE A 103      -1.282  -1.428   1.245  1.00 93.34           H  
ATOM   1645  CG2 ILE A 103      -3.850  -1.978   0.668  1.00 93.34           C  
ATOM   1646 HG21 ILE A 103      -3.618  -1.986   1.733  1.00 93.34           H  
ATOM   1647 HG22 ILE A 103      -4.178  -0.979   0.380  1.00 93.34           H  
ATOM   1648 HG23 ILE A 103      -4.682  -2.656   0.479  1.00 93.34           H  
ATOM   1649  CD1 ILE A 103      -1.573   0.001  -0.313  1.00 93.34           C  
ATOM   1650 HD11 ILE A 103      -1.303   0.079  -1.366  1.00 93.34           H  
ATOM   1651 HD12 ILE A 103      -0.868   0.620   0.243  1.00 93.34           H  
ATOM   1652 HD13 ILE A 103      -2.581   0.386  -0.160  1.00 93.34           H  
ATOM   1653  N   PRO A 104      -3.933  -5.512   0.977  1.00 88.30           N  
ATOM   1654  CA  PRO A 104      -5.058  -6.422   0.797  1.00 88.30           C  
ATOM   1655  HA  PRO A 104      -4.756  -7.209   0.105  1.00 88.30           H  
ATOM   1656  C   PRO A 104      -6.293  -5.700   0.251  1.00 88.30           C  
ATOM   1657  CB  PRO A 104      -5.329  -7.036   2.177  1.00 88.30           C  
ATOM   1658  HB2 PRO A 104      -5.612  -8.086   2.099  1.00 88.30           H  
ATOM   1659  HB3 PRO A 104      -6.107  -6.474   2.694  1.00 88.30           H  
ATOM   1660  O   PRO A 104      -6.635  -4.608   0.709  1.00 88.30           O  
ATOM   1661  CG  PRO A 104      -4.007  -6.866   2.923  1.00 88.30           C  
ATOM   1662  HG2 PRO A 104      -3.333  -7.683   2.668  1.00 88.30           H  
ATOM   1663  HG3 PRO A 104      -4.150  -6.808   4.002  1.00 88.30           H  
ATOM   1664  CD  PRO A 104      -3.460  -5.561   2.355  1.00 88.30           C  
ATOM   1665  HD2 PRO A 104      -2.372  -5.575   2.418  1.00 88.30           H  
ATOM   1666  HD3 PRO A 104      -3.858  -4.711   2.909  1.00 88.30           H  
ATOM   1667  N   THR A 105      -7.027  -6.346  -0.655  1.00 87.17           N  
ATOM   1668  H   THR A 105      -6.650  -7.186  -1.070  1.00 87.17           H  
ATOM   1669  CA  THR A 105      -8.227  -5.784  -1.304  1.00 87.17           C  
ATOM   1670  HA  THR A 105      -7.923  -4.951  -1.937  1.00 87.17           H  
ATOM   1671  C   THR A 105      -9.260  -5.243  -0.303  1.00 87.17           C  
ATOM   1672  CB  THR A 105      -8.842  -6.857  -2.218  1.00 87.17           C  
ATOM   1673  HB  THR A 105      -9.077  -7.753  -1.643  1.00 87.17           H  
ATOM   1674  O   THR A 105      -9.812  -4.162  -0.496  1.00 87.17           O  
ATOM   1675  CG2 THR A 105     -10.092  -6.372  -2.938  1.00 87.17           C  
ATOM   1676 HG21 THR A 105     -10.943  -6.377  -2.257  1.00 87.17           H  
ATOM   1677 HG22 THR A 105     -10.308  -7.010  -3.795  1.00 87.17           H  
ATOM   1678 HG23 THR A 105      -9.928  -5.355  -3.294  1.00 87.17           H  
ATOM   1679  OG1 THR A 105      -7.881  -7.176  -3.196  1.00 87.17           O  
ATOM   1680  HG1 THR A 105      -7.990  -8.089  -3.470  1.00 87.17           H  
ATOM   1681  N   GLN A 106      -9.455  -5.921   0.833  1.00 79.43           N  
ATOM   1682  H   GLN A 106      -8.955  -6.789   0.962  1.00 79.43           H  
ATOM   1683  CA  GLN A 106     -10.356  -5.456   1.900  1.00 79.43           C  
ATOM   1684  HA  GLN A 106     -11.354  -5.311   1.486  1.00 79.43           H  
ATOM   1685  C   GLN A 106      -9.920  -4.113   2.516  1.00 79.43           C  
ATOM   1686  CB  GLN A 106     -10.423  -6.520   3.003  1.00 79.43           C  
ATOM   1687  HB2 GLN A 106      -9.413  -6.727   3.355  1.00 79.43           H  
ATOM   1688  HB3 GLN A 106     -10.999  -6.120   3.837  1.00 79.43           H  
ATOM   1689  O   GLN A 106     -10.763  -3.281   2.853  1.00 79.43           O  
ATOM   1690  CG  GLN A 106     -11.086  -7.832   2.548  1.00 79.43           C  
ATOM   1691  HG2 GLN A 106     -12.117  -7.632   2.255  1.00 79.43           H  
ATOM   1692  HG3 GLN A 106     -10.556  -8.240   1.687  1.00 79.43           H  
ATOM   1693  CD  GLN A 106     -11.086  -8.890   3.649  1.00 79.43           C  
ATOM   1694  NE2 GLN A 106     -11.663 -10.048   3.413  1.00 79.43           N  
ATOM   1695 HE21 GLN A 106     -11.637 -10.705   4.180  1.00 79.43           H  
ATOM   1696 HE22 GLN A 106     -12.130 -10.239   2.539  1.00 79.43           H  
ATOM   1697  OE1 GLN A 106     -10.554  -8.711   4.728  1.00 79.43           O  
ATOM   1698  N   ARG A 107      -8.606  -3.870   2.637  1.00 84.34           N  
ATOM   1699  H   ARG A 107      -7.963  -4.521   2.209  1.00 84.34           H  
ATOM   1700  CA  ARG A 107      -8.061  -2.611   3.169  1.00 84.34           C  
ATOM   1701  HA  ARG A 107      -8.635  -2.317   4.048  1.00 84.34           H  
ATOM   1702  C   ARG A 107      -8.234  -1.460   2.178  1.00 84.34           C  
ATOM   1703  CB  ARG A 107      -6.581  -2.775   3.564  1.00 84.34           C  
ATOM   1704  HB2 ARG A 107      -6.204  -1.813   3.910  1.00 84.34           H  
ATOM   1705  HB3 ARG A 107      -6.002  -3.051   2.683  1.00 84.34           H  
ATOM   1706  O   ARG A 107      -8.510  -0.344   2.610  1.00 84.34           O  
ATOM   1707  CG  ARG A 107      -6.320  -3.818   4.662  1.00 84.34           C  
ATOM   1708  HG2 ARG A 107      -5.243  -3.883   4.814  1.00 84.34           H  
ATOM   1709  HG3 ARG A 107      -6.673  -4.797   4.337  1.00 84.34           H  
ATOM   1710  CD  ARG A 107      -6.987  -3.460   5.999  1.00 84.34           C  
ATOM   1711  HD2 ARG A 107      -8.068  -3.555   5.893  1.00 84.34           H  
ATOM   1712  HD3 ARG A 107      -6.751  -2.427   6.255  1.00 84.34           H  
ATOM   1713  NE  ARG A 107      -6.519  -4.351   7.075  1.00 84.34           N  
ATOM   1714  HE  ARG A 107      -5.776  -4.999   6.855  1.00 84.34           H  
ATOM   1715  NH1 ARG A 107      -7.971  -3.698   8.755  1.00 84.34           N  
ATOM   1716 HH11 ARG A 107      -8.322  -3.947   9.668  1.00 84.34           H  
ATOM   1717 HH12 ARG A 107      -8.359  -2.927   8.230  1.00 84.34           H  
ATOM   1718  NH2 ARG A 107      -6.588  -5.364   9.109  1.00 84.34           N  
ATOM   1719 HH21 ARG A 107      -5.820  -5.986   8.900  1.00 84.34           H  
ATOM   1720 HH22 ARG A 107      -7.091  -5.456   9.980  1.00 84.34           H  
ATOM   1721  CZ  ARG A 107      -7.023  -4.456   8.293  1.00 84.34           C  
ATOM   1722  N   LEU A 108      -8.158  -1.731   0.871  1.00 86.72           N  
ATOM   1723  H   LEU A 108      -7.917  -2.670   0.587  1.00 86.72           H  
ATOM   1724  CA  LEU A 108      -8.505  -0.743  -0.160  1.00 86.72           C  
ATOM   1725  HA  LEU A 108      -7.937   0.170   0.016  1.00 86.72           H  
ATOM   1726  C   LEU A 108      -9.984  -0.357  -0.115  1.00 86.72           C  
ATOM   1727  CB  LEU A 108      -8.184  -1.278  -1.559  1.00 86.72           C  
ATOM   1728  HB2 LEU A 108      -8.615  -2.275  -1.655  1.00 86.72           H  
ATOM   1729  HB3 LEU A 108      -8.669  -0.642  -2.300  1.00 86.72           H  
ATOM   1730  O   LEU A 108     -10.300   0.814  -0.288  1.00 86.72           O  
ATOM   1731  CG  LEU A 108      -6.692  -1.335  -1.897  1.00 86.72           C  
ATOM   1732  HG  LEU A 108      -6.171  -1.876  -1.107  1.00 86.72           H  
ATOM   1733  CD1 LEU A 108      -6.522  -2.112  -3.202  1.00 86.72           C  
ATOM   1734 HD11 LEU A 108      -5.857  -2.957  -3.024  1.00 86.72           H  
ATOM   1735 HD12 LEU A 108      -7.472  -2.511  -3.555  1.00 86.72           H  
ATOM   1736 HD13 LEU A 108      -6.120  -1.462  -3.979  1.00 86.72           H  
ATOM   1737  CD2 LEU A 108      -6.077   0.062  -2.038  1.00 86.72           C  
ATOM   1738 HD21 LEU A 108      -6.610   0.635  -2.796  1.00 86.72           H  
ATOM   1739 HD22 LEU A 108      -6.110   0.593  -1.087  1.00 86.72           H  
ATOM   1740 HD23 LEU A 108      -5.032  -0.030  -2.336  1.00 86.72           H  
ATOM   1741  N   GLY A 109     -10.883  -1.305   0.167  1.00 78.46           N  
ATOM   1742  H   GLY A 109     -10.577  -2.266   0.215  1.00 78.46           H  
ATOM   1743  CA  GLY A 109     -12.304  -0.998   0.362  1.00 78.46           C  
ATOM   1744  HA2 GLY A 109     -12.711  -0.564  -0.551  1.00 78.46           H  
ATOM   1745  HA3 GLY A 109     -12.841  -1.921   0.584  1.00 78.46           H  
ATOM   1746  C   GLY A 109     -12.537  -0.012   1.512  1.00 78.46           C  
ATOM   1747  O   GLY A 109     -13.270   0.963   1.355  1.00 78.46           O  
ATOM   1748  N   ALA A 110     -11.850  -0.211   2.644  1.00 73.91           N  
ATOM   1749  H   ALA A 110     -11.277  -1.040   2.720  1.00 73.91           H  
ATOM   1750  CA  ALA A 110     -11.902   0.715   3.778  1.00 73.91           C  
ATOM   1751  HA  ALA A 110     -12.945   0.871   4.050  1.00 73.91           H  
ATOM   1752  C   ALA A 110     -11.311   2.095   3.439  1.00 73.91           C  
ATOM   1753  CB  ALA A 110     -11.182   0.076   4.971  1.00 73.91           C  
ATOM   1754  HB1 ALA A 110     -10.128  -0.076   4.739  1.00 73.91           H  
ATOM   1755  HB2 ALA A 110     -11.642  -0.883   5.210  1.00 73.91           H  
ATOM   1756  HB3 ALA A 110     -11.265   0.732   5.837  1.00 73.91           H  
ATOM   1757  O   ALA A 110     -11.882   3.114   3.817  1.00 73.91           O  
ATOM   1758  N   LEU A 111     -10.201   2.135   2.693  1.00 80.12           N  
ATOM   1759  H   LEU A 111      -9.758   1.262   2.446  1.00 80.12           H  
ATOM   1760  CA  LEU A 111      -9.618   3.376   2.179  1.00 80.12           C  
ATOM   1761  HA  LEU A 111      -9.391   4.032   3.019  1.00 80.12           H  
ATOM   1762  C   LEU A 111     -10.600   4.127   1.265  1.00 80.12           C  
ATOM   1763  CB  LEU A 111      -8.311   3.029   1.442  1.00 80.12           C  
ATOM   1764  HB2 LEU A 111      -8.519   2.248   0.710  1.00 80.12           H  
ATOM   1765  HB3 LEU A 111      -7.593   2.630   2.158  1.00 80.12           H  
ATOM   1766  O   LEU A 111     -10.808   5.325   1.443  1.00 80.12           O  
ATOM   1767  CG  LEU A 111      -7.676   4.207   0.685  1.00 80.12           C  
ATOM   1768  HG  LEU A 111      -8.397   4.647  -0.004  1.00 80.12           H  
ATOM   1769  CD1 LEU A 111      -7.195   5.273   1.650  1.00 80.12           C  
ATOM   1770 HD11 LEU A 111      -8.056   5.701   2.163  1.00 80.12           H  
ATOM   1771 HD12 LEU A 111      -6.505   4.849   2.380  1.00 80.12           H  
ATOM   1772 HD13 LEU A 111      -6.692   6.064   1.093  1.00 80.12           H  
ATOM   1773  CD2 LEU A 111      -6.490   3.731  -0.144  1.00 80.12           C  
ATOM   1774 HD21 LEU A 111      -5.726   3.296   0.500  1.00 80.12           H  
ATOM   1775 HD22 LEU A 111      -6.825   2.987  -0.867  1.00 80.12           H  
ATOM   1776 HD23 LEU A 111      -6.076   4.576  -0.693  1.00 80.12           H  
ATOM   1777  N   TYR A 112     -11.222   3.429   0.311  1.00 74.05           N  
ATOM   1778  H   TYR A 112     -10.999   2.450   0.206  1.00 74.05           H  
ATOM   1779  CA  TYR A 112     -12.163   4.025  -0.639  1.00 74.05           C  
ATOM   1780  HA  TYR A 112     -11.650   4.818  -1.183  1.00 74.05           H  
ATOM   1781  C   TYR A 112     -13.368   4.658   0.063  1.00 74.05           C  
ATOM   1782  CB  TYR A 112     -12.620   2.964  -1.647  1.00 74.05           C  
ATOM   1783  HB2 TYR A 112     -11.745   2.493  -2.094  1.00 74.05           H  
ATOM   1784  HB3 TYR A 112     -13.176   2.184  -1.126  1.00 74.05           H  
ATOM   1785  O   TYR A 112     -13.807   5.740  -0.313  1.00 74.05           O  
ATOM   1786  CG  TYR A 112     -13.484   3.540  -2.753  1.00 74.05           C  
ATOM   1787  CD1 TYR A 112     -14.889   3.508  -2.644  1.00 74.05           C  
ATOM   1788  HD1 TYR A 112     -15.354   3.047  -1.784  1.00 74.05           H  
ATOM   1789  CD2 TYR A 112     -12.880   4.165  -3.861  1.00 74.05           C  
ATOM   1790  HD2 TYR A 112     -11.804   4.204  -3.949  1.00 74.05           H  
ATOM   1791  CE1 TYR A 112     -15.689   4.113  -3.633  1.00 74.05           C  
ATOM   1792  HE1 TYR A 112     -16.766   4.114  -3.543  1.00 74.05           H  
ATOM   1793  CE2 TYR A 112     -13.677   4.752  -4.860  1.00 74.05           C  
ATOM   1794  HE2 TYR A 112     -13.224   5.228  -5.718  1.00 74.05           H  
ATOM   1795  OH  TYR A 112     -15.838   5.326  -5.704  1.00 74.05           O  
ATOM   1796  HH  TYR A 112     -16.736   5.488  -5.403  1.00 74.05           H  
ATOM   1797  CZ  TYR A 112     -15.081   4.733  -4.746  1.00 74.05           C  
ATOM   1798  N   ALA A 113     -13.862   4.037   1.137  1.00 68.25           N  
ATOM   1799  H   ALA A 113     -13.475   3.142   1.400  1.00 68.25           H  
ATOM   1800  CA  ALA A 113     -14.968   4.578   1.925  1.00 68.25           C  
ATOM   1801  HA  ALA A 113     -15.815   4.744   1.259  1.00 68.25           H  
ATOM   1802  C   ALA A 113     -14.652   5.933   2.595  1.00 68.25           C  
ATOM   1803  CB  ALA A 113     -15.365   3.523   2.962  1.00 68.25           C  
ATOM   1804  HB1 ALA A 113     -14.543   3.356   3.658  1.00 68.25           H  
ATOM   1805  HB2 ALA A 113     -16.235   3.871   3.519  1.00 68.25           H  
ATOM   1806  HB3 ALA A 113     -15.612   2.586   2.464  1.00 68.25           H  
ATOM   1807  O   ALA A 113     -15.572   6.672   2.942  1.00 68.25           O  
ATOM   1808  N   LEU A 114     -13.371   6.273   2.771  1.00 68.42           N  
ATOM   1809  H   LEU A 114     -12.658   5.630   2.457  1.00 68.42           H  
ATOM   1810  CA  LEU A 114     -12.931   7.549   3.350  1.00 68.42           C  
ATOM   1811  HA  LEU A 114     -13.691   7.914   4.040  1.00 68.42           H  
ATOM   1812  C   LEU A 114     -12.739   8.653   2.315  1.00 68.42           C  
ATOM   1813  CB  LEU A 114     -11.619   7.323   4.104  1.00 68.42           C  
ATOM   1814  HB2 LEU A 114     -10.870   6.948   3.407  1.00 68.42           H  
ATOM   1815  HB3 LEU A 114     -11.264   8.278   4.491  1.00 68.42           H  
ATOM   1816  O   LEU A 114     -12.567   9.818   2.676  1.00 68.42           O  
ATOM   1817  CG  LEU A 114     -11.768   6.343   5.270  1.00 68.42           C  
ATOM   1818  HG  LEU A 114     -12.208   5.404   4.935  1.00 68.42           H  
ATOM   1819  CD1 LEU A 114     -10.375   6.050   5.791  1.00 68.42           C  
ATOM   1820 HD11 LEU A 114      -9.827   6.977   5.965  1.00 68.42           H  
ATOM   1821 HD12 LEU A 114      -9.840   5.480   5.031  1.00 68.42           H  
ATOM   1822 HD13 LEU A 114     -10.457   5.468   6.708  1.00 68.42           H  
ATOM   1823  CD2 LEU A 114     -12.648   6.917   6.380  1.00 68.42           C  
ATOM   1824 HD21 LEU A 114     -12.255   7.880   6.706  1.00 68.42           H  
ATOM   1825 HD22 LEU A 114     -12.692   6.204   7.203  1.00 68.42           H  
ATOM   1826 HD23 LEU A 114     -13.667   7.045   6.015  1.00 68.42           H  
ATOM   1827  N   ILE A 115     -12.752   8.296   1.035  1.00 64.48           N  
ATOM   1828  H   ILE A 115     -12.967   7.336   0.805  1.00 64.48           H  
ATOM   1829  CA  ILE A 115     -12.599   9.235  -0.062  1.00 64.48           C  
ATOM   1830  HA  ILE A 115     -11.831   9.960   0.205  1.00 64.48           H  
ATOM   1831  C   ILE A 115     -13.945   9.942  -0.308  1.00 64.48           C  
ATOM   1832  CB  ILE A 115     -12.087   8.484  -1.296  1.00 64.48           C  
ATOM   1833  HB  ILE A 115     -12.709   7.603  -1.458  1.00 64.48           H  
ATOM   1834  O   ILE A 115     -14.930   9.273  -0.630  1.00 64.48           O  
ATOM   1835  CG1 ILE A 115     -10.624   8.020  -1.063  1.00 64.48           C  
ATOM   1836 HG12 ILE A 115      -9.974   8.891  -0.973  1.00 64.48           H  
ATOM   1837 HG13 ILE A 115     -10.575   7.477  -0.119  1.00 64.48           H  
ATOM   1838  CG2 ILE A 115     -12.265   9.374  -2.523  1.00 64.48           C  
ATOM   1839 HG21 ILE A 115     -12.026   8.765  -3.394  1.00 64.48           H  
ATOM   1840 HG22 ILE A 115     -13.306   9.654  -2.683  1.00 64.48           H  
ATOM   1841 HG23 ILE A 115     -11.664  10.279  -2.442  1.00 64.48           H  
ATOM   1842  CD1 ILE A 115     -10.050   7.084  -2.136  1.00 64.48           C  
ATOM   1843 HD11 ILE A 115     -10.798   6.354  -2.444  1.00 64.48           H  
ATOM   1844 HD12 ILE A 115      -9.724   7.651  -3.008  1.00 64.48           H  
ATOM   1845 HD13 ILE A 115      -9.184   6.561  -1.730  1.00 64.48           H  
ATOM   1846  N   PRO A 116     -14.010  11.286  -0.238  1.00 51.20           N  
ATOM   1847  CA  PRO A 116     -15.257  12.029  -0.435  1.00 51.20           C  
ATOM   1848  HA  PRO A 116     -15.971  11.673   0.307  1.00 51.20           H  
ATOM   1849  C   PRO A 116     -15.874  11.873  -1.834  1.00 51.20           C  
ATOM   1850  CB  PRO A 116     -14.921  13.493  -0.127  1.00 51.20           C  
ATOM   1851  HB2 PRO A 116     -15.762  14.016   0.328  1.00 51.20           H  
ATOM   1852  HB3 PRO A 116     -14.592  14.006  -1.031  1.00 51.20           H  
ATOM   1853  O   PRO A 116     -15.176  11.920  -2.850  1.00 51.20           O  
ATOM   1854  CG  PRO A 116     -13.748  13.354   0.838  1.00 51.20           C  
ATOM   1855  HG2 PRO A 116     -13.136  14.254   0.889  1.00 51.20           H  
ATOM   1856  HG3 PRO A 116     -14.118  13.092   1.830  1.00 51.20           H  
ATOM   1857  CD  PRO A 116     -12.978  12.181   0.257  1.00 51.20           C  
ATOM   1858  HD2 PRO A 116     -12.352  12.511  -0.572  1.00 51.20           H  
ATOM   1859  HD3 PRO A 116     -12.372  11.733   1.045  1.00 51.20           H  
ATOM   1860  N   ASN A 117     -17.209  11.776  -1.884  1.00 53.46           N  
ATOM   1861  H   ASN A 117     -17.697  11.713  -1.002  1.00 53.46           H  
ATOM   1862  CA  ASN A 117     -17.986  11.517  -3.105  1.00 53.46           C  
ATOM   1863  HA  ASN A 117     -17.668  10.559  -3.515  1.00 53.46           H  
ATOM   1864  C   ASN A 117     -17.777  12.535  -4.238  1.00 53.46           C  
ATOM   1865  CB  ASN A 117     -19.493  11.445  -2.755  1.00 53.46           C  
ATOM   1866  HB2 ASN A 117     -20.069  11.841  -3.591  1.00 53.46           H  
ATOM   1867  HB3 ASN A 117     -19.711  12.060  -1.882  1.00 53.46           H  
ATOM   1868  O   ASN A 117     -17.864  12.152  -5.400  1.00 53.46           O  
ATOM   1869  CG  ASN A 117     -20.011  10.036  -2.526  1.00 53.46           C  
ATOM   1870  ND2 ASN A 117     -21.244   9.888  -2.105  1.00 53.46           N  
ATOM   1871 HD21 ASN A 117     -21.858  10.680  -1.983  1.00 53.46           H  
ATOM   1872 HD22 ASN A 117     -21.541   8.926  -2.017  1.00 53.46           H  
ATOM   1873  OD1 ASN A 117     -19.344   9.047  -2.720  1.00 53.46           O  
ATOM   1874  N   GLU A 118     -17.503  13.813  -3.951  1.00 49.12           N  
ATOM   1875  H   GLU A 118     -17.434  14.105  -2.987  1.00 49.12           H  
ATOM   1876  CA  GLU A 118     -17.391  14.838  -5.007  1.00 49.12           C  
ATOM   1877  HA  GLU A 118     -18.307  14.831  -5.598  1.00 49.12           H  
ATOM   1878  C   GLU A 118     -16.251  14.591  -6.005  1.00 49.12           C  
ATOM   1879  CB  GLU A 118     -17.220  16.241  -4.406  1.00 49.12           C  
ATOM   1880  HB2 GLU A 118     -17.083  16.943  -5.228  1.00 49.12           H  
ATOM   1881  HB3 GLU A 118     -16.332  16.272  -3.775  1.00 49.12           H  
ATOM   1882  O   GLU A 118     -16.324  15.057  -7.141  1.00 49.12           O  
ATOM   1883  CG  GLU A 118     -18.445  16.674  -3.601  1.00 49.12           C  
ATOM   1884  HG2 GLU A 118     -18.402  16.231  -2.606  1.00 49.12           H  
ATOM   1885  HG3 GLU A 118     -19.335  16.277  -4.090  1.00 49.12           H  
ATOM   1886  CD  GLU A 118     -18.575  18.199  -3.506  1.00 49.12           C  
ATOM   1887  OE1 GLU A 118     -19.737  18.627  -3.672  1.00 49.12           O  
ATOM   1888  OE2 GLU A 118     -17.572  18.935  -3.335  1.00 49.12           O  
ATOM   1889  N   GLN A 119     -15.203  13.853  -5.622  1.00 50.55           N  
ATOM   1890  H   GLN A 119     -15.202  13.460  -4.692  1.00 50.55           H  
ATOM   1891  CA  GLN A 119     -14.203  13.387  -6.588  1.00 50.55           C  
ATOM   1892  HA  GLN A 119     -14.201  14.056  -7.449  1.00 50.55           H  
ATOM   1893  C   GLN A 119     -14.539  12.017  -7.182  1.00 50.55           C  
ATOM   1894  CB  GLN A 119     -12.799  13.433  -5.977  1.00 50.55           C  
ATOM   1895  HB2 GLN A 119     -12.240  12.565  -6.327  1.00 50.55           H  
ATOM   1896  HB3 GLN A 119     -12.854  13.390  -4.889  1.00 50.55           H  
ATOM   1897  O   GLN A 119     -14.150  11.770  -8.319  1.00 50.55           O  
ATOM   1898  CG  GLN A 119     -12.065  14.703  -6.437  1.00 50.55           C  
ATOM   1899  HG2 GLN A 119     -11.903  14.653  -7.513  1.00 50.55           H  
ATOM   1900  HG3 GLN A 119     -12.682  15.576  -6.222  1.00 50.55           H  
ATOM   1901  CD  GLN A 119     -10.732  14.883  -5.728  1.00 50.55           C  
ATOM   1902  NE2 GLN A 119      -9.610  14.808  -6.412  1.00 50.55           N  
ATOM   1903 HE21 GLN A 119      -8.736  14.969  -5.934  1.00 50.55           H  
ATOM   1904 HE22 GLN A 119      -9.618  14.614  -7.403  1.00 50.55           H  
ATOM   1905  OE1 GLN A 119     -10.692  15.095  -4.526  1.00 50.55           O  
ATOM   1906  N   GLN A 120     -15.319  11.178  -6.487  1.00 49.93           N  
ATOM   1907  H   GLN A 120     -15.674  11.459  -5.585  1.00 49.93           H  
ATOM   1908  CA  GLN A 120     -15.787   9.911  -7.059  1.00 49.93           C  
ATOM   1909  HA  GLN A 120     -14.918   9.320  -7.349  1.00 49.93           H  
ATOM   1910  C   GLN A 120     -16.617  10.141  -8.336  1.00 49.93           C  
ATOM   1911  CB  GLN A 120     -16.605   9.092  -6.044  1.00 49.93           C  
ATOM   1912  HB2 GLN A 120     -17.507   9.637  -5.766  1.00 49.93           H  
ATOM   1913  HB3 GLN A 120     -16.919   8.180  -6.551  1.00 49.93           H  
ATOM   1914  O   GLN A 120     -16.413   9.447  -9.328  1.00 49.93           O  
ATOM   1915  CG  GLN A 120     -15.844   8.689  -4.766  1.00 49.93           C  
ATOM   1916  HG2 GLN A 120     -14.912   8.197  -5.043  1.00 49.93           H  
ATOM   1917  HG3 GLN A 120     -15.600   9.580  -4.189  1.00 49.93           H  
ATOM   1918  CD  GLN A 120     -16.646   7.727  -3.883  1.00 49.93           C  
ATOM   1919  NE2 GLN A 120     -16.247   7.507  -2.651  1.00 49.93           N  
ATOM   1920 HE21 GLN A 120     -15.500   8.030  -2.217  1.00 49.93           H  
ATOM   1921 HE22 GLN A 120     -16.817   6.879  -2.103  1.00 49.93           H  
ATOM   1922  OE1 GLN A 120     -17.623   7.115  -4.292  1.00 49.93           O  
ATOM   1923  N   THR A 121     -17.522  11.130  -8.357  1.00 46.50           N  
ATOM   1924  H   THR A 121     -17.683  11.667  -7.516  1.00 46.50           H  
ATOM   1925  CA  THR A 121     -18.402  11.382  -9.519  1.00 46.50           C  
ATOM   1926  HA  THR A 121     -18.714  10.421  -9.928  1.00 46.50           H  
ATOM   1927  C   THR A 121     -17.739  12.126 -10.673  1.00 46.50           C  
ATOM   1928  CB  THR A 121     -19.669  12.157  -9.128  1.00 46.50           C  
ATOM   1929  HB  THR A 121     -20.106  12.609 -10.019  1.00 46.50           H  
ATOM   1930  O   THR A 121     -18.094  11.881 -11.823  1.00 46.50           O  
ATOM   1931  CG2 THR A 121     -20.719  11.245  -8.504  1.00 46.50           C  
ATOM   1932 HG21 THR A 121     -21.611  11.820  -8.257  1.00 46.50           H  
ATOM   1933 HG22 THR A 121     -20.320  10.784  -7.600  1.00 46.50           H  
ATOM   1934 HG23 THR A 121     -20.991  10.463  -9.213  1.00 46.50           H  
ATOM   1935  OG1 THR A 121     -19.373  13.172  -8.194  1.00 46.50           O  
ATOM   1936  HG1 THR A 121     -20.196  13.619  -7.985  1.00 46.50           H  
ATOM   1937  N   LYS A 122     -16.787  13.032 -10.417  1.00 45.89           N  
ATOM   1938  H   LYS A 122     -16.538  13.204  -9.453  1.00 45.89           H  
ATOM   1939  CA  LYS A 122     -16.167  13.828 -11.494  1.00 45.89           C  
ATOM   1940  HA  LYS A 122     -16.951  14.299 -12.087  1.00 45.89           H  
ATOM   1941  C   LYS A 122     -15.370  12.989 -12.494  1.00 45.89           C  
ATOM   1942  CB  LYS A 122     -15.250  14.913 -10.907  1.00 45.89           C  
ATOM   1943  HB2 LYS A 122     -14.702  14.514 -10.053  1.00 45.89           H  
ATOM   1944  HB3 LYS A 122     -14.526  15.206 -11.667  1.00 45.89           H  
ATOM   1945  O   LYS A 122     -15.210  13.415 -13.632  1.00 45.89           O  
ATOM   1946  CG  LYS A 122     -16.022  16.171 -10.499  1.00 45.89           C  
ATOM   1947  HG2 LYS A 122     -16.714  15.933  -9.691  1.00 45.89           H  
ATOM   1948  HG3 LYS A 122     -16.588  16.538 -11.356  1.00 45.89           H  
ATOM   1949  CD  LYS A 122     -15.038  17.255 -10.044  1.00 45.89           C  
ATOM   1950  HD2 LYS A 122     -14.329  17.456 -10.847  1.00 45.89           H  
ATOM   1951  HD3 LYS A 122     -14.498  16.897  -9.167  1.00 45.89           H  
ATOM   1952  CE  LYS A 122     -15.802  18.535  -9.698  1.00 45.89           C  
ATOM   1953  HE2 LYS A 122     -16.384  18.837 -10.568  1.00 45.89           H  
ATOM   1954  HE3 LYS A 122     -16.500  18.310  -8.891  1.00 45.89           H  
ATOM   1955  NZ  LYS A 122     -14.880  19.624  -9.293  1.00 45.89           N  
ATOM   1956  HZ1 LYS A 122     -15.404  20.458  -9.070  1.00 45.89           H  
ATOM   1957  HZ2 LYS A 122     -14.235  19.835 -10.041  1.00 45.89           H  
ATOM   1958  HZ3 LYS A 122     -14.356  19.347  -8.475  1.00 45.89           H  
ATOM   1959  N   MET A 123     -14.805  11.864 -12.057  1.00 48.19           N  
ATOM   1960  H   MET A 123     -15.013  11.562 -11.116  1.00 48.19           H  
ATOM   1961  CA  MET A 123     -13.653  11.242 -12.728  1.00 48.19           C  
ATOM   1962  HA  MET A 123     -13.463  11.781 -13.656  1.00 48.19           H  
ATOM   1963  C   MET A 123     -13.957   9.800 -13.173  1.00 48.19           C  
ATOM   1964  CB  MET A 123     -12.375  11.420 -11.869  1.00 48.19           C  
ATOM   1965  HB2 MET A 123     -12.331  10.647 -11.102  1.00 48.19           H  
ATOM   1966  HB3 MET A 123     -11.506  11.307 -12.517  1.00 48.19           H  
ATOM   1967  O   MET A 123     -13.066   8.965 -13.264  1.00 48.19           O  
ATOM   1968  CG  MET A 123     -12.331  12.803 -11.180  1.00 48.19           C  
ATOM   1969  HG2 MET A 123     -12.909  13.510 -11.775  1.00 48.19           H  
ATOM   1970  HG3 MET A 123     -12.819  12.708 -10.210  1.00 48.19           H  
ATOM   1971  SD  MET A 123     -10.739  13.614 -10.922  1.00 48.19           S  
ATOM   1972  CE  MET A 123     -10.550  14.311 -12.587  1.00 48.19           C  
ATOM   1973  HE1 MET A 123     -10.674  13.523 -13.330  1.00 48.19           H  
ATOM   1974  HE2 MET A 123     -11.312  15.072 -12.757  1.00 48.19           H  
ATOM   1975  HE3 MET A 123      -9.561  14.757 -12.692  1.00 48.19           H  
ATOM   1976  N   ALA A 124     -15.238   9.504 -13.429  1.00 46.24           N  
ATOM   1977  H   ALA A 124     -15.921  10.241 -13.326  1.00 46.24           H  
ATOM   1978  CA  ALA A 124     -15.741   8.141 -13.587  1.00 46.24           C  
ATOM   1979  HA  ALA A 124     -15.103   7.477 -13.005  1.00 46.24           H  
ATOM   1980  C   ALA A 124     -15.732   7.588 -15.017  1.00 46.24           C  
ATOM   1981  CB  ALA A 124     -17.150   8.068 -12.980  1.00 46.24           C  
ATOM   1982  HB1 ALA A 124     -17.839   8.683 -13.559  1.00 46.24           H  
ATOM   1983  HB2 ALA A 124     -17.502   7.036 -12.982  1.00 46.24           H  
ATOM   1984  HB3 ALA A 124     -17.126   8.423 -11.950  1.00 46.24           H  
ATOM   1985  O   ALA A 124     -16.227   6.482 -15.191  1.00 46.24           O  
ATOM   1986  N   VAL A 125     -15.237   8.297 -16.042  1.00 42.94           N  
ATOM   1987  H   VAL A 125     -14.763   9.170 -15.859  1.00 42.94           H  
ATOM   1988  CA  VAL A 125     -15.121   7.668 -17.371  1.00 42.94           C  
ATOM   1989  HA  VAL A 125     -16.057   7.156 -17.591  1.00 42.94           H  
ATOM   1990  C   VAL A 125     -13.988   6.644 -17.282  1.00 42.94           C  
ATOM   1991  CB  VAL A 125     -14.899   8.663 -18.525  1.00 42.94           C  
ATOM   1992  HB  VAL A 125     -13.952   9.186 -18.391  1.00 42.94           H  
ATOM   1993  O   VAL A 125     -12.824   7.053 -17.238  1.00 42.94           O  
ATOM   1994  CG1 VAL A 125     -14.884   7.919 -19.870  1.00 42.94           C  
ATOM   1995 HG11 VAL A 125     -15.812   7.365 -20.010  1.00 42.94           H  
ATOM   1996 HG12 VAL A 125     -14.042   7.227 -19.909  1.00 42.94           H  
ATOM   1997 HG13 VAL A 125     -14.766   8.634 -20.684  1.00 42.94           H  
ATOM   1998  CG2 VAL A 125     -16.028   9.701 -18.581  1.00 42.94           C  
ATOM   1999 HG21 VAL A 125     -15.869  10.371 -19.426  1.00 42.94           H  
ATOM   2000 HG22 VAL A 125     -16.991   9.202 -18.693  1.00 42.94           H  
ATOM   2001 HG23 VAL A 125     -16.035  10.297 -17.668  1.00 42.94           H  
ATOM   2002  N   PRO A 126     -14.278   5.328 -17.233  1.00 45.88           N  
ATOM   2003  CA  PRO A 126     -13.240   4.319 -17.178  1.00 45.88           C  
ATOM   2004  HA  PRO A 126     -12.495   4.573 -16.424  1.00 45.88           H  
ATOM   2005  C   PRO A 126     -12.623   4.322 -18.567  1.00 45.88           C  
ATOM   2006  CB  PRO A 126     -13.926   2.991 -16.811  1.00 45.88           C  
ATOM   2007  HB2 PRO A 126     -13.846   2.265 -17.620  1.00 45.88           H  
ATOM   2008  HB3 PRO A 126     -13.496   2.573 -15.901  1.00 45.88           H  
ATOM   2009  O   PRO A 126     -13.203   3.814 -19.527  1.00 45.88           O  
ATOM   2010  CG  PRO A 126     -15.394   3.362 -16.586  1.00 45.88           C  
ATOM   2011  HG2 PRO A 126     -15.562   3.578 -15.531  1.00 45.88           H  
ATOM   2012  HG3 PRO A 126     -16.069   2.579 -16.933  1.00 45.88           H  
ATOM   2013  CD  PRO A 126     -15.550   4.641 -17.396  1.00 45.88           C  
ATOM   2014  HD2 PRO A 126     -15.677   4.385 -18.448  1.00 45.88           H  
ATOM   2015  HD3 PRO A 126     -16.428   5.198 -17.068  1.00 45.88           H  
ATOM   2016  N   THR A 127     -11.478   4.973 -18.715  1.00 45.45           N  
ATOM   2017  H   THR A 127     -11.054   5.413 -17.912  1.00 45.45           H  
ATOM   2018  CA  THR A 127     -10.751   4.859 -19.970  1.00 45.45           C  
ATOM   2019  HA  THR A 127     -11.461   4.823 -20.796  1.00 45.45           H  
ATOM   2020  C   THR A 127     -10.026   3.527 -19.882  1.00 45.45           C  
ATOM   2021  CB  THR A 127      -9.816   6.047 -20.228  1.00 45.45           C  
ATOM   2022  HB  THR A 127      -8.896   5.938 -19.653  1.00 45.45           H  
ATOM   2023  O   THR A 127      -9.200   3.338 -18.999  1.00 45.45           O  
ATOM   2024  CG2 THR A 127      -9.506   6.156 -21.721  1.00 45.45           C  
ATOM   2025 HG21 THR A 127      -8.817   6.986 -21.881  1.00 45.45           H  
ATOM   2026 HG22 THR A 127     -10.423   6.342 -22.280  1.00 45.45           H  
ATOM   2027 HG23 THR A 127      -9.042   5.235 -22.073  1.00 45.45           H  
ATOM   2028  OG1 THR A 127     -10.441   7.262 -19.886  1.00 45.45           O  
ATOM   2029  HG1 THR A 127     -10.757   7.213 -18.981  1.00 45.45           H  
ATOM   2030  N   GLU A 128     -10.330   2.575 -20.761  1.00 49.23           N  
ATOM   2031  H   GLU A 128     -11.127   2.713 -21.365  1.00 49.23           H  
ATOM   2032  CA  GLU A 128      -9.683   1.249 -20.771  1.00 49.23           C  
ATOM   2033  HA  GLU A 128      -9.922   0.735 -19.840  1.00 49.23           H  
ATOM   2034  C   GLU A 128      -8.141   1.352 -20.877  1.00 49.23           C  
ATOM   2035  CB  GLU A 128     -10.286   0.468 -21.947  1.00 49.23           C  
ATOM   2036  HB2 GLU A 128     -11.330   0.761 -22.064  1.00 49.23           H  
ATOM   2037  HB3 GLU A 128      -9.753   0.740 -22.857  1.00 49.23           H  
ATOM   2038  O   GLU A 128      -7.401   0.478 -20.428  1.00 49.23           O  
ATOM   2039  CG  GLU A 128     -10.264  -1.052 -21.750  1.00 49.23           C  
ATOM   2040  HG2 GLU A 128      -9.228  -1.382 -21.662  1.00 49.23           H  
ATOM   2041  HG3 GLU A 128     -10.778  -1.291 -20.819  1.00 49.23           H  
ATOM   2042  CD  GLU A 128     -10.936  -1.792 -22.919  1.00 49.23           C  
ATOM   2043  OE1 GLU A 128     -11.325  -2.960 -22.702  1.00 49.23           O  
ATOM   2044  OE2 GLU A 128     -11.023  -1.199 -24.020  1.00 49.23           O  
ATOM   2045  N   LYS A 129      -7.664   2.493 -21.399  1.00 57.88           N  
ATOM   2046  H   LYS A 129      -8.370   3.147 -21.706  1.00 57.88           H  
ATOM   2047  CA  LYS A 129      -6.265   2.939 -21.451  1.00 57.88           C  
ATOM   2048  HA  LYS A 129      -5.630   2.062 -21.576  1.00 57.88           H  
ATOM   2049  C   LYS A 129      -5.763   3.615 -20.165  1.00 57.88           C  
ATOM   2050  CB  LYS A 129      -6.066   3.869 -22.659  1.00 57.88           C  
ATOM   2051  HB2 LYS A 129      -6.724   4.733 -22.564  1.00 57.88           H  
ATOM   2052  HB3 LYS A 129      -5.036   4.228 -22.663  1.00 57.88           H  
ATOM   2053  O   LYS A 129      -4.783   4.352 -20.221  1.00 57.88           O  
ATOM   2054  CG  LYS A 129      -6.310   3.170 -23.998  1.00 57.88           C  
ATOM   2055  HG2 LYS A 129      -7.350   2.851 -24.071  1.00 57.88           H  
ATOM   2056  HG3 LYS A 129      -5.660   2.299 -24.074  1.00 57.88           H  
ATOM   2057  CD  LYS A 129      -5.996   4.145 -25.136  1.00 57.88           C  
ATOM   2058  HD2 LYS A 129      -6.675   4.996 -25.075  1.00 57.88           H  
ATOM   2059  HD3 LYS A 129      -4.970   4.499 -25.033  1.00 57.88           H  
ATOM   2060  CE  LYS A 129      -6.160   3.440 -26.483  1.00 57.88           C  
ATOM   2061  HE2 LYS A 129      -7.181   3.064 -26.556  1.00 57.88           H  
ATOM   2062  HE3 LYS A 129      -5.487   2.583 -26.510  1.00 57.88           H  
ATOM   2063  NZ  LYS A 129      -5.868   4.363 -27.606  1.00 57.88           N  
ATOM   2064  HZ1 LYS A 129      -6.496   5.154 -27.580  1.00 57.88           H  
ATOM   2065  HZ2 LYS A 129      -5.983   3.891 -28.491  1.00 57.88           H  
ATOM   2066  HZ3 LYS A 129      -4.920   4.706 -27.541  1.00 57.88           H  
ATOM   2067  N   ALA A 130      -6.427   3.422 -19.029  1.00 62.81           N  
ATOM   2068  H   ALA A 130      -7.281   2.882 -19.033  1.00 62.81           H  
ATOM   2069  CA  ALA A 130      -5.975   3.994 -17.770  1.00 62.81           C  
ATOM   2070  HA  ALA A 130      -5.877   5.072 -17.900  1.00 62.81           H  
ATOM   2071  C   ALA A 130      -4.598   3.424 -17.421  1.00 62.81           C  
ATOM   2072  CB  ALA A 130      -7.002   3.752 -16.660  1.00 62.81           C  
ATOM   2073  HB1 ALA A 130      -7.936   4.261 -16.898  1.00 62.81           H  
ATOM   2074  HB2 ALA A 130      -6.624   4.148 -15.717  1.00 62.81           H  
ATOM   2075  HB3 ALA A 130      -7.191   2.685 -16.546  1.00 62.81           H  
ATOM   2076  O   ALA A 130      -4.391   2.205 -17.402  1.00 62.81           O  
ATOM   2077  N   GLN A 131      -3.668   4.333 -17.145  1.00 77.10           N  
ATOM   2078  H   GLN A 131      -3.911   5.309 -17.232  1.00 77.10           H  
ATOM   2079  CA  GLN A 131      -2.335   4.017 -16.666  1.00 77.10           C  
ATOM   2080  HA  GLN A 131      -1.795   3.492 -17.453  1.00 77.10           H  
ATOM   2081  C   GLN A 131      -2.446   3.106 -15.433  1.00 77.10           C  
ATOM   2082  CB  GLN A 131      -1.639   5.360 -16.407  1.00 77.10           C  
ATOM   2083  HB2 GLN A 131      -2.195   5.922 -15.657  1.00 77.10           H  
ATOM   2084  HB3 GLN A 131      -1.658   5.928 -17.337  1.00 77.10           H  
ATOM   2085  O   GLN A 131      -3.295   3.300 -14.562  1.00 77.10           O  
ATOM   2086  CG  GLN A 131      -0.184   5.232 -15.959  1.00 77.10           C  
ATOM   2087  HG2 GLN A 131      -0.175   4.786 -14.965  1.00 77.10           H  
ATOM   2088  HG3 GLN A 131       0.355   4.583 -16.649  1.00 77.10           H  
ATOM   2089  CD  GLN A 131       0.532   6.582 -15.904  1.00 77.10           C  
ATOM   2090  NE2 GLN A 131       1.783   6.607 -15.514  1.00 77.10           N  
ATOM   2091 HE21 GLN A 131       2.234   7.511 -15.523  1.00 77.10           H  
ATOM   2092 HE22 GLN A 131       2.185   5.766 -15.126  1.00 77.10           H  
ATOM   2093  OE1 GLN A 131      -0.001   7.641 -16.185  1.00 77.10           O  
ATOM   2094  N   LYS A 132      -1.631   2.050 -15.374  1.00 88.67           N  
ATOM   2095  H   LYS A 132      -1.003   1.915 -16.154  1.00 88.67           H  
ATOM   2096  CA  LYS A 132      -1.689   1.055 -14.277  1.00 88.67           C  
ATOM   2097  HA  LYS A 132      -2.540   1.281 -13.636  1.00 88.67           H  
ATOM   2098  C   LYS A 132      -0.476   1.116 -13.352  1.00 88.67           C  
ATOM   2099  CB  LYS A 132      -1.911  -0.352 -14.849  1.00 88.67           C  
ATOM   2100  HB2 LYS A 132      -1.933  -1.067 -14.026  1.00 88.67           H  
ATOM   2101  HB3 LYS A 132      -1.083  -0.602 -15.513  1.00 88.67           H  
ATOM   2102  O   LYS A 132      -0.434   0.407 -12.343  1.00 88.67           O  
ATOM   2103  CG  LYS A 132      -3.230  -0.485 -15.615  1.00 88.67           C  
ATOM   2104  HG2 LYS A 132      -3.191   0.161 -16.492  1.00 88.67           H  
ATOM   2105  HG3 LYS A 132      -4.056  -0.169 -14.977  1.00 88.67           H  
ATOM   2106  CD  LYS A 132      -3.465  -1.924 -16.088  1.00 88.67           C  
ATOM   2107  HD2 LYS A 132      -3.563  -2.586 -15.227  1.00 88.67           H  
ATOM   2108  HD3 LYS A 132      -2.617  -2.238 -16.697  1.00 88.67           H  
ATOM   2109  CE  LYS A 132      -4.747  -1.945 -16.930  1.00 88.67           C  
ATOM   2110  HE2 LYS A 132      -4.662  -1.173 -17.695  1.00 88.67           H  
ATOM   2111  HE3 LYS A 132      -5.591  -1.668 -16.298  1.00 88.67           H  
ATOM   2112  NZ  LYS A 132      -4.988  -3.261 -17.575  1.00 88.67           N  
ATOM   2113  HZ1 LYS A 132      -4.234  -3.474 -18.213  1.00 88.67           H  
ATOM   2114  HZ2 LYS A 132      -5.081  -4.000 -16.894  1.00 88.67           H  
ATOM   2115  HZ3 LYS A 132      -5.833  -3.213 -18.127  1.00 88.67           H  
ATOM   2116  N   ILE A 133       0.504   1.938 -13.706  1.00 92.53           N  
ATOM   2117  H   ILE A 133       0.352   2.520 -14.518  1.00 92.53           H  
ATOM   2118  CA  ILE A 133       1.768   2.124 -13.003  1.00 92.53           C  
ATOM   2119  HA  ILE A 133       1.750   1.615 -12.039  1.00 92.53           H  
ATOM   2120  C   ILE A 133       1.930   3.622 -12.782  1.00 92.53           C  
ATOM   2121  CB  ILE A 133       2.938   1.572 -13.848  1.00 92.53           C  
ATOM   2122  HB  ILE A 133       2.984   2.147 -14.773  1.00 92.53           H  
ATOM   2123  O   ILE A 133       1.921   4.381 -13.745  1.00 92.53           O  
ATOM   2124  CG1 ILE A 133       2.740   0.084 -14.225  1.00 92.53           C  
ATOM   2125 HG12 ILE A 133       2.757  -0.528 -13.324  1.00 92.53           H  
ATOM   2126 HG13 ILE A 133       1.772  -0.054 -14.706  1.00 92.53           H  
ATOM   2127  CG2 ILE A 133       4.273   1.755 -13.105  1.00 92.53           C  
ATOM   2128 HG21 ILE A 133       4.422   0.964 -12.370  1.00 92.53           H  
ATOM   2129 HG22 ILE A 133       4.332   2.719 -12.598  1.00 92.53           H  
ATOM   2130 HG23 ILE A 133       5.084   1.732 -13.833  1.00 92.53           H  
ATOM   2131  CD1 ILE A 133       3.797  -0.435 -15.208  1.00 92.53           C  
ATOM   2132 HD11 ILE A 133       3.604  -1.486 -15.426  1.00 92.53           H  
ATOM   2133 HD12 ILE A 133       3.750   0.134 -16.136  1.00 92.53           H  
ATOM   2134 HD13 ILE A 133       4.796  -0.342 -14.783  1.00 92.53           H  
ATOM   2135  N   PHE A 134       2.101   4.048 -11.538  1.00 89.68           N  
ATOM   2136  H   PHE A 134       2.074   3.382 -10.779  1.00 89.68           H  
ATOM   2137  CA  PHE A 134       2.277   5.460 -11.206  1.00 89.68           C  
ATOM   2138  HA  PHE A 134       2.365   6.054 -12.116  1.00 89.68           H  
ATOM   2139  C   PHE A 134       3.534   5.638 -10.403  1.00 89.68           C  
ATOM   2140  CB  PHE A 134       1.087   5.992 -10.418  1.00 89.68           C  
ATOM   2141  HB2 PHE A 134       1.254   7.043 -10.182  1.00 89.68           H  
ATOM   2142  HB3 PHE A 134       0.995   5.454  -9.475  1.00 89.68           H  
ATOM   2143  O   PHE A 134       3.761   4.887  -9.460  1.00 89.68           O  
ATOM   2144  CG  PHE A 134      -0.185   5.857 -11.197  1.00 89.68           C  
ATOM   2145  CD1 PHE A 134      -0.589   6.918 -12.019  1.00 89.68           C  
ATOM   2146  HD1 PHE A 134       0.001   7.821 -12.072  1.00 89.68           H  
ATOM   2147  CD2 PHE A 134      -0.881   4.637 -11.206  1.00 89.68           C  
ATOM   2148  HD2 PHE A 134      -0.539   3.805 -10.608  1.00 89.68           H  
ATOM   2149  CE1 PHE A 134      -1.742   6.800 -12.802  1.00 89.68           C  
ATOM   2150  HE1 PHE A 134      -2.063   7.616 -13.432  1.00 89.68           H  
ATOM   2151  CE2 PHE A 134      -1.985   4.492 -12.053  1.00 89.68           C  
ATOM   2152  HE2 PHE A 134      -2.484   3.537 -12.130  1.00 89.68           H  
ATOM   2153  CZ  PHE A 134      -2.433   5.586 -12.819  1.00 89.68           C  
ATOM   2154  HZ  PHE A 134      -3.282   5.498 -13.481  1.00 89.68           H  
ATOM   2155  N   TYR A 135       4.314   6.646 -10.756  1.00 88.61           N  
ATOM   2156  H   TYR A 135       4.030   7.261 -11.506  1.00 88.61           H  
ATOM   2157  CA  TYR A 135       5.534   6.990 -10.059  1.00 88.61           C  
ATOM   2158  HA  TYR A 135       5.687   6.304  -9.226  1.00 88.61           H  
ATOM   2159  C   TYR A 135       5.423   8.397  -9.483  1.00 88.61           C  
ATOM   2160  CB  TYR A 135       6.712   6.841 -11.023  1.00 88.61           C  
ATOM   2161  HB2 TYR A 135       6.522   7.425 -11.924  1.00 88.61           H  
ATOM   2162  HB3 TYR A 135       6.811   5.791 -11.296  1.00 88.61           H  
ATOM   2163  O   TYR A 135       4.931   9.306 -10.150  1.00 88.61           O  
ATOM   2164  CG  TYR A 135       8.008   7.279 -10.403  1.00 88.61           C  
ATOM   2165  CD1 TYR A 135       8.746   8.353 -10.941  1.00 88.61           C  
ATOM   2166  HD1 TYR A 135       8.443   8.812 -11.871  1.00 88.61           H  
ATOM   2167  CD2 TYR A 135       8.399   6.671  -9.204  1.00 88.61           C  
ATOM   2168  HD2 TYR A 135       7.835   5.849  -8.787  1.00 88.61           H  
ATOM   2169  CE1 TYR A 135       9.887   8.828 -10.267  1.00 88.61           C  
ATOM   2170  HE1 TYR A 135      10.469   9.641 -10.675  1.00 88.61           H  
ATOM   2171  CE2 TYR A 135       9.479   7.197  -8.499  1.00 88.61           C  
ATOM   2172  HE2 TYR A 135       9.728   6.795  -7.528  1.00 88.61           H  
ATOM   2173  OH  TYR A 135      11.286   8.699  -8.306  1.00 88.61           O  
ATOM   2174  HH  TYR A 135      11.875   9.337  -8.715  1.00 88.61           H  
ATOM   2175  CZ  TYR A 135      10.240   8.253  -9.031  1.00 88.61           C  
ATOM   2176  N   THR A 136       5.877   8.570  -8.244  1.00 84.55           N  
ATOM   2177  H   THR A 136       6.237   7.771  -7.741  1.00 84.55           H  
ATOM   2178  CA  THR A 136       6.025   9.885  -7.625  1.00 84.55           C  
ATOM   2179  HA  THR A 136       6.007  10.628  -8.422  1.00 84.55           H  
ATOM   2180  C   THR A 136       7.364   9.971  -6.887  1.00 84.55           C  
ATOM   2181  CB  THR A 136       4.832  10.226  -6.719  1.00 84.55           C  
ATOM   2182  HB  THR A 136       3.933  10.212  -7.335  1.00 84.55           H  
ATOM   2183  O   THR A 136       7.641   9.113  -6.044  1.00 84.55           O  
ATOM   2184  CG2 THR A 136       4.607   9.268  -5.549  1.00 84.55           C  
ATOM   2185 HG21 THR A 136       3.674   9.516  -5.043  1.00 84.55           H  
ATOM   2186 HG22 THR A 136       5.432   9.346  -4.840  1.00 84.55           H  
ATOM   2187 HG23 THR A 136       4.544   8.242  -5.911  1.00 84.55           H  
ATOM   2188  OG1 THR A 136       4.980  11.534  -6.214  1.00 84.55           O  
ATOM   2189  HG1 THR A 136       5.057  11.499  -5.258  1.00 84.55           H  
ATOM   2190  N   PRO A 137       8.192  10.994  -7.167  1.00 77.73           N  
ATOM   2191  CA  PRO A 137       9.364  11.299  -6.349  1.00 77.73           C  
ATOM   2192  HA  PRO A 137       9.918  10.393  -6.101  1.00 77.73           H  
ATOM   2193  C   PRO A 137       8.960  12.003  -5.040  1.00 77.73           C  
ATOM   2194  CB  PRO A 137      10.229  12.191  -7.242  1.00 77.73           C  
ATOM   2195  HB2 PRO A 137      10.849  11.565  -7.883  1.00 77.73           H  
ATOM   2196  HB3 PRO A 137      10.856  12.869  -6.662  1.00 77.73           H  
ATOM   2197  O   PRO A 137       9.638  11.887  -4.025  1.00 77.73           O  
ATOM   2198  CG  PRO A 137       9.209  12.945  -8.096  1.00 77.73           C  
ATOM   2199  HG2 PRO A 137       8.845  13.814  -7.548  1.00 77.73           H  
ATOM   2200  HG3 PRO A 137       9.633  13.249  -9.054  1.00 77.73           H  
ATOM   2201  CD  PRO A 137       8.077  11.936  -8.275  1.00 77.73           C  
ATOM   2202  HD2 PRO A 137       8.207  11.401  -9.216  1.00 77.73           H  
ATOM   2203  HD3 PRO A 137       7.118  12.455  -8.261  1.00 77.73           H  
ATOM   2204  N   ASP A 138       7.818  12.702  -5.042  1.00 67.92           N  
ATOM   2205  H   ASP A 138       7.287  12.734  -5.901  1.00 67.92           H  
ATOM   2206  CA  ASP A 138       7.221  13.326  -3.861  1.00 67.92           C  
ATOM   2207  HA  ASP A 138       8.010  13.661  -3.187  1.00 67.92           H  
ATOM   2208  C   ASP A 138       6.372  12.287  -3.126  1.00 67.92           C  
ATOM   2209  CB  ASP A 138       6.416  14.567  -4.279  1.00 67.92           C  
ATOM   2210  HB2 ASP A 138       7.095  15.288  -4.736  1.00 67.92           H  
ATOM   2211  HB3 ASP A 138       5.679  14.278  -5.028  1.00 67.92           H  
ATOM   2212  O   ASP A 138       5.209  12.030  -3.466  1.00 67.92           O  
ATOM   2213  CG  ASP A 138       5.697  15.247  -3.106  1.00 67.92           C  
ATOM   2214  OD1 ASP A 138       6.204  15.146  -1.967  1.00 67.92           O  
ATOM   2215  OD2 ASP A 138       4.613  15.839  -3.366  1.00 67.92           O  
ATOM   2216  N   PHE A 139       6.992  11.617  -2.163  1.00 66.37           N  
ATOM   2217  H   PHE A 139       7.964  11.825  -1.985  1.00 66.37           H  
ATOM   2218  CA  PHE A 139       6.341  10.614  -1.342  1.00 66.37           C  
ATOM   2219  HA  PHE A 139       5.262  10.750  -1.416  1.00 66.37           H  
ATOM   2220  C   PHE A 139       6.772  10.783   0.117  1.00 66.37           C  
ATOM   2221  CB  PHE A 139       6.685   9.222  -1.880  1.00 66.37           C  
ATOM   2222  HB2 PHE A 139       7.767   9.140  -1.985  1.00 66.37           H  
ATOM   2223  HB3 PHE A 139       6.247   9.099  -2.870  1.00 66.37           H  
ATOM   2224  O   PHE A 139       7.973  10.883   0.378  1.00 66.37           O  
ATOM   2225  CG  PHE A 139       6.182   8.121  -0.987  1.00 66.37           C  
ATOM   2226  CD1 PHE A 139       7.084   7.229  -0.398  1.00 66.37           C  
ATOM   2227  HD1 PHE A 139       8.116   7.235  -0.717  1.00 66.37           H  
ATOM   2228  CD2 PHE A 139       4.814   8.000  -0.725  1.00 66.37           C  
ATOM   2229  HD2 PHE A 139       4.099   8.627  -1.237  1.00 66.37           H  
ATOM   2230  CE1 PHE A 139       6.639   6.281   0.530  1.00 66.37           C  
ATOM   2231  HE1 PHE A 139       7.350   5.588   0.955  1.00 66.37           H  
ATOM   2232  CE2 PHE A 139       4.378   7.059   0.206  1.00 66.37           C  
ATOM   2233  HE2 PHE A 139       3.321   6.920   0.381  1.00 66.37           H  
ATOM   2234  CZ  PHE A 139       5.280   6.229   0.860  1.00 66.37           C  
ATOM   2235  HZ  PHE A 139       4.883   5.503   1.553  1.00 66.37           H  
ATOM   2236  N   PRO A 140       5.841  10.770   1.091  1.00 57.54           N  
ATOM   2237  CA  PRO A 140       6.190  10.858   2.506  1.00 57.54           C  
ATOM   2238  HA  PRO A 140       6.948  11.631   2.638  1.00 57.54           H  
ATOM   2239  C   PRO A 140       6.780   9.542   3.061  1.00 57.54           C  
ATOM   2240  CB  PRO A 140       4.909  11.329   3.181  1.00 57.54           C  
ATOM   2241  HB2 PRO A 140       4.860  12.418   3.151  1.00 57.54           H  
ATOM   2242  HB3 PRO A 140       4.875  10.981   4.213  1.00 57.54           H  
ATOM   2243  O   PRO A 140       6.292   8.976   4.043  1.00 57.54           O  
ATOM   2244  CG  PRO A 140       3.794  10.747   2.319  1.00 57.54           C  
ATOM   2245  HG2 PRO A 140       2.865  11.306   2.423  1.00 57.54           H  
ATOM   2246  HG3 PRO A 140       3.649   9.693   2.557  1.00 57.54           H  
ATOM   2247  CD  PRO A 140       4.393  10.890   0.924  1.00 57.54           C  
ATOM   2248  HD2 PRO A 140       3.969  10.130   0.268  1.00 57.54           H  
ATOM   2249  HD3 PRO A 140       4.164  11.880   0.530  1.00 57.54           H  
ATOM   2250  N   ALA A 141       7.847   9.057   2.423  1.00 60.49           N  
ATOM   2251  H   ALA A 141       8.208   9.612   1.659  1.00 60.49           H  
ATOM   2252  CA  ALA A 141       8.523   7.794   2.676  1.00 60.49           C  
ATOM   2253  HA  ALA A 141       7.808   6.984   2.537  1.00 60.49           H  
ATOM   2254  C   ALA A 141       9.043   7.682   4.106  1.00 60.49           C  
ATOM   2255  CB  ALA A 141       9.679   7.638   1.674  1.00 60.49           C  
ATOM   2256  HB1 ALA A 141      10.510   8.282   1.960  1.00 60.49           H  
ATOM   2257  HB2 ALA A 141      10.030   6.607   1.666  1.00 60.49           H  
ATOM   2258  HB3 ALA A 141       9.397   7.959   0.671  1.00 60.49           H  
ATOM   2259  O   ALA A 141      10.159   8.084   4.424  1.00 60.49           O  
ATOM   2260  N   ARG A 142       8.239   7.080   4.979  1.00 63.49           N  
ATOM   2261  H   ARG A 142       7.291   6.891   4.687  1.00 63.49           H  
ATOM   2262  CA  ARG A 142       8.666   6.693   6.321  1.00 63.49           C  
ATOM   2263  HA  ARG A 142       9.664   7.076   6.533  1.00 63.49           H  
ATOM   2264  C   ARG A 142       8.739   5.178   6.351  1.00 63.49           C  
ATOM   2265  CB  ARG A 142       7.716   7.291   7.363  1.00 63.49           C  
ATOM   2266  HB2 ARG A 142       7.978   6.911   8.350  1.00 63.49           H  
ATOM   2267  HB3 ARG A 142       6.708   6.949   7.125  1.00 63.49           H  
ATOM   2268  O   ARG A 142       7.706   4.504   6.284  1.00 63.49           O  
ATOM   2269  CG  ARG A 142       7.701   8.835   7.374  1.00 63.49           C  
ATOM   2270  HG2 ARG A 142       8.182   9.238   6.482  1.00 63.49           H  
ATOM   2271  HG3 ARG A 142       6.660   9.156   7.359  1.00 63.49           H  
ATOM   2272  CD  ARG A 142       8.370   9.445   8.613  1.00 63.49           C  
ATOM   2273  HD2 ARG A 142       9.446   9.280   8.554  1.00 63.49           H  
ATOM   2274  HD3 ARG A 142       7.988   8.936   9.498  1.00 63.49           H  
ATOM   2275  NE  ARG A 142       8.076  10.894   8.720  1.00 63.49           N  
ATOM   2276  HE  ARG A 142       7.655  11.337   7.915  1.00 63.49           H  
ATOM   2277  NH1 ARG A 142       8.879  11.228  10.844  1.00 63.49           N  
ATOM   2278 HH11 ARG A 142       9.294  10.308  10.832  1.00 63.49           H  
ATOM   2279 HH12 ARG A 142       9.017  11.858  11.622  1.00 63.49           H  
ATOM   2280  NH2 ARG A 142       7.831  12.891   9.828  1.00 63.49           N  
ATOM   2281 HH21 ARG A 142       7.470  13.379   9.020  1.00 63.49           H  
ATOM   2282 HH22 ARG A 142       7.842  13.409  10.695  1.00 63.49           H  
ATOM   2283  CZ  ARG A 142       8.261  11.662   9.783  1.00 63.49           C  
ATOM   2284  N   ARG A 143       9.960   4.644   6.431  1.00 70.86           N  
ATOM   2285  H   ARG A 143      10.741   5.278   6.520  1.00 70.86           H  
ATOM   2286  CA  ARG A 143      10.211   3.198   6.522  1.00 70.86           C  
ATOM   2287  HA  ARG A 143       9.873   2.709   5.608  1.00 70.86           H  
ATOM   2288  C   ARG A 143       9.412   2.587   7.676  1.00 70.86           C  
ATOM   2289  CB  ARG A 143      11.724   2.982   6.671  1.00 70.86           C  
ATOM   2290  HB2 ARG A 143      12.228   3.453   5.827  1.00 70.86           H  
ATOM   2291  HB3 ARG A 143      12.062   3.465   7.587  1.00 70.86           H  
ATOM   2292  O   ARG A 143       8.862   1.503   7.536  1.00 70.86           O  
ATOM   2293  CG  ARG A 143      12.117   1.500   6.706  1.00 70.86           C  
ATOM   2294  HG2 ARG A 143      11.659   1.030   7.577  1.00 70.86           H  
ATOM   2295  HG3 ARG A 143      11.777   0.993   5.804  1.00 70.86           H  
ATOM   2296  CD  ARG A 143      13.639   1.387   6.818  1.00 70.86           C  
ATOM   2297  HD2 ARG A 143      14.003   2.151   7.505  1.00 70.86           H  
ATOM   2298  HD3 ARG A 143      14.076   1.564   5.835  1.00 70.86           H  
ATOM   2299  NE  ARG A 143      14.050   0.070   7.328  1.00 70.86           N  
ATOM   2300  HE  ARG A 143      13.313  -0.594   7.516  1.00 70.86           H  
ATOM   2301  NH1 ARG A 143      16.315   0.395   7.146  1.00 70.86           N  
ATOM   2302 HH11 ARG A 143      16.133   1.194   6.556  1.00 70.86           H  
ATOM   2303 HH12 ARG A 143      17.259   0.047   7.229  1.00 70.86           H  
ATOM   2304  NH2 ARG A 143      15.536  -1.453   8.129  1.00 70.86           N  
ATOM   2305 HH21 ARG A 143      14.768  -2.065   8.366  1.00 70.86           H  
ATOM   2306 HH22 ARG A 143      16.489  -1.776   8.217  1.00 70.86           H  
ATOM   2307  CZ  ARG A 143      15.294  -0.320   7.533  1.00 70.86           C  
ATOM   2308  N   GLU A 144       9.243   3.328   8.768  1.00 68.36           N  
ATOM   2309  H   GLU A 144       9.713   4.222   8.813  1.00 68.36           H  
ATOM   2310  CA  GLU A 144       8.438   2.939   9.925  1.00 68.36           C  
ATOM   2311  HA  GLU A 144       8.818   1.997  10.320  1.00 68.36           H  
ATOM   2312  C   GLU A 144       6.961   2.726   9.575  1.00 68.36           C  
ATOM   2313  CB  GLU A 144       8.524   4.007  11.031  1.00 68.36           C  
ATOM   2314  HB2 GLU A 144       8.055   4.932  10.696  1.00 68.36           H  
ATOM   2315  HB3 GLU A 144       7.941   3.644  11.877  1.00 68.36           H  
ATOM   2316  O   GLU A 144       6.346   1.795  10.089  1.00 68.36           O  
ATOM   2317  CG  GLU A 144       9.943   4.299  11.548  1.00 68.36           C  
ATOM   2318  HG2 GLU A 144       9.846   4.776  12.523  1.00 68.36           H  
ATOM   2319  HG3 GLU A 144      10.461   3.351  11.698  1.00 68.36           H  
ATOM   2320  CD  GLU A 144      10.784   5.221  10.646  1.00 68.36           C  
ATOM   2321  OE1 GLU A 144      11.975   5.383  10.972  1.00 68.36           O  
ATOM   2322  OE2 GLU A 144      10.250   5.732   9.628  1.00 68.36           O  
ATOM   2323  N   VAL A 145       6.386   3.548   8.686  1.00 74.39           N  
ATOM   2324  H   VAL A 145       6.966   4.230   8.219  1.00 74.39           H  
ATOM   2325  CA  VAL A 145       4.989   3.390   8.249  1.00 74.39           C  
ATOM   2326  HA  VAL A 145       4.373   3.213   9.131  1.00 74.39           H  
ATOM   2327  C   VAL A 145       4.850   2.155   7.359  1.00 74.39           C  
ATOM   2328  CB  VAL A 145       4.450   4.656   7.549  1.00 74.39           C  
ATOM   2329  HB  VAL A 145       5.048   4.868   6.662  1.00 74.39           H  
ATOM   2330  O   VAL A 145       3.902   1.390   7.530  1.00 74.39           O  
ATOM   2331  CG1 VAL A 145       2.984   4.481   7.128  1.00 74.39           C  
ATOM   2332 HG11 VAL A 145       2.895   3.693   6.381  1.00 74.39           H  
ATOM   2333 HG12 VAL A 145       2.602   5.408   6.700  1.00 74.39           H  
ATOM   2334 HG13 VAL A 145       2.379   4.215   7.994  1.00 74.39           H  
ATOM   2335  CG2 VAL A 145       4.493   5.873   8.485  1.00 74.39           C  
ATOM   2336 HG21 VAL A 145       3.832   5.711   9.336  1.00 74.39           H  
ATOM   2337 HG22 VAL A 145       5.504   6.034   8.859  1.00 74.39           H  
ATOM   2338 HG23 VAL A 145       4.173   6.765   7.946  1.00 74.39           H  
ATOM   2339  N   PHE A 146       5.811   1.906   6.462  1.00 80.49           N  
ATOM   2340  H   PHE A 146       6.586   2.551   6.395  1.00 80.49           H  
ATOM   2341  CA  PHE A 146       5.845   0.677   5.659  1.00 80.49           C  
ATOM   2342  HA  PHE A 146       4.909   0.591   5.107  1.00 80.49           H  
ATOM   2343  C   PHE A 146       5.955  -0.572   6.528  1.00 80.49           C  
ATOM   2344  CB  PHE A 146       7.005   0.708   4.656  1.00 80.49           C  
ATOM   2345  HB2 PHE A 146       7.437  -0.289   4.569  1.00 80.49           H  
ATOM   2346  HB3 PHE A 146       7.799   1.361   5.017  1.00 80.49           H  
ATOM   2347  O   PHE A 146       5.169  -1.499   6.356  1.00 80.49           O  
ATOM   2348  CG  PHE A 146       6.575   1.148   3.280  1.00 80.49           C  
ATOM   2349  CD1 PHE A 146       6.329   0.196   2.271  1.00 80.49           C  
ATOM   2350  HD1 PHE A 146       6.469  -0.854   2.478  1.00 80.49           H  
ATOM   2351  CD2 PHE A 146       6.442   2.512   3.001  1.00 80.49           C  
ATOM   2352  HD2 PHE A 146       6.671   3.252   3.753  1.00 80.49           H  
ATOM   2353  CE1 PHE A 146       5.921   0.605   0.988  1.00 80.49           C  
ATOM   2354  HE1 PHE A 146       5.758  -0.123   0.207  1.00 80.49           H  
ATOM   2355  CE2 PHE A 146       6.067   2.904   1.711  1.00 80.49           C  
ATOM   2356  HE2 PHE A 146       6.072   3.953   1.454  1.00 80.49           H  
ATOM   2357  CZ  PHE A 146       5.773   1.969   0.711  1.00 80.49           C  
ATOM   2358  HZ  PHE A 146       5.497   2.302  -0.279  1.00 80.49           H  
ATOM   2359  N   GLU A 147       6.894  -0.595   7.471  1.00 75.44           N  
ATOM   2360  H   GLU A 147       7.544   0.175   7.529  1.00 75.44           H  
ATOM   2361  CA  GLU A 147       7.098  -1.737   8.365  1.00 75.44           C  
ATOM   2362  HA  GLU A 147       7.198  -2.644   7.768  1.00 75.44           H  
ATOM   2363  C   GLU A 147       5.892  -1.972   9.279  1.00 75.44           C  
ATOM   2364  CB  GLU A 147       8.384  -1.531   9.184  1.00 75.44           C  
ATOM   2365  HB2 GLU A 147       8.378  -0.539   9.635  1.00 75.44           H  
ATOM   2366  HB3 GLU A 147       8.405  -2.262   9.993  1.00 75.44           H  
ATOM   2367  O   GLU A 147       5.458  -3.115   9.461  1.00 75.44           O  
ATOM   2368  CG  GLU A 147       9.661  -1.703   8.340  1.00 75.44           C  
ATOM   2369  HG2 GLU A 147       9.729  -0.894   7.612  1.00 75.44           H  
ATOM   2370  HG3 GLU A 147      10.530  -1.632   8.995  1.00 75.44           H  
ATOM   2371  CD  GLU A 147       9.675  -3.053   7.608  1.00 75.44           C  
ATOM   2372  OE1 GLU A 147       9.850  -3.068   6.368  1.00 75.44           O  
ATOM   2373  OE2 GLU A 147       9.399  -4.079   8.261  1.00 75.44           O  
ATOM   2374  N   HIS A 148       5.280  -0.898   9.788  1.00 75.20           N  
ATOM   2375  H   HIS A 148       5.683   0.016   9.638  1.00 75.20           H  
ATOM   2376  CA  HIS A 148       4.047  -0.999  10.562  1.00 75.20           C  
ATOM   2377  HA  HIS A 148       4.225  -1.668  11.404  1.00 75.20           H  
ATOM   2378  C   HIS A 148       2.911  -1.606   9.729  1.00 75.20           C  
ATOM   2379  CB  HIS A 148       3.672   0.380  11.116  1.00 75.20           C  
ATOM   2380  HB2 HIS A 148       3.504   1.073  10.292  1.00 75.20           H  
ATOM   2381  HB3 HIS A 148       4.498   0.760  11.718  1.00 75.20           H  
ATOM   2382  O   HIS A 148       2.283  -2.574  10.162  1.00 75.20           O  
ATOM   2383  CG  HIS A 148       2.442   0.332  11.983  1.00 75.20           C  
ATOM   2384  CD2 HIS A 148       1.215   0.859  11.685  1.00 75.20           C  
ATOM   2385  HD2 HIS A 148       0.959   1.407  10.791  1.00 75.20           H  
ATOM   2386  ND1 HIS A 148       2.329  -0.296  13.204  1.00 75.20           N  
ATOM   2387  HD1 HIS A 148       3.051  -0.814  13.684  1.00 75.20           H  
ATOM   2388  CE1 HIS A 148       1.061  -0.156  13.629  1.00 75.20           C  
ATOM   2389  HE1 HIS A 148       0.655  -0.568  14.541  1.00 75.20           H  
ATOM   2390  NE2 HIS A 148       0.350   0.552  12.738  1.00 75.20           N  
ATOM   2391  N   LEU A 149       2.687  -1.110   8.506  1.00 85.14           N  
ATOM   2392  H   LEU A 149       3.246  -0.331   8.190  1.00 85.14           H  
ATOM   2393  CA  LEU A 149       1.646  -1.635   7.619  1.00 85.14           C  
ATOM   2394  HA  LEU A 149       0.712  -1.688   8.177  1.00 85.14           H  
ATOM   2395  C   LEU A 149       1.935  -3.068   7.156  1.00 85.14           C  
ATOM   2396  CB  LEU A 149       1.457  -0.698   6.418  1.00 85.14           C  
ATOM   2397  HB2 LEU A 149       0.840  -1.210   5.680  1.00 85.14           H  
ATOM   2398  HB3 LEU A 149       2.431  -0.506   5.966  1.00 85.14           H  
ATOM   2399  O   LEU A 149       1.021  -3.889   7.159  1.00 85.14           O  
ATOM   2400  CG  LEU A 149       0.776   0.642   6.751  1.00 85.14           C  
ATOM   2401  HG  LEU A 149       1.328   1.170   7.529  1.00 85.14           H  
ATOM   2402  CD1 LEU A 149       0.751   1.503   5.491  1.00 85.14           C  
ATOM   2403 HD11 LEU A 149       0.350   2.491   5.719  1.00 85.14           H  
ATOM   2404 HD12 LEU A 149       0.132   1.030   4.728  1.00 85.14           H  
ATOM   2405 HD13 LEU A 149       1.769   1.616   5.117  1.00 85.14           H  
ATOM   2406  CD2 LEU A 149      -0.669   0.447   7.219  1.00 85.14           C  
ATOM   2407 HD21 LEU A 149      -0.680  -0.010   8.209  1.00 85.14           H  
ATOM   2408 HD22 LEU A 149      -1.174   1.410   7.284  1.00 85.14           H  
ATOM   2409 HD23 LEU A 149      -1.205  -0.191   6.517  1.00 85.14           H  
ATOM   2410  N   LYS A 150       3.186  -3.416   6.826  1.00 82.19           N  
ATOM   2411  H   LYS A 150       3.897  -2.698   6.828  1.00 82.19           H  
ATOM   2412  CA  LYS A 150       3.578  -4.801   6.510  1.00 82.19           C  
ATOM   2413  HA  LYS A 150       3.012  -5.156   5.649  1.00 82.19           H  
ATOM   2414  C   LYS A 150       3.259  -5.731   7.674  1.00 82.19           C  
ATOM   2415  CB  LYS A 150       5.084  -4.904   6.223  1.00 82.19           C  
ATOM   2416  HB2 LYS A 150       5.379  -5.946   6.348  1.00 82.19           H  
ATOM   2417  HB3 LYS A 150       5.620  -4.327   6.976  1.00 82.19           H  
ATOM   2418  O   LYS A 150       2.697  -6.805   7.456  1.00 82.19           O  
ATOM   2419  CG  LYS A 150       5.547  -4.471   4.822  1.00 82.19           C  
ATOM   2420  HG2 LYS A 150       5.310  -3.420   4.657  1.00 82.19           H  
ATOM   2421  HG3 LYS A 150       5.068  -5.080   4.056  1.00 82.19           H  
ATOM   2422  CD  LYS A 150       7.070  -4.672   4.773  1.00 82.19           C  
ATOM   2423  HD2 LYS A 150       7.293  -5.739   4.805  1.00 82.19           H  
ATOM   2424  HD3 LYS A 150       7.495  -4.221   5.669  1.00 82.19           H  
ATOM   2425  CE  LYS A 150       7.775  -4.055   3.562  1.00 82.19           C  
ATOM   2426  HE2 LYS A 150       7.584  -4.661   2.676  1.00 82.19           H  
ATOM   2427  HE3 LYS A 150       7.379  -3.053   3.400  1.00 82.19           H  
ATOM   2428  NZ  LYS A 150       9.236  -3.964   3.841  1.00 82.19           N  
ATOM   2429  HZ1 LYS A 150       9.719  -4.850   3.873  1.00 82.19           H  
ATOM   2430  HZ2 LYS A 150       9.403  -3.564   4.754  1.00 82.19           H  
ATOM   2431  HZ3 LYS A 150       9.765  -3.322   3.268  1.00 82.19           H  
ATOM   2432  N   THR A 151       3.586  -5.324   8.901  1.00 77.68           N  
ATOM   2433  H   THR A 151       4.077  -4.447   8.996  1.00 77.68           H  
ATOM   2434  CA  THR A 151       3.298  -6.108  10.111  1.00 77.68           C  
ATOM   2435  HA  THR A 151       3.731  -7.102   9.999  1.00 77.68           H  
ATOM   2436  C   THR A 151       1.792  -6.271  10.302  1.00 77.68           C  
ATOM   2437  CB  THR A 151       3.931  -5.459  11.350  1.00 77.68           C  
ATOM   2438  HB  THR A 151       3.503  -4.471  11.519  1.00 77.68           H  
ATOM   2439  O   THR A 151       1.307  -7.395  10.454  1.00 77.68           O  
ATOM   2440  CG2 THR A 151       3.738  -6.315  12.603  1.00 77.68           C  
ATOM   2441 HG21 THR A 151       4.276  -5.859  13.434  1.00 77.68           H  
ATOM   2442 HG22 THR A 151       2.680  -6.370  12.860  1.00 77.68           H  
ATOM   2443 HG23 THR A 151       4.127  -7.318  12.431  1.00 77.68           H  
ATOM   2444  OG1 THR A 151       5.319  -5.332  11.160  1.00 77.68           O  
ATOM   2445  HG1 THR A 151       5.483  -4.583  10.582  1.00 77.68           H  
ATOM   2446  N   ALA A 152       1.040  -5.172  10.201  1.00 78.58           N  
ATOM   2447  H   ALA A 152       1.495  -4.279  10.075  1.00 78.58           H  
ATOM   2448  CA  ALA A 152      -0.414  -5.173  10.324  1.00 78.58           C  
ATOM   2449  HA  ALA A 152      -0.683  -5.567  11.304  1.00 78.58           H  
ATOM   2450  C   ALA A 152      -1.091  -6.059   9.262  1.00 78.58           C  
ATOM   2451  CB  ALA A 152      -0.901  -3.722  10.242  1.00 78.58           C  
ATOM   2452  HB1 ALA A 152      -0.414  -3.121  11.009  1.00 78.58           H  
ATOM   2453  HB2 ALA A 152      -1.977  -3.700  10.416  1.00 78.58           H  
ATOM   2454  HB3 ALA A 152      -0.684  -3.300   9.260  1.00 78.58           H  
ATOM   2455  O   ALA A 152      -2.020  -6.797   9.579  1.00 78.58           O  
ATOM   2456  N   PHE A 153      -0.608  -6.041   8.014  1.00 81.17           N  
ATOM   2457  H   PHE A 153       0.112  -5.368   7.793  1.00 81.17           H  
ATOM   2458  CA  PHE A 153      -1.141  -6.862   6.917  1.00 81.17           C  
ATOM   2459  HA  PHE A 153      -2.229  -6.879   6.977  1.00 81.17           H  
ATOM   2460  C   PHE A 153      -0.699  -8.321   6.983  1.00 81.17           C  
ATOM   2461  CB  PHE A 153      -0.759  -6.251   5.564  1.00 81.17           C  
ATOM   2462  HB2 PHE A 153      -1.124  -6.908   4.775  1.00 81.17           H  
ATOM   2463  HB3 PHE A 153       0.328  -6.225   5.493  1.00 81.17           H  
ATOM   2464  O   PHE A 153      -1.422  -9.200   6.527  1.00 81.17           O  
ATOM   2465  CG  PHE A 153      -1.296  -4.860   5.284  1.00 81.17           C  
ATOM   2466  CD1 PHE A 153      -2.353  -4.305   6.034  1.00 81.17           C  
ATOM   2467  HD1 PHE A 153      -2.817  -4.851   6.841  1.00 81.17           H  
ATOM   2468  CD2 PHE A 153      -0.712  -4.103   4.253  1.00 81.17           C  
ATOM   2469  HD2 PHE A 153       0.088  -4.526   3.664  1.00 81.17           H  
ATOM   2470  CE1 PHE A 153      -2.793  -3.004   5.768  1.00 81.17           C  
ATOM   2471  HE1 PHE A 153      -3.584  -2.584   6.373  1.00 81.17           H  
ATOM   2472  CE2 PHE A 153      -1.156  -2.796   3.993  1.00 81.17           C  
ATOM   2473  HE2 PHE A 153      -0.680  -2.216   3.217  1.00 81.17           H  
ATOM   2474  CZ  PHE A 153      -2.196  -2.242   4.754  1.00 81.17           C  
ATOM   2475  HZ  PHE A 153      -2.521  -1.228   4.572  1.00 81.17           H  
ATOM   2476  N   SER A 154       0.460  -8.603   7.574  1.00 72.28           N  
ATOM   2477  H   SER A 154       1.039  -7.838   7.890  1.00 72.28           H  
ATOM   2478  CA  SER A 154       0.938  -9.978   7.748  1.00 72.28           C  
ATOM   2479  HA  SER A 154       0.778 -10.531   6.822  1.00 72.28           H  
ATOM   2480  C   SER A 154       0.188 -10.714   8.859  1.00 72.28           C  
ATOM   2481  CB  SER A 154       2.436  -9.988   8.050  1.00 72.28           C  
ATOM   2482  HB2 SER A 154       2.771 -11.018   8.176  1.00 72.28           H  
ATOM   2483  HB3 SER A 154       2.634  -9.433   8.967  1.00 72.28           H  
ATOM   2484  O   SER A 154       0.031 -11.933   8.796  1.00 72.28           O  
ATOM   2485  OG  SER A 154       3.150  -9.406   6.979  1.00 72.28           O  
ATOM   2486  HG  SER A 154       3.010  -8.458   7.032  1.00 72.28           H  
ATOM   2487  N   CYS A 155      -0.283  -9.991   9.879  1.00 63.48           N  
ATOM   2488  H   CYS A 155      -0.074  -9.003   9.905  1.00 63.48           H  
ATOM   2489  CA  CYS A 155      -0.973 -10.578  11.027  1.00 63.48           C  
ATOM   2490  HA  CYS A 155      -0.592 -11.590  11.163  1.00 63.48           H  
ATOM   2491  C   CYS A 155      -2.495 -10.747  10.838  1.00 63.48           C  
ATOM   2492  CB  CYS A 155      -0.598  -9.803  12.304  1.00 63.48           C  
ATOM   2493  HB2 CYS A 155      -1.243 -10.122  13.123  1.00 63.48           H  
ATOM   2494  HB3 CYS A 155      -0.791  -8.744  12.133  1.00 63.48           H  
ATOM   2495  O   CYS A 155      -3.141 -11.201  11.778  1.00 63.48           O  
ATOM   2496  SG  CYS A 155       1.142 -10.002  12.828  1.00 63.48           S  
ATOM   2497  N   THR A 156      -3.077 -10.461   9.662  1.00 52.04           N  
ATOM   2498  H   THR A 156      -2.492 -10.147   8.901  1.00 52.04           H  
ATOM   2499  CA  THR A 156      -4.543 -10.456   9.412  1.00 52.04           C  
ATOM   2500  HA  THR A 156      -5.004  -9.884  10.217  1.00 52.04           H  
ATOM   2501  C   THR A 156      -5.242 -11.826   9.440  1.00 52.04           C  
ATOM   2502  CB  THR A 156      -4.910  -9.753   8.089  1.00 52.04           C  
ATOM   2503  HB  THR A 156      -5.990  -9.778   7.946  1.00 52.04           H  
ATOM   2504  O   THR A 156      -6.237 -12.021   8.744  1.00 52.04           O  
ATOM   2505  CG2 THR A 156      -4.505  -8.289   8.055  1.00 52.04           C  
ATOM   2506 HG21 THR A 156      -3.418  -8.231   8.111  1.00 52.04           H  
ATOM   2507 HG22 THR A 156      -4.850  -7.837   7.125  1.00 52.04           H  
ATOM   2508 HG23 THR A 156      -4.938  -7.771   8.911  1.00 52.04           H  
ATOM   2509  OG1 THR A 156      -4.289 -10.404   7.008  1.00 52.04           O  
ATOM   2510  HG1 THR A 156      -4.784 -11.212   6.853  1.00 52.04           H  
ATOM   2511  N   LYS A 157      -4.771 -12.804  10.221  1.00 46.82           N  
ATOM   2512  H   LYS A 157      -4.037 -12.542  10.864  1.00 46.82           H  
ATOM   2513  CA  LYS A 157      -5.639 -13.939  10.575  1.00 46.82           C  
ATOM   2514  HA  LYS A 157      -6.050 -14.369   9.662  1.00 46.82           H  
ATOM   2515  C   LYS A 157      -6.843 -13.442  11.382  1.00 46.82           C  
ATOM   2516  CB  LYS A 157      -4.863 -15.015  11.344  1.00 46.82           C  
ATOM   2517  HB2 LYS A 157      -5.578 -15.672  11.838  1.00 46.82           H  
ATOM   2518  HB3 LYS A 157      -4.244 -14.551  12.112  1.00 46.82           H  
ATOM   2519  O   LYS A 157      -6.803 -12.339  11.922  1.00 46.82           O  
ATOM   2520  CG  LYS A 157      -4.000 -15.863  10.402  1.00 46.82           C  
ATOM   2521  HG2 LYS A 157      -4.605 -16.194   9.558  1.00 46.82           H  
ATOM   2522  HG3 LYS A 157      -3.165 -15.267  10.031  1.00 46.82           H  
ATOM   2523  CD  LYS A 157      -3.475 -17.094  11.148  1.00 46.82           C  
ATOM   2524  HD2 LYS A 157      -4.322 -17.650  11.553  1.00 46.82           H  
ATOM   2525  HD3 LYS A 157      -2.838 -16.769  11.971  1.00 46.82           H  
ATOM   2526  CE  LYS A 157      -2.685 -17.996  10.198  1.00 46.82           C  
ATOM   2527  HE2 LYS A 157      -1.829 -17.437   9.819  1.00 46.82           H  
ATOM   2528  HE3 LYS A 157      -3.322 -18.248   9.350  1.00 46.82           H  
ATOM   2529  NZ  LYS A 157      -2.236 -19.232  10.886  1.00 46.82           N  
ATOM   2530  HZ1 LYS A 157      -1.710 -19.821  10.256  1.00 46.82           H  
ATOM   2531  HZ2 LYS A 157      -3.034 -19.753  11.222  1.00 46.82           H  
ATOM   2532  HZ3 LYS A 157      -1.653 -19.003  11.679  1.00 46.82           H  
ATOM   2533  N   ASP A 158      -7.879 -14.280  11.470  1.00 41.27           N  
ATOM   2534  H   ASP A 158      -7.848 -15.140  10.942  1.00 41.27           H  
ATOM   2535  CA  ASP A 158      -9.119 -14.007  12.204  1.00 41.27           C  
ATOM   2536  HA  ASP A 158      -9.742 -13.349  11.597  1.00 41.27           H  
ATOM   2537  C   ASP A 158      -8.855 -13.300  13.540  1.00 41.27           C  
ATOM   2538  CB  ASP A 158      -9.894 -15.313  12.456  1.00 41.27           C  
ATOM   2539  HB2 ASP A 158     -10.617 -15.138  13.254  1.00 41.27           H  
ATOM   2540  HB3 ASP A 158      -9.205 -16.086  12.797  1.00 41.27           H  
ATOM   2541  O   ASP A 158      -8.372 -13.892  14.511  1.00 41.27           O  
ATOM   2542  CG  ASP A 158     -10.681 -15.806  11.242  1.00 41.27           C  
ATOM   2543  OD1 ASP A 158     -11.210 -14.944  10.509  1.00 41.27           O  
ATOM   2544  OD2 ASP A 158     -10.755 -17.043  11.083  1.00 41.27           O  
ATOM   2545  N   THR A 159      -9.206 -12.015  13.582  1.00 44.70           N  
ATOM   2546  H   THR A 159      -9.585 -11.594  12.746  1.00 44.70           H  
ATOM   2547  CA  THR A 159      -9.049 -11.123  14.740  1.00 44.70           C  
ATOM   2548  HA  THR A 159      -7.988 -11.016  14.964  1.00 44.70           H  
ATOM   2549  C   THR A 159      -9.723 -11.669  15.996  1.00 44.70           C  
ATOM   2550  CB  THR A 159      -9.637  -9.734  14.427  1.00 44.70           C  
ATOM   2551  HB  THR A 159      -9.888  -9.222  15.356  1.00 44.70           H  
ATOM   2552  O   THR A 159      -9.314 -11.338  17.107  1.00 44.70           O  
ATOM   2553  CG2 THR A 159      -8.651  -8.859  13.659  1.00 44.70           C  
ATOM   2554 HG21 THR A 159      -7.748  -8.715  14.253  1.00 44.70           H  
ATOM   2555 HG22 THR A 159      -9.087  -7.879  13.465  1.00 44.70           H  
ATOM   2556 HG23 THR A 159      -8.382  -9.331  12.714  1.00 44.70           H  
ATOM   2557  OG1 THR A 159     -10.794  -9.843  13.622  1.00 44.70           O  
ATOM   2558  HG1 THR A 159     -10.956  -8.967  13.264  1.00 44.70           H  
ATOM   2559  N   SER A 160     -10.714 -12.553  15.846  1.00 43.30           N  
ATOM   2560  H   SER A 160     -10.952 -12.826  14.903  1.00 43.30           H  
ATOM   2561  CA  SER A 160     -11.449 -13.166  16.954  1.00 43.30           C  
ATOM   2562  HA  SER A 160     -11.874 -12.366  17.560  1.00 43.30           H  
ATOM   2563  C   SER A 160     -10.590 -14.023  17.892  1.00 43.30           C  
ATOM   2564  CB  SER A 160     -12.607 -14.002  16.400  1.00 43.30           C  
ATOM   2565  HB2 SER A 160     -13.201 -14.392  17.226  1.00 43.30           H  
ATOM   2566  HB3 SER A 160     -13.242 -13.365  15.783  1.00 43.30           H  
ATOM   2567  O   SER A 160     -10.969 -14.183  19.051  1.00 43.30           O  
ATOM   2568  OG  SER A 160     -12.121 -15.079  15.620  1.00 43.30           O  
ATOM   2569  HG  SER A 160     -12.697 -15.209  14.863  1.00 43.30           H  
ATOM   2570  N   LYS A 161      -9.446 -14.565  17.442  1.00 43.43           N  
ATOM   2571  H   LYS A 161      -9.193 -14.398  16.479  1.00 43.43           H  
ATOM   2572  CA  LYS A 161      -8.603 -15.470  18.258  1.00 43.43           C  
ATOM   2573  HA  LYS A 161      -9.054 -15.557  19.247  1.00 43.43           H  
ATOM   2574  C   LYS A 161      -7.206 -14.940  18.594  1.00 43.43           C  
ATOM   2575  CB  LYS A 161      -8.594 -16.884  17.647  1.00 43.43           C  
ATOM   2576  HB2 LYS A 161      -8.455 -16.823  16.568  1.00 43.43           H  
ATOM   2577  HB3 LYS A 161      -7.770 -17.460  18.066  1.00 43.43           H  
ATOM   2578  O   LYS A 161      -6.384 -15.699  19.102  1.00 43.43           O  
ATOM   2579  CG  LYS A 161      -9.899 -17.623  17.979  1.00 43.43           C  
ATOM   2580  HG2 LYS A 161     -10.069 -17.583  19.055  1.00 43.43           H  
ATOM   2581  HG3 LYS A 161     -10.733 -17.136  17.474  1.00 43.43           H  
ATOM   2582  CD  LYS A 161      -9.826 -19.092  17.549  1.00 43.43           C  
ATOM   2583  HD2 LYS A 161      -8.966 -19.563  18.025  1.00 43.43           H  
ATOM   2584  HD3 LYS A 161      -9.710 -19.138  16.466  1.00 43.43           H  
ATOM   2585  CE  LYS A 161     -11.110 -19.813  17.972  1.00 43.43           C  
ATOM   2586  HE2 LYS A 161     -11.957 -19.301  17.514  1.00 43.43           H  
ATOM   2587  HE3 LYS A 161     -11.216 -19.726  19.053  1.00 43.43           H  
ATOM   2588  NZ  LYS A 161     -11.095 -21.241  17.568  1.00 43.43           N  
ATOM   2589  HZ1 LYS A 161     -11.016 -21.317  16.564  1.00 43.43           H  
ATOM   2590  HZ2 LYS A 161     -11.951 -21.695  17.854  1.00 43.43           H  
ATOM   2591  HZ3 LYS A 161     -10.316 -21.721  17.996  1.00 43.43           H  
ATOM   2592  N   GLY A 162      -6.945 -13.649  18.372  1.00 46.41           N  
ATOM   2593  H   GLY A 162      -7.686 -13.080  17.987  1.00 46.41           H  
ATOM   2594  CA  GLY A 162      -5.603 -13.074  18.489  1.00 46.41           C  
ATOM   2595  HA2 GLY A 162      -5.188 -13.295  19.473  1.00 46.41           H  
ATOM   2596  HA3 GLY A 162      -5.669 -11.992  18.373  1.00 46.41           H  
ATOM   2597  C   GLY A 162      -4.660 -13.637  17.421  1.00 46.41           C  
ATOM   2598  O   GLY A 162      -4.801 -14.774  16.966  1.00 46.41           O  
ATOM   2599  N   CYS A 163      -3.680 -12.854  16.967  1.00 50.08           N  
ATOM   2600  H   CYS A 163      -3.555 -11.919  17.329  1.00 50.08           H  
ATOM   2601  CA  CYS A 163      -2.714 -13.410  16.027  1.00 50.08           C  
ATOM   2602  HA  CYS A 163      -3.260 -13.998  15.290  1.00 50.08           H  
ATOM   2603  C   CYS A 163      -1.769 -14.355  16.775  1.00 50.08           C  
ATOM   2604  CB  CYS A 163      -1.983 -12.327  15.241  1.00 50.08           C  
ATOM   2605  HB2 CYS A 163      -1.297 -11.782  15.889  1.00 50.08           H  
ATOM   2606  HB3 CYS A 163      -2.702 -11.640  14.795  1.00 50.08           H  
ATOM   2607  O   CYS A 163      -0.780 -13.929  17.371  1.00 50.08           O  
ATOM   2608  SG  CYS A 163      -1.089 -13.210  13.924  1.00 50.08           S  
ATOM   2609  HG  CYS A 163      -0.587 -12.116  13.345  1.00 50.08           H  
ATOM   2610  N   SER A 164      -2.063 -15.654  16.712  1.00 49.35           N  
ATOM   2611  H   SER A 164      -2.965 -15.909  16.338  1.00 49.35           H  
ATOM   2612  CA  SER A 164      -1.239 -16.709  17.310  1.00 49.35           C  
ATOM   2613  HA  SER A 164      -1.234 -16.582  18.393  1.00 49.35           H  
ATOM   2614  C   SER A 164       0.216 -16.684  16.829  1.00 49.35           C  
ATOM   2615  CB  SER A 164      -1.858 -18.072  16.974  1.00 49.35           C  
ATOM   2616  HB2 SER A 164      -2.906 -18.072  17.275  1.00 49.35           H  
ATOM   2617  HB3 SER A 164      -1.338 -18.850  17.533  1.00 49.35           H  
ATOM   2618  O   SER A 164       1.081 -17.257  17.475  1.00 49.35           O  
ATOM   2619  OG  SER A 164      -1.764 -18.349  15.582  1.00 49.35           O  
ATOM   2620  HG  SER A 164      -0.909 -18.766  15.455  1.00 49.35           H  
ATOM   2621  N   ASN A 165       0.481 -16.073  15.669  1.00 49.90           N  
ATOM   2622  H   ASN A 165      -0.276 -15.583  15.214  1.00 49.90           H  
ATOM   2623  CA  ASN A 165       1.777 -16.142  15.007  1.00 49.90           C  
ATOM   2624  HA  ASN A 165       2.240 -17.092  15.277  1.00 49.90           H  
ATOM   2625  C   ASN A 165       2.748 -15.051  15.466  1.00 49.90           C  
ATOM   2626  CB  ASN A 165       1.549 -16.102  13.484  1.00 49.90           C  
ATOM   2627  HB2 ASN A 165       0.555 -16.478  13.244  1.00 49.90           H  
ATOM   2628  HB3 ASN A 165       1.620 -15.076  13.121  1.00 49.90           H  
ATOM   2629  O   ASN A 165       3.902 -15.340  15.750  1.00 49.90           O  
ATOM   2630  CG  ASN A 165       2.531 -16.982  12.736  1.00 49.90           C  
ATOM   2631  ND2 ASN A 165       2.914 -16.609  11.539  1.00 49.90           N  
ATOM   2632 HD21 ASN A 165       2.681 -15.693  11.185  1.00 49.90           H  
ATOM   2633 HD22 ASN A 165       3.621 -17.192  11.113  1.00 49.90           H  
ATOM   2634  OD1 ASN A 165       2.894 -18.060  13.164  1.00 49.90           O  
ATOM   2635  N   CYS A 166       2.309 -13.793  15.511  1.00 49.16           N  
ATOM   2636  H   CYS A 166       1.344 -13.586  15.297  1.00 49.16           H  
ATOM   2637  CA  CYS A 166       3.213 -12.690  15.835  1.00 49.16           C  
ATOM   2638  HA  CYS A 166       4.221 -12.985  15.543  1.00 49.16           H  
ATOM   2639  C   CYS A 166       3.340 -12.435  17.352  1.00 49.16           C  
ATOM   2640  CB  CYS A 166       2.903 -11.466  14.944  1.00 49.16           C  
ATOM   2641  HB2 CYS A 166       3.392 -11.640  13.985  1.00 49.16           H  
ATOM   2642  HB3 CYS A 166       3.370 -10.582  15.377  1.00 49.16           H  
ATOM   2643  O   CYS A 166       4.270 -11.734  17.737  1.00 49.16           O  
ATOM   2644  SG  CYS A 166       1.161 -11.092  14.575  1.00 49.16           S  
ATOM   2645  N   ASN A 167       2.463 -13.009  18.204  1.00 47.31           N  
ATOM   2646  H   ASN A 167       1.736 -13.572  17.786  1.00 47.31           H  
ATOM   2647  CA  ASN A 167       2.437 -12.944  19.688  1.00 47.31           C  
ATOM   2648  HA  ASN A 167       1.458 -13.330  19.974  1.00 47.31           H  
ATOM   2649  C   ASN A 167       2.498 -11.531  20.313  1.00 47.31           C  
ATOM   2650  CB  ASN A 167       3.515 -13.889  20.268  1.00 47.31           C  
ATOM   2651  HB2 ASN A 167       3.834 -14.595  19.501  1.00 47.31           H  
ATOM   2652  HB3 ASN A 167       4.388 -13.305  20.561  1.00 47.31           H  
ATOM   2653  O   ASN A 167       2.462 -11.358  21.530  1.00 47.31           O  
ATOM   2654  CG  ASN A 167       3.050 -14.728  21.450  1.00 47.31           C  
ATOM   2655  ND2 ASN A 167       3.969 -15.332  22.168  1.00 47.31           N  
ATOM   2656 HD21 ASN A 167       4.949 -15.223  21.949  1.00 47.31           H  
ATOM   2657 HD22 ASN A 167       3.633 -15.909  22.926  1.00 47.31           H  
ATOM   2658  OD1 ASN A 167       1.875 -14.908  21.716  1.00 47.31           O  
ATOM   2659  N   ASN A 168       2.599 -10.502  19.485  1.00 48.02           N  
ATOM   2660  H   ASN A 168       2.711 -10.708  18.503  1.00 48.02           H  
ATOM   2661  CA  ASN A 168       2.758  -9.130  19.882  1.00 48.02           C  
ATOM   2662  HA  ASN A 168       3.076  -9.090  20.924  1.00 48.02           H  
ATOM   2663  C   ASN A 168       1.395  -8.452  19.761  1.00 48.02           C  
ATOM   2664  CB  ASN A 168       3.881  -8.521  19.027  1.00 48.02           C  
ATOM   2665  HB2 ASN A 168       3.563  -8.452  17.987  1.00 48.02           H  
ATOM   2666  HB3 ASN A 168       4.756  -9.168  19.077  1.00 48.02           H  
ATOM   2667  O   ASN A 168       0.802  -8.377  18.685  1.00 48.02           O  
ATOM   2668  CG  ASN A 168       4.283  -7.143  19.499  1.00 48.02           C  
ATOM   2669  ND2 ASN A 168       5.427  -6.656  19.085  1.00 48.02           N  
ATOM   2670 HD21 ASN A 168       5.666  -5.717  19.370  1.00 48.02           H  
ATOM   2671 HD22 ASN A 168       6.012  -7.189  18.458  1.00 48.02           H  
ATOM   2672  OD1 ASN A 168       3.558  -6.461  20.206  1.00 48.02           O  
ATOM   2673  N   LYS A 169       0.892  -7.962  20.892  1.00 46.71           N  
ATOM   2674  H   LYS A 169       1.455  -8.056  21.726  1.00 46.71           H  
ATOM   2675  CA  LYS A 169      -0.385  -7.245  20.990  1.00 46.71           C  
ATOM   2676  HA  LYS A 169      -1.200  -7.907  20.698  1.00 46.71           H  
ATOM   2677  C   LYS A 169      -0.457  -6.042  20.039  1.00 46.71           C  
ATOM   2678  CB  LYS A 169      -0.586  -6.795  22.443  1.00 46.71           C  
ATOM   2679  HB2 LYS A 169      -1.468  -6.156  22.490  1.00 46.71           H  
ATOM   2680  HB3 LYS A 169       0.273  -6.205  22.761  1.00 46.71           H  
ATOM   2681  O   LYS A 169      -1.541  -5.722  19.560  1.00 46.71           O  
ATOM   2682  CG  LYS A 169      -0.791  -7.984  23.398  1.00 46.71           C  
ATOM   2683  HG2 LYS A 169       0.062  -8.661  23.340  1.00 46.71           H  
ATOM   2684  HG3 LYS A 169      -1.693  -8.523  23.110  1.00 46.71           H  
ATOM   2685  CD  LYS A 169      -0.929  -7.485  24.840  1.00 46.71           C  
ATOM   2686  HD2 LYS A 169      -1.759  -6.780  24.897  1.00 46.71           H  
ATOM   2687  HD3 LYS A 169      -0.010  -6.970  25.123  1.00 46.71           H  
ATOM   2688  CE  LYS A 169      -1.180  -8.660  25.790  1.00 46.71           C  
ATOM   2689  HE2 LYS A 169      -2.112  -9.146  25.504  1.00 46.71           H  
ATOM   2690  HE3 LYS A 169      -0.374  -9.383  25.667  1.00 46.71           H  
ATOM   2691  NZ  LYS A 169      -1.245  -8.201  27.200  1.00 46.71           N  
ATOM   2692  HZ1 LYS A 169      -0.373  -7.764  27.464  1.00 46.71           H  
ATOM   2693  HZ2 LYS A 169      -1.412  -8.980  27.821  1.00 46.71           H  
ATOM   2694  HZ3 LYS A 169      -1.985  -7.524  27.317  1.00 46.71           H  
ATOM   2695  N   SER A 170       0.694  -5.455  19.695  1.00 48.83           N  
ATOM   2696  H   SER A 170       1.545  -5.782  20.131  1.00 48.83           H  
ATOM   2697  CA  SER A 170       0.792  -4.308  18.786  1.00 48.83           C  
ATOM   2698  HA  SER A 170       0.139  -3.526  19.175  1.00 48.83           H  
ATOM   2699  C   SER A 170       0.352  -4.585  17.349  1.00 48.83           C  
ATOM   2700  CB  SER A 170       2.205  -3.729  18.770  1.00 48.83           C  
ATOM   2701  HB2 SER A 170       2.500  -3.458  19.784  1.00 48.83           H  
ATOM   2702  HB3 SER A 170       2.213  -2.830  18.152  1.00 48.83           H  
ATOM   2703  O   SER A 170       0.066  -3.649  16.612  1.00 48.83           O  
ATOM   2704  OG  SER A 170       3.114  -4.669  18.233  1.00 48.83           O  
ATOM   2705  HG  SER A 170       3.332  -5.273  18.946  1.00 48.83           H  
ATOM   2706  N   CYS A 171       0.235  -5.849  16.934  1.00 54.05           N  
ATOM   2707  H   CYS A 171       0.517  -6.599  17.548  1.00 54.05           H  
ATOM   2708  CA  CYS A 171      -0.191  -6.184  15.575  1.00 54.05           C  
ATOM   2709  HA  CYS A 171       0.443  -5.649  14.869  1.00 54.05           H  
ATOM   2710  C   CYS A 171      -1.636  -5.760  15.266  1.00 54.05           C  
ATOM   2711  CB  CYS A 171       0.001  -7.687  15.377  1.00 54.05           C  
ATOM   2712  HB2 CYS A 171      -0.299  -7.951  14.363  1.00 54.05           H  
ATOM   2713  HB3 CYS A 171      -0.605  -8.240  16.094  1.00 54.05           H  
ATOM   2714  O   CYS A 171      -1.982  -5.611  14.096  1.00 54.05           O  
ATOM   2715  SG  CYS A 171       1.757  -8.076  15.626  1.00 54.05           S  
ATOM   2716  HG  CYS A 171       2.241  -7.211  14.730  1.00 54.05           H  
ATOM   2717  N   ILE A 172      -2.459  -5.578  16.306  1.00 52.37           N  
ATOM   2718  H   ILE A 172      -2.079  -5.722  17.231  1.00 52.37           H  
ATOM   2719  CA  ILE A 172      -3.838  -5.067  16.221  1.00 52.37           C  
ATOM   2720  HA  ILE A 172      -4.126  -4.984  15.173  1.00 52.37           H  
ATOM   2721  C   ILE A 172      -3.928  -3.644  16.805  1.00 52.37           C  
ATOM   2722  CB  ILE A 172      -4.814  -6.064  16.904  1.00 52.37           C  
ATOM   2723  HB  ILE A 172      -4.516  -6.165  17.948  1.00 52.37           H  
ATOM   2724  O   ILE A 172      -4.935  -2.958  16.614  1.00 52.37           O  
ATOM   2725  CG1 ILE A 172      -4.728  -7.461  16.237  1.00 52.37           C  
ATOM   2726 HG12 ILE A 172      -5.101  -7.397  15.214  1.00 52.37           H  
ATOM   2727 HG13 ILE A 172      -3.688  -7.783  16.190  1.00 52.37           H  
ATOM   2728  CG2 ILE A 172      -6.277  -5.575  16.871  1.00 52.37           C  
ATOM   2729 HG21 ILE A 172      -6.958  -6.324  17.276  1.00 52.37           H  
ATOM   2730 HG22 ILE A 172      -6.401  -4.685  17.489  1.00 52.37           H  
ATOM   2731 HG23 ILE A 172      -6.576  -5.345  15.848  1.00 52.37           H  
ATOM   2732  CD1 ILE A 172      -5.488  -8.572  16.977  1.00 52.37           C  
ATOM   2733 HD11 ILE A 172      -5.215  -8.571  18.032  1.00 52.37           H  
ATOM   2734 HD12 ILE A 172      -6.565  -8.441  16.874  1.00 52.37           H  
ATOM   2735 HD13 ILE A 172      -5.223  -9.536  16.543  1.00 52.37           H  
ATOM   2736  N   GLU A 173      -2.888  -3.157  17.495  1.00 52.75           N  
ATOM   2737  H   GLU A 173      -2.010  -3.655  17.492  1.00 52.75           H  
ATOM   2738  CA  GLU A 173      -2.902  -1.787  18.004  1.00 52.75           C  
ATOM   2739  HA  GLU A 173      -3.787  -1.667  18.630  1.00 52.75           H  
ATOM   2740  C   GLU A 173      -3.029  -0.826  16.827  1.00 52.75           C  
ATOM   2741  CB  GLU A 173      -1.682  -1.444  18.870  1.00 52.75           C  
ATOM   2742  HB2 GLU A 173      -0.774  -1.768  18.363  1.00 52.75           H  
ATOM   2743  HB3 GLU A 173      -1.637  -0.361  18.988  1.00 52.75           H  
ATOM   2744  O   GLU A 173      -2.186  -0.775  15.934  1.00 52.75           O  
ATOM   2745  CG  GLU A 173      -1.796  -2.069  20.271  1.00 52.75           C  
ATOM   2746  HG2 GLU A 173      -1.973  -3.139  20.166  1.00 52.75           H  
ATOM   2747  HG3 GLU A 173      -2.664  -1.638  20.771  1.00 52.75           H  
ATOM   2748  CD  GLU A 173      -0.552  -1.854  21.150  1.00 52.75           C  
ATOM   2749  OE1 GLU A 173      -0.532  -2.447  22.252  1.00 52.75           O  
ATOM   2750  OE2 GLU A 173       0.387  -1.156  20.704  1.00 52.75           O  
ATOM   2751  N   ASN A 174      -4.112  -0.054  16.852  1.00 57.11           N  
ATOM   2752  H   ASN A 174      -4.761  -0.185  17.615  1.00 57.11           H  
ATOM   2753  CA  ASN A 174      -4.438   0.951  15.854  1.00 57.11           C  
ATOM   2754  HA  ASN A 174      -5.328   1.462  16.220  1.00 57.11           H  
ATOM   2755  C   ASN A 174      -4.827   0.403  14.471  1.00 57.11           C  
ATOM   2756  CB  ASN A 174      -3.322   2.003  15.802  1.00 57.11           C  
ATOM   2757  HB2 ASN A 174      -2.471   1.611  15.245  1.00 57.11           H  
ATOM   2758  HB3 ASN A 174      -3.703   2.863  15.252  1.00 57.11           H  
ATOM   2759  O   ASN A 174      -4.604   1.080  13.469  1.00 57.11           O  
ATOM   2760  CG  ASN A 174      -2.872   2.471  17.169  1.00 57.11           C  
ATOM   2761  ND2 ASN A 174      -1.586   2.456  17.425  1.00 57.11           N  
ATOM   2762 HD21 ASN A 174      -0.967   2.013  16.762  1.00 57.11           H  
ATOM   2763 HD22 ASN A 174      -1.314   2.642  18.379  1.00 57.11           H  
ATOM   2764  OD1 ASN A 174      -3.664   2.828  18.025  1.00 57.11           O  
ATOM   2765  N   GLU A 175      -5.485  -0.760  14.392  1.00 64.62           N  
ATOM   2766  H   GLU A 175      -5.528  -1.357  15.206  1.00 64.62           H  
ATOM   2767  CA  GLU A 175      -6.098  -1.231  13.136  1.00 64.62           C  
ATOM   2768  HA  GLU A 175      -5.296  -1.446  12.429  1.00 64.62           H  
ATOM   2769  C   GLU A 175      -7.012  -0.161  12.497  1.00 64.62           C  
ATOM   2770  CB  GLU A 175      -6.877  -2.530  13.405  1.00 64.62           C  
ATOM   2771  HB2 GLU A 175      -6.242  -3.212  13.972  1.00 64.62           H  
ATOM   2772  HB3 GLU A 175      -7.770  -2.308  13.990  1.00 64.62           H  
ATOM   2773  O   GLU A 175      -7.034   0.007  11.277  1.00 64.62           O  
ATOM   2774  CG  GLU A 175      -7.267  -3.209  12.087  1.00 64.62           C  
ATOM   2775  HG2 GLU A 175      -6.357  -3.394  11.516  1.00 64.62           H  
ATOM   2776  HG3 GLU A 175      -7.895  -2.533  11.507  1.00 64.62           H  
ATOM   2777  CD  GLU A 175      -8.014  -4.538  12.236  1.00 64.62           C  
ATOM   2778  OE1 GLU A 175      -8.323  -5.087  11.149  1.00 64.62           O  
ATOM   2779  OE2 GLU A 175      -8.258  -5.010  13.363  1.00 64.62           O  
ATOM   2780  N   GLU A 176      -7.689   0.637  13.330  1.00 61.76           N  
ATOM   2781  H   GLU A 176      -7.650   0.425  14.317  1.00 61.76           H  
ATOM   2782  CA  GLU A 176      -8.502   1.784  12.906  1.00 61.76           C  
ATOM   2783  HA  GLU A 176      -9.235   1.440  12.176  1.00 61.76           H  
ATOM   2784  C   GLU A 176      -7.685   2.898  12.221  1.00 61.76           C  
ATOM   2785  CB  GLU A 176      -9.264   2.365  14.112  1.00 61.76           C  
ATOM   2786  HB2 GLU A 176      -9.859   3.204  13.751  1.00 61.76           H  
ATOM   2787  HB3 GLU A 176      -8.548   2.739  14.845  1.00 61.76           H  
ATOM   2788  O   GLU A 176      -8.244   3.665  11.442  1.00 61.76           O  
ATOM   2789  CG  GLU A 176     -10.199   1.346  14.791  1.00 61.76           C  
ATOM   2790  HG2 GLU A 176      -9.592   0.577  15.270  1.00 61.76           H  
ATOM   2791  HG3 GLU A 176     -10.801   0.866  14.020  1.00 61.76           H  
ATOM   2792  CD  GLU A 176     -11.147   1.962  15.840  1.00 61.76           C  
ATOM   2793  OE1 GLU A 176     -11.863   1.175  16.502  1.00 61.76           O  
ATOM   2794  OE2 GLU A 176     -11.172   3.207  15.983  1.00 61.76           O  
ATOM   2795  N   LEU A 177      -6.368   2.985  12.455  1.00 65.83           N  
ATOM   2796  H   LEU A 177      -5.941   2.274  13.032  1.00 65.83           H  
ATOM   2797  CA  LEU A 177      -5.480   3.972  11.826  1.00 65.83           C  
ATOM   2798  HA  LEU A 177      -6.061   4.876  11.644  1.00 65.83           H  
ATOM   2799  C   LEU A 177      -4.935   3.527  10.460  1.00 65.83           C  
ATOM   2800  CB  LEU A 177      -4.324   4.370  12.761  1.00 65.83           C  
ATOM   2801  HB2 LEU A 177      -3.682   5.065  12.220  1.00 65.83           H  
ATOM   2802  HB3 LEU A 177      -3.724   3.486  12.978  1.00 65.83           H  
ATOM   2803  O   LEU A 177      -4.478   4.377   9.693  1.00 65.83           O  
ATOM   2804  CG  LEU A 177      -4.734   5.045  14.084  1.00 65.83           C  
ATOM   2805  HG  LEU A 177      -5.276   4.332  14.705  1.00 65.83           H  
ATOM   2806  CD1 LEU A 177      -3.479   5.516  14.831  1.00 65.83           C  
ATOM   2807 HD11 LEU A 177      -2.719   4.736  14.856  1.00 65.83           H  
ATOM   2808 HD12 LEU A 177      -3.048   6.381  14.326  1.00 65.83           H  
ATOM   2809 HD13 LEU A 177      -3.743   5.791  15.852  1.00 65.83           H  
ATOM   2810  CD2 LEU A 177      -5.620   6.277  13.882  1.00 65.83           C  
ATOM   2811 HD21 LEU A 177      -6.593   5.973  13.497  1.00 65.83           H  
ATOM   2812 HD22 LEU A 177      -5.777   6.778  14.837  1.00 65.83           H  
ATOM   2813 HD23 LEU A 177      -5.151   6.967  13.180  1.00 65.83           H  
ATOM   2814  N   ILE A 178      -5.012   2.234  10.117  1.00 77.58           N  
ATOM   2815  H   ILE A 178      -5.429   1.597  10.780  1.00 77.58           H  
ATOM   2816  CA  ILE A 178      -4.501   1.690   8.844  1.00 77.58           C  
ATOM   2817  HA  ILE A 178      -3.414   1.779   8.854  1.00 77.58           H  
ATOM   2818  C   ILE A 178      -4.981   2.491   7.624  1.00 77.58           C  
ATOM   2819  CB  ILE A 178      -4.845   0.189   8.702  1.00 77.58           C  
ATOM   2820  HB  ILE A 178      -5.888   0.031   8.977  1.00 77.58           H  
ATOM   2821  O   ILE A 178      -4.137   2.865   6.805  1.00 77.58           O  
ATOM   2822  CG1 ILE A 178      -3.990  -0.644   9.679  1.00 77.58           C  
ATOM   2823 HG12 ILE A 178      -4.138  -0.263  10.689  1.00 77.58           H  
ATOM   2824 HG13 ILE A 178      -2.934  -0.540   9.433  1.00 77.58           H  
ATOM   2825  CG2 ILE A 178      -4.693  -0.319   7.256  1.00 77.58           C  
ATOM   2826 HG21 ILE A 178      -3.651  -0.248   6.943  1.00 77.58           H  
ATOM   2827 HG22 ILE A 178      -5.042  -1.351   7.212  1.00 77.58           H  
ATOM   2828 HG23 ILE A 178      -5.320   0.240   6.562  1.00 77.58           H  
ATOM   2829  CD1 ILE A 178      -4.359  -2.133   9.683  1.00 77.58           C  
ATOM   2830 HD11 ILE A 178      -5.443  -2.246   9.696  1.00 77.58           H  
ATOM   2831 HD12 ILE A 178      -3.947  -2.632   8.806  1.00 77.58           H  
ATOM   2832 HD13 ILE A 178      -3.951  -2.601  10.580  1.00 77.58           H  
ATOM   2833  N   PRO A 179      -6.286   2.800   7.466  1.00 76.64           N  
ATOM   2834  CA  PRO A 179      -6.752   3.540   6.295  1.00 76.64           C  
ATOM   2835  HA  PRO A 179      -6.525   2.965   5.397  1.00 76.64           H  
ATOM   2836  C   PRO A 179      -6.127   4.937   6.167  1.00 76.64           C  
ATOM   2837  CB  PRO A 179      -8.266   3.630   6.468  1.00 76.64           C  
ATOM   2838  HB2 PRO A 179      -8.501   4.553   6.999  1.00 76.64           H  
ATOM   2839  HB3 PRO A 179      -8.781   3.569   5.510  1.00 76.64           H  
ATOM   2840  O   PRO A 179      -5.997   5.456   5.063  1.00 76.64           O  
ATOM   2841  CG  PRO A 179      -8.628   2.455   7.367  1.00 76.64           C  
ATOM   2842  HG2 PRO A 179      -8.675   1.537   6.782  1.00 76.64           H  
ATOM   2843  HG3 PRO A 179      -9.558   2.627   7.910  1.00 76.64           H  
ATOM   2844  CD  PRO A 179      -7.426   2.422   8.297  1.00 76.64           C  
ATOM   2845  HD2 PRO A 179      -7.339   1.431   8.743  1.00 76.64           H  
ATOM   2846  HD3 PRO A 179      -7.555   3.168   9.081  1.00 76.64           H  
ATOM   2847  N   TYR A 180      -5.693   5.535   7.275  1.00 69.55           N  
ATOM   2848  H   TYR A 180      -5.766   5.038   8.151  1.00 69.55           H  
ATOM   2849  CA  TYR A 180      -5.151   6.893   7.318  1.00 69.55           C  
ATOM   2850  HA  TYR A 180      -5.596   7.467   6.505  1.00 69.55           H  
ATOM   2851  C   TYR A 180      -3.643   6.922   7.115  1.00 69.55           C  
ATOM   2852  CB  TYR A 180      -5.585   7.560   8.616  1.00 69.55           C  
ATOM   2853  HB2 TYR A 180      -5.289   8.610   8.601  1.00 69.55           H  
ATOM   2854  HB3 TYR A 180      -5.094   7.079   9.462  1.00 69.55           H  
ATOM   2855  O   TYR A 180      -3.139   7.841   6.471  1.00 69.55           O  
ATOM   2856  CG  TYR A 180      -7.082   7.459   8.766  1.00 69.55           C  
ATOM   2857  CD1 TYR A 180      -7.921   8.320   8.037  1.00 69.55           C  
ATOM   2858  HD1 TYR A 180      -7.495   9.100   7.422  1.00 69.55           H  
ATOM   2859  CD2 TYR A 180      -7.632   6.428   9.544  1.00 69.55           C  
ATOM   2860  HD2 TYR A 180      -6.989   5.731  10.061  1.00 69.55           H  
ATOM   2861  CE1 TYR A 180      -9.315   8.169   8.123  1.00 69.55           C  
ATOM   2862  HE1 TYR A 180      -9.963   8.836   7.573  1.00 69.55           H  
ATOM   2863  CE2 TYR A 180      -9.021   6.286   9.647  1.00 69.55           C  
ATOM   2864  HE2 TYR A 180      -9.445   5.497  10.249  1.00 69.55           H  
ATOM   2865  OH  TYR A 180     -11.206   7.050   9.091  1.00 69.55           O  
ATOM   2866  HH  TYR A 180     -11.681   7.623   8.485  1.00 69.55           H  
ATOM   2867  CZ  TYR A 180      -9.865   7.169   8.954  1.00 69.55           C  
ATOM   2868  N   PHE A 181      -2.939   5.871   7.540  1.00 77.68           N  
ATOM   2869  H   PHE A 181      -3.392   5.175   8.115  1.00 77.68           H  
ATOM   2870  CA  PHE A 181      -1.591   5.610   7.043  1.00 77.68           C  
ATOM   2871  HA  PHE A 181      -0.973   6.492   7.212  1.00 77.68           H  
ATOM   2872  C   PHE A 181      -1.605   5.375   5.529  1.00 77.68           C  
ATOM   2873  CB  PHE A 181      -0.977   4.416   7.782  1.00 77.68           C  
ATOM   2874  HB2 PHE A 181      -1.637   3.558   7.651  1.00 77.68           H  
ATOM   2875  HB3 PHE A 181      -0.021   4.178   7.316  1.00 77.68           H  
ATOM   2876  O   PHE A 181      -0.783   5.949   4.824  1.00 77.68           O  
ATOM   2877  CG  PHE A 181      -0.724   4.627   9.262  1.00 77.68           C  
ATOM   2878  CD1 PHE A 181      -0.109   5.810   9.722  1.00 77.68           C  
ATOM   2879  HD1 PHE A 181       0.190   6.581   9.028  1.00 77.68           H  
ATOM   2880  CD2 PHE A 181      -1.067   3.620  10.185  1.00 77.68           C  
ATOM   2881  HD2 PHE A 181      -1.520   2.700   9.847  1.00 77.68           H  
ATOM   2882  CE1 PHE A 181       0.133   5.995  11.094  1.00 77.68           C  
ATOM   2883  HE1 PHE A 181       0.600   6.903  11.444  1.00 77.68           H  
ATOM   2884  CE2 PHE A 181      -0.813   3.800  11.555  1.00 77.68           C  
ATOM   2885  HE2 PHE A 181      -1.068   3.019  12.257  1.00 77.68           H  
ATOM   2886  CZ  PHE A 181      -0.219   4.989  12.011  1.00 77.68           C  
ATOM   2887  HZ  PHE A 181      -0.024   5.124  13.064  1.00 77.68           H  
ATOM   2888  N   LEU A 182      -2.574   4.617   5.005  1.00 84.52           N  
ATOM   2889  H   LEU A 182      -3.213   4.145   5.629  1.00 84.52           H  
ATOM   2890  CA  LEU A 182      -2.722   4.431   3.558  1.00 84.52           C  
ATOM   2891  HA  LEU A 182      -1.763   4.105   3.156  1.00 84.52           H  
ATOM   2892  C   LEU A 182      -3.043   5.740   2.825  1.00 84.52           C  
ATOM   2893  CB  LEU A 182      -3.781   3.357   3.262  1.00 84.52           C  
ATOM   2894  HB2 LEU A 182      -4.016   3.400   2.198  1.00 84.52           H  
ATOM   2895  HB3 LEU A 182      -4.693   3.598   3.808  1.00 84.52           H  
ATOM   2896  O   LEU A 182      -2.401   6.014   1.815  1.00 84.52           O  
ATOM   2897  CG  LEU A 182      -3.360   1.917   3.601  1.00 84.52           C  
ATOM   2898  HG  LEU A 182      -3.115   1.830   4.659  1.00 84.52           H  
ATOM   2899  CD1 LEU A 182      -4.526   0.976   3.286  1.00 84.52           C  
ATOM   2900 HD11 LEU A 182      -5.396   1.262   3.877  1.00 84.52           H  
ATOM   2901 HD12 LEU A 182      -4.778   1.034   2.227  1.00 84.52           H  
ATOM   2902 HD13 LEU A 182      -4.254  -0.050   3.535  1.00 84.52           H  
ATOM   2903  CD2 LEU A 182      -2.148   1.480   2.779  1.00 84.52           C  
ATOM   2904 HD21 LEU A 182      -1.977   0.409   2.891  1.00 84.52           H  
ATOM   2905 HD22 LEU A 182      -2.320   1.720   1.729  1.00 84.52           H  
ATOM   2906 HD23 LEU A 182      -1.256   2.007   3.117  1.00 84.52           H  
ATOM   2907  N   LEU A 183      -3.970   6.565   3.333  1.00 78.37           N  
ATOM   2908  H   LEU A 183      -4.520   6.244   4.117  1.00 78.37           H  
ATOM   2909  CA  LEU A 183      -4.237   7.907   2.789  1.00 78.37           C  
ATOM   2910  HA  LEU A 183      -4.581   7.816   1.759  1.00 78.37           H  
ATOM   2911  C   LEU A 183      -2.969   8.758   2.760  1.00 78.37           C  
ATOM   2912  CB  LEU A 183      -5.298   8.645   3.633  1.00 78.37           C  
ATOM   2913  HB2 LEU A 183      -5.113   8.437   4.686  1.00 78.37           H  
ATOM   2914  HB3 LEU A 183      -5.180   9.721   3.499  1.00 78.37           H  
ATOM   2915  O   LEU A 183      -2.673   9.362   1.735  1.00 78.37           O  
ATOM   2916  CG  LEU A 183      -6.746   8.289   3.280  1.00 78.37           C  
ATOM   2917  HG  LEU A 183      -6.808   7.207   3.165  1.00 78.37           H  
ATOM   2918  CD1 LEU A 183      -7.712   8.663   4.397  1.00 78.37           C  
ATOM   2919 HD11 LEU A 183      -7.622   9.723   4.636  1.00 78.37           H  
ATOM   2920 HD12 LEU A 183      -7.485   8.060   5.276  1.00 78.37           H  
ATOM   2921 HD13 LEU A 183      -8.734   8.444   4.087  1.00 78.37           H  
ATOM   2922  CD2 LEU A 183      -7.206   8.991   2.000  1.00 78.37           C  
ATOM   2923 HD21 LEU A 183      -8.228   8.695   1.765  1.00 78.37           H  
ATOM   2924 HD22 LEU A 183      -6.565   8.694   1.171  1.00 78.37           H  
ATOM   2925 HD23 LEU A 183      -7.162  10.073   2.124  1.00 78.37           H  
ATOM   2926  N   PHE A 184      -2.218   8.779   3.865  1.00 74.58           N  
ATOM   2927  H   PHE A 184      -2.537   8.271   4.678  1.00 74.58           H  
ATOM   2928  CA  PHE A 184      -0.972   9.530   3.976  1.00 74.58           C  
ATOM   2929  HA  PHE A 184      -1.183  10.586   3.809  1.00 74.58           H  
ATOM   2930  C   PHE A 184       0.038   9.090   2.916  1.00 74.58           C  
ATOM   2931  CB  PHE A 184      -0.414   9.368   5.393  1.00 74.58           C  
ATOM   2932  HB2 PHE A 184      -0.336   8.308   5.635  1.00 74.58           H  
ATOM   2933  HB3 PHE A 184      -1.118   9.809   6.098  1.00 74.58           H  
ATOM   2934  O   PHE A 184       0.511   9.933   2.151  1.00 74.58           O  
ATOM   2935  CG  PHE A 184       0.939  10.012   5.600  1.00 74.58           C  
ATOM   2936  CD1 PHE A 184       2.090   9.214   5.743  1.00 74.58           C  
ATOM   2937  HD1 PHE A 184       2.021   8.139   5.659  1.00 74.58           H  
ATOM   2938  CD2 PHE A 184       1.042  11.413   5.664  1.00 74.58           C  
ATOM   2939  HD2 PHE A 184       0.165  12.030   5.528  1.00 74.58           H  
ATOM   2940  CE1 PHE A 184       3.329   9.816   6.015  1.00 74.58           C  
ATOM   2941  HE1 PHE A 184       4.216   9.208   6.120  1.00 74.58           H  
ATOM   2942  CE2 PHE A 184       2.282  12.016   5.930  1.00 74.58           C  
ATOM   2943  HE2 PHE A 184       2.360  13.091   5.989  1.00 74.58           H  
ATOM   2944  CZ  PHE A 184       3.415  11.215   6.143  1.00 74.58           C  
ATOM   2945  HZ  PHE A 184       4.364  11.680   6.362  1.00 74.58           H  
ATOM   2946  N   LEU A 185       0.295   7.782   2.797  1.00 81.14           N  
ATOM   2947  H   LEU A 185      -0.148   7.139   3.436  1.00 81.14           H  
ATOM   2948  CA  LEU A 185       1.211   7.263   1.784  1.00 81.14           C  
ATOM   2949  HA  LEU A 185       2.155   7.794   1.899  1.00 81.14           H  
ATOM   2950  C   LEU A 185       0.713   7.571   0.357  1.00 81.14           C  
ATOM   2951  CB  LEU A 185       1.430   5.744   1.983  1.00 81.14           C  
ATOM   2952  HB2 LEU A 185       2.016   5.368   1.144  1.00 81.14           H  
ATOM   2953  HB3 LEU A 185       0.459   5.252   1.930  1.00 81.14           H  
ATOM   2954  O   LEU A 185       1.474   7.997  -0.508  1.00 81.14           O  
ATOM   2955  CG  LEU A 185       2.124   5.291   3.288  1.00 81.14           C  
ATOM   2956  HG  LEU A 185       1.455   5.488   4.126  1.00 81.14           H  
ATOM   2957  CD1 LEU A 185       2.333   3.777   3.219  1.00 81.14           C  
ATOM   2958 HD11 LEU A 185       2.964   3.524   2.366  1.00 81.14           H  
ATOM   2959 HD12 LEU A 185       2.822   3.428   4.128  1.00 81.14           H  
ATOM   2960 HD13 LEU A 185       1.370   3.277   3.114  1.00 81.14           H  
ATOM   2961  CD2 LEU A 185       3.459   5.961   3.643  1.00 81.14           C  
ATOM   2962 HD21 LEU A 185       4.288   5.257   3.575  1.00 81.14           H  
ATOM   2963 HD22 LEU A 185       3.418   6.308   4.675  1.00 81.14           H  
ATOM   2964 HD23 LEU A 185       3.660   6.832   3.018  1.00 81.14           H  
ATOM   2965  N   LEU A 186      -0.583   7.424   0.104  1.00 84.33           N  
ATOM   2966  H   LEU A 186      -1.186   7.094   0.844  1.00 84.33           H  
ATOM   2967  CA  LEU A 186      -1.163   7.624  -1.222  1.00 84.33           C  
ATOM   2968  HA  LEU A 186      -0.421   7.331  -1.965  1.00 84.33           H  
ATOM   2969  C   LEU A 186      -1.481   9.088  -1.552  1.00 84.33           C  
ATOM   2970  CB  LEU A 186      -2.378   6.698  -1.377  1.00 84.33           C  
ATOM   2971  HB2 LEU A 186      -2.926   6.962  -2.282  1.00 84.33           H  
ATOM   2972  HB3 LEU A 186      -3.052   6.854  -0.534  1.00 84.33           H  
ATOM   2973  O   LEU A 186      -2.018   9.341  -2.626  1.00 84.33           O  
ATOM   2974  CG  LEU A 186      -1.990   5.212  -1.477  1.00 84.33           C  
ATOM   2975  HG  LEU A 186      -1.352   4.923  -0.641  1.00 84.33           H  
ATOM   2976  CD1 LEU A 186      -3.251   4.354  -1.425  1.00 84.33           C  
ATOM   2977 HD11 LEU A 186      -3.915   4.611  -2.250  1.00 84.33           H  
ATOM   2978 HD12 LEU A 186      -3.751   4.534  -0.474  1.00 84.33           H  
ATOM   2979 HD13 LEU A 186      -2.985   3.299  -1.483  1.00 84.33           H  
ATOM   2980  CD2 LEU A 186      -1.251   4.939  -2.790  1.00 84.33           C  
ATOM   2981 HD21 LEU A 186      -1.335   3.887  -3.062  1.00 84.33           H  
ATOM   2982 HD22 LEU A 186      -1.688   5.518  -3.604  1.00 84.33           H  
ATOM   2983 HD23 LEU A 186      -0.198   5.201  -2.687  1.00 84.33           H  
ATOM   2984  N   THR A 187      -1.136  10.058  -0.697  1.00 76.10           N  
ATOM   2985  H   THR A 187      -0.753   9.776   0.194  1.00 76.10           H  
ATOM   2986  CA  THR A 187      -1.515  11.475  -0.872  1.00 76.10           C  
ATOM   2987  HA  THR A 187      -2.593  11.562  -0.734  1.00 76.10           H  
ATOM   2988  C   THR A 187      -1.179  12.003  -2.267  1.00 76.10           C  
ATOM   2989  CB  THR A 187      -0.827  12.381   0.165  1.00 76.10           C  
ATOM   2990  HB  THR A 187       0.255  12.319   0.049  1.00 76.10           H  
ATOM   2991  O   THR A 187      -2.022  12.635  -2.901  1.00 76.10           O  
ATOM   2992  CG2 THR A 187      -1.262  13.843   0.051  1.00 76.10           C  
ATOM   2993 HG21 THR A 187      -0.896  14.275  -0.880  1.00 76.10           H  
ATOM   2994 HG22 THR A 187      -2.349  13.909   0.087  1.00 76.10           H  
ATOM   2995 HG23 THR A 187      -0.837  14.409   0.880  1.00 76.10           H  
ATOM   2996  OG1 THR A 187      -1.165  11.992   1.470  1.00 76.10           O  
ATOM   2997  HG1 THR A 187      -0.595  11.255   1.702  1.00 76.10           H  
ATOM   2998  N   ALA A 188       0.031  11.727  -2.767  1.00 74.64           N  
ATOM   2999  H   ALA A 188       0.681  11.194  -2.207  1.00 74.64           H  
ATOM   3000  CA  ALA A 188       0.453  12.177  -4.089  1.00 74.64           C  
ATOM   3001  HA  ALA A 188       0.243  13.245  -4.156  1.00 74.64           H  
ATOM   3002  C   ALA A 188      -0.325  11.487  -5.218  1.00 74.64           C  
ATOM   3003  CB  ALA A 188       1.965  11.977  -4.223  1.00 74.64           C  
ATOM   3004  HB1 ALA A 188       2.298  12.268  -5.219  1.00 74.64           H  
ATOM   3005  HB2 ALA A 188       2.217  10.929  -4.061  1.00 74.64           H  
ATOM   3006  HB3 ALA A 188       2.491  12.577  -3.482  1.00 74.64           H  
ATOM   3007  O   ALA A 188      -0.810  12.165  -6.120  1.00 74.64           O  
ATOM   3008  N   PHE A 189      -0.502  10.166  -5.127  1.00 83.68           N  
ATOM   3009  H   PHE A 189      -0.133   9.694  -4.314  1.00 83.68           H  
ATOM   3010  CA  PHE A 189      -1.268   9.370  -6.087  1.00 83.68           C  
ATOM   3011  HA  PHE A 189      -0.850   9.506  -7.084  1.00 83.68           H  
ATOM   3012  C   PHE A 189      -2.739   9.801  -6.154  1.00 83.68           C  
ATOM   3013  CB  PHE A 189      -1.137   7.893  -5.694  1.00 83.68           C  
ATOM   3014  HB2 PHE A 189      -1.341   7.783  -4.629  1.00 83.68           H  
ATOM   3015  HB3 PHE A 189      -0.106   7.582  -5.863  1.00 83.68           H  
ATOM   3016  O   PHE A 189      -3.284   9.957  -7.240  1.00 83.68           O  
ATOM   3017  CG  PHE A 189      -2.059   6.967  -6.459  1.00 83.68           C  
ATOM   3018  CD1 PHE A 189      -3.190   6.415  -5.828  1.00 83.68           C  
ATOM   3019  HD1 PHE A 189      -3.408   6.648  -4.796  1.00 83.68           H  
ATOM   3020  CD2 PHE A 189      -1.818   6.701  -7.818  1.00 83.68           C  
ATOM   3021  HD2 PHE A 189      -0.970   7.144  -8.319  1.00 83.68           H  
ATOM   3022  CE1 PHE A 189      -4.053   5.572  -6.547  1.00 83.68           C  
ATOM   3023  HE1 PHE A 189      -4.925   5.153  -6.067  1.00 83.68           H  
ATOM   3024  CE2 PHE A 189      -2.704   5.886  -8.541  1.00 83.68           C  
ATOM   3025  HE2 PHE A 189      -2.556   5.729  -9.599  1.00 83.68           H  
ATOM   3026  CZ  PHE A 189      -3.808   5.304  -7.901  1.00 83.68           C  
ATOM   3027  HZ  PHE A 189      -4.489   4.682  -8.463  1.00 83.68           H  
ATOM   3028  N   LEU A 190      -3.359  10.088  -5.007  1.00 78.29           N  
ATOM   3029  H   LEU A 190      -2.842   9.950  -4.151  1.00 78.29           H  
ATOM   3030  CA  LEU A 190      -4.756  10.526  -4.895  1.00 78.29           C  
ATOM   3031  HA  LEU A 190      -5.391   9.818  -5.429  1.00 78.29           H  
ATOM   3032  C   LEU A 190      -5.034  11.903  -5.527  1.00 78.29           C  
ATOM   3033  CB  LEU A 190      -5.144  10.529  -3.406  1.00 78.29           C  
ATOM   3034  HB2 LEU A 190      -6.102  11.035  -3.288  1.00 78.29           H  
ATOM   3035  HB3 LEU A 190      -4.398  11.106  -2.859  1.00 78.29           H  
ATOM   3036  O   LEU A 190      -6.193  12.305  -5.643  1.00 78.29           O  
ATOM   3037  CG  LEU A 190      -5.259   9.128  -2.784  1.00 78.29           C  
ATOM   3038  HG  LEU A 190      -4.377   8.534  -3.023  1.00 78.29           H  
ATOM   3039  CD1 LEU A 190      -5.373   9.246  -1.265  1.00 78.29           C  
ATOM   3040 HD11 LEU A 190      -5.419   8.248  -0.829  1.00 78.29           H  
ATOM   3041 HD12 LEU A 190      -6.268   9.809  -1.000  1.00 78.29           H  
ATOM   3042 HD13 LEU A 190      -4.492   9.751  -0.868  1.00 78.29           H  
ATOM   3043  CD2 LEU A 190      -6.485   8.376  -3.291  1.00 78.29           C  
ATOM   3044 HD21 LEU A 190      -6.607   7.454  -2.722  1.00 78.29           H  
ATOM   3045 HD22 LEU A 190      -6.366   8.134  -4.347  1.00 78.29           H  
ATOM   3046 HD23 LEU A 190      -7.379   8.989  -3.170  1.00 78.29           H  
ATOM   3047  N   ARG A 191      -3.992  12.646  -5.929  1.00 70.25           N  
ATOM   3048  H   ARG A 191      -3.065  12.267  -5.800  1.00 70.25           H  
ATOM   3049  CA  ARG A 191      -4.142  13.879  -6.722  1.00 70.25           C  
ATOM   3050  HA  ARG A 191      -5.008  14.431  -6.357  1.00 70.25           H  
ATOM   3051  C   ARG A 191      -4.444  13.594  -8.198  1.00 70.25           C  
ATOM   3052  CB  ARG A 191      -2.895  14.776  -6.590  1.00 70.25           C  
ATOM   3053  HB2 ARG A 191      -2.011  14.229  -6.919  1.00 70.25           H  
ATOM   3054  HB3 ARG A 191      -3.017  15.629  -7.257  1.00 70.25           H  
ATOM   3055  O   ARG A 191      -4.929  14.494  -8.878  1.00 70.25           O  
ATOM   3056  CG  ARG A 191      -2.682  15.315  -5.166  1.00 70.25           C  
ATOM   3057  HG2 ARG A 191      -2.539  14.487  -4.471  1.00 70.25           H  
ATOM   3058  HG3 ARG A 191      -3.582  15.855  -4.869  1.00 70.25           H  
ATOM   3059  CD  ARG A 191      -1.487  16.283  -5.058  1.00 70.25           C  
ATOM   3060  HD2 ARG A 191      -1.532  16.999  -5.879  1.00 70.25           H  
ATOM   3061  HD3 ARG A 191      -1.586  16.829  -4.120  1.00 70.25           H  
ATOM   3062  NE  ARG A 191      -0.175  15.595  -5.065  1.00 70.25           N  
ATOM   3063  HE  ARG A 191      -0.174  14.625  -5.348  1.00 70.25           H  
ATOM   3064  NH1 ARG A 191       1.156  17.386  -4.486  1.00 70.25           N  
ATOM   3065 HH11 ARG A 191       2.078  17.703  -4.221  1.00 70.25           H  
ATOM   3066 HH12 ARG A 191       0.398  18.035  -4.638  1.00 70.25           H  
ATOM   3067  NH2 ARG A 191       2.069  15.377  -4.575  1.00 70.25           N  
ATOM   3068 HH21 ARG A 191       2.928  15.744  -4.191  1.00 70.25           H  
ATOM   3069 HH22 ARG A 191       2.086  14.393  -4.802  1.00 70.25           H  
ATOM   3070  CZ  ARG A 191       1.001  16.114  -4.716  1.00 70.25           C  
ATOM   3071  N   LEU A 192      -4.165  12.385  -8.690  1.00 72.60           N  
ATOM   3072  H   LEU A 192      -3.825  11.670  -8.063  1.00 72.60           H  
ATOM   3073  CA  LEU A 192      -4.350  12.023 -10.096  1.00 72.60           C  
ATOM   3074  HA  LEU A 192      -4.007  12.865 -10.697  1.00 72.60           H  
ATOM   3075  C   LEU A 192      -5.828  11.747 -10.425  1.00 72.60           C  
ATOM   3076  CB  LEU A 192      -3.484  10.804 -10.448  1.00 72.60           C  
ATOM   3077  HB2 LEU A 192      -3.816   9.956  -9.848  1.00 72.60           H  
ATOM   3078  HB3 LEU A 192      -3.652  10.546 -11.494  1.00 72.60           H  
ATOM   3079  O   LEU A 192      -6.517  11.150  -9.587  1.00 72.60           O  
ATOM   3080  CG  LEU A 192      -1.975  11.013 -10.227  1.00 72.60           C  
ATOM   3081  HG  LEU A 192      -1.779  11.307  -9.196  1.00 72.60           H  
ATOM   3082  CD1 LEU A 192      -1.257   9.699 -10.492  1.00 72.60           C  
ATOM   3083 HD11 LEU A 192      -0.188   9.813 -10.311  1.00 72.60           H  
ATOM   3084 HD12 LEU A 192      -1.657   8.922  -9.841  1.00 72.60           H  
ATOM   3085 HD13 LEU A 192      -1.430   9.424 -11.532  1.00 72.60           H  
ATOM   3086  CD2 LEU A 192      -1.393  12.070 -11.168  1.00 72.60           C  
ATOM   3087 HD21 LEU A 192      -1.808  13.051 -10.937  1.00 72.60           H  
ATOM   3088 HD22 LEU A 192      -0.311  12.117 -11.047  1.00 72.60           H  
ATOM   3089 HD23 LEU A 192      -1.624  11.815 -12.203  1.00 72.60           H  
ATOM   3090  N   PRO A 193      -6.313  12.116 -11.630  1.00 69.08           N  
ATOM   3091  CA  PRO A 193      -7.694  11.878 -12.057  1.00 69.08           C  
ATOM   3092  HA  PRO A 193      -8.351  12.516 -11.467  1.00 69.08           H  
ATOM   3093  C   PRO A 193      -8.142  10.422 -11.910  1.00 69.08           C  
ATOM   3094  CB  PRO A 193      -7.740  12.299 -13.534  1.00 69.08           C  
ATOM   3095  HB2 PRO A 193      -8.710  12.704 -13.821  1.00 69.08           H  
ATOM   3096  HB3 PRO A 193      -7.501  11.456 -14.182  1.00 69.08           H  
ATOM   3097  O   PRO A 193      -9.216  10.135 -11.382  1.00 69.08           O  
ATOM   3098  CG  PRO A 193      -6.633  13.338 -13.656  1.00 69.08           C  
ATOM   3099  HG2 PRO A 193      -7.002  14.310 -13.328  1.00 69.08           H  
ATOM   3100  HG3 PRO A 193      -6.241  13.393 -14.672  1.00 69.08           H  
ATOM   3101  CD  PRO A 193      -5.583  12.829 -12.675  1.00 69.08           C  
ATOM   3102  HD2 PRO A 193      -5.029  13.680 -12.279  1.00 69.08           H  
ATOM   3103  HD3 PRO A 193      -4.904  12.143 -13.182  1.00 69.08           H  
ATOM   3104  N   GLU A 194      -7.283   9.500 -12.338  1.00 75.59           N  
ATOM   3105  H   GLU A 194      -6.429   9.819 -12.771  1.00 75.59           H  
ATOM   3106  CA  GLU A 194      -7.580   8.075 -12.472  1.00 75.59           C  
ATOM   3107  HA  GLU A 194      -8.601   7.958 -12.834  1.00 75.59           H  
ATOM   3108  C   GLU A 194      -7.478   7.332 -11.134  1.00 75.59           C  
ATOM   3109  CB  GLU A 194      -6.627   7.438 -13.505  1.00 75.59           C  
ATOM   3110  HB2 GLU A 194      -6.943   6.404 -13.643  1.00 75.59           H  
ATOM   3111  HB3 GLU A 194      -5.614   7.410 -13.103  1.00 75.59           H  
ATOM   3112  O   GLU A 194      -7.931   6.192 -11.014  1.00 75.59           O  
ATOM   3113  CG  GLU A 194      -6.614   8.104 -14.897  1.00 75.59           C  
ATOM   3114  HG2 GLU A 194      -7.645   8.254 -15.217  1.00 75.59           H  
ATOM   3115  HG3 GLU A 194      -6.154   7.403 -15.594  1.00 75.59           H  
ATOM   3116  CD  GLU A 194      -5.839   9.435 -14.977  1.00 75.59           C  
ATOM   3117  OE1 GLU A 194      -6.026  10.148 -15.985  1.00 75.59           O  
ATOM   3118  OE2 GLU A 194      -5.121   9.775 -14.005  1.00 75.59           O  
ATOM   3119  N   SER A 195      -6.900   7.967 -10.107  1.00 80.86           N  
ATOM   3120  H   SER A 195      -6.613   8.924 -10.258  1.00 80.86           H  
ATOM   3121  CA  SER A 195      -6.575   7.320  -8.831  1.00 80.86           C  
ATOM   3122  HA  SER A 195      -5.852   6.530  -9.036  1.00 80.86           H  
ATOM   3123  C   SER A 195      -7.786   6.665  -8.164  1.00 80.86           C  
ATOM   3124  CB  SER A 195      -5.920   8.322  -7.879  1.00 80.86           C  
ATOM   3125  HB2 SER A 195      -5.627   7.809  -6.963  1.00 80.86           H  
ATOM   3126  HB3 SER A 195      -5.026   8.721  -8.360  1.00 80.86           H  
ATOM   3127  O   SER A 195      -7.675   5.569  -7.612  1.00 80.86           O  
ATOM   3128  OG  SER A 195      -6.794   9.384  -7.547  1.00 80.86           O  
ATOM   3129  HG  SER A 195      -6.740  10.051  -8.234  1.00 80.86           H  
ATOM   3130  N   TYR A 196      -8.958   7.292  -8.269  1.00 74.67           N  
ATOM   3131  H   TYR A 196      -8.964   8.195  -8.720  1.00 74.67           H  
ATOM   3132  CA  TYR A 196     -10.199   6.783  -7.691  1.00 74.67           C  
ATOM   3133  HA  TYR A 196      -9.997   6.478  -6.664  1.00 74.67           H  
ATOM   3134  C   TYR A 196     -10.739   5.554  -8.413  1.00 74.67           C  
ATOM   3135  CB  TYR A 196     -11.243   7.901  -7.671  1.00 74.67           C  
ATOM   3136  HB2 TYR A 196     -12.179   7.506  -7.275  1.00 74.67           H  
ATOM   3137  HB3 TYR A 196     -11.430   8.243  -8.689  1.00 74.67           H  
ATOM   3138  O   TYR A 196     -11.127   4.598  -7.744  1.00 74.67           O  
ATOM   3139  CG  TYR A 196     -10.811   9.062  -6.810  1.00 74.67           C  
ATOM   3140  CD1 TYR A 196     -10.617   8.853  -5.438  1.00 74.67           C  
ATOM   3141  HD1 TYR A 196     -10.789   7.871  -5.022  1.00 74.67           H  
ATOM   3142  CD2 TYR A 196     -10.487  10.305  -7.381  1.00 74.67           C  
ATOM   3143  HD2 TYR A 196     -10.561  10.445  -8.449  1.00 74.67           H  
ATOM   3144  CE1 TYR A 196     -10.153   9.904  -4.626  1.00 74.67           C  
ATOM   3145  HE1 TYR A 196      -9.921   9.751  -3.583  1.00 74.67           H  
ATOM   3146  CE2 TYR A 196     -10.034  11.356  -6.562  1.00 74.67           C  
ATOM   3147  HE2 TYR A 196      -9.761  12.295  -7.020  1.00 74.67           H  
ATOM   3148  OH  TYR A 196      -9.582  12.197  -4.344  1.00 74.67           O  
ATOM   3149  HH  TYR A 196      -9.278  12.943  -4.867  1.00 74.67           H  
ATOM   3150  CZ  TYR A 196      -9.927  11.174  -5.168  1.00 74.67           C  
ATOM   3151  N   GLU A 197     -10.726   5.546  -9.749  1.00 80.10           N  
ATOM   3152  H   GLU A 197     -10.310   6.325 -10.239  1.00 80.10           H  
ATOM   3153  CA  GLU A 197     -11.122   4.372 -10.539  1.00 80.10           C  
ATOM   3154  HA  GLU A 197     -12.133   4.075 -10.260  1.00 80.10           H  
ATOM   3155  C   GLU A 197     -10.192   3.199 -10.229  1.00 80.10           C  
ATOM   3156  CB  GLU A 197     -11.113   4.720 -12.040  1.00 80.10           C  
ATOM   3157  HB2 GLU A 197     -11.743   5.599 -12.179  1.00 80.10           H  
ATOM   3158  HB3 GLU A 197     -10.104   4.988 -12.354  1.00 80.10           H  
ATOM   3159  O   GLU A 197     -10.647   2.080  -9.987  1.00 80.10           O  
ATOM   3160  CG  GLU A 197     -11.668   3.606 -12.954  1.00 80.10           C  
ATOM   3161  HG2 GLU A 197     -12.635   3.290 -12.564  1.00 80.10           H  
ATOM   3162  HG3 GLU A 197     -11.840   4.035 -13.940  1.00 80.10           H  
ATOM   3163  CD  GLU A 197     -10.741   2.382 -13.118  1.00 80.10           C  
ATOM   3164  OE1 GLU A 197     -11.240   1.235 -13.055  1.00 80.10           O  
ATOM   3165  OE2 GLU A 197      -9.510   2.559 -13.257  1.00 80.10           O  
ATOM   3166  N   ILE A 198      -8.892   3.471 -10.129  1.00 87.80           N  
ATOM   3167  H   ILE A 198      -8.582   4.395 -10.394  1.00 87.80           H  
ATOM   3168  CA  ILE A 198      -7.892   2.451  -9.836  1.00 87.80           C  
ATOM   3169  HA  ILE A 198      -8.006   1.644 -10.560  1.00 87.80           H  
ATOM   3170  C   ILE A 198      -8.104   1.860  -8.447  1.00 87.80           C  
ATOM   3171  CB  ILE A 198      -6.491   3.053  -9.989  1.00 87.80           C  
ATOM   3172  HB  ILE A 198      -6.450   3.975  -9.409  1.00 87.80           H  
ATOM   3173  O   ILE A 198      -8.033   0.638  -8.300  1.00 87.80           O  
ATOM   3174  CG1 ILE A 198      -6.248   3.371 -11.474  1.00 87.80           C  
ATOM   3175 HG12 ILE A 198      -7.143   3.771 -11.950  1.00 87.80           H  
ATOM   3176 HG13 ILE A 198      -5.968   2.464 -12.010  1.00 87.80           H  
ATOM   3177  CG2 ILE A 198      -5.401   2.092  -9.477  1.00 87.80           C  
ATOM   3178 HG21 ILE A 198      -5.568   1.869  -8.423  1.00 87.80           H  
ATOM   3179 HG22 ILE A 198      -5.436   1.166 -10.052  1.00 87.80           H  
ATOM   3180 HG23 ILE A 198      -4.410   2.534  -9.575  1.00 87.80           H  
ATOM   3181  CD1 ILE A 198      -5.155   4.410 -11.628  1.00 87.80           C  
ATOM   3182 HD11 ILE A 198      -4.954   4.512 -12.695  1.00 87.80           H  
ATOM   3183 HD12 ILE A 198      -5.481   5.372 -11.232  1.00 87.80           H  
ATOM   3184 HD13 ILE A 198      -4.268   4.099 -11.077  1.00 87.80           H  
ATOM   3185  N   ILE A 199      -8.365   2.686  -7.428  1.00 87.88           N  
ATOM   3186  H   ILE A 199      -8.383   3.680  -7.607  1.00 87.88           H  
ATOM   3187  CA  ILE A 199      -8.650   2.195  -6.074  1.00 87.88           C  
ATOM   3188  HA  ILE A 199      -7.869   1.488  -5.791  1.00 87.88           H  
ATOM   3189  C   ILE A 199      -9.966   1.418  -6.061  1.00 87.88           C  
ATOM   3190  CB  ILE A 199      -8.643   3.342  -5.039  1.00 87.88           C  
ATOM   3191  HB  ILE A 199      -9.277   4.149  -5.406  1.00 87.88           H  
ATOM   3192  O   ILE A 199      -9.999   0.330  -5.492  1.00 87.88           O  
ATOM   3193  CG1 ILE A 199      -7.201   3.856  -4.865  1.00 87.88           C  
ATOM   3194 HG12 ILE A 199      -6.756   4.014  -5.847  1.00 87.88           H  
ATOM   3195 HG13 ILE A 199      -6.600   3.102  -4.356  1.00 87.88           H  
ATOM   3196  CG2 ILE A 199      -9.176   2.877  -3.666  1.00 87.88           C  
ATOM   3197 HG21 ILE A 199      -9.208   3.709  -2.962  1.00 87.88           H  
ATOM   3198 HG22 ILE A 199      -8.545   2.085  -3.262  1.00 87.88           H  
ATOM   3199 HG23 ILE A 199     -10.193   2.496  -3.759  1.00 87.88           H  
ATOM   3200  CD1 ILE A 199      -7.113   5.171  -4.086  1.00 87.88           C  
ATOM   3201 HD11 ILE A 199      -6.077   5.510  -4.077  1.00 87.88           H  
ATOM   3202 HD12 ILE A 199      -7.435   5.034  -3.054  1.00 87.88           H  
ATOM   3203 HD13 ILE A 199      -7.733   5.927  -4.569  1.00 87.88           H  
ATOM   3204  N   LEU A 200     -11.021   1.926  -6.706  1.00 81.86           N  
ATOM   3205  H   LEU A 200     -10.923   2.815  -7.176  1.00 81.86           H  
ATOM   3206  CA  LEU A 200     -12.331   1.274  -6.751  1.00 81.86           C  
ATOM   3207  HA  LEU A 200     -12.673   1.132  -5.726  1.00 81.86           H  
ATOM   3208  C   LEU A 200     -12.250  -0.103  -7.414  1.00 81.86           C  
ATOM   3209  CB  LEU A 200     -13.329   2.182  -7.489  1.00 81.86           C  
ATOM   3210  HB2 LEU A 200     -13.398   3.134  -6.964  1.00 81.86           H  
ATOM   3211  HB3 LEU A 200     -12.946   2.387  -8.489  1.00 81.86           H  
ATOM   3212  O   LEU A 200     -12.670  -1.095  -6.819  1.00 81.86           O  
ATOM   3213  CG  LEU A 200     -14.742   1.583  -7.625  1.00 81.86           C  
ATOM   3214  HG  LEU A 200     -14.693   0.658  -8.200  1.00 81.86           H  
ATOM   3215  CD1 LEU A 200     -15.388   1.278  -6.270  1.00 81.86           C  
ATOM   3216 HD11 LEU A 200     -14.843   0.479  -5.767  1.00 81.86           H  
ATOM   3217 HD12 LEU A 200     -15.376   2.172  -5.647  1.00 81.86           H  
ATOM   3218 HD13 LEU A 200     -16.419   0.957  -6.417  1.00 81.86           H  
ATOM   3219  CD2 LEU A 200     -15.640   2.555  -8.387  1.00 81.86           C  
ATOM   3220 HD21 LEU A 200     -15.724   3.494  -7.840  1.00 81.86           H  
ATOM   3221 HD22 LEU A 200     -15.211   2.756  -9.369  1.00 81.86           H  
ATOM   3222 HD23 LEU A 200     -16.632   2.123  -8.522  1.00 81.86           H  
ATOM   3223  N   SER A 201     -11.670  -0.184  -8.612  1.00 86.33           N  
ATOM   3224  H   SER A 201     -11.336   0.659  -9.056  1.00 86.33           H  
ATOM   3225  CA  SER A 201     -11.489  -1.461  -9.308  1.00 86.33           C  
ATOM   3226  HA  SER A 201     -12.452  -1.970  -9.343  1.00 86.33           H  
ATOM   3227  C   SER A 201     -10.528  -2.380  -8.550  1.00 86.33           C  
ATOM   3228  CB  SER A 201     -11.044  -1.242 -10.758  1.00 86.33           C  
ATOM   3229  HB2 SER A 201     -10.939  -2.212 -11.245  1.00 86.33           H  
ATOM   3230  HB3 SER A 201     -11.813  -0.677 -11.285  1.00 86.33           H  
ATOM   3231  O   SER A 201     -10.746  -3.589  -8.483  1.00 86.33           O  
ATOM   3232  OG  SER A 201      -9.817  -0.545 -10.851  1.00 86.33           O  
ATOM   3233  HG  SER A 201     -10.063   0.358 -11.062  1.00 86.33           H  
ATOM   3234  N   SER A 202      -9.512  -1.828  -7.875  1.00 90.91           N  
ATOM   3235  H   SER A 202      -9.355  -0.835  -7.973  1.00 90.91           H  
ATOM   3236  CA  SER A 202      -8.622  -2.617  -7.011  1.00 90.91           C  
ATOM   3237  HA  SER A 202      -8.330  -3.505  -7.571  1.00 90.91           H  
ATOM   3238  C   SER A 202      -9.291  -3.096  -5.719  1.00 90.91           C  
ATOM   3239  CB  SER A 202      -7.329  -1.877  -6.678  1.00 90.91           C  
ATOM   3240  HB2 SER A 202      -7.552  -0.963  -6.127  1.00 90.91           H  
ATOM   3241  HB3 SER A 202      -6.701  -2.523  -6.065  1.00 90.91           H  
ATOM   3242  O   SER A 202      -8.846  -4.097  -5.159  1.00 90.91           O  
ATOM   3243  OG  SER A 202      -6.630  -1.568  -7.866  1.00 90.91           O  
ATOM   3244  HG  SER A 202      -7.072  -0.787  -8.208  1.00 90.91           H  
ATOM   3245  N   ALA A 203     -10.358  -2.440  -5.255  1.00 87.24           N  
ATOM   3246  H   ALA A 203     -10.629  -1.585  -5.719  1.00 87.24           H  
ATOM   3247  CA  ALA A 203     -11.133  -2.827  -4.075  1.00 87.24           C  
ATOM   3248  HA  ALA A 203     -10.445  -3.204  -3.318  1.00 87.24           H  
ATOM   3249  C   ALA A 203     -12.156  -3.949  -4.358  1.00 87.24           C  
ATOM   3250  CB  ALA A 203     -11.801  -1.575  -3.494  1.00 87.24           C  
ATOM   3251  HB1 ALA A 203     -11.048  -0.827  -3.250  1.00 87.24           H  
ATOM   3252  HB2 ALA A 203     -12.504  -1.154  -4.213  1.00 87.24           H  
ATOM   3253  HB3 ALA A 203     -12.343  -1.842  -2.586  1.00 87.24           H  
ATOM   3254  O   ALA A 203     -12.716  -4.519  -3.421  1.00 87.24           O  
ATOM   3255  N   GLN A 204     -12.388  -4.305  -5.626  1.00 85.10           N  
ATOM   3256  H   GLN A 204     -11.921  -3.795  -6.362  1.00 85.10           H  
ATOM   3257  CA  GLN A 204     -13.299  -5.384  -6.023  1.00 85.10           C  
ATOM   3258  HA  GLN A 204     -14.063  -5.516  -5.256  1.00 85.10           H  
ATOM   3259  C   GLN A 204     -12.555  -6.710  -6.194  1.00 85.10           C  
ATOM   3260  CB  GLN A 204     -14.001  -5.011  -7.332  1.00 85.10           C  
ATOM   3261  HB2 GLN A 204     -13.252  -4.785  -8.091  1.00 85.10           H  
ATOM   3262  HB3 GLN A 204     -14.587  -5.865  -7.672  1.00 85.10           H  
ATOM   3263  O   GLN A 204     -11.565  -6.771  -6.912  1.00 85.10           O  
ATOM   3264  CG  GLN A 204     -14.941  -3.808  -7.172  1.00 85.10           C  
ATOM   3265  HG2 GLN A 204     -14.386  -2.945  -6.802  1.00 85.10           H  
ATOM   3266  HG3 GLN A 204     -15.716  -4.051  -6.444  1.00 85.10           H  
ATOM   3267  CD  GLN A 204     -15.612  -3.416  -8.483  1.00 85.10           C  
ATOM   3268  NE2 GLN A 204     -16.442  -2.397  -8.479  1.00 85.10           N  
ATOM   3269 HE21 GLN A 204     -16.824  -2.152  -9.382  1.00 85.10           H  
ATOM   3270 HE22 GLN A 204     -16.559  -1.825  -7.655  1.00 85.10           H  
ATOM   3271  OE1 GLN A 204     -15.429  -4.015  -9.526  1.00 85.10           O  
ATOM   3272  N   ILE A 205     -13.028  -7.792  -5.570  1.00 87.63           N  
ATOM   3273  H   ILE A 205     -13.861  -7.700  -5.008  1.00 87.63           H  
ATOM   3274  CA  ILE A 205     -12.408  -9.122  -5.705  1.00 87.63           C  
ATOM   3275  HA  ILE A 205     -11.337  -8.998  -5.866  1.00 87.63           H  
ATOM   3276  C   ILE A 205     -12.985  -9.850  -6.930  1.00 87.63           C  
ATOM   3277  CB  ILE A 205     -12.574  -9.958  -4.414  1.00 87.63           C  
ATOM   3278  HB  ILE A 205     -13.637 -10.135  -4.251  1.00 87.63           H  
ATOM   3279  O   ILE A 205     -14.153 -10.259  -6.915  1.00 87.63           O  
ATOM   3280  CG1 ILE A 205     -11.999  -9.240  -3.173  1.00 87.63           C  
ATOM   3281 HG12 ILE A 205     -12.442  -8.247  -3.093  1.00 87.63           H  
ATOM   3282 HG13 ILE A 205     -10.921  -9.130  -3.294  1.00 87.63           H  
ATOM   3283  CG2 ILE A 205     -11.867 -11.313  -4.578  1.00 87.63           C  
ATOM   3284 HG21 ILE A 205     -10.788 -11.165  -4.621  1.00 87.63           H  
ATOM   3285 HG22 ILE A 205     -12.179 -11.790  -5.508  1.00 87.63           H  
ATOM   3286 HG23 ILE A 205     -12.108 -11.978  -3.748  1.00 87.63           H  
ATOM   3287  CD1 ILE A 205     -12.267  -9.959  -1.846  1.00 87.63           C  
ATOM   3288 HD11 ILE A 205     -13.333 -10.160  -1.739  1.00 87.63           H  
ATOM   3289 HD12 ILE A 205     -11.709 -10.894  -1.796  1.00 87.63           H  
ATOM   3290 HD13 ILE A 205     -11.942  -9.322  -1.023  1.00 87.63           H  
ATOM   3291  N   THR A 206     -12.147 -10.076  -7.941  1.00 89.06           N  
ATOM   3292  H   THR A 206     -11.197  -9.741  -7.868  1.00 89.06           H  
ATOM   3293  CA  THR A 206     -12.459 -10.843  -9.165  1.00 89.06           C  
ATOM   3294  HA  THR A 206     -13.445 -10.561  -9.536  1.00 89.06           H  
ATOM   3295  C   THR A 206     -12.454 -12.355  -8.920  1.00 89.06           C  
ATOM   3296  CB  THR A 206     -11.437 -10.524 -10.264  1.00 89.06           C  
ATOM   3297  HB  THR A 206     -11.680 -11.073 -11.174  1.00 89.06           H  
ATOM   3298  O   THR A 206     -12.033 -12.832  -7.856  1.00 89.06           O  
ATOM   3299  CG2 THR A 206     -11.395  -9.030 -10.582  1.00 89.06           C  
ATOM   3300 HG21 THR A 206     -10.911  -8.472  -9.779  1.00 89.06           H  
ATOM   3301 HG22 THR A 206     -12.406  -8.652 -10.736  1.00 89.06           H  
ATOM   3302 HG23 THR A 206     -10.832  -8.881 -11.503  1.00 89.06           H  
ATOM   3303  OG1 THR A 206     -10.196 -10.959  -9.766  1.00 89.06           O  
ATOM   3304  HG1 THR A 206      -9.489 -10.564 -10.283  1.00 89.06           H  
ATOM   3305  N   LEU A 207     -12.913 -13.152  -9.893  1.00 93.06           N  
ATOM   3306  H   LEU A 207     -13.153 -12.760 -10.792  1.00 93.06           H  
ATOM   3307  CA  LEU A 207     -12.818 -14.609  -9.787  1.00 93.06           C  
ATOM   3308  HA  LEU A 207     -13.214 -14.902  -8.815  1.00 93.06           H  
ATOM   3309  C   LEU A 207     -11.357 -15.072  -9.852  1.00 93.06           C  
ATOM   3310  CB  LEU A 207     -13.672 -15.250 -10.889  1.00 93.06           C  
ATOM   3311  HB2 LEU A 207     -13.255 -14.979 -11.859  1.00 93.06           H  
ATOM   3312  HB3 LEU A 207     -14.680 -14.839 -10.834  1.00 93.06           H  
ATOM   3313  O   LEU A 207     -10.956 -15.930  -9.060  1.00 93.06           O  
ATOM   3314  CG  LEU A 207     -13.742 -16.782 -10.815  1.00 93.06           C  
ATOM   3315  HG  LEU A 207     -12.747 -17.213 -10.923  1.00 93.06           H  
ATOM   3316  CD1 LEU A 207     -14.357 -17.281  -9.506  1.00 93.06           C  
ATOM   3317 HD11 LEU A 207     -14.507 -18.358  -9.575  1.00 93.06           H  
ATOM   3318 HD12 LEU A 207     -13.673 -17.084  -8.681  1.00 93.06           H  
ATOM   3319 HD13 LEU A 207     -15.312 -16.787  -9.327  1.00 93.06           H  
ATOM   3320  CD2 LEU A 207     -14.615 -17.279 -11.961  1.00 93.06           C  
ATOM   3321 HD21 LEU A 207     -14.717 -18.363 -11.923  1.00 93.06           H  
ATOM   3322 HD22 LEU A 207     -15.601 -16.817 -11.898  1.00 93.06           H  
ATOM   3323 HD23 LEU A 207     -14.145 -16.999 -12.904  1.00 93.06           H  
ATOM   3324  N   LYS A 208     -10.555 -14.467 -10.731  1.00 95.58           N  
ATOM   3325  H   LYS A 208     -10.980 -13.854 -11.412  1.00 95.58           H  
ATOM   3326  CA  LYS A 208      -9.110 -14.680 -10.840  1.00 95.58           C  
ATOM   3327  HA  LYS A 208      -8.927 -15.708 -11.152  1.00 95.58           H  
ATOM   3328  C   LYS A 208      -8.404 -14.466  -9.509  1.00 95.58           C  
ATOM   3329  CB  LYS A 208      -8.575 -13.727 -11.913  1.00 95.58           C  
ATOM   3330  HB2 LYS A 208      -8.828 -12.701 -11.643  1.00 95.58           H  
ATOM   3331  HB3 LYS A 208      -9.064 -13.960 -12.859  1.00 95.58           H  
ATOM   3332  O   LYS A 208      -7.636 -15.335  -9.098  1.00 95.58           O  
ATOM   3333  CG  LYS A 208      -7.061 -13.838 -12.118  1.00 95.58           C  
ATOM   3334  HG2 LYS A 208      -6.529 -13.635 -11.189  1.00 95.58           H  
ATOM   3335  HG3 LYS A 208      -6.813 -14.840 -12.467  1.00 95.58           H  
ATOM   3336  CD  LYS A 208      -6.645 -12.803 -13.160  1.00 95.58           C  
ATOM   3337  HD2 LYS A 208      -7.270 -12.908 -14.048  1.00 95.58           H  
ATOM   3338  HD3 LYS A 208      -6.801 -11.810 -12.741  1.00 95.58           H  
ATOM   3339  CE  LYS A 208      -5.181 -12.985 -13.547  1.00 95.58           C  
ATOM   3340  HE2 LYS A 208      -4.575 -12.993 -12.641  1.00 95.58           H  
ATOM   3341  HE3 LYS A 208      -5.069 -13.946 -14.048  1.00 95.58           H  
ATOM   3342  NZ  LYS A 208      -4.775 -11.877 -14.437  1.00 95.58           N  
ATOM   3343  HZ1 LYS A 208      -4.929 -10.999 -13.962  1.00 95.58           H  
ATOM   3344  HZ2 LYS A 208      -5.357 -11.870 -15.263  1.00 95.58           H  
ATOM   3345  HZ3 LYS A 208      -3.804 -11.957 -14.704  1.00 95.58           H  
ATOM   3346  N   GLU A 209      -8.685 -13.367  -8.808  1.00 94.37           N  
ATOM   3347  H   GLU A 209      -9.277 -12.662  -9.225  1.00 94.37           H  
ATOM   3348  CA  GLU A 209      -8.098 -13.096  -7.494  1.00 94.37           C  
ATOM   3349  HA  GLU A 209      -7.013 -13.142  -7.583  1.00 94.37           H  
ATOM   3350  C   GLU A 209      -8.516 -14.149  -6.460  1.00 94.37           C  
ATOM   3351  CB  GLU A 209      -8.467 -11.680  -7.029  1.00 94.37           C  
ATOM   3352  HB2 GLU A 209      -8.136 -10.967  -7.784  1.00 94.37           H  
ATOM   3353  HB3 GLU A 209      -9.548 -11.606  -6.917  1.00 94.37           H  
ATOM   3354  O   GLU A 209      -7.668 -14.631  -5.709  1.00 94.37           O  
ATOM   3355  CG  GLU A 209      -7.790 -11.338  -5.690  1.00 94.37           C  
ATOM   3356  HG2 GLU A 209      -6.709 -11.416  -5.802  1.00 94.37           H  
ATOM   3357  HG3 GLU A 209      -8.115 -12.063  -4.943  1.00 94.37           H  
ATOM   3358  CD  GLU A 209      -8.152  -9.949  -5.162  1.00 94.37           C  
ATOM   3359  OE1 GLU A 209      -7.950  -9.689  -3.953  1.00 94.37           O  
ATOM   3360  OE2 GLU A 209      -8.690  -9.126  -5.927  1.00 94.37           O  
ATOM   3361  N   ARG A 210      -9.790 -14.577  -6.437  1.00 91.89           N  
ATOM   3362  H   ARG A 210     -10.443 -14.160  -7.084  1.00 91.89           H  
ATOM   3363  CA  ARG A 210     -10.230 -15.648  -5.516  1.00 91.89           C  
ATOM   3364  HA  ARG A 210      -9.991 -15.352  -4.495  1.00 91.89           H  
ATOM   3365  C   ARG A 210      -9.470 -16.945  -5.760  1.00 91.89           C  
ATOM   3366  CB  ARG A 210     -11.735 -15.926  -5.623  1.00 91.89           C  
ATOM   3367  HB2 ARG A 210     -11.970 -16.815  -5.037  1.00 91.89           H  
ATOM   3368  HB3 ARG A 210     -11.999 -16.120  -6.662  1.00 91.89           H  
ATOM   3369  O   ARG A 210      -8.953 -17.530  -4.811  1.00 91.89           O  
ATOM   3370  CG  ARG A 210     -12.569 -14.766  -5.090  1.00 91.89           C  
ATOM   3371  HG2 ARG A 210     -12.332 -13.891  -5.694  1.00 91.89           H  
ATOM   3372  HG3 ARG A 210     -12.317 -14.561  -4.050  1.00 91.89           H  
ATOM   3373  CD  ARG A 210     -14.061 -15.070  -5.213  1.00 91.89           C  
ATOM   3374  HD2 ARG A 210     -14.383 -15.632  -4.336  1.00 91.89           H  
ATOM   3375  HD3 ARG A 210     -14.227 -15.677  -6.103  1.00 91.89           H  
ATOM   3376  NE  ARG A 210     -14.835 -13.826  -5.353  1.00 91.89           N  
ATOM   3377  HE  ARG A 210     -14.303 -12.987  -5.534  1.00 91.89           H  
ATOM   3378  NH1 ARG A 210     -16.928 -14.762  -5.316  1.00 91.89           N  
ATOM   3379 HH11 ARG A 210     -17.932 -14.655  -5.345  1.00 91.89           H  
ATOM   3380 HH12 ARG A 210     -16.511 -15.659  -5.112  1.00 91.89           H  
ATOM   3381  NH2 ARG A 210     -16.683 -12.562  -5.679  1.00 91.89           N  
ATOM   3382 HH21 ARG A 210     -17.683 -12.454  -5.767  1.00 91.89           H  
ATOM   3383 HH22 ARG A 210     -16.082 -11.780  -5.894  1.00 91.89           H  
ATOM   3384  CZ  ARG A 210     -16.145 -13.724  -5.443  1.00 91.89           C  
ATOM   3385  N   VAL A 211      -9.382 -17.379  -7.017  1.00 96.20           N  
ATOM   3386  H   VAL A 211      -9.817 -16.824  -7.740  1.00 96.20           H  
ATOM   3387  CA  VAL A 211      -8.661 -18.605  -7.395  1.00 96.20           C  
ATOM   3388  HA  VAL A 211      -9.051 -19.440  -6.812  1.00 96.20           H  
ATOM   3389  C   VAL A 211      -7.175 -18.480  -7.056  1.00 96.20           C  
ATOM   3390  CB  VAL A 211      -8.876 -18.915  -8.888  1.00 96.20           C  
ATOM   3391  HB  VAL A 211      -8.618 -18.034  -9.476  1.00 96.20           H  
ATOM   3392  O   VAL A 211      -6.605 -19.401  -6.471  1.00 96.20           O  
ATOM   3393  CG1 VAL A 211      -8.020 -20.091  -9.382  1.00 96.20           C  
ATOM   3394 HG11 VAL A 211      -6.964 -19.819  -9.371  1.00 96.20           H  
ATOM   3395 HG12 VAL A 211      -8.145 -20.961  -8.738  1.00 96.20           H  
ATOM   3396 HG13 VAL A 211      -8.291 -20.346 -10.406  1.00 96.20           H  
ATOM   3397  CG2 VAL A 211     -10.345 -19.263  -9.162  1.00 96.20           C  
ATOM   3398 HG21 VAL A 211     -10.636 -20.153  -8.604  1.00 96.20           H  
ATOM   3399 HG22 VAL A 211     -10.482 -19.442 -10.228  1.00 96.20           H  
ATOM   3400 HG23 VAL A 211     -10.999 -18.441  -8.871  1.00 96.20           H  
ATOM   3401  N   TYR A 212      -6.564 -17.330  -7.353  1.00 96.21           N  
ATOM   3402  H   TYR A 212      -7.087 -16.609  -7.830  1.00 96.21           H  
ATOM   3403  CA  TYR A 212      -5.170 -17.045  -7.014  1.00 96.21           C  
ATOM   3404  HA  TYR A 212      -4.533 -17.791  -7.489  1.00 96.21           H  
ATOM   3405  C   TYR A 212      -4.935 -17.145  -5.503  1.00 96.21           C  
ATOM   3406  CB  TYR A 212      -4.785 -15.662  -7.562  1.00 96.21           C  
ATOM   3407  HB2 TYR A 212      -5.422 -14.904  -7.106  1.00 96.21           H  
ATOM   3408  HB3 TYR A 212      -4.973 -15.641  -8.635  1.00 96.21           H  
ATOM   3409  O   TYR A 212      -4.041 -17.869  -5.075  1.00 96.21           O  
ATOM   3410  CG  TYR A 212      -3.338 -15.286  -7.315  1.00 96.21           C  
ATOM   3411  CD1 TYR A 212      -2.973 -14.699  -6.089  1.00 96.21           C  
ATOM   3412  HD1 TYR A 212      -3.720 -14.502  -5.334  1.00 96.21           H  
ATOM   3413  CD2 TYR A 212      -2.359 -15.526  -8.300  1.00 96.21           C  
ATOM   3414  HD2 TYR A 212      -2.633 -15.971  -9.245  1.00 96.21           H  
ATOM   3415  CE1 TYR A 212      -1.629 -14.380  -5.832  1.00 96.21           C  
ATOM   3416  HE1 TYR A 212      -1.358 -13.945  -4.881  1.00 96.21           H  
ATOM   3417  CE2 TYR A 212      -1.015 -15.183  -8.056  1.00 96.21           C  
ATOM   3418  HE2 TYR A 212      -0.262 -15.346  -8.813  1.00 96.21           H  
ATOM   3419  OH  TYR A 212       0.639 -14.273  -6.568  1.00 96.21           O  
ATOM   3420  HH  TYR A 212       0.703 -13.848  -5.710  1.00 96.21           H  
ATOM   3421  CZ  TYR A 212      -0.648 -14.626  -6.813  1.00 96.21           C  
ATOM   3422  N   ASN A 213      -5.779 -16.505  -4.688  1.00 92.61           N  
ATOM   3423  H   ASN A 213      -6.487 -15.917  -5.102  1.00 92.61           H  
ATOM   3424  CA  ASN A 213      -5.650 -16.508  -3.230  1.00 92.61           C  
ATOM   3425  HA  ASN A 213      -4.649 -16.166  -2.969  1.00 92.61           H  
ATOM   3426  C   ASN A 213      -5.801 -17.912  -2.628  1.00 92.61           C  
ATOM   3427  CB  ASN A 213      -6.676 -15.524  -2.638  1.00 92.61           C  
ATOM   3428  HB2 ASN A 213      -7.664 -15.733  -3.050  1.00 92.61           H  
ATOM   3429  HB3 ASN A 213      -6.718 -15.657  -1.557  1.00 92.61           H  
ATOM   3430  O   ASN A 213      -5.047 -18.266  -1.721  1.00 92.61           O  
ATOM   3431  CG  ASN A 213      -6.325 -14.067  -2.898  1.00 92.61           C  
ATOM   3432  ND2 ASN A 213      -7.261 -13.167  -2.707  1.00 92.61           N  
ATOM   3433 HD21 ASN A 213      -7.031 -12.220  -2.973  1.00 92.61           H  
ATOM   3434 HD22 ASN A 213      -8.209 -13.444  -2.495  1.00 92.61           H  
ATOM   3435  OD1 ASN A 213      -5.207 -13.717  -3.233  1.00 92.61           O  
ATOM   3436  N   ILE A 214      -6.714 -18.737  -3.156  1.00 92.50           N  
ATOM   3437  H   ILE A 214      -7.316 -18.384  -3.886  1.00 92.50           H  
ATOM   3438  CA  ILE A 214      -6.859 -20.140  -2.732  1.00 92.50           C  
ATOM   3439  HA  ILE A 214      -7.050 -20.166  -1.660  1.00 92.50           H  
ATOM   3440  C   ILE A 214      -5.551 -20.896  -2.972  1.00 92.50           C  
ATOM   3441  CB  ILE A 214      -8.047 -20.814  -3.456  1.00 92.50           C  
ATOM   3442  HB  ILE A 214      -7.965 -20.615  -4.525  1.00 92.50           H  
ATOM   3443  O   ILE A 214      -5.020 -21.521  -2.053  1.00 92.50           O  
ATOM   3444  CG1 ILE A 214      -9.367 -20.213  -2.931  1.00 92.50           C  
ATOM   3445 HG12 ILE A 214      -9.555 -20.580  -1.922  1.00 92.50           H  
ATOM   3446 HG13 ILE A 214      -9.284 -19.128  -2.864  1.00 92.50           H  
ATOM   3447  CG2 ILE A 214      -8.054 -22.343  -3.246  1.00 92.50           C  
ATOM   3448 HG21 ILE A 214      -8.930 -22.792  -3.715  1.00 92.50           H  
ATOM   3449 HG22 ILE A 214      -7.175 -22.802  -3.698  1.00 92.50           H  
ATOM   3450 HG23 ILE A 214      -8.068 -22.576  -2.182  1.00 92.50           H  
ATOM   3451  CD1 ILE A 214     -10.577 -20.523  -3.813  1.00 92.50           C  
ATOM   3452 HD11 ILE A 214     -11.436 -19.986  -3.410  1.00 92.50           H  
ATOM   3453 HD12 ILE A 214     -10.800 -21.590  -3.813  1.00 92.50           H  
ATOM   3454 HD13 ILE A 214     -10.395 -20.185  -4.833  1.00 92.50           H  
ATOM   3455  N   ILE A 215      -4.988 -20.787  -4.175  1.00 95.90           N  
ATOM   3456  H   ILE A 215      -5.450 -20.226  -4.877  1.00 95.90           H  
ATOM   3457  CA  ILE A 215      -3.752 -21.490  -4.530  1.00 95.90           C  
ATOM   3458  HA  ILE A 215      -3.871 -22.541  -4.268  1.00 95.90           H  
ATOM   3459  C   ILE A 215      -2.571 -20.956  -3.707  1.00 95.90           C  
ATOM   3460  CB  ILE A 215      -3.518 -21.400  -6.052  1.00 95.90           C  
ATOM   3461  HB  ILE A 215      -3.519 -20.348  -6.339  1.00 95.90           H  
ATOM   3462  O   ILE A 215      -1.819 -21.743  -3.131  1.00 95.90           O  
ATOM   3463  CG1 ILE A 215      -4.658 -22.132  -6.805  1.00 95.90           C  
ATOM   3464 HG12 ILE A 215      -5.623 -21.885  -6.363  1.00 95.90           H  
ATOM   3465 HG13 ILE A 215      -4.529 -23.211  -6.711  1.00 95.90           H  
ATOM   3466  CG2 ILE A 215      -2.155 -22.009  -6.431  1.00 95.90           C  
ATOM   3467 HG21 ILE A 215      -2.113 -23.056  -6.131  1.00 95.90           H  
ATOM   3468 HG22 ILE A 215      -1.998 -21.932  -7.507  1.00 95.90           H  
ATOM   3469 HG23 ILE A 215      -1.342 -21.468  -5.946  1.00 95.90           H  
ATOM   3470  CD1 ILE A 215      -4.752 -21.763  -8.287  1.00 95.90           C  
ATOM   3471 HD11 ILE A 215      -3.889 -22.142  -8.833  1.00 95.90           H  
ATOM   3472 HD12 ILE A 215      -4.811 -20.679  -8.390  1.00 95.90           H  
ATOM   3473 HD13 ILE A 215      -5.653 -22.206  -8.712  1.00 95.90           H  
ATOM   3474  N   SER A 216      -2.432 -19.634  -3.584  1.00 93.31           N  
ATOM   3475  H   SER A 216      -3.061 -19.036  -4.101  1.00 93.31           H  
ATOM   3476  CA  SER A 216      -1.369 -18.980  -2.810  1.00 93.31           C  
ATOM   3477  HA  SER A 216      -0.406 -19.349  -3.163  1.00 93.31           H  
ATOM   3478  C   SER A 216      -1.434 -19.268  -1.309  1.00 93.31           C  
ATOM   3479  CB  SER A 216      -1.416 -17.466  -3.030  1.00 93.31           C  
ATOM   3480  HB2 SER A 216      -0.752 -16.970  -2.322  1.00 93.31           H  
ATOM   3481  HB3 SER A 216      -2.432 -17.102  -2.873  1.00 93.31           H  
ATOM   3482  O   SER A 216      -0.399 -19.209  -0.648  1.00 93.31           O  
ATOM   3483  OG  SER A 216      -0.997 -17.155  -4.343  1.00 93.31           O  
ATOM   3484  HG  SER A 216      -0.043 -17.249  -4.403  1.00 93.31           H  
ATOM   3485  N   SER A 217      -2.604 -19.619  -0.761  1.00 88.97           N  
ATOM   3486  H   SER A 217      -3.439 -19.563  -1.327  1.00 88.97           H  
ATOM   3487  CA  SER A 217      -2.733 -20.019   0.649  1.00 88.97           C  
ATOM   3488  HA  SER A 217      -2.234 -19.271   1.265  1.00 88.97           H  
ATOM   3489  C   SER A 217      -2.081 -21.374   0.953  1.00 88.97           C  
ATOM   3490  CB  SER A 217      -4.209 -20.055   1.064  1.00 88.97           C  
ATOM   3491  HB2 SER A 217      -4.264 -20.050   2.152  1.00 88.97           H  
ATOM   3492  HB3 SER A 217      -4.728 -19.172   0.691  1.00 88.97           H  
ATOM   3493  O   SER A 217      -1.699 -21.648   2.089  1.00 88.97           O  
ATOM   3494  OG  SER A 217      -4.850 -21.227   0.599  1.00 88.97           O  
ATOM   3495  HG  SER A 217      -4.939 -21.202  -0.356  1.00 88.97           H  
ATOM   3496  N   SER A 218      -1.955 -22.244  -0.051  1.00 93.98           N  
ATOM   3497  H   SER A 218      -2.286 -21.956  -0.961  1.00 93.98           H  
ATOM   3498  CA  SER A 218      -1.341 -23.570   0.069  1.00 93.98           C  
ATOM   3499  HA  SER A 218      -0.584 -23.557   0.853  1.00 93.98           H  
ATOM   3500  C   SER A 218      -0.655 -23.941  -1.247  1.00 93.98           C  
ATOM   3501  CB  SER A 218      -2.394 -24.608   0.465  1.00 93.98           C  
ATOM   3502  HB2 SER A 218      -1.971 -25.610   0.396  1.00 93.98           H  
ATOM   3503  HB3 SER A 218      -3.249 -24.534  -0.207  1.00 93.98           H  
ATOM   3504  O   SER A 218      -1.121 -24.830  -1.961  1.00 93.98           O  
ATOM   3505  OG  SER A 218      -2.807 -24.388   1.795  1.00 93.98           O  
ATOM   3506  HG  SER A 218      -2.763 -23.446   1.975  1.00 93.98           H  
ATOM   3507  N   PRO A 219       0.452 -23.265  -1.597  1.00 91.89           N  
ATOM   3508  CA  PRO A 219       1.072 -23.375  -2.915  1.00 91.89           C  
ATOM   3509  HA  PRO A 219       0.326 -23.196  -3.689  1.00 91.89           H  
ATOM   3510  C   PRO A 219       1.687 -24.757  -3.157  1.00 91.89           C  
ATOM   3511  CB  PRO A 219       2.117 -22.255  -2.955  1.00 91.89           C  
ATOM   3512  HB2 PRO A 219       2.988 -22.520  -3.555  1.00 91.89           H  
ATOM   3513  HB3 PRO A 219       1.656 -21.346  -3.341  1.00 91.89           H  
ATOM   3514  O   PRO A 219       1.744 -25.198  -4.301  1.00 91.89           O  
ATOM   3515  CG  PRO A 219       2.478 -22.055  -1.481  1.00 91.89           C  
ATOM   3516  HG2 PRO A 219       2.821 -21.044  -1.262  1.00 91.89           H  
ATOM   3517  HG3 PRO A 219       3.220 -22.792  -1.176  1.00 91.89           H  
ATOM   3518  CD  PRO A 219       1.171 -22.325  -0.757  1.00 91.89           C  
ATOM   3519  HD2 PRO A 219       0.600 -21.400  -0.674  1.00 91.89           H  
ATOM   3520  HD3 PRO A 219       1.371 -22.734   0.233  1.00 91.89           H  
ATOM   3521  N   SER A 220       2.100 -25.462  -2.098  1.00 93.89           N  
ATOM   3522  H   SER A 220       2.037 -25.050  -1.178  1.00 93.89           H  
ATOM   3523  CA  SER A 220       2.623 -26.829  -2.182  1.00 93.89           C  
ATOM   3524  HA  SER A 220       3.348 -26.863  -2.995  1.00 93.89           H  
ATOM   3525  C   SER A 220       1.556 -27.881  -2.485  1.00 93.89           C  
ATOM   3526  CB  SER A 220       3.350 -27.203  -0.890  1.00 93.89           C  
ATOM   3527  HB2 SER A 220       4.203 -26.540  -0.745  1.00 93.89           H  
ATOM   3528  HB3 SER A 220       3.713 -28.228  -0.966  1.00 93.89           H  
ATOM   3529  O   SER A 220       1.884 -28.954  -2.991  1.00 93.89           O  
ATOM   3530  OG  SER A 220       2.466 -27.087   0.212  1.00 93.89           O  
ATOM   3531  HG  SER A 220       2.826 -27.599   0.940  1.00 93.89           H  
ATOM   3532  N   ARG A 221       0.276 -27.592  -2.213  1.00 95.00           N  
ATOM   3533  H   ARG A 221       0.053 -26.663  -1.885  1.00 95.00           H  
ATOM   3534  CA  ARG A 221      -0.819 -28.508  -2.535  1.00 95.00           C  
ATOM   3535  HA  ARG A 221      -0.552 -29.491  -2.147  1.00 95.00           H  
ATOM   3536  C   ARG A 221      -0.949 -28.630  -4.051  1.00 95.00           C  
ATOM   3537  CB  ARG A 221      -2.116 -28.052  -1.846  1.00 95.00           C  
ATOM   3538  HB2 ARG A 221      -1.958 -28.062  -0.768  1.00 95.00           H  
ATOM   3539  HB3 ARG A 221      -2.346 -27.031  -2.150  1.00 95.00           H  
ATOM   3540  O   ARG A 221      -0.882 -27.638  -4.780  1.00 95.00           O  
ATOM   3541  CG  ARG A 221      -3.322 -28.940  -2.188  1.00 95.00           C  
ATOM   3542  HG2 ARG A 221      -3.573 -28.814  -3.241  1.00 95.00           H  
ATOM   3543  HG3 ARG A 221      -3.073 -29.985  -2.001  1.00 95.00           H  
ATOM   3544  CD  ARG A 221      -4.539 -28.557  -1.344  1.00 95.00           C  
ATOM   3545  HD2 ARG A 221      -4.710 -27.485  -1.439  1.00 95.00           H  
ATOM   3546  HD3 ARG A 221      -4.329 -28.785  -0.299  1.00 95.00           H  
ATOM   3547  NE  ARG A 221      -5.745 -29.285  -1.780  1.00 95.00           N  
ATOM   3548  HE  ARG A 221      -5.668 -29.855  -2.610  1.00 95.00           H  
ATOM   3549  NH1 ARG A 221      -7.197 -28.429  -0.220  1.00 95.00           N  
ATOM   3550 HH11 ARG A 221      -6.475 -27.790   0.081  1.00 95.00           H  
ATOM   3551 HH12 ARG A 221      -8.132 -28.370   0.159  1.00 95.00           H  
ATOM   3552  NH2 ARG A 221      -7.924 -29.929  -1.710  1.00 95.00           N  
ATOM   3553 HH21 ARG A 221      -7.786 -30.484  -2.542  1.00 95.00           H  
ATOM   3554 HH22 ARG A 221      -8.856 -29.861  -1.326  1.00 95.00           H  
ATOM   3555  CZ  ARG A 221      -6.946 -29.210  -1.235  1.00 95.00           C  
ATOM   3556  N   GLN A 222      -1.157 -29.858  -4.517  1.00 93.94           N  
ATOM   3557  H   GLN A 222      -1.155 -30.630  -3.865  1.00 93.94           H  
ATOM   3558  CA  GLN A 222      -1.429 -30.149  -5.922  1.00 93.94           C  
ATOM   3559  HA  GLN A 222      -0.833 -29.474  -6.536  1.00 93.94           H  
ATOM   3560  C   GLN A 222      -2.894 -29.846  -6.247  1.00 93.94           C  
ATOM   3561  CB  GLN A 222      -1.029 -31.595  -6.267  1.00 93.94           C  
ATOM   3562  HB2 GLN A 222      -1.606 -32.274  -5.639  1.00 93.94           H  
ATOM   3563  HB3 GLN A 222      -1.298 -31.795  -7.304  1.00 93.94           H  
ATOM   3564  O   GLN A 222      -3.723 -30.750  -6.320  1.00 93.94           O  
ATOM   3565  CG  GLN A 222       0.464 -31.930  -6.085  1.00 93.94           C  
ATOM   3566  HG2 GLN A 222       0.783 -31.683  -5.072  1.00 93.94           H  
ATOM   3567  HG3 GLN A 222       0.575 -33.008  -6.202  1.00 93.94           H  
ATOM   3568  CD  GLN A 222       1.409 -31.244  -7.075  1.00 93.94           C  
ATOM   3569  NE2 GLN A 222       2.471 -31.897  -7.486  1.00 93.94           N  
ATOM   3570 HE21 GLN A 222       3.156 -31.395  -8.033  1.00 93.94           H  
ATOM   3571 HE22 GLN A 222       2.731 -32.788  -7.089  1.00 93.94           H  
ATOM   3572  OE1 GLN A 222       1.243 -30.100  -7.473  1.00 93.94           O  
ATOM   3573  N   TRP A 223      -3.220 -28.561  -6.373  1.00 95.08           N  
ATOM   3574  H   TRP A 223      -2.490 -27.869  -6.285  1.00 95.08           H  
ATOM   3575  CA  TRP A 223      -4.578 -28.116  -6.668  1.00 95.08           C  
ATOM   3576  HA  TRP A 223      -5.258 -28.562  -5.942  1.00 95.08           H  
ATOM   3577  C   TRP A 223      -5.023 -28.562  -8.058  1.00 95.08           C  
ATOM   3578  CB  TRP A 223      -4.680 -26.592  -6.550  1.00 95.08           C  
ATOM   3579  HB2 TRP A 223      -3.956 -26.122  -7.215  1.00 95.08           H  
ATOM   3580  HB3 TRP A 223      -5.669 -26.291  -6.895  1.00 95.08           H  
ATOM   3581  O   TRP A 223      -4.329 -28.340  -9.054  1.00 95.08           O  
ATOM   3582  CG  TRP A 223      -4.515 -26.051  -5.168  1.00 95.08           C  
ATOM   3583  CD1 TRP A 223      -3.403 -25.487  -4.646  1.00 95.08           C  
ATOM   3584  HD1 TRP A 223      -2.459 -25.372  -5.157  1.00 95.08           H  
ATOM   3585  CD2 TRP A 223      -5.515 -26.013  -4.110  1.00 95.08           C  
ATOM   3586  CE2 TRP A 223      -4.955 -25.351  -2.977  1.00 95.08           C  
ATOM   3587  CE3 TRP A 223      -6.848 -26.460  -4.008  1.00 95.08           C  
ATOM   3588  HE3 TRP A 223      -7.305 -26.943  -4.859  1.00 95.08           H  
ATOM   3589  NE1 TRP A 223      -3.659 -25.069  -3.356  1.00 95.08           N  
ATOM   3590  HE1 TRP A 223      -2.951 -24.637  -2.779  1.00 95.08           H  
ATOM   3591  CH2 TRP A 223      -7.030 -25.562  -1.746  1.00 95.08           C  
ATOM   3592  HH2 TRP A 223      -7.632 -25.340  -0.877  1.00 95.08           H  
ATOM   3593  CZ2 TRP A 223      -5.697 -25.119  -1.809  1.00 95.08           C  
ATOM   3594  HZ2 TRP A 223      -5.272 -24.556  -0.991  1.00 95.08           H  
ATOM   3595  CZ3 TRP A 223      -7.600 -26.239  -2.839  1.00 95.08           C  
ATOM   3596  HZ3 TRP A 223      -8.635 -26.545  -2.803  1.00 95.08           H  
ATOM   3597  N   LYS A 224      -6.224 -29.129  -8.134  1.00 96.06           N  
ATOM   3598  H   LYS A 224      -6.677 -29.402  -7.273  1.00 96.06           H  
ATOM   3599  CA  LYS A 224      -6.940 -29.370  -9.388  1.00 96.06           C  
ATOM   3600  HA  LYS A 224      -6.247 -29.262 -10.222  1.00 96.06           H  
ATOM   3601  C   LYS A 224      -8.043 -28.335  -9.579  1.00 96.06           C  
ATOM   3602  CB  LYS A 224      -7.491 -30.802  -9.393  1.00 96.06           C  
ATOM   3603  HB2 LYS A 224      -8.064 -30.965 -10.305  1.00 96.06           H  
ATOM   3604  HB3 LYS A 224      -8.160 -30.931  -8.542  1.00 96.06           H  
ATOM   3605  O   LYS A 224      -8.525 -27.726  -8.625  1.00 96.06           O  
ATOM   3606  CG  LYS A 224      -6.368 -31.848  -9.318  1.00 96.06           C  
ATOM   3607  HG2 LYS A 224      -5.784 -31.703  -8.410  1.00 96.06           H  
ATOM   3608  HG3 LYS A 224      -5.713 -31.740 -10.183  1.00 96.06           H  
ATOM   3609  CD  LYS A 224      -6.963 -33.257  -9.295  1.00 96.06           C  
ATOM   3610  HD2 LYS A 224      -7.531 -33.429 -10.210  1.00 96.06           H  
ATOM   3611  HD3 LYS A 224      -7.632 -33.338  -8.439  1.00 96.06           H  
ATOM   3612  CE  LYS A 224      -5.840 -34.291  -9.170  1.00 96.06           C  
ATOM   3613  HE2 LYS A 224      -5.182 -34.205 -10.034  1.00 96.06           H  
ATOM   3614  HE3 LYS A 224      -5.259 -34.051  -8.279  1.00 96.06           H  
ATOM   3615  NZ  LYS A 224      -6.389 -35.665  -9.064  1.00 96.06           N  
ATOM   3616  HZ1 LYS A 224      -6.932 -35.901  -9.883  1.00 96.06           H  
ATOM   3617  HZ2 LYS A 224      -5.647 -36.341  -8.955  1.00 96.06           H  
ATOM   3618  HZ3 LYS A 224      -6.994 -35.729  -8.258  1.00 96.06           H  
ATOM   3619  N   LEU A 225      -8.496 -28.193 -10.826  1.00 96.87           N  
ATOM   3620  H   LEU A 225      -8.018 -28.687 -11.567  1.00 96.87           H  
ATOM   3621  CA  LEU A 225      -9.650 -27.355 -11.158  1.00 96.87           C  
ATOM   3622  HA  LEU A 225      -9.409 -26.324 -10.896  1.00 96.87           H  
ATOM   3623  C   LEU A 225     -10.892 -27.760 -10.346  1.00 96.87           C  
ATOM   3624  CB  LEU A 225      -9.918 -27.452 -12.673  1.00 96.87           C  
ATOM   3625  HB2 LEU A 225      -9.036 -27.104 -13.210  1.00 96.87           H  
ATOM   3626  HB3 LEU A 225     -10.077 -28.501 -12.924  1.00 96.87           H  
ATOM   3627  O   LEU A 225     -11.621 -26.882  -9.902  1.00 96.87           O  
ATOM   3628  CG  LEU A 225     -11.145 -26.649 -13.153  1.00 96.87           C  
ATOM   3629  HG  LEU A 225     -12.028 -26.928 -12.577  1.00 96.87           H  
ATOM   3630  CD1 LEU A 225     -10.933 -25.143 -13.046  1.00 96.87           C  
ATOM   3631 HD11 LEU A 225     -11.849 -24.626 -13.332  1.00 96.87           H  
ATOM   3632 HD12 LEU A 225     -10.682 -24.866 -12.022  1.00 96.87           H  
ATOM   3633 HD13 LEU A 225     -10.128 -24.843 -13.717  1.00 96.87           H  
ATOM   3634  CD2 LEU A 225     -11.435 -26.963 -14.621  1.00 96.87           C  
ATOM   3635 HD21 LEU A 225     -10.584 -26.680 -15.241  1.00 96.87           H  
ATOM   3636 HD22 LEU A 225     -12.320 -26.413 -14.940  1.00 96.87           H  
ATOM   3637 HD23 LEU A 225     -11.629 -28.030 -14.734  1.00 96.87           H  
ATOM   3638  N   THR A 226     -11.112 -29.065 -10.145  1.00 95.65           N  
ATOM   3639  H   THR A 226     -10.432 -29.733 -10.481  1.00 95.65           H  
ATOM   3640  CA  THR A 226     -12.203 -29.616  -9.320  1.00 95.65           C  
ATOM   3641  HA  THR A 226     -13.171 -29.294  -9.704  1.00 95.65           H  
ATOM   3642  C   THR A 226     -12.131 -29.115  -7.887  1.00 95.65           C  
ATOM   3643  CB  THR A 226     -12.173 -31.155  -9.313  1.00 95.65           C  
ATOM   3644  HB  THR A 226     -12.838 -31.535  -8.539  1.00 95.65           H  
ATOM   3645  O   THR A 226     -13.106 -28.572  -7.390  1.00 95.65           O  
ATOM   3646  CG2 THR A 226     -12.607 -31.733 -10.660  1.00 95.65           C  
ATOM   3647 HG21 THR A 226     -13.673 -31.550 -10.795  1.00 95.65           H  
ATOM   3648 HG22 THR A 226     -12.449 -32.812 -10.653  1.00 95.65           H  
ATOM   3649 HG23 THR A 226     -12.035 -31.290 -11.476  1.00 95.65           H  
ATOM   3650  OG1 THR A 226     -10.858 -31.626  -9.076  1.00 95.65           O  
ATOM   3651  HG1 THR A 226     -10.780 -31.767  -8.130  1.00 95.65           H  
ATOM   3652  N   ASP A 227     -10.951 -29.193  -7.269  1.00 94.86           N  
ATOM   3653  H   ASP A 227     -10.190 -29.665  -7.736  1.00 94.86           H  
ATOM   3654  CA  ASP A 227     -10.763 -28.822  -5.867  1.00 94.86           C  
ATOM   3655  HA  ASP A 227     -11.412 -29.438  -5.245  1.00 94.86           H  
ATOM   3656  C   ASP A 227     -11.111 -27.351  -5.631  1.00 94.86           C  
ATOM   3657  CB  ASP A 227      -9.300 -29.032  -5.448  1.00 94.86           C  
ATOM   3658  HB2 ASP A 227      -9.216 -28.855  -4.376  1.00 94.86           H  
ATOM   3659  HB3 ASP A 227      -8.691 -28.285  -5.956  1.00 94.86           H  
ATOM   3660  O   ASP A 227     -11.762 -27.014  -4.646  1.00 94.86           O  
ATOM   3661  CG  ASP A 227      -8.702 -30.401  -5.762  1.00 94.86           C  
ATOM   3662  OD1 ASP A 227      -9.447 -31.390  -5.913  1.00 94.86           O  
ATOM   3663  OD2 ASP A 227      -7.456 -30.433  -5.878  1.00 94.86           O  
ATOM   3664  N   VAL A 228     -10.678 -26.467  -6.537  1.00 94.74           N  
ATOM   3665  H   VAL A 228     -10.149 -26.815  -7.324  1.00 94.74           H  
ATOM   3666  CA  VAL A 228     -10.965 -25.034  -6.425  1.00 94.74           C  
ATOM   3667  HA  VAL A 228     -10.818 -24.736  -5.387  1.00 94.74           H  
ATOM   3668  C   VAL A 228     -12.422 -24.730  -6.746  1.00 94.74           C  
ATOM   3669  CB  VAL A 228     -10.010 -24.197  -7.291  1.00 94.74           C  
ATOM   3670  HB  VAL A 228     -10.060 -24.525  -8.330  1.00 94.74           H  
ATOM   3671  O   VAL A 228     -13.011 -23.896  -6.064  1.00 94.74           O  
ATOM   3672  CG1 VAL A 228     -10.361 -22.707  -7.232  1.00 94.74           C  
ATOM   3673 HG11 VAL A 228     -10.387 -22.371  -6.195  1.00 94.74           H  
ATOM   3674 HG12 VAL A 228      -9.612 -22.133  -7.778  1.00 94.74           H  
ATOM   3675 HG13 VAL A 228     -11.331 -22.522  -7.694  1.00 94.74           H  
ATOM   3676  CG2 VAL A 228      -8.574 -24.369  -6.774  1.00 94.74           C  
ATOM   3677 HG21 VAL A 228      -7.923 -23.591  -7.173  1.00 94.74           H  
ATOM   3678 HG22 VAL A 228      -8.557 -24.289  -5.688  1.00 94.74           H  
ATOM   3679 HG23 VAL A 228      -8.192 -25.349  -7.061  1.00 94.74           H  
ATOM   3680  N   ALA A 229     -13.008 -25.399  -7.743  1.00 90.66           N  
ATOM   3681  H   ALA A 229     -12.483 -26.115  -8.225  1.00 90.66           H  
ATOM   3682  CA  ALA A 229     -14.417 -25.244  -8.093  1.00 90.66           C  
ATOM   3683  HA  ALA A 229     -14.604 -24.199  -8.341  1.00 90.66           H  
ATOM   3684  C   ALA A 229     -15.321 -25.592  -6.898  1.00 90.66           C  
ATOM   3685  CB  ALA A 229     -14.701 -26.098  -9.337  1.00 90.66           C  
ATOM   3686  HB1 ALA A 229     -14.710 -27.155  -9.073  1.00 90.66           H  
ATOM   3687  HB2 ALA A 229     -15.664 -25.823  -9.767  1.00 90.66           H  
ATOM   3688  HB3 ALA A 229     -13.944 -25.919 -10.101  1.00 90.66           H  
ATOM   3689  O   ALA A 229     -16.164 -24.777  -6.517  1.00 90.66           O  
ATOM   3690  N   ASP A 230     -15.052 -26.719  -6.235  1.00 87.52           N  
ATOM   3691  H   ASP A 230     -14.384 -27.367  -6.626  1.00 87.52           H  
ATOM   3692  CA  ASP A 230     -15.761 -27.138  -5.025  1.00 87.52           C  
ATOM   3693  HA  ASP A 230     -16.830 -27.184  -5.236  1.00 87.52           H  
ATOM   3694  C   ASP A 230     -15.551 -26.137  -3.880  1.00 87.52           C  
ATOM   3695  CB  ASP A 230     -15.290 -28.542  -4.606  1.00 87.52           C  
ATOM   3696  HB2 ASP A 230     -14.209 -28.527  -4.462  1.00 87.52           H  
ATOM   3697  HB3 ASP A 230     -15.750 -28.788  -3.649  1.00 87.52           H  
ATOM   3698  O   ASP A 230     -16.505 -25.756  -3.203  1.00 87.52           O  
ATOM   3699  CG  ASP A 230     -15.652 -29.652  -5.604  1.00 87.52           C  
ATOM   3700  OD1 ASP A 230     -16.575 -29.445  -6.426  1.00 87.52           O  
ATOM   3701  OD2 ASP A 230     -14.998 -30.716  -5.531  1.00 87.52           O  
ATOM   3702  N   HIS A 231     -14.321 -25.633  -3.705  1.00 83.69           N  
ATOM   3703  H   HIS A 231     -13.575 -25.996  -4.281  1.00 83.69           H  
ATOM   3704  CA  HIS A 231     -13.991 -24.677  -2.642  1.00 83.69           C  
ATOM   3705  HA  HIS A 231     -14.292 -25.124  -1.695  1.00 83.69           H  
ATOM   3706  C   HIS A 231     -14.734 -23.337  -2.758  1.00 83.69           C  
ATOM   3707  CB  HIS A 231     -12.474 -24.439  -2.621  1.00 83.69           C  
ATOM   3708  HB2 HIS A 231     -12.205 -23.669  -3.344  1.00 83.69           H  
ATOM   3709  HB3 HIS A 231     -11.958 -25.358  -2.900  1.00 83.69           H  
ATOM   3710  O   HIS A 231     -14.952 -22.663  -1.752  1.00 83.69           O  
ATOM   3711  CG  HIS A 231     -11.959 -24.077  -1.257  1.00 83.69           C  
ATOM   3712  CD2 HIS A 231     -11.449 -22.878  -0.843  1.00 83.69           C  
ATOM   3713  HD2 HIS A 231     -11.363 -21.984  -1.444  1.00 83.69           H  
ATOM   3714  ND1 HIS A 231     -11.911 -24.933  -0.183  1.00 83.69           N  
ATOM   3715  HD1 HIS A 231     -12.308 -25.862  -0.157  1.00 83.69           H  
ATOM   3716  CE1 HIS A 231     -11.383 -24.267   0.855  1.00 83.69           C  
ATOM   3717  HE1 HIS A 231     -11.255 -24.665   1.851  1.00 83.69           H  
ATOM   3718  NE2 HIS A 231     -11.064 -23.015   0.495  1.00 83.69           N  
ATOM   3719  N   ILE A 232     -15.123 -22.943  -3.974  1.00 84.53           N  
ATOM   3720  H   ILE A 232     -14.890 -23.539  -4.755  1.00 84.53           H  
ATOM   3721  CA  ILE A 232     -15.906 -21.724  -4.233  1.00 84.53           C  
ATOM   3722  HA  ILE A 232     -15.969 -21.160  -3.302  1.00 84.53           H  
ATOM   3723  C   ILE A 232     -17.364 -22.016  -4.610  1.00 84.53           C  
ATOM   3724  CB  ILE A 232     -15.203 -20.802  -5.250  1.00 84.53           C  
ATOM   3725  HB  ILE A 232     -15.754 -19.862  -5.277  1.00 84.53           H  
ATOM   3726  O   ILE A 232     -18.052 -21.113  -5.092  1.00 84.53           O  
ATOM   3727  CG1 ILE A 232     -15.245 -21.409  -6.666  1.00 84.53           C  
ATOM   3728 HG12 ILE A 232     -16.284 -21.537  -6.969  1.00 84.53           H  
ATOM   3729 HG13 ILE A 232     -14.782 -22.395  -6.676  1.00 84.53           H  
ATOM   3730  CG2 ILE A 232     -13.777 -20.467  -4.786  1.00 84.53           C  
ATOM   3731 HG21 ILE A 232     -13.359 -19.658  -5.384  1.00 84.53           H  
ATOM   3732 HG22 ILE A 232     -13.798 -20.161  -3.740  1.00 84.53           H  
ATOM   3733 HG23 ILE A 232     -13.144 -21.349  -4.887  1.00 84.53           H  
ATOM   3734  CD1 ILE A 232     -14.579 -20.542  -7.725  1.00 84.53           C  
ATOM   3735 HD11 ILE A 232     -13.496 -20.541  -7.600  1.00 84.53           H  
ATOM   3736 HD12 ILE A 232     -14.831 -20.964  -8.698  1.00 84.53           H  
ATOM   3737 HD13 ILE A 232     -14.966 -19.525  -7.659  1.00 84.53           H  
ATOM   3738  N   PHE A 233     -17.831 -23.251  -4.398  1.00 85.92           N  
ATOM   3739  H   PHE A 233     -17.204 -23.930  -3.989  1.00 85.92           H  
ATOM   3740  CA  PHE A 233     -19.201 -23.703  -4.662  1.00 85.92           C  
ATOM   3741  HA  PHE A 233     -19.200 -24.784  -4.518  1.00 85.92           H  
ATOM   3742  C   PHE A 233     -19.662 -23.473  -6.112  1.00 85.92           C  
ATOM   3743  CB  PHE A 233     -20.160 -23.115  -3.615  1.00 85.92           C  
ATOM   3744  HB2 PHE A 233     -20.247 -22.040  -3.772  1.00 85.92           H  
ATOM   3745  HB3 PHE A 233     -21.150 -23.545  -3.769  1.00 85.92           H  
ATOM   3746  O   PHE A 233     -20.740 -22.934  -6.374  1.00 85.92           O  
ATOM   3747  CG  PHE A 233     -19.745 -23.372  -2.181  1.00 85.92           C  
ATOM   3748  CD1 PHE A 233     -20.081 -24.589  -1.562  1.00 85.92           C  
ATOM   3749  HD1 PHE A 233     -20.630 -25.342  -2.108  1.00 85.92           H  
ATOM   3750  CD2 PHE A 233     -19.008 -22.404  -1.471  1.00 85.92           C  
ATOM   3751  HD2 PHE A 233     -18.733 -21.476  -1.950  1.00 85.92           H  
ATOM   3752  CE1 PHE A 233     -19.693 -24.834  -0.233  1.00 85.92           C  
ATOM   3753  HE1 PHE A 233     -19.945 -25.773   0.237  1.00 85.92           H  
ATOM   3754  CE2 PHE A 233     -18.613 -22.653  -0.145  1.00 85.92           C  
ATOM   3755  HE2 PHE A 233     -18.030 -21.919   0.392  1.00 85.92           H  
ATOM   3756  CZ  PHE A 233     -18.960 -23.866   0.475  1.00 85.92           C  
ATOM   3757  HZ  PHE A 233     -18.649 -24.062   1.491  1.00 85.92           H  
ATOM   3758  N   MET A 234     -18.834 -23.866  -7.080  1.00 84.52           N  
ATOM   3759  H   MET A 234     -17.970 -24.316  -6.812  1.00 84.52           H  
ATOM   3760  CA  MET A 234     -19.097 -23.707  -8.510  1.00 84.52           C  
ATOM   3761  HA  MET A 234     -20.156 -23.491  -8.655  1.00 84.52           H  
ATOM   3762  C   MET A 234     -18.773 -25.000  -9.264  1.00 84.52           C  
ATOM   3763  CB  MET A 234     -18.274 -22.510  -9.009  1.00 84.52           C  
ATOM   3764  HB2 MET A 234     -17.217 -22.773  -9.029  1.00 84.52           H  
ATOM   3765  HB3 MET A 234     -18.412 -21.690  -8.304  1.00 84.52           H  
ATOM   3766  O   MET A 234     -17.869 -25.730  -8.883  1.00 84.52           O  
ATOM   3767  CG  MET A 234     -18.712 -22.038 -10.396  1.00 84.52           C  
ATOM   3768  HG2 MET A 234     -19.789 -21.871 -10.386  1.00 84.52           H  
ATOM   3769  HG3 MET A 234     -18.488 -22.846 -11.092  1.00 84.52           H  
ATOM   3770  SD  MET A 234     -17.901 -20.538 -11.024  1.00 84.52           S  
ATOM   3771  CE  MET A 234     -18.342 -19.329  -9.749  1.00 84.52           C  
ATOM   3772  HE1 MET A 234     -17.848 -19.590  -8.813  1.00 84.52           H  
ATOM   3773  HE2 MET A 234     -18.001 -18.339 -10.053  1.00 84.52           H  
ATOM   3774  HE3 MET A 234     -19.421 -19.327  -9.594  1.00 84.52           H  
ATOM   3775  N   SER A 235     -19.464 -25.292 -10.371  1.00 88.73           N  
ATOM   3776  H   SER A 235     -20.222 -24.693 -10.665  1.00 88.73           H  
ATOM   3777  CA  SER A 235     -19.056 -26.413 -11.229  1.00 88.73           C  
ATOM   3778  HA  SER A 235     -18.893 -27.278 -10.587  1.00 88.73           H  
ATOM   3779  C   SER A 235     -17.736 -26.110 -11.946  1.00 88.73           C  
ATOM   3780  CB  SER A 235     -20.148 -26.797 -12.234  1.00 88.73           C  
ATOM   3781  HB2 SER A 235     -19.902 -27.773 -12.654  1.00 88.73           H  
ATOM   3782  HB3 SER A 235     -21.107 -26.877 -11.723  1.00 88.73           H  
ATOM   3783  O   SER A 235     -17.440 -24.958 -12.280  1.00 88.73           O  
ATOM   3784  OG  SER A 235     -20.242 -25.860 -13.296  1.00 88.73           O  
ATOM   3785  HG  SER A 235     -20.393 -26.357 -14.104  1.00 88.73           H  
ATOM   3786  N   THR A 236     -16.969 -27.149 -12.279  1.00 92.74           N  
ATOM   3787  H   THR A 236     -17.225 -28.072 -11.957  1.00 92.74           H  
ATOM   3788  CA  THR A 236     -15.728 -27.009 -13.063  1.00 92.74           C  
ATOM   3789  HA  THR A 236     -15.027 -26.386 -12.508  1.00 92.74           H  
ATOM   3790  C   THR A 236     -15.959 -26.345 -14.419  1.00 92.74           C  
ATOM   3791  CB  THR A 236     -15.080 -28.373 -13.317  1.00 92.74           C  
ATOM   3792  HB  THR A 236     -14.255 -28.254 -14.019  1.00 92.74           H  
ATOM   3793  O   THR A 236     -15.161 -25.505 -14.836  1.00 92.74           O  
ATOM   3794  CG2 THR A 236     -14.534 -28.983 -12.037  1.00 92.74           C  
ATOM   3795 HG21 THR A 236     -15.340 -29.230 -11.346  1.00 92.74           H  
ATOM   3796 HG22 THR A 236     -13.863 -28.270 -11.558  1.00 92.74           H  
ATOM   3797 HG23 THR A 236     -13.972 -29.883 -12.289  1.00 92.74           H  
ATOM   3798  OG1 THR A 236     -16.025 -29.273 -13.852  1.00 92.74           O  
ATOM   3799  HG1 THR A 236     -15.734 -30.164 -13.645  1.00 92.74           H  
ATOM   3800  N   SER A 237     -17.066 -26.674 -15.094  1.00 91.81           N  
ATOM   3801  H   SER A 237     -17.657 -27.394 -14.703  1.00 91.81           H  
ATOM   3802  CA  SER A 237     -17.469 -26.064 -16.365  1.00 91.81           C  
ATOM   3803  HA  SER A 237     -16.656 -26.180 -17.082  1.00 91.81           H  
ATOM   3804  C   SER A 237     -17.738 -24.565 -16.225  1.00 91.81           C  
ATOM   3805  CB  SER A 237     -18.703 -26.786 -16.926  1.00 91.81           C  
ATOM   3806  HB2 SER A 237     -19.068 -26.250 -17.803  1.00 91.81           H  
ATOM   3807  HB3 SER A 237     -18.410 -27.789 -17.234  1.00 91.81           H  
ATOM   3808  O   SER A 237     -17.262 -23.774 -17.041  1.00 91.81           O  
ATOM   3809  OG  SER A 237     -19.744 -26.892 -15.964  1.00 91.81           O  
ATOM   3810  HG  SER A 237     -20.472 -27.358 -16.383  1.00 91.81           H  
ATOM   3811  N   THR A 238     -18.436 -24.160 -15.163  1.00 86.92           N  
ATOM   3812  H   THR A 238     -18.770 -24.854 -14.510  1.00 86.92           H  
ATOM   3813  CA  THR A 238     -18.744 -22.748 -14.903  1.00 86.92           C  
ATOM   3814  HA  THR A 238     -19.131 -22.302 -15.819  1.00 86.92           H  
ATOM   3815  C   THR A 238     -17.488 -21.977 -14.518  1.00 86.92           C  
ATOM   3816  CB  THR A 238     -19.817 -22.598 -13.818  1.00 86.92           C  
ATOM   3817  HB  THR A 238     -19.439 -22.983 -12.871  1.00 86.92           H  
ATOM   3818  O   THR A 238     -17.267 -20.893 -15.055  1.00 86.92           O  
ATOM   3819  CG2 THR A 238     -20.281 -21.151 -13.647  1.00 86.92           C  
ATOM   3820 HG21 THR A 238     -19.439 -20.511 -13.384  1.00 86.92           H  
ATOM   3821 HG22 THR A 238     -20.722 -20.795 -14.578  1.00 86.92           H  
ATOM   3822 HG23 THR A 238     -21.026 -21.104 -12.853  1.00 86.92           H  
ATOM   3823  OG1 THR A 238     -20.963 -23.330 -14.168  1.00 86.92           O  
ATOM   3824  HG1 THR A 238     -20.851 -24.212 -13.807  1.00 86.92           H  
ATOM   3825  N   LEU A 239     -16.633 -22.546 -13.661  1.00 93.80           N  
ATOM   3826  H   LEU A 239     -16.878 -23.429 -13.238  1.00 93.80           H  
ATOM   3827  CA  LEU A 239     -15.362 -21.929 -13.282  1.00 93.80           C  
ATOM   3828  HA  LEU A 239     -15.571 -20.951 -12.848  1.00 93.80           H  
ATOM   3829  C   LEU A 239     -14.476 -21.703 -14.510  1.00 93.80           C  
ATOM   3830  CB  LEU A 239     -14.669 -22.808 -12.221  1.00 93.80           C  
ATOM   3831  HB2 LEU A 239     -15.311 -22.859 -11.341  1.00 93.80           H  
ATOM   3832  HB3 LEU A 239     -14.555 -23.820 -12.609  1.00 93.80           H  
ATOM   3833  O   LEU A 239     -13.985 -20.597 -14.725  1.00 93.80           O  
ATOM   3834  CG  LEU A 239     -13.279 -22.292 -11.794  1.00 93.80           C  
ATOM   3835  HG  LEU A 239     -12.593 -22.360 -12.638  1.00 93.80           H  
ATOM   3836  CD1 LEU A 239     -13.334 -20.843 -11.322  1.00 93.80           C  
ATOM   3837 HD11 LEU A 239     -13.437 -20.185 -12.185  1.00 93.80           H  
ATOM   3838 HD12 LEU A 239     -14.195 -20.688 -10.673  1.00 93.80           H  
ATOM   3839 HD13 LEU A 239     -12.418 -20.577 -10.794  1.00 93.80           H  
ATOM   3840  CD2 LEU A 239     -12.713 -23.140 -10.659  1.00 93.80           C  
ATOM   3841 HD21 LEU A 239     -13.316 -23.008  -9.761  1.00 93.80           H  
ATOM   3842 HD22 LEU A 239     -12.713 -24.193 -10.939  1.00 93.80           H  
ATOM   3843 HD23 LEU A 239     -11.689 -22.834 -10.443  1.00 93.80           H  
ATOM   3844  N   LYS A 240     -14.322 -22.727 -15.358  1.00 94.72           N  
ATOM   3845  H   LYS A 240     -14.761 -23.607 -15.126  1.00 94.72           H  
ATOM   3846  CA  LYS A 240     -13.513 -22.633 -16.578  1.00 94.72           C  
ATOM   3847  HA  LYS A 240     -12.504 -22.335 -16.294  1.00 94.72           H  
ATOM   3848  C   LYS A 240     -14.031 -21.542 -17.521  1.00 94.72           C  
ATOM   3849  CB  LYS A 240     -13.463 -24.013 -17.250  1.00 94.72           C  
ATOM   3850  HB2 LYS A 240     -14.430 -24.238 -17.701  1.00 94.72           H  
ATOM   3851  HB3 LYS A 240     -13.256 -24.763 -16.487  1.00 94.72           H  
ATOM   3852  O   LYS A 240     -13.226 -20.774 -18.038  1.00 94.72           O  
ATOM   3853  CG  LYS A 240     -12.355 -24.102 -18.308  1.00 94.72           C  
ATOM   3854  HG2 LYS A 240     -11.396 -23.885 -17.838  1.00 94.72           H  
ATOM   3855  HG3 LYS A 240     -12.538 -23.370 -19.095  1.00 94.72           H  
ATOM   3856  CD  LYS A 240     -12.314 -25.507 -18.923  1.00 94.72           C  
ATOM   3857  HD2 LYS A 240     -13.257 -25.693 -19.439  1.00 94.72           H  
ATOM   3858  HD3 LYS A 240     -12.188 -26.244 -18.131  1.00 94.72           H  
ATOM   3859  CE  LYS A 240     -11.149 -25.611 -19.914  1.00 94.72           C  
ATOM   3860  HE2 LYS A 240     -10.216 -25.442 -19.375  1.00 94.72           H  
ATOM   3861  HE3 LYS A 240     -11.252 -24.814 -20.650  1.00 94.72           H  
ATOM   3862  NZ  LYS A 240     -11.119 -26.930 -20.597  1.00 94.72           N  
ATOM   3863  HZ1 LYS A 240     -11.017 -27.683 -19.932  1.00 94.72           H  
ATOM   3864  HZ2 LYS A 240     -10.350 -26.970 -21.250  1.00 94.72           H  
ATOM   3865  HZ3 LYS A 240     -11.971 -27.074 -21.121  1.00 94.72           H  
ATOM   3866  N   ARG A 241     -15.354 -21.447 -17.708  1.00 94.22           N  
ATOM   3867  H   ARG A 241     -15.947 -22.124 -17.249  1.00 94.22           H  
ATOM   3868  CA  ARG A 241     -15.980 -20.414 -18.548  1.00 94.22           C  
ATOM   3869  HA  ARG A 241     -15.495 -20.412 -19.524  1.00 94.22           H  
ATOM   3870  C   ARG A 241     -15.766 -19.007 -17.986  1.00 94.22           C  
ATOM   3871  CB  ARG A 241     -17.469 -20.734 -18.744  1.00 94.22           C  
ATOM   3872  HB2 ARG A 241     -17.562 -21.724 -19.191  1.00 94.22           H  
ATOM   3873  HB3 ARG A 241     -17.968 -20.741 -17.775  1.00 94.22           H  
ATOM   3874  O   ARG A 241     -15.308 -18.140 -18.716  1.00 94.22           O  
ATOM   3875  CG  ARG A 241     -18.142 -19.703 -19.664  1.00 94.22           C  
ATOM   3876  HG2 ARG A 241     -17.595 -19.651 -20.605  1.00 94.22           H  
ATOM   3877  HG3 ARG A 241     -18.110 -18.718 -19.197  1.00 94.22           H  
ATOM   3878  CD  ARG A 241     -19.601 -20.051 -19.969  1.00 94.22           C  
ATOM   3879  HD2 ARG A 241     -19.636 -21.027 -20.452  1.00 94.22           H  
ATOM   3880  HD3 ARG A 241     -19.985 -19.321 -20.681  1.00 94.22           H  
ATOM   3881  NE  ARG A 241     -20.449 -20.068 -18.759  1.00 94.22           N  
ATOM   3882  HE  ARG A 241     -20.588 -20.966 -18.318  1.00 94.22           H  
ATOM   3883  NH1 ARG A 241     -21.048 -17.833 -18.749  1.00 94.22           N  
ATOM   3884 HH11 ARG A 241     -20.222 -17.540 -19.250  1.00 94.22           H  
ATOM   3885 HH12 ARG A 241     -21.546 -17.045 -18.358  1.00 94.22           H  
ATOM   3886  NH2 ARG A 241     -22.014 -19.244 -17.334  1.00 94.22           N  
ATOM   3887 HH21 ARG A 241     -22.616 -18.471 -17.087  1.00 94.22           H  
ATOM   3888 HH22 ARG A 241     -22.212 -20.182 -17.015  1.00 94.22           H  
ATOM   3889  CZ  ARG A 241     -21.152 -19.047 -18.294  1.00 94.22           C  
ATOM   3890  N   LYS A 242     -16.037 -18.791 -16.697  1.00 92.74           N  
ATOM   3891  H   LYS A 242     -16.391 -19.558 -16.143  1.00 92.74           H  
ATOM   3892  CA  LYS A 242     -15.895 -17.465 -16.077  1.00 92.74           C  
ATOM   3893  HA  LYS A 242     -16.423 -16.724 -16.677  1.00 92.74           H  
ATOM   3894  C   LYS A 242     -14.444 -16.982 -16.025  1.00 92.74           C  
ATOM   3895  CB  LYS A 242     -16.497 -17.470 -14.674  1.00 92.74           C  
ATOM   3896  HB2 LYS A 242     -16.203 -16.537 -14.194  1.00 92.74           H  
ATOM   3897  HB3 LYS A 242     -16.098 -18.310 -14.105  1.00 92.74           H  
ATOM   3898  O   LYS A 242     -14.191 -15.803 -16.218  1.00 92.74           O  
ATOM   3899  CG  LYS A 242     -18.028 -17.529 -14.683  1.00 92.74           C  
ATOM   3900  HG2 LYS A 242     -18.413 -16.736 -15.324  1.00 92.74           H  
ATOM   3901  HG3 LYS A 242     -18.369 -18.492 -15.064  1.00 92.74           H  
ATOM   3902  CD  LYS A 242     -18.539 -17.316 -13.256  1.00 92.74           C  
ATOM   3903  HD2 LYS A 242     -18.184 -18.127 -12.620  1.00 92.74           H  
ATOM   3904  HD3 LYS A 242     -18.148 -16.369 -12.883  1.00 92.74           H  
ATOM   3905  CE  LYS A 242     -20.067 -17.267 -13.252  1.00 92.74           C  
ATOM   3906  HE2 LYS A 242     -20.449 -18.241 -13.557  1.00 92.74           H  
ATOM   3907  HE3 LYS A 242     -20.380 -16.533 -13.994  1.00 92.74           H  
ATOM   3908  NZ  LYS A 242     -20.588 -16.890 -11.916  1.00 92.74           N  
ATOM   3909  HZ1 LYS A 242     -20.231 -15.981 -11.659  1.00 92.74           H  
ATOM   3910  HZ2 LYS A 242     -21.596 -16.837 -11.932  1.00 92.74           H  
ATOM   3911  HZ3 LYS A 242     -20.303 -17.566 -11.221  1.00 92.74           H  
ATOM   3912  N   LEU A 243     -13.479 -17.880 -15.813  1.00 96.56           N  
ATOM   3913  H   LEU A 243     -13.731 -18.837 -15.610  1.00 96.56           H  
ATOM   3914  CA  LEU A 243     -12.062 -17.510 -15.911  1.00 96.56           C  
ATOM   3915  HA  LEU A 243     -11.882 -16.627 -15.297  1.00 96.56           H  
ATOM   3916  C   LEU A 243     -11.679 -17.101 -17.339  1.00 96.56           C  
ATOM   3917  CB  LEU A 243     -11.175 -18.664 -15.421  1.00 96.56           C  
ATOM   3918  HB2 LEU A 243     -10.143 -18.444 -15.696  1.00 96.56           H  
ATOM   3919  HB3 LEU A 243     -11.470 -19.576 -15.939  1.00 96.56           H  
ATOM   3920  O   LEU A 243     -10.925 -16.147 -17.508  1.00 96.56           O  
ATOM   3921  CG  LEU A 243     -11.231 -18.894 -13.903  1.00 96.56           C  
ATOM   3922  HG  LEU A 243     -12.261 -19.093 -13.608  1.00 96.56           H  
ATOM   3923  CD1 LEU A 243     -10.372 -20.114 -13.553  1.00 96.56           C  
ATOM   3924 HD11 LEU A 243     -10.445 -20.317 -12.485  1.00 96.56           H  
ATOM   3925 HD12 LEU A 243      -9.332 -19.914 -13.811  1.00 96.56           H  
ATOM   3926 HD13 LEU A 243     -10.733 -20.983 -14.103  1.00 96.56           H  
ATOM   3927  CD2 LEU A 243     -10.738 -17.690 -13.100  1.00 96.56           C  
ATOM   3928 HD21 LEU A 243     -10.627 -17.947 -12.046  1.00 96.56           H  
ATOM   3929 HD22 LEU A 243     -11.452 -16.870 -13.173  1.00 96.56           H  
ATOM   3930 HD23 LEU A 243      -9.783 -17.343 -13.495  1.00 96.56           H  
ATOM   3931  N   ALA A 244     -12.228 -17.774 -18.356  1.00 94.69           N  
ATOM   3932  H   ALA A 244     -12.839 -18.555 -18.164  1.00 94.69           H  
ATOM   3933  CA  ALA A 244     -12.002 -17.399 -19.749  1.00 94.69           C  
ATOM   3934  HA  ALA A 244     -10.927 -17.320 -19.912  1.00 94.69           H  
ATOM   3935  C   ALA A 244     -12.610 -16.025 -20.088  1.00 94.69           C  
ATOM   3936  CB  ALA A 244     -12.543 -18.506 -20.661  1.00 94.69           C  
ATOM   3937  HB1 ALA A 244     -12.083 -19.459 -20.398  1.00 94.69           H  
ATOM   3938  HB2 ALA A 244     -13.626 -18.583 -20.566  1.00 94.69           H  
ATOM   3939  HB3 ALA A 244     -12.300 -18.267 -21.696  1.00 94.69           H  
ATOM   3940  O   ALA A 244     -11.994 -15.266 -20.830  1.00 94.69           O  
ATOM   3941  N   GLU A 245     -13.765 -15.680 -19.507  1.00 91.28           N  
ATOM   3942  H   GLU A 245     -14.251 -16.373 -18.955  1.00 91.28           H  
ATOM   3943  CA  GLU A 245     -14.364 -14.336 -19.602  1.00 91.28           C  
ATOM   3944  HA  GLU A 245     -14.485 -14.070 -20.652  1.00 91.28           H  
ATOM   3945  C   GLU A 245     -13.452 -13.257 -18.983  1.00 91.28           C  
ATOM   3946  CB  GLU A 245     -15.758 -14.328 -18.935  1.00 91.28           C  
ATOM   3947  HB2 GLU A 245     -16.111 -13.299 -18.860  1.00 91.28           H  
ATOM   3948  HB3 GLU A 245     -15.665 -14.724 -17.924  1.00 91.28           H  
ATOM   3949  O   GLU A 245     -13.359 -12.156 -19.515  1.00 91.28           O  
ATOM   3950  CG  GLU A 245     -16.819 -15.143 -19.707  1.00 91.28           C  
ATOM   3951  HG2 GLU A 245     -16.374 -16.081 -20.038  1.00 91.28           H  
ATOM   3952  HG3 GLU A 245     -17.096 -14.586 -20.602  1.00 91.28           H  
ATOM   3953  CD  GLU A 245     -18.095 -15.482 -18.902  1.00 91.28           C  
ATOM   3954  OE1 GLU A 245     -18.917 -16.289 -19.413  1.00 91.28           O  
ATOM   3955  OE2 GLU A 245     -18.257 -15.041 -17.742  1.00 91.28           O  
ATOM   3956  N   GLU A 246     -12.702 -13.587 -17.925  1.00 91.87           N  
ATOM   3957  H   GLU A 246     -12.862 -14.487 -17.496  1.00 91.87           H  
ATOM   3958  CA  GLU A 246     -11.656 -12.725 -17.343  1.00 91.87           C  
ATOM   3959  HA  GLU A 246     -11.972 -11.687 -17.448  1.00 91.87           H  
ATOM   3960  C   GLU A 246     -10.296 -12.825 -18.078  1.00 91.87           C  
ATOM   3961  CB  GLU A 246     -11.510 -13.011 -15.833  1.00 91.87           C  
ATOM   3962  HB2 GLU A 246     -11.301 -14.071 -15.690  1.00 91.87           H  
ATOM   3963  HB3 GLU A 246     -10.663 -12.441 -15.451  1.00 91.87           H  
ATOM   3964  O   GLU A 246      -9.274 -12.328 -17.594  1.00 91.87           O  
ATOM   3965  CG  GLU A 246     -12.747 -12.615 -15.000  1.00 91.87           C  
ATOM   3966  HG2 GLU A 246     -13.604 -13.204 -15.327  1.00 91.87           H  
ATOM   3967  HG3 GLU A 246     -12.969 -11.564 -15.186  1.00 91.87           H  
ATOM   3968  CD  GLU A 246     -12.548 -12.823 -13.484  1.00 91.87           C  
ATOM   3969  OE1 GLU A 246     -13.456 -12.495 -12.681  1.00 91.87           O  
ATOM   3970  OE2 GLU A 246     -11.498 -13.358 -13.067  1.00 91.87           O  
ATOM   3971  N   GLY A 247     -10.248 -13.480 -19.244  1.00 94.40           N  
ATOM   3972  H   GLY A 247     -11.111 -13.854 -19.612  1.00 94.40           H  
ATOM   3973  CA  GLY A 247      -9.042 -13.597 -20.070  1.00 94.40           C  
ATOM   3974  HA2 GLY A 247      -8.630 -12.602 -20.242  1.00 94.40           H  
ATOM   3975  HA3 GLY A 247      -9.326 -14.027 -21.030  1.00 94.40           H  
ATOM   3976  C   GLY A 247      -7.945 -14.476 -19.461  1.00 94.40           C  
ATOM   3977  O   GLY A 247      -6.759 -14.245 -19.702  1.00 94.40           O  
ATOM   3978  N   THR A 248      -8.304 -15.461 -18.634  1.00 96.05           N  
ATOM   3979  H   THR A 248      -9.286 -15.594 -18.440  1.00 96.05           H  
ATOM   3980  CA  THR A 248      -7.339 -16.340 -17.962  1.00 96.05           C  
ATOM   3981  HA  THR A 248      -6.433 -16.375 -18.567  1.00 96.05           H  
ATOM   3982  C   THR A 248      -7.829 -17.788 -17.861  1.00 96.05           C  
ATOM   3983  CB  THR A 248      -6.962 -15.726 -16.601  1.00 96.05           C  
ATOM   3984  HB  THR A 248      -6.772 -14.663 -16.750  1.00 96.05           H  
ATOM   3985  O   THR A 248      -8.920 -18.148 -18.301  1.00 96.05           O  
ATOM   3986  CG2 THR A 248      -8.046 -15.863 -15.534  1.00 96.05           C  
ATOM   3987 HG21 THR A 248      -8.961 -15.381 -15.877  1.00 96.05           H  
ATOM   3988 HG22 THR A 248      -8.244 -16.914 -15.325  1.00 96.05           H  
ATOM   3989 HG23 THR A 248      -7.719 -15.364 -14.621  1.00 96.05           H  
ATOM   3990  OG1 THR A 248      -5.766 -16.297 -16.109  1.00 96.05           O  
ATOM   3991  HG1 THR A 248      -5.096 -16.161 -16.783  1.00 96.05           H  
ATOM   3992  N   SER A 249      -7.005 -18.667 -17.297  1.00 96.85           N  
ATOM   3993  H   SER A 249      -6.129 -18.329 -16.925  1.00 96.85           H  
ATOM   3994  CA  SER A 249      -7.343 -20.068 -17.070  1.00 96.85           C  
ATOM   3995  HA  SER A 249      -8.428 -20.173 -17.066  1.00 96.85           H  
ATOM   3996  C   SER A 249      -6.829 -20.536 -15.713  1.00 96.85           C  
ATOM   3997  CB  SER A 249      -6.794 -20.937 -18.208  1.00 96.85           C  
ATOM   3998  HB2 SER A 249      -6.983 -20.454 -19.167  1.00 96.85           H  
ATOM   3999  HB3 SER A 249      -7.307 -21.898 -18.195  1.00 96.85           H  
ATOM   4000  O   SER A 249      -5.914 -19.949 -15.136  1.00 96.85           O  
ATOM   4001  OG  SER A 249      -5.410 -21.179 -18.056  1.00 96.85           O  
ATOM   4002  HG  SER A 249      -4.935 -20.454 -18.468  1.00 96.85           H  
ATOM   4003  N   PHE A 250      -7.387 -21.636 -15.202  1.00 97.12           N  
ATOM   4004  H   PHE A 250      -8.162 -22.064 -15.688  1.00 97.12           H  
ATOM   4005  CA  PHE A 250      -6.899 -22.237 -13.959  1.00 97.12           C  
ATOM   4006  HA  PHE A 250      -7.025 -21.523 -13.146  1.00 97.12           H  
ATOM   4007  C   PHE A 250      -5.403 -22.571 -14.031  1.00 97.12           C  
ATOM   4008  CB  PHE A 250      -7.723 -23.487 -13.646  1.00 97.12           C  
ATOM   4009  HB2 PHE A 250      -7.747 -24.137 -14.521  1.00 97.12           H  
ATOM   4010  HB3 PHE A 250      -8.740 -23.163 -13.426  1.00 97.12           H  
ATOM   4011  O   PHE A 250      -4.673 -22.286 -13.087  1.00 97.12           O  
ATOM   4012  CG  PHE A 250      -7.193 -24.274 -12.464  1.00 97.12           C  
ATOM   4013  CD1 PHE A 250      -6.333 -25.374 -12.664  1.00 97.12           C  
ATOM   4014  HD1 PHE A 250      -6.066 -25.682 -13.665  1.00 97.12           H  
ATOM   4015  CD2 PHE A 250      -7.499 -23.854 -11.158  1.00 97.12           C  
ATOM   4016  HD2 PHE A 250      -8.140 -23.001 -10.994  1.00 97.12           H  
ATOM   4017  CE1 PHE A 250      -5.774 -26.043 -11.560  1.00 97.12           C  
ATOM   4018  HE1 PHE A 250      -5.086 -26.862 -11.705  1.00 97.12           H  
ATOM   4019  CE2 PHE A 250      -6.937 -24.525 -10.061  1.00 97.12           C  
ATOM   4020  HE2 PHE A 250      -7.144 -24.185  -9.057  1.00 97.12           H  
ATOM   4021  CZ  PHE A 250      -6.074 -25.613 -10.259  1.00 97.12           C  
ATOM   4022  HZ  PHE A 250      -5.623 -26.104  -9.409  1.00 97.12           H  
ATOM   4023  N   SER A 251      -4.937 -23.123 -15.156  1.00 96.17           N  
ATOM   4024  H   SER A 251      -5.572 -23.292 -15.924  1.00 96.17           H  
ATOM   4025  CA  SER A 251      -3.527 -23.476 -15.350  1.00 96.17           C  
ATOM   4026  HA  SER A 251      -3.219 -24.158 -14.557  1.00 96.17           H  
ATOM   4027  C   SER A 251      -2.611 -22.253 -15.295  1.00 96.17           C  
ATOM   4028  CB  SER A 251      -3.339 -24.181 -16.695  1.00 96.17           C  
ATOM   4029  HB2 SER A 251      -2.289 -24.447 -16.815  1.00 96.17           H  
ATOM   4030  HB3 SER A 251      -3.626 -23.507 -17.503  1.00 96.17           H  
ATOM   4031  O   SER A 251      -1.548 -22.317 -14.676  1.00 96.17           O  
ATOM   4032  OG  SER A 251      -4.131 -25.356 -16.756  1.00 96.17           O  
ATOM   4033  HG  SER A 251      -3.927 -25.800 -17.582  1.00 96.17           H  
ATOM   4034  N   ASP A 252      -3.034 -21.131 -15.885  1.00 96.07           N  
ATOM   4035  H   ASP A 252      -3.910 -21.133 -16.387  1.00 96.07           H  
ATOM   4036  CA  ASP A 252      -2.257 -19.888 -15.863  1.00 96.07           C  
ATOM   4037  HA  ASP A 252      -1.240 -20.100 -16.194  1.00 96.07           H  
ATOM   4038  C   ASP A 252      -2.175 -19.306 -14.450  1.00 96.07           C  
ATOM   4039  CB  ASP A 252      -2.861 -18.850 -16.816  1.00 96.07           C  
ATOM   4040  HB2 ASP A 252      -2.277 -17.932 -16.755  1.00 96.07           H  
ATOM   4041  HB3 ASP A 252      -3.880 -18.622 -16.503  1.00 96.07           H  
ATOM   4042  O   ASP A 252      -1.092 -18.919 -14.003  1.00 96.07           O  
ATOM   4043  CG  ASP A 252      -2.858 -19.326 -18.265  1.00 96.07           C  
ATOM   4044  OD1 ASP A 252      -1.836 -19.907 -18.689  1.00 96.07           O  
ATOM   4045  OD2 ASP A 252      -3.924 -19.170 -18.902  1.00 96.07           O  
ATOM   4046  N   ILE A 253      -3.295 -19.298 -13.717  1.00 97.47           N  
ATOM   4047  H   ILE A 253      -4.151 -19.612 -14.151  1.00 97.47           H  
ATOM   4048  CA  ILE A 253      -3.331 -18.824 -12.327  1.00 97.47           C  
ATOM   4049  HA  ILE A 253      -2.879 -17.833 -12.295  1.00 97.47           H  
ATOM   4050  C   ILE A 253      -2.486 -19.735 -11.429  1.00 97.47           C  
ATOM   4051  CB  ILE A 253      -4.780 -18.705 -11.802  1.00 97.47           C  
ATOM   4052  HB  ILE A 253      -5.253 -19.686 -11.837  1.00 97.47           H  
ATOM   4053  O   ILE A 253      -1.712 -19.239 -10.613  1.00 97.47           O  
ATOM   4054  CG1 ILE A 253      -5.608 -17.712 -12.648  1.00 97.47           C  
ATOM   4055 HG12 ILE A 253      -5.242 -16.699 -12.481  1.00 97.47           H  
ATOM   4056 HG13 ILE A 253      -5.487 -17.927 -13.710  1.00 97.47           H  
ATOM   4057  CG2 ILE A 253      -4.749 -18.206 -10.346  1.00 97.47           C  
ATOM   4058 HG21 ILE A 253      -4.214 -17.258 -10.295  1.00 97.47           H  
ATOM   4059 HG22 ILE A 253      -4.253 -18.926  -9.695  1.00 97.47           H  
ATOM   4060 HG23 ILE A 253      -5.756 -18.048  -9.959  1.00 97.47           H  
ATOM   4061  CD1 ILE A 253      -7.107 -17.765 -12.338  1.00 97.47           C  
ATOM   4062 HD11 ILE A 253      -7.481 -18.781 -12.462  1.00 97.47           H  
ATOM   4063 HD12 ILE A 253      -7.310 -17.414 -11.327  1.00 97.47           H  
ATOM   4064 HD13 ILE A 253      -7.628 -17.104 -13.031  1.00 97.47           H  
ATOM   4065  N   TYR A 254      -2.581 -21.055 -11.599  1.00 96.86           N  
ATOM   4066  H   TYR A 254      -3.245 -21.396 -12.279  1.00 96.86           H  
ATOM   4067  CA  TYR A 254      -1.831 -22.047 -10.826  1.00 96.86           C  
ATOM   4068  HA  TYR A 254      -2.018 -21.876  -9.766  1.00 96.86           H  
ATOM   4069  C   TYR A 254      -0.316 -21.923 -11.023  1.00 96.86           C  
ATOM   4070  CB  TYR A 254      -2.356 -23.436 -11.212  1.00 96.86           C  
ATOM   4071  HB2 TYR A 254      -2.199 -23.587 -12.280  1.00 96.86           H  
ATOM   4072  HB3 TYR A 254      -3.432 -23.459 -11.039  1.00 96.86           H  
ATOM   4073  O   TYR A 254       0.441 -21.953 -10.047  1.00 96.86           O  
ATOM   4074  CG  TYR A 254      -1.755 -24.600 -10.453  1.00 96.86           C  
ATOM   4075  CD1 TYR A 254      -1.038 -25.601 -11.138  1.00 96.86           C  
ATOM   4076  HD1 TYR A 254      -0.880 -25.517 -12.203  1.00 96.86           H  
ATOM   4077  CD2 TYR A 254      -1.974 -24.712  -9.068  1.00 96.86           C  
ATOM   4078  HD2 TYR A 254      -2.543 -23.958  -8.544  1.00 96.86           H  
ATOM   4079  CE1 TYR A 254      -0.572 -26.736 -10.444  1.00 96.86           C  
ATOM   4080  HE1 TYR A 254      -0.056 -27.525 -10.971  1.00 96.86           H  
ATOM   4081  CE2 TYR A 254      -1.489 -25.829  -8.368  1.00 96.86           C  
ATOM   4082  HE2 TYR A 254      -1.653 -25.933  -7.306  1.00 96.86           H  
ATOM   4083  OH  TYR A 254      -0.435 -27.952  -8.370  1.00 96.86           O  
ATOM   4084  HH  TYR A 254       0.046 -28.600  -8.889  1.00 96.86           H  
ATOM   4085  CZ  TYR A 254      -0.821 -26.854  -9.060  1.00 96.86           C  
ATOM   4086  N   LEU A 255       0.129 -21.694 -12.264  1.00 95.85           N  
ATOM   4087  H   LEU A 255      -0.534 -21.694 -13.026  1.00 95.85           H  
ATOM   4088  CA  LEU A 255       1.530 -21.393 -12.547  1.00 95.85           C  
ATOM   4089  HA  LEU A 255       2.138 -22.153 -12.056  1.00 95.85           H  
ATOM   4090  C   LEU A 255       1.938 -20.034 -11.964  1.00 95.85           C  
ATOM   4091  CB  LEU A 255       1.766 -21.471 -14.066  1.00 95.85           C  
ATOM   4092  HB2 LEU A 255       1.482 -22.464 -14.412  1.00 95.85           H  
ATOM   4093  HB3 LEU A 255       1.115 -20.749 -14.558  1.00 95.85           H  
ATOM   4094  O   LEU A 255       2.960 -19.948 -11.285  1.00 95.85           O  
ATOM   4095  CG  LEU A 255       3.222 -21.189 -14.488  1.00 95.85           C  
ATOM   4096  HG  LEU A 255       3.504 -20.182 -14.182  1.00 95.85           H  
ATOM   4097  CD1 LEU A 255       4.218 -22.185 -13.884  1.00 95.85           C  
ATOM   4098 HD11 LEU A 255       4.237 -22.082 -12.799  1.00 95.85           H  
ATOM   4099 HD12 LEU A 255       5.220 -21.973 -14.258  1.00 95.85           H  
ATOM   4100 HD13 LEU A 255       3.934 -23.203 -14.149  1.00 95.85           H  
ATOM   4101  CD2 LEU A 255       3.336 -21.272 -16.011  1.00 95.85           C  
ATOM   4102 HD21 LEU A 255       4.362 -21.074 -16.320  1.00 95.85           H  
ATOM   4103 HD22 LEU A 255       2.675 -20.533 -16.465  1.00 95.85           H  
ATOM   4104 HD23 LEU A 255       3.039 -22.264 -16.352  1.00 95.85           H  
ATOM   4105  N   SER A 256       1.142 -18.986 -12.190  1.00 96.19           N  
ATOM   4106  H   SER A 256       0.304 -19.126 -12.736  1.00 96.19           H  
ATOM   4107  CA  SER A 256       1.442 -17.630 -11.718  1.00 96.19           C  
ATOM   4108  HA  SER A 256       2.403 -17.326 -12.131  1.00 96.19           H  
ATOM   4109  C   SER A 256       1.558 -17.557 -10.195  1.00 96.19           C  
ATOM   4110  CB  SER A 256       0.370 -16.656 -12.213  1.00 96.19           C  
ATOM   4111  HB2 SER A 256      -0.591 -16.904 -11.762  1.00 96.19           H  
ATOM   4112  HB3 SER A 256       0.280 -16.730 -13.297  1.00 96.19           H  
ATOM   4113  O   SER A 256       2.544 -17.029  -9.689  1.00 96.19           O  
ATOM   4114  OG  SER A 256       0.725 -15.335 -11.866  1.00 96.19           O  
ATOM   4115  HG  SER A 256       1.544 -15.105 -12.311  1.00 96.19           H  
ATOM   4116  N   ALA A 257       0.624 -18.163  -9.457  1.00 96.90           N  
ATOM   4117  H   ALA A 257      -0.164 -18.584  -9.928  1.00 96.90           H  
ATOM   4118  CA  ALA A 257       0.635 -18.197  -7.996  1.00 96.90           C  
ATOM   4119  HA  ALA A 257       0.637 -17.176  -7.614  1.00 96.90           H  
ATOM   4120  C   ALA A 257       1.891 -18.884  -7.440  1.00 96.90           C  
ATOM   4121  CB  ALA A 257      -0.650 -18.889  -7.526  1.00 96.90           C  
ATOM   4122  HB1 ALA A 257      -1.519 -18.322  -7.858  1.00 96.90           H  
ATOM   4123  HB2 ALA A 257      -0.667 -18.941  -6.437  1.00 96.90           H  
ATOM   4124  HB3 ALA A 257      -0.704 -19.897  -7.938  1.00 96.90           H  
ATOM   4125  O   ALA A 257       2.546 -18.345  -6.545  1.00 96.90           O  
ATOM   4126  N   ARG A 258       2.278 -20.041  -7.999  1.00 96.85           N  
ATOM   4127  H   ARG A 258       1.708 -20.426  -8.738  1.00 96.85           H  
ATOM   4128  CA  ARG A 258       3.497 -20.762  -7.590  1.00 96.85           C  
ATOM   4129  HA  ARG A 258       3.516 -20.833  -6.502  1.00 96.85           H  
ATOM   4130  C   ARG A 258       4.782 -20.018  -7.965  1.00 96.85           C  
ATOM   4131  CB  ARG A 258       3.481 -22.183  -8.174  1.00 96.85           C  
ATOM   4132  HB2 ARG A 258       3.214 -22.147  -9.230  1.00 96.85           H  
ATOM   4133  HB3 ARG A 258       4.483 -22.602  -8.089  1.00 96.85           H  
ATOM   4134  O   ARG A 258       5.725 -20.014  -7.177  1.00 96.85           O  
ATOM   4135  CG  ARG A 258       2.514 -23.103  -7.414  1.00 96.85           C  
ATOM   4136  HG2 ARG A 258       2.823 -23.149  -6.370  1.00 96.85           H  
ATOM   4137  HG3 ARG A 258       1.496 -22.716  -7.467  1.00 96.85           H  
ATOM   4138  CD  ARG A 258       2.554 -24.512  -8.014  1.00 96.85           C  
ATOM   4139  HD2 ARG A 258       3.595 -24.767  -8.213  1.00 96.85           H  
ATOM   4140  HD3 ARG A 258       2.003 -24.515  -8.954  1.00 96.85           H  
ATOM   4141  NE  ARG A 258       1.980 -25.512  -7.096  1.00 96.85           N  
ATOM   4142  HE  ARG A 258       1.489 -25.180  -6.279  1.00 96.85           H  
ATOM   4143  NH1 ARG A 258       3.099 -27.349  -7.890  1.00 96.85           N  
ATOM   4144 HH11 ARG A 258       3.680 -26.726  -8.432  1.00 96.85           H  
ATOM   4145 HH12 ARG A 258       3.453 -28.263  -7.644  1.00 96.85           H  
ATOM   4146  NH2 ARG A 258       1.652 -27.594  -6.237  1.00 96.85           N  
ATOM   4147 HH21 ARG A 258       1.665 -28.582  -6.445  1.00 96.85           H  
ATOM   4148 HH22 ARG A 258       0.936 -27.231  -5.625  1.00 96.85           H  
ATOM   4149  CZ  ARG A 258       2.240 -26.804  -7.080  1.00 96.85           C  
ATOM   4150  N   MET A 259       4.825 -19.358  -9.123  1.00 96.72           N  
ATOM   4151  H   MET A 259       4.024 -19.414  -9.736  1.00 96.72           H  
ATOM   4152  CA  MET A 259       5.978 -18.552  -9.545  1.00 96.72           C  
ATOM   4153  HA  MET A 259       6.893 -19.118  -9.372  1.00 96.72           H  
ATOM   4154  C   MET A 259       6.125 -17.272  -8.718  1.00 96.72           C  
ATOM   4155  CB  MET A 259       5.882 -18.238 -11.045  1.00 96.72           C  
ATOM   4156  HB2 MET A 259       6.640 -17.501 -11.311  1.00 96.72           H  
ATOM   4157  HB3 MET A 259       4.907 -17.803 -11.262  1.00 96.72           H  
ATOM   4158  O   MET A 259       7.223 -16.977  -8.247  1.00 96.72           O  
ATOM   4159  CG  MET A 259       6.092 -19.465 -11.942  1.00 96.72           C  
ATOM   4160  HG2 MET A 259       5.916 -19.146 -12.969  1.00 96.72           H  
ATOM   4161  HG3 MET A 259       5.336 -20.216 -11.712  1.00 96.72           H  
ATOM   4162  SD  MET A 259       7.727 -20.260 -11.888  1.00 96.72           S  
ATOM   4163  CE  MET A 259       7.482 -21.452 -10.548  1.00 96.72           C  
ATOM   4164  HE1 MET A 259       7.809 -21.020  -9.602  1.00 96.72           H  
ATOM   4165  HE2 MET A 259       8.070 -22.348 -10.746  1.00 96.72           H  
ATOM   4166  HE3 MET A 259       6.424 -21.704 -10.469  1.00 96.72           H  
ATOM   4167  N   ASN A 260       5.035 -16.549  -8.466  1.00 95.33           N  
ATOM   4168  H   ASN A 260       4.161 -16.810  -8.900  1.00 95.33           H  
ATOM   4169  CA  ASN A 260       5.046 -15.366  -7.607  1.00 95.33           C  
ATOM   4170  HA  ASN A 260       5.784 -14.653  -7.975  1.00 95.33           H  
ATOM   4171  C   ASN A 260       5.442 -15.708  -6.171  1.00 95.33           C  
ATOM   4172  CB  ASN A 260       3.660 -14.714  -7.616  1.00 95.33           C  
ATOM   4173  HB2 ASN A 260       3.517 -14.194  -6.668  1.00 95.33           H  
ATOM   4174  HB3 ASN A 260       2.874 -15.466  -7.693  1.00 95.33           H  
ATOM   4175  O   ASN A 260       6.261 -15.005  -5.578  1.00 95.33           O  
ATOM   4176  CG  ASN A 260       3.477 -13.672  -8.696  1.00 95.33           C  
ATOM   4177  ND2 ASN A 260       2.375 -12.976  -8.608  1.00 95.33           N  
ATOM   4178 HD21 ASN A 260       2.347 -12.102  -9.113  1.00 95.33           H  
ATOM   4179 HD22 ASN A 260       1.704 -13.200  -7.888  1.00 95.33           H  
ATOM   4180  OD1 ASN A 260       4.312 -13.430  -9.556  1.00 95.33           O  
ATOM   4181  N   GLN A 261       4.916 -16.806  -5.619  1.00 95.12           N  
ATOM   4182  H   GLN A 261       4.199 -17.318  -6.113  1.00 95.12           H  
ATOM   4183  CA  GLN A 261       5.320 -17.252  -4.290  1.00 95.12           C  
ATOM   4184  HA  GLN A 261       5.158 -16.421  -3.603  1.00 95.12           H  
ATOM   4185  C   GLN A 261       6.810 -17.601  -4.248  1.00 95.12           C  
ATOM   4186  CB  GLN A 261       4.457 -18.441  -3.852  1.00 95.12           C  
ATOM   4187  HB2 GLN A 261       3.402 -18.179  -3.937  1.00 95.12           H  
ATOM   4188  HB3 GLN A 261       4.653 -19.293  -4.503  1.00 95.12           H  
ATOM   4189  O   GLN A 261       7.499 -17.225  -3.300  1.00 95.12           O  
ATOM   4190  CG  GLN A 261       4.753 -18.844  -2.400  1.00 95.12           C  
ATOM   4191  HG2 GLN A 261       4.185 -19.747  -2.179  1.00 95.12           H  
ATOM   4192  HG3 GLN A 261       5.806 -19.100  -2.289  1.00 95.12           H  
ATOM   4193  CD  GLN A 261       4.385 -17.775  -1.369  1.00 95.12           C  
ATOM   4194  NE2 GLN A 261       4.831 -17.919  -0.141  1.00 95.12           N  
ATOM   4195 HE21 GLN A 261       4.520 -17.220   0.519  1.00 95.12           H  
ATOM   4196 HE22 GLN A 261       5.394 -18.718   0.110  1.00 95.12           H  
ATOM   4197  OE1 GLN A 261       3.705 -16.796  -1.623  1.00 95.12           O  
ATOM   4198  N   ALA A 262       7.330 -18.265  -5.284  1.00 96.13           N  
ATOM   4199  H   ALA A 262       6.719 -18.601  -6.014  1.00 96.13           H  
ATOM   4200  CA  ALA A 262       8.754 -18.549  -5.386  1.00 96.13           C  
ATOM   4201  HA  ALA A 262       9.056 -19.116  -4.505  1.00 96.13           H  
ATOM   4202  C   ALA A 262       9.588 -17.262  -5.414  1.00 96.13           C  
ATOM   4203  CB  ALA A 262       9.010 -19.409  -6.622  1.00 96.13           C  
ATOM   4204  HB1 ALA A 262       8.438 -20.335  -6.556  1.00 96.13           H  
ATOM   4205  HB2 ALA A 262       8.727 -18.878  -7.531  1.00 96.13           H  
ATOM   4206  HB3 ALA A 262      10.074 -19.642  -6.665  1.00 96.13           H  
ATOM   4207  O   ALA A 262      10.527 -17.136  -4.633  1.00 96.13           O  
ATOM   4208  N   ALA A 263       9.219 -16.286  -6.248  1.00 92.88           N  
ATOM   4209  H   ALA A 263       8.432 -16.444  -6.862  1.00 92.88           H  
ATOM   4210  CA  ALA A 263       9.892 -14.989  -6.310  1.00 92.88           C  
ATOM   4211  HA  ALA A 263      10.935 -15.143  -6.586  1.00 92.88           H  
ATOM   4212  C   ALA A 263       9.879 -14.274  -4.948  1.00 92.88           C  
ATOM   4213  CB  ALA A 263       9.223 -14.152  -7.406  1.00 92.88           C  
ATOM   4214  HB1 ALA A 263       8.168 -13.997  -7.180  1.00 92.88           H  
ATOM   4215  HB2 ALA A 263       9.713 -13.181  -7.481  1.00 92.88           H  
ATOM   4216  HB3 ALA A 263       9.311 -14.662  -8.366  1.00 92.88           H  
ATOM   4217  O   ALA A 263      10.913 -13.784  -4.496  1.00 92.88           O  
ATOM   4218  N   LYS A 264       8.739 -14.287  -4.244  1.00 89.94           N  
ATOM   4219  H   LYS A 264       7.919 -14.682  -4.681  1.00 89.94           H  
ATOM   4220  CA  LYS A 264       8.611 -13.717  -2.895  1.00 89.94           C  
ATOM   4221  HA  LYS A 264       8.926 -12.674  -2.936  1.00 89.94           H  
ATOM   4222  C   LYS A 264       9.537 -14.406  -1.890  1.00 89.94           C  
ATOM   4223  CB  LYS A 264       7.132 -13.768  -2.473  1.00 89.94           C  
ATOM   4224  HB2 LYS A 264       6.806 -14.804  -2.387  1.00 89.94           H  
ATOM   4225  HB3 LYS A 264       6.544 -13.296  -3.260  1.00 89.94           H  
ATOM   4226  O   LYS A 264      10.237 -13.720  -1.151  1.00 89.94           O  
ATOM   4227  CG  LYS A 264       6.848 -13.038  -1.148  1.00 89.94           C  
ATOM   4228  HG2 LYS A 264       7.295 -12.045  -1.182  1.00 89.94           H  
ATOM   4229  HG3 LYS A 264       7.281 -13.597  -0.318  1.00 89.94           H  
ATOM   4230  CD  LYS A 264       5.330 -12.897  -0.941  1.00 89.94           C  
ATOM   4231  HD2 LYS A 264       4.919 -12.371  -1.803  1.00 89.94           H  
ATOM   4232  HD3 LYS A 264       4.873 -13.886  -0.895  1.00 89.94           H  
ATOM   4233  CE  LYS A 264       4.978 -12.105   0.326  1.00 89.94           C  
ATOM   4234  HE2 LYS A 264       5.189 -12.720   1.201  1.00 89.94           H  
ATOM   4235  HE3 LYS A 264       5.613 -11.220   0.367  1.00 89.94           H  
ATOM   4236  NZ  LYS A 264       3.553 -11.671   0.318  1.00 89.94           N  
ATOM   4237  HZ1 LYS A 264       3.358 -11.007  -0.417  1.00 89.94           H  
ATOM   4238  HZ2 LYS A 264       2.909 -12.434   0.164  1.00 89.94           H  
ATOM   4239  HZ3 LYS A 264       3.289 -11.171   1.155  1.00 89.94           H  
ATOM   4240  N   LEU A 265       9.583 -15.740  -1.875  1.00 91.44           N  
ATOM   4241  H   LEU A 265       8.988 -16.243  -2.518  1.00 91.44           H  
ATOM   4242  CA  LEU A 265      10.451 -16.497  -0.963  1.00 91.44           C  
ATOM   4243  HA  LEU A 265      10.305 -16.125   0.051  1.00 91.44           H  
ATOM   4244  C   LEU A 265      11.942 -16.303  -1.271  1.00 91.44           C  
ATOM   4245  CB  LEU A 265      10.091 -17.991  -1.012  1.00 91.44           C  
ATOM   4246  HB2 LEU A 265      10.856 -18.537  -0.460  1.00 91.44           H  
ATOM   4247  HB3 LEU A 265      10.129 -18.320  -2.051  1.00 91.44           H  
ATOM   4248  O   LEU A 265      12.733 -16.170  -0.341  1.00 91.44           O  
ATOM   4249  CG  LEU A 265       8.722 -18.365  -0.417  1.00 91.44           C  
ATOM   4250  HG  LEU A 265       7.928 -17.804  -0.909  1.00 91.44           H  
ATOM   4251  CD1 LEU A 265       8.474 -19.860  -0.640  1.00 91.44           C  
ATOM   4252 HD11 LEU A 265       9.265 -20.447  -0.174  1.00 91.44           H  
ATOM   4253 HD12 LEU A 265       7.507 -20.145  -0.223  1.00 91.44           H  
ATOM   4254 HD13 LEU A 265       8.459 -20.063  -1.710  1.00 91.44           H  
ATOM   4255  CD2 LEU A 265       8.634 -18.084   1.085  1.00 91.44           C  
ATOM   4256 HD21 LEU A 265       8.703 -17.011   1.265  1.00 91.44           H  
ATOM   4257 HD22 LEU A 265       9.442 -18.587   1.616  1.00 91.44           H  
ATOM   4258 HD23 LEU A 265       7.675 -18.428   1.471  1.00 91.44           H  
ATOM   4259  N   LEU A 266      12.320 -16.253  -2.552  1.00 91.04           N  
ATOM   4260  H   LEU A 266      11.621 -16.391  -3.268  1.00 91.04           H  
ATOM   4261  CA  LEU A 266      13.701 -15.988  -2.969  1.00 91.04           C  
ATOM   4262  HA  LEU A 266      14.370 -16.677  -2.453  1.00 91.04           H  
ATOM   4263  C   LEU A 266      14.141 -14.575  -2.571  1.00 91.04           C  
ATOM   4264  CB  LEU A 266      13.842 -16.181  -4.490  1.00 91.04           C  
ATOM   4265  HB2 LEU A 266      14.822 -15.820  -4.801  1.00 91.04           H  
ATOM   4266  HB3 LEU A 266      13.092 -15.561  -4.982  1.00 91.04           H  
ATOM   4267  O   LEU A 266      15.262 -14.413  -2.098  1.00 91.04           O  
ATOM   4268  CG  LEU A 266      13.685 -17.634  -4.965  1.00 91.04           C  
ATOM   4269  HG  LEU A 266      12.794 -18.065  -4.508  1.00 91.04           H  
ATOM   4270  CD1 LEU A 266      13.523 -17.664  -6.485  1.00 91.04           C  
ATOM   4271 HD11 LEU A 266      14.399 -17.228  -6.964  1.00 91.04           H  
ATOM   4272 HD12 LEU A 266      13.381 -18.689  -6.827  1.00 91.04           H  
ATOM   4273 HD13 LEU A 266      12.646 -17.078  -6.758  1.00 91.04           H  
ATOM   4274  CD2 LEU A 266      14.867 -18.533  -4.617  1.00 91.04           C  
ATOM   4275 HD21 LEU A 266      15.111 -18.453  -3.558  1.00 91.04           H  
ATOM   4276 HD22 LEU A 266      14.616 -19.570  -4.843  1.00 91.04           H  
ATOM   4277 HD23 LEU A 266      15.726 -18.234  -5.217  1.00 91.04           H  
ATOM   4278  N   ARG A 267      13.246 -13.583  -2.701  1.00 84.71           N  
ATOM   4279  H   ARG A 267      12.362 -13.796  -3.140  1.00 84.71           H  
ATOM   4280  CA  ARG A 267      13.498 -12.194  -2.286  1.00 84.71           C  
ATOM   4281  HA  ARG A 267      14.445 -11.873  -2.720  1.00 84.71           H  
ATOM   4282  C   ARG A 267      13.677 -12.045  -0.778  1.00 84.71           C  
ATOM   4283  CB  ARG A 267      12.355 -11.284  -2.775  1.00 84.71           C  
ATOM   4284  HB2 ARG A 267      12.191 -11.454  -3.839  1.00 84.71           H  
ATOM   4285  HB3 ARG A 267      11.442 -11.558  -2.245  1.00 84.71           H  
ATOM   4286  O   ARG A 267      14.399 -11.173  -0.343  1.00 84.71           O  
ATOM   4287  CG  ARG A 267      12.630  -9.780  -2.571  1.00 84.71           C  
ATOM   4288  HG2 ARG A 267      13.427  -9.468  -3.247  1.00 84.71           H  
ATOM   4289  HG3 ARG A 267      12.940  -9.563  -1.549  1.00 84.71           H  
ATOM   4290  CD  ARG A 267      11.411  -8.917  -2.894  1.00 84.71           C  
ATOM   4291  HD2 ARG A 267      11.741  -7.880  -2.957  1.00 84.71           H  
ATOM   4292  HD3 ARG A 267      11.023  -9.214  -3.869  1.00 84.71           H  
ATOM   4293  NE  ARG A 267      10.374  -9.020  -1.846  1.00 84.71           N  
ATOM   4294  HE  ARG A 267      10.725  -9.140  -0.907  1.00 84.71           H  
ATOM   4295  NH1 ARG A 267       8.524  -8.660  -3.166  1.00 84.71           N  
ATOM   4296 HH11 ARG A 267       7.526  -8.535  -3.260  1.00 84.71           H  
ATOM   4297 HH12 ARG A 267       9.127  -8.558  -3.970  1.00 84.71           H  
ATOM   4298  NH2 ARG A 267       8.269  -8.884  -0.977  1.00 84.71           N  
ATOM   4299 HH21 ARG A 267       7.289  -8.681  -1.115  1.00 84.71           H  
ATOM   4300 HH22 ARG A 267       8.657  -8.944  -0.047  1.00 84.71           H  
ATOM   4301  CZ  ARG A 267       9.072  -8.857  -2.001  1.00 84.71           C  
ATOM   4302  N   ILE A 268      12.990 -12.856   0.025  1.00 81.39           N  
ATOM   4303  H   ILE A 268      12.351 -13.518  -0.391  1.00 81.39           H  
ATOM   4304  CA  ILE A 268      13.167 -12.829   1.485  1.00 81.39           C  
ATOM   4305  HA  ILE A 268      13.202 -11.791   1.817  1.00 81.39           H  
ATOM   4306  C   ILE A 268      14.522 -13.442   1.886  1.00 81.39           C  
ATOM   4307  CB  ILE A 268      11.958 -13.512   2.169  1.00 81.39           C  
ATOM   4308  HB  ILE A 268      11.815 -14.491   1.711  1.00 81.39           H  
ATOM   4309  O   ILE A 268      15.042 -13.128   2.947  1.00 81.39           O  
ATOM   4310  CG1 ILE A 268      10.674 -12.672   1.968  1.00 81.39           C  
ATOM   4311 HG12 ILE A 268      10.717 -11.787   2.603  1.00 81.39           H  
ATOM   4312 HG13 ILE A 268      10.615 -12.323   0.937  1.00 81.39           H  
ATOM   4313  CG2 ILE A 268      12.185 -13.718   3.677  1.00 81.39           C  
ATOM   4314 HG21 ILE A 268      11.304 -14.142   4.160  1.00 81.39           H  
ATOM   4315 HG22 ILE A 268      13.011 -14.411   3.836  1.00 81.39           H  
ATOM   4316 HG23 ILE A 268      12.435 -12.769   4.150  1.00 81.39           H  
ATOM   4317  CD1 ILE A 268       9.379 -13.443   2.269  1.00 81.39           C  
ATOM   4318 HD11 ILE A 268       8.525 -12.822   2.000  1.00 81.39           H  
ATOM   4319 HD12 ILE A 268       9.348 -14.359   1.680  1.00 81.39           H  
ATOM   4320 HD13 ILE A 268       9.308 -13.685   3.329  1.00 81.39           H  
ATOM   4321  N   GLY A 269      15.086 -14.347   1.077  1.00 82.05           N  
ATOM   4322  H   GLY A 269      14.643 -14.531   0.189  1.00 82.05           H  
ATOM   4323  CA  GLY A 269      16.431 -14.895   1.297  1.00 82.05           C  
ATOM   4324  HA2 GLY A 269      17.095 -14.077   1.576  1.00 82.05           H  
ATOM   4325  HA3 GLY A 269      16.793 -15.320   0.361  1.00 82.05           H  
ATOM   4326  C   GLY A 269      16.555 -15.974   2.383  1.00 82.05           C  
ATOM   4327  O   GLY A 269      17.591 -16.622   2.477  1.00 82.05           O  
ATOM   4328  N   ASN A 270      15.496 -16.264   3.146  1.00 82.74           N  
ATOM   4329  H   ASN A 270      14.739 -15.596   3.111  1.00 82.74           H  
ATOM   4330  CA  ASN A 270      15.531 -17.236   4.257  1.00 82.74           C  
ATOM   4331  HA  ASN A 270      16.432 -17.048   4.841  1.00 82.74           H  
ATOM   4332  C   ASN A 270      15.598 -18.715   3.826  1.00 82.74           C  
ATOM   4333  CB  ASN A 270      14.304 -16.998   5.158  1.00 82.74           C  
ATOM   4334  HB2 ASN A 270      14.255 -17.783   5.913  1.00 82.74           H  
ATOM   4335  HB3 ASN A 270      13.395 -17.036   4.558  1.00 82.74           H  
ATOM   4336  O   ASN A 270      15.667 -19.615   4.668  1.00 82.74           O  
ATOM   4337  CG  ASN A 270      14.360 -15.678   5.902  1.00 82.74           C  
ATOM   4338  ND2 ASN A 270      13.274 -15.264   6.509  1.00 82.74           N  
ATOM   4339 HD21 ASN A 270      12.420 -15.802   6.507  1.00 82.74           H  
ATOM   4340 HD22 ASN A 270      13.376 -14.373   6.975  1.00 82.74           H  
ATOM   4341  OD1 ASN A 270      15.364 -15.006   5.966  1.00 82.74           O  
ATOM   4342  N   HIS A 271      15.503 -19.002   2.528  1.00 88.70           N  
ATOM   4343  H   HIS A 271      15.543 -18.234   1.873  1.00 88.70           H  
ATOM   4344  CA  HIS A 271      15.433 -20.358   1.994  1.00 88.70           C  
ATOM   4345  HA  HIS A 271      15.797 -21.062   2.742  1.00 88.70           H  
ATOM   4346  C   HIS A 271      16.324 -20.503   0.764  1.00 88.70           C  
ATOM   4347  CB  HIS A 271      13.974 -20.709   1.662  1.00 88.70           C  
ATOM   4348  HB2 HIS A 271      13.942 -21.687   1.181  1.00 88.70           H  
ATOM   4349  HB3 HIS A 271      13.598 -19.978   0.946  1.00 88.70           H  
ATOM   4350  O   HIS A 271      16.319 -19.658  -0.128  1.00 88.70           O  
ATOM   4351  CG  HIS A 271      13.049 -20.739   2.856  1.00 88.70           C  
ATOM   4352  CD2 HIS A 271      11.801 -20.187   2.924  1.00 88.70           C  
ATOM   4353  HD2 HIS A 271      11.306 -19.665   2.118  1.00 88.70           H  
ATOM   4354  ND1 HIS A 271      13.329 -21.256   4.100  1.00 88.70           N  
ATOM   4355  HD1 HIS A 271      14.263 -21.411   4.451  1.00 88.70           H  
ATOM   4356  CE1 HIS A 271      12.277 -21.013   4.897  1.00 88.70           C  
ATOM   4357  HE1 HIS A 271      12.263 -21.192   5.962  1.00 88.70           H  
ATOM   4358  NE2 HIS A 271      11.290 -20.411   4.210  1.00 88.70           N  
ATOM   4359  N   ASN A 272      17.046 -21.621   0.685  1.00 92.10           N  
ATOM   4360  H   ASN A 272      17.006 -22.285   1.445  1.00 92.10           H  
ATOM   4361  CA  ASN A 272      17.773 -21.977  -0.528  1.00 92.10           C  
ATOM   4362  HA  ASN A 272      18.297 -21.084  -0.868  1.00 92.10           H  
ATOM   4363  C   ASN A 272      16.806 -22.378  -1.661  1.00 92.10           C  
ATOM   4364  CB  ASN A 272      18.842 -23.038  -0.195  1.00 92.10           C  
ATOM   4365  HB2 ASN A 272      19.452 -22.668   0.629  1.00 92.10           H  
ATOM   4366  HB3 ASN A 272      19.503 -23.169  -1.052  1.00 92.10           H  
ATOM   4367  O   ASN A 272      15.618 -22.630  -1.445  1.00 92.10           O  
ATOM   4368  CG  ASN A 272      18.288 -24.405   0.173  1.00 92.10           C  
ATOM   4369  ND2 ASN A 272      18.944 -25.127   1.048  1.00 92.10           N  
ATOM   4370 HD21 ASN A 272      18.567 -26.034   1.282  1.00 92.10           H  
ATOM   4371 HD22 ASN A 272      19.791 -24.781   1.476  1.00 92.10           H  
ATOM   4372  OD1 ASN A 272      17.280 -24.860  -0.333  1.00 92.10           O  
ATOM   4373  N   VAL A 273      17.336 -22.483  -2.881  1.00 94.74           N  
ATOM   4374  H   VAL A 273      18.311 -22.244  -2.996  1.00 94.74           H  
ATOM   4375  CA  VAL A 273      16.550 -22.786  -4.088  1.00 94.74           C  
ATOM   4376  HA  VAL A 273      15.802 -22.003  -4.214  1.00 94.74           H  
ATOM   4377  C   VAL A 273      15.781 -24.115  -3.969  1.00 94.74           C  
ATOM   4378  CB  VAL A 273      17.470 -22.771  -5.327  1.00 94.74           C  
ATOM   4379  HB  VAL A 273      18.240 -23.533  -5.204  1.00 94.74           H  
ATOM   4380  O   VAL A 273      14.623 -24.173  -4.377  1.00 94.74           O  
ATOM   4381  CG1 VAL A 273      16.723 -23.048  -6.635  1.00 94.74           C  
ATOM   4382 HG11 VAL A 273      16.001 -22.252  -6.817  1.00 94.74           H  
ATOM   4383 HG12 VAL A 273      16.208 -24.008  -6.593  1.00 94.74           H  
ATOM   4384 HG13 VAL A 273      17.431 -23.081  -7.462  1.00 94.74           H  
ATOM   4385  CG2 VAL A 273      18.153 -21.402  -5.495  1.00 94.74           C  
ATOM   4386 HG21 VAL A 273      18.808 -21.189  -4.651  1.00 94.74           H  
ATOM   4387 HG22 VAL A 273      18.763 -21.399  -6.399  1.00 94.74           H  
ATOM   4388 HG23 VAL A 273      17.403 -20.615  -5.569  1.00 94.74           H  
ATOM   4389  N   ASN A 274      16.369 -25.153  -3.356  1.00 94.95           N  
ATOM   4390  H   ASN A 274      17.297 -25.026  -2.979  1.00 94.95           H  
ATOM   4391  CA  ASN A 274      15.702 -26.446  -3.130  1.00 94.95           C  
ATOM   4392  HA  ASN A 274      15.320 -26.828  -4.077  1.00 94.95           H  
ATOM   4393  C   ASN A 274      14.492 -26.308  -2.194  1.00 94.95           C  
ATOM   4394  CB  ASN A 274      16.701 -27.467  -2.537  1.00 94.95           C  
ATOM   4395  HB2 ASN A 274      16.137 -28.322  -2.163  1.00 94.95           H  
ATOM   4396  HB3 ASN A 274      17.233 -27.027  -1.694  1.00 94.95           H  
ATOM   4397  O   ASN A 274      13.406 -26.803  -2.489  1.00 94.95           O  
ATOM   4398  CG  ASN A 274      17.715 -28.010  -3.523  1.00 94.95           C  
ATOM   4399  ND2 ASN A 274      18.608 -28.868  -3.096  1.00 94.95           N  
ATOM   4400 HD21 ASN A 274      19.248 -29.240  -3.783  1.00 94.95           H  
ATOM   4401 HD22 ASN A 274      18.613 -29.185  -2.137  1.00 94.95           H  
ATOM   4402  OD1 ASN A 274      17.713 -27.696  -4.695  1.00 94.95           O  
ATOM   4403  N   ALA A 275      14.661 -25.606  -1.074  1.00 95.98           N  
ATOM   4404  H   ALA A 275      15.569 -25.207  -0.886  1.00 95.98           H  
ATOM   4405  CA  ALA A 275      13.598 -25.383  -0.104  1.00 95.98           C  
ATOM   4406  HA  ALA A 275      13.173 -26.347   0.178  1.00 95.98           H  
ATOM   4407  C   ALA A 275      12.461 -24.534  -0.693  1.00 95.98           C  
ATOM   4408  CB  ALA A 275      14.215 -24.738   1.142  1.00 95.98           C  
ATOM   4409  HB1 ALA A 275      14.939 -25.421   1.586  1.00 95.98           H  
ATOM   4410  HB2 ALA A 275      13.434 -24.523   1.872  1.00 95.98           H  
ATOM   4411  HB3 ALA A 275      14.725 -23.814   0.869  1.00 95.98           H  
ATOM   4412  O   ALA A 275      11.291 -24.805  -0.417  1.00 95.98           O  
ATOM   4413  N   VAL A 276      12.780 -23.541  -1.534  1.00 96.49           N  
ATOM   4414  H   VAL A 276      13.757 -23.341  -1.693  1.00 96.49           H  
ATOM   4415  CA  VAL A 276      11.764 -22.762  -2.260  1.00 96.49           C  
ATOM   4416  HA  VAL A 276      11.037 -22.390  -1.538  1.00 96.49           H  
ATOM   4417  C   VAL A 276      10.991 -23.640  -3.243  1.00 96.49           C  
ATOM   4418  CB  VAL A 276      12.374 -21.541  -2.975  1.00 96.49           C  
ATOM   4419  HB  VAL A 276      13.186 -21.859  -3.630  1.00 96.49           H  
ATOM   4420  O   VAL A 276       9.763 -23.556  -3.267  1.00 96.49           O  
ATOM   4421  CG1 VAL A 276      11.317 -20.813  -3.817  1.00 96.49           C  
ATOM   4422 HG11 VAL A 276      10.460 -20.549  -3.197  1.00 96.49           H  
ATOM   4423 HG12 VAL A 276      10.985 -21.440  -4.645  1.00 96.49           H  
ATOM   4424 HG13 VAL A 276      11.739 -19.905  -4.247  1.00 96.49           H  
ATOM   4425  CG2 VAL A 276      12.918 -20.542  -1.947  1.00 96.49           C  
ATOM   4426 HG21 VAL A 276      12.136 -20.273  -1.237  1.00 96.49           H  
ATOM   4427 HG22 VAL A 276      13.271 -19.639  -2.445  1.00 96.49           H  
ATOM   4428 HG23 VAL A 276      13.757 -20.974  -1.401  1.00 96.49           H  
ATOM   4429  N   ALA A 277      11.674 -24.504  -4.003  1.00 96.33           N  
ATOM   4430  H   ALA A 277      12.683 -24.515  -3.949  1.00 96.33           H  
ATOM   4431  CA  ALA A 277      11.029 -25.431  -4.934  1.00 96.33           C  
ATOM   4432  HA  ALA A 277      10.511 -24.852  -5.698  1.00 96.33           H  
ATOM   4433  C   ALA A 277       9.983 -26.303  -4.216  1.00 96.33           C  
ATOM   4434  CB  ALA A 277      12.108 -26.283  -5.621  1.00 96.33           C  
ATOM   4435  HB1 ALA A 277      12.859 -25.640  -6.079  1.00 96.33           H  
ATOM   4436  HB2 ALA A 277      11.650 -26.906  -6.389  1.00 96.33           H  
ATOM   4437  HB3 ALA A 277      12.599 -26.937  -4.901  1.00 96.33           H  
ATOM   4438  O   ALA A 277       8.809 -26.294  -4.595  1.00 96.33           O  
ATOM   4439  N   LEU A 278      10.381 -26.949  -3.114  1.00 95.70           N  
ATOM   4440  H   LEU A 278      11.363 -26.920  -2.879  1.00 95.70           H  
ATOM   4441  CA  LEU A 278       9.495 -27.789  -2.301  1.00 95.70           C  
ATOM   4442  HA  LEU A 278       9.068 -28.568  -2.933  1.00 95.70           H  
ATOM   4443  C   LEU A 278       8.316 -26.992  -1.721  1.00 95.70           C  
ATOM   4444  CB  LEU A 278      10.316 -28.441  -1.173  1.00 95.70           C  
ATOM   4445  HB2 LEU A 278       9.628 -28.930  -0.482  1.00 95.70           H  
ATOM   4446  HB3 LEU A 278      10.836 -27.656  -0.624  1.00 95.70           H  
ATOM   4447  O   LEU A 278       7.164 -27.415  -1.821  1.00 95.70           O  
ATOM   4448  CG  LEU A 278      11.346 -29.486  -1.644  1.00 95.70           C  
ATOM   4449  HG  LEU A 278      11.993 -29.052  -2.407  1.00 95.70           H  
ATOM   4450  CD1 LEU A 278      12.214 -29.905  -0.457  1.00 95.70           C  
ATOM   4451 HD11 LEU A 278      11.595 -30.350   0.322  1.00 95.70           H  
ATOM   4452 HD12 LEU A 278      12.950 -30.638  -0.787  1.00 95.70           H  
ATOM   4453 HD13 LEU A 278      12.740 -29.037  -0.059  1.00 95.70           H  
ATOM   4454  CD2 LEU A 278      10.682 -30.737  -2.217  1.00 95.70           C  
ATOM   4455 HD21 LEU A 278      10.120 -30.492  -3.119  1.00 95.70           H  
ATOM   4456 HD22 LEU A 278      10.006 -31.183  -1.487  1.00 95.70           H  
ATOM   4457 HD23 LEU A 278      11.442 -31.469  -2.491  1.00 95.70           H  
ATOM   4458  N   LYS A 279       8.569 -25.793  -1.176  1.00 95.38           N  
ATOM   4459  H   LYS A 279       9.531 -25.489  -1.131  1.00 95.38           H  
ATOM   4460  CA  LYS A 279       7.512 -24.914  -0.636  1.00 95.38           C  
ATOM   4461  HA  LYS A 279       6.926 -25.476   0.092  1.00 95.38           H  
ATOM   4462  C   LYS A 279       6.510 -24.457  -1.696  1.00 95.38           C  
ATOM   4463  CB  LYS A 279       8.144 -23.695   0.052  1.00 95.38           C  
ATOM   4464  HB2 LYS A 279       7.390 -22.919   0.175  1.00 95.38           H  
ATOM   4465  HB3 LYS A 279       8.941 -23.297  -0.576  1.00 95.38           H  
ATOM   4466  O   LYS A 279       5.359 -24.198  -1.358  1.00 95.38           O  
ATOM   4467  CG  LYS A 279       8.687 -24.059   1.439  1.00 95.38           C  
ATOM   4468  HG2 LYS A 279       7.850 -24.289   2.099  1.00 95.38           H  
ATOM   4469  HG3 LYS A 279       9.323 -24.941   1.367  1.00 95.38           H  
ATOM   4470  CD  LYS A 279       9.504 -22.904   2.027  1.00 95.38           C  
ATOM   4471  HD2 LYS A 279       8.908 -21.993   2.080  1.00 95.38           H  
ATOM   4472  HD3 LYS A 279      10.354 -22.720   1.368  1.00 95.38           H  
ATOM   4473  CE  LYS A 279      10.045 -23.284   3.409  1.00 95.38           C  
ATOM   4474  HE2 LYS A 279      10.302 -24.343   3.405  1.00 95.38           H  
ATOM   4475  HE3 LYS A 279      10.966 -22.726   3.576  1.00 95.38           H  
ATOM   4476  NZ  LYS A 279       9.082 -22.977   4.496  1.00 95.38           N  
ATOM   4477  HZ1 LYS A 279       9.440 -23.307   5.382  1.00 95.38           H  
ATOM   4478  HZ2 LYS A 279       8.975 -21.975   4.566  1.00 95.38           H  
ATOM   4479  HZ3 LYS A 279       8.186 -23.408   4.319  1.00 95.38           H  
ATOM   4480  N   CYS A 280       6.924 -24.380  -2.958  1.00 96.89           N  
ATOM   4481  H   CYS A 280       7.895 -24.577  -3.154  1.00 96.89           H  
ATOM   4482  CA  CYS A 280       6.056 -24.034  -4.084  1.00 96.89           C  
ATOM   4483  HA  CYS A 280       5.205 -23.467  -3.706  1.00 96.89           H  
ATOM   4484  C   CYS A 280       5.450 -25.267  -4.782  1.00 96.89           C  
ATOM   4485  CB  CYS A 280       6.814 -23.110  -5.048  1.00 96.89           C  
ATOM   4486  HB2 CYS A 280       6.150 -22.813  -5.859  1.00 96.89           H  
ATOM   4487  HB3 CYS A 280       7.676 -23.633  -5.463  1.00 96.89           H  
ATOM   4488  O   CYS A 280       4.814 -25.115  -5.822  1.00 96.89           O  
ATOM   4489  SG  CYS A 280       7.372 -21.626  -4.164  1.00 96.89           S  
ATOM   4490  HG  CYS A 280       8.366 -22.246  -3.521  1.00 96.89           H  
ATOM   4491  N   GLY A 281       5.636 -26.473  -4.227  1.00 95.65           N  
ATOM   4492  H   GLY A 281       6.213 -26.544  -3.401  1.00 95.65           H  
ATOM   4493  CA  GLY A 281       5.017 -27.712  -4.711  1.00 95.65           C  
ATOM   4494  HA2 GLY A 281       3.978 -27.520  -4.981  1.00 95.65           H  
ATOM   4495  HA3 GLY A 281       5.028 -28.442  -3.902  1.00 95.65           H  
ATOM   4496  C   GLY A 281       5.710 -28.353  -5.909  1.00 95.65           C  
ATOM   4497  O   GLY A 281       5.047 -28.996  -6.725  1.00 95.65           O  
ATOM   4498  N   TYR A 282       7.018 -28.137  -6.052  1.00 93.94           N  
ATOM   4499  H   TYR A 282       7.499 -27.593  -5.351  1.00 93.94           H  
ATOM   4500  CA  TYR A 282       7.843 -28.810  -7.050  1.00 93.94           C  
ATOM   4501  HA  TYR A 282       7.209 -29.247  -7.821  1.00 93.94           H  
ATOM   4502  C   TYR A 282       8.646 -29.934  -6.399  1.00 93.94           C  
ATOM   4503  CB  TYR A 282       8.785 -27.807  -7.727  1.00 93.94           C  
ATOM   4504  HB2 TYR A 282       9.379 -27.300  -6.966  1.00 93.94           H  
ATOM   4505  HB3 TYR A 282       9.480 -28.359  -8.359  1.00 93.94           H  
ATOM   4506  O   TYR A 282       9.459 -29.677  -5.516  1.00 93.94           O  
ATOM   4507  CG  TYR A 282       8.081 -26.770  -8.575  1.00 93.94           C  
ATOM   4508  CD1 TYR A 282       7.898 -27.007  -9.948  1.00 93.94           C  
ATOM   4509  HD1 TYR A 282       8.285 -27.915 -10.387  1.00 93.94           H  
ATOM   4510  CD2 TYR A 282       7.598 -25.583  -7.994  1.00 93.94           C  
ATOM   4511  HD2 TYR A 282       7.736 -25.413  -6.937  1.00 93.94           H  
ATOM   4512  CE1 TYR A 282       7.202 -26.081 -10.742  1.00 93.94           C  
ATOM   4513  HE1 TYR A 282       7.051 -26.278 -11.794  1.00 93.94           H  
ATOM   4514  CE2 TYR A 282       6.900 -24.649  -8.783  1.00 93.94           C  
ATOM   4515  HE2 TYR A 282       6.499 -23.751  -8.338  1.00 93.94           H  
ATOM   4516  OH  TYR A 282       5.952 -24.053 -10.908  1.00 93.94           O  
ATOM   4517  HH  TYR A 282       5.855 -24.363 -11.811  1.00 93.94           H  
ATOM   4518  CZ  TYR A 282       6.684 -24.910 -10.153  1.00 93.94           C  
ATOM   4519  N   ASP A 283       8.483 -31.154  -6.909  1.00 92.36           N  
ATOM   4520  H   ASP A 283       7.684 -31.330  -7.501  1.00 92.36           H  
ATOM   4521  CA  ASP A 283       9.219 -32.333  -6.427  1.00 92.36           C  
ATOM   4522  HA  ASP A 283       9.287 -32.289  -5.340  1.00 92.36           H  
ATOM   4523  C   ASP A 283      10.655 -32.405  -6.981  1.00 92.36           C  
ATOM   4524  CB  ASP A 283       8.427 -33.598  -6.795  1.00 92.36           C  
ATOM   4525  HB2 ASP A 283       8.922 -34.467  -6.360  1.00 92.36           H  
ATOM   4526  HB3 ASP A 283       8.431 -33.712  -7.879  1.00 92.36           H  
ATOM   4527  O   ASP A 283      11.494 -33.151  -6.487  1.00 92.36           O  
ATOM   4528  CG  ASP A 283       6.981 -33.546  -6.289  1.00 92.36           C  
ATOM   4529  OD1 ASP A 283       6.785 -33.166  -5.115  1.00 92.36           O  
ATOM   4530  OD2 ASP A 283       6.075 -33.794  -7.116  1.00 92.36           O  
ATOM   4531  N   SER A 284      10.960 -31.612  -8.014  1.00 94.32           N  
ATOM   4532  H   SER A 284      10.235 -30.985  -8.333  1.00 94.32           H  
ATOM   4533  CA  SER A 284      12.283 -31.530  -8.638  1.00 94.32           C  
ATOM   4534  HA  SER A 284      13.000 -32.097  -8.044  1.00 94.32           H  
ATOM   4535  C   SER A 284      12.760 -30.087  -8.701  1.00 94.32           C  
ATOM   4536  CB  SER A 284      12.245 -32.162 -10.033  1.00 94.32           C  
ATOM   4537  HB2 SER A 284      11.394 -31.768 -10.589  1.00 94.32           H  
ATOM   4538  HB3 SER A 284      12.115 -33.239  -9.924  1.00 94.32           H  
ATOM   4539  O   SER A 284      12.160 -29.249  -9.384  1.00 94.32           O  
ATOM   4540  OG  SER A 284      13.438 -31.897 -10.758  1.00 94.32           O  
ATOM   4541  HG  SER A 284      13.687 -32.721 -11.184  1.00 94.32           H  
ATOM   4542  N   THR A 285      13.892 -29.801  -8.052  1.00 93.63           N  
ATOM   4543  H   THR A 285      14.279 -30.479  -7.411  1.00 93.63           H  
ATOM   4544  CA  THR A 285      14.548 -28.491  -8.150  1.00 93.63           C  
ATOM   4545  HA  THR A 285      13.862 -27.727  -7.784  1.00 93.63           H  
ATOM   4546  C   THR A 285      14.918 -28.164  -9.594  1.00 93.63           C  
ATOM   4547  CB  THR A 285      15.829 -28.423  -7.314  1.00 93.63           C  
ATOM   4548  HB  THR A 285      16.587 -29.070  -7.756  1.00 93.63           H  
ATOM   4549  O   THR A 285      14.714 -27.035 -10.033  1.00 93.63           O  
ATOM   4550  CG2 THR A 285      16.367 -26.991  -7.238  1.00 93.63           C  
ATOM   4551 HG21 THR A 285      17.426 -27.010  -6.981  1.00 93.63           H  
ATOM   4552 HG22 THR A 285      16.297 -26.481  -8.199  1.00 93.63           H  
ATOM   4553 HG23 THR A 285      15.809 -26.416  -6.500  1.00 93.63           H  
ATOM   4554  OG1 THR A 285      15.576 -28.841  -5.999  1.00 93.63           O  
ATOM   4555  HG1 THR A 285      16.345 -28.566  -5.494  1.00 93.63           H  
ATOM   4556  N   SER A 286      15.421 -29.130 -10.366  1.00 94.60           N  
ATOM   4557  H   SER A 286      15.595 -30.043  -9.969  1.00 94.60           H  
ATOM   4558  CA  SER A 286      15.790 -28.903 -11.769  1.00 94.60           C  
ATOM   4559  HA  SER A 286      16.536 -28.110 -11.816  1.00 94.60           H  
ATOM   4560  C   SER A 286      14.585 -28.462 -12.599  1.00 94.60           C  
ATOM   4561  CB  SER A 286      16.401 -30.170 -12.373  1.00 94.60           C  
ATOM   4562  HB2 SER A 286      15.676 -30.983 -12.344  1.00 94.60           H  
ATOM   4563  HB3 SER A 286      16.687 -29.979 -13.407  1.00 94.60           H  
ATOM   4564  O   SER A 286      14.680 -27.505 -13.370  1.00 94.60           O  
ATOM   4565  OG  SER A 286      17.545 -30.528 -11.626  1.00 94.60           O  
ATOM   4566  HG  SER A 286      17.944 -31.317 -12.002  1.00 94.60           H  
ATOM   4567  N   TYR A 287      13.429 -29.100 -12.391  1.00 95.13           N  
ATOM   4568  H   TYR A 287      13.395 -29.849 -11.714  1.00 95.13           H  
ATOM   4569  CA  TYR A 287      12.190 -28.701 -13.054  1.00 95.13           C  
ATOM   4570  HA  TYR A 287      12.386 -28.620 -14.123  1.00 95.13           H  
ATOM   4571  C   TYR A 287      11.697 -27.325 -12.579  1.00 95.13           C  
ATOM   4572  CB  TYR A 287      11.125 -29.782 -12.845  1.00 95.13           C  
ATOM   4573  HB2 TYR A 287      11.507 -30.735 -13.211  1.00 95.13           H  
ATOM   4574  HB3 TYR A 287      10.932 -29.883 -11.777  1.00 95.13           H  
ATOM   4575  O   TYR A 287      11.301 -26.501 -13.405  1.00 95.13           O  
ATOM   4576  CG  TYR A 287       9.826 -29.480 -13.562  1.00 95.13           C  
ATOM   4577  CD1 TYR A 287       8.628 -29.362 -12.833  1.00 95.13           C  
ATOM   4578  HD1 TYR A 287       8.627 -29.551 -11.769  1.00 95.13           H  
ATOM   4579  CD2 TYR A 287       9.817 -29.308 -14.960  1.00 95.13           C  
ATOM   4580  HD2 TYR A 287      10.727 -29.420 -15.532  1.00 95.13           H  
ATOM   4581  CE1 TYR A 287       7.425 -29.044 -13.491  1.00 95.13           C  
ATOM   4582  HE1 TYR A 287       6.506 -28.966 -12.929  1.00 95.13           H  
ATOM   4583  CE2 TYR A 287       8.616 -28.998 -15.623  1.00 95.13           C  
ATOM   4584  HE2 TYR A 287       8.597 -28.872 -16.696  1.00 95.13           H  
ATOM   4585  OH  TYR A 287       6.264 -28.559 -15.539  1.00 95.13           O  
ATOM   4586  HH  TYR A 287       5.510 -28.564 -14.944  1.00 95.13           H  
ATOM   4587  CZ  TYR A 287       7.419 -28.860 -14.891  1.00 95.13           C  
ATOM   4588  N   PHE A 288      11.794 -27.029 -11.277  1.00 97.51           N  
ATOM   4589  H   PHE A 288      12.095 -27.751 -10.637  1.00 97.51           H  
ATOM   4590  CA  PHE A 288      11.503 -25.698 -10.735  1.00 97.51           C  
ATOM   4591  HA  PHE A 288      10.466 -25.448 -10.957  1.00 97.51           H  
ATOM   4592  C   PHE A 288      12.377 -24.612 -11.378  1.00 97.51           C  
ATOM   4593  CB  PHE A 288      11.678 -25.698  -9.211  1.00 97.51           C  
ATOM   4594  HB2 PHE A 288      12.597 -26.220  -8.947  1.00 97.51           H  
ATOM   4595  HB3 PHE A 288      10.853 -26.249  -8.759  1.00 97.51           H  
ATOM   4596  O   PHE A 288      11.846 -23.611 -11.855  1.00 97.51           O  
ATOM   4597  CG  PHE A 288      11.727 -24.305  -8.614  1.00 97.51           C  
ATOM   4598  CD1 PHE A 288      12.937 -23.789  -8.112  1.00 97.51           C  
ATOM   4599  HD1 PHE A 288      13.826 -24.402  -8.099  1.00 97.51           H  
ATOM   4600  CD2 PHE A 288      10.575 -23.499  -8.629  1.00 97.51           C  
ATOM   4601  HD2 PHE A 288       9.649 -23.888  -9.026  1.00 97.51           H  
ATOM   4602  CE1 PHE A 288      12.987 -22.475  -7.618  1.00 97.51           C  
ATOM   4603  HE1 PHE A 288      13.905 -22.077  -7.212  1.00 97.51           H  
ATOM   4604  CE2 PHE A 288      10.633 -22.181  -8.149  1.00 97.51           C  
ATOM   4605  HE2 PHE A 288       9.746 -21.565  -8.177  1.00 97.51           H  
ATOM   4606  CZ  PHE A 288      11.841 -21.668  -7.645  1.00 97.51           C  
ATOM   4607  HZ  PHE A 288      11.898 -20.653  -7.279  1.00 97.51           H  
ATOM   4608  N   ILE A 289      13.696 -24.819 -11.459  1.00 94.95           N  
ATOM   4609  H   ILE A 289      14.065 -25.663 -11.045  1.00 94.95           H  
ATOM   4610  CA  ILE A 289      14.636 -23.871 -12.078  1.00 94.95           C  
ATOM   4611  HA  ILE A 289      14.546 -22.912 -11.568  1.00 94.95           H  
ATOM   4612  C   ILE A 289      14.267 -23.634 -13.548  1.00 94.95           C  
ATOM   4613  CB  ILE A 289      16.095 -24.373 -11.928  1.00 94.95           C  
ATOM   4614  HB  ILE A 289      16.139 -25.409 -12.266  1.00 94.95           H  
ATOM   4615  O   ILE A 289      14.258 -22.485 -13.996  1.00 94.95           O  
ATOM   4616  CG1 ILE A 289      16.552 -24.312 -10.452  1.00 94.95           C  
ATOM   4617 HG12 ILE A 289      15.767 -24.701  -9.804  1.00 94.95           H  
ATOM   4618 HG13 ILE A 289      16.723 -23.274 -10.168  1.00 94.95           H  
ATOM   4619  CG2 ILE A 289      17.062 -23.540 -12.797  1.00 94.95           C  
ATOM   4620 HG21 ILE A 289      16.983 -22.483 -12.540  1.00 94.95           H  
ATOM   4621 HG22 ILE A 289      16.837 -23.672 -13.855  1.00 94.95           H  
ATOM   4622 HG23 ILE A 289      18.091 -23.868 -12.650  1.00 94.95           H  
ATOM   4623  CD1 ILE A 289      17.832 -25.111 -10.169  1.00 94.95           C  
ATOM   4624 HD11 ILE A 289      18.053 -25.069  -9.102  1.00 94.95           H  
ATOM   4625 HD12 ILE A 289      17.692 -26.152 -10.460  1.00 94.95           H  
ATOM   4626 HD13 ILE A 289      18.683 -24.693 -10.707  1.00 94.95           H  
ATOM   4627  N   GLN A 290      13.928 -24.693 -14.294  1.00 95.85           N  
ATOM   4628  H   GLN A 290      13.962 -25.612 -13.876  1.00 95.85           H  
ATOM   4629  CA  GLN A 290      13.473 -24.568 -15.682  1.00 95.85           C  
ATOM   4630  HA  GLN A 290      14.226 -24.023 -16.252  1.00 95.85           H  
ATOM   4631  C   GLN A 290      12.167 -23.770 -15.790  1.00 95.85           C  
ATOM   4632  CB  GLN A 290      13.287 -25.950 -16.320  1.00 95.85           C  
ATOM   4633  HB2 GLN A 290      12.699 -26.586 -15.658  1.00 95.85           H  
ATOM   4634  HB3 GLN A 290      12.729 -25.823 -17.248  1.00 95.85           H  
ATOM   4635  O   GLN A 290      12.086 -22.858 -16.615  1.00 95.85           O  
ATOM   4636  CG  GLN A 290      14.612 -26.649 -16.657  1.00 95.85           C  
ATOM   4637  HG2 GLN A 290      15.203 -26.780 -15.751  1.00 95.85           H  
ATOM   4638  HG3 GLN A 290      15.184 -26.032 -17.350  1.00 95.85           H  
ATOM   4639  CD  GLN A 290      14.385 -28.014 -17.303  1.00 95.85           C  
ATOM   4640  NE2 GLN A 290      15.383 -28.868 -17.350  1.00 95.85           N  
ATOM   4641 HE21 GLN A 290      15.184 -29.749 -17.802  1.00 95.85           H  
ATOM   4642 HE22 GLN A 290      16.285 -28.652 -16.951  1.00 95.85           H  
ATOM   4643  OE1 GLN A 290      13.317 -28.333 -17.795  1.00 95.85           O  
ATOM   4644  N   CYS A 291      11.171 -24.062 -14.946  1.00 96.63           N  
ATOM   4645  H   CYS A 291      11.294 -24.830 -14.302  1.00 96.63           H  
ATOM   4646  CA  CYS A 291       9.904 -23.328 -14.910  1.00 96.63           C  
ATOM   4647  HA  CYS A 291       9.435 -23.374 -15.893  1.00 96.63           H  
ATOM   4648  C   CYS A 291      10.124 -21.849 -14.581  1.00 96.63           C  
ATOM   4649  CB  CYS A 291       8.954 -23.965 -13.887  1.00 96.63           C  
ATOM   4650  HB2 CYS A 291       8.091 -23.314 -13.749  1.00 96.63           H  
ATOM   4651  HB3 CYS A 291       9.455 -24.085 -12.926  1.00 96.63           H  
ATOM   4652  O   CYS A 291       9.641 -20.984 -15.311  1.00 96.63           O  
ATOM   4653  SG  CYS A 291       8.378 -25.572 -14.491  1.00 96.63           S  
ATOM   4654  HG  CYS A 291       9.510 -26.248 -14.279  1.00 96.63           H  
ATOM   4655  N   PHE A 292      10.914 -21.559 -13.546  1.00 97.19           N  
ATOM   4656  H   PHE A 292      11.271 -22.323 -12.990  1.00 97.19           H  
ATOM   4657  CA  PHE A 292      11.234 -20.202 -13.112  1.00 97.19           C  
ATOM   4658  HA  PHE A 292      10.306 -19.679 -12.880  1.00 97.19           H  
ATOM   4659  C   PHE A 292      11.941 -19.417 -14.222  1.00 97.19           C  
ATOM   4660  CB  PHE A 292      12.077 -20.280 -11.833  1.00 97.19           C  
ATOM   4661  HB2 PHE A 292      13.067 -20.671 -12.068  1.00 97.19           H  
ATOM   4662  HB3 PHE A 292      11.607 -20.984 -11.146  1.00 97.19           H  
ATOM   4663  O   PHE A 292      11.511 -18.318 -14.571  1.00 97.19           O  
ATOM   4664  CG  PHE A 292      12.218 -18.952 -11.120  1.00 97.19           C  
ATOM   4665  CD1 PHE A 292      13.154 -18.000 -11.564  1.00 97.19           C  
ATOM   4666  HD1 PHE A 292      13.783 -18.218 -12.414  1.00 97.19           H  
ATOM   4667  CD2 PHE A 292      11.400 -18.661 -10.012  1.00 97.19           C  
ATOM   4668  HD2 PHE A 292      10.671 -19.380  -9.671  1.00 97.19           H  
ATOM   4669  CE1 PHE A 292      13.269 -16.761 -10.912  1.00 97.19           C  
ATOM   4670  HE1 PHE A 292      13.983 -16.028 -11.258  1.00 97.19           H  
ATOM   4671  CE2 PHE A 292      11.516 -17.422  -9.359  1.00 97.19           C  
ATOM   4672  HE2 PHE A 292      10.874 -17.189  -8.521  1.00 97.19           H  
ATOM   4673  CZ  PHE A 292      12.449 -16.471  -9.808  1.00 97.19           C  
ATOM   4674  HZ  PHE A 292      12.527 -15.516  -9.309  1.00 97.19           H  
ATOM   4675  N   LYS A 293      12.958 -20.014 -14.862  1.00 95.30           N  
ATOM   4676  H   LYS A 293      13.260 -20.918 -14.530  1.00 95.30           H  
ATOM   4677  CA  LYS A 293      13.655 -19.406 -16.005  1.00 95.30           C  
ATOM   4678  HA  LYS A 293      13.991 -18.411 -15.712  1.00 95.30           H  
ATOM   4679  C   LYS A 293      12.725 -19.179 -17.190  1.00 95.30           C  
ATOM   4680  CB  LYS A 293      14.881 -20.255 -16.380  1.00 95.30           C  
ATOM   4681  HB2 LYS A 293      14.548 -21.227 -16.743  1.00 95.30           H  
ATOM   4682  HB3 LYS A 293      15.487 -20.410 -15.487  1.00 95.30           H  
ATOM   4683  O   LYS A 293      12.781 -18.122 -17.817  1.00 95.30           O  
ATOM   4684  CG  LYS A 293      15.749 -19.570 -17.451  1.00 95.30           C  
ATOM   4685  HG2 LYS A 293      15.150 -19.372 -18.340  1.00 95.30           H  
ATOM   4686  HG3 LYS A 293      16.116 -18.623 -17.058  1.00 95.30           H  
ATOM   4687  CD  LYS A 293      16.940 -20.448 -17.861  1.00 95.30           C  
ATOM   4688  HD2 LYS A 293      17.546 -20.667 -16.982  1.00 95.30           H  
ATOM   4689  HD3 LYS A 293      16.566 -21.385 -18.274  1.00 95.30           H  
ATOM   4690  CE  LYS A 293      17.791 -19.723 -18.914  1.00 95.30           C  
ATOM   4691  HE2 LYS A 293      17.164 -19.501 -19.777  1.00 95.30           H  
ATOM   4692  HE3 LYS A 293      18.123 -18.772 -18.497  1.00 95.30           H  
ATOM   4693  NZ  LYS A 293      18.970 -20.526 -19.337  1.00 95.30           N  
ATOM   4694  HZ1 LYS A 293      18.686 -21.405 -19.747  1.00 95.30           H  
ATOM   4695  HZ2 LYS A 293      19.512 -20.024 -20.026  1.00 95.30           H  
ATOM   4696  HZ3 LYS A 293      19.577 -20.719 -18.553  1.00 95.30           H  
ATOM   4697  N   LYS A 294      11.852 -20.139 -17.506  1.00 95.40           N  
ATOM   4698  H   LYS A 294      11.862 -20.990 -16.962  1.00 95.40           H  
ATOM   4699  CA  LYS A 294      10.873 -19.995 -18.591  1.00 95.40           C  
ATOM   4700  HA  LYS A 294      11.409 -19.711 -19.496  1.00 95.40           H  
ATOM   4701  C   LYS A 294       9.872 -18.876 -18.297  1.00 95.40           C  
ATOM   4702  CB  LYS A 294      10.177 -21.344 -18.838  1.00 95.40           C  
ATOM   4703  HB2 LYS A 294      10.938 -22.106 -19.008  1.00 95.40           H  
ATOM   4704  HB3 LYS A 294       9.604 -21.624 -17.954  1.00 95.40           H  
ATOM   4705  O   LYS A 294       9.519 -18.160 -19.235  1.00 95.40           O  
ATOM   4706  CG  LYS A 294       9.242 -21.303 -20.059  1.00 95.40           C  
ATOM   4707  HG2 LYS A 294       8.453 -20.568 -19.892  1.00 95.40           H  
ATOM   4708  HG3 LYS A 294       9.815 -21.013 -20.940  1.00 95.40           H  
ATOM   4709  CD  LYS A 294       8.588 -22.669 -20.308  1.00 95.40           C  
ATOM   4710  HD2 LYS A 294       8.029 -22.961 -19.419  1.00 95.40           H  
ATOM   4711  HD3 LYS A 294       9.367 -23.409 -20.494  1.00 95.40           H  
ATOM   4712  CE  LYS A 294       7.639 -22.600 -21.513  1.00 95.40           C  
ATOM   4713  HE2 LYS A 294       8.211 -22.299 -22.390  1.00 95.40           H  
ATOM   4714  HE3 LYS A 294       6.889 -21.833 -21.323  1.00 95.40           H  
ATOM   4715  NZ  LYS A 294       6.971 -23.903 -21.771  1.00 95.40           N  
ATOM   4716  HZ1 LYS A 294       6.395 -24.175 -20.987  1.00 95.40           H  
ATOM   4717  HZ2 LYS A 294       6.375 -23.847 -22.584  1.00 95.40           H  
ATOM   4718  HZ3 LYS A 294       7.648 -24.635 -21.933  1.00 95.40           H  
ATOM   4719  N   TYR A 295       9.450 -18.719 -17.044  1.00 96.36           N  
ATOM   4720  H   TYR A 295       9.764 -19.380 -16.348  1.00 96.36           H  
ATOM   4721  CA  TYR A 295       8.455 -17.734 -16.623  1.00 96.36           C  
ATOM   4722  HA  TYR A 295       7.679 -17.683 -17.387  1.00 96.36           H  
ATOM   4723  C   TYR A 295       9.054 -16.326 -16.505  1.00 96.36           C  
ATOM   4724  CB  TYR A 295       7.785 -18.212 -15.325  1.00 96.36           C  
ATOM   4725  HB2 TYR A 295       7.577 -19.278 -15.408  1.00 96.36           H  
ATOM   4726  HB3 TYR A 295       8.466 -18.083 -14.483  1.00 96.36           H  
ATOM   4727  O   TYR A 295       8.684 -15.447 -17.279  1.00 96.36           O  
ATOM   4728  CG  TYR A 295       6.472 -17.518 -15.028  1.00 96.36           C  
ATOM   4729  CD1 TYR A 295       6.431 -16.388 -14.190  1.00 96.36           C  
ATOM   4730  HD1 TYR A 295       7.337 -15.989 -13.758  1.00 96.36           H  
ATOM   4731  CD2 TYR A 295       5.279 -18.023 -15.583  1.00 96.36           C  
ATOM   4732  HD2 TYR A 295       5.308 -18.891 -16.225  1.00 96.36           H  
ATOM   4733  CE1 TYR A 295       5.198 -15.774 -13.897  1.00 96.36           C  
ATOM   4734  HE1 TYR A 295       5.160 -14.900 -13.264  1.00 96.36           H  
ATOM   4735  CE2 TYR A 295       4.045 -17.411 -15.293  1.00 96.36           C  
ATOM   4736  HE2 TYR A 295       3.131 -17.805 -15.713  1.00 96.36           H  
ATOM   4737  OH  TYR A 295       2.813 -15.680 -14.179  1.00 96.36           O  
ATOM   4738  HH  TYR A 295       2.093 -16.060 -14.687  1.00 96.36           H  
ATOM   4739  CZ  TYR A 295       4.002 -16.284 -14.444  1.00 96.36           C  
ATOM   4740  N   PHE A 296      10.043 -16.132 -15.624  1.00 94.90           N  
ATOM   4741  H   PHE A 296      10.337 -16.911 -15.052  1.00 94.90           H  
ATOM   4742  CA  PHE A 296      10.623 -14.818 -15.316  1.00 94.90           C  
ATOM   4743  HA  PHE A 296       9.827 -14.080 -15.421  1.00 94.90           H  
ATOM   4744  C   PHE A 296      11.750 -14.371 -16.253  1.00 94.90           C  
ATOM   4745  CB  PHE A 296      11.095 -14.788 -13.857  1.00 94.90           C  
ATOM   4746  HB2 PHE A 296      11.632 -13.856 -13.680  1.00 94.90           H  
ATOM   4747  HB3 PHE A 296      11.799 -15.602 -13.689  1.00 94.90           H  
ATOM   4748  O   PHE A 296      12.227 -13.241 -16.161  1.00 94.90           O  
ATOM   4749  CG  PHE A 296       9.972 -14.857 -12.844  1.00 94.90           C  
ATOM   4750  CD1 PHE A 296       9.045 -13.805 -12.742  1.00 94.90           C  
ATOM   4751  HD1 PHE A 296       9.136 -12.932 -13.371  1.00 94.90           H  
ATOM   4752  CD2 PHE A 296       9.860 -15.962 -11.985  1.00 94.90           C  
ATOM   4753  HD2 PHE A 296      10.570 -16.773 -12.052  1.00 94.90           H  
ATOM   4754  CE1 PHE A 296       8.002 -13.866 -11.807  1.00 94.90           C  
ATOM   4755  HE1 PHE A 296       7.286 -13.060 -11.739  1.00 94.90           H  
ATOM   4756  CE2 PHE A 296       8.839 -16.005 -11.021  1.00 94.90           C  
ATOM   4757  HE2 PHE A 296       8.775 -16.844 -10.344  1.00 94.90           H  
ATOM   4758  CZ  PHE A 296       7.901 -14.961 -10.939  1.00 94.90           C  
ATOM   4759  HZ  PHE A 296       7.110 -14.989 -10.204  1.00 94.90           H  
ATOM   4760  N   LYS A 297      12.206 -15.257 -17.150  1.00 94.20           N  
ATOM   4761  H   LYS A 297      11.782 -16.173 -17.138  1.00 94.20           H  
ATOM   4762  CA  LYS A 297      13.349 -15.037 -18.060  1.00 94.20           C  
ATOM   4763  HA  LYS A 297      13.515 -15.968 -18.603  1.00 94.20           H  
ATOM   4764  C   LYS A 297      14.688 -14.803 -17.346  1.00 94.20           C  
ATOM   4765  CB  LYS A 297      13.027 -13.963 -19.119  1.00 94.20           C  
ATOM   4766  HB2 LYS A 297      13.809 -13.976 -19.878  1.00 94.20           H  
ATOM   4767  HB3 LYS A 297      13.047 -12.980 -18.649  1.00 94.20           H  
ATOM   4768  O   LYS A 297      15.639 -14.340 -17.963  1.00 94.20           O  
ATOM   4769  CG  LYS A 297      11.669 -14.143 -19.816  1.00 94.20           C  
ATOM   4770  HG2 LYS A 297      10.867 -13.985 -19.094  1.00 94.20           H  
ATOM   4771  HG3 LYS A 297      11.577 -13.383 -20.591  1.00 94.20           H  
ATOM   4772  CD  LYS A 297      11.475 -15.514 -20.469  1.00 94.20           C  
ATOM   4773  HD2 LYS A 297      11.495 -16.289 -19.703  1.00 94.20           H  
ATOM   4774  HD3 LYS A 297      12.264 -15.694 -21.198  1.00 94.20           H  
ATOM   4775  CE  LYS A 297      10.107 -15.508 -21.153  1.00 94.20           C  
ATOM   4776  HE2 LYS A 297       9.365 -15.181 -20.425  1.00 94.20           H  
ATOM   4777  HE3 LYS A 297      10.119 -14.785 -21.969  1.00 94.20           H  
ATOM   4778  NZ  LYS A 297       9.742 -16.850 -21.651  1.00 94.20           N  
ATOM   4779  HZ1 LYS A 297      10.442 -17.211 -22.284  1.00 94.20           H  
ATOM   4780  HZ2 LYS A 297       8.843 -16.815 -22.112  1.00 94.20           H  
ATOM   4781  HZ3 LYS A 297       9.649 -17.463 -20.854  1.00 94.20           H  
ATOM   4782  N   THR A 298      14.784 -15.208 -16.082  1.00 91.27           N  
ATOM   4783  H   THR A 298      13.954 -15.584 -15.647  1.00 91.27           H  
ATOM   4784  CA  THR A 298      16.005 -15.198 -15.268  1.00 91.27           C  
ATOM   4785  HA  THR A 298      16.873 -15.219 -15.927  1.00 91.27           H  
ATOM   4786  C   THR A 298      16.054 -16.443 -14.382  1.00 91.27           C  
ATOM   4787  CB  THR A 298      16.097 -13.905 -14.447  1.00 91.27           C  
ATOM   4788  HB  THR A 298      15.971 -13.054 -15.117  1.00 91.27           H  
ATOM   4789  O   THR A 298      15.032 -17.092 -14.173  1.00 91.27           O  
ATOM   4790  CG2 THR A 298      15.074 -13.803 -13.316  1.00 91.27           C  
ATOM   4791 HG21 THR A 298      15.252 -14.576 -12.569  1.00 91.27           H  
ATOM   4792 HG22 THR A 298      14.065 -13.901 -13.718  1.00 91.27           H  
ATOM   4793 HG23 THR A 298      15.161 -12.826 -12.842  1.00 91.27           H  
ATOM   4794  OG1 THR A 298      17.378 -13.838 -13.875  1.00 91.27           O  
ATOM   4795  HG1 THR A 298      17.480 -12.938 -13.558  1.00 91.27           H  
ATOM   4796  N   THR A 299      17.227 -16.832 -13.885  1.00 91.45           N  
ATOM   4797  H   THR A 299      17.989 -16.171 -13.928  1.00 91.45           H  
ATOM   4798  CA  THR A 299      17.345 -18.010 -13.004  1.00 91.45           C  
ATOM   4799  HA  THR A 299      16.598 -18.740 -13.316  1.00 91.45           H  
ATOM   4800  C   THR A 299      17.060 -17.643 -11.543  1.00 91.45           C  
ATOM   4801  CB  THR A 299      18.711 -18.702 -13.116  1.00 91.45           C  
ATOM   4802  HB  THR A 299      18.635 -19.656 -12.596  1.00 91.45           H  
ATOM   4803  O   THR A 299      17.291 -16.491 -11.171  1.00 91.45           O  
ATOM   4804  CG2 THR A 299      19.116 -18.999 -14.559  1.00 91.45           C  
ATOM   4805 HG21 THR A 299      19.292 -18.073 -15.107  1.00 91.45           H  
ATOM   4806 HG22 THR A 299      20.034 -19.588 -14.556  1.00 91.45           H  
ATOM   4807 HG23 THR A 299      18.324 -19.570 -15.044  1.00 91.45           H  
ATOM   4808  OG1 THR A 299      19.732 -17.969 -12.481  1.00 91.45           O  
ATOM   4809  HG1 THR A 299      19.985 -17.199 -12.995  1.00 91.45           H  
ATOM   4810  N   PRO A 300      16.641 -18.594 -10.680  1.00 92.43           N  
ATOM   4811  CA  PRO A 300      16.497 -18.330  -9.246  1.00 92.43           C  
ATOM   4812  HA  PRO A 300      15.680 -17.624  -9.098  1.00 92.43           H  
ATOM   4813  C   PRO A 300      17.770 -17.757  -8.608  1.00 92.43           C  
ATOM   4814  CB  PRO A 300      16.125 -19.677  -8.617  1.00 92.43           C  
ATOM   4815  HB2 PRO A 300      17.023 -20.238  -8.356  1.00 92.43           H  
ATOM   4816  HB3 PRO A 300      15.489 -19.554  -7.741  1.00 92.43           H  
ATOM   4817  O   PRO A 300      17.698 -16.826  -7.817  1.00 92.43           O  
ATOM   4818  CG  PRO A 300      15.399 -20.393  -9.751  1.00 92.43           C  
ATOM   4819  HG2 PRO A 300      15.411 -21.475  -9.624  1.00 92.43           H  
ATOM   4820  HG3 PRO A 300      14.372 -20.031  -9.805  1.00 92.43           H  
ATOM   4821  CD  PRO A 300      16.181 -19.944 -10.987  1.00 92.43           C  
ATOM   4822  HD2 PRO A 300      17.041 -20.596 -11.132  1.00 92.43           H  
ATOM   4823  HD3 PRO A 300      15.532 -19.963 -11.863  1.00 92.43           H  
ATOM   4824  N   SER A 301      18.947 -18.264  -8.989  1.00 89.23           N  
ATOM   4825  H   SER A 301      18.965 -19.050  -9.623  1.00 89.23           H  
ATOM   4826  CA  SER A 301      20.231 -17.789  -8.461  1.00 89.23           C  
ATOM   4827  HA  SER A 301      20.197 -17.810  -7.372  1.00 89.23           H  
ATOM   4828  C   SER A 301      20.547 -16.353  -8.879  1.00 89.23           C  
ATOM   4829  CB  SER A 301      21.358 -18.710  -8.932  1.00 89.23           C  
ATOM   4830  HB2 SER A 301      22.305 -18.381  -8.505  1.00 89.23           H  
ATOM   4831  HB3 SER A 301      21.426 -18.671 -10.019  1.00 89.23           H  
ATOM   4832  O   SER A 301      21.038 -15.580  -8.065  1.00 89.23           O  
ATOM   4833  OG  SER A 301      21.093 -20.042  -8.534  1.00 89.23           O  
ATOM   4834  HG  SER A 301      21.380 -20.154  -7.625  1.00 89.23           H  
ATOM   4835  N   THR A 302      20.253 -15.979 -10.127  1.00 84.96           N  
ATOM   4836  H   THR A 302      19.867 -16.658 -10.767  1.00 84.96           H  
ATOM   4837  CA  THR A 302      20.400 -14.589 -10.593  1.00 84.96           C  
ATOM   4838  HA  THR A 302      21.398 -14.228 -10.346  1.00 84.96           H  
ATOM   4839  C   THR A 302      19.397 -13.669  -9.896  1.00 84.96           C  
ATOM   4840  CB  THR A 302      20.203 -14.497 -12.113  1.00 84.96           C  
ATOM   4841  HB  THR A 302      19.164 -14.736 -12.343  1.00 84.96           H  
ATOM   4842  O   THR A 302      19.760 -12.570  -9.493  1.00 84.96           O  
ATOM   4843  CG2 THR A 302      20.548 -13.118 -12.673  1.00 84.96           C  
ATOM   4844 HG21 THR A 302      20.448 -13.122 -13.758  1.00 84.96           H  
ATOM   4845 HG22 THR A 302      19.864 -12.370 -12.272  1.00 84.96           H  
ATOM   4846 HG23 THR A 302      21.565 -12.837 -12.400  1.00 84.96           H  
ATOM   4847  OG1 THR A 302      21.024 -15.425 -12.793  1.00 84.96           O  
ATOM   4848  HG1 THR A 302      21.834 -14.955 -13.003  1.00 84.96           H  
ATOM   4849  N   PHE A 303      18.158 -14.134  -9.706  1.00 86.98           N  
ATOM   4850  H   PHE A 303      17.917 -15.043 -10.075  1.00 86.98           H  
ATOM   4851  CA  PHE A 303      17.115 -13.391  -8.998  1.00 86.98           C  
ATOM   4852  HA  PHE A 303      16.969 -12.428  -9.488  1.00 86.98           H  
ATOM   4853  C   PHE A 303      17.500 -13.099  -7.540  1.00 86.98           C  
ATOM   4854  CB  PHE A 303      15.806 -14.189  -9.082  1.00 86.98           C  
ATOM   4855  HB2 PHE A 303      15.597 -14.406 -10.130  1.00 86.98           H  
ATOM   4856  HB3 PHE A 303      15.926 -15.144  -8.570  1.00 86.98           H  
ATOM   4857  O   PHE A 303      17.323 -11.976  -7.084  1.00 86.98           O  
ATOM   4858  CG  PHE A 303      14.609 -13.481  -8.485  1.00 86.98           C  
ATOM   4859  CD1 PHE A 303      14.407 -13.474  -7.092  1.00 86.98           C  
ATOM   4860  HD1 PHE A 303      15.111 -13.962  -6.434  1.00 86.98           H  
ATOM   4861  CD2 PHE A 303      13.684 -12.839  -9.324  1.00 86.98           C  
ATOM   4862  HD2 PHE A 303      13.818 -12.867 -10.396  1.00 86.98           H  
ATOM   4863  CE1 PHE A 303      13.313 -12.788  -6.541  1.00 86.98           C  
ATOM   4864  HE1 PHE A 303      13.186 -12.756  -5.469  1.00 86.98           H  
ATOM   4865  CE2 PHE A 303      12.568 -12.188  -8.773  1.00 86.98           C  
ATOM   4866  HE2 PHE A 303      11.832 -11.734  -9.419  1.00 86.98           H  
ATOM   4867  CZ  PHE A 303      12.397 -12.135  -7.380  1.00 86.98           C  
ATOM   4868  HZ  PHE A 303      11.556 -11.609  -6.954  1.00 86.98           H  
ATOM   4869  N   ILE A 304      18.049 -14.087  -6.819  1.00 85.16           N  
ATOM   4870  H   ILE A 304      18.121 -15.003  -7.239  1.00 85.16           H  
ATOM   4871  CA  ILE A 304      18.483 -13.920  -5.420  1.00 85.16           C  
ATOM   4872  HA  ILE A 304      17.630 -13.604  -4.819  1.00 85.16           H  
ATOM   4873  C   ILE A 304      19.535 -12.819  -5.292  1.00 85.16           C  
ATOM   4874  CB  ILE A 304      19.028 -15.248  -4.840  1.00 85.16           C  
ATOM   4875  HB  ILE A 304      19.709 -15.690  -5.568  1.00 85.16           H  
ATOM   4876  O   ILE A 304      19.425 -12.002  -4.386  1.00 85.16           O  
ATOM   4877  CG1 ILE A 304      17.878 -16.239  -4.559  1.00 85.16           C  
ATOM   4878 HG12 ILE A 304      17.346 -15.929  -3.661  1.00 85.16           H  
ATOM   4879 HG13 ILE A 304      17.166 -16.225  -5.384  1.00 85.16           H  
ATOM   4880  CG2 ILE A 304      19.808 -15.013  -3.528  1.00 85.16           C  
ATOM   4881 HG21 ILE A 304      20.713 -14.433  -3.707  1.00 85.16           H  
ATOM   4882 HG22 ILE A 304      20.124 -15.947  -3.063  1.00 85.16           H  
ATOM   4883 HG23 ILE A 304      19.173 -14.468  -2.830  1.00 85.16           H  
ATOM   4884  CD1 ILE A 304      18.376 -17.684  -4.378  1.00 85.16           C  
ATOM   4885 HD11 ILE A 304      18.757 -18.062  -5.327  1.00 85.16           H  
ATOM   4886 HD12 ILE A 304      17.561 -18.323  -4.038  1.00 85.16           H  
ATOM   4887 HD13 ILE A 304      19.163 -17.750  -3.627  1.00 85.16           H  
ATOM   4888  N   LYS A 305      20.540 -12.802  -6.180  1.00 75.19           N  
ATOM   4889  H   LYS A 305      20.549 -13.495  -6.916  1.00 75.19           H  
ATOM   4890  CA  LYS A 305      21.616 -11.801  -6.127  1.00 75.19           C  
ATOM   4891  HA  LYS A 305      22.131 -11.857  -5.168  1.00 75.19           H  
ATOM   4892  C   LYS A 305      21.036 -10.395  -6.172  1.00 75.19           C  
ATOM   4893  CB  LYS A 305      22.625 -12.009  -7.259  1.00 75.19           C  
ATOM   4894  HB2 LYS A 305      22.103 -12.088  -8.213  1.00 75.19           H  
ATOM   4895  HB3 LYS A 305      23.283 -11.141  -7.298  1.00 75.19           H  
ATOM   4896  O   LYS A 305      21.290  -9.617  -5.278  1.00 75.19           O  
ATOM   4897  CG  LYS A 305      23.477 -13.260  -7.015  1.00 75.19           C  
ATOM   4898  HG2 LYS A 305      22.841 -14.144  -6.965  1.00 75.19           H  
ATOM   4899  HG3 LYS A 305      24.005 -13.153  -6.068  1.00 75.19           H  
ATOM   4900  CD  LYS A 305      24.494 -13.421  -8.145  1.00 75.19           C  
ATOM   4901  HD2 LYS A 305      23.968 -13.521  -9.095  1.00 75.19           H  
ATOM   4902  HD3 LYS A 305      25.118 -12.528  -8.177  1.00 75.19           H  
ATOM   4903  CE  LYS A 305      25.363 -14.653  -7.890  1.00 75.19           C  
ATOM   4904  HE2 LYS A 305      24.739 -15.545  -7.953  1.00 75.19           H  
ATOM   4905  HE3 LYS A 305      25.756 -14.585  -6.876  1.00 75.19           H  
ATOM   4906  NZ  LYS A 305      26.482 -14.713  -8.860  1.00 75.19           N  
ATOM   4907  HZ1 LYS A 305      27.038 -13.873  -8.774  1.00 75.19           H  
ATOM   4908  HZ2 LYS A 305      27.084 -15.502  -8.674  1.00 75.19           H  
ATOM   4909  HZ3 LYS A 305      26.139 -14.754  -9.809  1.00 75.19           H  
ATOM   4910  N   MET A 306      20.138 -10.147  -7.117  1.00 69.94           N  
ATOM   4911  H   MET A 306      19.942 -10.868  -7.797  1.00 69.94           H  
ATOM   4912  CA  MET A 306      19.468  -8.858  -7.247  1.00 69.94           C  
ATOM   4913  HA  MET A 306      20.215  -8.081  -7.413  1.00 69.94           H  
ATOM   4914  C   MET A 306      18.642  -8.469  -6.011  1.00 69.94           C  
ATOM   4915  CB  MET A 306      18.548  -8.970  -8.461  1.00 69.94           C  
ATOM   4916  HB2 MET A 306      17.718  -9.629  -8.209  1.00 69.94           H  
ATOM   4917  HB3 MET A 306      19.094  -9.423  -9.288  1.00 69.94           H  
ATOM   4918  O   MET A 306      18.496  -7.295  -5.715  1.00 69.94           O  
ATOM   4919  CG  MET A 306      18.002  -7.622  -8.923  1.00 69.94           C  
ATOM   4920  HG2 MET A 306      18.781  -7.097  -9.476  1.00 69.94           H  
ATOM   4921  HG3 MET A 306      17.759  -7.000  -8.062  1.00 69.94           H  
ATOM   4922  SD  MET A 306      16.502  -7.793  -9.933  1.00 69.94           S  
ATOM   4923  CE  MET A 306      15.368  -8.119  -8.568  1.00 69.94           C  
ATOM   4924  HE1 MET A 306      15.368  -9.186  -8.343  1.00 69.94           H  
ATOM   4925  HE2 MET A 306      14.361  -7.781  -8.814  1.00 69.94           H  
ATOM   4926  HE3 MET A 306      15.691  -7.594  -7.669  1.00 69.94           H  
ATOM   4927  N   ALA A 307      18.036  -9.434  -5.323  1.00 65.43           N  
ATOM   4928  H   ALA A 307      18.214 -10.396  -5.573  1.00 65.43           H  
ATOM   4929  CA  ALA A 307      17.059  -9.156  -4.277  1.00 65.43           C  
ATOM   4930  HA  ALA A 307      16.524  -8.238  -4.521  1.00 65.43           H  
ATOM   4931  C   ALA A 307      17.642  -8.952  -2.867  1.00 65.43           C  
ATOM   4932  CB  ALA A 307      16.057 -10.307  -4.285  1.00 65.43           C  
ATOM   4933  HB1 ALA A 307      15.397 -10.164  -3.430  1.00 65.43           H  
ATOM   4934  HB2 ALA A 307      16.580 -11.255  -4.163  1.00 65.43           H  
ATOM   4935  HB3 ALA A 307      15.491 -10.309  -5.216  1.00 65.43           H  
ATOM   4936  O   ALA A 307      16.961  -8.342  -2.049  1.00 65.43           O  
ATOM   4937  N   ASN A 308      18.832  -9.493  -2.576  1.00 61.94           N  
ATOM   4938  H   ASN A 308      19.359  -9.910  -3.329  1.00 61.94           H
[truncated: 193,924 more chars]
