# Supplementary material for: HilE represses the activity of the Salmonella virulence regulator HilD via a mechanism distinct from that of intestinal long-chain fatty acids
Source: J Biol Chem. 2023 Oct 27;299(12):105387. doi: 10.1016/j.jbc.2023.105387 (PMC10696396; doi:10.1016/j.jbc.2023.105387)
Supplement: Dataset S3 [file mmc4.zip › S6 Dataset/ranked_14.pdb]

ATOM      1  N   MET A   1     -55.444  -4.215  92.491  1.00 18.98           N  
ATOM      2  H   MET A   1     -54.472  -4.484  92.533  1.00 18.98           H  
ATOM      3  H2  MET A   1     -55.500  -3.221  92.319  1.00 18.98           H  
ATOM      4  H3  MET A   1     -55.884  -4.416  93.378  1.00 18.98           H  
ATOM      5  CA  MET A   1     -56.122  -4.958  91.406  1.00 18.98           C  
ATOM      6  HA  MET A   1     -56.082  -6.027  91.617  1.00 18.98           H  
ATOM      7  C   MET A   1     -55.435  -4.788  90.058  1.00 18.98           C  
ATOM      8  CB  MET A   1     -57.600  -4.560  91.237  1.00 18.98           C  
ATOM      9  HB2 MET A   1     -57.864  -4.610  90.181  1.00 18.98           H  
ATOM     10  HB3 MET A   1     -57.754  -3.531  91.563  1.00 18.98           H  
ATOM     11  O   MET A   1     -55.333  -5.772  89.347  1.00 18.98           O  
ATOM     12  CG  MET A   1     -58.570  -5.485  91.974  1.00 18.98           C  
ATOM     13  HG2 MET A   1     -58.455  -5.353  93.050  1.00 18.98           H  
ATOM     14  HG3 MET A   1     -58.344  -6.520  91.718  1.00 18.98           H  
ATOM     15  SD  MET A   1     -60.289  -5.145  91.511  1.00 18.98           S  
ATOM     16  CE  MET A   1     -61.177  -6.329  92.556  1.00 18.98           C  
ATOM     17  HE1 MET A   1     -60.971  -6.122  93.606  1.00 18.98           H  
ATOM     18  HE2 MET A   1     -62.248  -6.236  92.376  1.00 18.98           H  
ATOM     19  HE3 MET A   1     -60.860  -7.344  92.314  1.00 18.98           H  
ATOM     20  N   GLU A   2     -55.113  -3.560  89.643  1.00 18.90           N  
ATOM     21  H   GLU A   2     -55.131  -2.769  90.270  1.00 18.90           H  
ATOM     22  CA  GLU A   2     -55.205  -3.167  88.227  1.00 18.90           C  
ATOM     23  HA  GLU A   2     -56.105  -3.626  87.818  1.00 18.90           H  
ATOM     24  C   GLU A   2     -54.040  -3.640  87.329  1.00 18.90           C  
ATOM     25  CB  GLU A   2     -55.425  -1.647  88.162  1.00 18.90           C  
ATOM     26  HB2 GLU A   2     -54.597  -1.149  88.667  1.00 18.90           H  
ATOM     27  HB3 GLU A   2     -55.439  -1.336  87.117  1.00 18.90           H  
ATOM     28  O   GLU A   2     -52.875  -3.505  87.686  1.00 18.90           O  
ATOM     29  CG  GLU A   2     -56.764  -1.254  88.816  1.00 18.90           C  
ATOM     30  HG2 GLU A   2     -57.570  -1.764  88.288  1.00 18.90           H  
ATOM     31  HG3 GLU A   2     -56.780  -1.595  89.851  1.00 18.90           H  
ATOM     32  CD  GLU A   2     -56.999   0.259  88.808  1.00 18.90           C  
ATOM     33  OE1 GLU A   2     -58.145   0.655  88.511  1.00 18.90           O  
ATOM     34  OE2 GLU A   2     -56.037   0.980  89.148  1.00 18.90           O  
ATOM     35  N   ASN A   3     -54.389  -4.207  86.160  1.00 22.06           N  
ATOM     36  H   ASN A   3     -55.376  -4.199  85.944  1.00 22.06           H  
ATOM     37  CA  ASN A   3     -53.578  -5.180  85.400  1.00 22.06           C  
ATOM     38  HA  ASN A   3     -52.800  -5.592  86.042  1.00 22.06           H  
ATOM     39  C   ASN A   3     -52.875  -4.673  84.117  1.00 22.06           C  
ATOM     40  CB  ASN A   3     -54.540  -6.316  84.957  1.00 22.06           C  
ATOM     41  HB2 ASN A   3     -55.489  -5.894  84.626  1.00 22.06           H  
ATOM     42  HB3 ASN A   3     -54.106  -6.836  84.103  1.00 22.06           H  
ATOM     43  O   ASN A   3     -51.933  -5.304  83.648  1.00 22.06           O  
ATOM     44  CG  ASN A   3     -54.796  -7.399  85.987  1.00 22.06           C  
ATOM     45  ND2 ASN A   3     -55.949  -8.028  85.943  1.00 22.06           N  
ATOM     46 HD21 ASN A   3     -56.645  -7.803  85.247  1.00 22.06           H  
ATOM     47 HD22 ASN A   3     -56.066  -8.759  86.631  1.00 22.06           H  
ATOM     48  OD1 ASN A   3     -53.963  -7.740  86.801  1.00 22.06           O  
ATOM     49  N   VAL A   4     -53.442  -3.682  83.420  1.00 20.69           N  
ATOM     50  H   VAL A   4     -54.079  -3.089  83.932  1.00 20.69           H  
ATOM     51  CA  VAL A   4     -53.765  -3.900  81.986  1.00 20.69           C  
ATOM     52  HA  VAL A   4     -53.909  -4.970  81.841  1.00 20.69           H  
ATOM     53  C   VAL A   4     -52.698  -3.491  80.958  1.00 20.69           C  
ATOM     54  CB  VAL A   4     -55.111  -3.214  81.626  1.00 20.69           C  
ATOM     55  HB  VAL A   4     -54.963  -2.134  81.617  1.00 20.69           H  
ATOM     56  O   VAL A   4     -52.760  -3.975  79.834  1.00 20.69           O  
ATOM     57  CG1 VAL A   4     -55.674  -3.640  80.259  1.00 20.69           C  
ATOM     58 HG11 VAL A   4     -55.703  -4.727  80.185  1.00 20.69           H  
ATOM     59 HG12 VAL A   4     -56.681  -3.246  80.124  1.00 20.69           H  
ATOM     60 HG13 VAL A   4     -55.065  -3.238  79.450  1.00 20.69           H  
ATOM     61  CG2 VAL A   4     -56.211  -3.529  82.653  1.00 20.69           C  
ATOM     62 HG21 VAL A   4     -55.960  -3.123  83.633  1.00 20.69           H  
ATOM     63 HG22 VAL A   4     -56.359  -4.607  82.722  1.00 20.69           H  
ATOM     64 HG23 VAL A   4     -57.148  -3.064  82.346  1.00 20.69           H  
ATOM     65  N   THR A   5     -51.775  -2.578  81.259  1.00 22.39           N  
ATOM     66  H   THR A   5     -51.633  -2.351  82.233  1.00 22.39           H  
ATOM     67  CA  THR A   5     -51.220  -1.593  80.294  1.00 22.39           C  
ATOM     68  HA  THR A   5     -52.067  -1.243  79.704  1.00 22.39           H  
ATOM     69  C   THR A   5     -50.232  -2.109  79.216  1.00 22.39           C  
ATOM     70  CB  THR A   5     -50.680  -0.353  81.052  1.00 22.39           C  
ATOM     71  HB  THR A   5     -49.897   0.151  80.485  1.00 22.39           H  
ATOM     72  O   THR A   5     -49.259  -1.441  78.877  1.00 22.39           O  
ATOM     73  CG2 THR A   5     -51.786   0.669  81.311  1.00 22.39           C  
ATOM     74 HG21 THR A   5     -52.189   1.023  80.362  1.00 22.39           H  
ATOM     75 HG22 THR A   5     -52.586   0.215  81.896  1.00 22.39           H  
ATOM     76 HG23 THR A   5     -51.382   1.521  81.857  1.00 22.39           H  
ATOM     77  OG1 THR A   5     -50.177  -0.714  82.321  1.00 22.39           O  
ATOM     78  HG1 THR A   5     -49.692   0.035  82.674  1.00 22.39           H  
ATOM     79  N   PHE A   6     -50.465  -3.273  78.606  1.00 22.69           N  
ATOM     80  H   PHE A   6     -51.275  -3.796  78.907  1.00 22.69           H  
ATOM     81  CA  PHE A   6     -49.644  -3.864  77.540  1.00 22.69           C  
ATOM     82  HA  PHE A   6     -48.593  -3.675  77.762  1.00 22.69           H  
ATOM     83  C   PHE A   6     -49.936  -3.236  76.165  1.00 22.69           C  
ATOM     84  CB  PHE A   6     -49.852  -5.388  77.523  1.00 22.69           C  
ATOM     85  HB2 PHE A   6     -49.424  -5.789  76.604  1.00 22.69           H  
ATOM     86  HB3 PHE A   6     -50.920  -5.608  77.502  1.00 22.69           H  
ATOM     87  O   PHE A   6     -50.564  -3.851  75.303  1.00 22.69           O  
ATOM     88  CG  PHE A   6     -49.206  -6.122  78.678  1.00 22.69           C  
ATOM     89  CD1 PHE A   6     -47.861  -6.527  78.580  1.00 22.69           C  
ATOM     90  HD1 PHE A   6     -47.293  -6.308  77.688  1.00 22.69           H  
ATOM     91  CD2 PHE A   6     -49.940  -6.408  79.843  1.00 22.69           C  
ATOM     92  HD2 PHE A   6     -50.970  -6.095  79.929  1.00 22.69           H  
ATOM     93  CE1 PHE A   6     -47.253  -7.219  79.641  1.00 22.69           C  
ATOM     94  HE1 PHE A   6     -46.221  -7.529  79.567  1.00 22.69           H  
ATOM     95  CE2 PHE A   6     -49.331  -7.097  80.906  1.00 22.69           C  
ATOM     96  HE2 PHE A   6     -49.892  -7.302  81.806  1.00 22.69           H  
ATOM     97  CZ  PHE A   6     -47.989  -7.505  80.804  1.00 22.69           C  
ATOM     98  HZ  PHE A   6     -47.523  -8.031  81.625  1.00 22.69           H  
ATOM     99  N   VAL A   7     -49.521  -1.988  75.930  1.00 20.29           N  
ATOM    100  H   VAL A   7     -49.054  -1.488  76.673  1.00 20.29           H  
ATOM    101  CA  VAL A   7     -49.807  -1.310  74.650  1.00 20.29           C  
ATOM    102  HA  VAL A   7     -50.853  -1.503  74.412  1.00 20.29           H  
ATOM    103  C   VAL A   7     -48.962  -1.915  73.512  1.00 20.29           C  
ATOM    104  CB  VAL A   7     -49.672   0.222  74.754  1.00 20.29           C  
ATOM    105  HB  VAL A   7     -48.623   0.493  74.873  1.00 20.29           H  
ATOM    106  O   VAL A   7     -47.762  -1.669  73.399  1.00 20.29           O  
ATOM    107  CG1 VAL A   7     -50.225   0.891  73.487  1.00 20.29           C  
ATOM    108 HG11 VAL A   7     -50.128   1.973  73.571  1.00 20.29           H  
ATOM    109 HG12 VAL A   7     -49.658   0.570  72.613  1.00 20.29           H  
ATOM    110 HG13 VAL A   7     -51.276   0.637  73.350  1.00 20.29           H  
ATOM    111  CG2 VAL A   7     -50.460   0.778  75.952  1.00 20.29           C  
ATOM    112 HG21 VAL A   7     -50.439   1.868  75.937  1.00 20.29           H  
ATOM    113 HG22 VAL A   7     -51.495   0.439  75.913  1.00 20.29           H  
ATOM    114 HG23 VAL A   7     -50.007   0.448  76.887  1.00 20.29           H  
ATOM    115  N   SER A   8     -49.602  -2.733  72.669  1.00 21.88           N  
ATOM    116  H   SER A   8     -50.566  -2.937  72.896  1.00 21.88           H  
ATOM    117  CA  SER A   8     -49.009  -3.486  71.550  1.00 21.88           C  
ATOM    118  HA  SER A   8     -48.038  -3.871  71.860  1.00 21.88           H  
ATOM    119  C   SER A   8     -48.801  -2.591  70.318  1.00 21.88           C  
ATOM    120  CB  SER A   8     -49.923  -4.682  71.231  1.00 21.88           C  
ATOM    121  HB2 SER A   8     -50.150  -5.216  72.154  1.00 21.88           H  
ATOM    122  HB3 SER A   8     -50.859  -4.323  70.804  1.00 21.88           H  
ATOM    123  O   SER A   8     -49.634  -2.545  69.414  1.00 21.88           O  
ATOM    124  OG  SER A   8     -49.307  -5.579  70.328  1.00 21.88           O  
ATOM    125  HG  SER A   8     -48.791  -6.217  70.826  1.00 21.88           H  
ATOM    126  N   ASN A   9     -47.735  -1.787  70.292  1.00 21.34           N  
ATOM    127  H   ASN A   9     -47.116  -1.778  71.091  1.00 21.34           H  
ATOM    128  CA  ASN A   9     -47.556  -0.814  69.206  1.00 21.34           C  
ATOM    129  HA  ASN A   9     -48.538  -0.375  69.032  1.00 21.34           H  
ATOM    130  C   ASN A   9     -47.191  -1.455  67.847  1.00 21.34           C  
ATOM    131  CB  ASN A   9     -46.620   0.330  69.643  1.00 21.34           C  
ATOM    132  HB2 ASN A   9     -45.853  -0.057  70.314  1.00 21.34           H  
ATOM    133  HB3 ASN A   9     -46.124   0.749  68.768  1.00 21.34           H  
ATOM    134  O   ASN A   9     -46.442  -2.424  67.753  1.00 21.34           O  
ATOM    135  CG  ASN A   9     -47.362   1.477  70.318  1.00 21.34           C  
ATOM    136  ND2 ASN A   9     -46.667   2.316  71.047  1.00 21.34           N  
ATOM    137 HD21 ASN A   9     -45.683   2.168  71.219  1.00 21.34           H  
ATOM    138 HD22 ASN A   9     -47.194   3.059  71.482  1.00 21.34           H  
ATOM    139  OD1 ASN A   9     -48.553   1.675  70.164  1.00 21.34           O  
ATOM    140  N   SER A  10     -47.727  -0.857  66.777  1.00 22.06           N  
ATOM    141  H   SER A  10     -48.222   0.004  66.957  1.00 22.06           H  
ATOM    142  CA  SER A  10     -48.075  -1.479  65.485  1.00 22.06           C  
ATOM    143  HA  SER A  10     -48.309  -2.530  65.650  1.00 22.06           H  
ATOM    144  C   SER A  10     -47.035  -1.403  64.357  1.00 22.06           C  
ATOM    145  CB  SER A  10     -49.340  -0.762  64.993  1.00 22.06           C  
ATOM    146  HB2 SER A  10     -50.136  -0.905  65.724  1.00 22.06           H  
ATOM    147  HB3 SER A  10     -49.663  -1.178  64.039  1.00 22.06           H  
ATOM    148  O   SER A  10     -47.295  -1.879  63.253  1.00 22.06           O  
ATOM    149  OG  SER A  10     -49.068   0.627  64.854  1.00 22.06           O  
ATOM    150  HG  SER A  10     -49.903   1.098  64.796  1.00 22.06           H  
ATOM    151  N   HIS A  11     -45.893  -0.745  64.564  1.00 23.61           N  
ATOM    152  H   HIS A  11     -45.722  -0.436  65.510  1.00 23.61           H  
ATOM    153  CA  HIS A  11     -45.143  -0.078  63.484  1.00 23.61           C  
ATOM    154  HA  HIS A  11     -45.889   0.442  62.883  1.00 23.61           H  
ATOM    155  C   HIS A  11     -44.407  -0.973  62.454  1.00 23.61           C  
ATOM    156  CB  HIS A  11     -44.237   1.011  64.096  1.00 23.61           C  
ATOM    157  HB2 HIS A  11     -43.894   0.698  65.082  1.00 23.61           H  
ATOM    158  HB3 HIS A  11     -43.344   1.161  63.490  1.00 23.61           H  
ATOM    159  O   HIS A  11     -43.577  -0.462  61.704  1.00 23.61           O  
ATOM    160  CG  HIS A  11     -44.919   2.351  64.197  1.00 23.61           C  
ATOM    161  CD2 HIS A  11     -45.301   2.999  65.340  1.00 23.61           C  
ATOM    162  HD2 HIS A  11     -45.180   2.638  66.351  1.00 23.61           H  
ATOM    163  ND1 HIS A  11     -45.240   3.174  63.139  1.00 23.61           N  
ATOM    164  HD1 HIS A  11     -45.019   3.005  62.168  1.00 23.61           H  
ATOM    165  CE1 HIS A  11     -45.806   4.287  63.634  1.00 23.61           C  
ATOM    166  HE1 HIS A  11     -46.145   5.131  63.052  1.00 23.61           H  
ATOM    167  NE2 HIS A  11     -45.864   4.223  64.970  1.00 23.61           N  
ATOM    168  N   GLN A  12     -44.722  -2.268  62.328  1.00 24.23           N  
ATOM    169  H   GLN A  12     -45.514  -2.591  62.865  1.00 24.23           H  
ATOM    170  CA  GLN A  12     -44.016  -3.262  61.493  1.00 24.23           C  
ATOM    171  HA  GLN A  12     -42.970  -3.266  61.801  1.00 24.23           H  
ATOM    172  C   GLN A  12     -43.981  -3.002  59.966  1.00 24.23           C  
ATOM    173  CB  GLN A  12     -44.595  -4.667  61.761  1.00 24.23           C  
ATOM    174  HB2 GLN A  12     -45.684  -4.626  61.783  1.00 24.23           H  
ATOM    175  HB3 GLN A  12     -44.311  -5.325  60.940  1.00 24.23           H  
ATOM    176  O   GLN A  12     -43.518  -3.850  59.208  1.00 24.23           O  
ATOM    177  CG  GLN A  12     -44.070  -5.324  63.046  1.00 24.23           C  
ATOM    178  HG2 GLN A  12     -44.565  -4.888  63.914  1.00 24.23           H  
ATOM    179  HG3 GLN A  12     -42.999  -5.142  63.131  1.00 24.23           H  
ATOM    180  CD  GLN A  12     -44.288  -6.839  63.044  1.00 24.23           C  
ATOM    181  NE2 GLN A  12     -43.687  -7.562  63.963  1.00 24.23           N  
ATOM    182 HE21 GLN A  12     -43.128  -7.135  64.688  1.00 24.23           H  
ATOM    183 HE22 GLN A  12     -43.879  -8.553  63.927  1.00 24.23           H  
ATOM    184  OE1 GLN A  12     -44.979  -7.411  62.219  1.00 24.23           O  
ATOM    185  N   ARG A  13     -44.425  -1.843  59.468  1.00 24.74           N  
ATOM    186  H   ARG A  13     -44.653  -1.125  60.141  1.00 24.74           H  
ATOM    187  CA  ARG A  13     -44.541  -1.551  58.027  1.00 24.74           C  
ATOM    188  HA  ARG A  13     -45.267  -2.245  57.604  1.00 24.74           H  
ATOM    189  C   ARG A  13     -43.283  -1.757  57.153  1.00 24.74           C  
ATOM    190  CB  ARG A  13     -45.042  -0.111  57.817  1.00 24.74           C  
ATOM    191  HB2 ARG A  13     -44.572   0.557  58.539  1.00 24.74           H  
ATOM    192  HB3 ARG A  13     -44.746   0.217  56.820  1.00 24.74           H  
ATOM    193  O   ARG A  13     -43.456  -2.208  56.024  1.00 24.74           O  
ATOM    194  CG  ARG A  13     -46.569   0.007  57.903  1.00 24.74           C  
ATOM    195  HG2 ARG A  13     -46.900  -0.207  58.919  1.00 24.74           H  
ATOM    196  HG3 ARG A  13     -47.021  -0.711  57.219  1.00 24.74           H  
ATOM    197  CD  ARG A  13     -46.999   1.423  57.497  1.00 24.74           C  
ATOM    198  HD2 ARG A  13     -46.604   2.132  58.224  1.00 24.74           H  
ATOM    199  HD3 ARG A  13     -46.574   1.649  56.519  1.00 24.74           H  
ATOM    200  NE  ARG A  13     -48.466   1.550  57.422  1.00 24.74           N  
ATOM    201  HE  ARG A  13     -49.008   0.733  57.665  1.00 24.74           H  
ATOM    202  NH1 ARG A  13     -48.540   3.733  56.702  1.00 24.74           N  
ATOM    203 HH11 ARG A  13     -47.531   3.763  56.700  1.00 24.74           H  
ATOM    204 HH12 ARG A  13     -49.074   4.537  56.404  1.00 24.74           H  
ATOM    205  NH2 ARG A  13     -50.441   2.605  56.996  1.00 24.74           N  
ATOM    206 HH21 ARG A  13     -50.953   3.425  56.704  1.00 24.74           H  
ATOM    207 HH22 ARG A  13     -50.949   1.767  57.244  1.00 24.74           H  
ATOM    208  CZ  ARG A  13     -49.139   2.624  57.042  1.00 24.74           C  
ATOM    209  N   PRO A  14     -42.062  -1.334  57.535  1.00 27.22           N  
ATOM    210  CA  PRO A  14     -41.184  -0.683  56.552  1.00 27.22           C  
ATOM    211  HA  PRO A  14     -41.789  -0.064  55.888  1.00 27.22           H  
ATOM    212  C   PRO A  14     -40.359  -1.609  55.648  1.00 27.22           C  
ATOM    213  CB  PRO A  14     -40.282   0.244  57.377  1.00 27.22           C  
ATOM    214  HB2 PRO A  14     -40.765   1.216  57.482  1.00 27.22           H  
ATOM    215  HB3 PRO A  14     -39.292   0.366  56.938  1.00 27.22           H  
ATOM    216  O   PRO A  14     -39.765  -1.132  54.685  1.00 27.22           O  
ATOM    217  CG  PRO A  14     -40.215  -0.434  58.741  1.00 27.22           C  
ATOM    218  HG2 PRO A  14     -39.994   0.274  59.539  1.00 27.22           H  
ATOM    219  HG3 PRO A  14     -39.474  -1.234  58.718  1.00 27.22           H  
ATOM    220  CD  PRO A  14     -41.608  -1.031  58.885  1.00 27.22           C  
ATOM    221  HD2 PRO A  14     -42.266  -0.289  59.339  1.00 27.22           H  
ATOM    222  HD3 PRO A  14     -41.563  -1.929  59.502  1.00 27.22           H  
ATOM    223  N   ALA A  15     -40.247  -2.906  55.949  1.00 27.69           N  
ATOM    224  H   ALA A  15     -40.787  -3.278  56.717  1.00 27.69           H  
ATOM    225  CA  ALA A  15     -39.168  -3.718  55.377  1.00 27.69           C  
ATOM    226  HA  ALA A  15     -38.235  -3.165  55.490  1.00 27.69           H  
ATOM    227  C   ALA A  15     -39.312  -4.017  53.869  1.00 27.69           C  
ATOM    228  CB  ALA A  15     -39.044  -5.004  56.199  1.00 27.69           C  
ATOM    229  HB1 ALA A  15     -38.210  -5.598  55.826  1.00 27.69           H  
ATOM    230  HB2 ALA A  15     -38.862  -4.763  57.246  1.00 27.69           H  
ATOM    231  HB3 ALA A  15     -39.960  -5.590  56.119  1.00 27.69           H  
ATOM    232  O   ALA A  15     -38.300  -4.151  53.178  1.00 27.69           O  
ATOM    233  N   ALA A  16     -40.541  -4.131  53.353  1.00 30.20           N  
ATOM    234  H   ALA A  16     -41.334  -3.955  53.953  1.00 30.20           H  
ATOM    235  CA  ALA A  16     -40.790  -4.666  52.010  1.00 30.20           C  
ATOM    236  HA  ALA A  16     -40.259  -5.613  51.917  1.00 30.20           H  
ATOM    237  C   ALA A  16     -40.282  -3.761  50.867  1.00 30.20           C  
ATOM    238  CB  ALA A  16     -42.290  -4.951  51.876  1.00 30.20           C  
ATOM    239  HB1 ALA A  16     -42.610  -5.644  52.654  1.00 30.20           H  
ATOM    240  HB2 ALA A  16     -42.857  -4.024  51.963  1.00 30.20           H  
ATOM    241  HB3 ALA A  16     -42.491  -5.396  50.902  1.00 30.20           H  
ATOM    242  O   ALA A  16     -39.780  -4.269  49.861  1.00 30.20           O  
ATOM    243  N   ASP A  17     -40.359  -2.436  51.028  1.00 30.49           N  
ATOM    244  H   ASP A  17     -40.771  -2.075  51.877  1.00 30.49           H  
ATOM    245  CA  ASP A  17     -40.047  -1.468  49.960  1.00 30.49           C  
ATOM    246  HA  ASP A  17     -40.641  -1.713  49.080  1.00 30.49           H  
ATOM    247  C   ASP A  17     -38.582  -1.514  49.503  1.00 30.49           C  
ATOM    248  CB  ASP A  17     -40.387  -0.040  50.439  1.00 30.49           C  
ATOM    249  HB2 ASP A  17     -40.333   0.007  51.527  1.00 30.49           H  
ATOM    250  HB3 ASP A  17     -39.634   0.649  50.055  1.00 30.49           H  
ATOM    251  O   ASP A  17     -38.263  -1.223  48.345  1.00 30.49           O  
ATOM    252  CG  ASP A  17     -41.747   0.487  49.969  1.00 30.49           C  
ATOM    253  OD1 ASP A  17     -42.384  -0.175  49.121  1.00 30.49           O  
ATOM    254  OD2 ASP A  17     -42.118   1.576  50.456  1.00 30.49           O  
ATOM    255  N   ASN A  18     -37.665  -1.915  50.388  1.00 30.38           N  
ATOM    256  H   ASN A  18     -37.982  -2.179  51.311  1.00 30.38           H  
ATOM    257  CA  ASN A  18     -36.234  -1.895  50.087  1.00 30.38           C  
ATOM    258  HA  ASN A  18     -35.973  -0.900  49.727  1.00 30.38           H  
ATOM    259  C   ASN A  18     -35.842  -2.858  48.956  1.00 30.38           C  
ATOM    260  CB  ASN A  18     -35.444  -2.187  51.375  1.00 30.38           C  
ATOM    261  HB2 ASN A  18     -35.941  -2.970  51.947  1.00 30.38           H  
ATOM    262  HB3 ASN A  18     -34.447  -2.541  51.114  1.00 30.38           H  
ATOM    263  O   ASN A  18     -34.890  -2.582  48.220  1.00 30.38           O  
ATOM    264  CG  ASN A  18     -35.253  -0.953  52.240  1.00 30.38           C  
ATOM    265  ND2 ASN A  18     -35.080  -1.132  53.527  1.00 30.38           N  
ATOM    266 HD21 ASN A  18     -35.148  -2.055  53.930  1.00 30.38           H  
ATOM    267 HD22 ASN A  18     -34.976  -0.297  54.085  1.00 30.38           H  
ATOM    268  OD1 ASN A  18     -35.210   0.174  51.773  1.00 30.38           O  
ATOM    269  N   LEU A  19     -36.563  -3.972  48.780  1.00 30.78           N  
ATOM    270  H   LEU A  19     -37.377  -4.120  49.360  1.00 30.78           H  
ATOM    271  CA  LEU A  19     -36.167  -4.997  47.813  1.00 30.78           C  
ATOM    272  HA  LEU A  19     -35.099  -5.172  47.943  1.00 30.78           H  
ATOM    273  C   LEU A  19     -36.374  -4.539  46.360  1.00 30.78           C  
ATOM    274  CB  LEU A  19     -36.921  -6.305  48.110  1.00 30.78           C  
ATOM    275  HB2 LEU A  19     -37.934  -6.217  47.718  1.00 30.78           H  
ATOM    276  HB3 LEU A  19     -36.998  -6.451  49.187  1.00 30.78           H  
ATOM    277  O   LEU A  19     -35.551  -4.847  45.493  1.00 30.78           O  
ATOM    278  CG  LEU A  19     -36.227  -7.537  47.494  1.00 30.78           C  
ATOM    279  HG  LEU A  19     -35.891  -7.308  46.483  1.00 30.78           H  
ATOM    280  CD1 LEU A  19     -35.023  -7.978  48.331  1.00 30.78           C  
ATOM    281 HD11 LEU A  19     -34.279  -7.183  48.377  1.00 30.78           H  
ATOM    282 HD12 LEU A  19     -35.340  -8.226  49.344  1.00 30.78           H  
ATOM    283 HD13 LEU A  19     -34.561  -8.857  47.882  1.00 30.78           H  
ATOM    284  CD2 LEU A  19     -37.199  -8.712  47.401  1.00 30.78           C  
ATOM    285 HD21 LEU A  19     -38.057  -8.437  46.788  1.00 30.78           H  
ATOM    286 HD22 LEU A  19     -36.700  -9.573  46.957  1.00 30.78           H  
ATOM    287 HD23 LEU A  19     -37.548  -8.980  48.398  1.00 30.78           H  
ATOM    288  N   GLN A  20     -37.443  -3.780  46.077  1.00 34.21           N  
ATOM    289  H   GLN A  20     -38.053  -3.498  46.830  1.00 34.21           H  
ATOM    290  CA  GLN A  20     -37.705  -3.286  44.719  1.00 34.21           C  
ATOM    291  HA  GLN A  20     -37.700  -4.131  44.030  1.00 34.21           H  
ATOM    292  C   GLN A  20     -36.606  -2.332  44.237  1.00 34.21           C  
ATOM    293  CB  GLN A  20     -39.070  -2.589  44.624  1.00 34.21           C  
ATOM    294  HB2 GLN A  20     -39.034  -1.908  43.774  1.00 34.21           H  
ATOM    295  HB3 GLN A  20     -39.256  -1.996  45.520  1.00 34.21           H  
ATOM    296  O   GLN A  20     -36.166  -2.437  43.087  1.00 34.21           O  
ATOM    297  CG  GLN A  20     -40.234  -3.564  44.385  1.00 34.21           C  
ATOM    298  HG2 GLN A  20     -40.416  -4.140  45.293  1.00 34.21           H  
ATOM    299  HG3 GLN A  20     -39.971  -4.253  43.582  1.00 34.21           H  
ATOM    300  CD  GLN A  20     -41.522  -2.843  43.984  1.00 34.21           C  
ATOM    301  NE2 GLN A  20     -42.582  -3.556  43.676  1.00 34.21           N  
ATOM    302 HE21 GLN A  20     -42.609  -4.555  43.818  1.00 34.21           H  
ATOM    303 HE22 GLN A  20     -43.407  -3.009  43.475  1.00 34.21           H  
ATOM    304  OE1 GLN A  20     -41.597  -1.633  43.898  1.00 34.21           O  
ATOM    305  N   LYS A  21     -36.100  -1.458  45.121  1.00 35.11           N  
ATOM    306  H   LYS A  21     -36.508  -1.431  46.045  1.00 35.11           H  
ATOM    307  CA  LYS A  21     -35.005  -0.531  44.792  1.00 35.11           C  
ATOM    308  HA  LYS A  21     -35.328   0.112  43.973  1.00 35.11           H  
ATOM    309  C   LYS A  21     -33.764  -1.263  44.283  1.00 35.11           C  
ATOM    310  CB  LYS A  21     -34.654   0.343  46.011  1.00 35.11           C  
ATOM    311  HB2 LYS A  21     -34.938  -0.162  46.934  1.00 35.11           H  
ATOM    312  HB3 LYS A  21     -33.577   0.508  46.037  1.00 35.11           H  
ATOM    313  O   LYS A  21     -33.194  -0.858  43.270  1.00 35.11           O  
ATOM    314  CG  LYS A  21     -35.336   1.716  45.933  1.00 35.11           C  
ATOM    315  HG2 LYS A  21     -35.014   2.225  45.025  1.00 35.11           H  
ATOM    316  HG3 LYS A  21     -36.417   1.580  45.900  1.00 35.11           H  
ATOM    317  CD  LYS A  21     -34.967   2.571  47.151  1.00 35.11           C  
ATOM    318  HD2 LYS A  21     -33.882   2.666  47.215  1.00 35.11           H  
ATOM    319  HD3 LYS A  21     -35.333   2.075  48.050  1.00 35.11           H  
ATOM    320  CE  LYS A  21     -35.597   3.963  47.035  1.00 35.11           C  
ATOM    321  HE2 LYS A  21     -36.666   3.842  46.860  1.00 35.11           H  
ATOM    322  HE3 LYS A  21     -35.173   4.473  46.170  1.00 35.11           H  
ATOM    323  NZ  LYS A  21     -35.379   4.759  48.269  1.00 35.11           N  
ATOM    324  HZ1 LYS A  21     -35.791   4.287  49.061  1.00 35.11           H  
ATOM    325  HZ2 LYS A  21     -35.817   5.666  48.190  1.00 35.11           H  
ATOM    326  HZ3 LYS A  21     -34.394   4.885  48.451  1.00 35.11           H  
ATOM    327  N   LEU A  22     -33.375  -2.366  44.921  1.00 35.79           N  
ATOM    328  H   LEU A  22     -33.902  -2.654  45.732  1.00 35.79           H  
ATOM    329  CA  LEU A  22     -32.172  -3.123  44.551  1.00 35.79           C  
ATOM    330  HA  LEU A  22     -31.323  -2.439  44.556  1.00 35.79           H  
ATOM    331  C   LEU A  22     -32.235  -3.701  43.130  1.00 35.79           C  
ATOM    332  CB  LEU A  22     -31.939  -4.221  45.607  1.00 35.79           C  
ATOM    333  HB2 LEU A  22     -31.679  -5.161  45.121  1.00 35.79           H  
ATOM    334  HB3 LEU A  22     -32.863  -4.397  46.158  1.00 35.79           H  
ATOM    335  O   LEU A  22     -31.252  -3.623  42.391  1.00 35.79           O  
ATOM    336  CG  LEU A  22     -30.818  -3.839  46.590  1.00 35.79           C  
ATOM    337  HG  LEU A  22     -30.825  -2.762  46.755  1.00 35.79           H  
ATOM    338  CD1 LEU A  22     -31.035  -4.516  47.940  1.00 35.79           C  
ATOM    339 HD11 LEU A  22     -31.059  -5.600  47.822  1.00 35.79           H  
ATOM    340 HD12 LEU A  22     -30.227  -4.249  48.620  1.00 35.79           H  
ATOM    341 HD13 LEU A  22     -31.977  -4.179  48.374  1.00 35.79           H  
ATOM    342  CD2 LEU A  22     -29.454  -4.255  46.034  1.00 35.79           C  
ATOM    343 HD21 LEU A  22     -29.407  -5.337  45.910  1.00 35.79           H  
ATOM    344 HD22 LEU A  22     -29.281  -3.773  45.072  1.00 35.79           H  
ATOM    345 HD23 LEU A  22     -28.670  -3.945  46.725  1.00 35.79           H  
ATOM    346  N   LYS A  23     -33.397  -4.220  42.704  1.00 36.18           N  
ATOM    347  H   LYS A  23     -34.174  -4.240  43.349  1.00 36.18           H  
ATOM    348  CA  LYS A  23     -33.575  -4.712  41.324  1.00 36.18           C  
ATOM    349  HA  LYS A  23     -32.797  -5.443  41.103  1.00 36.18           H  
ATOM    350  C   LYS A  23     -33.395  -3.599  40.289  1.00 36.18           C  
ATOM    351  CB  LYS A  23     -34.951  -5.371  41.148  1.00 36.18           C  
ATOM    352  HB2 LYS A  23     -35.155  -5.450  40.080  1.00 36.18           H  
ATOM    353  HB3 LYS A  23     -35.722  -4.743  41.593  1.00 36.18           H  
ATOM    354  O   LYS A  23     -32.763  -3.821  39.254  1.00 36.18           O  
ATOM    355  CG  LYS A  23     -35.014  -6.783  41.748  1.00 36.18           C  
ATOM    356  HG2 LYS A  23     -34.909  -6.726  42.831  1.00 36.18           H  
ATOM    357  HG3 LYS A  23     -34.200  -7.383  41.342  1.00 36.18           H  
ATOM    358  CD  LYS A  23     -36.354  -7.445  41.392  1.00 36.18           C  
ATOM    359  HD2 LYS A  23     -36.476  -7.442  40.309  1.00 36.18           H  
ATOM    360  HD3 LYS A  23     -37.163  -6.868  41.841  1.00 36.18           H  
ATOM    361  CE  LYS A  23     -36.403  -8.889  41.903  1.00 36.18           C  
ATOM    362  HE2 LYS A  23     -36.265  -8.879  42.984  1.00 36.18           H  
ATOM    363  HE3 LYS A  23     -35.569  -9.441  41.469  1.00 36.18           H  
ATOM    364  NZ  LYS A  23     -37.687  -9.552  41.558  1.00 36.18           N  
ATOM    365  HZ1 LYS A  23     -37.823  -9.575  40.558  1.00 36.18           H  
ATOM    366  HZ2 LYS A  23     -37.701 -10.502  41.901  1.00 36.18           H  
ATOM    367  HZ3 LYS A  23     -38.465  -9.061  41.974  1.00 36.18           H  
ATOM    368  N   SER A  24     -33.920  -2.404  40.571  1.00 41.04           N  
ATOM    369  H   SER A  24     -34.450  -2.296  41.424  1.00 41.04           H  
ATOM    370  CA  SER A  24     -33.774  -1.259  39.662  1.00 41.04           C  
ATOM    371  HA  SER A  24     -34.140  -1.560  38.680  1.00 41.04           H  
ATOM    372  C   SER A  24     -32.305  -0.849  39.483  1.00 41.04           C  
ATOM    373  CB  SER A  24     -34.644  -0.082  40.122  1.00 41.04           C  
ATOM    374  HB2 SER A  24     -35.647  -0.441  40.354  1.00 41.04           H  
ATOM    375  HB3 SER A  24     -34.723   0.634  39.304  1.00 41.04           H  
ATOM    376  O   SER A  24     -31.870  -0.587  38.362  1.00 41.04           O  
ATOM    377  OG  SER A  24     -34.115   0.588  41.249  1.00 41.04           O  
ATOM    378  HG  SER A  24     -33.879  -0.030  41.944  1.00 41.04           H  
ATOM    379  N   LEU A  25     -31.515  -0.907  40.563  1.00 36.53           N  
ATOM    380  H   LEU A  25     -31.939  -1.127  41.453  1.00 36.53           H  
ATOM    381  CA  LEU A  25     -30.079  -0.624  40.544  1.00 36.53           C  
ATOM    382  HA  LEU A  25     -29.923   0.364  40.111  1.00 36.53           H  
ATOM    383  C   LEU A  25     -29.317  -1.602  39.648  1.00 36.53           C  
ATOM    384  CB  LEU A  25     -29.545  -0.629  41.990  1.00 36.53           C  
ATOM    385  HB2 LEU A  25     -30.191  -1.249  42.611  1.00 36.53           H  
ATOM    386  HB3 LEU A  25     -28.552  -1.079  42.019  1.00 36.53           H  
ATOM    387  O   LEU A  25     -28.611  -1.159  38.750  1.00 36.53           O  
ATOM    388  CG  LEU A  25     -29.467   0.789  42.578  1.00 36.53           C  
ATOM    389  HG  LEU A  25     -30.254   1.410  42.150  1.00 36.53           H  
ATOM    390  CD1 LEU A  25     -29.671   0.756  44.091  1.00 36.53           C  
ATOM    391 HD11 LEU A  25     -28.916   0.123  44.556  1.00 36.53           H  
ATOM    392 HD12 LEU A  25     -30.663   0.367  44.318  1.00 36.53           H  
ATOM    393 HD13 LEU A  25     -29.589   1.766  44.493  1.00 36.53           H  
ATOM    394  CD2 LEU A  25     -28.105   1.419  42.275  1.00 36.53           C  
ATOM    395 HD21 LEU A  25     -28.078   2.439  42.659  1.00 36.53           H  
ATOM    396 HD22 LEU A  25     -27.308   0.842  42.744  1.00 36.53           H  
ATOM    397 HD23 LEU A  25     -27.941   1.446  41.198  1.00 36.53           H  
ATOM    398  N   LEU A  26     -29.519  -2.913  39.825  1.00 37.20           N  
ATOM    399  H   LEU A  26     -30.117  -3.201  40.586  1.00 37.20           H  
ATOM    400  CA  LEU A  26     -28.835  -3.944  39.027  1.00 37.20           C  
ATOM    401  HA  LEU A  26     -27.759  -3.845  39.169  1.00 37.20           H  
ATOM    402  C   LEU A  26     -29.091  -3.806  37.522  1.00 37.20           C  
ATOM    403  CB  LEU A  26     -29.310  -5.331  39.495  1.00 37.20           C  
ATOM    404  HB2 LEU A  26     -29.183  -6.051  38.687  1.00 37.20           H  
ATOM    405  HB3 LEU A  26     -30.375  -5.279  39.717  1.00 37.20           H  
ATOM    406  O   LEU A  26     -28.194  -4.037  36.708  1.00 37.20           O  
ATOM    407  CG  LEU A  26     -28.550  -5.851  40.724  1.00 37.20           C  
ATOM    408  HG  LEU A  26     -28.446  -5.053  41.459  1.00 37.20           H  
ATOM    409  CD1 LEU A  26     -29.334  -6.997  41.361  1.00 37.20           C  
ATOM    410 HD11 LEU A  26     -29.477  -7.803  40.641  1.00 37.20           H  
ATOM    411 HD12 LEU A  26     -28.788  -7.377  42.224  1.00 37.20           H  
ATOM    412 HD13 LEU A  26     -30.303  -6.631  41.700  1.00 37.20           H  
ATOM    413  CD2 LEU A  26     -27.163  -6.372  40.335  1.00 37.20           C  
ATOM    414 HD21 LEU A  26     -26.650  -6.739  41.225  1.00 37.20           H  
ATOM    415 HD22 LEU A  26     -26.565  -5.569  39.905  1.00 37.20           H  
ATOM    416 HD23 LEU A  26     -27.250  -7.184  39.613  1.00 37.20           H  
ATOM    417  N   THR A  27     -30.317  -3.432  37.153  1.00 36.94           N  
ATOM    418  H   THR A  27     -30.999  -3.253  37.876  1.00 36.94           H  
ATOM    419  CA  THR A  27     -30.686  -3.247  35.743  1.00 36.94           C  
ATOM    420  HA  THR A  27     -30.387  -4.138  35.190  1.00 36.94           H  
ATOM    421  C   THR A  27     -29.935  -2.059  35.144  1.00 36.94           C  
ATOM    422  CB  THR A  27     -32.201  -3.061  35.568  1.00 36.94           C  
ATOM    423  HB  THR A  27     -32.486  -2.045  35.839  1.00 36.94           H  
ATOM    424  O   THR A  27     -29.387  -2.167  34.045  1.00 36.94           O  
ATOM    425  CG2 THR A  27     -32.612  -3.349  34.124  1.00 36.94           C  
ATOM    426 HG21 THR A  27     -33.690  -3.227  34.026  1.00 36.94           H  
ATOM    427 HG22 THR A  27     -32.341  -4.370  33.852  1.00 36.94           H  
ATOM    428 HG23 THR A  27     -32.120  -2.649  33.448  1.00 36.94           H  
ATOM    429  OG1 THR A  27     -32.925  -3.968  36.374  1.00 36.94           O  
ATOM    430  HG1 THR A  27     -32.803  -3.748  37.301  1.00 36.94           H  
ATOM    431  N   ASN A  28     -29.837  -0.959  35.900  1.00 35.62           N  
ATOM    432  H   ASN A  28     -30.283  -0.943  36.806  1.00 35.62           H  
ATOM    433  CA  ASN A  28     -29.058   0.209  35.500  1.00 35.62           C  
ATOM    434  HA  ASN A  28     -29.367   0.506  34.498  1.00 35.62           H  
ATOM    435  C   ASN A  28     -27.566  -0.109  35.389  1.00 35.62           C  
ATOM    436  CB  ASN A  28     -29.307   1.367  36.485  1.00 35.62           C  
ATOM    437  HB2 ASN A  28     -29.628   0.983  37.453  1.00 35.62           H  
ATOM    438  HB3 ASN A  28     -28.380   1.920  36.640  1.00 35.62           H  
ATOM    439  O   ASN A  28     -26.937   0.314  34.421  1.00 35.62           O  
ATOM    440  CG  ASN A  28     -30.322   2.370  35.970  1.00 35.62           C  
ATOM    441  ND2 ASN A  28     -30.980   3.087  36.848  1.00 35.62           N  
ATOM    442 HD21 ASN A  28     -30.842   2.946  37.839  1.00 35.62           H  
ATOM    443 HD22 ASN A  28     -31.640   3.749  36.465  1.00 35.62           H  
ATOM    444  OD1 ASN A  28     -30.523   2.553  34.785  1.00 35.62           O  
ATOM    445  N   THR A  29     -26.998  -0.891  36.314  1.00 35.86           N  
ATOM    446  H   THR A  29     -27.510  -1.141  37.148  1.00 35.86           H  
ATOM    447  CA  THR A  29     -25.576  -1.245  36.235  1.00 35.86           C  
ATOM    448  HA  THR A  29     -25.007  -0.318  36.163  1.00 35.86           H  
ATOM    449  C   THR A  29     -25.283  -2.055  34.980  1.00 35.86           C  
ATOM    450  CB  THR A  29     -25.065  -2.026  37.455  1.00 35.86           C  
ATOM    451  HB  THR A  29     -25.201  -3.095  37.295  1.00 35.86           H  
ATOM    452  O   THR A  29     -24.309  -1.767  34.296  1.00 35.86           O  
ATOM    453  CG2 THR A  29     -23.586  -1.732  37.702  1.00 35.86           C  
ATOM    454 HG21 THR A  29     -23.226  -2.319  38.547  1.00 35.86           H  
ATOM    455 HG22 THR A  29     -23.005  -2.003  36.821  1.00 35.86           H  
ATOM    456 HG23 THR A  29     -23.442  -0.671  37.907  1.00 35.86           H  
ATOM    457  OG1 THR A  29     -25.736  -1.672  38.635  1.00 35.86           O  
ATOM    458  HG1 THR A  29     -25.085  -1.635  39.339  1.00 35.86           H  
ATOM    459  N   ARG A  30     -26.141  -3.019  34.608  1.00 33.84           N  
ATOM    460  H   ARG A  30     -26.938  -3.207  35.199  1.00 33.84           H  
ATOM    461  CA  ARG A  30     -25.962  -3.772  33.354  1.00 33.84           C  
ATOM    462  HA  ARG A  30     -24.948  -4.170  33.332  1.00 33.84           H  
ATOM    463  C   ARG A  30     -26.043  -2.887  32.112  1.00 33.84           C  
ATOM    464  CB  ARG A  30     -26.968  -4.928  33.247  1.00 33.84           C  
ATOM    465  HB2 ARG A  30     -27.319  -5.001  32.218  1.00 33.84           H  
ATOM    466  HB3 ARG A  30     -27.833  -4.739  33.883  1.00 33.84           H  
ATOM    467  O   ARG A  30     -25.263  -3.102  31.194  1.00 33.84           O  
ATOM    468  CG  ARG A  30     -26.319  -6.265  33.622  1.00 33.84           C  
ATOM    469  HG2 ARG A  30     -25.431  -6.416  33.008  1.00 33.84           H  
ATOM    470  HG3 ARG A  30     -26.033  -6.253  34.673  1.00 33.84           H  
ATOM    471  CD  ARG A  30     -27.306  -7.406  33.361  1.00 33.84           C  
ATOM    472  HD2 ARG A  30     -27.654  -7.338  32.331  1.00 33.84           H  
ATOM    473  HD3 ARG A  30     -28.159  -7.287  34.030  1.00 33.84           H  
ATOM    474  NE  ARG A  30     -26.682  -8.725  33.573  1.00 33.84           N  
ATOM    475  HE  ARG A  30     -25.699  -8.729  33.805  1.00 33.84           H  
ATOM    476  NH1 ARG A  30     -28.544  -9.998  33.143  1.00 33.84           N  
ATOM    477 HH11 ARG A  30     -29.068  -9.153  32.970  1.00 33.84           H  
ATOM    478 HH12 ARG A  30     -28.979 -10.903  33.034  1.00 33.84           H  
ATOM    479  NH2 ARG A  30     -26.616 -11.002  33.647  1.00 33.84           N  
ATOM    480 HH21 ARG A  30     -25.632 -10.969  33.873  1.00 33.84           H  
ATOM    481 HH22 ARG A  30     -27.070 -11.898  33.543  1.00 33.84           H  
ATOM    482  CZ  ARG A  30     -27.281  -9.898  33.454  1.00 33.84           C  
ATOM    483  N   GLN A  31     -26.946  -1.904  32.074  1.00 35.66           N  
ATOM    484  H   GLN A  31     -27.576  -1.782  32.854  1.00 35.66           H  
ATOM    485  CA  GLN A  31     -26.983  -0.946  30.963  1.00 35.66           C  
ATOM    486  HA  GLN A  31     -26.979  -1.490  30.018  1.00 35.66           H  
ATOM    487  C   GLN A  31     -25.760  -0.026  30.937  1.00 35.66           C  
ATOM    488  CB  GLN A  31     -28.237  -0.070  31.028  1.00 35.66           C  
ATOM    489  HB2 GLN A  31     -28.415   0.253  32.054  1.00 35.66           H  
ATOM    490  HB3 GLN A  31     -28.061   0.819  30.422  1.00 35.66           H  
ATOM    491  O   GLN A  31     -25.312   0.348  29.856  1.00 35.66           O  
ATOM    492  CG  GLN A  31     -29.485  -0.764  30.473  1.00 35.66           C  
ATOM    493  HG2 GLN A  31     -29.772  -1.581  31.135  1.00 35.66           H  
ATOM    494  HG3 GLN A  31     -29.263  -1.173  29.488  1.00 35.66           H  
ATOM    495  CD  GLN A  31     -30.657   0.206  30.338  1.00 35.66           C  
ATOM    496  NE2 GLN A  31     -31.754  -0.209  29.747  1.00 35.66           N  
ATOM    497 HE21 GLN A  31     -32.499   0.472  29.700  1.00 35.66           H  
ATOM    498 HE22 GLN A  31     -31.844  -1.156  29.408  1.00 35.66           H  
ATOM    499  OE1 GLN A  31     -30.615   1.357  30.732  1.00 35.66           O  
ATOM    500  N   GLN A  32     -25.234   0.362  32.102  1.00 34.96           N  
ATOM    501  H   GLN A  32     -25.697   0.107  32.963  1.00 34.96           H  
ATOM    502  CA  GLN A  32     -24.026   1.182  32.177  1.00 34.96           C  
ATOM    503  HA  GLN A  32     -24.079   1.933  31.388  1.00 34.96           H  
ATOM    504  C   GLN A  32     -22.747   0.407  31.893  1.00 34.96           C  
ATOM    505  CB  GLN A  32     -23.904   1.903  33.519  1.00 34.96           C  
ATOM    506  HB2 GLN A  32     -22.844   2.007  33.753  1.00 34.96           H  
ATOM    507  HB3 GLN A  32     -24.367   1.325  34.319  1.00 34.96           H  
ATOM    508  O   GLN A  32     -21.817   1.010  31.369  1.00 34.96           O  
ATOM    509  CG  GLN A  32     -24.507   3.311  33.451  1.00 34.96           C  
ATOM    510  HG2 GLN A  32     -24.243   3.777  32.502  1.00 34.96           H  
ATOM    511  HG3 GLN A  32     -25.593   3.250  33.519  1.00 34.96           H  
ATOM    512  CD  GLN A  32     -23.975   4.209  34.561  1.00 34.96           C  
ATOM    513  NE2 GLN A  32     -24.135   5.508  34.444  1.00 34.96           N  
ATOM    514 HE21 GLN A  32     -24.619   5.904  33.651  1.00 34.96           H  
ATOM    515 HE22 GLN A  32     -23.760   6.059  35.203  1.00 34.96           H  
ATOM    516  OE1 GLN A  32     -23.401   3.780  35.546  1.00 34.96           O  
ATOM    517  N   ILE A  33     -22.723  -0.917  32.082  1.00 33.94           N  
ATOM    518  H   ILE A  33     -23.479  -1.348  32.594  1.00 33.94           H  
ATOM    519  CA  ILE A  33     -21.790  -1.779  31.346  1.00 33.94           C  
ATOM    520  HA  ILE A  33     -20.834  -1.257  31.304  1.00 33.94           H  
ATOM    521  C   ILE A  33     -22.285  -1.899  29.891  1.00 33.94           C  
ATOM    522  CB  ILE A  33     -21.514  -3.152  32.012  1.00 33.94           C  
ATOM    523  HB  ILE A  33     -22.370  -3.800  31.819  1.00 33.94           H  
ATOM    524  O   ILE A  33     -22.329  -2.970  29.296  1.00 33.94           O  
ATOM    525  CG1 ILE A  33     -21.284  -3.092  33.539  1.00 33.94           C  
ATOM    526 HG12 ILE A  33     -20.301  -2.671  33.750  1.00 33.94           H  
ATOM    527 HG13 ILE A  33     -22.015  -2.435  34.011  1.00 33.94           H  
ATOM    528  CG2 ILE A  33     -20.241  -3.774  31.388  1.00 33.94           C  
ATOM    529 HG21 ILE A  33     -20.075  -4.781  31.773  1.00 33.94           H  
ATOM    530 HG22 ILE A  33     -19.371  -3.158  31.614  1.00 33.94           H  
ATOM    531 HG23 ILE A  33     -20.326  -3.861  30.305  1.00 33.94           H  
ATOM    532  CD1 ILE A  33     -21.406  -4.465  34.218  1.00 33.94           C  
ATOM    533 HD11 ILE A  33     -22.372  -4.911  33.984  1.00 33.94           H  
ATOM    534 HD12 ILE A  33     -21.331  -4.335  35.298  1.00 33.94           H  
ATOM    535 HD13 ILE A  33     -20.606  -5.131  33.896  1.00 33.94           H  
ATOM    536  N   LYS A  34     -22.596  -0.772  29.241  1.00 35.05           N  
ATOM    537  H   LYS A  34     -22.604   0.068  29.803  1.00 35.05           H  
ATOM    538  CA  LYS A  34     -22.041  -0.608  27.908  1.00 35.05           C  
ATOM    539  HA  LYS A  34     -22.369  -1.410  27.247  1.00 35.05           H  
ATOM    540  C   LYS A  34     -20.550  -0.742  28.150  1.00 35.05           C  
ATOM    541  CB  LYS A  34     -22.399   0.765  27.316  1.00 35.05           C  
ATOM    542  HB2 LYS A  34     -22.353   1.529  28.092  1.00 35.05           H  
ATOM    543  HB3 LYS A  34     -21.668   1.012  26.546  1.00 35.05           H  
ATOM    544  O   LYS A  34     -19.978   0.101  28.840  1.00 35.05           O  
ATOM    545  CG  LYS A  34     -23.790   0.741  26.672  1.00 35.05           C  
ATOM    546  HG2 LYS A  34     -23.805  -0.018  25.890  1.00 35.05           H  
ATOM    547  HG3 LYS A  34     -24.538   0.482  27.421  1.00 35.05           H  
ATOM    548  CD  LYS A  34     -24.138   2.100  26.056  1.00 35.05           C  
ATOM    549  HD2 LYS A  34     -23.383   2.356  25.312  1.00 35.05           H  
ATOM    550  HD3 LYS A  34     -24.144   2.856  26.841  1.00 35.05           H  
ATOM    551  CE  LYS A  34     -25.516   2.018  25.394  1.00 35.05           C  
ATOM    552  HE2 LYS A  34     -25.499   1.208  24.665  1.00 35.05           H  
ATOM    553  HE3 LYS A  34     -26.250   1.763  26.158  1.00 35.05           H  
ATOM    554  NZ  LYS A  34     -25.878   3.294  24.731  1.00 35.05           N  
ATOM    555  HZ1 LYS A  34     -25.198   3.520  24.019  1.00 35.05           H  
ATOM    556  HZ2 LYS A  34     -25.901   4.046  25.406  1.00 35.05           H  
ATOM    557  HZ3 LYS A  34     -26.786   3.221  24.294  1.00 35.05           H  
ATOM    558  N   SER A  35     -19.940  -1.822  27.653  1.00 40.44           N  
ATOM    559  H   SER A  35     -20.492  -2.505  27.153  1.00 40.44           H  
ATOM    560  CA  SER A  35     -18.507  -1.793  27.377  1.00 40.44           C  
ATOM    561  HA  SER A  35     -17.936  -1.867  28.302  1.00 40.44           H  
ATOM    562  C   SER A  35     -18.291  -0.442  26.727  1.00 40.44           C  
ATOM    563  CB  SER A  35     -18.104  -2.919  26.417  1.00 40.44           C  
ATOM    564  HB2 SER A  35     -17.068  -2.782  26.109  1.00 40.44           H  
ATOM    565  HB3 SER A  35     -18.192  -3.875  26.932  1.00 40.44           H  
ATOM    566  O   SER A  35     -18.936  -0.160  25.714  1.00 40.44           O  
ATOM    567  OG  SER A  35     -18.941  -2.933  25.275  1.00 40.44           O  
ATOM    568  HG  SER A  35     -18.865  -2.085  24.831  1.00 40.44           H  
ATOM    569  N   GLN A  36     -17.593   0.457  27.416  1.00 44.61           N  
ATOM    570  H   GLN A  36     -17.187   0.199  28.305  1.00 44.61           H  
ATOM    571  CA  GLN A  36     -17.423   1.816  26.949  1.00 44.61           C  
ATOM    572  HA  GLN A  36     -18.384   2.202  26.606  1.00 44.61           H  
ATOM    573  C   GLN A  36     -16.491   1.651  25.766  1.00 44.61           C  
ATOM    574  CB  GLN A  36     -16.888   2.695  28.093  1.00 44.61           C  
ATOM    575  HB2 GLN A  36     -17.198   2.265  29.045  1.00 44.61           H  
ATOM    576  HB3 GLN A  36     -15.798   2.722  28.089  1.00 44.61           H  
ATOM    577  O   GLN A  36     -15.278   1.620  25.946  1.00 44.61           O  
ATOM    578  CG  GLN A  36     -17.443   4.122  28.042  1.00 44.61           C  
ATOM    579  HG2 GLN A  36     -17.127   4.611  27.120  1.00 44.61           H  
ATOM    580  HG3 GLN A  36     -18.532   4.075  28.058  1.00 44.61           H  
ATOM    581  CD  GLN A  36     -16.968   4.953  29.233  1.00 44.61           C  
ATOM    582  NE2 GLN A  36     -17.753   5.898  29.702  1.00 44.61           N  
ATOM    583 HE21 GLN A  36     -18.669   6.056  29.306  1.00 44.61           H  
ATOM    584 HE22 GLN A  36     -17.396   6.389  30.509  1.00 44.61           H  
ATOM    585  OE1 GLN A  36     -15.889   4.785  29.773  1.00 44.61           O  
ATOM    586  N   THR A  37     -17.074   1.338  24.608  1.00 56.88           N  
ATOM    587  H   THR A  37     -18.069   1.167  24.584  1.00 56.88           H  
ATOM    588  CA  THR A  37     -16.324   0.955  23.436  1.00 56.88           C  
ATOM    589  HA  THR A  37     -15.696   0.098  23.678  1.00 56.88           H  
ATOM    590  C   THR A  37     -15.465   2.157  23.161  1.00 56.88           C  
ATOM    591  CB  THR A  37     -17.223   0.621  22.239  1.00 56.88           C  
ATOM    592  HB  THR A  37     -17.502   1.519  21.687  1.00 56.88           H  
ATOM    593  O   THR A  37     -16.001   3.246  22.927  1.00 56.88           O  
ATOM    594  CG2 THR A  37     -16.444  -0.322  21.361  1.00 56.88           C  
ATOM    595 HG21 THR A  37     -17.042  -0.639  20.507  1.00 56.88           H  
ATOM    596 HG22 THR A  37     -15.529   0.162  21.017  1.00 56.88           H  
ATOM    597 HG23 THR A  37     -16.182  -1.214  21.930  1.00 56.88           H  
ATOM    598  OG1 THR A  37     -18.385  -0.095  22.591  1.00 56.88           O  
ATOM    599  HG1 THR A  37     -18.768  -0.337  21.745  1.00 56.88           H  
ATOM    600  N   GLN A  38     -14.159   2.013  23.390  1.00 71.03           N  
ATOM    601  H   GLN A  38     -13.776   1.112  23.638  1.00 71.03           H  
ATOM    602  CA  GLN A  38     -13.276   3.155  23.357  1.00 71.03           C  
ATOM    603  HA  GLN A  38     -13.742   3.954  23.934  1.00 71.03           H  
ATOM    604  C   GLN A  38     -13.243   3.587  21.903  1.00 71.03           C  
ATOM    605  CB  GLN A  38     -11.900   2.852  23.980  1.00 71.03           C  
ATOM    606  HB2 GLN A  38     -11.830   1.801  24.261  1.00 71.03           H  
ATOM    607  HB3 GLN A  38     -11.110   3.067  23.261  1.00 71.03           H  
ATOM    608  O   GLN A  38     -12.674   2.928  21.036  1.00 71.03           O  
ATOM    609  CG  GLN A  38     -11.691   3.732  25.223  1.00 71.03           C  
ATOM    610  HG2 GLN A  38     -11.757   4.781  24.937  1.00 71.03           H  
ATOM    611  HG3 GLN A  38     -12.483   3.521  25.943  1.00 71.03           H  
ATOM    612  CD  GLN A  38     -10.339   3.503  25.889  1.00 71.03           C  
ATOM    613  NE2 GLN A  38     -10.268   2.721  26.937  1.00 71.03           N  
ATOM    614 HE21 GLN A  38     -11.047   2.097  27.093  1.00 71.03           H  
ATOM    615 HE22 GLN A  38      -9.329   2.395  27.112  1.00 71.03           H  
ATOM    616  OE1 GLN A  38      -9.328   4.088  25.544  1.00 71.03           O  
ATOM    617  N   GLN A  39     -13.990   4.652  21.638  1.00 76.88           N  
ATOM    618  H   GLN A  39     -14.582   5.011  22.374  1.00 76.88           H  
ATOM    619  CA  GLN A  39     -14.098   5.241  20.332  1.00 76.88           C  
ATOM    620  HA  GLN A  39     -13.703   4.539  19.597  1.00 76.88           H  
ATOM    621  C   GLN A  39     -13.257   6.489  20.352  1.00 76.88           C  
ATOM    622  CB  GLN A  39     -15.551   5.537  19.963  1.00 76.88           C  
ATOM    623  HB2 GLN A  39     -16.148   4.635  20.099  1.00 76.88           H  
ATOM    624  HB3 GLN A  39     -15.939   6.318  20.617  1.00 76.88           H  
ATOM    625  O   GLN A  39     -13.431   7.372  21.199  1.00 76.88           O  
ATOM    626  CG  GLN A  39     -15.647   5.978  18.494  1.00 76.88           C  
ATOM    627  HG2 GLN A  39     -15.328   5.153  17.857  1.00 76.88           H  
ATOM    628  HG3 GLN A  39     -14.994   6.832  18.314  1.00 76.88           H  
ATOM    629  CD  GLN A  39     -17.061   6.392  18.109  1.00 76.88           C  
ATOM    630  NE2 GLN A  39     -17.473   6.207  16.881  1.00 76.88           N  
ATOM    631 HE21 GLN A  39     -16.940   5.609  16.266  1.00 76.88           H  
ATOM    632 HE22 GLN A  39     -18.455   6.386  16.724  1.00 76.88           H  
ATOM    633  OE1 GLN A  39     -17.828   6.926  18.887  1.00 76.88           O  
ATOM    634  N   VAL A  40     -12.365   6.598  19.386  1.00 82.78           N  
ATOM    635  H   VAL A  40     -12.244   5.838  18.732  1.00 82.78           H  
ATOM    636  CA  VAL A  40     -11.624   7.829  19.224  1.00 82.78           C  
ATOM    637  HA  VAL A  40     -12.175   8.638  19.704  1.00 82.78           H  
ATOM    638  C   VAL A  40     -11.541   8.178  17.750  1.00 82.78           C  
ATOM    639  CB  VAL A  40     -10.281   7.746  19.938  1.00 82.78           C  
ATOM    640  HB  VAL A  40      -9.819   6.845  19.535  1.00 82.78           H  
ATOM    641  O   VAL A  40     -11.422   7.342  16.858  1.00 82.78           O  
ATOM    642  CG1 VAL A  40      -9.498   9.050  19.705  1.00 82.78           C  
ATOM    643 HG11 VAL A  40     -10.081   9.888  20.087  1.00 82.78           H  
ATOM    644 HG12 VAL A  40      -8.555   9.027  20.252  1.00 82.78           H  
ATOM    645 HG13 VAL A  40      -9.303   9.204  18.644  1.00 82.78           H  
ATOM    646  CG2 VAL A  40     -10.285   7.444  21.435  1.00 82.78           C  
ATOM    647 HG21 VAL A  40      -9.264   7.390  21.812  1.00 82.78           H  
ATOM    648 HG22 VAL A  40     -10.750   6.474  21.614  1.00 82.78           H  
ATOM    649 HG23 VAL A  40     -10.844   8.209  21.974  1.00 82.78           H  
ATOM    650  N   THR A  41     -11.683   9.475  17.508  1.00 87.69           N  
ATOM    651  H   THR A  41     -11.729  10.099  18.301  1.00 87.69           H  
ATOM    652  CA  THR A  41     -11.722  10.064  16.179  1.00 87.69           C  
ATOM    653  HA  THR A  41     -11.751   9.273  15.429  1.00 87.69           H  
ATOM    654  C   THR A  41     -10.469  10.894  15.946  1.00 87.69           C  
ATOM    655  CB  THR A  41     -12.996  10.894  16.014  1.00 87.69           C  
ATOM    656  HB  THR A  41     -13.024  11.672  16.777  1.00 87.69           H  
ATOM    657  O   THR A  41     -10.142  11.787  16.729  1.00 87.69           O  
ATOM    658  CG2 THR A  41     -13.105  11.543  14.636  1.00 87.69           C  
ATOM    659 HG21 THR A  41     -14.087  12.003  14.526  1.00 87.69           H  
ATOM    660 HG22 THR A  41     -12.974  10.790  13.859  1.00 87.69           H  
ATOM    661 HG23 THR A  41     -12.334  12.305  14.523  1.00 87.69           H  
ATOM    662  OG1 THR A  41     -14.125  10.064  16.163  1.00 87.69           O  
ATOM    663  HG1 THR A  41     -14.057   9.602  17.001  1.00 87.69           H  
ATOM    664  N   ILE A  42      -9.795  10.619  14.838  1.00 89.84           N  
ATOM    665  H   ILE A  42     -10.130   9.850  14.275  1.00 89.84           H  
ATOM    666  CA  ILE A  42      -8.674  11.375  14.292  1.00 89.84           C  
ATOM    667  HA  ILE A  42      -8.312  12.099  15.021  1.00 89.84           H  
ATOM    668  C   ILE A  42      -9.217  12.107  13.071  1.00 89.84           C  
ATOM    669  CB  ILE A  42      -7.525  10.415  13.921  1.00 89.84           C  
ATOM    670  HB  ILE A  42      -7.913   9.695  13.201  1.00 89.84           H  
ATOM    671  O   ILE A  42      -9.632  11.486  12.095  1.00 89.84           O  
ATOM    672  CG1 ILE A  42      -7.014   9.640  15.158  1.00 89.84           C  
ATOM    673 HG12 ILE A  42      -7.836   9.381  15.825  1.00 89.84           H  
ATOM    674 HG13 ILE A  42      -6.324  10.268  15.723  1.00 89.84           H  
ATOM    675  CG2 ILE A  42      -6.354  11.175  13.265  1.00 89.84           C  
ATOM    676 HG21 ILE A  42      -5.639  10.463  12.854  1.00 89.84           H  
ATOM    677 HG22 ILE A  42      -6.703  11.795  12.439  1.00 89.84           H  
ATOM    678 HG23 ILE A  42      -5.846  11.804  13.996  1.00 89.84           H  
ATOM    679  CD1 ILE A  42      -6.325   8.324  14.782  1.00 89.84           C  
ATOM    680 HD11 ILE A  42      -5.555   8.482  14.026  1.00 89.84           H  
ATOM    681 HD12 ILE A  42      -5.873   7.882  15.670  1.00 89.84           H  
ATOM    682 HD13 ILE A  42      -7.067   7.631  14.386  1.00 89.84           H  
ATOM    683  N   LYS A  43      -9.245  13.436  13.121  1.00 91.76           N  
ATOM    684  H   LYS A  43      -8.840  13.894  13.925  1.00 91.76           H  
ATOM    685  CA  LYS A  43      -9.675  14.254  11.984  1.00 91.76           C  
ATOM    686  HA  LYS A  43     -10.273  13.641  11.310  1.00 91.76           H  
ATOM    687  C   LYS A  43      -8.478  14.719  11.170  1.00 91.76           C  
ATOM    688  CB  LYS A  43     -10.550  15.423  12.454  1.00 91.76           C  
ATOM    689  HB2 LYS A  43     -10.800  16.038  11.590  1.00 91.76           H  
ATOM    690  HB3 LYS A  43      -9.988  16.028  13.165  1.00 91.76           H  
ATOM    691  O   LYS A  43      -7.377  14.809  11.699  1.00 91.76           O  
ATOM    692  CG  LYS A  43     -11.849  14.923  13.105  1.00 91.76           C  
ATOM    693  HG2 LYS A  43     -11.622  14.513  14.090  1.00 91.76           H  
ATOM    694  HG3 LYS A  43     -12.274  14.133  12.485  1.00 91.76           H  
ATOM    695  CD  LYS A  43     -12.891  16.039  13.249  1.00 91.76           C  
ATOM    696  HD2 LYS A  43     -12.511  16.811  13.918  1.00 91.76           H  
ATOM    697  HD3 LYS A  43     -13.087  16.468  12.266  1.00 91.76           H  
ATOM    698  CE  LYS A  43     -14.187  15.464  13.828  1.00 91.76           C  
ATOM    699  HE2 LYS A  43     -14.501  14.632  13.197  1.00 91.76           H  
ATOM    700  HE3 LYS A  43     -13.981  15.058  14.819  1.00 91.76           H  
ATOM    701  NZ  LYS A  43     -15.271  16.476  13.894  1.00 91.76           N  
ATOM    702  HZ1 LYS A  43     -16.117  16.048  14.245  1.00 91.76           H  
ATOM    703  HZ2 LYS A  43     -15.026  17.244  14.502  1.00 91.76           H  
ATOM    704  HZ3 LYS A  43     -15.479  16.828  12.971  1.00 91.76           H  
ATOM    705  N   ASN A  44      -8.709  15.094   9.918  1.00 92.13           N  
ATOM    706  H   ASN A  44      -9.634  14.945   9.541  1.00 92.13           H  
ATOM    707  CA  ASN A  44      -7.716  15.778   9.089  1.00 92.13           C  
ATOM    708  HA  ASN A  44      -8.188  15.906   8.115  1.00 92.13           H  
ATOM    709  C   ASN A  44      -6.416  14.971   8.845  1.00 92.13           C  
ATOM    710  CB  ASN A  44      -7.482  17.185   9.675  1.00 92.13           C  
ATOM    711  HB2 ASN A  44      -8.410  17.573  10.094  1.00 92.13           H  
ATOM    712  HB3 ASN A  44      -6.745  17.123  10.476  1.00 92.13           H  
ATOM    713  O   ASN A  44      -5.334  15.549   8.718  1.00 92.13           O  
ATOM    714  CG  ASN A  44      -7.026  18.187   8.637  1.00 92.13           C  
ATOM    715  ND2 ASN A  44      -5.933  18.874   8.860  1.00 92.13           N  
ATOM    716 HD21 ASN A  44      -5.627  19.461   8.098  1.00 92.13           H  
ATOM    717 HD22 ASN A  44      -5.314  18.589   9.606  1.00 92.13           H  
ATOM    718  OD1 ASN A  44      -7.680  18.404   7.637  1.00 92.13           O  
ATOM    719  N   LEU A  45      -6.505  13.637   8.801  1.00 92.97           N  
ATOM    720  H   LEU A  45      -7.421  13.212   8.814  1.00 92.97           H  
ATOM    721  CA  LEU A  45      -5.369  12.770   8.497  1.00 92.97           C  
ATOM    722  HA  LEU A  45      -4.504  13.133   9.051  1.00 92.97           H  
ATOM    723  C   LEU A  45      -5.046  12.860   7.005  1.00 92.97           C  
ATOM    724  CB  LEU A  45      -5.678  11.330   8.947  1.00 92.97           C  
ATOM    725  HB2 LEU A  45      -6.547  10.979   8.390  1.00 92.97           H  
ATOM    726  HB3 LEU A  45      -5.943  11.336  10.004  1.00 92.97           H  
ATOM    727  O   LEU A  45      -5.881  12.535   6.165  1.00 92.97           O  
ATOM    728  CG  LEU A  45      -4.519  10.339   8.726  1.00 92.97           C  
ATOM    729  HG  LEU A  45      -4.186  10.383   7.689  1.00 92.97           H  
ATOM    730  CD1 LEU A  45      -3.330  10.641   9.642  1.00 92.97           C  
ATOM    731 HD11 LEU A  45      -2.869  11.586   9.356  1.00 92.97           H  
ATOM    732 HD12 LEU A  45      -3.652  10.683  10.683  1.00 92.97           H  
ATOM    733 HD13 LEU A  45      -2.574   9.864   9.529  1.00 92.97           H  
ATOM    734  CD2 LEU A  45      -4.992   8.914   9.010  1.00 92.97           C  
ATOM    735 HD21 LEU A  45      -5.808   8.661   8.333  1.00 92.97           H  
ATOM    736 HD22 LEU A  45      -4.175   8.212   8.840  1.00 92.97           H  
ATOM    737 HD23 LEU A  45      -5.338   8.828  10.040  1.00 92.97           H  
ATOM    738  N   TYR A  46      -3.837  13.303   6.671  1.00 94.59           N  
ATOM    739  H   TYR A  46      -3.164  13.499   7.398  1.00 94.59           H  
ATOM    740  CA  TYR A  46      -3.403  13.406   5.283  1.00 94.59           C  
ATOM    741  HA  TYR A  46      -4.269  13.622   4.657  1.00 94.59           H  
ATOM    742  C   TYR A  46      -2.807  12.077   4.811  1.00 94.59           C  
ATOM    743  CB  TYR A  46      -2.425  14.576   5.130  1.00 94.59           C  
ATOM    744  HB2 TYR A  46      -1.606  14.456   5.839  1.00 94.59           H  
ATOM    745  HB3 TYR A  46      -2.944  15.501   5.382  1.00 94.59           H  
ATOM    746  O   TYR A  46      -1.841  11.583   5.387  1.00 94.59           O  
ATOM    747  CG  TYR A  46      -1.864  14.709   3.729  1.00 94.59           C  
ATOM    748  CD1 TYR A  46      -0.482  14.566   3.494  1.00 94.59           C  
ATOM    749  HD1 TYR A  46       0.193  14.392   4.319  1.00 94.59           H  
ATOM    750  CD2 TYR A  46      -2.739  14.954   2.654  1.00 94.59           C  
ATOM    751  HD2 TYR A  46      -3.801  15.045   2.829  1.00 94.59           H  
ATOM    752  CE1 TYR A  46       0.029  14.665   2.185  1.00 94.59           C  
ATOM    753  HE1 TYR A  46       1.091  14.571   2.009  1.00 94.59           H  
ATOM    754  CE2 TYR A  46      -2.234  15.056   1.347  1.00 94.59           C  
ATOM    755  HE2 TYR A  46      -2.906  15.217   0.517  1.00 94.59           H  
ATOM    756  OH  TYR A  46      -0.393  15.029  -0.158  1.00 94.59           O  
ATOM    757  HH  TYR A  46       0.535  14.803  -0.261  1.00 94.59           H  
ATOM    758  CZ  TYR A  46      -0.852  14.906   1.111  1.00 94.59           C  
ATOM    759  N   VAL A  47      -3.356  11.506   3.745  1.00 95.42           N  
ATOM    760  H   VAL A  47      -4.142  11.966   3.308  1.00 95.42           H  
ATOM    761  CA  VAL A  47      -2.855  10.276   3.127  1.00 95.42           C  
ATOM    762  HA  VAL A  47      -2.390   9.651   3.889  1.00 95.42           H  
ATOM    763  C   VAL A  47      -1.789  10.658   2.098  1.00 95.42           C  
ATOM    764  CB  VAL A  47      -4.018   9.471   2.513  1.00 95.42           C  
ATOM    765  HB  VAL A  47      -4.468  10.048   1.705  1.00 95.42           H  
ATOM    766  O   VAL A  47      -2.109  11.031   0.972  1.00 95.42           O  
ATOM    767  CG1 VAL A  47      -3.514   8.144   1.953  1.00 95.42           C  
ATOM    768 HG11 VAL A  47      -3.017   7.554   2.722  1.00 95.42           H  
ATOM    769 HG12 VAL A  47      -2.821   8.347   1.137  1.00 95.42           H  
ATOM    770 HG13 VAL A  47      -4.344   7.575   1.534  1.00 95.42           H  
ATOM    771  CG2 VAL A  47      -5.110   9.157   3.544  1.00 95.42           C  
ATOM    772 HG21 VAL A  47      -4.690   8.601   4.382  1.00 95.42           H  
ATOM    773 HG22 VAL A  47      -5.897   8.566   3.075  1.00 95.42           H  
ATOM    774 HG23 VAL A  47      -5.558  10.081   3.911  1.00 95.42           H  
ATOM    775  N   SER A  48      -0.513  10.622   2.489  1.00 91.98           N  
ATOM    776  H   SER A  48      -0.301  10.349   3.438  1.00 91.98           H  
ATOM    777  CA  SER A  48       0.593  11.128   1.657  1.00 91.98           C  
ATOM    778  HA  SER A  48       0.269  12.049   1.172  1.00 91.98           H  
ATOM    779  C   SER A  48       1.044  10.182   0.545  1.00 91.98           C  
ATOM    780  CB  SER A  48       1.794  11.466   2.540  1.00 91.98           C  
ATOM    781  HB2 SER A  48       2.579  11.913   1.930  1.00 91.98           H  
ATOM    782  HB3 SER A  48       1.483  12.189   3.294  1.00 91.98           H  
ATOM    783  O   SER A  48       1.646  10.624  -0.425  1.00 91.98           O  
ATOM    784  OG  SER A  48       2.294  10.309   3.188  1.00 91.98           O  
ATOM    785  HG  SER A  48       2.964   9.911   2.627  1.00 91.98           H  
ATOM    786  N   SER A  49       0.775   8.888   0.685  1.00 93.09           N  
ATOM    787  H   SER A  49       0.181   8.606   1.451  1.00 93.09           H  
ATOM    788  CA  SER A  49       1.120   7.847  -0.286  1.00 93.09           C  
ATOM    789  HA  SER A  49       1.327   8.303  -1.255  1.00 93.09           H  
ATOM    790  C   SER A  49      -0.065   6.910  -0.461  1.00 93.09           C  
ATOM    791  CB  SER A  49       2.376   7.089   0.150  1.00 93.09           C  
ATOM    792  HB2 SER A  49       2.639   6.352  -0.610  1.00 93.09           H  
ATOM    793  HB3 SER A  49       3.205   7.790   0.250  1.00 93.09           H  
ATOM    794  O   SER A  49      -1.038   6.999   0.284  1.00 93.09           O  
ATOM    795  OG  SER A  49       2.167   6.427   1.378  1.00 93.09           O  
ATOM    796  HG  SER A  49       1.898   7.058   2.050  1.00 93.09           H  
ATOM    797  N   PHE A  50      -0.036   6.064  -1.485  1.00 95.67           N  
ATOM    798  H   PHE A  50       0.816   5.945  -2.014  1.00 95.67           H  
ATOM    799  CA  PHE A  50      -1.117   5.113  -1.690  1.00 95.67           C  
ATOM    800  HA  PHE A  50      -2.076   5.625  -1.609  1.00 95.67           H  
ATOM    801  C   PHE A  50      -1.030   4.054  -0.596  1.00 95.67           C  
ATOM    802  CB  PHE A  50      -0.989   4.546  -3.092  1.00 95.67           C  
ATOM    803  HB2 PHE A  50      -0.028   4.039  -3.179  1.00 95.67           H  
ATOM    804  HB3 PHE A  50      -0.992   5.384  -3.789  1.00 95.67           H  
ATOM    805  O   PHE A  50      -0.012   3.375  -0.471  1.00 95.67           O  
ATOM    806  CG  PHE A  50      -2.086   3.585  -3.490  1.00 95.67           C  
ATOM    807  CD1 PHE A  50      -2.015   2.248  -3.076  1.00 95.67           C  
ATOM    808  HD1 PHE A  50      -1.197   1.942  -2.441  1.00 95.67           H  
ATOM    809  CD2 PHE A  50      -3.147   4.005  -4.312  1.00 95.67           C  
ATOM    810  HD2 PHE A  50      -3.212   5.033  -4.636  1.00 95.67           H  
ATOM    811  CE1 PHE A  50      -2.975   1.320  -3.504  1.00 95.67           C  
ATOM    812  HE1 PHE A  50      -2.887   0.285  -3.206  1.00 95.67           H  
ATOM    813  CE2 PHE A  50      -4.119   3.079  -4.724  1.00 95.67           C  
ATOM    814  HE2 PHE A  50      -4.944   3.391  -5.348  1.00 95.67           H  
ATOM    815  CZ  PHE A  50      -4.024   1.733  -4.341  1.00 95.67           C  
ATOM    816  HZ  PHE A  50      -4.757   1.020  -4.690  1.00 95.67           H  
ATOM    817  N   THR A  51      -2.074   3.934   0.214  1.00 94.96           N  
ATOM    818  H   THR A  51      -2.902   4.481   0.020  1.00 94.96           H  
ATOM    819  CA  THR A  51      -1.985   3.225   1.491  1.00 94.96           C  
ATOM    820  HA  THR A  51      -0.984   2.811   1.607  1.00 94.96           H  
ATOM    821  C   THR A  51      -2.963   2.070   1.540  1.00 94.96           C  
ATOM    822  CB  THR A  51      -2.189   4.187   2.669  1.00 94.96           C  
ATOM    823  HB  THR A  51      -3.147   4.699   2.577  1.00 94.96           H  
ATOM    824  O   THR A  51      -4.147   2.233   1.251  1.00 94.96           O  
ATOM    825  CG2 THR A  51      -2.118   3.487   4.019  1.00 94.96           C  
ATOM    826 HG21 THR A  51      -2.968   2.815   4.139  1.00 94.96           H  
ATOM    827 HG22 THR A  51      -1.192   2.914   4.074  1.00 94.96           H  
ATOM    828 HG23 THR A  51      -2.144   4.222   4.823  1.00 94.96           H  
ATOM    829  OG1 THR A  51      -1.154   5.137   2.689  1.00 94.96           O  
ATOM    830  HG1 THR A  51      -1.250   5.670   3.482  1.00 94.96           H  
ATOM    831  N   LEU A  52      -2.472   0.910   1.966  1.00 94.02           N  
ATOM    832  H   LEU A  52      -1.487   0.862   2.183  1.00 94.02           H  
ATOM    833  CA  LEU A  52      -3.295  -0.230   2.340  1.00 94.02           C  
ATOM    834  HA  LEU A  52      -4.305  -0.077   1.961  1.00 94.02           H  
ATOM    835  C   LEU A  52      -3.379  -0.311   3.858  1.00 94.02           C  
ATOM    836  CB  LEU A  52      -2.751  -1.530   1.727  1.00 94.02           C  
ATOM    837  HB2 LEU A  52      -3.466  -2.328   1.928  1.00 94.02           H  
ATOM    838  HB3 LEU A  52      -1.812  -1.788   2.216  1.00 94.02           H  
ATOM    839  O   LEU A  52      -2.363  -0.186   4.539  1.00 94.02           O  
ATOM    840  CG  LEU A  52      -2.498  -1.454   0.216  1.00 94.02           C  
ATOM    841  HG  LEU A  52      -1.722  -0.720   0.003  1.00 94.02           H  
ATOM    842  CD1 LEU A  52      -2.070  -2.810  -0.335  1.00 94.02           C  
ATOM    843 HD11 LEU A  52      -1.863  -2.731  -1.403  1.00 94.02           H  
ATOM    844 HD12 LEU A  52      -2.875  -3.528  -0.182  1.00 94.02           H  
ATOM    845 HD13 LEU A  52      -1.172  -3.151   0.180  1.00 94.02           H  
ATOM    846  CD2 LEU A  52      -3.775  -1.086  -0.517  1.00 94.02           C  
ATOM    847 HD21 LEU A  52      -4.534  -1.833  -0.280  1.00 94.02           H  
ATOM    848 HD22 LEU A  52      -3.573  -1.069  -1.588  1.00 94.02           H  
ATOM    849 HD23 LEU A  52      -4.114  -0.092  -0.227  1.00 94.02           H  
ATOM    850  N   VAL A  53      -4.576  -0.542   4.388  1.00 91.10           N  
ATOM    851  H   VAL A  53      -5.370  -0.613   3.768  1.00 91.10           H  
ATOM    852  CA  VAL A  53      -4.776  -0.797   5.817  1.00 91.10           C  
ATOM    853  HA  VAL A  53      -3.797  -0.867   6.291  1.00 91.10           H  
ATOM    854  C   VAL A  53      -5.466  -2.137   5.986  1.00 91.10           C  
ATOM    855  CB  VAL A  53      -5.540   0.328   6.537  1.00 91.10           C  
ATOM    856  HB  VAL A  53      -6.603   0.264   6.306  1.00 91.10           H  
ATOM    857  O   VAL A  53      -6.556  -2.336   5.461  1.00 91.10           O  
ATOM    858  CG1 VAL A  53      -5.365   0.158   8.048  1.00 91.10           C  
ATOM    859 HG11 VAL A  53      -5.848  -0.760   8.384  1.00 91.10           H  
ATOM    860 HG12 VAL A  53      -5.793   1.006   8.581  1.00 91.10           H  
ATOM    861 HG13 VAL A  53      -4.307   0.091   8.304  1.00 91.10           H  
ATOM    862  CG2 VAL A  53      -5.055   1.729   6.135  1.00 91.10           C  
ATOM    863 HG21 VAL A  53      -5.325   1.927   5.097  1.00 91.10           H  
ATOM    864 HG22 VAL A  53      -5.532   2.483   6.761  1.00 91.10           H  
ATOM    865 HG23 VAL A  53      -3.972   1.793   6.239  1.00 91.10           H  
ATOM    866  N   CYS A  54      -4.824  -3.063   6.686  1.00 86.22           N  
ATOM    867  H   CYS A  54      -3.964  -2.792   7.140  1.00 86.22           H  
ATOM    868  CA  CYS A  54      -5.360  -4.375   7.014  1.00 86.22           C  
ATOM    869  HA  CYS A  54      -6.179  -4.642   6.346  1.00 86.22           H  
ATOM    870  C   CYS A  54      -5.894  -4.351   8.445  1.00 86.22           C  
ATOM    871  CB  CYS A  54      -4.234  -5.404   6.844  1.00 86.22           C  
ATOM    872  HB2 CYS A  54      -4.082  -5.617   5.786  1.00 86.22           H  
ATOM    873  HB3 CYS A  54      -3.308  -5.009   7.261  1.00 86.22           H  
ATOM    874  O   CYS A  54      -5.117  -4.135   9.367  1.00 86.22           O  
ATOM    875  SG  CYS A  54      -4.665  -6.921   7.740  1.00 86.22           S  
ATOM    876  HG  CYS A  54      -4.663  -6.360   8.952  1.00 86.22           H  
ATOM    877  N   PHE A  55      -7.176  -4.648   8.637  1.00 81.30           N  
ATOM    878  H   PHE A  55      -7.743  -4.877   7.833  1.00 81.30           H  
ATOM    879  CA  PHE A  55      -7.798  -4.796   9.953  1.00 81.30           C  
ATOM    880  HA  PHE A  55      -7.157  -4.352  10.714  1.00 81.30           H  
ATOM    881  C   PHE A  55      -7.965  -6.277  10.281  1.00 81.30           C  
ATOM    882  CB  PHE A  55      -9.136  -4.048   9.995  1.00 81.30           C  
ATOM    883  HB2 PHE A  55      -9.806  -4.454   9.238  1.00 81.30           H  
ATOM    884  HB3 PHE A  55      -9.600  -4.207  10.968  1.00 81.30           H  
ATOM    885  O   PHE A  55      -8.541  -7.037   9.496  1.00 81.30           O  
ATOM    886  CG  PHE A  55      -8.962  -2.563   9.770  1.00 81.30           C  
ATOM    887  CD1 PHE A  55      -8.707  -1.714  10.862  1.00 81.30           C  
ATOM    888  HD1 PHE A  55      -8.731  -2.104  11.869  1.00 81.30           H  
ATOM    889  CD2 PHE A  55      -8.961  -2.051   8.460  1.00 81.30           C  
ATOM    890  HD2 PHE A  55      -9.163  -2.703   7.623  1.00 81.30           H  
ATOM    891  CE1 PHE A  55      -8.364  -0.371  10.640  1.00 81.30           C  
ATOM    892  HE1 PHE A  55      -8.114   0.263  11.478  1.00 81.30           H  
ATOM    893  CE2 PHE A  55      -8.642  -0.704   8.238  1.00 81.30           C  
ATOM    894  HE2 PHE A  55      -8.612  -0.315   7.231  1.00 81.30           H  
ATOM    895  CZ  PHE A  55      -8.300   0.116   9.326  1.00 81.30           C  
ATOM    896  HZ  PHE A  55      -7.949   1.122   9.147  1.00 81.30           H  
ATOM    897  N   ARG A  56      -7.451  -6.674  11.443  1.00 76.18           N  
ATOM    898  H   ARG A  56      -6.995  -5.973  12.009  1.00 76.18           H  
ATOM    899  CA  ARG A  56      -7.591  -8.010  12.035  1.00 76.18           C  
ATOM    900  HA  ARG A  56      -7.962  -8.715  11.290  1.00 76.18           H  
ATOM    901  C   ARG A  56      -8.620  -8.007  13.162  1.00 76.18           C  
ATOM    902  CB  ARG A  56      -6.227  -8.486  12.561  1.00 76.18           C  
ATOM    903  HB2 ARG A  56      -6.364  -9.432  13.086  1.00 76.18           H  
ATOM    904  HB3 ARG A  56      -5.846  -7.755  13.274  1.00 76.18           H  
ATOM    905  O   ARG A  56      -9.374  -8.969  13.261  1.00 76.18           O  
ATOM    906  CG  ARG A  56      -5.193  -8.685  11.442  1.00 76.18           C  
ATOM    907  HG2 ARG A  56      -5.599  -9.395  10.722  1.00 76.18           H  
ATOM    908  HG3 ARG A  56      -5.012  -7.741  10.927  1.00 76.18           H  
ATOM    909  CD  ARG A  56      -3.858  -9.234  11.968  1.00 76.18           C  
ATOM    910  HD2 ARG A  56      -4.059 -10.059  12.651  1.00 76.18           H  
ATOM    911  HD3 ARG A  56      -3.286  -9.616  11.122  1.00 76.18           H  
ATOM    912  NE  ARG A  56      -3.067  -8.219  12.682  1.00 76.18           N  
ATOM    913  HE  ARG A  56      -3.387  -7.970  13.606  1.00 76.18           H  
ATOM    914  NH1 ARG A  56      -1.277  -7.936  11.259  1.00 76.18           N  
ATOM    915 HH11 ARG A  56      -1.615  -8.597  10.574  1.00 76.18           H  
ATOM    916 HH12 ARG A  56      -0.481  -7.359  11.028  1.00 76.18           H  
ATOM    917  NH2 ARG A  56      -1.400  -6.724  13.079  1.00 76.18           N  
ATOM    918 HH21 ARG A  56      -1.897  -6.407  13.898  1.00 76.18           H  
ATOM    919 HH22 ARG A  56      -0.624  -6.201  12.698  1.00 76.18           H  
ATOM    920  CZ  ARG A  56      -1.932  -7.641  12.343  1.00 76.18           C  
ATOM    921  N   SER A  57      -8.643  -6.934  13.955  1.00 77.58           N  
ATOM    922  H   SER A  57      -7.967  -6.202  13.785  1.00 77.58           H  
ATOM    923  CA  SER A  57      -9.602  -6.695  15.034  1.00 77.58           C  
ATOM    924  HA  SER A  57     -10.494  -7.281  14.815  1.00 77.58           H  
ATOM    925  C   SER A  57      -9.951  -5.202  15.127  1.00 77.58           C  
ATOM    926  CB  SER A  57      -9.033  -7.184  16.371  1.00 77.58           C  
ATOM    927  HB2 SER A  57      -8.222  -6.526  16.683  1.00 77.58           H  
ATOM    928  HB3 SER A  57      -8.630  -8.188  16.238  1.00 77.58           H  
ATOM    929  O   SER A  57      -9.117  -4.354  14.813  1.00 77.58           O  
ATOM    930  OG  SER A  57     -10.005  -7.231  17.398  1.00 77.58           O  
ATOM    931  HG  SER A  57     -10.462  -6.390  17.473  1.00 77.58           H  
ATOM    932  N   GLY A  58     -11.138  -4.870  15.618  1.00 79.57           N  
ATOM    933  H   GLY A  58     -11.784  -5.635  15.746  1.00 79.57           H  
ATOM    934  CA  GLY A  58     -11.702  -3.533  15.704  1.00 79.57           C  
ATOM    935  HA2 GLY A  58     -10.900  -2.796  15.742  1.00 79.57           H  
ATOM    936  HA3 GLY A  58     -12.261  -3.453  16.636  1.00 79.57           H  
ATOM    937  C   GLY A  58     -12.629  -3.171  14.541  1.00 79.57           C  
ATOM    938  O   GLY A  58     -12.655  -3.792  13.478  1.00 79.57           O  
ATOM    939  N   LYS A  59     -13.384  -2.095  14.748  1.00 79.18           N  
ATOM    940  H   LYS A  59     -13.300  -1.630  15.641  1.00 79.18           H  
ATOM    941  CA  LYS A  59     -14.186  -1.435  13.719  1.00 79.18           C  
ATOM    942  HA  LYS A  59     -14.210  -2.051  12.819  1.00 79.18           H  
ATOM    943  C   LYS A  59     -13.556  -0.109  13.346  1.00 79.18           C  
ATOM    944  CB  LYS A  59     -15.619  -1.238  14.205  1.00 79.18           C  
ATOM    945  HB2 LYS A  59     -15.607  -0.792  15.199  1.00 79.18           H  
ATOM    946  HB3 LYS A  59     -16.145  -0.570  13.523  1.00 79.18           H  
ATOM    947  O   LYS A  59     -13.041   0.623  14.195  1.00 79.18           O  
ATOM    948  CG  LYS A  59     -16.361  -2.571  14.256  1.00 79.18           C  
ATOM    949  HG2 LYS A  59     -15.823  -3.276  14.890  1.00 79.18           H  
ATOM    950  HG3 LYS A  59     -16.436  -2.983  13.249  1.00 79.18           H  
ATOM    951  CD  LYS A  59     -17.754  -2.335  14.825  1.00 79.18           C  
ATOM    952  HD2 LYS A  59     -18.286  -1.628  14.188  1.00 79.18           H  
ATOM    953  HD3 LYS A  59     -17.671  -1.926  15.832  1.00 79.18           H  
ATOM    954  CE  LYS A  59     -18.494  -3.665  14.854  1.00 79.18           C  
ATOM    955  HE2 LYS A  59     -17.932  -4.366  15.471  1.00 79.18           H  
ATOM    956  HE3 LYS A  59     -18.527  -4.055  13.837  1.00 79.18           H  
ATOM    957  NZ  LYS A  59     -19.857  -3.460  15.381  1.00 79.18           N  
ATOM    958  HZ1 LYS A  59     -20.343  -4.344  15.433  1.00 79.18           H  
ATOM    959  HZ2 LYS A  59     -20.348  -2.842  14.751  1.00 79.18           H  
ATOM    960  HZ3 LYS A  59     -19.803  -3.023  16.290  1.00 79.18           H  
ATOM    961  N   LEU A  60     -13.650   0.228  12.067  1.00 85.44           N  
ATOM    962  H   LEU A  60     -14.106  -0.415  11.436  1.00 85.44           H  
ATOM    963  CA  LEU A  60     -13.201   1.512  11.560  1.00 85.44           C  
ATOM    964  HA  LEU A  60     -12.972   2.162  12.405  1.00 85.44           H  
ATOM    965  C   LEU A  60     -14.322   2.183  10.769  1.00 85.44           C  
ATOM    966  CB  LEU A  60     -11.905   1.323  10.741  1.00 85.44           C  
ATOM    967  HB2 LEU A  60     -11.091   1.033  11.405  1.00 85.44           H  
ATOM    968  HB3 LEU A  60     -12.051   0.516  10.024  1.00 85.44           H  
ATOM    969  O   LEU A  60     -14.857   1.617   9.824  1.00 85.44           O  
ATOM    970  CG  LEU A  60     -11.525   2.601   9.976  1.00 85.44           C  
ATOM    971  HG  LEU A  60     -12.393   2.973   9.430  1.00 85.44           H  
ATOM    972  CD1 LEU A  60     -11.050   3.689  10.927  1.00 85.44           C  
ATOM    973 HD11 LEU A  60     -10.036   3.482  11.270  1.00 85.44           H  
ATOM    974 HD12 LEU A  60     -11.110   4.638  10.393  1.00 85.44           H  
ATOM    975 HD13 LEU A  60     -11.698   3.763  11.800  1.00 85.44           H  
ATOM    976  CD2 LEU A  60     -10.450   2.408   8.921  1.00 85.44           C  
ATOM    977 HD21 LEU A  60      -9.471   2.444   9.399  1.00 85.44           H  
ATOM    978 HD22 LEU A  60     -10.504   3.220   8.197  1.00 85.44           H  
ATOM    979 HD23 LEU A  60     -10.606   1.461   8.403  1.00 85.44           H  
ATOM    980  N   THR A  61     -14.602   3.444  11.080  1.00 85.61           N  
ATOM    981  H   THR A  61     -14.132   3.849  11.878  1.00 85.61           H  
ATOM    982  CA  THR A  61     -15.300   4.345  10.159  1.00 85.61           C  
ATOM    983  HA  THR A  61     -15.750   3.777   9.344  1.00 85.61           H  
ATOM    984  C   THR A  61     -14.293   5.315   9.568  1.00 85.61           C  
ATOM    985  CB  THR A  61     -16.428   5.100  10.860  1.00 85.61           C  
ATOM    986  HB  THR A  61     -16.006   5.763  11.616  1.00 85.61           H  
ATOM    987  O   THR A  61     -13.594   6.007  10.305  1.00 85.61           O  
ATOM    988  CG2 THR A  61     -17.265   5.924   9.883  1.00 85.61           C  
ATOM    989 HG21 THR A  61     -17.653   5.281   9.093  1.00 85.61           H  
ATOM    990 HG22 THR A  61     -18.101   6.377  10.416  1.00 85.61           H  
ATOM    991 HG23 THR A  61     -16.662   6.717   9.441  1.00 85.61           H  
ATOM    992  OG1 THR A  61     -17.287   4.185  11.493  1.00 85.61           O  
ATOM    993  HG1 THR A  61     -16.740   3.531  11.934  1.00 85.61           H  
ATOM    994  N   ILE A  62     -14.212   5.395   8.246  1.00 90.69           N  
ATOM    995  H   ILE A  62     -14.821   4.816   7.686  1.00 90.69           H  
ATOM    996  CA  ILE A  62     -13.372   6.373   7.557  1.00 90.69           C  
ATOM    997  HA  ILE A  62     -12.936   7.035   8.305  1.00 90.69           H  
ATOM    998  C   ILE A  62     -14.228   7.242   6.649  1.00 90.69           C  
ATOM    999  CB  ILE A  62     -12.199   5.694   6.834  1.00 90.69           C  
ATOM   1000  HB  ILE A  62     -11.679   5.080   7.568  1.00 90.69           H  
ATOM   1001  O   ILE A  62     -15.150   6.760   6.002  1.00 90.69           O  
ATOM   1002  CG1 ILE A  62     -11.212   6.776   6.349  1.00 90.69           C  
ATOM   1003 HG12 ILE A  62     -11.678   7.396   5.582  1.00 90.69           H  
ATOM   1004 HG13 ILE A  62     -10.953   7.421   7.189  1.00 90.69           H  
ATOM   1005  CG2 ILE A  62     -12.697   4.774   5.708  1.00 90.69           C  
ATOM   1006 HG21 ILE A  62     -11.862   4.238   5.256  1.00 90.69           H  
ATOM   1007 HG22 ILE A  62     -13.387   4.030   6.107  1.00 90.69           H  
ATOM   1008 HG23 ILE A  62     -13.206   5.355   4.939  1.00 90.69           H  
ATOM   1009  CD1 ILE A  62      -9.920   6.204   5.779  1.00 90.69           C  
ATOM   1010 HD11 ILE A  62      -9.211   7.010   5.590  1.00 90.69           H  
ATOM   1011 HD12 ILE A  62      -9.479   5.490   6.475  1.00 90.69           H  
ATOM   1012 HD13 ILE A  62     -10.157   5.727   4.828  1.00 90.69           H  
ATOM   1013  N   SER A  63     -13.931   8.533   6.599  1.00 87.59           N  
ATOM   1014  H   SER A  63     -13.145   8.869   7.138  1.00 87.59           H  
ATOM   1015  CA  SER A  63     -14.661   9.485   5.767  1.00 87.59           C  
ATOM   1016  HA  SER A  63     -15.166   8.934   4.974  1.00 87.59           H  
ATOM   1017  C   SER A  63     -13.719  10.476   5.102  1.00 87.59           C  
ATOM   1018  CB  SER A  63     -15.727  10.216   6.590  1.00 87.59           C  
ATOM   1019  HB2 SER A  63     -16.416   9.488   7.017  1.00 87.59           H  
ATOM   1020  HB3 SER A  63     -16.287  10.899   5.951  1.00 87.59           H  
ATOM   1021  O   SER A  63     -12.685  10.831   5.667  1.00 87.59           O  
ATOM   1022  OG  SER A  63     -15.101  10.930   7.643  1.00 87.59           O  
ATOM   1023  HG  SER A  63     -14.537  10.291   8.085  1.00 87.59           H  
ATOM   1024  N   ASN A  64     -14.090  10.944   3.920  1.00 89.08           N  
ATOM   1025  H   ASN A  64     -14.965  10.608   3.545  1.00 89.08           H  
ATOM   1026  CA  ASN A  64     -13.531  12.141   3.298  1.00 89.08           C  
ATOM   1027  HA  ASN A  64     -12.854  12.632   3.996  1.00 89.08           H  
ATOM   1028  C   ASN A  64     -14.682  13.142   3.046  1.00 89.08           C  
ATOM   1029  CB  ASN A  64     -12.689  11.719   2.068  1.00 89.08           C  
ATOM   1030  HB2 ASN A  64     -12.155  12.583   1.674  1.00 89.08           H  
ATOM   1031  HB3 ASN A  64     -11.938  10.998   2.390  1.00 89.08           H  
ATOM   1032  O   ASN A  64     -15.737  13.046   3.671  1.00 89.08           O  
ATOM   1033  CG  ASN A  64     -13.493  11.102   0.940  1.00 89.08           C  
ATOM   1034  ND2 ASN A  64     -12.906  10.321   0.069  1.00 89.08           N  
ATOM   1035 HD21 ASN A  64     -11.941  10.047   0.186  1.00 89.08           H  
ATOM   1036 HD22 ASN A  64     -13.528   9.874  -0.589  1.00 89.08           H  
ATOM   1037  OD1 ASN A  64     -14.664  11.364   0.794  1.00 89.08           O  
ATOM   1038  N   ASN A  65     -14.493  14.118   2.156  1.00 78.65           N  
ATOM   1039  H   ASN A  65     -13.606  14.174   1.675  1.00 78.65           H  
ATOM   1040  CA  ASN A  65     -15.529  15.112   1.843  1.00 78.65           C  
ATOM   1041  HA  ASN A  65     -15.936  15.495   2.779  1.00 78.65           H  
ATOM   1042  C   ASN A  65     -16.737  14.553   1.058  1.00 78.65           C  
ATOM   1043  CB  ASN A  65     -14.883  16.279   1.078  1.00 78.65           C  
ATOM   1044  HB2 ASN A  65     -15.669  16.956   0.743  1.00 78.65           H  
ATOM   1045  HB3 ASN A  65     -14.379  15.899   0.189  1.00 78.65           H  
ATOM   1046  O   ASN A  65     -17.722  15.268   0.895  1.00 78.65           O  
ATOM   1047  CG  ASN A  65     -13.910  17.103   1.902  1.00 78.65           C  
ATOM   1048  ND2 ASN A  65     -13.146  17.951   1.256  1.00 78.65           N  
ATOM   1049 HD21 ASN A  65     -13.269  18.084   0.262  1.00 78.65           H  
ATOM   1050 HD22 ASN A  65     -12.540  18.529   1.821  1.00 78.65           H  
ATOM   1051  OD1 ASN A  65     -13.807  17.010   3.114  1.00 78.65           O  
ATOM   1052  N   HIS A  66     -16.663  13.322   0.549  1.00 71.57           N  
ATOM   1053  H   HIS A  66     -15.853  12.760   0.768  1.00 71.57           H  
ATOM   1054  CA  HIS A  66     -17.657  12.722  -0.348  1.00 71.57           C  
ATOM   1055  HA  HIS A  66     -18.519  13.383  -0.448  1.00 71.57           H  
ATOM   1056  C   HIS A  66     -18.188  11.382   0.165  1.00 71.57           C  
ATOM   1057  CB  HIS A  66     -17.020  12.541  -1.734  1.00 71.57           C  
ATOM   1058  HB2 HIS A  66     -16.169  11.864  -1.659  1.00 71.57           H  
ATOM   1059  HB3 HIS A  66     -17.749  12.080  -2.400  1.00 71.57           H  
ATOM   1060  O   HIS A  66     -19.387  11.130   0.114  1.00 71.57           O  
ATOM   1061  CG  HIS A  66     -16.570  13.842  -2.346  1.00 71.57           C  
ATOM   1062  CD2 HIS A  66     -15.281  14.259  -2.528  1.00 71.57           C  
ATOM   1063  HD2 HIS A  66     -14.397  13.690  -2.282  1.00 71.57           H  
ATOM   1064  ND1 HIS A  66     -17.390  14.860  -2.767  1.00 71.57           N  
ATOM   1065  HD1 HIS A  66     -18.399  14.861  -2.719  1.00 71.57           H  
ATOM   1066  CE1 HIS A  66     -16.614  15.867  -3.199  1.00 71.57           C  
ATOM   1067  HE1 HIS A  66     -16.977  16.808  -3.586  1.00 71.57           H  
ATOM   1068  NE2 HIS A  66     -15.314  15.554  -3.057  1.00 71.57           N  
ATOM   1069  N   ASP A  67     -17.300  10.545   0.690  1.00 72.63           N  
ATOM   1070  H   ASP A  67     -16.334  10.837   0.715  1.00 72.63           H  
ATOM   1071  CA  ASP A  67     -17.565   9.162   1.048  1.00 72.63           C  
ATOM   1072  HA  ASP A  67     -18.574   8.894   0.737  1.00 72.63           H  
ATOM   1073  C   ASP A  67     -17.435   8.966   2.558  1.00 72.63           C  
ATOM   1074  CB  ASP A  67     -16.587   8.236   0.308  1.00 72.63           C  
ATOM   1075  HB2 ASP A  67     -15.578   8.424   0.676  1.00 72.63           H  
ATOM   1076  HB3 ASP A  67     -16.838   7.202   0.545  1.00 72.63           H  
ATOM   1077  O   ASP A  67     -16.560   9.538   3.211  1.00 72.63           O  
ATOM   1078  CG  ASP A  67     -16.612   8.412  -1.212  1.00 72.63           C  
ATOM   1079  OD1 ASP A  67     -17.709   8.268  -1.794  1.00 72.63           O  
ATOM   1080  OD2 ASP A  67     -15.512   8.654  -1.772  1.00 72.63           O  
ATOM   1081  N   THR A  68     -18.278   8.095   3.110  1.00 81.72           N  
ATOM   1082  H   THR A  68     -18.965   7.661   2.510  1.00 81.72           H  
ATOM   1083  CA  THR A  68     -18.097   7.507   4.441  1.00 81.72           C  
ATOM   1084  HA  THR A  68     -17.103   7.752   4.816  1.00 81.72           H  
ATOM   1085  C   THR A  68     -18.196   5.998   4.307  1.00 81.72           C  
ATOM   1086  CB  THR A  68     -19.117   8.042   5.451  1.00 81.72           C  
ATOM   1087  HB  THR A  68     -20.128   7.851   5.094  1.00 81.72           H  
ATOM   1088  O   THR A  68     -19.194   5.482   3.809  1.00 81.72           O  
ATOM   1089  CG2 THR A  68     -18.941   7.433   6.843  1.00 81.72           C  
ATOM   1090 HG21 THR A  68     -19.183   6.370   6.822  1.00 81.72           H  
ATOM   1091 HG22 THR A  68     -19.619   7.924   7.541  1.00 81.72           H  
ATOM   1092 HG23 THR A  68     -17.914   7.564   7.183  1.00 81.72           H  
ATOM   1093  OG1 THR A  68     -18.924   9.431   5.587  1.00 81.72           O  
ATOM   1094  HG1 THR A  68     -18.822   9.786   4.701  1.00 81.72           H  
ATOM   1095  N   ILE A  69     -17.150   5.296   4.731  1.00 83.47           N  
ATOM   1096  H   ILE A  69     -16.383   5.793   5.160  1.00 83.47           H  
ATOM   1097  CA  ILE A  69     -17.033   3.846   4.631  1.00 83.47           C  
ATOM   1098  HA  ILE A  69     -17.944   3.452   4.180  1.00 83.47           H  
ATOM   1099  C   ILE A  69     -16.921   3.261   6.031  1.00 83.47           C  
ATOM   1100  CB  ILE A  69     -15.864   3.431   3.713  1.00 83.47           C  
ATOM   1101  HB  ILE A  69     -14.925   3.755   4.161  1.00 83.47           H  
ATOM   1102  O   ILE A  69     -16.040   3.626   6.814  1.00 83.47           O  
ATOM   1103  CG1 ILE A  69     -16.014   4.132   2.341  1.00 83.47           C  
ATOM   1104 HG12 ILE A  69     -15.721   5.176   2.454  1.00 83.47           H  
ATOM   1105 HG13 ILE A  69     -17.060   4.110   2.036  1.00 83.47           H  
ATOM   1106  CG2 ILE A  69     -15.821   1.898   3.580  1.00 83.47           C  
ATOM   1107 HG21 ILE A  69     -15.729   1.420   4.555  1.00 83.47           H  
ATOM   1108 HG22 ILE A  69     -14.948   1.603   2.997  1.00 83.47           H  
ATOM   1109 HG23 ILE A  69     -16.723   1.534   3.089  1.00 83.47           H  
ATOM   1110  CD1 ILE A  69     -15.195   3.540   1.194  1.00 83.47           C  
ATOM   1111 HD11 ILE A  69     -15.188   4.248   0.365  1.00 83.47           H  
ATOM   1112 HD12 ILE A  69     -15.652   2.612   0.851  1.00 83.47           H  
ATOM   1113 HD13 ILE A  69     -14.176   3.328   1.518  1.00 83.47           H  
ATOM   1114  N   TYR A  70     -17.818   2.326   6.316  1.00 79.62           N  
ATOM   1115  H   TYR A  70     -18.488   2.073   5.604  1.00 79.62           H  
ATOM   1116  CA  TYR A  70     -17.803   1.510   7.519  1.00 79.62           C  
ATOM   1117  HA  TYR A  70     -17.265   2.030   8.310  1.00 79.62           H  
ATOM   1118  C   TYR A  70     -17.075   0.205   7.206  1.00 79.62           C  
ATOM   1119  CB  TYR A  70     -19.239   1.284   8.000  1.00 79.62           C  
ATOM   1120  HB2 TYR A  70     -19.216   0.653   8.888  1.00 79.62           H  
ATOM   1121  HB3 TYR A  70     -19.798   0.747   7.233  1.00 79.62           H  
ATOM   1122  O   TYR A  70     -17.411  -0.489   6.248  1.00 79.62           O  
ATOM   1123  CG  TYR A  70     -19.961   2.576   8.333  1.00 79.62           C  
ATOM   1124  CD1 TYR A  70     -19.805   3.151   9.608  1.00 79.62           C  
ATOM   1125  HD1 TYR A  70     -19.187   2.664  10.347  1.00 79.62           H  
ATOM   1126  CD2 TYR A  70     -20.753   3.222   7.363  1.00 79.62           C  
ATOM   1127  HD2 TYR A  70     -20.870   2.787   6.382  1.00 79.62           H  
ATOM   1128  CE1 TYR A  70     -20.444   4.365   9.920  1.00 79.62           C  
ATOM   1129  HE1 TYR A  70     -20.309   4.800  10.900  1.00 79.62           H  
ATOM   1130  CE2 TYR A  70     -21.391   4.439   7.670  1.00 79.62           C  
ATOM   1131  HE2 TYR A  70     -21.998   4.944   6.932  1.00 79.62           H  
ATOM   1132  OH  TYR A  70     -21.858   6.182   9.247  1.00 79.62           O  
ATOM   1133  HH  TYR A  70     -21.674   6.452  10.150  1.00 79.62           H  
ATOM   1134  CZ  TYR A  70     -21.240   5.010   8.950  1.00 79.62           C  
ATOM   1135  N   CYS A  71     -16.045  -0.085   7.989  1.00 79.42           N  
ATOM   1136  H   CYS A  71     -15.835   0.527   8.764  1.00 79.42           H  
ATOM   1137  CA  CYS A  71     -15.168  -1.230   7.825  1.00 79.42           C  
ATOM   1138  HA  CYS A  71     -15.429  -1.783   6.922  1.00 79.42           H  
ATOM   1139  C   CYS A  71     -15.329  -2.141   9.041  1.00 79.42           C  
ATOM   1140  CB  CYS A  71     -13.714  -0.750   7.709  1.00 79.42           C  
ATOM   1141  HB2 CYS A  71     -13.066  -1.599   7.493  1.00 79.42           H  
ATOM   1142  HB3 CYS A  71     -13.419  -0.334   8.673  1.00 79.42           H  
ATOM   1143  O   CYS A  71     -15.053  -1.719  10.168  1.00 79.42           O  
ATOM   1144  SG  CYS A  71     -13.510   0.529   6.436  1.00 79.42           S  
ATOM   1145  HG  CYS A  71     -14.402   1.374   6.960  1.00 79.42           H  
ATOM   1146  N   ASP A  72     -15.726  -3.384   8.793  1.00 69.49           N  
ATOM   1147  H   ASP A  72     -15.949  -3.655   7.845  1.00 69.49           H  
ATOM   1148  CA  ASP A  72     -15.753  -4.435   9.806  1.00 69.49           C  
ATOM   1149  HA  ASP A  72     -15.729  -3.983  10.798  1.00 69.49           H  
ATOM   1150  C   ASP A  72     -14.503  -5.327   9.701  1.00 69.49           C  
ATOM   1151  CB  ASP A  72     -17.066  -5.231   9.706  1.00 69.49           C  
ATOM   1152  HB2 ASP A  72     -17.224  -5.534   8.671  1.00 69.49           H  
ATOM   1153  HB3 ASP A  72     -16.970  -6.137  10.304  1.00 69.49           H  
ATOM   1154  O   ASP A  72     -13.834  -5.409   8.664  1.00 69.49           O  
ATOM   1155  CG  ASP A  72     -18.292  -4.461  10.226  1.00 69.49           C  
ATOM   1156  OD1 ASP A  72     -18.214  -3.886  11.340  1.00 69.49           O  
ATOM   1157  OD2 ASP A  72     -19.338  -4.508   9.539  1.00 69.49           O  
ATOM   1158  N   GLU A  73     -14.162  -5.996  10.795  1.00 70.52           N  
ATOM   1159  H   GLU A  73     -14.718  -5.881  11.630  1.00 70.52           H  
ATOM   1160  CA  GLU A  73     -13.089  -6.987  10.842  1.00 70.52           C  
ATOM   1161  HA  GLU A  73     -12.254  -6.585  10.267  1.00 70.52           H  
ATOM   1162  C   GLU A  73     -13.526  -8.344  10.240  1.00 70.52           C  
ATOM   1163  CB  GLU A  73     -12.603  -7.168  12.293  1.00 70.52           C  
ATOM   1164  HB2 GLU A  73     -11.742  -7.836  12.299  1.00 70.52           H  
ATOM   1165  HB3 GLU A  73     -12.282  -6.200  12.678  1.00 70.52           H  
ATOM   1166  O   GLU A  73     -14.685  -8.746  10.379  1.00 70.52           O  
ATOM   1167  CG  GLU A  73     -13.709  -7.762  13.193  1.00 70.52           C  
ATOM   1168  HG2 GLU A  73     -14.622  -7.178  13.077  1.00 70.52           H  
ATOM   1169  HG3 GLU A  73     -13.918  -8.778  12.859  1.00 70.52           H  
ATOM   1170  CD  GLU A  73     -13.384  -7.817  14.687  1.00 70.52           C  
ATOM   1171  OE1 GLU A  73     -13.925  -8.702  15.381  1.00 70.52           O  
ATOM   1172  OE2 GLU A  73     -12.671  -6.931  15.173  1.00 70.52           O  
ATOM   1173  N   PRO A  74     -12.608  -9.117   9.634  1.00 73.84           N  
ATOM   1174  CA  PRO A  74     -11.351  -8.680   9.038  1.00 73.84           C  
ATOM   1175  HA  PRO A  74     -10.824  -7.990   9.696  1.00 73.84           H  
ATOM   1176  C   PRO A  74     -11.596  -8.021   7.670  1.00 73.84           C  
ATOM   1177  CB  PRO A  74     -10.529  -9.962   8.901  1.00 73.84           C  
ATOM   1178  HB2 PRO A  74     -10.044 -10.180   9.852  1.00 73.84           H  
ATOM   1179  HB3 PRO A  74      -9.790  -9.896   8.102  1.00 73.84           H  
ATOM   1180  O   PRO A  74     -12.519  -8.383   6.939  1.00 73.84           O  
ATOM   1181  CG  PRO A  74     -11.595 -11.021   8.612  1.00 73.84           C  
ATOM   1182  HG2 PRO A  74     -11.274 -12.012   8.933  1.00 73.84           H  
ATOM   1183  HG3 PRO A  74     -11.833 -11.022   7.549  1.00 73.84           H  
ATOM   1184  CD  PRO A  74     -12.809 -10.539   9.407  1.00 73.84           C  
ATOM   1185  HD2 PRO A  74     -12.853 -11.049  10.369  1.00 73.84           H  
ATOM   1186  HD3 PRO A  74     -13.727 -10.716   8.846  1.00 73.84           H  
ATOM   1187  N   GLY A  75     -10.720  -7.108   7.262  1.00 80.29           N  
ATOM   1188  H   GLY A  75      -9.954  -6.850   7.868  1.00 80.29           H  
ATOM   1189  CA  GLY A  75     -10.839  -6.476   5.951  1.00 80.29           C  
ATOM   1190  HA2 GLY A  75     -11.730  -5.848   5.935  1.00 80.29           H  
ATOM   1191  HA3 GLY A  75     -10.967  -7.249   5.193  1.00 80.29           H  
ATOM   1192  C   GLY A  75      -9.634  -5.635   5.570  1.00 80.29           C  
ATOM   1193  O   GLY A  75      -8.720  -5.423   6.364  1.00 80.29           O  
ATOM   1194  N   MET A  76      -9.630  -5.159   4.329  1.00 88.44           N  
ATOM   1195  H   MET A  76     -10.424  -5.364   3.739  1.00 88.44           H  
ATOM   1196  CA  MET A  76      -8.593  -4.286   3.805  1.00 88.44           C  
ATOM   1197  HA  MET A  76      -7.944  -3.996   4.631  1.00 88.44           H  
ATOM   1198  C   MET A  76      -9.187  -3.030   3.203  1.00 88.44           C  
ATOM   1199  CB  MET A  76      -7.727  -5.025   2.795  1.00 88.44           C  
ATOM   1200  HB2 MET A  76      -7.358  -5.915   3.305  1.00 88.44           H  
ATOM   1201  HB3 MET A  76      -8.332  -5.320   1.939  1.00 88.44           H  
ATOM   1202  O   MET A  76     -10.102  -3.078   2.382  1.00 88.44           O  
ATOM   1203  CG  MET A  76      -6.519  -4.200   2.334  1.00 88.44           C  
ATOM   1204  HG2 MET A  76      -6.858  -3.244   1.933  1.00 88.44           H  
ATOM   1205  HG3 MET A  76      -5.889  -3.997   3.200  1.00 88.44           H  
ATOM   1206  SD  MET A  76      -5.508  -5.002   1.067  1.00 88.44           S  
ATOM   1207  CE  MET A  76      -6.640  -4.938  -0.343  1.00 88.44           C  
ATOM   1208  HE1 MET A  76      -7.452  -5.651  -0.199  1.00 88.44           H  
ATOM   1209  HE2 MET A  76      -7.051  -3.932  -0.432  1.00 88.44           H  
ATOM   1210  HE3 MET A  76      -6.096  -5.178  -1.256  1.00 88.44           H  
ATOM   1211  N   LEU A  77      -8.596  -1.913   3.585  1.00 91.95           N  
ATOM   1212  H   LEU A  77      -7.851  -1.990   4.262  1.00 91.95           H  
ATOM   1213  CA  LEU A  77      -8.870  -0.596   3.062  1.00 91.95           C  
ATOM   1214  HA  LEU A  77      -9.834  -0.606   2.553  1.00 91.95           H  
ATOM   1215  C   LEU A  77      -7.768  -0.204   2.078  1.00 91.95           C  
ATOM   1216  CB  LEU A  77      -8.936   0.343   4.262  1.00 91.95           C  
ATOM   1217  HB2 LEU A  77      -9.514  -0.133   5.054  1.00 91.95           H  
ATOM   1218  HB3 LEU A  77      -7.917   0.483   4.622  1.00 91.95           H  
ATOM   1219  O   LEU A  77      -6.588  -0.417   2.346  1.00 91.95           O  
ATOM   1220  CG  LEU A  77      -9.547   1.716   3.986  1.00 91.95           C  
ATOM   1221  HG  LEU A  77      -9.049   2.196   3.142  1.00 91.95           H  
ATOM   1222  CD1 LEU A  77     -11.046   1.615   3.719  1.00 91.95           C  
ATOM   1223 HD11 LEU A  77     -11.525   1.030   4.504  1.00 91.95           H  
ATOM   1224 HD12 LEU A  77     -11.232   1.139   2.756  1.00 91.95           H  
ATOM   1225 HD13 LEU A  77     -11.495   2.608   3.708  1.00 91.95           H  
ATOM   1226  CD2 LEU A  77      -9.327   2.544   5.248  1.00 91.95           C  
ATOM   1227 HD21 LEU A  77      -9.760   2.031   6.107  1.00 91.95           H  
ATOM   1228 HD22 LEU A  77      -9.814   3.513   5.148  1.00 91.95           H  
ATOM   1229 HD23 LEU A  77      -8.260   2.695   5.416  1.00 91.95           H  
ATOM   1230  N   VAL A  78      -8.156   0.389   0.961  1.00 93.51           N  
ATOM   1231  H   VAL A  78      -9.150   0.501   0.818  1.00 93.51           H  
ATOM   1232  CA  VAL A  78      -7.278   0.985  -0.040  1.00 93.51           C  
ATOM   1233  HA  VAL A  78      -6.236   0.829   0.242  1.00 93.51           H  
ATOM   1234  C   VAL A  78      -7.565   2.476  -0.064  1.00 93.51           C  
ATOM   1235  CB  VAL A  78      -7.505   0.368  -1.430  1.00 93.51           C  
ATOM   1236  HB  VAL A  78      -8.506   0.624  -1.776  1.00 93.51           H  
ATOM   1237  O   VAL A  78      -8.702   2.893  -0.284  1.00 93.51           O  
ATOM   1238  CG1 VAL A  78      -6.501   0.921  -2.442  1.00 93.51           C  
ATOM   1239 HG11 VAL A  78      -6.623   1.999  -2.549  1.00 93.51           H  
ATOM   1240 HG12 VAL A  78      -5.484   0.704  -2.115  1.00 93.51           H  
ATOM   1241 HG13 VAL A  78      -6.678   0.466  -3.416  1.00 93.51           H  
ATOM   1242  CG2 VAL A  78      -7.399  -1.162  -1.413  1.00 93.51           C  
ATOM   1243 HG21 VAL A  78      -6.467  -1.466  -0.937  1.00 93.51           H  
ATOM   1244 HG22 VAL A  78      -7.429  -1.549  -2.431  1.00 93.51           H  
ATOM   1245 HG23 VAL A  78      -8.229  -1.582  -0.845  1.00 93.51           H  
ATOM   1246  N   LEU A  79      -6.534   3.278   0.172  1.00 95.41           N  
ATOM   1247  H   LEU A  79      -5.639   2.859   0.378  1.00 95.41           H  
ATOM   1248  CA  LEU A  79      -6.612   4.729   0.189  1.00 95.41           C  
ATOM   1249  HA  LEU A  79      -7.639   5.052   0.019  1.00 95.41           H  
ATOM   1250  C   LEU A  79      -5.762   5.287  -0.941  1.00 95.41           C  
ATOM   1251  CB  LEU A  79      -6.149   5.269   1.554  1.00 95.41           C  
ATOM   1252  HB2 LEU A  79      -6.264   6.353   1.548  1.00 95.41           H  
ATOM   1253  HB3 LEU A  79      -5.091   5.038   1.675  1.00 95.41           H  
ATOM   1254  O   LEU A  79      -4.540   5.121  -0.954  1.00 95.41           O  
ATOM   1255  CG  LEU A  79      -6.908   4.703   2.761  1.00 95.41           C  
ATOM   1256  HG  LEU A  79      -6.812   3.617   2.791  1.00 95.41           H  
ATOM   1257  CD1 LEU A  79      -6.341   5.267   4.064  1.00 95.41           C  
ATOM   1258 HD11 LEU A  79      -5.287   4.999   4.147  1.00 95.41           H  
ATOM   1259 HD12 LEU A  79      -6.878   4.840   4.911  1.00 95.41           H  
ATOM   1260 HD13 LEU A  79      -6.444   6.352   4.081  1.00 95.41           H  
ATOM   1261  CD2 LEU A  79      -8.381   5.074   2.675  1.00 95.41           C  
ATOM   1262 HD21 LEU A  79      -8.890   4.641   3.536  1.00 95.41           H  
ATOM   1263 HD22 LEU A  79      -8.829   4.643   1.780  1.00 95.41           H  
ATOM   1264 HD23 LEU A  79      -8.506   6.157   2.670  1.00 95.41           H  
ATOM   1265  N   LYS A  80      -6.406   6.009  -1.861  1.00 94.86           N  
ATOM   1266  H   LYS A  80      -7.412   6.076  -1.802  1.00 94.86           H  
ATOM   1267  CA  LYS A  80      -5.691   6.851  -2.819  1.00 94.86           C  
ATOM   1268  HA  LYS A  80      -5.035   6.211  -3.410  1.00 94.86           H  
ATOM   1269  C   LYS A  80      -4.827   7.858  -2.054  1.00 94.86           C  
ATOM   1270  CB  LYS A  80      -6.696   7.545  -3.754  1.00 94.86           C  
ATOM   1271  HB2 LYS A  80      -7.374   6.799  -4.168  1.00 94.86           H  
ATOM   1272  HB3 LYS A  80      -7.280   8.266  -3.181  1.00 94.86           H  
ATOM   1273  O   LYS A  80      -5.238   8.371  -1.012  1.00 94.86           O  
ATOM   1274  CG  LYS A  80      -5.990   8.268  -4.911  1.00 94.86           C  
ATOM   1275  HG2 LYS A  80      -5.429   7.534  -5.489  1.00 94.86           H  
ATOM   1276  HG3 LYS A  80      -5.285   9.000  -4.517  1.00 94.86           H  
ATOM   1277  CD  LYS A  80      -6.968   8.996  -5.841  1.00 94.86           C  
ATOM   1278  HD2 LYS A  80      -7.524   9.747  -5.281  1.00 94.86           H  
ATOM   1279  HD3 LYS A  80      -7.675   8.273  -6.248  1.00 94.86           H  
ATOM   1280  CE  LYS A  80      -6.224   9.660  -7.009  1.00 94.86           C  
ATOM   1281  HE2 LYS A  80      -5.563   8.920  -7.462  1.00 94.86           H  
ATOM   1282  HE3 LYS A  80      -6.945   9.934  -7.779  1.00 94.86           H  
ATOM   1283  NZ  LYS A  80      -5.440  10.856  -6.601  1.00 94.86           N  
ATOM   1284  HZ1 LYS A  80      -4.817  10.641  -5.835  1.00 94.86           H  
ATOM   1285  HZ2 LYS A  80      -6.040  11.622  -6.328  1.00 94.86           H  
ATOM   1286  HZ3 LYS A  80      -4.876  11.166  -7.379  1.00 94.86           H  
ATOM   1287  N   LYS A  81      -3.650   8.181  -2.580  1.00 94.11           N  
ATOM   1288  H   LYS A  81      -3.368   7.736  -3.442  1.00 94.11           H  
ATOM   1289  CA  LYS A  81      -2.839   9.272  -2.034  1.00 94.11           C  
ATOM   1290  HA  LYS A  81      -2.762   9.134  -0.956  1.00 94.11           H  
ATOM   1291  C   LYS A  81      -3.479  10.645  -2.261  1.00 94.11           C  
ATOM   1292  CB  LYS A  81      -1.424   9.198  -2.606  1.00 94.11           C  
ATOM   1293  HB2 LYS A  81      -0.779   9.851  -2.018  1.00 94.11           H  
ATOM   1294  HB3 LYS A  81      -1.059   8.174  -2.515  1.00 94.11           H  
ATOM   1295  O   LYS A  81      -4.411  10.794  -3.053  1.00 94.11           O  
ATOM   1296  CG  LYS A  81      -1.335   9.591  -4.081  1.00 94.11           C  
ATOM   1297  HG2 LYS A  81      -1.743  10.589  -4.236  1.00 94.11           H  
ATOM   1298  HG3 LYS A  81      -1.899   8.887  -4.694  1.00 94.11           H  
ATOM   1299  CD  LYS A  81       0.133   9.567  -4.496  1.00 94.11           C  
ATOM   1300  HD2 LYS A  81       0.757  10.024  -3.728  1.00 94.11           H  
ATOM   1301  HD3 LYS A  81       0.447   8.533  -4.638  1.00 94.11           H  
ATOM   1302  CE  LYS A  81       0.319  10.360  -5.781  1.00 94.11           C  
ATOM   1303  HE2 LYS A  81      -0.443  10.099  -6.516  1.00 94.11           H  
ATOM   1304  HE3 LYS A  81       0.220  11.425  -5.569  1.00 94.11           H  
ATOM   1305  NZ  LYS A  81       1.652  10.088  -6.325  1.00 94.11           N  
ATOM   1306  HZ1 LYS A  81       1.770  10.602  -7.186  1.00 94.11           H  
ATOM   1307  HZ2 LYS A  81       2.363  10.454  -5.707  1.00 94.11           H  
ATOM   1308  HZ3 LYS A  81       1.802   9.104  -6.497  1.00 94.11           H  
ATOM   1309  N   GLU A  82      -2.912  11.651  -1.608  1.00 91.35           N  
ATOM   1310  H   GLU A  82      -2.207  11.412  -0.925  1.00 91.35           H  
ATOM   1311  CA  GLU A  82      -3.269  13.065  -1.740  1.00 91.35           C  
ATOM   1312  HA  GLU A  82      -2.674  13.597  -0.998  1.00 91.35           H  
ATOM   1313  C   GLU A  82      -4.728  13.372  -1.394  1.00 91.35           C  
ATOM   1314  CB  GLU A  82      -2.860  13.630  -3.098  1.00 91.35           C  
ATOM   1315  HB2 GLU A  82      -3.130  14.686  -3.122  1.00 91.35           H  
ATOM   1316  HB3 GLU A  82      -3.399  13.114  -3.892  1.00 91.35           H  
ATOM   1317  O   GLU A  82      -5.408  14.163  -2.046  1.00 91.35           O  
ATOM   1318  CG  GLU A  82      -1.356  13.530  -3.335  1.00 91.35           C  
ATOM   1319  HG2 GLU A  82      -1.052  12.494  -3.480  1.00 91.35           H  
ATOM   1320  HG3 GLU A  82      -0.827  13.916  -2.464  1.00 91.35           H  
ATOM   1321  CD  GLU A  82      -1.011  14.356  -4.561  1.00 91.35           C  
ATOM   1322  OE1 GLU A  82      -0.145  15.242  -4.410  1.00 91.35           O  
ATOM   1323  OE2 GLU A  82      -1.650  14.123  -5.607  1.00 91.35           O  
ATOM   1324  N   GLN A  83      -5.210  12.762  -0.317  1.00 92.05           N  
ATOM   1325  H   GLN A  83      -4.608  12.125   0.184  1.00 92.05           H  
ATOM   1326  CA  GLN A  83      -6.510  13.079   0.258  1.00 92.05           C  
ATOM   1327  HA  GLN A  83      -6.868  14.015  -0.171  1.00 92.05           H  
ATOM   1328  C   GLN A  83      -6.396  13.308   1.758  1.00 92.05           C  
ATOM   1329  CB  GLN A  83      -7.543  12.002  -0.098  1.00 92.05           C  
ATOM   1330  HB2 GLN A  83      -7.557  11.864  -1.179  1.00 92.05           H  
ATOM   1331  HB3 GLN A  83      -8.529  12.346   0.213  1.00 92.05           H  
ATOM   1332  O   GLN A  83      -5.432  12.897   2.404  1.00 92.05           O  
ATOM   1333  CG  GLN A  83      -7.251  10.657   0.574  1.00 92.05           C  
ATOM   1334  HG2 GLN A  83      -6.271  10.309   0.247  1.00 92.05           H  
ATOM   1335  HG3 GLN A  83      -7.225  10.768   1.658  1.00 92.05           H  
ATOM   1336  CD  GLN A  83      -8.300   9.613   0.227  1.00 92.05           C  
ATOM   1337  NE2 GLN A  83      -7.871   8.458  -0.210  1.00 92.05           N  
ATOM   1338 HE21 GLN A  83      -8.551   7.763  -0.484  1.00 92.05           H  
ATOM   1339 HE22 GLN A  83      -6.882   8.324  -0.364  1.00 92.05           H  
ATOM   1340  OE1 GLN A  83      -9.500   9.825   0.323  1.00 92.05           O  
ATOM   1341  N   VAL A  84      -7.408  13.965   2.305  1.00 93.89           N  
ATOM   1342  H   VAL A  84      -8.195  14.216   1.723  1.00 93.89           H  
ATOM   1343  CA  VAL A  84      -7.577  14.135   3.741  1.00 93.89           C  
ATOM   1344  HA  VAL A  84      -6.690  13.775   4.263  1.00 93.89           H  
ATOM   1345  C   VAL A  84      -8.761  13.287   4.175  1.00 93.89           C  
ATOM   1346  CB  VAL A  84      -7.757  15.614   4.096  1.00 93.89           C  
ATOM   1347  HB  VAL A  84      -8.617  16.017   3.561  1.00 93.89           H  
ATOM   1348  O   VAL A  84      -9.824  13.345   3.556  1.00 93.89           O  
ATOM   1349  CG1 VAL A  84      -7.980  15.784   5.593  1.00 93.89           C  
ATOM   1350 HG11 VAL A  84      -7.120  15.397   6.139  1.00 93.89           H  
ATOM   1351 HG12 VAL A  84      -8.107  16.846   5.803  1.00 93.89           H  
ATOM   1352 HG13 VAL A  84      -8.888  15.272   5.909  1.00 93.89           H  
ATOM   1353  CG2 VAL A  84      -6.508  16.425   3.718  1.00 93.89           C  
ATOM   1354 HG21 VAL A  84      -6.345  16.388   2.641  1.00 93.89           H  
ATOM   1355 HG22 VAL A  84      -6.647  17.466   4.008  1.00 93.89           H  
ATOM   1356 HG23 VAL A  84      -5.634  16.026   4.234  1.00 93.89           H  
ATOM   1357  N   VAL A  85      -8.567  12.502   5.229  1.00 94.97           N  
ATOM   1358  H   VAL A  85      -7.658  12.505   5.670  1.00 94.97           H  
ATOM   1359  CA  VAL A  85      -9.578  11.604   5.782  1.00 94.97           C  
ATOM   1360  HA  VAL A  85     -10.528  11.823   5.297  1.00 94.97           H  
ATOM   1361  C   VAL A  85      -9.779  11.858   7.272  1.00 94.97           C  
ATOM   1362  CB  VAL A  85      -9.260  10.121   5.492  1.00 94.97           C  
ATOM   1363  HB  VAL A  85     -10.060   9.513   5.916  1.00 94.97           H  
ATOM   1364  O   VAL A  85      -8.868  12.276   7.988  1.00 94.97           O  
ATOM   1365  CG1 VAL A  85      -9.211   9.845   3.986  1.00 94.97           C  
ATOM   1366 HG11 VAL A  85      -8.359  10.357   3.539  1.00 94.97           H  
ATOM   1367 HG12 VAL A  85     -10.129  10.202   3.519  1.00 94.97           H  
ATOM   1368 HG13 VAL A  85      -9.122   8.774   3.804  1.00 94.97           H  
ATOM   1369  CG2 VAL A  85      -7.932   9.659   6.107  1.00 94.97           C  
ATOM   1370 HG21 VAL A  85      -7.110  10.283   5.757  1.00 94.97           H  
ATOM   1371 HG22 VAL A  85      -7.721   8.627   5.827  1.00 94.97           H  
ATOM   1372 HG23 VAL A  85      -7.993   9.718   7.194  1.00 94.97           H  
ATOM   1373  N   ASN A  86     -10.985  11.585   7.753  1.00 93.08           N  
ATOM   1374  H   ASN A  86     -11.683  11.259   7.099  1.00 93.08           H  
ATOM   1375  CA  ASN A  86     -11.276  11.441   9.172  1.00 93.08           C  
ATOM   1376  HA  ASN A  86     -10.417  11.782   9.750  1.00 93.08           H  
ATOM   1377  C   ASN A  86     -11.491   9.959   9.467  1.00 93.08           C  
ATOM   1378  CB  ASN A  86     -12.486  12.288   9.580  1.00 93.08           C  
ATOM   1379  HB2 ASN A  86     -13.395  11.814   9.211  1.00 93.08           H  
ATOM   1380  HB3 ASN A  86     -12.552  12.318  10.668  1.00 93.08           H  
ATOM   1381  O   ASN A  86     -12.186   9.273   8.721  1.00 93.08           O  
ATOM   1382  CG  ASN A  86     -12.420  13.709   9.060  1.00 93.08           C  
ATOM   1383  ND2 ASN A  86     -13.378  14.107   8.257  1.00 93.08           N  
ATOM   1384 HD21 ASN A  86     -13.277  15.008   7.812  1.00 93.08           H  
ATOM   1385 HD22 ASN A  86     -14.057  13.438   7.923  1.00 93.08           H  
ATOM   1386  OD1 ASN A  86     -11.526  14.476   9.389  1.00 93.08           O  
ATOM   1387  N   VAL A  87     -10.893   9.485  10.548  1.00 92.42           N  
ATOM   1388  H   VAL A  87     -10.394  10.137  11.136  1.00 92.42           H  
ATOM   1389  CA  VAL A  87     -10.813   8.077  10.928  1.00 92.42           C  
ATOM   1390  HA  VAL A  87     -11.403   7.456  10.255  1.00 92.42           H  
ATOM   1391  C   VAL A  87     -11.373   7.966  12.337  1.00 92.42           C  
ATOM   1392  CB  VAL A  87      -9.339   7.625  10.873  1.00 92.42           C  
ATOM   1393  HB  VAL A  87      -8.764   8.277  11.531  1.00 92.42           H  
ATOM   1394  O   VAL A  87     -10.878   8.622  13.250  1.00 92.42           O  
ATOM   1395  CG1 VAL A  87      -9.081   6.187  11.320  1.00 92.42           C  
ATOM   1396 HG11 VAL A  87      -9.160   5.509  10.470  1.00 92.42           H  
ATOM   1397 HG12 VAL A  87      -8.064   6.110  11.703  1.00 92.42           H  
ATOM   1398 HG13 VAL A  87      -9.768   5.892  12.114  1.00 92.42           H  
ATOM   1399  CG2 VAL A  87      -8.757   7.758   9.460  1.00 92.42           C  
ATOM   1400 HG21 VAL A  87      -9.334   7.156   8.759  1.00 92.42           H  
ATOM   1401 HG22 VAL A  87      -8.772   8.801   9.145  1.00 92.42           H  
ATOM   1402 HG23 VAL A  87      -7.723   7.414   9.456  1.00 92.42           H  
ATOM   1403  N   THR A  88     -12.394   7.146  12.521  1.00 88.02           N  
ATOM   1404  H   THR A  88     -12.782   6.670  11.719  1.00 88.02           H  
ATOM   1405  CA  THR A  88     -12.974   6.839  13.822  1.00 88.02           C  
ATOM   1406  HA  THR A  88     -12.445   7.391  14.600  1.00 88.02           H  
ATOM   1407  C   THR A  88     -12.791   5.360  14.098  1.00 88.02           C  
ATOM   1408  CB  THR A  88     -14.440   7.256  13.889  1.00 88.02           C  
ATOM   1409  HB  THR A  88     -15.014   6.728  13.127  1.00 88.02           H  
ATOM   1410  O   THR A  88     -13.391   4.517  13.435  1.00 88.02           O  
ATOM   1411  CG2 THR A  88     -15.016   6.965  15.260  1.00 88.02           C  
ATOM   1412 HG21 THR A  88     -15.959   7.504  15.354  1.00 88.02           H  
ATOM   1413 HG22 THR A  88     -14.328   7.289  16.041  1.00 88.02           H  
ATOM   1414 HG23 THR A  88     -15.189   5.893  15.355  1.00 88.02           H  
ATOM   1415  OG1 THR A  88     -14.578   8.645  13.690  1.00 88.02           O  
ATOM   1416  HG1 THR A  88     -14.513   9.066  14.551  1.00 88.02           H  
ATOM   1417  N   LEU A  89     -11.929   5.073  15.062  1.00 85.90           N  
ATOM   1418  H   LEU A  89     -11.557   5.836  15.610  1.00 85.90           H  
ATOM   1419  CA  LEU A  89     -11.559   3.737  15.498  1.00 85.90           C  
ATOM   1420  HA  LEU A  89     -11.744   3.012  14.705  1.00 85.90           H  
ATOM   1421  C   LEU A  89     -12.424   3.354  16.697  1.00 85.90           C  
ATOM   1422  CB  LEU A  89     -10.060   3.768  15.844  1.00 85.90           C  
ATOM   1423  HB2 LEU A  89      -9.885   4.616  16.506  1.00 85.90           H  
ATOM   1424  HB3 LEU A  89      -9.787   2.876  16.408  1.00 85.90           H  
ATOM   1425  O   LEU A  89     -12.624   4.178  17.591  1.00 85.90           O  
ATOM   1426  CG  LEU A  89      -9.134   3.892  14.621  1.00 85.90           C  
ATOM   1427  HG  LEU A  89      -9.484   4.705  13.985  1.00 85.90           H  
ATOM   1428  CD1 LEU A  89      -7.708   4.223  15.058  1.00 85.90           C  
ATOM   1429 HD11 LEU A  89      -7.046   4.234  14.192  1.00 85.90           H  
ATOM   1430 HD12 LEU A  89      -7.688   5.208  15.524  1.00 85.90           H  
ATOM   1431 HD13 LEU A  89      -7.354   3.475  15.768  1.00 85.90           H  
ATOM   1432  CD2 LEU A  89      -9.073   2.612  13.789  1.00 85.90           C  
ATOM   1433 HD21 LEU A  89      -8.436   2.760  12.917  1.00 85.90           H  
ATOM   1434 HD22 LEU A  89     -10.069   2.318  13.458  1.00 85.90           H  
ATOM   1435 HD23 LEU A  89      -8.654   1.804  14.389  1.00 85.90           H  
ATOM   1436  N   GLU A  90     -12.936   2.129  16.699  1.00 82.24           N  
ATOM   1437  H   GLU A  90     -12.785   1.535  15.896  1.00 82.24           H  
ATOM   1438  CA  GLU A  90     -13.746   1.562  17.773  1.00 82.24           C  
ATOM   1439  HA  GLU A  90     -13.654   2.173  18.671  1.00 82.24           H  
ATOM   1440  C   GLU A  90     -13.229   0.156  18.105  1.00 82.24           C  
ATOM   1441  CB  GLU A  90     -15.223   1.571  17.334  1.00 82.24           C  
ATOM   1442  HB2 GLU A  90     -15.516   2.601  17.126  1.00 82.24           H  
ATOM   1443  HB3 GLU A  90     -15.324   0.997  16.413  1.00 82.24           H  
ATOM   1444  O   GLU A  90     -13.213  -0.732  17.252  1.00 82.24           O  
ATOM   1445  CG  GLU A  90     -16.164   1.001  18.403  1.00 82.24           C  
ATOM   1446  HG2 GLU A  90     -15.829  -0.008  18.640  1.00 82.24           H  
ATOM   1447  HG3 GLU A  90     -16.078   1.625  19.292  1.00 82.24           H  
ATOM   1448  CD  GLU A  90     -17.646   0.921  17.986  1.00 82.24           C  
ATOM   1449  OE1 GLU A  90     -18.460   0.424  18.802  1.00 82.24           O  
ATOM   1450  OE2 GLU A  90     -17.983   1.349  16.859  1.00 82.24           O  
ATOM   1451  N   GLU A  91     -12.776  -0.044  19.341  1.00 77.81           N  
ATOM   1452  H   GLU A  91     -12.756   0.728  19.992  1.00 77.81           H  
ATOM   1453  CA  GLU A  91     -12.319  -1.355  19.816  1.00 77.81           C  
ATOM   1454  HA  GLU A  91     -11.533  -1.729  19.161  1.00 77.81           H  
ATOM   1455  C   GLU A  91     -13.453  -2.381  19.830  1.00 77.81           C  
ATOM   1456  CB  GLU A  91     -11.762  -1.230  21.235  1.00 77.81           C  
ATOM   1457  HB2 GLU A  91     -11.698  -2.220  21.686  1.00 77.81           H  
ATOM   1458  HB3 GLU A  91     -12.451  -0.626  21.826  1.00 77.81           H  
ATOM   1459  O   GLU A  91     -14.571  -2.089  20.237  1.00 77.81           O  
ATOM   1460  CG  GLU A  91     -10.364  -0.605  21.255  1.00 77.81           C  
ATOM   1461  HG2 GLU A  91     -10.349   0.256  20.587  1.00 77.81           H  
ATOM   1462  HG3 GLU A  91      -9.645  -1.336  20.885  1.00 77.81           H  
ATOM   1463  CD  GLU A  91      -9.971  -0.157  22.666  1.00 77.81           C  
ATOM   1464  OE1 GLU A  91      -9.172   0.798  22.737  1.00 77.81           O  
ATOM   1465  OE2 GLU A  91     -10.552  -0.681  23.650  1.00 77.81           O  
ATOM   1466  N   VAL A  92     -13.161  -3.627  19.475  1.00 71.12           N  
ATOM   1467  H   VAL A  92     -12.214  -3.854  19.206  1.00 71.12           H  
ATOM   1468  CA  VAL A  92     -14.109  -4.734  19.642  1.00 71.12           C  
ATOM   1469  HA  VAL A  92     -15.061  -4.358  20.016  1.00 71.12           H  
ATOM   1470  C   VAL A  92     -13.538  -5.669  20.694  1.00 71.12           C  
ATOM   1471  CB  VAL A  92     -14.406  -5.427  18.303  1.00 71.12           C  
ATOM   1472  HB  VAL A  92     -13.475  -5.783  17.862  1.00 71.12           H  
ATOM   1473  O   VAL A  92     -12.398  -6.107  20.588  1.00 71.12           O  
ATOM   1474  CG1 VAL A  92     -15.362  -6.611  18.495  1.00 71.12           C  
ATOM   1475 HG11 VAL A  92     -14.884  -7.375  19.107  1.00 71.12           H  
ATOM   1476 HG12 VAL A  92     -15.571  -7.060  17.524  1.00 71.12           H  
ATOM   1477 HG13 VAL A  92     -16.292  -6.285  18.961  1.00 71.12           H  
ATOM   1478  CG2 VAL A  92     -15.085  -4.453  17.329  1.00 71.12           C  
ATOM   1479 HG21 VAL A  92     -14.452  -3.582  17.159  1.00 71.12           H  
ATOM   1480 HG22 VAL A  92     -15.236  -4.959  16.376  1.00 71.12           H  
ATOM   1481 HG23 VAL A  92     -16.040  -4.117  17.733  1.00 71.12           H  
ATOM   1482  N   ASN A  93     -14.305  -5.943  21.753  1.00 69.45           N  
ATOM   1483  H   ASN A  93     -15.244  -5.571  21.771  1.00 69.45           H  
ATOM   1484  CA  ASN A  93     -13.850  -6.742  22.901  1.00 69.45           C  
ATOM   1485  HA  ASN A  93     -14.608  -6.647  23.678  1.00 69.45           H  
ATOM   1486  C   ASN A  93     -12.542  -6.231  23.545  1.00 69.45           C  
ATOM   1487  CB  ASN A  93     -13.791  -8.229  22.505  1.00 69.45           C  
ATOM   1488  HB2 ASN A  93     -13.504  -8.826  23.371  1.00 69.45           H  
ATOM   1489  HB3 ASN A  93     -13.026  -8.368  21.740  1.00 69.45           H  
ATOM   1490  O   ASN A  93     -11.765  -7.024  24.067  1.00 69.45           O  
ATOM   1491  CG  ASN A  93     -15.117  -8.758  22.005  1.00 69.45           C  
ATOM   1492  ND2 ASN A  93     -15.104  -9.585  20.988  1.00 69.45           N  
ATOM   1493 HD21 ASN A  93     -16.000  -9.870  20.619  1.00 69.45           H  
ATOM   1494 HD22 ASN A  93     -14.234  -9.771  20.508  1.00 69.45           H  
ATOM   1495  OD1 ASN A  93     -16.180  -8.434  22.513  1.00 69.45           O  
ATOM   1496  N   GLY A  94     -12.297  -4.916  23.507  1.00 68.09           N  
ATOM   1497  H   GLY A  94     -12.949  -4.315  23.022  1.00 68.09           H  
ATOM   1498  CA  GLY A  94     -11.076  -4.301  24.045  1.00 68.09           C  
ATOM   1499  HA2 GLY A  94     -10.866  -4.710  25.033  1.00 68.09           H  
ATOM   1500  HA3 GLY A  94     -11.233  -3.226  24.144  1.00 68.09           H  
ATOM   1501  C   GLY A  94      -9.828  -4.500  23.180  1.00 68.09           C  
ATOM   1502  O   GLY A  94      -8.721  -4.264  23.655  1.00 68.09           O  
ATOM   1503  N   HIS A  95      -9.995  -4.947  21.932  1.00 71.78           N  
ATOM   1504  H   HIS A  95     -10.922  -5.186  21.611  1.00 71.78           H  
ATOM   1505  CA  HIS A  95      -8.906  -5.139  20.985  1.00 71.78           C  
ATOM   1506  HA  HIS A  95      -7.982  -4.766  21.427  1.00 71.78           H  
ATOM   1507  C   HIS A  95      -9.139  -4.337  19.701  1.00 71.78           C  
ATOM   1508  CB  HIS A  95      -8.707  -6.636  20.716  1.00 71.78           C  
ATOM   1509  HB2 HIS A  95      -7.970  -6.757  19.922  1.00 71.78           H  
ATOM   1510  HB3 HIS A  95      -9.645  -7.070  20.369  1.00 71.78           H  
ATOM   1511  O   HIS A  95     -10.237  -4.295  19.134  1.00 71.78           O  
ATOM   1512  CG  HIS A  95      -8.219  -7.390  21.930  1.00 71.78           C  
ATOM   1513  CD2 HIS A  95      -8.931  -8.278  22.691  1.00 71.78           C  
ATOM   1514  HD2 HIS A  95      -9.960  -8.564  22.530  1.00 71.78           H  
ATOM   1515  ND1 HIS A  95      -6.971  -7.280  22.502  1.00 71.78           N  
ATOM   1516  HD1 HIS A  95      -6.230  -6.661  22.204  1.00 71.78           H  
ATOM   1517  CE1 HIS A  95      -6.933  -8.086  23.574  1.00 71.78           C  
ATOM   1518  HE1 HIS A  95      -6.083  -8.194  24.232  1.00 71.78           H  
ATOM   1519  NE2 HIS A  95      -8.100  -8.734  23.724  1.00 71.78           N  
ATOM   1520  N   MET A  96      -8.066  -3.710  19.235  1.00 77.63           N  
ATOM   1521  H   MET A  96      -7.210  -3.766  19.768  1.00 77.63           H  
ATOM   1522  CA  MET A  96      -7.951  -3.058  17.939  1.00 77.63           C  
ATOM   1523  HA  MET A  96      -8.754  -3.375  17.274  1.00 77.63           H  
ATOM   1524  C   MET A  96      -6.613  -3.506  17.370  1.00 77.63           C  
ATOM   1525  CB  MET A  96      -8.018  -1.536  18.123  1.00 77.63           C  
ATOM   1526  HB2 MET A  96      -7.294  -1.239  18.882  1.00 77.63           H  
ATOM   1527  HB3 MET A  96      -9.011  -1.258  18.477  1.00 77.63           H  
ATOM   1528  O   MET A  96      -5.578  -3.264  17.977  1.00 77.63           O  
ATOM   1529  CG  MET A  96      -7.702  -0.765  16.837  1.00 77.63           C  
ATOM   1530  HG2 MET A  96      -6.731  -1.095  16.470  1.00 77.63           H  
ATOM   1531  HG3 MET A  96      -7.591   0.287  17.100  1.00 77.63           H  
ATOM   1532  SD  MET A  96      -8.914  -0.883  15.491  1.00 77.63           S  
ATOM   1533  CE  MET A  96     -10.231   0.100  16.225  1.00 77.63           C  
ATOM   1534  HE1 MET A  96     -10.810  -0.546  16.884  1.00 77.63           H  
ATOM   1535  HE2 MET A  96     -10.874   0.504  15.443  1.00 77.63           H  
ATOM   1536  HE3 MET A  96      -9.801   0.896  16.833  1.00 77.63           H  
ATOM   1537  N   ASP A  97      -6.641  -4.175  16.227  1.00 80.36           N  
ATOM   1538  H   ASP A  97      -7.518  -4.267  15.734  1.00 80.36           H  
ATOM   1539  CA  ASP A  97      -5.448  -4.740  15.618  1.00 80.36           C  
ATOM   1540  HA  ASP A  97      -4.562  -4.251  16.022  1.00 80.36           H  
ATOM   1541  C   ASP A  97      -5.490  -4.478  14.117  1.00 80.36           C  
ATOM   1542  CB  ASP A  97      -5.341  -6.231  15.963  1.00 80.36           C  
ATOM   1543  HB2 ASP A  97      -5.324  -6.349  17.047  1.00 80.36           H  
ATOM   1544  HB3 ASP A  97      -6.212  -6.758  15.574  1.00 80.36           H  
ATOM   1545  O   ASP A  97      -6.306  -5.045  13.382  1.00 80.36           O  
ATOM   1546  CG  ASP A  97      -4.079  -6.860  15.383  1.00 80.36           C  
ATOM   1547  OD1 ASP A  97      -3.164  -6.119  14.967  1.00 80.36           O  
ATOM   1548  OD2 ASP A  97      -4.056  -8.097  15.201  1.00 80.36           O  
ATOM   1549  N   PHE A  98      -4.625  -3.577  13.665  1.00 84.50           N  
ATOM   1550  H   PHE A  98      -3.940  -3.199  14.303  1.00 84.50           H  
ATOM   1551  CA  PHE A  98      -4.523  -3.207  12.267  1.00 84.50           C  
ATOM   1552  HA  PHE A  98      -4.835  -4.072  11.682  1.00 84.50           H  
ATOM   1553  C   PHE A  98      -3.087  -2.893  11.881  1.00 84.50           C  
ATOM   1554  CB  PHE A  98      -5.455  -2.031  11.942  1.00 84.50           C  
ATOM   1555  HB2 PHE A  98      -6.459  -2.295  12.273  1.00 84.50           H  
ATOM   1556  HB3 PHE A  98      -5.494  -1.896  10.861  1.00 84.50           H  
ATOM   1557  O   PHE A  98      -2.274  -2.452  12.688  1.00 84.50           O  
ATOM   1558  CG  PHE A  98      -5.062  -0.714  12.583  1.00 84.50           C  
ATOM   1559  CD1 PHE A  98      -5.521  -0.408  13.874  1.00 84.50           C  
ATOM   1560  HD1 PHE A  98      -6.155  -1.114  14.390  1.00 84.50           H  
ATOM   1561  CD2 PHE A  98      -4.211   0.187  11.915  1.00 84.50           C  
ATOM   1562  HD2 PHE A  98      -3.843  -0.061  10.930  1.00 84.50           H  
ATOM   1563  CE1 PHE A  98      -5.129   0.784  14.506  1.00 84.50           C  
ATOM   1564  HE1 PHE A  98      -5.462   0.991  15.512  1.00 84.50           H  
ATOM   1565  CE2 PHE A  98      -3.815   1.380  12.547  1.00 84.50           C  
ATOM   1566  HE2 PHE A  98      -3.138   2.057  12.047  1.00 84.50           H  
ATOM   1567  CZ  PHE A  98      -4.274   1.680  13.842  1.00 84.50           C  
ATOM   1568  HZ  PHE A  98      -3.958   2.582  14.344  1.00 84.50           H  
ATOM   1569  N   ASP A  99      -2.802  -3.058  10.598  1.00 84.92           N  
ATOM   1570  H   ASP A  99      -3.534  -3.400   9.992  1.00 84.92           H  
ATOM   1571  CA  ASP A  99      -1.515  -2.733  10.018  1.00 84.92           C  
ATOM   1572  HA  ASP A  99      -0.946  -2.143  10.737  1.00 84.92           H  
ATOM   1573  C   ASP A  99      -1.650  -1.859   8.786  1.00 84.92           C  
ATOM   1574  CB  ASP A  99      -0.740  -4.012   9.712  1.00 84.92           C  
ATOM   1575  HB2 ASP A  99      -1.404  -4.798   9.353  1.00 84.92           H  
ATOM   1576  HB3 ASP A  99      -0.005  -3.781   8.940  1.00 84.92           H  
ATOM   1577  O   ASP A  99      -2.623  -1.931   8.040  1.00 84.92           O  
ATOM   1578  CG  ASP A  99       0.064  -4.466  10.915  1.00 84.92           C  
ATOM   1579  OD1 ASP A  99       0.754  -3.598  11.488  1.00 84.92           O  
ATOM   1580  OD2 ASP A  99       0.228  -5.680  11.129  1.00 84.92           O  
ATOM   1581  N   ILE A 100      -0.640  -1.021   8.573  1.00 89.90           N  
ATOM   1582  H   ILE A 100       0.155  -1.077   9.193  1.00 89.90           H  
ATOM   1583  CA  ILE A 100      -0.606  -0.035   7.497  1.00 89.90           C  
ATOM   1584  HA  ILE A 100      -1.507  -0.131   6.891  1.00 89.90           H  
ATOM   1585  C   ILE A 100       0.590  -0.330   6.596  1.00 89.90           C  
ATOM   1586  CB  ILE A 100      -0.595   1.396   8.082  1.00 89.90           C  
ATOM   1587  HB  ILE A 100       0.239   1.490   8.777  1.00 89.90           H  
ATOM   1588  O   ILE A 100       1.717  -0.458   7.074  1.00 89.90           O  
ATOM   1589  CG1 ILE A 100      -1.920   1.667   8.834  1.00 89.90           C  
ATOM   1590 HG12 ILE A 100      -2.731   1.697   8.106  1.00 89.90           H  
ATOM   1591 HG13 ILE A 100      -2.127   0.854   9.529  1.00 89.90           H  
ATOM   1592  CG2 ILE A 100      -0.423   2.426   6.953  1.00 89.90           C  
ATOM   1593 HG21 ILE A 100      -1.252   2.315   6.254  1.00 89.90           H  
ATOM   1594 HG22 ILE A 100      -0.409   3.445   7.339  1.00 89.90           H  
ATOM   1595 HG23 ILE A 100       0.516   2.270   6.423  1.00 89.90           H  
ATOM   1596  CD1 ILE A 100      -1.968   2.961   9.647  1.00 89.90           C  
ATOM   1597 HD11 ILE A 100      -1.291   2.867  10.496  1.00 89.90           H  
ATOM   1598 HD12 ILE A 100      -2.982   3.105  10.020  1.00 89.90           H  
ATOM   1599 HD13 ILE A 100      -1.707   3.827   9.039  1.00 89.90           H  
ATOM   1600  N   LEU A 101       0.338  -0.380   5.291  1.00 91.76           N  
ATOM   1601  H   LEU A 101      -0.623  -0.278   4.997  1.00 91.76           H  
ATOM   1602  CA  LEU A 101       1.335  -0.508   4.238  1.00 91.76           C  
ATOM   1603  HA  LEU A 101       2.329  -0.529   4.686  1.00 91.76           H  
ATOM   1604  C   LEU A 101       1.243   0.705   3.310  1.00 91.76           C  
ATOM   1605  CB  LEU A 101       1.107  -1.834   3.497  1.00 91.76           C  
ATOM   1606  HB2 LEU A 101       0.110  -1.815   3.059  1.00 91.76           H  
ATOM   1607  HB3 LEU A 101       1.139  -2.652   4.216  1.00 91.76           H  
ATOM   1608  O   LEU A 101       0.314   0.833   2.515  1.00 91.76           O  
ATOM   1609  CG  LEU A 101       2.130  -2.111   2.384  1.00 91.76           C  
ATOM   1610  HG  LEU A 101       2.196  -1.268   1.697  1.00 91.76           H  
ATOM   1611  CD1 LEU A 101       3.494  -2.386   2.999  1.00 91.76           C  
ATOM   1612 HD11 LEU A 101       3.368  -3.121   3.794  1.00 91.76           H  
ATOM   1613 HD12 LEU A 101       4.171  -2.799   2.251  1.00 91.76           H  
ATOM   1614 HD13 LEU A 101       3.924  -1.471   3.407  1.00 91.76           H  
ATOM   1615  CD2 LEU A 101       1.718  -3.352   1.596  1.00 91.76           C  
ATOM   1616 HD21 LEU A 101       1.704  -4.223   2.251  1.00 91.76           H  
ATOM   1617 HD22 LEU A 101       0.723  -3.199   1.180  1.00 91.76           H  
ATOM   1618 HD23 LEU A 101       2.418  -3.516   0.777  1.00 91.76           H  
ATOM   1619  N   GLU A 102       2.221   1.594   3.419  1.00 92.30           N  
ATOM   1620  H   GLU A 102       2.963   1.409   4.079  1.00 92.30           H  
ATOM   1621  CA  GLU A 102       2.402   2.738   2.524  1.00 92.30           C  
ATOM   1622  HA  GLU A 102       1.437   3.140   2.214  1.00 92.30           H  
ATOM   1623  C   GLU A 102       3.153   2.261   1.273  1.00 92.30           C  
ATOM   1624  CB  GLU A 102       3.170   3.839   3.285  1.00 92.30           C  
ATOM   1625  HB2 GLU A 102       3.533   4.588   2.581  1.00 92.30           H  
ATOM   1626  HB3 GLU A 102       4.036   3.390   3.770  1.00 92.30           H  
ATOM   1627  O   GLU A 102       4.278   1.772   1.375  1.00 92.30           O  
ATOM   1628  CG  GLU A 102       2.286   4.525   4.347  1.00 92.30           C  
ATOM   1629  HG2 GLU A 102       1.785   3.756   4.935  1.00 92.30           H  
ATOM   1630  HG3 GLU A 102       1.512   5.097   3.835  1.00 92.30           H  
ATOM   1631  CD  GLU A 102       3.027   5.454   5.336  1.00 92.30           C  
ATOM   1632  OE1 GLU A 102       2.328   6.051   6.188  1.00 92.30           O  
ATOM   1633  OE2 GLU A 102       4.284   5.509   5.383  1.00 92.30           O  
ATOM   1634  N   ILE A 103       2.532   2.359   0.095  1.00 93.47           N  
ATOM   1635  H   ILE A 103       1.612   2.775   0.063  1.00 93.47           H  
ATOM   1636  CA  ILE A 103       3.122   1.931  -1.177  1.00 93.47           C  
ATOM   1637  HA  ILE A 103       3.847   1.146  -0.961  1.00 93.47           H  
ATOM   1638  C   ILE A 103       3.831   3.133  -1.818  1.00 93.47           C  
ATOM   1639  CB  ILE A 103       2.082   1.291  -2.128  1.00 93.47           C  
ATOM   1640  HB  ILE A 103       1.325   2.030  -2.387  1.00 93.47           H  
ATOM   1641  O   ILE A 103       3.169   4.117  -2.168  1.00 93.47           O  
ATOM   1642  CG1 ILE A 103       1.401   0.080  -1.444  1.00 93.47           C  
ATOM   1643 HG12 ILE A 103       1.029   0.363  -0.460  1.00 93.47           H  
ATOM   1644 HG13 ILE A 103       2.152  -0.696  -1.295  1.00 93.47           H  
ATOM   1645  CG2 ILE A 103       2.802   0.829  -3.416  1.00 93.47           C  
ATOM   1646 HG21 ILE A 103       2.092   0.418  -4.133  1.00 93.47           H  
ATOM   1647 HG22 ILE A 103       3.551   0.073  -3.180  1.00 93.47           H  
ATOM   1648 HG23 ILE A 103       3.289   1.674  -3.905  1.00 93.47           H  
ATOM   1649  CD1 ILE A 103       0.222  -0.545  -2.199  1.00 93.47           C  
ATOM   1650 HD11 ILE A 103       0.362  -0.525  -3.279  1.00 93.47           H  
ATOM   1651 HD12 ILE A 103       0.111  -1.579  -1.872  1.00 93.47           H  
ATOM   1652 HD13 ILE A 103      -0.699  -0.020  -1.946  1.00 93.47           H  
ATOM   1653  N   PRO A 104       5.162   3.072  -2.027  1.00 88.75           N  
ATOM   1654  CA  PRO A 104       5.892   4.151  -2.681  1.00 88.75           C  
ATOM   1655  HA  PRO A 104       5.759   5.061  -2.095  1.00 88.75           H  
ATOM   1656  C   PRO A 104       5.409   4.386  -4.116  1.00 88.75           C  
ATOM   1657  CB  PRO A 104       7.369   3.740  -2.651  1.00 88.75           C  
ATOM   1658  HB2 PRO A 104       8.021   4.597  -2.482  1.00 88.75           H  
ATOM   1659  HB3 PRO A 104       7.641   3.237  -3.579  1.00 88.75           H  
ATOM   1660  O   PRO A 104       5.176   3.435  -4.864  1.00 88.75           O  
ATOM   1661  CG  PRO A 104       7.448   2.740  -1.498  1.00 88.75           C  
ATOM   1662  HG2 PRO A 104       8.264   2.030  -1.627  1.00 88.75           H  
ATOM   1663  HG3 PRO A 104       7.549   3.276  -0.554  1.00 88.75           H  
ATOM   1664  CD  PRO A 104       6.088   2.053  -1.548  1.00 88.75           C  
ATOM   1665  HD2 PRO A 104       5.834   1.696  -0.550  1.00 88.75           H  
ATOM   1666  HD3 PRO A 104       6.112   1.220  -2.251  1.00 88.75           H  
ATOM   1667  N   THR A 105       5.360   5.648  -4.543  1.00 89.58           N  
ATOM   1668  H   THR A 105       5.461   6.388  -3.864  1.00 89.58           H  
ATOM   1669  CA  THR A 105       4.883   6.052  -5.877  1.00 89.58           C  
ATOM   1670  HA  THR A 105       3.828   5.788  -5.957  1.00 89.58           H  
ATOM   1671  C   THR A 105       5.609   5.330  -7.024  1.00 89.58           C  
ATOM   1672  CB  THR A 105       4.980   7.585  -5.991  1.00 89.58           C  
ATOM   1673  HB  THR A 105       6.007   7.912  -5.833  1.00 89.58           H  
ATOM   1674  O   THR A 105       4.972   4.873  -7.972  1.00 89.58           O  
ATOM   1675  CG2 THR A 105       4.477   8.095  -7.334  1.00 89.58           C  
ATOM   1676 HG21 THR A 105       5.216   7.901  -8.111  1.00 89.58           H  
ATOM   1677 HG22 THR A 105       3.548   7.584  -7.588  1.00 89.58           H  
ATOM   1678 HG23 THR A 105       4.280   9.166  -7.281  1.00 89.58           H  
ATOM   1679  OG1 THR A 105       4.151   8.130  -4.988  1.00 89.58           O  
ATOM   1680  HG1 THR A 105       4.460   8.995  -4.710  1.00 89.58           H  
ATOM   1681  N   GLN A 106       6.922   5.095  -6.906  1.00 84.34           N  
ATOM   1682  H   GLN A 106       7.406   5.467  -6.101  1.00 84.34           H  
ATOM   1683  CA  GLN A 106       7.681   4.297  -7.885  1.00 84.34           C  
ATOM   1684  HA  GLN A 106       7.567   4.743  -8.873  1.00 84.34           H  
ATOM   1685  C   GLN A 106       7.194   2.842  -8.001  1.00 84.34           C  
ATOM   1686  CB  GLN A 106       9.170   4.296  -7.506  1.00 84.34           C  
ATOM   1687  HB2 GLN A 106       9.266   4.218  -6.423  1.00 84.34           H  
ATOM   1688  HB3 GLN A 106       9.651   3.424  -7.948  1.00 84.34           H  
ATOM   1689  O   GLN A 106       7.180   2.284  -9.098  1.00 84.34           O  
ATOM   1690  CG  GLN A 106       9.910   5.538  -8.022  1.00 84.34           C  
ATOM   1691  HG2 GLN A 106       9.876   5.543  -9.112  1.00 84.34           H  
ATOM   1692  HG3 GLN A 106       9.417   6.440  -7.658  1.00 84.34           H  
ATOM   1693  CD  GLN A 106      11.367   5.570  -7.568  1.00 84.34           C  
ATOM   1694  NE2 GLN A 106      12.230   6.290  -8.250  1.00 84.34           N  
ATOM   1695 HE21 GLN A 106      11.960   6.780  -9.091  1.00 84.34           H  
ATOM   1696 HE22 GLN A 106      13.183   6.262  -7.917  1.00 84.34           H  
ATOM   1697  OE1 GLN A 106      11.752   4.967  -6.582  1.00 84.34           O  
ATOM   1698  N   ARG A 107       6.766   2.218  -6.894  1.00 87.70           N  
ATOM   1699  H   ARG A 107       6.655   2.765  -6.052  1.00 87.70           H  
ATOM   1700  CA  ARG A 107       6.252   0.838  -6.901  1.00 87.70           C  
ATOM   1701  HA  ARG A 107       6.898   0.224  -7.529  1.00 87.70           H  
ATOM   1702  C   ARG A 107       4.872   0.755  -7.554  1.00 87.70           C  
ATOM   1703  CB  ARG A 107       6.226   0.246  -5.479  1.00 87.70           C  
ATOM   1704  HB2 ARG A 107       5.571   0.851  -4.853  1.00 87.70           H  
ATOM   1705  HB3 ARG A 107       5.791  -0.753  -5.532  1.00 87.70           H  
ATOM   1706  O   ARG A 107       4.589  -0.238  -8.218  1.00 87.70           O  
ATOM   1707  CG  ARG A 107       7.595   0.131  -4.785  1.00 87.70           C  
ATOM   1708  HG2 ARG A 107       8.046   1.120  -4.699  1.00 87.70           H  
ATOM   1709  HG3 ARG A 107       7.425  -0.250  -3.778  1.00 87.70           H  
ATOM   1710  CD  ARG A 107       8.578  -0.810  -5.502  1.00 87.70           C  
ATOM   1711  HD2 ARG A 107       8.849  -0.375  -6.464  1.00 87.70           H  
ATOM   1712  HD3 ARG A 107       8.087  -1.767  -5.678  1.00 87.70           H  
ATOM   1713  NE  ARG A 107       9.803  -1.022  -4.698  1.00 87.70           N  
ATOM   1714  HE  ARG A 107       9.877  -0.500  -3.836  1.00 87.70           H  
ATOM   1715  NH1 ARG A 107      10.893  -2.535  -6.057  1.00 87.70           N  
ATOM   1716 HH11 ARG A 107      11.696  -3.127  -6.215  1.00 87.70           H  
ATOM   1717 HH12 ARG A 107      10.116  -2.563  -6.701  1.00 87.70           H  
ATOM   1718  NH2 ARG A 107      11.859  -1.832  -4.163  1.00 87.70           N  
ATOM   1719 HH21 ARG A 107      12.692  -2.380  -4.325  1.00 87.70           H  
ATOM   1720 HH22 ARG A 107      11.863  -1.311  -3.298  1.00 87.70           H  
ATOM   1721  CZ  ARG A 107      10.843  -1.797  -4.983  1.00 87.70           C  
ATOM   1722  N   LEU A 108       4.048   1.800  -7.436  1.00 90.15           N  
ATOM   1723  H   LEU A 108       4.338   2.579  -6.862  1.00 90.15           H  
ATOM   1724  CA  LEU A 108       2.798   1.904  -8.196  1.00 90.15           C  
ATOM   1725  HA  LEU A 108       2.222   0.989  -8.064  1.00 90.15           H  
ATOM   1726  C   LEU A 108       3.036   2.048  -9.700  1.00 90.15           C  
ATOM   1727  CB  LEU A 108       1.972   3.101  -7.722  1.00 90.15           C  
ATOM   1728  HB2 LEU A 108       1.214   3.298  -8.480  1.00 90.15           H  
ATOM   1729  HB3 LEU A 108       2.612   3.982  -7.669  1.00 90.15           H  
ATOM   1730  O   LEU A 108       2.309   1.437 -10.476  1.00 90.15           O  
ATOM   1731  CG  LEU A 108       1.254   2.923  -6.382  1.00 90.15           C  
ATOM   1732  HG  LEU A 108       1.974   2.719  -5.590  1.00 90.15           H  
ATOM   1733  CD1 LEU A 108       0.558   4.249  -6.100  1.00 90.15           C  
ATOM   1734 HD11 LEU A 108       0.222   4.704  -7.032  1.00 90.15           H  
ATOM   1735 HD12 LEU A 108      -0.331   4.073  -5.494  1.00 90.15           H  
ATOM   1736 HD13 LEU A 108       1.242   4.930  -5.593  1.00 90.15           H  
ATOM   1737  CD2 LEU A 108       0.205   1.805  -6.412  1.00 90.15           C  
ATOM   1738 HD21 LEU A 108      -0.318   1.767  -5.457  1.00 90.15           H  
ATOM   1739 HD22 LEU A 108       0.681   0.838  -6.571  1.00 90.15           H  
ATOM   1740 HD23 LEU A 108      -0.520   1.994  -7.204  1.00 90.15           H  
ATOM   1741  N   GLY A 109       4.061   2.799 -10.116  1.00 84.76           N  
ATOM   1742  H   GLY A 109       4.571   3.345  -9.436  1.00 84.76           H  
ATOM   1743  CA  GLY A 109       4.445   2.884 -11.528  1.00 84.76           C  
ATOM   1744  HA2 GLY A 109       5.308   3.542 -11.627  1.00 84.76           H  
ATOM   1745  HA3 GLY A 109       3.619   3.296 -12.108  1.00 84.76           H  
ATOM   1746  C   GLY A 109       4.810   1.514 -12.110  1.00 84.76           C  
ATOM   1747  O   GLY A 109       4.321   1.141 -13.174  1.00 84.76           O  
ATOM   1748  N   ALA A 110       5.591   0.721 -11.367  1.00 80.67           N  
ATOM   1749  H   ALA A 110       5.991   1.097 -10.519  1.00 80.67           H  
ATOM   1750  CA  ALA A 110       5.925  -0.651 -11.753  1.00 80.67           C  
ATOM   1751  HA  ALA A 110       6.346  -0.636 -12.758  1.00 80.67           H  
ATOM   1752  C   ALA A 110       4.693  -1.576 -11.793  1.00 80.67           C  
ATOM   1753  CB  ALA A 110       6.993  -1.183 -10.791  1.00 80.67           C  
ATOM   1754  HB1 ALA A 110       7.864  -0.528 -10.808  1.00 80.67           H  
ATOM   1755  HB2 ALA A 110       6.596  -1.235  -9.777  1.00 80.67           H  
ATOM   1756  HB3 ALA A 110       7.298  -2.180 -11.108  1.00 80.67           H  
ATOM   1757  O   ALA A 110       4.551  -2.369 -12.720  1.00 80.67           O  
ATOM   1758  N   LEU A 111       3.776  -1.454 -10.824  1.00 84.59           N  
ATOM   1759  H   LEU A 111       3.960  -0.815 -10.064  1.00 84.59           H  
ATOM   1760  CA  LEU A 111       2.503  -2.181 -10.835  1.00 84.59           C  
ATOM   1761  HA  LEU A 111       2.710  -3.250 -10.886  1.00 84.59           H  
ATOM   1762  C   LEU A 111       1.661  -1.820 -12.067  1.00 84.59           C  
ATOM   1763  CB  LEU A 111       1.740  -1.876  -9.534  1.00 84.59           C  
ATOM   1764  HB2 LEU A 111       1.652  -0.795  -9.431  1.00 84.59           H  
ATOM   1765  HB3 LEU A 111       2.316  -2.248  -8.686  1.00 84.59           H  
ATOM   1766  O   LEU A 111       1.137  -2.712 -12.726  1.00 84.59           O  
ATOM   1767  CG  LEU A 111       0.319  -2.469  -9.488  1.00 84.59           C  
ATOM   1768  HG  LEU A 111      -0.251  -2.155 -10.363  1.00 84.59           H  
ATOM   1769  CD1 LEU A 111       0.337  -3.995  -9.432  1.00 84.59           C  
ATOM   1770 HD11 LEU A 111      -0.681  -4.368  -9.325  1.00 84.59           H  
ATOM   1771 HD12 LEU A 111       0.942  -4.335  -8.592  1.00 84.59           H  
ATOM   1772 HD13 LEU A 111       0.753  -4.396 -10.357  1.00 84.59           H  
ATOM   1773  CD2 LEU A 111      -0.418  -1.934  -8.265  1.00 84.59           C  
ATOM   1774 HD21 LEU A 111      -1.433  -2.332  -8.259  1.00 84.59           H  
ATOM   1775 HD22 LEU A 111      -0.477  -0.847  -8.321  1.00 84.59           H  
ATOM   1776 HD23 LEU A 111       0.106  -2.222  -7.354  1.00 84.59           H  
ATOM   1777  N   TYR A 112       1.541  -0.529 -12.388  1.00 82.48           N  
ATOM   1778  H   TYR A 112       1.986   0.160 -11.799  1.00 82.48           H  
ATOM   1779  CA  TYR A 112       0.757  -0.056 -13.528  1.00 82.48           C  
ATOM   1780  HA  TYR A 112      -0.270  -0.403 -13.412  1.00 82.48           H  
ATOM   1781  C   TYR A 112       1.281  -0.614 -14.856  1.00 82.48           C  
ATOM   1782  CB  TYR A 112       0.751   1.477 -13.546  1.00 82.48           C  
ATOM   1783  HB2 TYR A 112       1.762   1.843 -13.726  1.00 82.48           H  
ATOM   1784  HB3 TYR A 112       0.442   1.846 -12.568  1.00 82.48           H  
ATOM   1785  O   TYR A 112       0.494  -1.006 -15.714  1.00 82.48           O  
ATOM   1786  CG  TYR A 112      -0.181   2.042 -14.598  1.00 82.48           C  
ATOM   1787  CD1 TYR A 112       0.320   2.406 -15.864  1.00 82.48           C  
ATOM   1788  HD1 TYR A 112       1.374   2.313 -16.076  1.00 82.48           H  
ATOM   1789  CD2 TYR A 112      -1.561   2.142 -14.331  1.00 82.48           C  
ATOM   1790  HD2 TYR A 112      -1.954   1.854 -13.367  1.00 82.48           H  
ATOM   1791  CE1 TYR A 112      -0.560   2.854 -16.868  1.00 82.48           C  
ATOM   1792  HE1 TYR A 112      -0.187   3.113 -17.848  1.00 82.48           H  
ATOM   1793  CE2 TYR A 112      -2.438   2.605 -15.327  1.00 82.48           C  
ATOM   1794  HE2 TYR A 112      -3.498   2.688 -15.135  1.00 82.48           H  
ATOM   1795  OH  TYR A 112      -2.800   3.380 -17.558  1.00 82.48           O  
ATOM   1796  HH  TYR A 112      -2.408   3.326 -18.432  1.00 82.48           H  
ATOM   1797  CZ  TYR A 112      -1.941   2.959 -16.597  1.00 82.48           C  
ATOM   1798  N   ALA A 113       2.603  -0.730 -15.005  1.00 75.58           N  
ATOM   1799  H   ALA A 113       3.206  -0.375 -14.278  1.00 75.58           H  
ATOM   1800  CA  ALA A 113       3.220  -1.313 -16.195  1.00 75.58           C  
ATOM   1801  HA  ALA A 113       2.872  -0.762 -17.068  1.00 75.58           H  
ATOM   1802  C   ALA A 113       2.847  -2.795 -16.419  1.00 75.58           C  
ATOM   1803  CB  ALA A 113       4.736  -1.127 -16.080  1.00 75.58           C  
ATOM   1804  HB1 ALA A 113       4.973  -0.071 -15.950  1.00 75.58           H  
ATOM   1805  HB2 ALA A 113       5.217  -1.489 -16.989  1.00 75.58           H  
ATOM   1806  HB3 ALA A 113       5.120  -1.691 -15.230  1.00 75.58           H  
ATOM   1807  O   ALA A 113       2.825  -3.250 -17.563  1.00 75.58           O  
ATOM   1808  N   LEU A 114       2.519  -3.539 -15.354  1.00 73.03           N  
ATOM   1809  H   LEU A 114       2.547  -3.108 -14.441  1.00 73.03           H  
ATOM   1810  CA  LEU A 114       2.067  -4.934 -15.446  1.00 73.03           C  
ATOM   1811  HA  LEU A 114       2.617  -5.434 -16.243  1.00 73.03           H  
ATOM   1812  C   LEU A 114       0.586  -5.076 -15.811  1.00 73.03           C  
ATOM   1813  CB  LEU A 114       2.333  -5.661 -14.118  1.00 73.03           C  
ATOM   1814  HB2 LEU A 114       1.866  -6.644 -14.176  1.00 73.03           H  
ATOM   1815  HB3 LEU A 114       1.845  -5.117 -13.310  1.00 73.03           H  
ATOM   1816  O   LEU A 114       0.140  -6.167 -16.168  1.00 73.03           O  
ATOM   1817  CG  LEU A 114       3.812  -5.864 -13.764  1.00 73.03           C  
ATOM   1818  HG  LEU A 114       4.303  -4.902 -13.621  1.00 73.03           H  
ATOM   1819  CD1 LEU A 114       3.873  -6.655 -12.461  1.00 73.03           C  
ATOM   1820 HD11 LEU A 114       3.321  -7.590 -12.563  1.00 73.03           H  
ATOM   1821 HD12 LEU A 114       4.912  -6.907 -12.250  1.00 73.03           H  
ATOM   1822 HD13 LEU A 114       3.441  -6.068 -11.651  1.00 73.03           H  
ATOM   1823  CD2 LEU A 114       4.570  -6.664 -14.824  1.00 73.03           C  
ATOM   1824 HD21 LEU A 114       5.584  -6.869 -14.480  1.00 73.03           H  
ATOM   1825 HD22 LEU A 114       4.066  -7.611 -15.019  1.00 73.03           H  
ATOM   1826 HD23 LEU A 114       4.643  -6.091 -15.748  1.00 73.03           H  
ATOM   1827  N   ILE A 115      -0.192  -4.002 -15.712  1.00 67.48           N  
ATOM   1828  H   ILE A 115       0.232  -3.113 -15.486  1.00 67.48           H  
ATOM   1829  CA  ILE A 115      -1.623  -4.041 -15.989  1.00 67.48           C  
ATOM   1830  HA  ILE A 115      -2.022  -4.951 -15.541  1.00 67.48           H  
ATOM   1831  C   ILE A 115      -1.858  -4.065 -17.514  1.00 67.48           C  
ATOM   1832  CB  ILE A 115      -2.321  -2.870 -15.284  1.00 67.48           C  
ATOM   1833  HB  ILE A 115      -1.803  -1.945 -15.536  1.00 67.48           H  
ATOM   1834  O   ILE A 115      -1.396  -3.159 -18.215  1.00 67.48           O  
ATOM   1835  CG1 ILE A 115      -2.264  -3.077 -13.747  1.00 67.48           C  
ATOM   1836 HG12 ILE A 115      -2.825  -3.972 -13.480  1.00 67.48           H  
ATOM   1837 HG13 ILE A 115      -1.227  -3.246 -13.455  1.00 67.48           H  
ATOM   1838  CG2 ILE A 115      -3.750  -2.745 -15.811  1.00 67.48           C  
ATOM   1839 HG21 ILE A 115      -4.341  -3.627 -15.563  1.00 67.48           H  
ATOM   1840 HG22 ILE A 115      -4.169  -1.824 -15.404  1.00 67.48           H  
ATOM   1841 HG23 ILE A 115      -3.774  -2.595 -16.890  1.00 67.48           H  
ATOM   1842  CD1 ILE A 115      -2.775  -1.906 -12.899  1.00 67.48           C  
ATOM   1843 HD11 ILE A 115      -2.396  -2.008 -11.882  1.00 67.48           H  
ATOM   1844 HD12 ILE A 115      -3.864  -1.923 -12.856  1.00 67.48           H  
ATOM   1845 HD13 ILE A 115      -2.437  -0.957 -13.315  1.00 67.48           H  
ATOM   1846  N   PRO A 116      -2.612  -5.045 -18.054  1.00 57.20           N  
ATOM   1847  CA  PRO A 116      -2.918  -5.131 -19.483  1.00 57.20           C  
ATOM   1848  HA  PRO A 116      -1.975  -5.287 -20.007  1.00 57.20           H  
ATOM   1849  C   PRO A 116      -3.617  -3.886 -20.060  1.00 57.20           C  
ATOM   1850  CB  PRO A 116      -3.787  -6.382 -19.650  1.00 57.20           C  
ATOM   1851  HB2 PRO A 116      -4.841  -6.118 -19.571  1.00 57.20           H  
ATOM   1852  HB3 PRO A 116      -3.593  -6.888 -20.596  1.00 57.20           H  
ATOM   1853  O   PRO A 116      -4.503  -3.300 -19.444  1.00 57.20           O  
ATOM   1854  CG  PRO A 116      -3.402  -7.250 -18.456  1.00 57.20           C  
ATOM   1855  HG2 PRO A 116      -2.492  -7.806 -18.683  1.00 57.20           H  
ATOM   1856  HG3 PRO A 116      -4.207  -7.929 -18.171  1.00 57.20           H  
ATOM   1857  CD  PRO A 116      -3.115  -6.226 -17.365  1.00 57.20           C  
ATOM   1858  HD2 PRO A 116      -2.381  -6.642 -16.674  1.00 57.20           H  
ATOM   1859  HD3 PRO A 116      -4.034  -5.973 -16.837  1.00 57.20           H  
ATOM   1860  N   ASN A 117      -3.257  -3.516 -21.294  1.00 53.89           N  
ATOM   1861  H   ASN A 117      -2.601  -4.103 -21.788  1.00 53.89           H  
ATOM   1862  CA  ASN A 117      -3.619  -2.228 -21.910  1.00 53.89           C  
ATOM   1863  HA  ASN A 117      -3.383  -1.448 -21.186  1.00 53.89           H  
ATOM   1864  C   ASN A 117      -5.119  -2.078 -22.240  1.00 53.89           C  
ATOM   1865  CB  ASN A 117      -2.757  -2.041 -23.183  1.00 53.89           C  
ATOM   1866  HB2 ASN A 117      -3.361  -2.239 -24.068  1.00 53.89           H  
ATOM   1867  HB3 ASN A 117      -1.924  -2.745 -23.187  1.00 53.89           H  
ATOM   1868  O   ASN A 117      -5.669  -0.983 -22.150  1.00 53.89           O  
ATOM   1869  CG  ASN A 117      -2.150  -0.654 -23.318  1.00 53.89           C  
ATOM   1870  ND2 ASN A 117      -1.459  -0.389 -24.400  1.00 53.89           N  
ATOM   1871 HD21 ASN A 117      -1.109   0.557 -24.452  1.00 53.89           H  
ATOM   1872 HD22 ASN A 117      -1.487  -0.990 -25.211  1.00 53.89           H  
ATOM   1873  OD1 ASN A 117      -2.221   0.179 -22.443  1.00 53.89           O  
ATOM   1874  N   GLU A 118      -5.801  -3.171 -22.597  1.00 50.48           N  
ATOM   1875  H   GLU A 118      -5.314  -4.049 -22.707  1.00 50.48           H  
ATOM   1876  CA  GLU A 118      -7.251  -3.162 -22.871  1.00 50.48           C  
ATOM   1877  HA  GLU A 118      -7.475  -2.474 -23.687  1.00 50.48           H  
ATOM   1878  C   GLU A 118      -8.073  -2.721 -21.651  1.00 50.48           C  
ATOM   1879  CB  GLU A 118      -7.717  -4.570 -23.260  1.00 50.48           C  
ATOM   1880  HB2 GLU A 118      -7.430  -5.257 -22.464  1.00 50.48           H  
ATOM   1881  HB3 GLU A 118      -8.804  -4.563 -23.331  1.00 50.48           H  
ATOM   1882  O   GLU A 118      -9.144  -2.130 -21.788  1.00 50.48           O  
ATOM   1883  CG  GLU A 118      -7.156  -5.068 -24.599  1.00 50.48           C  
ATOM   1884  HG2 GLU A 118      -6.071  -5.142 -24.527  1.00 50.48           H  
ATOM   1885  HG3 GLU A 118      -7.401  -4.338 -25.371  1.00 50.48           H  
ATOM   1886  CD  GLU A 118      -7.740  -6.441 -24.968  1.00 50.48           C  
ATOM   1887  OE1 GLU A 118      -7.916  -6.684 -26.180  1.00 50.48           O  
ATOM   1888  OE2 GLU A 118      -8.034  -7.213 -24.025  1.00 50.48           O  
ATOM   1889  N   GLN A 119      -7.562  -2.987 -20.445  1.00 51.73           N  
ATOM   1890  H   GLN A 119      -6.659  -3.435 -20.392  1.00 51.73           H  
ATOM   1891  CA  GLN A 119      -8.175  -2.533 -19.200  1.00 51.73           C  
ATOM   1892  HA  GLN A 119      -9.258  -2.636 -19.272  1.00 51.73           H  
ATOM   1893  C   GLN A 119      -7.891  -1.047 -18.936  1.00 51.73           C  
ATOM   1894  CB  GLN A 119      -7.683  -3.409 -18.041  1.00 51.73           C  
ATOM   1895  HB2 GLN A 119      -6.597  -3.361 -17.968  1.00 51.73           H  
ATOM   1896  HB3 GLN A 119      -8.107  -3.001 -17.123  1.00 51.73           H  
ATOM   1897  O   GLN A 119      -8.744  -0.355 -18.391  1.00 51.73           O  
ATOM   1898  CG  GLN A 119      -8.143  -4.868 -18.164  1.00 51.73           C  
ATOM   1899  HG2 GLN A 119      -7.761  -5.303 -19.088  1.00 51.73           H  
ATOM   1900  HG3 GLN A 119      -9.232  -4.885 -18.205  1.00 51.73           H  
ATOM   1901  CD  GLN A 119      -7.674  -5.746 -17.006  1.00 51.73           C  
ATOM   1902  NE2 GLN A 119      -8.485  -6.684 -16.568  1.00 51.73           N  
ATOM   1903 HE21 GLN A 119      -8.157  -7.206 -15.767  1.00 51.73           H  
ATOM   1904 HE22 GLN A 119      -9.405  -6.781 -16.972  1.00 51.73           H  
ATOM   1905  OE1 GLN A 119      -6.578  -5.635 -16.473  1.00 51.73           O  
ATOM   1906  N   GLN A 120      -6.734  -0.537 -19.375  1.00 52.75           N  
ATOM   1907  H   GLN A 120      -6.090  -1.147 -19.859  1.00 52.75           H  
ATOM   1908  CA  GLN A 120      -6.368   0.876 -19.222  1.00 52.75           C  
ATOM   1909  HA  GLN A 120      -6.520   1.167 -18.182  1.00 52.75           H  
ATOM   1910  C   GLN A 120      -7.249   1.797 -20.083  1.00 52.75           C  
ATOM   1911  CB  GLN A 120      -4.884   1.095 -19.576  1.00 52.75           C  
ATOM   1912  HB2 GLN A 120      -4.716   0.861 -20.627  1.00 52.75           H  
ATOM   1913  HB3 GLN A 120      -4.665   2.153 -19.434  1.00 52.75           H  
ATOM   1914  O   GLN A 120      -7.680   2.850 -19.624  1.00 52.75           O  
ATOM   1915  CG  GLN A 120      -3.901   0.278 -18.720  1.00 52.75           C  
ATOM   1916  HG2 GLN A 120      -4.086   0.482 -17.666  1.00 52.75           H  
ATOM   1917  HG3 GLN A 120      -4.062  -0.786 -18.893  1.00 52.75           H  
ATOM   1918  CD  GLN A 120      -2.434   0.598 -19.018  1.00 52.75           C  
ATOM   1919  NE2 GLN A 120      -1.502  -0.170 -18.500  1.00 52.75           N  
ATOM   1920 HE21 GLN A 120      -0.546   0.125 -18.641  1.00 52.75           H  
ATOM   1921 HE22 GLN A 120      -1.714  -1.024 -18.005  1.00 52.75           H  
ATOM   1922  OE1 GLN A 120      -2.082   1.563 -19.677  1.00 52.75           O  
ATOM   1923  N   THR A 121      -7.543   1.404 -21.327  1.00 49.91           N  
ATOM   1924  H   THR A 121      -7.180   0.514 -21.639  1.00 49.91           H  
ATOM   1925  CA  THR A 121      -8.274   2.247 -22.297  1.00 49.91           C  
ATOM   1926  HA  THR A 121      -7.923   3.273 -22.194  1.00 49.91           H  
ATOM   1927  C   THR A 121      -9.780   2.301 -22.061  1.00 49.91           C  
ATOM   1928  CB  THR A 121      -8.029   1.804 -23.749  1.00 49.91           C  
ATOM   1929  HB  THR A 121      -8.902   2.047 -24.354  1.00 49.91           H  
ATOM   1930  O   THR A 121     -10.375   3.367 -22.202  1.00 49.91           O  
ATOM   1931  CG2 THR A 121      -6.828   2.517 -24.360  1.00 49.91           C  
ATOM   1932 HG21 THR A 121      -6.672   2.161 -25.378  1.00 49.91           H  
ATOM   1933 HG22 THR A 121      -7.016   3.590 -24.389  1.00 49.91           H  
ATOM   1934 HG23 THR A 121      -5.934   2.325 -23.765  1.00 49.91           H  
ATOM   1935  OG1 THR A 121      -7.791   0.414 -23.833  1.00 49.91           O  
ATOM   1936  HG1 THR A 121      -6.889   0.245 -23.550  1.00 49.91           H  
ATOM   1937  N   LYS A 122     -10.420   1.187 -21.679  1.00 49.30           N  
ATOM   1938  H   LYS A 122      -9.884   0.335 -21.598  1.00 49.30           H  
ATOM   1939  CA  LYS A 122     -11.883   1.144 -21.473  1.00 49.30           C  
ATOM   1940  HA  LYS A 122     -12.377   1.508 -22.374  1.00 49.30           H  
ATOM   1941  C   LYS A 122     -12.380   2.065 -20.350  1.00 49.30           C  
ATOM   1942  CB  LYS A 122     -12.332  -0.308 -21.203  1.00 49.30           C  
ATOM   1943  HB2 LYS A 122     -11.609  -0.795 -20.549  1.00 49.30           H  
ATOM   1944  HB3 LYS A 122     -13.292  -0.295 -20.688  1.00 49.30           H  
ATOM   1945  O   LYS A 122     -13.578   2.315 -20.270  1.00 49.30           O  
ATOM   1946  CG  LYS A 122     -12.511  -1.126 -22.492  1.00 49.30           C  
ATOM   1947  HG2 LYS A 122     -11.577  -1.120 -23.054  1.00 49.30           H  
ATOM   1948  HG3 LYS A 122     -13.289  -0.666 -23.102  1.00 49.30           H  
ATOM   1949  CD  LYS A 122     -12.902  -2.582 -22.182  1.00 49.30           C  
ATOM   1950  HD2 LYS A 122     -12.099  -3.028 -21.594  1.00 49.30           H  
ATOM   1951  HD3 LYS A 122     -13.822  -2.600 -21.599  1.00 49.30           H  
ATOM   1952  CE  LYS A 122     -13.092  -3.388 -23.480  1.00 49.30           C  
ATOM   1953  HE2 LYS A 122     -14.008  -3.059 -23.970  1.00 49.30           H  
ATOM   1954  HE3 LYS A 122     -12.260  -3.148 -24.143  1.00 49.30           H  
ATOM   1955  NZ  LYS A 122     -13.112  -4.863 -23.252  1.00 49.30           N  
ATOM   1956  HZ1 LYS A 122     -13.180  -5.377 -24.120  1.00 49.30           H  
ATOM   1957  HZ2 LYS A 122     -13.858  -5.158 -22.638  1.00 49.30           H  
ATOM   1958  HZ3 LYS A 122     -12.239  -5.181 -22.856  1.00 49.30           H  
ATOM   1959  N   MET A 123     -11.499   2.507 -19.453  1.00 49.84           N  
ATOM   1960  H   MET A 123     -10.525   2.292 -19.610  1.00 49.84           H  
ATOM   1961  CA  MET A 123     -11.876   2.977 -18.115  1.00 49.84           C  
ATOM   1962  HA  MET A 123     -12.962   3.052 -18.054  1.00 49.84           H  
ATOM   1963  C   MET A 123     -11.377   4.389 -17.807  1.00 49.84           C  
ATOM   1964  CB  MET A 123     -11.442   1.925 -17.085  1.00 49.84           C  
ATOM   1965  HB2 MET A 123     -11.611   2.294 -16.074  1.00 49.84           H  
ATOM   1966  HB3 MET A 123     -10.380   1.712 -17.208  1.00 49.84           H  
ATOM   1967  O   MET A 123     -11.229   4.754 -16.644  1.00 49.84           O  
ATOM   1968  CG  MET A 123     -12.259   0.640 -17.293  1.00 49.84           C  
ATOM   1969  HG2 MET A 123     -13.282   0.812 -16.958  1.00 49.84           H  
ATOM   1970  HG3 MET A 123     -12.308   0.411 -18.358  1.00 49.84           H  
ATOM   1971  SD  MET A 123     -11.605  -0.863 -16.527  1.00 49.84           S  
ATOM   1972  CE  MET A 123     -11.949  -0.436 -14.849  1.00 49.84           C  
ATOM   1973  HE1 MET A 123     -11.121   0.108 -14.395  1.00 49.84           H  
ATOM   1974  HE2 MET A 123     -12.183  -1.329 -14.269  1.00 49.84           H  
ATOM   1975  HE3 MET A 123     -12.811   0.221 -14.971  1.00 49.84           H  
ATOM   1976  N   ALA A 124     -11.180   5.214 -18.838  1.00 48.19           N  
ATOM   1977  H   ALA A 124     -11.286   4.847 -19.774  1.00 48.19           H  
ATOM   1978  CA  ALA A 124     -10.990   6.656 -18.688  1.00 48.19           C  
ATOM   1979  HA  ALA A 124     -10.281   6.826 -17.878  1.00 48.19           H  
ATOM   1980  C   ALA A 124     -12.309   7.350 -18.277  1.00 48.19           C  
ATOM   1981  CB  ALA A 124     -10.368   7.213 -19.976  1.00 48.19           C  
ATOM   1982  HB1 ALA A 124      -9.428   6.702 -20.183  1.00 48.19           H  
ATOM   1983  HB2 ALA A 124     -10.173   8.278 -19.856  1.00 48.19           H  
ATOM   1984  HB3 ALA A 124     -11.051   7.068 -20.814  1.00 48.19           H  
ATOM   1985  O   ALA A 124     -12.798   8.256 -18.949  1.00 48.19           O  
ATOM   1986  N   VAL A 125     -12.930   6.890 -17.188  1.00 48.29           N  
ATOM   1987  H   VAL A 125     -12.455   6.177 -16.653  1.00 48.29           H  
ATOM   1988  CA  VAL A 125     -14.002   7.634 -16.527  1.00 48.29           C  
ATOM   1989  HA  VAL A 125     -14.727   7.922 -17.288  1.00 48.29           H  
ATOM   1990  C   VAL A 125     -13.360   8.873 -15.895  1.00 48.29           C  
ATOM   1991  CB  VAL A 125     -14.738   6.790 -15.469  1.00 48.29           C  
ATOM   1992  HB  VAL A 125     -14.034   6.485 -14.695  1.00 48.29           H  
ATOM   1993  O   VAL A 125     -12.283   8.758 -15.309  1.00 48.29           O  
ATOM   1994  CG1 VAL A 125     -15.887   7.572 -14.813  1.00 48.29           C  
ATOM   1995 HG11 VAL A 125     -15.498   8.439 -14.279  1.00 48.29           H  
ATOM   1996 HG12 VAL A 125     -16.611   7.886 -15.565  1.00 48.29           H  
ATOM   1997 HG13 VAL A 125     -16.385   6.934 -14.083  1.00 48.29           H  
ATOM   1998  CG2 VAL A 125     -15.348   5.532 -16.102  1.00 48.29           C  
ATOM   1999 HG21 VAL A 125     -16.033   5.806 -16.905  1.00 48.29           H  
ATOM   2000 HG22 VAL A 125     -14.559   4.895 -16.500  1.00 48.29           H  
ATOM   2001 HG23 VAL A 125     -15.886   4.964 -15.343  1.00 48.29           H  
ATOM   2002  N   PRO A 126     -13.982  10.060 -15.994  1.00 51.08           N  
ATOM   2003  CA  PRO A 126     -13.457  11.268 -15.372  1.00 51.08           C  
ATOM   2004  HA  PRO A 126     -12.537  11.539 -15.890  1.00 51.08           H  
ATOM   2005  C   PRO A 126     -13.163  11.081 -13.872  1.00 51.08           C  
ATOM   2006  CB  PRO A 126     -14.509  12.349 -15.642  1.00 51.08           C  
ATOM   2007  HB2 PRO A 126     -14.052  13.331 -15.772  1.00 51.08           H  
ATOM   2008  HB3 PRO A 126     -15.243  12.376 -14.837  1.00 51.08           H  
ATOM   2009  O   PRO A 126     -14.064  10.823 -13.072  1.00 51.08           O  
ATOM   2010  CG  PRO A 126     -15.191  11.872 -16.923  1.00 51.08           C  
ATOM   2011  HG2 PRO A 126     -14.599  12.176 -17.786  1.00 51.08           H  
ATOM   2012  HG3 PRO A 126     -16.211  12.248 -17.005  1.00 51.08           H  
ATOM   2013  CD  PRO A 126     -15.157  10.355 -16.796  1.00 51.08           C  
ATOM   2014  HD2 PRO A 126     -15.091   9.913 -17.790  1.00 51.08           H  
ATOM   2015  HD3 PRO A 126     -16.053  10.011 -16.280  1.00 51.08           H  
ATOM   2016  N   THR A 127     -11.889  11.267 -13.513  1.00 53.15           N  
ATOM   2017  H   THR A 127     -11.219  11.364 -14.263  1.00 53.15           H  
ATOM   2018  CA  THR A 127     -11.262  11.080 -12.191  1.00 53.15           C  
ATOM   2019  HA  THR A 127     -11.174  10.018 -11.962  1.00 53.15           H  
ATOM   2020  C   THR A 127     -11.958  11.787 -11.032  1.00 53.15           C  
ATOM   2021  CB  THR A 127      -9.858  11.703 -12.264  1.00 53.15           C  
ATOM   2022  HB  THR A 127      -9.983  12.770 -12.451  1.00 53.15           H  
ATOM   2023  O   THR A 127     -11.886  11.343  -9.888  1.00 53.15           O  
ATOM   2024  CG2 THR A 127      -9.031  11.568 -10.983  1.00 53.15           C  
ATOM   2025 HG21 THR A 127      -7.976  11.741 -11.198  1.00 53.15           H  
ATOM   2026 HG22 THR A 127      -9.165  10.580 -10.542  1.00 53.15           H  
ATOM   2027 HG23 THR A 127      -9.358  12.313 -10.257  1.00 53.15           H  
ATOM   2028  OG1 THR A 127      -9.138  11.202 -13.360  1.00 53.15           O  
ATOM   2029  HG1 THR A 127      -8.518  10.568 -12.992  1.00 53.15           H  
ATOM   2030  N   GLU A 128     -12.582  12.940 -11.275  1.00 52.35           N  
ATOM   2031  H   GLU A 128     -12.635  13.268 -12.228  1.00 52.35           H  
ATOM   2032  CA  GLU A 128     -12.930  13.866 -10.190  1.00 52.35           C  
ATOM   2033  HA  GLU A 128     -12.022  14.063  -9.621  1.00 52.35           H  
ATOM   2034  C   GLU A 128     -13.948  13.281  -9.197  1.00 52.35           C  
ATOM   2035  CB  GLU A 128     -13.423  15.188 -10.794  1.00 52.35           C  
ATOM   2036  HB2 GLU A 128     -13.163  15.233 -11.852  1.00 52.35           H  
ATOM   2037  HB3 GLU A 128     -14.508  15.244 -10.704  1.00 52.35           H  
ATOM   2038  O   GLU A 128     -13.922  13.615  -8.012  1.00 52.35           O  
ATOM   2039  CG  GLU A 128     -12.768  16.383 -10.090  1.00 52.35           C  
ATOM   2040  HG2 GLU A 128     -11.687  16.300 -10.203  1.00 52.35           H  
ATOM   2041  HG3 GLU A 128     -13.000  16.335  -9.026  1.00 52.35           H  
ATOM   2042  CD  GLU A 128     -13.233  17.735 -10.648  1.00 52.35           C  
ATOM   2043  OE1 GLU A 128     -12.605  18.744 -10.262  1.00 52.35           O  
ATOM   2044  OE2 GLU A 128     -14.216  17.750 -11.425  1.00 52.35           O  
ATOM   2045  N   LYS A 129     -14.792  12.352  -9.667  1.00 57.72           N  
ATOM   2046  H   LYS A 129     -14.678  12.089 -10.636  1.00 57.72           H  
ATOM   2047  CA  LYS A 129     -15.777  11.619  -8.857  1.00 57.72           C  
ATOM   2048  HA  LYS A 129     -15.905  12.135  -7.905  1.00 57.72           H  
ATOM   2049  C   LYS A 129     -15.335  10.206  -8.469  1.00 57.72           C  
ATOM   2050  CB  LYS A 129     -17.131  11.597  -9.580  1.00 57.72           C  
ATOM   2051  HB2 LYS A 129     -16.996  11.231 -10.598  1.00 57.72           H  
ATOM   2052  HB3 LYS A 129     -17.804  10.916  -9.060  1.00 57.72           H  
ATOM   2053  O   LYS A 129     -16.131   9.474  -7.887  1.00 57.72           O  
ATOM   2054  CG  LYS A 129     -17.786  12.981  -9.598  1.00 57.72           C  
ATOM   2055  HG2 LYS A 129     -17.871  13.355  -8.578  1.00 57.72           H  
ATOM   2056  HG3 LYS A 129     -17.178  13.671 -10.183  1.00 57.72           H  
ATOM   2057  CD  LYS A 129     -19.183  12.880 -10.217  1.00 57.72           C  
ATOM   2058  HD2 LYS A 129     -19.091  12.523 -11.243  1.00 57.72           H  
ATOM   2059  HD3 LYS A 129     -19.780  12.173  -9.642  1.00 57.72           H  
ATOM   2060  CE  LYS A 129     -19.850  14.255 -10.200  1.00 57.72           C  
ATOM   2061  HE2 LYS A 129     -19.208  14.957 -10.733  1.00 57.72           H  
ATOM   2062  HE3 LYS A 129     -19.923  14.594  -9.167  1.00 57.72           H  
ATOM   2063  NZ  LYS A 129     -21.193  14.207 -10.827  1.00 57.72           N  
ATOM   2064  HZ1 LYS A 129     -21.789  13.559 -10.331  1.00 57.72           H  
ATOM   2065  HZ2 LYS A 129     -21.114  13.905 -11.788  1.00 57.72           H  
ATOM   2066  HZ3 LYS A 129     -21.618  15.122 -10.813  1.00 57.72           H  
ATOM   2067  N   ALA A 130     -14.107   9.806  -8.789  1.00 63.90           N  
ATOM   2068  H   ALA A 130     -13.463  10.454  -9.221  1.00 63.90           H  
ATOM   2069  CA  ALA A 130     -13.621   8.479  -8.445  1.00 63.90           C  
ATOM   2070  HA  ALA A 130     -14.336   7.747  -8.821  1.00 63.90           H  
ATOM   2071  C   ALA A 130     -13.529   8.326  -6.921  1.00 63.90           C  
ATOM   2072  CB  ALA A 130     -12.281   8.217  -9.139  1.00 63.90           C  
ATOM   2073  HB1 ALA A 130     -11.936   7.209  -8.908  1.00 63.90           H  
ATOM   2074  HB2 ALA A 130     -11.530   8.929  -8.796  1.00 63.90           H  
ATOM   2075  HB3 ALA A 130     -12.391   8.310 -10.219  1.00 63.90           H  
ATOM   2076  O   ALA A 130     -12.974   9.184  -6.224  1.00 63.90           O  
ATOM   2077  N   GLN A 131     -14.056   7.213  -6.407  1.00 72.42           N  
ATOM   2078  H   GLN A 131     -14.503   6.553  -7.027  1.00 72.42           H  
ATOM   2079  CA  GLN A 131     -13.943   6.872  -4.992  1.00 72.42           C  
ATOM   2080  HA  GLN A 131     -14.420   7.654  -4.402  1.00 72.42           H  
ATOM   2081  C   GLN A 131     -12.470   6.796  -4.597  1.00 72.42           C  
ATOM   2082  CB  GLN A 131     -14.636   5.539  -4.690  1.00 72.42           C  
ATOM   2083  HB2 GLN A 131     -14.407   4.812  -5.469  1.00 72.42           H  
ATOM   2084  HB3 GLN A 131     -14.262   5.155  -3.740  1.00 72.42           H  
ATOM   2085  O   GLN A 131     -11.688   6.016  -5.137  1.00 72.42           O  
ATOM   2086  CG  GLN A 131     -16.150   5.720  -4.558  1.00 72.42           C  
ATOM   2087  HG2 GLN A 131     -16.351   6.476  -3.799  1.00 72.42           H  
ATOM   2088  HG3 GLN A 131     -16.565   6.068  -5.504  1.00 72.42           H  
ATOM   2089  CD  GLN A 131     -16.863   4.432  -4.160  1.00 72.42           C  
ATOM   2090  NE2 GLN A 131     -18.045   4.543  -3.596  1.00 72.42           N  
ATOM   2091 HE21 GLN A 131     -18.398   5.461  -3.368  1.00 72.42           H  
ATOM   2092 HE22 GLN A 131     -18.498   3.682  -3.325  1.00 72.42           H  
ATOM   2093  OE1 GLN A 131     -16.392   3.318  -4.335  1.00 72.42           O  
ATOM   2094  N   LYS A 132     -12.079   7.612  -3.617  1.00 86.04           N  
ATOM   2095  H   LYS A 132     -12.770   8.250  -3.249  1.00 86.04           H  
ATOM   2096  CA  LYS A 132     -10.689   7.662  -3.132  1.00 86.04           C  
ATOM   2097  HA  LYS A 132     -10.031   7.357  -3.946  1.00 86.04           H  
ATOM   2098  C   LYS A 132     -10.430   6.666  -2.003  1.00 86.04           C  
ATOM   2099  CB  LYS A 132     -10.329   9.102  -2.746  1.00 86.04           C  
ATOM   2100  HB2 LYS A 132      -9.297   9.126  -2.395  1.00 86.04           H  
ATOM   2101  HB3 LYS A 132     -10.984   9.436  -1.941  1.00 86.04           H  
ATOM   2102  O   LYS A 132      -9.284   6.499  -1.581  1.00 86.04           O  
ATOM   2103  CG  LYS A 132     -10.453  10.058  -3.939  1.00 86.04           C  
ATOM   2104  HG2 LYS A 132      -9.850   9.684  -4.767  1.00 86.04           H  
ATOM   2105  HG3 LYS A 132     -11.495  10.099  -4.256  1.00 86.04           H  
ATOM   2106  CD  LYS A 132     -10.009  11.481  -3.585  1.00 86.04           C  
ATOM   2107  HD2 LYS A 132     -10.604  11.839  -2.745  1.00 86.04           H  
ATOM   2108  HD3 LYS A 132      -8.952  11.485  -3.319  1.00 86.04           H  
ATOM   2109  CE  LYS A 132     -10.255  12.365  -4.815  1.00 86.04           C  
ATOM   2110  HE2 LYS A 132      -9.622  12.020  -5.633  1.00 86.04           H  
ATOM   2111  HE3 LYS A 132     -11.286  12.221  -5.138  1.00 86.04           H  
ATOM   2112  NZ  LYS A 132     -10.018  13.805  -4.545  1.00 86.04           N  
ATOM   2113  HZ1 LYS A 132      -9.078  13.976  -4.218  1.00 86.04           H  
ATOM   2114  HZ2 LYS A 132     -10.686  14.144  -3.868  1.00 86.04           H  
ATOM   2115  HZ3 LYS A 132     -10.171  14.334  -5.392  1.00 86.04           H  
ATOM   2116  N   ILE A 133     -11.482   6.029  -1.502  1.00 90.70           N  
ATOM   2117  H   ILE A 133     -12.375   6.181  -1.948  1.00 90.70           H  
ATOM   2118  CA  ILE A 133     -11.458   5.066  -0.407  1.00 90.70           C  
ATOM   2119  HA  ILE A 133     -10.429   4.802  -0.164  1.00 90.70           H  
ATOM   2120  C   ILE A 133     -12.190   3.819  -0.898  1.00 90.70           C  
ATOM   2121  CB  ILE A 133     -12.134   5.659   0.852  1.00 90.70           C  
ATOM   2122  HB  ILE A 133     -13.197   5.775   0.638  1.00 90.70           H  
ATOM   2123  O   ILE A 133     -13.317   3.913  -1.371  1.00 90.70           O  
ATOM   2124  CG1 ILE A 133     -11.572   7.049   1.235  1.00 90.70           C  
ATOM   2125 HG12 ILE A 133     -10.505   6.967   1.444  1.00 90.70           H  
ATOM   2126 HG13 ILE A 133     -11.699   7.737   0.400  1.00 90.70           H  
ATOM   2127  CG2 ILE A 133     -11.981   4.697   2.042  1.00 90.70           C  
ATOM   2128 HG21 ILE A 133     -12.789   4.877   2.751  1.00 90.70           H  
ATOM   2129 HG22 ILE A 133     -11.028   4.856   2.546  1.00 90.70           H  
ATOM   2130 HG23 ILE A 133     -12.031   3.656   1.723  1.00 90.70           H  
ATOM   2131  CD1 ILE A 133     -12.271   7.684   2.444  1.00 90.70           C  
ATOM   2132 HD11 ILE A 133     -13.339   7.781   2.249  1.00 90.70           H  
ATOM   2133 HD12 ILE A 133     -11.851   8.674   2.622  1.00 90.70           H  
ATOM   2134 HD13 ILE A 133     -12.118   7.079   3.337  1.00 90.70           H  
ATOM   2135  N   PHE A 134     -11.563   2.655  -0.776  1.00 88.91           N  
ATOM   2136  H   PHE A 134     -10.611   2.649  -0.438  1.00 88.91           H  
ATOM   2137  CA  PHE A 134     -12.184   1.378  -1.109  1.00 88.91           C  
ATOM   2138  HA  PHE A 134     -13.259   1.511  -1.232  1.00 88.91           H  
ATOM   2139  C   PHE A 134     -11.968   0.375   0.013  1.00 88.91           C  
ATOM   2140  CB  PHE A 134     -11.622   0.854  -2.431  1.00 88.91           C  
ATOM   2141  HB2 PHE A 134     -10.534   0.910  -2.412  1.00 88.91           H  
ATOM   2142  HB3 PHE A 134     -11.967   1.499  -3.240  1.00 88.91           H  
ATOM   2143  O   PHE A 134     -10.853   0.233   0.504  1.00 88.91           O  
ATOM   2144  CG  PHE A 134     -12.046  -0.570  -2.720  1.00 88.91           C  
ATOM   2145  CD1 PHE A 134     -11.154  -1.641  -2.521  1.00 88.91           C  
ATOM   2146  HD1 PHE A 134     -10.158  -1.445  -2.152  1.00 88.91           H  
ATOM   2147  CD2 PHE A 134     -13.362  -0.826  -3.141  1.00 88.91           C  
ATOM   2148  HD2 PHE A 134     -14.059  -0.012  -3.271  1.00 88.91           H  
ATOM   2149  CE1 PHE A 134     -11.554  -2.958  -2.810  1.00 88.91           C  
ATOM   2150  HE1 PHE A 134     -10.863  -3.775  -2.663  1.00 88.91           H  
ATOM   2151  CE2 PHE A 134     -13.761  -2.142  -3.427  1.00 88.91           C  
ATOM   2152  HE2 PHE A 134     -14.776  -2.334  -3.742  1.00 88.91           H  
ATOM   2153  CZ  PHE A 134     -12.854  -3.206  -3.282  1.00 88.91           C  
ATOM   2154  HZ  PHE A 134     -13.172  -4.214  -3.499  1.00 88.91           H  
ATOM   2155  N   TYR A 135     -13.012  -0.356   0.386  1.00 85.83           N  
ATOM   2156  H   TYR A 135     -13.886  -0.247  -0.108  1.00 85.83           H  
ATOM   2157  CA  TYR A 135     -12.944  -1.400   1.400  1.00 85.83           C  
ATOM   2158  HA  TYR A 135     -11.922  -1.493   1.767  1.00 85.83           H  
ATOM   2159  C   TYR A 135     -13.338  -2.755   0.809  1.00 85.83           C  
ATOM   2160  CB  TYR A 135     -13.812  -1.004   2.598  1.00 85.83           C  
ATOM   2161  HB2 TYR A 135     -13.353  -0.155   3.104  1.00 85.83           H  
ATOM   2162  HB3 TYR A 135     -14.789  -0.685   2.234  1.00 85.83           H  
ATOM   2163  O   TYR A 135     -14.288  -2.864   0.034  1.00 85.83           O  
ATOM   2164  CG  TYR A 135     -14.012  -2.119   3.600  1.00 85.83           C  
ATOM   2165  CD1 TYR A 135     -15.203  -2.865   3.551  1.00 85.83           C  
ATOM   2166  HD1 TYR A 135     -15.971  -2.616   2.834  1.00 85.83           H  
ATOM   2167  CD2 TYR A 135     -13.016  -2.432   4.548  1.00 85.83           C  
ATOM   2168  HD2 TYR A 135     -12.110  -1.846   4.593  1.00 85.83           H  
ATOM   2169  CE1 TYR A 135     -15.397  -3.930   4.442  1.00 85.83           C  
ATOM   2170  HE1 TYR A 135     -16.314  -4.501   4.425  1.00 85.83           H  
ATOM   2171  CE2 TYR A 135     -13.223  -3.487   5.463  1.00 85.83           C  
ATOM   2172  HE2 TYR A 135     -12.486  -3.717   6.218  1.00 85.83           H  
ATOM   2173  OH  TYR A 135     -14.669  -5.286   6.220  1.00 85.83           O  
ATOM   2174  HH  TYR A 135     -14.138  -5.336   7.018  1.00 85.83           H  
ATOM   2175  CZ  TYR A 135     -14.414  -4.243   5.396  1.00 85.83           C  
ATOM   2176  N   THR A 136     -12.614  -3.801   1.202  1.00 81.36           N  
ATOM   2177  H   THR A 136     -11.839  -3.629   1.827  1.00 81.36           H  
ATOM   2178  CA  THR A 136     -12.932  -5.189   0.872  1.00 81.36           C  
ATOM   2179  HA  THR A 136     -13.960  -5.212   0.510  1.00 81.36           H  
ATOM   2180  C   THR A 136     -12.812  -6.080   2.110  1.00 81.36           C  
ATOM   2181  CB  THR A 136     -12.062  -5.707  -0.284  1.00 81.36           C  
ATOM   2182  HB  THR A 136     -12.323  -5.143  -1.179  1.00 81.36           H  
ATOM   2183  O   THR A 136     -11.758  -6.092   2.744  1.00 81.36           O  
ATOM   2184  CG2 THR A 136     -10.548  -5.606  -0.077  1.00 81.36           C  
ATOM   2185 HG21 THR A 136     -10.226  -6.230   0.757  1.00 81.36           H  
ATOM   2186 HG22 THR A 136     -10.272  -4.571   0.124  1.00 81.36           H  
ATOM   2187 HG23 THR A 136     -10.031  -5.927  -0.981  1.00 81.36           H  
ATOM   2188  OG1 THR A 136     -12.322  -7.071  -0.530  1.00 81.36           O  
ATOM   2189  HG1 THR A 136     -11.559  -7.550  -0.199  1.00 81.36           H  
ATOM   2190  N   PRO A 137     -13.827  -6.901   2.430  1.00 71.97           N  
ATOM   2191  CA  PRO A 137     -13.720  -7.910   3.488  1.00 71.97           C  
ATOM   2192  HA  PRO A 137     -13.265  -7.482   4.381  1.00 71.97           H  
ATOM   2193  C   PRO A 137     -12.878  -9.129   3.052  1.00 71.97           C  
ATOM   2194  CB  PRO A 137     -15.172  -8.277   3.803  1.00 71.97           C  
ATOM   2195  HB2 PRO A 137     -15.268  -9.297   4.175  1.00 71.97           H  
ATOM   2196  HB3 PRO A 137     -15.567  -7.574   4.536  1.00 71.97           H  
ATOM   2197  O   PRO A 137     -12.455  -9.946   3.867  1.00 71.97           O  
ATOM   2198  CG  PRO A 137     -15.894  -8.081   2.469  1.00 71.97           C  
ATOM   2199  HG2 PRO A 137     -16.953  -7.863   2.613  1.00 71.97           H  
ATOM   2200  HG3 PRO A 137     -15.765  -8.968   1.850  1.00 71.97           H  
ATOM   2201  CD  PRO A 137     -15.157  -6.904   1.838  1.00 71.97           C  
ATOM   2202  HD2 PRO A 137     -15.665  -5.974   2.093  1.00 71.97           H  
ATOM   2203  HD3 PRO A 137     -15.115  -7.030   0.756  1.00 71.97           H  
ATOM   2204  N   ASP A 138     -12.608  -9.277   1.749  1.00 65.18           N  
ATOM   2205  H   ASP A 138     -12.972  -8.580   1.116  1.00 65.18           H  
ATOM   2206  CA  ASP A 138     -11.821 -10.383   1.185  1.00 65.18           C  
ATOM   2207  HA  ASP A 138     -12.063 -11.291   1.737  1.00 65.18           H  
ATOM   2208  C   ASP A 138     -10.303 -10.159   1.350  1.00 65.18           C  
ATOM   2209  CB  ASP A 138     -12.247 -10.624  -0.273  1.00 65.18           C  
ATOM   2210  HB2 ASP A 138     -12.064  -9.721  -0.855  1.00 65.18           H  
ATOM   2211  HB3 ASP A 138     -13.316 -10.834  -0.300  1.00 65.18           H  
ATOM   2212  O   ASP A 138      -9.591  -9.815   0.398  1.00 65.18           O  
ATOM   2213  CG  ASP A 138     -11.503 -11.796  -0.926  1.00 65.18           C  
ATOM   2214  OD1 ASP A 138     -11.140 -12.742  -0.196  1.00 65.18           O  
ATOM   2215  OD2 ASP A 138     -11.285 -11.721  -2.164  1.00 65.18           O  
ATOM   2216  N   PHE A 139      -9.818 -10.324   2.583  1.00 63.05           N  
ATOM   2217  H   PHE A 139     -10.497 -10.463   3.318  1.00 63.05           H  
ATOM   2218  CA  PHE A 139      -8.409 -10.170   2.958  1.00 63.05           C  
ATOM   2219  HA  PHE A 139      -7.848  -9.946   2.051  1.00 63.05           H  
ATOM   2220  C   PHE A 139      -7.676 -11.382   3.583  1.00 63.05           C  
ATOM   2221  CB  PHE A 139      -8.257  -8.944   3.865  1.00 63.05           C  
ATOM   2222  HB2 PHE A 139      -8.742  -8.087   3.398  1.00 63.05           H  
ATOM   2223  HB3 PHE A 139      -8.751  -9.131   4.819  1.00 63.05           H  
ATOM   2224  O   PHE A 139      -6.458 -11.404   3.435  1.00 63.05           O  
ATOM   2225  CG  PHE A 139      -6.799  -8.609   4.101  1.00 63.05           C  
ATOM   2226  CD1 PHE A 139      -6.148  -9.042   5.269  1.00 63.05           C  
ATOM   2227  HD1 PHE A 139      -6.700  -9.552   6.044  1.00 63.05           H  
ATOM   2228  CD2 PHE A 139      -6.056  -7.980   3.086  1.00 63.05           C  
ATOM   2229  HD2 PHE A 139      -6.540  -7.675   2.170  1.00 63.05           H  
ATOM   2230  CE1 PHE A 139      -4.765  -8.853   5.409  1.00 63.05           C  
ATOM   2231  HE1 PHE A 139      -4.260  -9.211   6.294  1.00 63.05           H  
ATOM   2232  CE2 PHE A 139      -4.700  -7.686   3.286  1.00 63.05           C  
ATOM   2233  HE2 PHE A 139      -4.158  -7.118   2.544  1.00 63.05           H  
ATOM   2234  CZ  PHE A 139      -4.051  -8.126   4.447  1.00 63.05           C  
ATOM   2235  HZ  PHE A 139      -3.008  -7.903   4.617  1.00 63.05           H  
ATOM   2236  N   PRO A 140      -8.287 -12.399   4.232  1.00 55.68           N  
ATOM   2237  CA  PRO A 140      -7.545 -13.384   5.051  1.00 55.68           C  
ATOM   2238  HA  PRO A 140      -7.188 -12.883   5.951  1.00 55.68           H  
ATOM   2239  C   PRO A 140      -6.337 -14.016   4.336  1.00 55.68           C  
ATOM   2240  CB  PRO A 140      -8.589 -14.439   5.444  1.00 55.68           C  
ATOM   2241  HB2 PRO A 140      -8.371 -14.870   6.421  1.00 55.68           H  
ATOM   2242  HB3 PRO A 140      -8.658 -15.228   4.695  1.00 55.68           H  
ATOM   2243  O   PRO A 140      -5.186 -13.902   4.747  1.00 55.68           O  
ATOM   2244  CG  PRO A 140      -9.900 -13.659   5.455  1.00 55.68           C  
ATOM   2245  HG2 PRO A 140     -10.014 -13.160   6.418  1.00 55.68           H  
ATOM   2246  HG3 PRO A 140     -10.757 -14.302   5.258  1.00 55.68           H  
ATOM   2247  CD  PRO A 140      -9.720 -12.610   4.366  1.00 55.68           C  
ATOM   2248  HD2 PRO A 140     -10.126 -12.979   3.424  1.00 55.68           H  
ATOM   2249  HD3 PRO A 140     -10.232 -11.698   4.674  1.00 55.68           H  
ATOM   2250  N   ALA A 141      -6.642 -14.566   3.177  1.00 51.40           N  
ATOM   2251  H   ALA A 141      -7.632 -14.690   3.022  1.00 51.40           H  
ATOM   2252  CA  ALA A 141      -5.854 -14.655   1.972  1.00 51.40           C  
ATOM   2253  HA  ALA A 141      -5.710 -15.715   1.763  1.00 51.40           H  
ATOM   2254  C   ALA A 141      -4.474 -14.002   1.834  1.00 51.40           C  
ATOM   2255  CB  ALA A 141      -6.790 -13.904   1.000  1.00 51.40           C  
ATOM   2256  HB1 ALA A 141      -6.969 -12.889   1.355  1.00 51.40           H  
ATOM   2257  HB2 ALA A 141      -7.788 -14.340   0.940  1.00 51.40           H  
ATOM   2258  HB3 ALA A 141      -6.327 -13.817   0.017  1.00 51.40           H  
ATOM   2259  O   ALA A 141      -3.499 -14.600   1.388  1.00 51.40           O  
ATOM   2260  N   ARG A 142      -4.457 -12.698   2.052  1.00 66.21           N  
ATOM   2261  H   ARG A 142      -5.275 -12.304   2.496  1.00 66.21           H  
ATOM   2262  CA  ARG A 142      -3.448 -11.764   1.579  1.00 66.21           C  
ATOM   2263  HA  ARG A 142      -2.825 -12.235   0.817  1.00 66.21           H  
ATOM   2264  C   ARG A 142      -2.517 -11.368   2.713  1.00 66.21           C  
ATOM   2265  CB  ARG A 142      -4.160 -10.543   0.976  1.00 66.21           C  
ATOM   2266  HB2 ARG A 142      -3.409  -9.813   0.674  1.00 66.21           H  
ATOM   2267  HB3 ARG A 142      -4.766 -10.088   1.760  1.00 66.21           H  
ATOM   2268  O   ARG A 142      -1.539 -10.676   2.456  1.00 66.21           O  
ATOM   2269  CG  ARG A 142      -5.060 -10.858  -0.233  1.00 66.21           C  
ATOM   2270  HG2 ARG A 142      -4.458 -11.196  -1.076  1.00 66.21           H  
ATOM   2271  HG3 ARG A 142      -5.762 -11.648   0.036  1.00 66.21           H  
ATOM   2272  CD  ARG A 142      -5.881  -9.627  -0.632  1.00 66.21           C  
ATOM   2273  HD2 ARG A 142      -5.257  -8.983  -1.253  1.00 66.21           H  
ATOM   2274  HD3 ARG A 142      -6.139  -9.066   0.266  1.00 66.21           H  
ATOM   2275  NE  ARG A 142      -7.145  -9.993  -1.305  1.00 66.21           N  
ATOM   2276  HE  ARG A 142      -7.866 -10.397  -0.724  1.00 66.21           H  
ATOM   2277  NH1 ARG A 142      -6.792  -8.969  -3.325  1.00 66.21           N  
ATOM   2278 HH11 ARG A 142      -6.103  -9.498  -3.839  1.00 66.21           H  
ATOM   2279 HH12 ARG A 142      -6.276  -8.249  -2.839  1.00 66.21           H  
ATOM   2280  NH2 ARG A 142      -8.637 -10.151  -3.014  1.00 66.21           N  
ATOM   2281 HH21 ARG A 142      -8.921  -9.828  -3.928  1.00 66.21           H  
ATOM   2282 HH22 ARG A 142      -9.276 -10.678  -2.436  1.00 66.21           H  
ATOM   2283  CZ  ARG A 142      -7.512  -9.711  -2.534  1.00 66.21           C  
ATOM   2284  N   ARG A 143      -2.794 -11.818   3.946  1.00 67.85           N  
ATOM   2285  H   ARG A 143      -3.614 -12.397   4.052  1.00 67.85           H  
ATOM   2286  CA  ARG A 143      -2.064 -11.423   5.155  1.00 67.85           C  
ATOM   2287  HA  ARG A 143      -2.167 -10.345   5.281  1.00 67.85           H  
ATOM   2288  C   ARG A 143      -0.568 -11.695   5.045  1.00 67.85           C  
ATOM   2289  CB  ARG A 143      -2.685 -12.126   6.371  1.00 67.85           C  
ATOM   2290  HB2 ARG A 143      -3.766 -11.988   6.348  1.00 67.85           H  
ATOM   2291  HB3 ARG A 143      -2.471 -13.194   6.331  1.00 67.85           H  
ATOM   2292  O   ARG A 143       0.227 -10.822   5.354  1.00 67.85           O  
ATOM   2293  CG  ARG A 143      -2.145 -11.525   7.678  1.00 67.85           C  
ATOM   2294  HG2 ARG A 143      -1.061 -11.620   7.726  1.00 67.85           H  
ATOM   2295  HG3 ARG A 143      -2.392 -10.464   7.698  1.00 67.85           H  
ATOM   2296  CD  ARG A 143      -2.760 -12.183   8.917  1.00 67.85           C  
ATOM   2297  HD2 ARG A 143      -3.840 -12.254   8.791  1.00 67.85           H  
ATOM   2298  HD3 ARG A 143      -2.552 -11.534   9.768  1.00 67.85           H  
ATOM   2299  NE  ARG A 143      -2.187 -13.518   9.183  1.00 67.85           N  
ATOM   2300  HE  ARG A 143      -1.588 -13.908   8.470  1.00 67.85           H  
ATOM   2301  NH1 ARG A 143      -3.069 -13.795  11.287  1.00 67.85           N  
ATOM   2302 HH11 ARG A 143      -3.542 -12.907  11.201  1.00 67.85           H  
ATOM   2303 HH12 ARG A 143      -3.108 -14.299  12.162  1.00 67.85           H  
ATOM   2304  NH2 ARG A 143      -1.685 -15.338  10.455  1.00 67.85           N  
ATOM   2305 HH21 ARG A 143      -1.756 -15.845  11.325  1.00 67.85           H  
ATOM   2306 HH22 ARG A 143      -1.091 -15.688   9.717  1.00 67.85           H  
ATOM   2307  CZ  ARG A 143      -2.318 -14.209  10.302  1.00 67.85           C  
ATOM   2308  N   GLU A 144      -0.179 -12.870   4.560  1.00 72.09           N  
ATOM   2309  H   GLU A 144      -0.881 -13.554   4.315  1.00 72.09           H  
ATOM   2310  CA  GLU A 144       1.238 -13.231   4.411  1.00 72.09           C  
ATOM   2311  HA  GLU A 144       1.753 -13.115   5.365  1.00 72.09           H  
ATOM   2312  C   GLU A 144       1.955 -12.331   3.402  1.00 72.09           C  
ATOM   2313  CB  GLU A 144       1.343 -14.693   3.967  1.00 72.09           C  
ATOM   2314  HB2 GLU A 144       0.737 -14.826   3.070  1.00 72.09           H  
ATOM   2315  HB3 GLU A 144       2.382 -14.923   3.728  1.00 72.09           H  
ATOM   2316  O   GLU A 144       3.058 -11.855   3.661  1.00 72.09           O  
ATOM   2317  CG  GLU A 144       0.867 -15.648   5.071  1.00 72.09           C  
ATOM   2318  HG2 GLU A 144      -0.121 -15.341   5.414  1.00 72.09           H  
ATOM   2319  HG3 GLU A 144       1.550 -15.567   5.917  1.00 72.09           H  
ATOM   2320  CD  GLU A 144       0.778 -17.109   4.616  1.00 72.09           C  
ATOM   2321  OE1 GLU A 144       0.531 -17.948   5.509  1.00 72.09           O  
ATOM   2322  OE2 GLU A 144       0.931 -17.374   3.403  1.00 72.09           O  
ATOM   2323  N   VAL A 145       1.299 -12.035   2.277  1.00 76.48           N  
ATOM   2324  H   VAL A 145       0.383 -12.435   2.137  1.00 76.48           H  
ATOM   2325  CA  VAL A 145       1.837 -11.123   1.259  1.00 76.48           C  
ATOM   2326  HA  VAL A 145       2.859 -11.430   1.033  1.00 76.48           H  
ATOM   2327  C   VAL A 145       1.907  -9.691   1.796  1.00 76.48           C  
ATOM   2328  CB  VAL A 145       1.017 -11.201  -0.044  1.00 76.48           C  
ATOM   2329  HB  VAL A 145       0.027 -10.771   0.112  1.00 76.48           H  
ATOM   2330  O   VAL A 145       2.853  -8.967   1.496  1.00 76.48           O  
ATOM   2331  CG1 VAL A 145       1.719 -10.447  -1.174  1.00 76.48           C  
ATOM   2332 HG11 VAL A 145       1.092 -10.428  -2.065  1.00 76.48           H  
ATOM   2333 HG12 VAL A 145       1.954  -9.423  -0.883  1.00 76.48           H  
ATOM   2334 HG13 VAL A 145       2.662 -10.945  -1.402  1.00 76.48           H  
ATOM   2335  CG2 VAL A 145       0.863 -12.657  -0.512  1.00 76.48           C  
ATOM   2336 HG21 VAL A 145       0.467 -12.699  -1.526  1.00 76.48           H  
ATOM   2337 HG22 VAL A 145       1.834 -13.152  -0.506  1.00 76.48           H  
ATOM   2338 HG23 VAL A 145       0.184 -13.199   0.146  1.00 76.48           H  
ATOM   2339  N   PHE A 146       0.948  -9.292   2.634  1.00 84.20           N  
ATOM   2340  H   PHE A 146       0.196  -9.934   2.842  1.00 84.20           H  
ATOM   2341  CA  PHE A 146       0.920  -7.972   3.259  1.00 84.20           C  
ATOM   2342  HA  PHE A 146       1.027  -7.213   2.484  1.00 84.20           H  
ATOM   2343  C   PHE A 146       2.096  -7.798   4.218  1.00 84.20           C  
ATOM   2344  CB  PHE A 146      -0.434  -7.763   3.949  1.00 84.20           C  
ATOM   2345  HB2 PHE A 146      -1.221  -7.991   3.230  1.00 84.20           H  
ATOM   2346  HB3 PHE A 146      -0.534  -8.462   4.779  1.00 84.20           H  
ATOM   2347  O   PHE A 146       2.833  -6.823   4.094  1.00 84.20           O  
ATOM   2348  CG  PHE A 146      -0.653  -6.361   4.482  1.00 84.20           C  
ATOM   2349  CD1 PHE A 146      -0.011  -5.944   5.661  1.00 84.20           C  
ATOM   2350  HD1 PHE A 146       0.631  -6.617   6.209  1.00 84.20           H  
ATOM   2351  CD2 PHE A 146      -1.505  -5.466   3.808  1.00 84.20           C  
ATOM   2352  HD2 PHE A 146      -2.017  -5.773   2.908  1.00 84.20           H  
ATOM   2353  CE1 PHE A 146      -0.190  -4.634   6.127  1.00 84.20           C  
ATOM   2354  HE1 PHE A 146       0.357  -4.310   7.000  1.00 84.20           H  
ATOM   2355  CE2 PHE A 146      -1.723  -4.171   4.305  1.00 84.20           C  
ATOM   2356  HE2 PHE A 146      -2.401  -3.498   3.802  1.00 84.20           H  
ATOM   2357  CZ  PHE A 146      -1.061  -3.752   5.468  1.00 84.20           C  
ATOM   2358  HZ  PHE A 146      -1.218  -2.754   5.852  1.00 84.20           H  
ATOM   2359  N   GLU A 147       2.324  -8.757   5.118  1.00 76.68           N  
ATOM   2360  H   GLU A 147       1.671  -9.524   5.189  1.00 76.68           H  
ATOM   2361  CA  GLU A 147       3.464  -8.725   6.045  1.00 76.68           C  
ATOM   2362  HA  GLU A 147       3.457  -7.783   6.593  1.00 76.68           H  
ATOM   2363  C   GLU A 147       4.809  -8.795   5.312  1.00 76.68           C  
ATOM   2364  CB  GLU A 147       3.378  -9.887   7.047  1.00 76.68           C  
ATOM   2365  HB2 GLU A 147       4.307  -9.922   7.616  1.00 76.68           H  
ATOM   2366  HB3 GLU A 147       3.292 -10.826   6.500  1.00 76.68           H  
ATOM   2367  O   GLU A 147       5.765  -8.106   5.681  1.00 76.68           O  
ATOM   2368  CG  GLU A 147       2.214  -9.788   8.043  1.00 76.68           C  
ATOM   2369  HG2 GLU A 147       2.300 -10.610   8.753  1.00 76.68           H  
ATOM   2370  HG3 GLU A 147       1.277  -9.925   7.504  1.00 76.68           H  
ATOM   2371  CD  GLU A 147       2.162  -8.460   8.814  1.00 76.68           C  
ATOM   2372  OE1 GLU A 147       1.023  -8.038   9.106  1.00 76.68           O  
ATOM   2373  OE2 GLU A 147       3.231  -7.857   9.077  1.00 76.68           O  
ATOM   2374  N   HIS A 148       4.885  -9.578   4.232  1.00 76.91           N  
ATOM   2375  H   HIS A 148       4.101 -10.172   4.000  1.00 76.91           H  
ATOM   2376  CA  HIS A 148       6.078  -9.631   3.394  1.00 76.91           C  
ATOM   2377  HA  HIS A 148       6.928  -9.886   4.026  1.00 76.91           H  
ATOM   2378  C   HIS A 148       6.382  -8.268   2.757  1.00 76.91           C  
ATOM   2379  CB  HIS A 148       5.921 -10.729   2.339  1.00 76.91           C  
ATOM   2380  HB2 HIS A 148       5.101 -10.480   1.664  1.00 76.91           H  
ATOM   2381  HB3 HIS A 148       5.680 -11.670   2.834  1.00 76.91           H  
ATOM   2382  O   HIS A 148       7.496  -7.762   2.895  1.00 76.91           O  
ATOM   2383  CG  HIS A 148       7.181 -10.924   1.540  1.00 76.91           C  
ATOM   2384  CD2 HIS A 148       7.375 -10.595   0.227  1.00 76.91           C  
ATOM   2385  HD2 HIS A 148       6.640 -10.168  -0.438  1.00 76.91           H  
ATOM   2386  ND1 HIS A 148       8.376 -11.415   2.018  1.00 76.91           N  
ATOM   2387  HD1 HIS A 148       8.579 -11.681   2.971  1.00 76.91           H  
ATOM   2388  CE1 HIS A 148       9.271 -11.379   1.016  1.00 76.91           C  
ATOM   2389  HE1 HIS A 148      10.312 -11.658   1.090  1.00 76.91           H  
ATOM   2390  NE2 HIS A 148       8.698 -10.898  -0.097  1.00 76.91           N  
ATOM   2391  N   LEU A 149       5.387  -7.623   2.137  1.00 85.13           N  
ATOM   2392  H   LEU A 149       4.485  -8.072   2.069  1.00 85.13           H  
ATOM   2393  CA  LEU A 149       5.557  -6.287   1.559  1.00 85.13           C  
ATOM   2394  HA  LEU A 149       6.425  -6.299   0.900  1.00 85.13           H  
ATOM   2395  C   LEU A 149       5.849  -5.225   2.622  1.00 85.13           C  
ATOM   2396  CB  LEU A 149       4.311  -5.895   0.756  1.00 85.13           C  
ATOM   2397  HB2 LEU A 149       4.362  -4.824   0.561  1.00 85.13           H  
ATOM   2398  HB3 LEU A 149       3.425  -6.082   1.363  1.00 85.13           H  
ATOM   2399  O   LEU A 149       6.673  -4.343   2.393  1.00 85.13           O  
ATOM   2400  CG  LEU A 149       4.169  -6.612  -0.597  1.00 85.13           C  
ATOM   2401  HG  LEU A 149       4.130  -7.692  -0.457  1.00 85.13           H  
ATOM   2402  CD1 LEU A 149       2.874  -6.147  -1.252  1.00 85.13           C  
ATOM   2403 HD11 LEU A 149       2.907  -5.068  -1.402  1.00 85.13           H  
ATOM   2404 HD12 LEU A 149       2.733  -6.650  -2.209  1.00 85.13           H  
ATOM   2405 HD13 LEU A 149       2.044  -6.397  -0.592  1.00 85.13           H  
ATOM   2406  CD2 LEU A 149       5.314  -6.269  -1.552  1.00 85.13           C  
ATOM   2407 HD21 LEU A 149       6.228  -6.766  -1.227  1.00 85.13           H  
ATOM   2408 HD22 LEU A 149       5.081  -6.612  -2.559  1.00 85.13           H  
ATOM   2409 HD23 LEU A 149       5.475  -5.191  -1.568  1.00 85.13           H  
ATOM   2410  N   LYS A 150       5.228  -5.321   3.800  1.00 82.75           N  
ATOM   2411  H   LYS A 150       4.532  -6.045   3.912  1.00 82.75           H  
ATOM   2412  CA  LYS A 150       5.498  -4.428   4.931  1.00 82.75           C  
ATOM   2413  HA  LYS A 150       5.362  -3.394   4.615  1.00 82.75           H  
ATOM   2414  C   LYS A 150       6.948  -4.540   5.379  1.00 82.75           C  
ATOM   2415  CB  LYS A 150       4.499  -4.749   6.049  1.00 82.75           C  
ATOM   2416  HB2 LYS A 150       3.487  -4.704   5.645  1.00 82.75           H  
ATOM   2417  HB3 LYS A 150       4.679  -5.766   6.398  1.00 82.75           H  
ATOM   2418  O   LYS A 150       7.590  -3.515   5.596  1.00 82.75           O  
ATOM   2419  CG  LYS A 150       4.583  -3.785   7.240  1.00 82.75           C  
ATOM   2420  HG2 LYS A 150       4.350  -2.769   6.920  1.00 82.75           H  
ATOM   2421  HG3 LYS A 150       5.589  -3.814   7.658  1.00 82.75           H  
ATOM   2422  CD  LYS A 150       3.580  -4.243   8.306  1.00 82.75           C  
ATOM   2423  HD2 LYS A 150       3.692  -5.318   8.440  1.00 82.75           H  
ATOM   2424  HD3 LYS A 150       2.561  -4.047   7.972  1.00 82.75           H  
ATOM   2425  CE  LYS A 150       3.830  -3.564   9.652  1.00 82.75           C  
ATOM   2426  HE2 LYS A 150       3.459  -2.539   9.630  1.00 82.75           H  
ATOM   2427  HE3 LYS A 150       4.905  -3.550   9.826  1.00 82.75           H  
ATOM   2428  NZ  LYS A 150       3.175  -4.342  10.731  1.00 82.75           N  
ATOM   2429  HZ1 LYS A 150       3.221  -5.337  10.568  1.00 82.75           H  
ATOM   2430  HZ2 LYS A 150       3.527  -4.133  11.654  1.00 82.75           H  
ATOM   2431  HZ3 LYS A 150       2.187  -4.144  10.800  1.00 82.75           H  
ATOM   2432  N   THR A 151       7.489  -5.753   5.440  1.00 78.44           N  
ATOM   2433  H   THR A 151       6.888  -6.545   5.259  1.00 78.44           H  
ATOM   2434  CA  THR A 151       8.904  -5.997   5.750  1.00 78.44           C  
ATOM   2435  HA  THR A 151       9.158  -5.479   6.675  1.00 78.44           H  
ATOM   2436  C   THR A 151       9.808  -5.435   4.654  1.00 78.44           C  
ATOM   2437  CB  THR A 151       9.161  -7.497   5.967  1.00 78.44           C  
ATOM   2438  HB  THR A 151       8.979  -8.049   5.045  1.00 78.44           H  
ATOM   2439  O   THR A 151      10.721  -4.668   4.954  1.00 78.44           O  
ATOM   2440  CG2 THR A 151      10.585  -7.780   6.446  1.00 78.44           C  
ATOM   2441 HG21 THR A 151      10.692  -8.844   6.655  1.00 78.44           H  
ATOM   2442 HG22 THR A 151      11.303  -7.508   5.673  1.00 78.44           H  
ATOM   2443 HG23 THR A 151      10.790  -7.213   7.354  1.00 78.44           H  
ATOM   2444  OG1 THR A 151       8.294  -7.983   6.965  1.00 78.44           O  
ATOM   2445  HG1 THR A 151       7.416  -8.075   6.588  1.00 78.44           H  
ATOM   2446  N   ALA A 152       9.503  -5.723   3.386  1.00 78.26           N  
ATOM   2447  H   ALA A 152       8.736  -6.354   3.203  1.00 78.26           H  
ATOM   2448  CA  ALA A 152      10.274  -5.249   2.238  1.00 78.26           C  
ATOM   2449  HA  ALA A 152      11.303  -5.594   2.342  1.00 78.26           H  
ATOM   2450  C   ALA A 152      10.311  -3.713   2.134  1.00 78.26           C  
ATOM   2451  CB  ALA A 152       9.685  -5.879   0.970  1.00 78.26           C  
ATOM   2452  HB1 ALA A 152      10.302  -5.608   0.113  1.00 78.26           H  
ATOM   2453  HB2 ALA A 152       9.680  -6.965   1.063  1.00 78.26           H  
ATOM   2454  HB3 ALA A 152       8.668  -5.524   0.809  1.00 78.26           H  
ATOM   2455  O   ALA A 152      11.353  -3.145   1.824  1.00 78.26           O  
ATOM   2456  N   PHE A 153       9.203  -3.020   2.423  1.00 81.29           N  
ATOM   2457  H   PHE A 153       8.348  -3.531   2.590  1.00 81.29           H  
ATOM   2458  CA  PHE A 153       9.143  -1.551   2.382  1.00 81.29           C  
ATOM   2459  HA  PHE A 153       9.778  -1.190   1.573  1.00 81.29           H  
ATOM   2460  C   PHE A 153       9.684  -0.884   3.648  1.00 81.29           C  
ATOM   2461  CB  PHE A 153       7.706  -1.084   2.108  1.00 81.29           C  
ATOM   2462  HB2 PHE A 153       7.689   0.005   2.143  1.00 81.29           H  
ATOM   2463  HB3 PHE A 153       7.068  -1.446   2.915  1.00 81.29           H  
ATOM   2464  O   PHE A 153      10.137   0.257   3.587  1.00 81.29           O  
ATOM   2465  CG  PHE A 153       7.085  -1.500   0.784  1.00 81.29           C  
ATOM   2466  CD1 PHE A 153       7.852  -2.040  -0.268  1.00 81.29           C  
ATOM   2467  HD1 PHE A 153       8.918  -2.180  -0.168  1.00 81.29           H  
ATOM   2468  CD2 PHE A 153       5.702  -1.327   0.604  1.00 81.29           C  
ATOM   2469  HD2 PHE A 153       5.117  -0.861   1.383  1.00 81.29           H  
ATOM   2470  CE1 PHE A 153       7.229  -2.438  -1.460  1.00 81.29           C  
ATOM   2471  HE1 PHE A 153       7.827  -2.875  -2.246  1.00 81.29           H  
ATOM   2472  CE2 PHE A 153       5.075  -1.756  -0.578  1.00 81.29           C  
ATOM   2473  HE2 PHE A 153       4.005  -1.656  -0.681  1.00 81.29           H  
ATOM   2474  CZ  PHE A 153       5.839  -2.313  -1.615  1.00 81.29           C  
ATOM   2475  HZ  PHE A 153       5.359  -2.652  -2.521  1.00 81.29           H  
ATOM   2476  N   SER A 154       9.652  -1.579   4.789  1.00 71.90           N  
ATOM   2477  H   SER A 154       9.228  -2.495   4.783  1.00 71.90           H  
ATOM   2478  CA  SER A 154      10.261  -1.093   6.036  1.00 71.90           C  
ATOM   2479  HA  SER A 154      10.036  -0.033   6.157  1.00 71.90           H  
ATOM   2480  C   SER A 154      11.778  -1.245   6.031  1.00 71.90           C  
ATOM   2481  CB  SER A 154       9.710  -1.834   7.253  1.00 71.90           C  
ATOM   2482  HB2 SER A 154      10.167  -1.431   8.156  1.00 71.90           H  
ATOM   2483  HB3 SER A 154       9.948  -2.895   7.177  1.00 71.90           H  
ATOM   2484  O   SER A 154      12.470  -0.457   6.671  1.00 71.90           O  
ATOM   2485  OG  SER A 154       8.311  -1.668   7.335  1.00 71.90           O  
ATOM   2486  HG  SER A 154       7.937  -2.262   6.680  1.00 71.90           H  
ATOM   2487  N   CYS A 155      12.295  -2.235   5.297  1.00 60.25           N  
ATOM   2488  H   CYS A 155      11.660  -2.899   4.877  1.00 60.25           H  
ATOM   2489  CA  CYS A 155      13.700  -2.353   4.936  1.00 60.25           C  
ATOM   2490  HA  CYS A 155      14.308  -2.231   5.832  1.00 60.25           H  
ATOM   2491  C   CYS A 155      14.060  -1.193   3.988  1.00 60.25           C  
ATOM   2492  CB  CYS A 155      13.962  -3.773   4.371  1.00 60.25           C  
ATOM   2493  HB2 CYS A 155      13.063  -4.139   3.875  1.00 60.25           H  
ATOM   2494  HB3 CYS A 155      14.744  -3.714   3.614  1.00 60.25           H  
ATOM   2495  O   CYS A 155      14.210  -1.361   2.780  1.00 60.25           O  
ATOM   2496  SG  CYS A 155      14.507  -4.986   5.629  1.00 60.25           S  
ATOM   2497  N   THR A 156      14.184   0.022   4.530  1.00 49.95           N  
ATOM   2498  H   THR A 156      13.955   0.146   5.506  1.00 49.95           H  
ATOM   2499  CA  THR A 156      14.808   1.136   3.821  1.00 49.95           C  
ATOM   2500  HA  THR A 156      14.262   1.332   2.898  1.00 49.95           H  
ATOM   2501  C   THR A 156      16.223   0.702   3.478  1.00 49.95           C  
ATOM   2502  CB  THR A 156      14.842   2.429   4.658  1.00 49.95           C  
ATOM   2503  HB  THR A 156      15.540   3.130   4.200  1.00 49.95           H  
ATOM   2504  O   THR A 156      17.079   0.610   4.360  1.00 49.95           O  
ATOM   2505  CG2 THR A 156      13.470   3.095   4.724  1.00 49.95           C  
ATOM   2506 HG21 THR A 156      13.542   4.008   5.316  1.00 49.95           H  
ATOM   2507 HG22 THR A 156      12.752   2.419   5.188  1.00 49.95           H  
ATOM   2508 HG23 THR A 156      13.133   3.347   3.719  1.00 49.95           H  
ATOM   2509  OG1 THR A 156      15.254   2.166   5.979  1.00 49.95           O  
ATOM   2510  HG1 THR A 156      16.126   1.769   5.918  1.00 49.95           H  
ATOM   2511  N   LYS A 157      16.475   0.410   2.200  1.00 44.92           N  
ATOM   2512  H   LYS A 157      15.696   0.344   1.560  1.00 44.92           H  
ATOM   2513  CA  LYS A 157      17.835   0.387   1.675  1.00 44.92           C  
ATOM   2514  HA  LYS A 157      18.460  -0.284   2.265  1.00 44.92           H  
ATOM   2515  C   LYS A 157      18.395   1.805   1.821  1.00 44.92           C  
ATOM   2516  CB  LYS A 157      17.867  -0.036   0.194  1.00 44.92           C  
ATOM   2517  HB2 LYS A 157      18.861   0.211  -0.179  1.00 44.92           H  
ATOM   2518  HB3 LYS A 157      17.145   0.566  -0.359  1.00 44.92           H  
ATOM   2519  O   LYS A 157      18.346   2.581   0.874  1.00 44.92           O  
ATOM   2520  CG  LYS A 157      17.634  -1.516  -0.134  1.00 44.92           C  
ATOM   2521  HG2 LYS A 157      18.391  -2.122   0.364  1.00 44.92           H  
ATOM   2522  HG3 LYS A 157      16.643  -1.820   0.203  1.00 44.92           H  
ATOM   2523  CD  LYS A 157      17.745  -1.687  -1.663  1.00 44.92           C  
ATOM   2524  HD2 LYS A 157      16.966  -1.093  -2.141  1.00 44.92           H  
ATOM   2525  HD3 LYS A 157      18.717  -1.324  -1.998  1.00 44.92           H  
ATOM   2526  CE  LYS A 157      17.586  -3.143  -2.095  1.00 44.92           C  
ATOM   2527  HE2 LYS A 157      16.629  -3.512  -1.725  1.00 44.92           H  
ATOM   2528  HE3 LYS A 157      18.389  -3.720  -1.636  1.00 44.92           H  
ATOM   2529  NZ  LYS A 157      17.629  -3.313  -3.567  1.00 44.92           N  
ATOM   2530  HZ1 LYS A 157      18.405  -2.844  -4.013  1.00 44.92           H  
ATOM   2531  HZ2 LYS A 157      16.769  -3.004  -3.996  1.00 44.92           H  
ATOM   2532  HZ3 LYS A 157      17.621  -4.285  -3.841  1.00 44.92           H  
ATOM   2533  N   ASP A 158      18.979   2.136   2.964  1.00 40.51           N  
ATOM   2534  H   ASP A 158      18.870   1.519   3.757  1.00 40.51           H  
ATOM   2535  CA  ASP A 158      20.192   2.940   2.890  1.00 40.51           C  
ATOM   2536  HA  ASP A 158      20.037   3.793   2.229  1.00 40.51           H  
ATOM   2537  C   ASP A 158      21.222   2.025   2.225  1.00 40.51           C  
ATOM   2538  CB  ASP A 158      20.634   3.455   4.273  1.00 40.51           C  
ATOM   2539  HB2 ASP A 158      21.722   3.522   4.282  1.00 40.51           H  
ATOM   2540  HB3 ASP A 158      20.341   2.741   5.043  1.00 40.51           H  
ATOM   2541  O   ASP A 158      21.874   1.209   2.866  1.00 40.51           O  
ATOM   2542  CG  ASP A 158      20.101   4.854   4.617  1.00 40.51           C  
ATOM   2543  OD1 ASP A 158      19.740   5.604   3.683  1.00 40.51           O  
ATOM   2544  OD2 ASP A 158      20.129   5.191   5.822  1.00 40.51           O  
ATOM   2545  N   THR A 159      21.299   2.070   0.894  1.00 40.44           N  
ATOM   2546  H   THR A 159      20.713   2.723   0.394  1.00 40.44           H  
ATOM   2547  CA  THR A 159      22.232   1.248   0.107  1.00 40.44           C  
ATOM   2548  HA  THR A 159      22.015   0.193   0.274  1.00 40.44           H  
ATOM   2549  C   THR A 159      23.686   1.468   0.522  1.00 40.44           C  
ATOM   2550  CB  THR A 159      22.124   1.561  -1.397  1.00 40.44           C  
ATOM   2551  HB  THR A 159      23.075   1.340  -1.882  1.00 40.44           H  
ATOM   2552  O   THR A 159      24.505   0.572   0.347  1.00 40.44           O  
ATOM   2553  CG2 THR A 159      21.042   0.754  -2.106  1.00 40.44           C  
ATOM   2554 HG21 THR A 159      21.158  -0.305  -1.874  1.00 40.44           H  
ATOM   2555 HG22 THR A 159      21.136   0.891  -3.183  1.00 40.44           H  
ATOM   2556 HG23 THR A 159      20.058   1.102  -1.791  1.00 40.44           H  
ATOM   2557  OG1 THR A 159      21.795   2.919  -1.598  1.00 40.44           O  
ATOM   2558  HG1 THR A 159      21.677   3.058  -2.540  1.00 40.44           H  
ATOM   2559  N   SER A 160      24.020   2.643   1.061  1.00 41.49           N  
ATOM   2560  H   SER A 160      23.288   3.324   1.205  1.00 41.49           H  
ATOM   2561  CA  SER A 160      25.387   3.005   1.448  1.00 41.49           C  
ATOM   2562  HA  SER A 160      26.065   2.729   0.641  1.00 41.49           H  
ATOM   2563  C   SER A 160      25.873   2.291   2.710  1.00 41.49           C  
ATOM   2564  CB  SER A 160      25.472   4.520   1.647  1.00 41.49           C  
ATOM   2565  HB2 SER A 160      26.490   4.796   1.926  1.00 41.49           H  
ATOM   2566  HB3 SER A 160      25.219   5.015   0.710  1.00 41.49           H  
ATOM   2567  O   SER A 160      27.009   1.826   2.758  1.00 41.49           O  
ATOM   2568  OG  SER A 160      24.569   4.940   2.658  1.00 41.49           O  
ATOM   2569  HG  SER A 160      24.271   5.834   2.471  1.00 41.49           H  
ATOM   2570  N   LYS A 161      25.034   2.207   3.745  1.00 41.96           N  
ATOM   2571  H   LYS A 161      24.104   2.580   3.622  1.00 41.96           H  
ATOM   2572  CA  LYS A 161      25.333   1.485   4.980  1.00 41.96           C  
ATOM   2573  HA  LYS A 161      26.373   1.157   4.992  1.00 41.96           H  
ATOM   2574  C   LYS A 161      24.461   0.250   4.984  1.00 41.96           C  
ATOM   2575  CB  LYS A 161      25.085   2.369   6.212  1.00 41.96           C  
ATOM   2576  HB2 LYS A 161      25.090   1.733   7.097  1.00 41.96           H  
ATOM   2577  HB3 LYS A 161      24.105   2.840   6.136  1.00 41.96           H  
ATOM   2578  O   LYS A 161      23.287   0.351   5.322  1.00 41.96           O  
ATOM   2579  CG  LYS A 161      26.169   3.442   6.374  1.00 41.96           C  
ATOM   2580  HG2 LYS A 161      26.146   4.115   5.518  1.00 41.96           H  
ATOM   2581  HG3 LYS A 161      27.146   2.960   6.421  1.00 41.96           H  
ATOM   2582  CD  LYS A 161      25.938   4.244   7.660  1.00 41.96           C  
ATOM   2583  HD2 LYS A 161      24.964   4.729   7.602  1.00 41.96           H  
ATOM   2584  HD3 LYS A 161      25.947   3.563   8.512  1.00 41.96           H  
ATOM   2585  CE  LYS A 161      27.037   5.297   7.825  1.00 41.96           C  
ATOM   2586  HE2 LYS A 161      28.001   4.790   7.866  1.00 41.96           H  
ATOM   2587  HE3 LYS A 161      27.035   5.935   6.942  1.00 41.96           H  
ATOM   2588  NZ  LYS A 161      26.825   6.110   9.047  1.00 41.96           N  
ATOM   2589  HZ1 LYS A 161      25.930   6.575   8.999  1.00 41.96           H  
ATOM   2590  HZ2 LYS A 161      27.550   6.808   9.136  1.00 41.96           H  
ATOM   2591  HZ3 LYS A 161      26.839   5.520   9.866  1.00 41.96           H  
ATOM   2592  N   GLY A 162      25.040  -0.892   4.598  1.00 41.84           N  
ATOM   2593  H   GLY A 162      25.993  -0.852   4.265  1.00 41.84           H  
ATOM   2594  CA  GLY A 162      24.367  -2.188   4.654  1.00 41.84           C  
ATOM   2595  HA2 GLY A 162      25.100  -2.995   4.675  1.00 41.84           H  
ATOM   2596  HA3 GLY A 162      23.735  -2.302   3.774  1.00 41.84           H  
ATOM   2597  C   GLY A 162      23.514  -2.272   5.915  1.00 41.84           C  
ATOM   2598  O   GLY A 162      23.997  -1.978   7.009  1.00 41.84           O  
ATOM   2599  N   CYS A 163      22.223  -2.538   5.746  1.00 43.75           N  
ATOM   2600  H   CYS A 163      21.866  -2.679   4.812  1.00 43.75           H  
ATOM   2601  CA  CYS A 163      21.289  -2.468   6.853  1.00 43.75           C  
ATOM   2602  HA  CYS A 163      21.312  -1.464   7.278  1.00 43.75           H  
ATOM   2603  C   CYS A 163      21.715  -3.473   7.931  1.00 43.75           C  
ATOM   2604  CB  CYS A 163      19.891  -2.733   6.310  1.00 43.75           C  
ATOM   2605  HB2 CYS A 163      19.934  -3.623   5.683  1.00 43.75           H  
ATOM   2606  HB3 CYS A 163      19.580  -1.897   5.684  1.00 43.75           H  
ATOM   2607  O   CYS A 163      21.573  -4.680   7.759  1.00 43.75           O  
ATOM   2608  SG  CYS A 163      18.665  -2.992   7.603  1.00 43.75           S  
ATOM   2609  N   SER A 164      22.252  -2.976   9.042  1.00 45.97           N  
ATOM   2610  H   SER A 164      22.409  -1.980   9.096  1.00 45.97           H  
ATOM   2611  CA  SER A 164      22.825  -3.803  10.109  1.00 45.97           C  
ATOM   2612  HA  SER A 164      23.590  -4.453   9.685  1.00 45.97           H  
ATOM   2613  C   SER A 164      21.786  -4.699  10.784  1.00 45.97           C  
ATOM   2614  CB  SER A 164      23.478  -2.895  11.152  1.00 45.97           C  
ATOM   2615  HB2 SER A 164      23.753  -3.489  12.024  1.00 45.97           H  
ATOM   2616  HB3 SER A 164      24.381  -2.456  10.728  1.00 45.97           H  
ATOM   2617  O   SER A 164      22.091  -5.823  11.166  1.00 45.97           O  
ATOM   2618  OG  SER A 164      22.590  -1.855  11.534  1.00 45.97           O  
ATOM   2619  HG  SER A 164      22.881  -1.511  12.382  1.00 45.97           H  
ATOM   2620  N   ASN A 165      20.541  -4.227  10.892  1.00 45.57           N  
ATOM   2621  H   ASN A 165      20.382  -3.267  10.621  1.00 45.57           H  
ATOM   2622  CA  ASN A 165      19.421  -5.038  11.377  1.00 45.57           C  
ATOM   2623  HA  ASN A 165      19.745  -5.622  12.238  1.00 45.57           H  
ATOM   2624  C   ASN A 165      18.930  -6.051  10.334  1.00 45.57           C  
ATOM   2625  CB  ASN A 165      18.267  -4.114  11.799  1.00 45.57           C  
ATOM   2626  HB2 ASN A 165      18.152  -3.298  11.085  1.00 45.57           H  
ATOM   2627  HB3 ASN A 165      17.341  -4.689  11.801  1.00 45.57           H  
ATOM   2628  O   ASN A 165      18.312  -7.055  10.684  1.00 45.57           O  
ATOM   2629  CG  ASN A 165      18.422  -3.549  13.198  1.00 45.57           C  
ATOM   2630  ND2 ASN A 165      17.509  -2.703  13.610  1.00 45.57           N  
ATOM   2631 HD21 ASN A 165      17.617  -2.375  14.559  1.00 45.57           H  
ATOM   2632 HD22 ASN A 165      16.730  -2.459  13.016  1.00 45.57           H  
ATOM   2633  OD1 ASN A 165      19.330  -3.857  13.948  1.00 45.57           O  
ATOM   2634  N   CYS A 166      19.188  -5.804   9.051  1.00 44.74           N  
ATOM   2635  H   CYS A 166      19.800  -5.035   8.819  1.00 44.74           H  
ATOM   2636  CA  CYS A 166      18.807  -6.684   7.961  1.00 44.74           C  
ATOM   2637  HA  CYS A 166      17.875  -7.186   8.220  1.00 44.74           H  
ATOM   2638  C   CYS A 166      19.887  -7.749   7.755  1.00 44.74           C  
ATOM   2639  CB  CYS A 166      18.567  -5.903   6.665  1.00 44.74           C  
ATOM   2640  HB2 CYS A 166      19.538  -5.619   6.261  1.00 44.74           H  
ATOM   2641  HB3 CYS A 166      18.120  -6.589   5.946  1.00 44.74           H  
ATOM   2642  O   CYS A 166      20.437  -7.885   6.668  1.00 44.74           O  
ATOM   2643  SG  CYS A 166      17.550  -4.414   6.719  1.00 44.74           S  
ATOM   2644  N   ASN A 167      20.155  -8.580   8.763  1.00 42.06           N  
ATOM   2645  H   ASN A 167      19.767  -8.389   9.676  1.00 42.06           H  
ATOM   2646  CA  ASN A 167      20.780  -9.880   8.483  1.00 42.06           C  
ATOM   2647  HA  ASN A 167      21.726  -9.721   7.965  1.00 42.06           H  
ATOM   2648  C   ASN A 167      19.913 -10.729   7.536  1.00 42.06           C  
ATOM   2649  CB  ASN A 167      21.021 -10.631   9.801  1.00 42.06           C  
ATOM   2650  HB2 ASN A 167      20.963 -11.704   9.619  1.00 42.06           H  
ATOM   2651  HB3 ASN A 167      20.252 -10.371  10.529  1.00 42.06           H  
ATOM   2652  O   ASN A 167      20.378 -11.702   6.944  1.00 42.06           O  
ATOM   2653  CG  ASN A 167      22.392 -10.376  10.394  1.00 42.06           C  
ATOM   2654  ND2 ASN A 167      22.606 -10.785  11.621  1.00 42.06           N  
ATOM   2655 HD21 ASN A 167      21.876 -11.224  12.164  1.00 42.06           H  
ATOM   2656 HD22 ASN A 167      23.527 -10.589  11.987  1.00 42.06           H  
ATOM   2657  OD1 ASN A 167      23.300  -9.856   9.773  1.00 42.06           O  
ATOM   2658  N   ASN A 168      18.636 -10.372   7.389  1.00 42.03           N  
ATOM   2659  H   ASN A 168      18.306  -9.575   7.915  1.00 42.03           H  
ATOM   2660  CA  ASN A 168      17.748 -10.961   6.411  1.00 42.03           C  
ATOM   2661  HA  ASN A 168      17.870 -12.043   6.457  1.00 42.03           H  
ATOM   2662  C   ASN A 168      18.168 -10.544   4.993  1.00 42.03           C  
ATOM   2663  CB  ASN A 168      16.291 -10.596   6.780  1.00 42.03           C  
ATOM   2664  HB2 ASN A 168      16.269  -9.756   7.474  1.00 42.03           H  
ATOM   2665  HB3 ASN A 168      15.744 -10.283   5.891  1.00 42.03           H  
ATOM   2666  O   ASN A 168      17.668  -9.562   4.444  1.00 42.03           O  
ATOM   2667  CG  ASN A 168      15.521 -11.760   7.380  1.00 42.03           C  
ATOM   2668  ND2 ASN A 168      14.431 -11.492   8.057  1.00 42.03           N  
ATOM   2669 HD21 ASN A 168      13.923 -12.282   8.429  1.00 42.03           H  
ATOM   2670 HD22 ASN A 168      14.111 -10.540   8.157  1.00 42.03           H  
ATOM   2671  OD1 ASN A 168      15.835 -12.926   7.198  1.00 42.03           O  
ATOM   2672  N   LYS A 169      19.019 -11.366   4.362  1.00 44.12           N  
ATOM   2673  H   LYS A 169      19.509 -12.045   4.927  1.00 44.12           H  
ATOM   2674  CA  LYS A 169      19.151 -11.432   2.892  1.00 44.12           C  
ATOM   2675  HA  LYS A 169      19.655 -10.539   2.523  1.00 44.12           H  
ATOM   2676  C   LYS A 169      17.775 -11.474   2.205  1.00 44.12           C  
ATOM   2677  CB  LYS A 169      19.948 -12.681   2.483  1.00 44.12           C  
ATOM   2678  HB2 LYS A 169      19.514 -13.565   2.950  1.00 44.12           H  
ATOM   2679  HB3 LYS A 169      19.848 -12.789   1.403  1.00 44.12           H  
ATOM   2680  O   LYS A 169      17.589 -10.871   1.152  1.00 44.12           O  
ATOM   2681  CG  LYS A 169      21.449 -12.605   2.793  1.00 44.12           C  
ATOM   2682  HG2 LYS A 169      21.870 -11.723   2.310  1.00 44.12           H  
ATOM   2683  HG3 LYS A 169      21.605 -12.533   3.870  1.00 44.12           H  
ATOM   2684  CD  LYS A 169      22.142 -13.864   2.252  1.00 44.12           C  
ATOM   2685  HD2 LYS A 169      21.884 -13.984   1.200  1.00 44.12           H  
ATOM   2686  HD3 LYS A 169      21.773 -14.732   2.799  1.00 44.12           H  
ATOM   2687  CE  LYS A 169      23.664 -13.765   2.391  1.00 44.12           C  
ATOM   2688  HE2 LYS A 169      23.911 -13.628   3.444  1.00 44.12           H  
ATOM   2689  HE3 LYS A 169      24.003 -12.883   1.848  1.00 44.12           H  
ATOM   2690  NZ  LYS A 169      24.328 -14.981   1.857  1.00 44.12           N  
ATOM   2691  HZ1 LYS A 169      25.332 -14.907   1.931  1.00 44.12           H  
ATOM   2692  HZ2 LYS A 169      24.021 -15.800   2.362  1.00 44.12           H  
ATOM   2693  HZ3 LYS A 169      24.085 -15.107   0.885  1.00 44.12           H  
ATOM   2694  N   SER A 170      16.786 -12.063   2.879  1.00 44.98           N  
ATOM   2695  H   SER A 170      17.030 -12.550   3.730  1.00 44.98           H  
ATOM   2696  CA  SER A 170      15.388 -12.123   2.451  1.00 44.98           C  
ATOM   2697  HA  SER A 170      15.355 -12.659   1.503  1.00 44.98           H  
ATOM   2698  C   SER A 170      14.694 -10.767   2.247  1.00 44.98           C  
ATOM   2699  CB  SER A 170      14.584 -12.955   3.447  1.00 44.98           C  
ATOM   2700  HB2 SER A 170      13.571 -13.092   3.068  1.00 44.98           H  
ATOM   2701  HB3 SER A 170      15.052 -13.933   3.557  1.00 44.98           H  
ATOM   2702  O   SER A 170      13.676 -10.732   1.566  1.00 44.98           O  
ATOM   2703  OG  SER A 170      14.534 -12.303   4.700  1.00 44.98           O  
ATOM   2704  HG  SER A 170      14.713 -12.946   5.390  1.00 44.98           H  
ATOM   2705  N   CYS A 171      15.200  -9.649   2.799  1.00 50.01           N  
ATOM   2706  H   CYS A 171      16.035  -9.715   3.364  1.00 50.01           H  
ATOM   2707  CA  CYS A 171      14.568  -8.332   2.609  1.00 50.01           C  
ATOM   2708  HA  CYS A 171      13.510  -8.421   2.856  1.00 50.01           H  
ATOM   2709  C   CYS A 171      14.622  -7.846   1.153  1.00 50.01           C  
ATOM   2710  CB  CYS A 171      15.190  -7.262   3.534  1.00 50.01           C  
ATOM   2711  HB2 CYS A 171      16.205  -7.538   3.821  1.00 50.01           H  
ATOM   2712  HB3 CYS A 171      15.244  -6.323   2.983  1.00 50.01           H  
ATOM   2713  O   CYS A 171      13.726  -7.126   0.720  1.00 50.01           O  
ATOM   2714  SG  CYS A 171      14.192  -6.936   5.013  1.00 50.01           S  
ATOM   2715  N   ILE A 172      15.691  -8.189   0.424  1.00 50.03           N  
ATOM   2716  H   ILE A 172      16.361  -8.819   0.843  1.00 50.03           H  
ATOM   2717  CA  ILE A 172      15.925  -7.749  -0.963  1.00 50.03           C  
ATOM   2718  HA  ILE A 172      15.166  -7.017  -1.239  1.00 50.03           H  
ATOM   2719  C   ILE A 172      15.769  -8.915  -1.944  1.00 50.03           C  
ATOM   2720  CB  ILE A 172      17.310  -7.067  -1.090  1.00 50.03           C  
ATOM   2721  HB  ILE A 172      18.072  -7.804  -0.835  1.00 50.03           H  
ATOM   2722  O   ILE A 172      15.560  -8.687  -3.137  1.00 50.03           O  
ATOM   2723  CG1 ILE A 172      17.438  -5.877  -0.108  1.00 50.03           C  
ATOM   2724 HG12 ILE A 172      16.797  -5.060  -0.439  1.00 50.03           H  
ATOM   2725 HG13 ILE A 172      17.086  -6.166   0.883  1.00 50.03           H  
ATOM   2726  CG2 ILE A 172      17.567  -6.584  -2.535  1.00 50.03           C  
ATOM   2727 HG21 ILE A 172      17.683  -7.440  -3.199  1.00 50.03           H  
ATOM   2728 HG22 ILE A 172      18.498  -6.021  -2.607  1.00 50.03           H  
ATOM   2729 HG23 ILE A 172      16.726  -5.983  -2.883  1.00 50.03           H  
ATOM   2730  CD1 ILE A 172      18.881  -5.391   0.093  1.00 50.03           C  
ATOM   2731 HD11 ILE A 172      19.454  -6.173   0.590  1.00 50.03           H  
ATOM   2732 HD12 ILE A 172      19.379  -5.152  -0.846  1.00 50.03           H  
ATOM   2733 HD13 ILE A 172      18.878  -4.507   0.732  1.00 50.03           H  
ATOM   2734  N   GLU A 173      15.850 -10.160  -1.464  1.00 49.10           N  
ATOM   2735  H   GLU A 173      16.029 -10.310  -0.482  1.00 49.10           H  
ATOM   2736  CA  GLU A 173      15.564 -11.332  -2.287  1.00 49.10           C  
ATOM   2737  HA  GLU A 173      16.271 -11.362  -3.116  1.00 49.10           H  
ATOM   2738  C   GLU A 173      14.152 -11.204  -2.869  1.00 49.10           C  
ATOM   2739  CB  GLU A 173      15.731 -12.630  -1.483  1.00 49.10           C  
ATOM   2740  HB2 GLU A 173      15.235 -13.442  -2.014  1.00 49.10           H  
ATOM   2741  HB3 GLU A 173      15.236 -12.500  -0.521  1.00 49.10           H  
ATOM   2742  O   GLU A 173      13.149 -11.291  -2.163  1.00 49.10           O  
ATOM   2743  CG  GLU A 173      17.212 -13.016  -1.300  1.00 49.10           C  
ATOM   2744  HG2 GLU A 173      17.603 -13.319  -2.272  1.00 49.10           H  
ATOM   2745  HG3 GLU A 173      17.782 -12.139  -0.993  1.00 49.10           H  
ATOM   2746  CD  GLU A 173      17.450 -14.154  -0.289  1.00 49.10           C  
ATOM   2747  OE1 GLU A 173      18.639 -14.461  -0.035  1.00 49.10           O  
ATOM   2748  OE2 GLU A 173      16.463 -14.688   0.270  1.00 49.10           O  
ATOM   2749  N   ASN A 174      14.104 -11.008  -4.187  1.00 57.69           N  
ATOM   2750  H   ASN A 174      14.990 -10.937  -4.666  1.00 57.69           H  
ATOM   2751  CA  ASN A 174      12.906 -10.855  -5.005  1.00 57.69           C  
ATOM   2752  HA  ASN A 174      13.248 -10.994  -6.031  1.00 57.69           H  
ATOM   2753  C   ASN A 174      12.233  -9.470  -5.017  1.00 57.69           C  
ATOM   2754  CB  ASN A 174      11.918 -11.997  -4.750  1.00 57.69           C  
ATOM   2755  HB2 ASN A 174      11.375 -11.828  -3.819  1.00 57.69           H  
ATOM   2756  HB3 ASN A 174      11.197 -11.976  -5.567  1.00 57.69           H  
ATOM   2757  O   ASN A 174      11.008  -9.384  -5.122  1.00 57.69           O  
ATOM   2758  CG  ASN A 174      12.556 -13.366  -4.746  1.00 57.69           C  
ATOM   2759  ND2 ASN A 174      12.397 -14.116  -3.684  1.00 57.69           N  
ATOM   2760 HD21 ASN A 174      12.952 -14.960  -3.673  1.00 57.69           H  
ATOM   2761 HD22 ASN A 174      12.059 -13.670  -2.844  1.00 57.69           H  
ATOM   2762  OD1 ASN A 174      13.218 -13.769  -5.682  1.00 57.69           O  
ATOM   2763  N   GLU A 175      12.997  -8.369  -5.027  1.00 65.90           N  
ATOM   2764  H   GLU A 175      13.979  -8.454  -4.807  1.00 65.90           H  
ATOM   2765  CA  GLU A 175      12.436  -7.046  -5.375  1.00 65.90           C  
ATOM   2766  HA  GLU A 175      11.733  -6.756  -4.594  1.00 65.90           H  
ATOM   2767  C   GLU A 175      11.649  -7.045  -6.698  1.00 65.90           C  
ATOM   2768  CB  GLU A 175      13.534  -5.979  -5.495  1.00 65.90           C  
ATOM   2769  HB2 GLU A 175      13.186  -5.197  -6.170  1.00 65.90           H  
ATOM   2770  HB3 GLU A 175      14.437  -6.417  -5.921  1.00 65.90           H  
ATOM   2771  O   GLU A 175      10.666  -6.314  -6.828  1.00 65.90           O  
ATOM   2772  CG  GLU A 175      13.847  -5.306  -4.160  1.00 65.90           C  
ATOM   2773  HG2 GLU A 175      14.379  -6.004  -3.513  1.00 65.90           H  
ATOM   2774  HG3 GLU A 175      12.912  -5.031  -3.673  1.00 65.90           H  
ATOM   2775  CD  GLU A 175      14.684  -4.041  -4.364  1.00 65.90           C  
ATOM   2776  OE1 GLU A 175      14.400  -3.017  -3.706  1.00 65.90           O  
ATOM   2777  OE2 GLU A 175      15.648  -4.042  -5.155  1.00 65.90           O  
ATOM   2778  N   GLU A 176      12.050  -7.883  -7.656  1.00 65.65           N  
ATOM   2779  H   GLU A 176      12.896  -8.413  -7.506  1.00 65.65           H  
ATOM   2780  CA  GLU A 176      11.356  -8.077  -8.934  1.00 65.65           C  
ATOM   2781  HA  GLU A 176      11.239  -7.115  -9.432  1.00 65.65           H  
ATOM   2782  C   GLU A 176       9.950  -8.676  -8.769  1.00 65.65           C  
ATOM   2783  CB  GLU A 176      12.200  -8.985  -9.838  1.00 65.65           C  
ATOM   2784  HB2 GLU A 176      12.347  -9.944  -9.342  1.00 65.65           H  
ATOM   2785  HB3 GLU A 176      11.649  -9.149 -10.765  1.00 65.65           H  
ATOM   2786  O   GLU A 176       9.082  -8.455  -9.612  1.00 65.65           O  
ATOM   2787  CG  GLU A 176      13.565  -8.363 -10.177  1.00 65.65           C  
ATOM   2788  HG2 GLU A 176      14.148  -8.264  -9.261  1.00 65.65           H  
ATOM   2789  HG3 GLU A 176      13.398  -7.364 -10.580  1.00 65.65           H  
ATOM   2790  CD  GLU A 176      14.370  -9.189 -11.191  1.00 65.65           C  
ATOM   2791  OE1 GLU A 176      15.412  -8.661 -11.636  1.00 65.65           O  
ATOM   2792  OE2 GLU A 176      13.947 -10.326 -11.495  1.00 65.65           O  
ATOM   2793  N   LEU A 177       9.681  -9.374  -7.657  1.00 66.77           N  
ATOM   2794  H   LEU A 177      10.411  -9.471  -6.966  1.00 66.77           H  
ATOM   2795  CA  LEU A 177       8.366  -9.940  -7.349  1.00 66.77           C  
ATOM   2796  HA  LEU A 177       7.887 -10.207  -8.291  1.00 66.77           H  
ATOM   2797  C   LEU A 177       7.423  -8.946  -6.656  1.00 66.77           C  
ATOM   2798  CB  LEU A 177       8.498 -11.240  -6.539  1.00 66.77           C  
ATOM   2799  HB2 LEU A 177       7.497 -11.573  -6.265  1.00 66.77           H  
ATOM   2800  HB3 LEU A 177       9.031 -11.025  -5.613  1.00 66.77           H  
ATOM   2801  O   LEU A 177       6.216  -9.188  -6.618  1.00 66.77           O  
ATOM   2802  CG  LEU A 177       9.194 -12.403  -7.274  1.00 66.77           C  
ATOM   2803  HG  LEU A 177      10.218 -12.121  -7.521  1.00 66.77           H  
ATOM   2804  CD1 LEU A 177       9.215 -13.638  -6.366  1.00 66.77           C  
ATOM   2805 HD11 LEU A 177       8.213 -14.063  -6.296  1.00 66.77           H  
ATOM   2806 HD12 LEU A 177       9.894 -14.380  -6.785  1.00 66.77           H  
ATOM   2807 HD13 LEU A 177       9.545 -13.382  -5.359  1.00 66.77           H  
ATOM   2808  CD2 LEU A 177       8.479 -12.808  -8.564  1.00 66.77           C  
ATOM   2809 HD21 LEU A 177       7.424 -13.004  -8.373  1.00 66.77           H  
ATOM   2810 HD22 LEU A 177       8.576 -12.018  -9.308  1.00 66.77           H  
ATOM   2811 HD23 LEU A 177       8.947 -13.702  -8.976  1.00 66.77           H  
ATOM   2812  N   ILE A 178       7.920  -7.811  -6.146  1.00 79.62           N  
ATOM   2813  H   ILE A 178       8.913  -7.652  -6.241  1.00 79.62           H  
ATOM   2814  CA  ILE A 178       7.098  -6.806  -5.443  1.00 79.62           C  
ATOM   2815  HA  ILE A 178       6.693  -7.280  -4.549  1.00 79.62           H  
ATOM   2816  C   ILE A 178       5.874  -6.367  -6.268  1.00 79.62           C  
ATOM   2817  CB  ILE A 178       7.955  -5.604  -4.976  1.00 79.62           C  
ATOM   2818  HB  ILE A 178       8.603  -5.281  -5.790  1.00 79.62           H  
ATOM   2819  O   ILE A 178       4.771  -6.360  -5.714  1.00 79.62           O  
ATOM   2820  CG1 ILE A 178       8.861  -6.040  -3.804  1.00 79.62           C  
ATOM   2821 HG12 ILE A 178       9.391  -6.951  -4.084  1.00 79.62           H  
ATOM   2822 HG13 ILE A 178       8.246  -6.269  -2.933  1.00 79.62           H  
ATOM   2823  CG2 ILE A 178       7.089  -4.390  -4.583  1.00 79.62           C  
ATOM   2824 HG21 ILE A 178       6.493  -4.043  -5.428  1.00 79.62           H  
ATOM   2825 HG22 ILE A 178       7.732  -3.559  -4.293  1.00 79.62           H  
ATOM   2826 HG23 ILE A 178       6.428  -4.654  -3.758  1.00 79.62           H  
ATOM   2827  CD1 ILE A 178       9.917  -5.001  -3.408  1.00 79.62           C  
ATOM   2828 HD11 ILE A 178      10.582  -5.437  -2.663  1.00 79.62           H  
ATOM   2829 HD12 ILE A 178      10.503  -4.720  -4.283  1.00 79.62           H  
ATOM   2830 HD13 ILE A 178       9.456  -4.113  -2.975  1.00 79.62           H  
ATOM   2831  N   PRO A 179       5.996  -6.027  -7.568  1.00 79.61           N  
ATOM   2832  CA  PRO A 179       4.839  -5.655  -8.380  1.00 79.61           C  
ATOM   2833  HA  PRO A 179       4.374  -4.768  -7.951  1.00 79.61           H  
ATOM   2834  C   PRO A 179       3.784  -6.771  -8.483  1.00 79.61           C  
ATOM   2835  CB  PRO A 179       5.425  -5.301  -9.747  1.00 79.61           C  
ATOM   2836  HB2 PRO A 179       4.852  -4.526 -10.257  1.00 79.61           H  
ATOM   2837  HB3 PRO A 179       5.493  -6.208 -10.348  1.00 79.61           H  
ATOM   2838  O   PRO A 179       2.588  -6.487  -8.452  1.00 79.61           O  
ATOM   2839  CG  PRO A 179       6.849  -4.857  -9.441  1.00 79.61           C  
ATOM   2840  HG2 PRO A 179       6.850  -3.838  -9.053  1.00 79.61           H  
ATOM   2841  HG3 PRO A 179       7.502  -4.953 -10.308  1.00 79.61           H  
ATOM   2842  CD  PRO A 179       7.220  -5.838  -8.339  1.00 79.61           C  
ATOM   2843  HD2 PRO A 179       7.510  -6.790  -8.784  1.00 79.61           H  
ATOM   2844  HD3 PRO A 179       8.046  -5.433  -7.755  1.00 79.61           H  
ATOM   2845  N   TYR A 180       4.201  -8.039  -8.526  1.00 74.39           N  
ATOM   2846  H   TYR A 180       5.194  -8.225  -8.498  1.00 74.39           H  
ATOM   2847  CA  TYR A 180       3.293  -9.191  -8.567  1.00 74.39           C  
ATOM   2848  HA  TYR A 180       2.522  -9.005  -9.315  1.00 74.39           H  
ATOM   2849  C   TYR A 180       2.594  -9.419  -7.225  1.00 74.39           C  
ATOM   2850  CB  TYR A 180       4.065 -10.448  -8.981  1.00 74.39           C  
ATOM   2851  HB2 TYR A 180       4.856 -10.653  -8.259  1.00 74.39           H  
ATOM   2852  HB3 TYR A 180       3.383 -11.297  -8.956  1.00 74.39           H  
ATOM   2853  O   TYR A 180       1.389  -9.673  -7.185  1.00 74.39           O  
ATOM   2854  CG  TYR A 180       4.668 -10.363 -10.365  1.00 74.39           C  
ATOM   2855  CD1 TYR A 180       3.897 -10.719 -11.487  1.00 74.39           C  
ATOM   2856  HD1 TYR A 180       2.877 -11.052 -11.365  1.00 74.39           H  
ATOM   2857  CD2 TYR A 180       5.993  -9.922 -10.536  1.00 74.39           C  
ATOM   2858  HD2 TYR A 180       6.580  -9.606  -9.687  1.00 74.39           H  
ATOM   2859  CE1 TYR A 180       4.463 -10.654 -12.774  1.00 74.39           C  
ATOM   2860  HE1 TYR A 180       3.891 -10.935 -13.647  1.00 74.39           H  
ATOM   2861  CE2 TYR A 180       6.570  -9.877 -11.817  1.00 74.39           C  
ATOM   2862  HE2 TYR A 180       7.594  -9.554 -11.934  1.00 74.39           H  
ATOM   2863  OH  TYR A 180       6.342 -10.207 -14.184  1.00 74.39           O  
ATOM   2864  HH  TYR A 180       7.277  -9.991 -14.167  1.00 74.39           H  
ATOM   2865  CZ  TYR A 180       5.803 -10.247 -12.940  1.00 74.39           C  
ATOM   2866  N   PHE A 181       3.319  -9.259  -6.116  1.00 78.76           N  
ATOM   2867  H   PHE A 181       4.313  -9.104  -6.205  1.00 78.76           H  
ATOM   2868  CA  PHE A 181       2.723  -9.270  -4.784  1.00 78.76           C  
ATOM   2869  HA  PHE A 181       2.182 -10.207  -4.648  1.00 78.76           H  
ATOM   2870  C   PHE A 181       1.689  -8.154  -4.624  1.00 78.76           C  
ATOM   2871  CB  PHE A 181       3.824  -9.156  -3.724  1.00 78.76           C  
ATOM   2872  HB2 PHE A 181       3.366  -8.959  -2.755  1.00 78.76           H  
ATOM   2873  HB3 PHE A 181       4.443  -8.292  -3.966  1.00 78.76           H  
ATOM   2874  O   PHE A 181       0.597  -8.415  -4.125  1.00 78.76           O  
ATOM   2875  CG  PHE A 181       4.718 -10.373  -3.573  1.00 78.76           C  
ATOM   2876  CD1 PHE A 181       4.178 -11.676  -3.559  1.00 78.76           C  
ATOM   2877  HD1 PHE A 181       3.116 -11.837  -3.668  1.00 78.76           H  
ATOM   2878  CD2 PHE A 181       6.104 -10.197  -3.402  1.00 78.76           C  
ATOM   2879  HD2 PHE A 181       6.535  -9.207  -3.392  1.00 78.76           H  
ATOM   2880  CE1 PHE A 181       5.019 -12.789  -3.393  1.00 78.76           C  
ATOM   2881  HE1 PHE A 181       4.604 -13.786  -3.388  1.00 78.76           H  
ATOM   2882  CE2 PHE A 181       6.944 -11.310  -3.234  1.00 78.76           C  
ATOM   2883  HE2 PHE A 181       8.005 -11.168  -3.092  1.00 78.76           H  
ATOM   2884  CZ  PHE A 181       6.403 -12.606  -3.233  1.00 78.76           C  
ATOM   2885  HZ  PHE A 181       7.054 -13.457  -3.102  1.00 78.76           H  
ATOM   2886  N   LEU A 182       1.981  -6.943  -5.109  1.00 87.04           N  
ATOM   2887  H   LEU A 182       2.904  -6.795  -5.494  1.00 87.04           H  
ATOM   2888  CA  LEU A 182       1.030  -5.830  -5.122  1.00 87.04           C  
ATOM   2889  HA  LEU A 182       0.665  -5.674  -4.107  1.00 87.04           H  
ATOM   2890  C   LEU A 182      -0.209  -6.135  -5.974  1.00 87.04           C  
ATOM   2891  CB  LEU A 182       1.728  -4.553  -5.620  1.00 87.04           C  
ATOM   2892  HB2 LEU A 182       2.296  -4.789  -6.520  1.00 87.04           H  
ATOM   2893  HB3 LEU A 182       0.963  -3.827  -5.898  1.00 87.04           H  
ATOM   2894  O   LEU A 182      -1.324  -5.892  -5.515  1.00 87.04           O  
ATOM   2895  CG  LEU A 182       2.666  -3.888  -4.600  1.00 87.04           C  
ATOM   2896  HG  LEU A 182       3.392  -4.609  -4.223  1.00 87.04           H  
ATOM   2897  CD1 LEU A 182       3.412  -2.734  -5.274  1.00 87.04           C  
ATOM   2898 HD11 LEU A 182       4.009  -3.119  -6.101  1.00 87.04           H  
ATOM   2899 HD12 LEU A 182       2.705  -1.998  -5.658  1.00 87.04           H  
ATOM   2900 HD13 LEU A 182       4.077  -2.256  -4.555  1.00 87.04           H  
ATOM   2901  CD2 LEU A 182       1.880  -3.304  -3.428  1.00 87.04           C  
ATOM   2902 HD21 LEU A 182       1.392  -4.096  -2.859  1.00 87.04           H  
ATOM   2903 HD22 LEU A 182       2.553  -2.766  -2.760  1.00 87.04           H  
ATOM   2904 HD23 LEU A 182       1.119  -2.625  -3.811  1.00 87.04           H  
ATOM   2905  N   LEU A 183      -0.043  -6.713  -7.169  1.00 82.42           N  
ATOM   2906  H   LEU A 183       0.899  -6.841  -7.510  1.00 82.42           H  
ATOM   2907  CA  LEU A 183      -1.153  -7.126  -8.036  1.00 82.42           C  
ATOM   2908  HA  LEU A 183      -1.743  -6.247  -8.293  1.00 82.42           H  
ATOM   2909  C   LEU A 183      -2.074  -8.129  -7.322  1.00 82.42           C  
ATOM   2910  CB  LEU A 183      -0.564  -7.743  -9.320  1.00 82.42           C  
ATOM   2911  HB2 LEU A 183       0.227  -7.101  -9.708  1.00 82.42           H  
ATOM   2912  HB3 LEU A 183      -0.108  -8.699  -9.065  1.00 82.42           H  
ATOM   2913  O   LEU A 183      -3.303  -7.991  -7.327  1.00 82.42           O  
ATOM   2914  CG  LEU A 183      -1.608  -7.967 -10.429  1.00 82.42           C  
ATOM   2915  HG  LEU A 183      -2.559  -8.274  -9.993  1.00 82.42           H  
ATOM   2916  CD1 LEU A 183      -1.822  -6.693 -11.246  1.00 82.42           C  
ATOM   2917 HD11 LEU A 183      -0.901  -6.416 -11.758  1.00 82.42           H  
ATOM   2918 HD12 LEU A 183      -2.602  -6.856 -11.990  1.00 82.42           H  
ATOM   2919 HD13 LEU A 183      -2.120  -5.871 -10.595  1.00 82.42           H  
ATOM   2920  CD2 LEU A 183      -1.149  -9.073 -11.378  1.00 82.42           C  
ATOM   2921 HD21 LEU A 183      -1.884  -9.212 -12.171  1.00 82.42           H  
ATOM   2922 HD22 LEU A 183      -1.040 -10.010 -10.831  1.00 82.42           H  
ATOM   2923 HD23 LEU A 183      -0.191  -8.806 -11.824  1.00 82.42           H  
ATOM   2924  N   PHE A 184      -1.482  -9.117  -6.650  1.00 79.31           N  
ATOM   2925  H   PHE A 184      -0.477  -9.197  -6.706  1.00 79.31           H  
ATOM   2926  CA  PHE A 184      -2.216 -10.101  -5.863  1.00 79.31           C  
ATOM   2927  HA  PHE A 184      -2.940 -10.598  -6.509  1.00 79.31           H  
ATOM   2928  C   PHE A 184      -2.988  -9.446  -4.706  1.00 79.31           C  
ATOM   2929  CB  PHE A 184      -1.230 -11.153  -5.348  1.00 79.31           C  
ATOM   2930  HB2 PHE A 184      -0.451 -10.677  -4.752  1.00 79.31           H  
ATOM   2931  HB3 PHE A 184      -0.749 -11.641  -6.196  1.00 79.31           H  
ATOM   2932  O   PHE A 184      -4.197  -9.654  -4.518  1.00 79.31           O  
ATOM   2933  CG  PHE A 184      -1.933 -12.195  -4.518  1.00 79.31           C  
ATOM   2934  CD1 PHE A 184      -1.761 -12.240  -3.123  1.00 79.31           C  
ATOM   2935  HD1 PHE A 184      -1.076 -11.556  -2.643  1.00 79.31           H  
ATOM   2936  CD2 PHE A 184      -2.854 -13.048  -5.147  1.00 79.31           C  
ATOM   2937  HD2 PHE A 184      -2.997 -13.002  -6.216  1.00 79.31           H  
ATOM   2938  CE1 PHE A 184      -2.482 -13.171  -2.358  1.00 79.31           C  
ATOM   2939  HE1 PHE A 184      -2.326 -13.244  -1.291  1.00 79.31           H  
ATOM   2940  CE2 PHE A 184      -3.622 -13.927  -4.376  1.00 79.31           C  
ATOM   2941  HE2 PHE A 184      -4.356 -14.556  -4.858  1.00 79.31           H  
ATOM   2942  CZ  PHE A 184      -3.420 -14.005  -2.987  1.00 79.31           C  
ATOM   2943  HZ  PHE A 184      -3.986 -14.715  -2.402  1.00 79.31           H  
ATOM   2944  N   LEU A 185      -2.310  -8.571  -3.965  1.00 83.01           N  
ATOM   2945  H   LEU A 185      -1.331  -8.429  -4.169  1.00 83.01           H  
ATOM   2946  CA  LEU A 185      -2.891  -7.863  -2.833  1.00 83.01           C  
ATOM   2947  HA  LEU A 185      -3.315  -8.626  -2.181  1.00 83.01           H  
ATOM   2948  C   LEU A 185      -4.045  -6.953  -3.252  1.00 83.01           C  
ATOM   2949  CB  LEU A 185      -1.773  -7.092  -2.105  1.00 83.01           C  
ATOM   2950  HB2 LEU A 185      -1.873  -6.018  -2.262  1.00 83.01           H  
ATOM   2951  HB3 LEU A 185      -0.800  -7.371  -2.508  1.00 83.01           H  
ATOM   2952  O   LEU A 185      -5.089  -6.935  -2.600  1.00 83.01           O  
ATOM   2953  CG  LEU A 185      -1.784  -7.430  -0.613  1.00 83.01           C  
ATOM   2954  HG  LEU A 185      -2.303  -8.374  -0.450  1.00 83.01           H  
ATOM   2955  CD1 LEU A 185      -0.402  -7.601  -0.028  1.00 83.01           C  
ATOM   2956 HD11 LEU A 185       0.202  -8.223  -0.690  1.00 83.01           H  
ATOM   2957 HD12 LEU A 185       0.072  -6.631   0.121  1.00 83.01           H  
ATOM   2958 HD13 LEU A 185      -0.518  -8.103   0.932  1.00 83.01           H  
ATOM   2959  CD2 LEU A 185      -2.483  -6.347   0.172  1.00 83.01           C  
ATOM   2960 HD21 LEU A 185      -3.426  -6.095  -0.314  1.00 83.01           H  
ATOM   2961 HD22 LEU A 185      -1.849  -5.463   0.241  1.00 83.01           H  
ATOM   2962 HD23 LEU A 185      -2.674  -6.736   1.172  1.00 83.01           H  
ATOM   2963  N   LEU A 186      -3.918  -6.303  -4.404  1.00 86.75           N  
ATOM   2964  H   LEU A 186      -3.022  -6.355  -4.868  1.00 86.75           H  
ATOM   2965  CA  LEU A 186      -4.911  -5.399  -4.972  1.00 86.75           C  
ATOM   2966  HA  LEU A 186      -5.485  -4.962  -4.155  1.00 86.75           H  
ATOM   2967  C   LEU A 186      -5.946  -6.090  -5.868  1.00 86.75           C  
ATOM   2968  CB  LEU A 186      -4.173  -4.263  -5.697  1.00 86.75           C  
ATOM   2969  HB2 LEU A 186      -3.462  -4.693  -6.402  1.00 86.75           H  
ATOM   2970  HB3 LEU A 186      -4.887  -3.675  -6.274  1.00 86.75           H  
ATOM   2971  O   LEU A 186      -6.828  -5.422  -6.390  1.00 86.75           O  
ATOM   2972  CG  LEU A 186      -3.444  -3.312  -4.732  1.00 86.75           C  
ATOM   2973  HG  LEU A 186      -2.801  -3.871  -4.052  1.00 86.75           H  
ATOM   2974  CD1 LEU A 186      -2.570  -2.346  -5.523  1.00 86.75           C  
ATOM   2975 HD11 LEU A 186      -2.054  -1.665  -4.846  1.00 86.75           H  
ATOM   2976 HD12 LEU A 186      -1.820  -2.926  -6.061  1.00 86.75           H  
ATOM   2977 HD13 LEU A 186      -3.172  -1.773  -6.227  1.00 86.75           H  
ATOM   2978  CD2 LEU A 186      -4.459  -2.511  -3.915  1.00 86.75           C  
ATOM   2979 HD21 LEU A 186      -5.292  -2.191  -4.541  1.00 86.75           H  
ATOM   2980 HD22 LEU A 186      -3.980  -1.608  -3.536  1.00 86.75           H  
ATOM   2981 HD23 LEU A 186      -4.825  -3.102  -3.076  1.00 86.75           H  
ATOM   2982  N   THR A 187      -5.934  -7.418  -6.012  1.00 80.06           N  
ATOM   2983  H   THR A 187      -5.142  -7.910  -5.624  1.00 80.06           H  
ATOM   2984  CA  THR A 187      -6.840  -8.150  -6.923  1.00 80.06           C  
ATOM   2985  HA  THR A 187      -6.614  -7.847  -7.946  1.00 80.06           H  
ATOM   2986  C   THR A 187      -8.337  -7.885  -6.697  1.00 80.06           C  
ATOM   2987  CB  THR A 187      -6.579  -9.659  -6.808  1.00 80.06           C  
ATOM   2988  HB  THR A 187      -6.644  -9.958  -5.762  1.00 80.06           H  
ATOM   2989  O   THR A 187      -9.123  -8.058  -7.626  1.00 80.06           O  
ATOM   2990  CG2 THR A 187      -7.523 -10.552  -7.620  1.00 80.06           C  
ATOM   2991 HG21 THR A 187      -7.557 -10.200  -8.652  1.00 80.06           H  
ATOM   2992 HG22 THR A 187      -7.145 -11.574  -7.607  1.00 80.06           H  
ATOM   2993 HG23 THR A 187      -8.520 -10.547  -7.180  1.00 80.06           H  
ATOM   2994  OG1 THR A 187      -5.303  -9.972  -7.287  1.00 80.06           O  
ATOM   2995  HG1 THR A 187      -4.717  -9.214  -7.228  1.00 80.06           H  
ATOM   2996  N   ALA A 188      -8.783  -7.538  -5.483  1.00 75.60           N  
ATOM   2997  H   ALA A 188      -8.102  -7.413  -4.748  1.00 75.60           H  
ATOM   2998  CA  ALA A 188     -10.167  -7.101  -5.242  1.00 75.60           C  
ATOM   2999  HA  ALA A 188     -10.857  -7.750  -5.783  1.00 75.60           H  
ATOM   3000  C   ALA A 188     -10.423  -5.677  -5.757  1.00 75.60           C  
ATOM   3001  CB  ALA A 188     -10.505  -7.234  -3.755  1.00 75.60           C  
ATOM   3002  HB1 ALA A 188      -9.775  -6.691  -3.155  1.00 75.60           H  
ATOM   3003  HB2 ALA A 188     -10.515  -8.282  -3.457  1.00 75.60           H  
ATOM   3004  HB3 ALA A 188     -11.494  -6.818  -3.564  1.00 75.60           H  
ATOM   3005  O   ALA A 188     -11.391  -5.456  -6.477  1.00 75.60           O  
ATOM   3006  N   PHE A 189      -9.519  -4.754  -5.431  1.00 84.04           N  
ATOM   3007  H   PHE A 189      -8.701  -5.044  -4.914  1.00 84.04           H  
ATOM   3008  CA  PHE A 189      -9.562  -3.355  -5.846  1.00 84.04           C  
ATOM   3009  HA  PHE A 189     -10.509  -2.910  -5.540  1.00 84.04           H  
ATOM   3010  C   PHE A 189      -9.460  -3.197  -7.368  1.00 84.04           C  
ATOM   3011  CB  PHE A 189      -8.421  -2.632  -5.124  1.00 84.04           C  
ATOM   3012  HB2 PHE A 189      -7.497  -3.198  -5.240  1.00 84.04           H  
ATOM   3013  HB3 PHE A 189      -8.654  -2.596  -4.060  1.00 84.04           H  
ATOM   3014  O   PHE A 189     -10.257  -2.485  -7.958  1.00 84.04           O  
ATOM   3015  CG  PHE A 189      -8.184  -1.228  -5.622  1.00 84.04           C  
ATOM   3016  CD1 PHE A 189      -7.113  -0.961  -6.494  1.00 84.04           C  
ATOM   3017  HD1 PHE A 189      -6.445  -1.750  -6.807  1.00 84.04           H  
ATOM   3018  CD2 PHE A 189      -9.069  -0.198  -5.257  1.00 84.04           C  
ATOM   3019  HD2 PHE A 189      -9.912  -0.402  -4.613  1.00 84.04           H  
ATOM   3020  CE1 PHE A 189      -6.927   0.339  -6.987  1.00 84.04           C  
ATOM   3021  HE1 PHE A 189      -6.126   0.548  -7.680  1.00 84.04           H  
ATOM   3022  CE2 PHE A 189      -8.880   1.101  -5.751  1.00 84.04           C  
ATOM   3023  HE2 PHE A 189      -9.568   1.890  -5.485  1.00 84.04           H  
ATOM   3024  CZ  PHE A 189      -7.806   1.366  -6.614  1.00 84.04           C  
ATOM   3025  HZ  PHE A 189      -7.670   2.360  -7.014  1.00 84.04           H  
ATOM   3026  N   LEU A 190      -8.574  -3.950  -8.022  1.00 80.50           N  
ATOM   3027  H   LEU A 190      -7.937  -4.500  -7.463  1.00 80.50           H  
ATOM   3028  CA  LEU A 190      -8.368  -3.958  -9.479  1.00 80.50           C  
ATOM   3029  HA  LEU A 190      -8.158  -2.942  -9.814  1.00 80.50           H  
ATOM   3030  C   LEU A 190      -9.591  -4.423 -10.291  1.00 80.50           C  
ATOM   3031  CB  LEU A 190      -7.153  -4.850  -9.793  1.00 80.50           C  
ATOM   3032  HB2 LEU A 190      -7.100  -5.014 -10.869  1.00 80.50           H  
ATOM   3033  HB3 LEU A 190      -7.306  -5.821  -9.320  1.00 80.50           H  
ATOM   3034  O   LEU A 190      -9.560  -4.431 -11.514  1.00 80.50           O  
ATOM   3035  CG  LEU A 190      -5.806  -4.268  -9.339  1.00 80.50           C  
ATOM   3036  HG  LEU A 190      -5.863  -3.968  -8.292  1.00 80.50           H  
ATOM   3037  CD1 LEU A 190      -4.714  -5.327  -9.479  1.00 80.50           C  
ATOM   3038 HD11 LEU A 190      -4.618  -5.626 -10.523  1.00 80.50           H  
ATOM   3039 HD12 LEU A 190      -4.955  -6.199  -8.871  1.00 80.50           H  
ATOM   3040 HD13 LEU A 190      -3.765  -4.917  -9.132  1.00 80.50           H  
ATOM   3041  CD2 LEU A 190      -5.401  -3.053 -10.165  1.00 80.50           C  
ATOM   3042 HD21 LEU A 190      -6.071  -2.216  -9.965  1.00 80.50           H  
ATOM   3043 HD22 LEU A 190      -4.381  -2.764  -9.913  1.00 80.50           H  
ATOM   3044 HD23 LEU A 190      -5.445  -3.288 -11.229  1.00 80.50           H  
ATOM   3045  N   ARG A 191     -10.668  -4.866  -9.632  1.00 70.29           N  
ATOM   3046  H   ARG A 191     -10.655  -4.781  -8.625  1.00 70.29           H  
ATOM   3047  CA  ARG A 191     -11.947  -5.195 -10.288  1.00 70.29           C  
ATOM   3048  HA  ARG A 191     -11.758  -5.597 -11.284  1.00 70.29           H  
ATOM   3049  C   ARG A 191     -12.815  -3.962 -10.491  1.00 70.29           C  
ATOM   3050  CB  ARG A 191     -12.753  -6.192  -9.449  1.00 70.29           C  
ATOM   3051  HB2 ARG A 191     -13.650  -6.484  -9.995  1.00 70.29           H  
ATOM   3052  HB3 ARG A 191     -13.061  -5.696  -8.529  1.00 70.29           H  
ATOM   3053  O   ARG A 191     -13.795  -4.049 -11.223  1.00 70.29           O  
ATOM   3054  CG  ARG A 191     -11.951  -7.437  -9.104  1.00 70.29           C  
ATOM   3055  HG2 ARG A 191     -11.006  -7.119  -8.665  1.00 70.29           H  
ATOM   3056  HG3 ARG A 191     -11.741  -7.995 -10.016  1.00 70.29           H  
ATOM   3057  CD  ARG A 191     -12.691  -8.273  -8.055  1.00 70.29           C  
ATOM   3058  HD2 ARG A 191     -13.015  -7.604  -7.257  1.00 70.29           H  
ATOM   3059  HD3 ARG A 191     -13.579  -8.723  -8.499  1.00 70.29           H  
ATOM   3060  NE  ARG A 191     -11.794  -9.291  -7.470  1.00 70.29           N  
ATOM   3061  HE  ARG A 191     -10.809  -9.117  -7.608  1.00 70.29           H  
ATOM   3062  NH1 ARG A 191     -13.359 -10.425  -6.241  1.00 70.29           N  
ATOM   3063 HH11 ARG A 191     -14.022  -9.690  -6.439  1.00 70.29           H  
ATOM   3064 HH12 ARG A 191     -13.556 -11.084  -5.501  1.00 70.29           H  
ATOM   3065  NH2 ARG A 191     -11.248 -11.130  -6.227  1.00 70.29           N  
ATOM   3066 HH21 ARG A 191     -11.485 -11.766  -5.479  1.00 70.29           H  
ATOM   3067 HH22 ARG A 191     -10.282 -11.039  -6.505  1.00 70.29           H  
ATOM   3068  CZ  ARG A 191     -12.135 -10.275  -6.655  1.00 70.29           C  
ATOM   3069  N   LEU A 192     -12.522  -2.881  -9.772  1.00 73.01           N  
ATOM   3070  H   LEU A 192     -11.666  -2.859  -9.235  1.00 73.01           H  
ATOM   3071  CA  LEU A 192     -13.332  -1.677  -9.791  1.00 73.01           C  
ATOM   3072  HA  LEU A 192     -14.376  -1.978  -9.712  1.00 73.01           H  
ATOM   3073  C   LEU A 192     -13.105  -0.900 -11.081  1.00 73.01           C  
ATOM   3074  CB  LEU A 192     -13.001  -0.760  -8.617  1.00 73.01           C  
ATOM   3075  HB2 LEU A 192     -11.950  -0.480  -8.701  1.00 73.01           H  
ATOM   3076  HB3 LEU A 192     -13.587   0.156  -8.698  1.00 73.01           H  
ATOM   3077  O   LEU A 192     -11.954  -0.823 -11.538  1.00 73.01           O  
ATOM   3078  CG  LEU A 192     -13.260  -1.385  -7.248  1.00 73.01           C  
ATOM   3079  HG  LEU A 192     -12.777  -2.361  -7.190  1.00 73.01           H  
ATOM   3080  CD1 LEU A 192     -12.621  -0.485  -6.198  1.00 73.01           C  
ATOM   3081 HD11 LEU A 192     -12.285  -1.116  -5.375  1.00 73.01           H  
ATOM   3082 HD12 LEU A 192     -13.324   0.276  -5.861  1.00 73.01           H  
ATOM   3083 HD13 LEU A 192     -11.734   0.012  -6.591  1.00 73.01           H  
ATOM   3084  CD2 LEU A 192     -14.757  -1.569  -6.982  1.00 73.01           C  
ATOM   3085 HD21 LEU A 192     -15.269  -0.612  -7.088  1.00 73.01           H  
ATOM   3086 HD22 LEU A 192     -14.907  -1.938  -5.967  1.00 73.01           H  
ATOM   3087 HD23 LEU A 192     -15.184  -2.286  -7.683  1.00 73.01           H  
ATOM   3088  N   PRO A 193     -14.165  -0.265 -11.608  1.00 70.14           N  
ATOM   3089  CA  PRO A 193     -14.080   0.550 -12.800  1.00 70.14           C  
ATOM   3090  HA  PRO A 193     -13.920  -0.188 -13.587  1.00 70.14           H  
ATOM   3091  C   PRO A 193     -13.021   1.676 -12.728  1.00 70.14           C  
ATOM   3092  CB  PRO A 193     -15.472   1.100 -13.068  1.00 70.14           C  
ATOM   3093  HB2 PRO A 193     -15.613   2.050 -12.553  1.00 70.14           H  
ATOM   3094  HB3 PRO A 193     -15.661   1.217 -14.135  1.00 70.14           H  
ATOM   3095  O   PRO A 193     -12.396   2.060 -13.708  1.00 70.14           O  
ATOM   3096  CG  PRO A 193     -16.364   0.036 -12.446  1.00 70.14           C  
ATOM   3097  HG2 PRO A 193     -17.334   0.443 -12.160  1.00 70.14           H  
ATOM   3098  HG3 PRO A 193     -16.482  -0.796 -13.140  1.00 70.14           H  
ATOM   3099  CD  PRO A 193     -15.563  -0.418 -11.232  1.00 70.14           C  
ATOM   3100  HD2 PRO A 193     -15.785   0.223 -10.379  1.00 70.14           H  
ATOM   3101  HD3 PRO A 193     -15.822  -1.454 -11.014  1.00 70.14           H  
ATOM   3102  N   GLU A 194     -12.786   2.218 -11.544  1.00 74.78           N  
ATOM   3103  H   GLU A 194     -13.437   2.007 -10.801  1.00 74.78           H  
ATOM   3104  CA  GLU A 194     -11.934   3.391 -11.352  1.00 74.78           C  
ATOM   3105  HA  GLU A 194     -11.857   3.947 -12.286  1.00 74.78           H  
ATOM   3106  C   GLU A 194     -10.503   3.006 -10.942  1.00 74.78           C  
ATOM   3107  CB  GLU A 194     -12.593   4.322 -10.323  1.00 74.78           C  
ATOM   3108  HB2 GLU A 194     -11.992   5.230 -10.273  1.00 74.78           H  
ATOM   3109  HB3 GLU A 194     -12.564   3.861  -9.336  1.00 74.78           H  
ATOM   3110  O   GLU A 194      -9.620   3.855 -10.840  1.00 74.78           O  
ATOM   3111  CG  GLU A 194     -14.041   4.738 -10.667  1.00 74.78           C  
ATOM   3112  HG2 GLU A 194     -14.073   5.043 -11.714  1.00 74.78           H  
ATOM   3113  HG3 GLU A 194     -14.282   5.614 -10.065  1.00 74.78           H  
ATOM   3114  CD  GLU A 194     -15.123   3.667 -10.405  1.00 74.78           C  
ATOM   3115  OE1 GLU A 194     -16.264   3.874 -10.872  1.00 74.78           O  
ATOM   3116  OE2 GLU A 194     -14.813   2.620  -9.782  1.00 74.78           O  
ATOM   3117  N   SER A 195     -10.240   1.716 -10.705  1.00 81.45           N  
ATOM   3118  H   SER A 195     -10.983   1.053 -10.874  1.00 81.45           H  
ATOM   3119  CA  SER A 195      -8.989   1.256 -10.089  1.00 81.45           C  
ATOM   3120  HA  SER A 195      -8.897   1.750  -9.122  1.00 81.45           H  
ATOM   3121  C   SER A 195      -7.734   1.612 -10.887  1.00 81.45           C  
ATOM   3122  CB  SER A 195      -9.039  -0.249  -9.837  1.00 81.45           C  
ATOM   3123  HB2 SER A 195      -8.104  -0.562  -9.373  1.00 81.45           H  
ATOM   3124  HB3 SER A 195      -9.854  -0.454  -9.143  1.00 81.45           H  
ATOM   3125  O   SER A 195      -6.723   1.994 -10.295  1.00 81.45           O  
ATOM   3126  OG  SER A 195      -9.233  -0.988 -11.028  1.00 81.45           O  
ATOM   3127  HG  SER A 195     -10.154  -0.936 -11.293  1.00 81.45           H  
ATOM   3128  N   TYR A 196      -7.789   1.534 -12.218  1.00 79.33           N  
ATOM   3129  H   TYR A 196      -8.633   1.170 -12.638  1.00 79.33           H  
ATOM   3130  CA  TYR A 196      -6.655   1.859 -13.088  1.00 79.33           C  
ATOM   3131  HA  TYR A 196      -5.772   1.335 -12.721  1.00 79.33           H  
ATOM   3132  C   TYR A 196      -6.323   3.343 -13.084  1.00 79.33           C  
ATOM   3133  CB  TYR A 196      -6.949   1.395 -14.517  1.00 79.33           C  
ATOM   3134  HB2 TYR A 196      -7.821   1.925 -14.900  1.00 79.33           H  
ATOM   3135  HB3 TYR A 196      -6.100   1.641 -15.156  1.00 79.33           H  
ATOM   3136  O   TYR A 196      -5.154   3.706 -12.990  1.00 79.33           O  
ATOM   3137  CG  TYR A 196      -7.184  -0.091 -14.581  1.00 79.33           C  
ATOM   3138  CD1 TYR A 196      -6.152  -0.960 -14.211  1.00 79.33           C  
ATOM   3139  HD1 TYR A 196      -5.193  -0.546 -13.934  1.00 79.33           H  
ATOM   3140  CD2 TYR A 196      -8.448  -0.600 -14.903  1.00 79.33           C  
ATOM   3141  HD2 TYR A 196      -9.224   0.079 -15.224  1.00 79.33           H  
ATOM   3142  CE1 TYR A 196      -6.375  -2.349 -14.181  1.00 79.33           C  
ATOM   3143  HE1 TYR A 196      -5.599  -3.029 -13.863  1.00 79.33           H  
ATOM   3144  CE2 TYR A 196      -8.689  -1.984 -14.836  1.00 79.33           C  
ATOM   3145  HE2 TYR A 196      -9.660  -2.386 -15.083  1.00 79.33           H  
ATOM   3146  OH  TYR A 196      -7.847  -4.198 -14.529  1.00 79.33           O  
ATOM   3147  HH  TYR A 196      -7.025  -4.671 -14.672  1.00 79.33           H  
ATOM   3148  CZ  TYR A 196      -7.642  -2.860 -14.504  1.00 79.33           C  
ATOM   3149  N   GLU A 197      -7.347   4.189 -13.133  1.00 82.43           N  
ATOM   3150  H   GLU A 197      -8.284   3.814 -13.151  1.00 82.43           H  
ATOM   3151  CA  GLU A 197      -7.209   5.641 -13.079  1.00 82.43           C  
ATOM   3152  HA  GLU A 197      -6.511   5.967 -13.851  1.00 82.43           H  
ATOM   3153  C   GLU A 197      -6.640   6.075 -11.720  1.00 82.43           C  
ATOM   3154  CB  GLU A 197      -8.594   6.227 -13.397  1.00 82.43           C  
ATOM   3155  HB2 GLU A 197      -9.310   5.928 -12.632  1.00 82.43           H  
ATOM   3156  HB3 GLU A 197      -8.928   5.796 -14.340  1.00 82.43           H  
ATOM   3157  O   GLU A 197      -5.683   6.852 -11.650  1.00 82.43           O  
ATOM   3158  CG  GLU A 197      -8.613   7.745 -13.567  1.00 82.43           C  
ATOM   3159  HG2 GLU A 197      -7.820   8.033 -14.257  1.00 82.43           H  
ATOM   3160  HG3 GLU A 197      -9.565   8.029 -14.016  1.00 82.43           H  
ATOM   3161  CD  GLU A 197      -8.463   8.482 -12.239  1.00 82.43           C  
ATOM   3162  OE1 GLU A 197      -7.610   9.397 -12.195  1.00 82.43           O  
ATOM   3163  OE2 GLU A 197      -9.180   8.154 -11.270  1.00 82.43           O  
ATOM   3164  N   ILE A 198      -7.123   5.467 -10.633  1.00 88.10           N  
ATOM   3165  H   ILE A 198      -7.948   4.895 -10.745  1.00 88.10           H  
ATOM   3166  CA  ILE A 198      -6.599   5.697  -9.287  1.00 88.10           C  
ATOM   3167  HA  ILE A 198      -6.661   6.765  -9.077  1.00 88.10           H  
ATOM   3168  C   ILE A 198      -5.121   5.293  -9.193  1.00 88.10           C  
ATOM   3169  CB  ILE A 198      -7.464   4.950  -8.252  1.00 88.10           C  
ATOM   3170  HB  ILE A 198      -7.550   3.913  -8.576  1.00 88.10           H  
ATOM   3171  O   ILE A 198      -4.336   6.032  -8.596  1.00 88.10           O  
ATOM   3172  CG1 ILE A 198      -8.878   5.563  -8.163  1.00 88.10           C  
ATOM   3173 HG12 ILE A 198      -9.274   5.735  -9.164  1.00 88.10           H  
ATOM   3174 HG13 ILE A 198      -8.832   6.532  -7.668  1.00 88.10           H  
ATOM   3175  CG2 ILE A 198      -6.805   4.986  -6.861  1.00 88.10           C  
ATOM   3176 HG21 ILE A 198      -6.661   6.024  -6.559  1.00 88.10           H  
ATOM   3177 HG22 ILE A 198      -7.425   4.483  -6.119  1.00 88.10           H  
ATOM   3178 HG23 ILE A 198      -5.840   4.480  -6.897  1.00 88.10           H  
ATOM   3179  CD1 ILE A 198      -9.874   4.663  -7.421  1.00 88.10           C  
ATOM   3180 HD11 ILE A 198      -9.876   3.665  -7.859  1.00 88.10           H  
ATOM   3181 HD12 ILE A 198      -9.627   4.599  -6.361  1.00 88.10           H  
ATOM   3182 HD13 ILE A 198     -10.874   5.085  -7.521  1.00 88.10           H  
ATOM   3183  N   ILE A 199      -4.717   4.147  -9.755  1.00 89.00           N  
ATOM   3184  H   ILE A 199      -5.407   3.574 -10.220  1.00 89.00           H  
ATOM   3185  CA  ILE A 199      -3.309   3.712  -9.746  1.00 89.00           C  
ATOM   3186  HA  ILE A 199      -2.929   3.800  -8.728  1.00 89.00           H  
ATOM   3187  C   ILE A 199      -2.454   4.639 -10.608  1.00 89.00           C  
ATOM   3188  CB  ILE A 199      -3.160   2.234 -10.177  1.00 89.00           C  
ATOM   3189  HB  ILE A 199      -3.714   2.082 -11.103  1.00 89.00           H  
ATOM   3190  O   ILE A 199      -1.394   5.057 -10.148  1.00 89.00           O  
ATOM   3191  CG1 ILE A 199      -3.744   1.332  -9.074  1.00 89.00           C  
ATOM   3192 HG12 ILE A 199      -3.111   1.375  -8.188  1.00 89.00           H  
ATOM   3193 HG13 ILE A 199      -4.725   1.714  -8.791  1.00 89.00           H  
ATOM   3194  CG2 ILE A 199      -1.685   1.843 -10.415  1.00 89.00           C  
ATOM   3195 HG21 ILE A 199      -1.247   2.467 -11.195  1.00 89.00           H  
ATOM   3196 HG22 ILE A 199      -1.607   0.810 -10.753  1.00 89.00           H  
ATOM   3197 HG23 ILE A 199      -1.103   1.972  -9.503  1.00 89.00           H  
ATOM   3198  CD1 ILE A 199      -3.907  -0.129  -9.500  1.00 89.00           C  
ATOM   3199 HD11 ILE A 199      -4.506  -0.183 -10.409  1.00 89.00           H  
ATOM   3200 HD12 ILE A 199      -2.936  -0.595  -9.670  1.00 89.00           H  
ATOM   3201 HD13 ILE A 199      -4.412  -0.675  -8.703  1.00 89.00           H  
ATOM   3202  N   LEU A 200      -2.907   4.992 -11.813  1.00 86.18           N  
ATOM   3203  H   LEU A 200      -3.794   4.620 -12.123  1.00 86.18           H  
ATOM   3204  CA  LEU A 200      -2.182   5.864 -12.735  1.00 86.18           C  
ATOM   3205  HA  LEU A 200      -1.213   5.411 -12.945  1.00 86.18           H  
ATOM   3206  C   LEU A 200      -1.939   7.244 -12.122  1.00 86.18           C  
ATOM   3207  CB  LEU A 200      -2.982   5.981 -14.044  1.00 86.18           C  
ATOM   3208  HB2 LEU A 200      -3.974   6.371 -13.815  1.00 86.18           H  
ATOM   3209  HB3 LEU A 200      -3.114   4.985 -14.468  1.00 86.18           H  
ATOM   3210  O   LEU A 200      -0.798   7.699 -12.055  1.00 86.18           O  
ATOM   3211  CG  LEU A 200      -2.336   6.892 -15.104  1.00 86.18           C  
ATOM   3212  HG  LEU A 200      -2.251   7.904 -14.710  1.00 86.18           H  
ATOM   3213  CD1 LEU A 200      -0.941   6.415 -15.515  1.00 86.18           C  
ATOM   3214 HD11 LEU A 200      -0.570   7.028 -16.337  1.00 86.18           H  
ATOM   3215 HD12 LEU A 200      -0.985   5.375 -15.838  1.00 86.18           H  
ATOM   3216 HD13 LEU A 200      -0.251   6.505 -14.676  1.00 86.18           H  
ATOM   3217  CD2 LEU A 200      -3.227   6.948 -16.342  1.00 86.18           C  
ATOM   3218 HD21 LEU A 200      -4.212   7.327 -16.069  1.00 86.18           H  
ATOM   3219 HD22 LEU A 200      -3.338   5.952 -16.770  1.00 86.18           H  
ATOM   3220 HD23 LEU A 200      -2.792   7.613 -17.087  1.00 86.18           H  
ATOM   3221  N   SER A 201      -2.992   7.887 -11.615  1.00 88.43           N  
ATOM   3222  H   SER A 201      -3.907   7.468 -11.700  1.00 88.43           H  
ATOM   3223  CA  SER A 201      -2.874   9.180 -10.936  1.00 88.43           C  
ATOM   3224  HA  SER A 201      -2.358   9.874 -11.599  1.00 88.43           H  
ATOM   3225  C   SER A 201      -2.040   9.067  -9.657  1.00 88.43           C  
ATOM   3226  CB  SER A 201      -4.263   9.761 -10.641  1.00 88.43           C  
ATOM   3227  HB2 SER A 201      -4.143  10.740 -10.177  1.00 88.43           H  
ATOM   3228  HB3 SER A 201      -4.809   9.890 -11.575  1.00 88.43           H  
ATOM   3229  O   SER A 201      -1.262   9.962  -9.334  1.00 88.43           O  
ATOM   3230  OG  SER A 201      -5.008   8.922  -9.778  1.00 88.43           O  
ATOM   3231  HG  SER A 201      -5.564   8.399 -10.359  1.00 88.43           H  
ATOM   3232  N   SER A 202      -2.117   7.937  -8.944  1.00 91.64           N  
ATOM   3233  H   SER A 202      -2.789   7.239  -9.229  1.00 91.64           H  
ATOM   3234  CA  SER A 202      -1.276   7.689  -7.767  1.00 91.64           C  
ATOM   3235  HA  SER A 202      -1.282   8.600  -7.169  1.00 91.64           H  
ATOM   3236  C   SER A 202       0.187   7.386  -8.106  1.00 91.64           C  
ATOM   3237  CB  SER A 202      -1.845   6.586  -6.878  1.00 91.64           C  
ATOM   3238  HB2 SER A 202      -1.198   6.458  -6.010  1.00 91.64           H  
ATOM   3239  HB3 SER A 202      -1.893   5.648  -7.432  1.00 91.64           H  
ATOM   3240  O   SER A 202       1.043   7.546  -7.238  1.00 91.64           O  
ATOM   3241  OG  SER A 202      -3.134   6.946  -6.432  1.00 91.64           O  
ATOM   3242  HG  SER A 202      -3.708   6.728  -7.170  1.00 91.64           H  
ATOM   3243  N   ALA A 203       0.499   6.992  -9.342  1.00 89.86           N  
ATOM   3244  H   ALA A 203      -0.255   6.803  -9.988  1.00 89.86           H  
ATOM   3245  CA  ALA A 203       1.859   6.760  -9.825  1.00 89.86           C  
ATOM   3246  HA  ALA A 203       2.445   6.322  -9.018  1.00 89.86           H  
ATOM   3247  C   ALA A 203       2.578   8.056 -10.259  1.00 89.86           C  
ATOM   3248  CB  ALA A 203       1.806   5.723 -10.953  1.00 89.86           C  
ATOM   3249  HB1 ALA A 203       1.241   6.112 -11.800  1.00 89.86           H  
ATOM   3250  HB2 ALA A 203       2.819   5.494 -11.282  1.00 89.86           H  
ATOM   3251  HB3 ALA A 203       1.333   4.808 -10.597  1.00 89.86           H  
ATOM   3252  O   ALA A 203       3.796   8.054 -10.430  1.00 89.86           O  
ATOM   3253  N   GLN A 204       1.860   9.174 -10.403  1.00 89.57           N  
ATOM   3254  H   GLN A 204       0.861   9.129 -10.263  1.00 89.57           H  
ATOM   3255  CA  GLN A 204       2.433  10.474 -10.769  1.00 89.57           C  
ATOM   3256  HA  GLN A 204       3.308  10.320 -11.402  1.00 89.57           H  
ATOM   3257  C   GLN A 204       2.861  11.259  -9.528  1.00 89.57           C  
ATOM   3258  CB  GLN A 204       1.403  11.283 -11.563  1.00 89.57           C  
ATOM   3259  HB2 GLN A 204       1.799  12.284 -11.735  1.00 89.57           H  
ATOM   3260  HB3 GLN A 204       0.489  11.373 -10.975  1.00 89.57           H  
ATOM   3261  O   GLN A 204       2.065  11.436  -8.614  1.00 89.57           O  
ATOM   3262  CG  GLN A 204       1.075  10.646 -12.920  1.00 89.57           C  
ATOM   3263  HG2 GLN A 204       0.716   9.626 -12.778  1.00 89.57           H  
ATOM   3264  HG3 GLN A 204       1.979  10.607 -13.528  1.00 89.57           H  
ATOM   3265  CD  GLN A 204       0.006  11.419 -13.683  1.00 89.57           C  
ATOM   3266  NE2 GLN A 204      -0.335  10.996 -14.879  1.00 89.57           N  
ATOM   3267 HE21 GLN A 204      -1.069  11.522 -15.332  1.00 89.57           H  
ATOM   3268 HE22 GLN A 204       0.055  10.148 -15.264  1.00 89.57           H  
ATOM   3269  OE1 GLN A 204      -0.539  12.412 -13.237  1.00 89.57           O  
ATOM   3270  N   ILE A 205       4.100  11.754  -9.477  1.00 91.93           N  
ATOM   3271  H   ILE A 205       4.707  11.620 -10.273  1.00 91.93           H  
ATOM   3272  CA  ILE A 205       4.591  12.566  -8.348  1.00 91.93           C  
ATOM   3273  HA  ILE A 205       4.088  12.252  -7.434  1.00 91.93           H  
ATOM   3274  C   ILE A 205       4.247  14.040  -8.591  1.00 91.93           C  
ATOM   3275  CB  ILE A 205       6.110  12.367  -8.131  1.00 91.93           C  
ATOM   3276  HB  ILE A 205       6.629  12.671  -9.039  1.00 91.93           H  
ATOM   3277  O   ILE A 205       4.775  14.646  -9.526  1.00 91.93           O  
ATOM   3278  CG1 ILE A 205       6.444  10.885  -7.848  1.00 91.93           C  
ATOM   3279 HG12 ILE A 205       6.007  10.601  -6.891  1.00 91.93           H  
ATOM   3280 HG13 ILE A 205       6.008  10.261  -8.628  1.00 91.93           H  
ATOM   3281  CG2 ILE A 205       6.608  13.244  -6.964  1.00 91.93           C  
ATOM   3282 HG21 ILE A 205       6.082  12.971  -6.049  1.00 91.93           H  
ATOM   3283 HG22 ILE A 205       6.423  14.299  -7.170  1.00 91.93           H  
ATOM   3284 HG23 ILE A 205       7.680  13.118  -6.813  1.00 91.93           H  
ATOM   3285  CD1 ILE A 205       7.942  10.559  -7.815  1.00 91.93           C  
ATOM   3286 HD11 ILE A 205       8.069   9.479  -7.746  1.00 91.93           H  
ATOM   3287 HD12 ILE A 205       8.417  11.016  -6.946  1.00 91.93           H  
ATOM   3288 HD13 ILE A 205       8.421  10.915  -8.727  1.00 91.93           H  
ATOM   3289  N   THR A 206       3.423  14.625  -7.725  1.00 92.57           N  
ATOM   3290  H   THR A 206       3.033  14.077  -6.971  1.00 92.57           H  
ATOM   3291  CA  THR A 206       3.068  16.057  -7.738  1.00 92.57           C  
ATOM   3292  HA  THR A 206       2.941  16.389  -8.768  1.00 92.57           H  
ATOM   3293  C   THR A 206       4.159  16.922  -7.099  1.00 92.57           C  
ATOM   3294  CB  THR A 206       1.743  16.291  -7.002  1.00 92.57           C  
ATOM   3295  HB  THR A 206       1.482  17.348  -7.045  1.00 92.57           H  
ATOM   3296  O   THR A 206       5.087  16.418  -6.448  1.00 92.57           O  
ATOM   3297  CG2 THR A 206       0.604  15.478  -7.615  1.00 92.57           C  
ATOM   3298 HG21 THR A 206       0.565  15.644  -8.692  1.00 92.57           H  
ATOM   3299 HG22 THR A 206       0.729  14.415  -7.411  1.00 92.57           H  
ATOM   3300 HG23 THR A 206      -0.340  15.810  -7.182  1.00 92.57           H  
ATOM   3301  OG1 THR A 206       1.945  15.916  -5.661  1.00 92.57           O  
ATOM   3302  HG1 THR A 206       1.088  15.708  -5.282  1.00 92.57           H  
ATOM   3303  N   LEU A 207       4.069  18.248  -7.253  1.00 95.35           N  
ATOM   3304  H   LEU A 207       3.249  18.648  -7.685  1.00 95.35           H  
ATOM   3305  CA  LEU A 207       4.989  19.158  -6.570  1.00 95.35           C  
ATOM   3306  HA  LEU A 207       6.005  18.818  -6.771  1.00 95.35           H  
ATOM   3307  C   LEU A 207       4.774  19.112  -5.053  1.00 95.35           C  
ATOM   3308  CB  LEU A 207       4.812  20.576  -7.126  1.00 95.35           C  
ATOM   3309  HB2 LEU A 207       4.902  20.542  -8.211  1.00 95.35           H  
ATOM   3310  HB3 LEU A 207       3.807  20.924  -6.885  1.00 95.35           H  
ATOM   3311  O   LEU A 207       5.748  19.073  -4.301  1.00 95.35           O  
ATOM   3312  CG  LEU A 207       5.810  21.599  -6.564  1.00 95.35           C  
ATOM   3313  HG  LEU A 207       5.699  21.683  -5.483  1.00 95.35           H  
ATOM   3314  CD1 LEU A 207       7.262  21.242  -6.885  1.00 95.35           C  
ATOM   3315 HD11 LEU A 207       7.553  20.350  -6.330  1.00 95.35           H  
ATOM   3316 HD12 LEU A 207       7.905  22.064  -6.570  1.00 95.35           H  
ATOM   3317 HD13 LEU A 207       7.379  21.070  -7.955  1.00 95.35           H  
ATOM   3318  CD2 LEU A 207       5.514  22.957  -7.189  1.00 95.35           C  
ATOM   3319 HD21 LEU A 207       6.237  23.700  -6.851  1.00 95.35           H  
ATOM   3320 HD22 LEU A 207       5.558  22.878  -8.275  1.00 95.35           H  
ATOM   3321 HD23 LEU A 207       4.514  23.270  -6.890  1.00 95.35           H  
ATOM   3322  N   LYS A 208       3.518  19.046  -4.606  1.00 95.61           N  
ATOM   3323  H   LYS A 208       2.776  19.193  -5.275  1.00 95.61           H  
ATOM   3324  CA  LYS A 208       3.125  18.853  -3.211  1.00 95.61           C  
ATOM   3325  HA  LYS A 208       3.460  19.711  -2.629  1.00 95.61           H  
ATOM   3326  C   LYS A 208       3.765  17.611  -2.615  1.00 95.61           C  
ATOM   3327  CB  LYS A 208       1.596  18.764  -3.150  1.00 95.61           C  
ATOM   3328  HB2 LYS A 208       1.254  17.982  -3.828  1.00 95.61           H  
ATOM   3329  HB3 LYS A 208       1.179  19.713  -3.486  1.00 95.61           H  
ATOM   3330  O   LYS A 208       4.367  17.711  -1.548  1.00 95.61           O  
ATOM   3331  CG  LYS A 208       1.063  18.480  -1.744  1.00 95.61           C  
ATOM   3332  HG2 LYS A 208       1.474  17.549  -1.352  1.00 95.61           H  
ATOM   3333  HG3 LYS A 208       1.331  19.302  -1.080  1.00 95.61           H  
ATOM   3334  CD  LYS A 208      -0.454  18.348  -1.821  1.00 95.61           C  
ATOM   3335  HD2 LYS A 208      -0.872  19.232  -2.303  1.00 95.61           H  
ATOM   3336  HD3 LYS A 208      -0.700  17.473  -2.422  1.00 95.61           H  
ATOM   3337  CE  LYS A 208      -1.040  18.204  -0.420  1.00 95.61           C  
ATOM   3338  HE2 LYS A 208      -0.808  19.102   0.152  1.00 95.61           H  
ATOM   3339  HE3 LYS A 208      -0.573  17.350   0.070  1.00 95.61           H  
ATOM   3340  NZ  LYS A 208      -2.502  18.014  -0.519  1.00 95.61           N  
ATOM   3341  HZ1 LYS A 208      -2.915  17.894   0.395  1.00 95.61           H  
ATOM   3342  HZ2 LYS A 208      -2.695  17.210  -1.098  1.00 95.61           H  
ATOM   3343  HZ3 LYS A 208      -2.917  18.816  -0.972  1.00 95.61           H  
ATOM   3344  N   GLU A 209       3.675  16.463  -3.286  1.00 94.20           N  
ATOM   3345  H   GLU A 209       3.133  16.439  -4.138  1.00 94.20           H  
ATOM   3346  CA  GLU A 209       4.305  15.225  -2.823  1.00 94.20           C  
ATOM   3347  HA  GLU A 209       3.957  15.007  -1.813  1.00 94.20           H  
ATOM   3348  C   GLU A 209       5.828  15.369  -2.765  1.00 94.20           C  
ATOM   3349  CB  GLU A 209       3.894  14.055  -3.725  1.00 94.20           C  
ATOM   3350  HB2 GLU A 209       2.806  13.993  -3.743  1.00 94.20           H  
ATOM   3351  HB3 GLU A 209       4.258  14.235  -4.737  1.00 94.20           H  
ATOM   3352  O   GLU A 209       6.448  14.969  -1.781  1.00 94.20           O  
ATOM   3353  CG  GLU A 209       4.459  12.721  -3.206  1.00 94.20           C  
ATOM   3354  HG2 GLU A 209       5.545  12.797  -3.150  1.00 94.20           H  
ATOM   3355  HG3 GLU A 209       4.072  12.534  -2.204  1.00 94.20           H  
ATOM   3356  CD  GLU A 209       4.126  11.535  -4.114  1.00 94.20           C  
ATOM   3357  OE1 GLU A 209       4.744  10.457  -3.955  1.00 94.20           O  
ATOM   3358  OE2 GLU A 209       3.290  11.683  -5.027  1.00 94.20           O  
ATOM   3359  N   ARG A 210       6.445  16.003  -3.769  1.00 94.74           N  
ATOM   3360  H   ARG A 210       5.886  16.302  -4.554  1.00 94.74           H  
ATOM   3361  CA  ARG A 210       7.896  16.233  -3.779  1.00 94.74           C  
ATOM   3362  HA  ARG A 210       8.388  15.267  -3.671  1.00 94.74           H  
ATOM   3363  C   ARG A 210       8.347  17.080  -2.586  1.00 94.74           C  
ATOM   3364  CB  ARG A 210       8.290  16.852  -5.125  1.00 94.74           C  
ATOM   3365  HB2 ARG A 210       7.926  17.878  -5.183  1.00 94.74           H  
ATOM   3366  HB3 ARG A 210       7.814  16.275  -5.917  1.00 94.74           H  
ATOM   3367  O   ARG A 210       9.279  16.694  -1.885  1.00 94.74           O  
ATOM   3368  CG  ARG A 210       9.811  16.836  -5.337  1.00 94.74           C  
ATOM   3369  HG2 ARG A 210      10.291  17.437  -4.564  1.00 94.74           H  
ATOM   3370  HG3 ARG A 210      10.182  15.814  -5.258  1.00 94.74           H  
ATOM   3371  CD  ARG A 210      10.195  17.412  -6.706  1.00 94.74           C  
ATOM   3372  HD2 ARG A 210      11.282  17.428  -6.776  1.00 94.74           H  
ATOM   3373  HD3 ARG A 210       9.826  18.435  -6.769  1.00 94.74           H  
ATOM   3374  NE  ARG A 210       9.642  16.610  -7.817  1.00 94.74           N  
ATOM   3375  HE  ARG A 210       9.100  15.796  -7.563  1.00 94.74           H  
ATOM   3376  NH1 ARG A 210      10.385  17.920  -9.548  1.00 94.74           N  
ATOM   3377 HH11 ARG A 210      10.489  18.082 -10.539  1.00 94.74           H  
ATOM   3378 HH12 ARG A 210      10.882  18.496  -8.884  1.00 94.74           H  
ATOM   3379  NH2 ARG A 210       9.168  16.097  -9.982  1.00 94.74           N  
ATOM   3380 HH21 ARG A 210       8.578  15.337  -9.675  1.00 94.74           H  
ATOM   3381 HH22 ARG A 210       9.225  16.303 -10.969  1.00 94.74           H  
ATOM   3382  CZ  ARG A 210       9.735  16.879  -9.107  1.00 94.74           C  
ATOM   3383  N   VAL A 211       7.665  18.194  -2.322  1.00 97.26           N  
ATOM   3384  H   VAL A 211       6.902  18.429  -2.940  1.00 97.26           H  
ATOM   3385  CA  VAL A 211       7.936  19.070  -1.169  1.00 97.26           C  
ATOM   3386  HA  VAL A 211       8.990  19.349  -1.172  1.00 97.26           H  
ATOM   3387  C   VAL A 211       7.671  18.338   0.149  1.00 97.26           C  
ATOM   3388  CB  VAL A 211       7.093  20.357  -1.270  1.00 97.26           C  
ATOM   3389  HB  VAL A 211       6.048  20.085  -1.415  1.00 97.26           H  
ATOM   3390  O   VAL A 211       8.485  18.411   1.069  1.00 97.26           O  
ATOM   3391  CG1 VAL A 211       7.188  21.238  -0.014  1.00 97.26           C  
ATOM   3392 HG11 VAL A 211       8.227  21.391   0.275  1.00 97.26           H  
ATOM   3393 HG12 VAL A 211       6.682  20.753   0.822  1.00 97.26           H  
ATOM   3394 HG13 VAL A 211       6.704  22.198  -0.190  1.00 97.26           H  
ATOM   3395  CG2 VAL A 211       7.538  21.207  -2.467  1.00 97.26           C  
ATOM   3396 HG21 VAL A 211       7.461  20.640  -3.395  1.00 97.26           H  
ATOM   3397 HG22 VAL A 211       8.572  21.528  -2.346  1.00 97.26           H  
ATOM   3398 HG23 VAL A 211       6.892  22.081  -2.549  1.00 97.26           H  
ATOM   3399  N   TYR A 212       6.572  17.585   0.234  1.00 96.62           N  
ATOM   3400  H   TYR A 212       5.939  17.561  -0.553  1.00 96.62           H  
ATOM   3401  CA  TYR A 212       6.226  16.783   1.406  1.00 96.62           C  
ATOM   3402  HA  TYR A 212       6.146  17.439   2.273  1.00 96.62           H  
ATOM   3403  C   TYR A 212       7.306  15.743   1.720  1.00 96.62           C  
ATOM   3404  CB  TYR A 212       4.865  16.111   1.176  1.00 96.62           C  
ATOM   3405  HB2 TYR A 212       4.115  16.878   0.984  1.00 96.62           H  
ATOM   3406  HB3 TYR A 212       4.920  15.482   0.288  1.00 96.62           H  
ATOM   3407  O   TYR A 212       7.689  15.597   2.880  1.00 96.62           O  
ATOM   3408  CG  TYR A 212       4.401  15.255   2.336  1.00 96.62           C  
ATOM   3409  CD1 TYR A 212       4.859  13.928   2.445  1.00 96.62           C  
ATOM   3410  HD1 TYR A 212       5.512  13.512   1.692  1.00 96.62           H  
ATOM   3411  CD2 TYR A 212       3.531  15.783   3.309  1.00 96.62           C  
ATOM   3412  HD2 TYR A 212       3.169  16.798   3.230  1.00 96.62           H  
ATOM   3413  CE1 TYR A 212       4.486  13.143   3.548  1.00 96.62           C  
ATOM   3414  HE1 TYR A 212       4.868  12.137   3.642  1.00 96.62           H  
ATOM   3415  CE2 TYR A 212       3.124  14.986   4.395  1.00 96.62           C  
ATOM   3416  HE2 TYR A 212       2.448  15.381   5.139  1.00 96.62           H  
ATOM   3417  OH  TYR A 212       3.247  12.895   5.570  1.00 96.62           O  
ATOM   3418  HH  TYR A 212       3.720  12.060   5.541  1.00 96.62           H  
ATOM   3419  CZ  TYR A 212       3.623  13.674   4.526  1.00 96.62           C  
ATOM   3420  N   ASN A 213       7.827  15.049   0.705  1.00 94.05           N  
ATOM   3421  H   ASN A 213       7.428  15.179  -0.214  1.00 94.05           H  
ATOM   3422  CA  ASN A 213       8.861  14.027   0.864  1.00 94.05           C  
ATOM   3423  HA  ASN A 213       8.548  13.329   1.640  1.00 94.05           H  
ATOM   3424  C   ASN A 213      10.193  14.626   1.334  1.00 94.05           C  
ATOM   3425  CB  ASN A 213       9.008  13.248  -0.456  1.00 94.05           C  
ATOM   3426  HB2 ASN A 213       9.122  13.947  -1.284  1.00 94.05           H  
ATOM   3427  HB3 ASN A 213       9.902  12.627  -0.405  1.00 94.05           H  
ATOM   3428  O   ASN A 213      10.822  14.054   2.221  1.00 94.05           O  
ATOM   3429  CG  ASN A 213       7.832  12.323  -0.736  1.00 94.05           C  
ATOM   3430  ND2 ASN A 213       7.706  11.843  -1.951  1.00 94.05           N  
ATOM   3431 HD21 ASN A 213       6.874  11.300  -2.135  1.00 94.05           H  
ATOM   3432 HD22 ASN A 213       8.327  12.138  -2.691  1.00 94.05           H  
ATOM   3433  OD1 ASN A 213       7.039  11.995   0.132  1.00 94.05           O  
ATOM   3434  N   ILE A 214      10.581  15.799   0.816  1.00 95.40           N  
ATOM   3435  H   ILE A 214      10.026  16.201   0.075  1.00 95.40           H  
ATOM   3436  CA  ILE A 214      11.774  16.535   1.278  1.00 95.40           C  
ATOM   3437  HA  ILE A 214      12.650  15.893   1.185  1.00 95.40           H  
ATOM   3438  C   ILE A 214      11.647  16.903   2.760  1.00 95.40           C  
ATOM   3439  CB  ILE A 214      11.991  17.801   0.412  1.00 95.40           C  
ATOM   3440  HB  ILE A 214      11.052  18.353   0.366  1.00 95.40           H  
ATOM   3441  O   ILE A 214      12.573  16.714   3.543  1.00 95.40           O  
ATOM   3442  CG1 ILE A 214      12.404  17.402  -1.021  1.00 95.40           C  
ATOM   3443 HG12 ILE A 214      11.788  16.573  -1.370  1.00 95.40           H  
ATOM   3444 HG13 ILE A 214      13.437  17.055  -1.018  1.00 95.40           H  
ATOM   3445  CG2 ILE A 214      13.063  18.731   1.013  1.00 95.40           C  
ATOM   3446 HG21 ILE A 214      13.240  19.591   0.367  1.00 95.40           H  
ATOM   3447 HG22 ILE A 214      13.999  18.186   1.138  1.00 95.40           H  
ATOM   3448 HG23 ILE A 214      12.746  19.118   1.981  1.00 95.40           H  
ATOM   3449  CD1 ILE A 214      12.258  18.541  -2.036  1.00 95.40           C  
ATOM   3450 HD11 ILE A 214      12.482  18.151  -3.028  1.00 95.40           H  
ATOM   3451 HD12 ILE A 214      11.236  18.921  -2.029  1.00 95.40           H  
ATOM   3452 HD13 ILE A 214      12.950  19.354  -1.816  1.00 95.40           H  
ATOM   3453  N   ILE A 215      10.487  17.411   3.175  1.00 96.68           N  
ATOM   3454  H   ILE A 215       9.758  17.581   2.497  1.00 96.68           H  
ATOM   3455  CA  ILE A 215      10.276  17.785   4.578  1.00 96.68           C  
ATOM   3456  HA  ILE A 215      11.135  18.366   4.912  1.00 96.68           H  
ATOM   3457  C   ILE A 215      10.223  16.527   5.460  1.00 96.68           C  
ATOM   3458  CB  ILE A 215       9.026  18.679   4.705  1.00 96.68           C  
ATOM   3459  HB  ILE A 215       8.177  18.152   4.269  1.00 96.68           H  
ATOM   3460  O   ILE A 215      10.810  16.503   6.540  1.00 96.68           O  
ATOM   3461  CG1 ILE A 215       9.248  20.009   3.939  1.00 96.68           C  
ATOM   3462 HG12 ILE A 215       9.723  19.818   2.977  1.00 96.68           H  
ATOM   3463 HG13 ILE A 215       9.921  20.652   4.507  1.00 96.68           H  
ATOM   3464  CG2 ILE A 215       8.719  18.974   6.185  1.00 96.68           C  
ATOM   3465 HG21 ILE A 215       7.839  19.612   6.271  1.00 96.68           H  
ATOM   3466 HG22 ILE A 215       9.570  19.470   6.653  1.00 96.68           H  
ATOM   3467 HG23 ILE A 215       8.508  18.051   6.725  1.00 96.68           H  
ATOM   3468  CD1 ILE A 215       7.953  20.769   3.643  1.00 96.68           C  
ATOM   3469 HD11 ILE A 215       7.266  20.113   3.109  1.00 96.68           H  
ATOM   3470 HD12 ILE A 215       8.177  21.631   3.014  1.00 96.68           H  
ATOM   3471 HD13 ILE A 215       7.492  21.122   4.565  1.00 96.68           H  
ATOM   3472  N   SER A 216       9.569  15.462   4.989  1.00 94.05           N  
ATOM   3473  H   SER A 216       9.121  15.548   4.088  1.00 94.05           H  
ATOM   3474  CA  SER A 216       9.401  14.200   5.723  1.00 94.05           C  
ATOM   3475  HA  SER A 216       9.041  14.428   6.727  1.00 94.05           H  
ATOM   3476  C   SER A 216      10.695  13.402   5.881  1.00 94.05           C  
ATOM   3477  CB  SER A 216       8.357  13.311   5.044  1.00 94.05           C  
ATOM   3478  HB2 SER A 216       8.674  13.072   4.029  1.00 94.05           H  
ATOM   3479  HB3 SER A 216       8.255  12.385   5.610  1.00 94.05           H  
ATOM   3480  O   SER A 216      10.808  12.637   6.837  1.00 94.05           O  
ATOM   3481  OG  SER A 216       7.108  13.966   5.013  1.00 94.05           O  
ATOM   3482  HG  SER A 216       7.126  14.578   4.274  1.00 94.05           H  
ATOM   3483  N   SER A 217      11.687  13.581   5.002  1.00 92.22           N  
ATOM   3484  H   SER A 217      11.539  14.166   4.191  1.00 92.22           H  
ATOM   3485  CA  SER A 217      13.007  12.953   5.155  1.00 92.22           C  
ATOM   3486  HA  SER A 217      12.863  11.899   5.393  1.00 92.22           H  
ATOM   3487  C   SER A 217      13.823  13.571   6.294  1.00 92.22           C  
ATOM   3488  CB  SER A 217      13.790  13.029   3.840  1.00 92.22           C  
ATOM   3489  HB2 SER A 217      13.148  12.704   3.020  1.00 92.22           H  
ATOM   3490  HB3 SER A 217      14.649  12.361   3.892  1.00 92.22           H  
ATOM   3491  O   SER A 217      14.756  12.955   6.807  1.00 92.22           O  
ATOM   3492  OG  SER A 217      14.239  14.344   3.592  1.00 92.22           O  
ATOM   3493  HG  SER A 217      15.187  14.391   3.735  1.00 92.22           H  
ATOM   3494  N   SER A 218      13.506  14.800   6.710  1.00 94.89           N  
ATOM   3495  H   SER A 218      12.761  15.277   6.223  1.00 94.89           H  
ATOM   3496  CA  SER A 218      14.172  15.483   7.825  1.00 94.89           C  
ATOM   3497  HA  SER A 218      14.520  14.745   8.547  1.00 94.89           H  
ATOM   3498  C   SER A 218      13.202  16.422   8.549  1.00 94.89           C  
ATOM   3499  CB  SER A 218      15.403  16.240   7.320  1.00 94.89           C  
ATOM   3500  HB2 SER A 218      15.858  16.786   8.146  1.00 94.89           H  
ATOM   3501  HB3 SER A 218      15.100  16.953   6.554  1.00 94.89           H  
ATOM   3502  O   SER A 218      13.355  17.641   8.480  1.00 94.89           O  
ATOM   3503  OG  SER A 218      16.354  15.340   6.787  1.00 94.89           O  
ATOM   3504  HG  SER A 218      15.994  14.452   6.830  1.00 94.89           H  
ATOM   3505  N   PRO A 219      12.200  15.887   9.266  1.00 92.76           N  
ATOM   3506  CA  PRO A 219      11.113  16.686   9.831  1.00 92.76           C  
ATOM   3507  HA  PRO A 219      10.681  17.317   9.054  1.00 92.76           H  
ATOM   3508  C   PRO A 219      11.577  17.595  10.975  1.00 92.76           C  
ATOM   3509  CB  PRO A 219      10.066  15.665  10.286  1.00 92.76           C  
ATOM   3510  HB2 PRO A 219       9.530  15.990  11.177  1.00 92.76           H  
ATOM   3511  HB3 PRO A 219       9.366  15.484   9.470  1.00 92.76           H  
ATOM   3512  O   PRO A 219      10.991  18.657  11.192  1.00 92.76           O  
ATOM   3513  CG  PRO A 219      10.880  14.395  10.542  1.00 92.76           C  
ATOM   3514  HG2 PRO A 219      10.297  13.492  10.355  1.00 92.76           H  
ATOM   3515  HG3 PRO A 219      11.278  14.405  11.556  1.00 92.76           H  
ATOM   3516  CD  PRO A 219      12.017  14.474   9.539  1.00 92.76           C  
ATOM   3517  HD2 PRO A 219      12.916  14.021   9.956  1.00 92.76           H  
ATOM   3518  HD3 PRO A 219      11.728  13.962   8.622  1.00 92.76           H  
ATOM   3519  N   SER A 220      12.650  17.210  11.677  1.00 94.03           N  
ATOM   3520  H   SER A 220      13.086  16.327  11.455  1.00 94.03           H  
ATOM   3521  CA  SER A 220      13.278  18.013  12.729  1.00 94.03           C  
ATOM   3522  HA  SER A 220      12.493  18.367  13.399  1.00 94.03           H  
ATOM   3523  C   SER A 220      14.012  19.246  12.203  1.00 94.03           C  
ATOM   3524  CB  SER A 220      14.245  17.158  13.550  1.00 94.03           C  
ATOM   3525  HB2 SER A 220      13.695  16.361  14.049  1.00 94.03           H  
ATOM   3526  HB3 SER A 220      14.722  17.781  14.306  1.00 94.03           H  
ATOM   3527  O   SER A 220      14.185  20.213  12.943  1.00 94.03           O  
ATOM   3528  OG  SER A 220      15.230  16.595  12.700  1.00 94.03           O  
ATOM   3529  HG  SER A 220      15.959  16.287  13.244  1.00 94.03           H  
ATOM   3530  N   ARG A 221      14.418  19.250  10.925  1.00 95.20           N  
ATOM   3531  H   ARG A 221      14.172  18.464  10.342  1.00 95.20           H  
ATOM   3532  CA  ARG A 221      15.047  20.416  10.303  1.00 95.20           C  
ATOM   3533  HA  ARG A 221      15.854  20.746  10.957  1.00 95.20           H  
ATOM   3534  C   ARG A 221      14.030  21.552  10.210  1.00 95.20           C  
ATOM   3535  CB  ARG A 221      15.653  20.031   8.942  1.00 95.20           C  
ATOM   3536  HB2 ARG A 221      14.865  19.633   8.301  1.00 95.20           H  
ATOM   3537  HB3 ARG A 221      16.396  19.249   9.098  1.00 95.20           H  
ATOM   3538  O   ARG A 221      12.865  21.346   9.861  1.00 95.20           O  
ATOM   3539  CG  ARG A 221      16.311  21.213   8.216  1.00 95.20           C  
ATOM   3540  HG2 ARG A 221      17.057  21.672   8.866  1.00 95.20           H  
ATOM   3541  HG3 ARG A 221      15.550  21.952   7.967  1.00 95.20           H  
ATOM   3542  CD  ARG A 221      16.986  20.760   6.919  1.00 95.20           C  
ATOM   3543  HD2 ARG A 221      17.810  20.089   7.162  1.00 95.20           H  
ATOM   3544  HD3 ARG A 221      16.259  20.213   6.318  1.00 95.20           H  
ATOM   3545  NE  ARG A 221      17.489  21.912   6.149  1.00 95.20           N  
ATOM   3546  HE  ARG A 221      17.318  22.834   6.524  1.00 95.20           H  
ATOM   3547  NH1 ARG A 221      18.287  20.744   4.339  1.00 95.20           N  
ATOM   3548 HH11 ARG A 221      17.839  19.912   4.696  1.00 95.20           H  
ATOM   3549 HH12 ARG A 221      18.717  20.743   3.425  1.00 95.20           H  
ATOM   3550  NH2 ARG A 221      18.517  22.964   4.415  1.00 95.20           N  
ATOM   3551 HH21 ARG A 221      18.954  22.943   3.504  1.00 95.20           H  
ATOM   3552 HH22 ARG A 221      18.301  23.861   4.826  1.00 95.20           H  
ATOM   3553  CZ  ARG A 221      18.094  21.866   4.975  1.00 95.20           C  
ATOM   3554  N   GLN A 222      14.488  22.766  10.502  1.00 94.20           N  
ATOM   3555  H   GLN A 222      15.442  22.860  10.819  1.00 94.20           H  
ATOM   3556  CA  GLN A 222      13.698  23.983  10.324  1.00 94.20           C  
ATOM   3557  HA  GLN A 222      12.658  23.763  10.562  1.00 94.20           H  
ATOM   3558  C   GLN A 222      13.723  24.412   8.855  1.00 94.20           C  
ATOM   3559  CB  GLN A 222      14.186  25.093  11.273  1.00 94.20           C  
ATOM   3560  HB2 GLN A 222      13.603  25.994  11.083  1.00 94.20           H  
ATOM   3561  HB3 GLN A 222      15.228  25.317  11.043  1.00 94.20           H  
ATOM   3562  O   GLN A 222      14.467  25.314   8.477  1.00 94.20           O  
ATOM   3563  CG  GLN A 222      14.090  24.763  12.774  1.00 94.20           C  
ATOM   3564  HG2 GLN A 222      14.664  23.863  12.991  1.00 94.20           H  
ATOM   3565  HG3 GLN A 222      14.554  25.581  13.325  1.00 94.20           H  
ATOM   3566  CD  GLN A 222      12.673  24.578  13.325  1.00 94.20           C  
ATOM   3567  NE2 GLN A 222      12.527  24.510  14.628  1.00 94.20           N  
ATOM   3568 HE21 GLN A 222      13.314  24.587  15.257  1.00 94.20           H  
ATOM   3569 HE22 GLN A 222      11.614  24.326  15.018  1.00 94.20           H  
ATOM   3570  OE1 GLN A 222      11.679  24.442  12.620  1.00 94.20           O  
ATOM   3571  N   TRP A 223      12.952  23.718   8.017  1.00 96.23           N  
ATOM   3572  H   TRP A 223      12.380  22.975   8.392  1.00 96.23           H  
ATOM   3573  CA  TRP A 223      12.876  24.022   6.591  1.00 96.23           C  
ATOM   3574  HA  TRP A 223      13.887  24.049   6.186  1.00 96.23           H  
ATOM   3575  C   TRP A 223      12.240  25.387   6.344  1.00 96.23           C  
ATOM   3576  CB  TRP A 223      12.088  22.947   5.836  1.00 96.23           C  
ATOM   3577  HB2 TRP A 223      11.075  22.878   6.232  1.00 96.23           H  
ATOM   3578  HB3 TRP A 223      11.988  23.273   4.800  1.00 96.23           H  
ATOM   3579  O   TRP A 223      11.172  25.703   6.873  1.00 96.23           O  
ATOM   3580  CG  TRP A 223      12.714  21.593   5.806  1.00 96.23           C  
ATOM   3581  CD1 TRP A 223      12.476  20.564   6.651  1.00 96.23           C  
ATOM   3582  HD1 TRP A 223      11.801  20.583   7.495  1.00 96.23           H  
ATOM   3583  CD2 TRP A 223      13.699  21.106   4.851  1.00 96.23           C  
ATOM   3584  CE2 TRP A 223      13.986  19.742   5.149  1.00 96.23           C  
ATOM   3585  CE3 TRP A 223      14.365  21.686   3.751  1.00 96.23           C  
ATOM   3586  HE3 TRP A 223      14.151  22.712   3.488  1.00 96.23           H  
ATOM   3587  NE1 TRP A 223      13.216  19.468   6.260  1.00 96.23           N  
ATOM   3588  HE1 TRP A 223      13.181  18.588   6.754  1.00 96.23           H  
ATOM   3589  CH2 TRP A 223      15.517  19.588   3.280  1.00 96.23           C  
ATOM   3590  HH2 TRP A 223      16.160  19.001   2.641  1.00 96.23           H  
ATOM   3591  CZ2 TRP A 223      14.882  18.986   4.379  1.00 96.23           C  
ATOM   3592  HZ2 TRP A 223      15.026  17.935   4.584  1.00 96.23           H  
ATOM   3593  CZ3 TRP A 223      15.263  20.937   2.971  1.00 96.23           C  
ATOM   3594  HZ3 TRP A 223      15.725  21.388   2.104  1.00 96.23           H  
ATOM   3595  N   LYS A 224      12.860  26.164   5.463  1.00 96.05           N  
ATOM   3596  H   LYS A 224      13.795  25.905   5.180  1.00 96.05           H  
ATOM   3597  CA  LYS A 224      12.278  27.367   4.870  1.00 96.05           C  
ATOM   3598  HA  LYS A 224      11.387  27.647   5.432  1.00 96.05           H  
ATOM   3599  C   LYS A 224      11.844  27.096   3.433  1.00 96.05           C  
ATOM   3600  CB  LYS A 224      13.292  28.515   4.960  1.00 96.05           C  
ATOM   3601  HB2 LYS A 224      14.196  28.233   4.420  1.00 96.05           H  
ATOM   3602  HB3 LYS A 224      12.875  29.403   4.485  1.00 96.05           H  
ATOM   3603  O   LYS A 224      12.338  26.180   2.777  1.00 96.05           O  
ATOM   3604  CG  LYS A 224      13.653  28.850   6.415  1.00 96.05           C  
ATOM   3605  HG2 LYS A 224      12.757  29.169   6.947  1.00 96.05           H  
ATOM   3606  HG3 LYS A 224      14.067  27.972   6.909  1.00 96.05           H  
ATOM   3607  CD  LYS A 224      14.700  29.965   6.454  1.00 96.05           C  
ATOM   3608  HD2 LYS A 224      15.578  29.636   5.899  1.00 96.05           H  
ATOM   3609  HD3 LYS A 224      14.296  30.862   5.984  1.00 96.05           H  
ATOM   3610  CE  LYS A 224      15.089  30.258   7.905  1.00 96.05           C  
ATOM   3611  HE2 LYS A 224      15.426  29.326   8.359  1.00 96.05           H  
ATOM   3612  HE3 LYS A 224      14.206  30.596   8.448  1.00 96.05           H  
ATOM   3613  NZ  LYS A 224      16.166  31.275   7.972  1.00 96.05           N  
ATOM   3614  HZ1 LYS A 224      16.444  31.445   8.928  1.00 96.05           H  
ATOM   3615  HZ2 LYS A 224      15.868  32.146   7.555  1.00 96.05           H  
ATOM   3616  HZ3 LYS A 224      16.975  30.946   7.464  1.00 96.05           H  
ATOM   3617  N   LEU A 225      10.954  27.949   2.922  1.00 97.37           N  
ATOM   3618  H   LEU A 225      10.558  28.649   3.533  1.00 97.37           H  
ATOM   3619  CA  LEU A 225      10.550  27.922   1.514  1.00 97.37           C  
ATOM   3620  HA  LEU A 225      10.062  26.969   1.312  1.00 97.37           H  
ATOM   3621  C   LEU A 225      11.769  28.028   0.582  1.00 97.37           C  
ATOM   3622  CB  LEU A 225       9.559  29.075   1.257  1.00 97.37           C  
ATOM   3623  HB2 LEU A 225       8.700  28.961   1.918  1.00 97.37           H  
ATOM   3624  HB3 LEU A 225      10.058  30.010   1.511  1.00 97.37           H  
ATOM   3625  O   LEU A 225      11.804  27.336  -0.427  1.00 97.37           O  
ATOM   3626  CG  LEU A 225       9.061  29.170  -0.201  1.00 97.37           C  
ATOM   3627  HG  LEU A 225       9.900  29.136  -0.895  1.00 97.37           H  
ATOM   3628  CD1 LEU A 225       8.076  28.057  -0.548  1.00 97.37           C  
ATOM   3629 HD11 LEU A 225       8.532  27.083  -0.373  1.00 97.37           H  
ATOM   3630 HD12 LEU A 225       7.179  28.165   0.062  1.00 97.37           H  
ATOM   3631 HD13 LEU A 225       7.803  28.129  -1.601  1.00 97.37           H  
ATOM   3632  CD2 LEU A 225       8.340  30.500  -0.420  1.00 97.37           C  
ATOM   3633 HD21 LEU A 225       9.024  31.323  -0.214  1.00 97.37           H  
ATOM   3634 HD22 LEU A 225       8.018  30.569  -1.459  1.00 97.37           H  
ATOM   3635 HD23 LEU A 225       7.475  30.572   0.239  1.00 97.37           H  
ATOM   3636  N   THR A 226      12.753  28.868   0.932  1.00 96.32           N  
ATOM   3637  H   THR A 226      12.686  29.356   1.814  1.00 96.32           H  
ATOM   3638  CA  THR A 226      14.028  29.024   0.208  1.00 96.32           C  
ATOM   3639  HA  THR A 226      13.847  29.344  -0.819  1.00 96.32           H  
ATOM   3640  C   THR A 226      14.783  27.709   0.113  1.00 96.32           C  
ATOM   3641  CB  THR A 226      14.930  30.067   0.892  1.00 96.32           C  
ATOM   3642  HB  THR A 226      15.939  30.010   0.484  1.00 96.32           H  
ATOM   3643  O   THR A 226      15.127  27.292  -0.983  1.00 96.32           O  
ATOM   3644  CG2 THR A 226      14.401  31.488   0.687  1.00 96.32           C  
ATOM   3645 HG21 THR A 226      13.349  31.556   0.966  1.00 96.32           H  
ATOM   3646 HG22 THR A 226      14.538  31.767  -0.357  1.00 96.32           H  
ATOM   3647 HG23 THR A 226      14.983  32.178   1.298  1.00 96.32           H  
ATOM   3648  OG1 THR A 226      14.976  29.848   2.291  1.00 96.32           O  
ATOM   3649  HG1 THR A 226      15.739  29.290   2.460  1.00 96.32           H  
ATOM   3650  N   ASP A 227      14.931  27.006   1.236  1.00 97.18           N  
ATOM   3651  H   ASP A 227      14.638  27.421   2.109  1.00 97.18           H  
ATOM   3652  CA  ASP A 227      15.706  25.767   1.302  1.00 97.18           C  
ATOM   3653  HA  ASP A 227      16.731  25.975   0.993  1.00 97.18           H  
ATOM   3654  C   ASP A 227      15.126  24.695   0.376  1.00 97.18           C  
ATOM   3655  CB  ASP A 227      15.707  25.210   2.734  1.00 97.18           C  
ATOM   3656  HB2 ASP A 227      16.388  24.360   2.775  1.00 97.18           H  
ATOM   3657  HB3 ASP A 227      14.706  24.841   2.958  1.00 97.18           H  
ATOM   3658  O   ASP A 227      15.865  23.988  -0.303  1.00 97.18           O  
ATOM   3659  CG  ASP A 227      16.090  26.193   3.838  1.00 97.18           C  
ATOM   3660  OD1 ASP A 227      16.745  27.220   3.566  1.00 97.18           O  
ATOM   3661  OD2 ASP A 227      15.671  25.913   4.983  1.00 97.18           O  
ATOM   3662  N   VAL A 228      13.795  24.567   0.345  1.00 97.15           N  
ATOM   3663  H   VAL A 228      13.246  25.182   0.930  1.00 97.15           H  
ATOM   3664  CA  VAL A 228      13.123  23.599  -0.529  1.00 97.15           C  
ATOM   3665  HA  VAL A 228      13.674  22.659  -0.485  1.00 97.15           H  
ATOM   3666  C   VAL A 228      13.159  24.045  -1.985  1.00 97.15           C  
ATOM   3667  CB  VAL A 228      11.685  23.321  -0.068  1.00 97.15           C  
ATOM   3668  HB  VAL A 228      11.116  24.250  -0.035  1.00 97.15           H  
ATOM   3669  O   VAL A 228      13.357  23.202  -2.854  1.00 97.15           O  
ATOM   3670  CG1 VAL A 228      10.976  22.345  -1.013  1.00 97.15           C  
ATOM   3671 HG11 VAL A 228      11.557  21.428  -1.109  1.00 97.15           H  
ATOM   3672 HG12 VAL A 228       9.990  22.108  -0.615  1.00 97.15           H  
ATOM   3673 HG13 VAL A 228      10.841  22.792  -1.999  1.00 97.15           H  
ATOM   3674  CG2 VAL A 228      11.699  22.690   1.331  1.00 97.15           C  
ATOM   3675 HG21 VAL A 228      12.428  21.880   1.364  1.00 97.15           H  
ATOM   3676 HG22 VAL A 228      11.970  23.440   2.074  1.00 97.15           H  
ATOM   3677 HG23 VAL A 228      10.723  22.271   1.573  1.00 97.15           H  
ATOM   3678  N   ALA A 229      12.985  25.341  -2.254  1.00 93.82           N  
ATOM   3679  H   ALA A 229      12.890  25.989  -1.485  1.00 93.82           H  
ATOM   3680  CA  ALA A 229      13.049  25.899  -3.600  1.00 93.82           C  
ATOM   3681  HA  ALA A 229      12.304  25.402  -4.222  1.00 93.82           H  
ATOM   3682  C   ALA A 229      14.422  25.631  -4.241  1.00 93.82           C  
ATOM   3683  CB  ALA A 229      12.693  27.390  -3.514  1.00 93.82           C  
ATOM   3684  HB1 ALA A 229      13.514  27.947  -3.063  1.00 93.82           H  
ATOM   3685  HB2 ALA A 229      11.788  27.529  -2.923  1.00 93.82           H  
ATOM   3686  HB3 ALA A 229      12.488  27.786  -4.508  1.00 93.82           H  
ATOM   3687  O   ALA A 229      14.481  25.079  -5.340  1.00 93.82           O  
ATOM   3688  N   ASP A 230      15.504  25.887  -3.503  1.00 91.76           N  
ATOM   3689  H   ASP A 230      15.393  26.383  -2.630  1.00 91.76           H  
ATOM   3690  CA  ASP A 230      16.873  25.597  -3.935  1.00 91.76           C  
ATOM   3691  HA  ASP A 230      17.061  26.096  -4.886  1.00 91.76           H  
ATOM   3692  C   ASP A 230      17.084  24.091  -4.144  1.00 91.76           C  
ATOM   3693  CB  ASP A 230      17.873  26.141  -2.898  1.00 91.76           C  
ATOM   3694  HB2 ASP A 230      18.876  25.833  -3.192  1.00 91.76           H  
ATOM   3695  HB3 ASP A 230      17.657  25.692  -1.928  1.00 91.76           H  
ATOM   3696  O   ASP A 230      17.642  23.675  -5.159  1.00 91.76           O  
ATOM   3697  CG  ASP A 230      17.865  27.670  -2.761  1.00 91.76           C  
ATOM   3698  OD1 ASP A 230      17.426  28.356  -3.713  1.00 91.76           O  
ATOM   3699  OD2 ASP A 230      18.302  28.148  -1.690  1.00 91.76           O  
ATOM   3700  N   HIS A 231      16.565  23.253  -3.237  1.00 89.80           N  
ATOM   3701  H   HIS A 231      16.132  23.653  -2.417  1.00 89.80           H  
ATOM   3702  CA  HIS A 231      16.701  21.794  -3.323  1.00 89.80           C  
ATOM   3703  HA  HIS A 231      17.764  21.564  -3.387  1.00 89.80           H  
ATOM   3704  C   HIS A 231      16.033  21.180  -4.563  1.00 89.80           C  
ATOM   3705  CB  HIS A 231      16.133  21.158  -2.047  1.00 89.80           C  
ATOM   3706  HB2 HIS A 231      15.045  21.119  -2.102  1.00 89.80           H  
ATOM   3707  HB3 HIS A 231      16.408  21.772  -1.190  1.00 89.80           H  
ATOM   3708  O   HIS A 231      16.453  20.124  -5.031  1.00 89.80           O  
ATOM   3709  CG  HIS A 231      16.685  19.787  -1.775  1.00 89.80           C  
ATOM   3710  CD2 HIS A 231      16.066  18.582  -1.964  1.00 89.80           C  
ATOM   3711  HD2 HIS A 231      15.075  18.433  -2.365  1.00 89.80           H  
ATOM   3712  ND1 HIS A 231      17.942  19.526  -1.284  1.00 89.80           N  
ATOM   3713  HD1 HIS A 231      18.675  20.209  -1.155  1.00 89.80           H  
ATOM   3714  CE1 HIS A 231      18.077  18.195  -1.173  1.00 89.80           C  
ATOM   3715  HE1 HIS A 231      18.973  17.683  -0.855  1.00 89.80           H  
ATOM   3716  NE2 HIS A 231      16.950  17.577  -1.555  1.00 89.80           N  
ATOM   3717  N   ILE A 232      14.991  21.824  -5.099  1.00 91.92           N  
ATOM   3718  H   ILE A 232      14.688  22.676  -4.650  1.00 91.92           H  
ATOM   3719  CA  ILE A 232      14.306  21.392  -6.327  1.00 91.92           C  
ATOM   3720  HA  ILE A 232      14.680  20.403  -6.591  1.00 91.92           H  
ATOM   3721  C   ILE A 232      14.637  22.269  -7.543  1.00 91.92           C  
ATOM   3722  CB  ILE A 232      12.787  21.235  -6.108  1.00 91.92           C  
ATOM   3723  HB  ILE A 232      12.381  20.759  -7.000  1.00 91.92           H  
ATOM   3724  O   ILE A 232      13.958  22.148  -8.565  1.00 91.92           O  
ATOM   3725  CG1 ILE A 232      12.103  22.608  -5.960  1.00 91.92           C  
ATOM   3726 HG12 ILE A 232      12.328  23.217  -6.835  1.00 91.92           H  
ATOM   3727 HG13 ILE A 232      12.490  23.139  -5.090  1.00 91.92           H  
ATOM   3728  CG2 ILE A 232      12.490  20.295  -4.928  1.00 91.92           C  
ATOM   3729 HG21 ILE A 232      12.734  20.795  -3.990  1.00 91.92           H  
ATOM   3730 HG22 ILE A 232      13.099  19.395  -5.016  1.00 91.92           H  
ATOM   3731 HG23 ILE A 232      11.436  20.017  -4.917  1.00 91.92           H  
ATOM   3732  CD1 ILE A 232      10.586  22.529  -5.858  1.00 91.92           C  
ATOM   3733 HD11 ILE A 232      10.200  23.543  -5.959  1.00 91.92           H  
ATOM   3734 HD12 ILE A 232      10.284  22.114  -4.897  1.00 91.92           H  
ATOM   3735 HD13 ILE A 232      10.199  21.917  -6.673  1.00 91.92           H  
ATOM   3736  N   PHE A 233      15.647  23.140  -7.437  1.00 94.18           N  
ATOM   3737  H   PHE A 233      16.166  23.162  -6.571  1.00 94.18           H  
ATOM   3738  CA  PHE A 233      16.099  24.054  -8.493  1.00 94.18           C  
ATOM   3739  HA  PHE A 233      16.826  24.721  -8.030  1.00 94.18           H  
ATOM   3740  C   PHE A 233      14.986  24.963  -9.041  1.00 94.18           C  
ATOM   3741  CB  PHE A 233      16.846  23.271  -9.583  1.00 94.18           C  
ATOM   3742  HB2 PHE A 233      17.256  23.979 -10.303  1.00 94.18           H  
ATOM   3743  HB3 PHE A 233      16.140  22.638 -10.120  1.00 94.18           H  
ATOM   3744  O   PHE A 233      14.790  25.099 -10.249  1.00 94.18           O  
ATOM   3745  CG  PHE A 233      17.979  22.413  -9.059  1.00 94.18           C  
ATOM   3746  CD1 PHE A 233      19.249  22.979  -8.850  1.00 94.18           C  
ATOM   3747  HD1 PHE A 233      19.418  24.025  -9.063  1.00 94.18           H  
ATOM   3748  CD2 PHE A 233      17.761  21.054  -8.760  1.00 94.18           C  
ATOM   3749  HD2 PHE A 233      16.782  20.619  -8.904  1.00 94.18           H  
ATOM   3750  CE1 PHE A 233      20.301  22.188  -8.356  1.00 94.18           C  
ATOM   3751  HE1 PHE A 233      21.274  22.627  -8.192  1.00 94.18           H  
ATOM   3752  CE2 PHE A 233      18.810  20.265  -8.258  1.00 94.18           C  
ATOM   3753  HE2 PHE A 233      18.638  19.228  -8.012  1.00 94.18           H  
ATOM   3754  CZ  PHE A 233      20.081  20.832  -8.061  1.00 94.18           C  
ATOM   3755  HZ  PHE A 233      20.887  20.228  -7.670  1.00 94.18           H  
ATOM   3756  N   MET A 234      14.221  25.587  -8.144  1.00 90.97           N  
ATOM   3757  H   MET A 234      14.441  25.457  -7.167  1.00 90.97           H  
ATOM   3758  CA  MET A 234      13.114  26.483  -8.476  1.00 90.97           C  
ATOM   3759  HA  MET A 234      13.163  26.732  -9.536  1.00 90.97           H  
ATOM   3760  C   MET A 234      13.222  27.784  -7.679  1.00 90.97           C  
ATOM   3761  CB  MET A 234      11.799  25.739  -8.205  1.00 90.97           C  
ATOM   3762  HB2 MET A 234      11.881  24.750  -8.655  1.00 90.97           H  
ATOM   3763  HB3 MET A 234      11.657  25.623  -7.130  1.00 90.97           H  
ATOM   3764  O   MET A 234      13.676  27.778  -6.543  1.00 90.97           O  
ATOM   3765  CG  MET A 234      10.582  26.446  -8.807  1.00 90.97           C  
ATOM   3766  HG2 MET A 234      10.476  27.409  -8.307  1.00 90.97           H  
ATOM   3767  HG3 MET A 234      10.773  26.625  -9.865  1.00 90.97           H  
ATOM   3768  SD  MET A 234       8.997  25.570  -8.651  1.00 90.97           S  
ATOM   3769  CE  MET A 234       9.386  23.972  -9.413  1.00 90.97           C  
ATOM   3770  HE1 MET A 234      10.098  23.432  -8.790  1.00 90.97           H  
ATOM   3771  HE2 MET A 234       9.819  24.127 -10.401  1.00 90.97           H  
ATOM   3772  HE3 MET A 234       8.475  23.378  -9.492  1.00 90.97           H  
ATOM   3773  N   SER A 235      12.765  28.913  -8.227  1.00 90.79           N  
ATOM   3774  H   SER A 235      12.410  28.910  -9.173  1.00 90.79           H  
ATOM   3775  CA  SER A 235      12.668  30.138  -7.424  1.00 90.79           C  
ATOM   3776  HA  SER A 235      13.620  30.271  -6.911  1.00 90.79           H  
ATOM   3777  C   SER A 235      11.576  30.013  -6.357  1.00 90.79           C  
ATOM   3778  CB  SER A 235      12.447  31.383  -8.292  1.00 90.79           C  
ATOM   3779  HB2 SER A 235      12.659  32.264  -7.686  1.00 90.79           H  
ATOM   3780  HB3 SER A 235      13.141  31.371  -9.132  1.00 90.79           H  
ATOM   3781  O   SER A 235      10.554  29.350  -6.561  1.00 90.79           O  
ATOM   3782  OG  SER A 235      11.112  31.474  -8.767  1.00 90.79           O  
ATOM   3783  HG  SER A 235      10.860  32.400  -8.743  1.00 90.79           H  
ATOM   3784  N   THR A 236      11.733  30.724  -5.239  1.00 96.89           N  
ATOM   3785  H   THR A 236      12.597  31.227  -5.096  1.00 96.89           H  
ATOM   3786  CA  THR A 236      10.715  30.778  -4.175  1.00 96.89           C  
ATOM   3787  HA  THR A 236      10.567  29.775  -3.775  1.00 96.89           H  
ATOM   3788  C   THR A 236       9.361  31.276  -4.678  1.00 96.89           C  
ATOM   3789  CB  THR A 236      11.162  31.699  -3.036  1.00 96.89           C  
ATOM   3790  HB  THR A 236      10.334  31.842  -2.342  1.00 96.89           H  
ATOM   3791  O   THR A 236       8.325  30.737  -4.291  1.00 96.89           O  
ATOM   3792  CG2 THR A 236      12.335  31.116  -2.266  1.00 96.89           C  
ATOM   3793 HG21 THR A 236      12.554  31.763  -1.417  1.00 96.89           H  
ATOM   3794 HG22 THR A 236      12.062  30.127  -1.895  1.00 96.89           H  
ATOM   3795 HG23 THR A 236      13.217  31.027  -2.900  1.00 96.89           H  
ATOM   3796  OG1 THR A 236      11.561  32.952  -3.545  1.00 96.89           O  
ATOM   3797  HG1 THR A 236      12.212  33.321  -2.944  1.00 96.89           H  
ATOM   3798  N   SER A 237       9.355  32.268  -5.574  1.00 95.26           N  
ATOM   3799  H   SER A 237      10.243  32.679  -5.825  1.00 95.26           H  
ATOM   3800  CA  SER A 237       8.144  32.803  -6.204  1.00 95.26           C  
ATOM   3801  HA  SER A 237       7.446  33.103  -5.422  1.00 95.26           H  
ATOM   3802  C   SER A 237       7.433  31.761  -7.069  1.00 95.26           C  
ATOM   3803  CB  SER A 237       8.488  34.047  -7.036  1.00 95.26           C  
ATOM   3804  HB2 SER A 237       8.809  34.841  -6.361  1.00 95.26           H  
ATOM   3805  HB3 SER A 237       7.597  34.383  -7.566  1.00 95.26           H  
ATOM   3806  O   SER A 237       6.218  31.593  -6.960  1.00 95.26           O  
ATOM   3807  OG  SER A 237       9.529  33.792  -7.969  1.00 95.26           O  
ATOM   3808  HG  SER A 237       9.680  34.604  -8.460  1.00 95.26           H  
ATOM   3809  N   THR A 238       8.185  31.016  -7.882  1.00 93.99           N  
ATOM   3810  H   THR A 238       9.181  31.185  -7.905  1.00 93.99           H  
ATOM   3811  CA  THR A 238       7.636  29.967  -8.748  1.00 93.99           C  
ATOM   3812  HA  THR A 238       6.793  30.378  -9.304  1.00 93.99           H  
ATOM   3813  C   THR A 238       7.113  28.800  -7.923  1.00 93.99           C  
ATOM   3814  CB  THR A 238       8.676  29.475  -9.762  1.00 93.99           C  
ATOM   3815  HB  THR A 238       9.514  29.015  -9.239  1.00 93.99           H  
ATOM   3816  O   THR A 238       6.002  28.342  -8.176  1.00 93.99           O  
ATOM   3817  CG2 THR A 238       8.092  28.486 -10.772  1.00 93.99           C  
ATOM   3818 HG21 THR A 238       7.268  28.953 -11.312  1.00 93.99           H  
ATOM   3819 HG22 THR A 238       8.870  28.197 -11.479  1.00 93.99           H  
ATOM   3820 HG23 THR A 238       7.729  27.593 -10.263  1.00 93.99           H  
ATOM   3821  OG1 THR A 238       9.155  30.561 -10.513  1.00 93.99           O  
ATOM   3822  HG1 THR A 238       9.934  30.887 -10.057  1.00 93.99           H  
ATOM   3823  N   LEU A 239       7.856  28.365  -6.899  1.00 97.16           N  
ATOM   3824  H   LEU A 239       8.773  28.764  -6.756  1.00 97.16           H  
ATOM   3825  CA  LEU A 239       7.417  27.308  -5.988  1.00 97.16           C  
ATOM   3826  HA  LEU A 239       7.215  26.411  -6.574  1.00 97.16           H  
ATOM   3827  C   LEU A 239       6.112  27.696  -5.291  1.00 97.16           C  
ATOM   3828  CB  LEU A 239       8.542  27.005  -4.978  1.00 97.16           C  
ATOM   3829  HB2 LEU A 239       8.829  27.928  -4.474  1.00 97.16           H  
ATOM   3830  HB3 LEU A 239       9.411  26.641  -5.526  1.00 97.16           H  
ATOM   3831  O   LEU A 239       5.154  26.929  -5.302  1.00 97.16           O  
ATOM   3832  CG  LEU A 239       8.155  25.967  -3.905  1.00 97.16           C  
ATOM   3833  HG  LEU A 239       7.354  26.368  -3.285  1.00 97.16           H  
ATOM   3834  CD1 LEU A 239       7.682  24.656  -4.525  1.00 97.16           C  
ATOM   3835 HD11 LEU A 239       7.605  23.881  -3.763  1.00 97.16           H  
ATOM   3836 HD12 LEU A 239       6.698  24.800  -4.972  1.00 97.16           H  
ATOM   3837 HD13 LEU A 239       8.371  24.336  -5.307  1.00 97.16           H  
ATOM   3838  CD2 LEU A 239       9.340  25.663  -2.994  1.00 97.16           C  
ATOM   3839 HD21 LEU A 239       9.032  24.991  -2.193  1.00 97.16           H  
ATOM   3840 HD22 LEU A 239      10.136  25.185  -3.566  1.00 97.16           H  
ATOM   3841 HD23 LEU A 239       9.719  26.584  -2.551  1.00 97.16           H  
ATOM   3842  N   LYS A 240       6.044  28.909  -4.734  1.00 97.09           N  
ATOM   3843  H   LYS A 240       6.864  29.497  -4.769  1.00 97.09           H  
ATOM   3844  CA  LYS A 240       4.842  29.402  -4.054  1.00 97.09           C  
ATOM   3845  HA  LYS A 240       4.595  28.705  -3.252  1.00 97.09           H  
ATOM   3846  C   LYS A 240       3.630  29.427  -4.990  1.00 97.09           C  
ATOM   3847  CB  LYS A 240       5.144  30.780  -3.453  1.00 97.09           C  
ATOM   3848  HB2 LYS A 240       6.101  30.731  -2.935  1.00 97.09           H  
ATOM   3849  HB3 LYS A 240       5.221  31.518  -4.252  1.00 97.09           H  
ATOM   3850  O   LYS A 240       2.556  29.001  -4.581  1.00 97.09           O  
ATOM   3851  CG  LYS A 240       4.081  31.215  -2.436  1.00 97.09           C  
ATOM   3852  HG2 LYS A 240       3.110  31.290  -2.926  1.00 97.09           H  
ATOM   3853  HG3 LYS A 240       4.022  30.471  -1.642  1.00 97.09           H  
ATOM   3854  CD  LYS A 240       4.450  32.575  -1.832  1.00 97.09           C  
ATOM   3855  HD2 LYS A 240       4.442  33.325  -2.623  1.00 97.09           H  
ATOM   3856  HD3 LYS A 240       5.450  32.520  -1.402  1.00 97.09           H  
ATOM   3857  CE  LYS A 240       3.441  32.956  -0.742  1.00 97.09           C  
ATOM   3858  HE2 LYS A 240       3.478  32.205   0.046  1.00 97.09           H  
ATOM   3859  HE3 LYS A 240       2.441  32.931  -1.174  1.00 97.09           H  
ATOM   3860  NZ  LYS A 240       3.716  34.304  -0.182  1.00 97.09           N  
ATOM   3861  HZ1 LYS A 240       4.639  34.348   0.225  1.00 97.09           H  
ATOM   3862  HZ2 LYS A 240       3.039  34.534   0.531  1.00 97.09           H  
ATOM   3863  HZ3 LYS A 240       3.649  35.006  -0.906  1.00 97.09           H  
ATOM   3864  N   ARG A 241       3.809  29.882  -6.236  1.00 96.94           N  
ATOM   3865  H   ARG A 241       4.726  30.223  -6.488  1.00 96.94           H  
ATOM   3866  CA  ARG A 241       2.746  29.905  -7.252  1.00 96.94           C  
ATOM   3867  HA  ARG A 241       1.868  30.396  -6.831  1.00 96.94           H  
ATOM   3868  C   ARG A 241       2.281  28.499  -7.631  1.00 96.94           C  
ATOM   3869  CB  ARG A 241       3.217  30.704  -8.476  1.00 96.94           C  
ATOM   3870  HB2 ARG A 241       3.481  31.712  -8.157  1.00 96.94           H  
ATOM   3871  HB3 ARG A 241       4.101  30.229  -8.900  1.00 96.94           H  
ATOM   3872  O   ARG A 241       1.088  28.240  -7.583  1.00 96.94           O  
ATOM   3873  CG  ARG A 241       2.116  30.786  -9.545  1.00 96.94           C  
ATOM   3874  HG2 ARG A 241       1.910  29.790  -9.937  1.00 96.94           H  
ATOM   3875  HG3 ARG A 241       1.203  31.171  -9.090  1.00 96.94           H  
ATOM   3876  CD  ARG A 241       2.499  31.704 -10.708  1.00 96.94           C  
ATOM   3877  HD2 ARG A 241       1.638  31.792 -11.369  1.00 96.94           H  
ATOM   3878  HD3 ARG A 241       2.710  32.699 -10.316  1.00 96.94           H  
ATOM   3879  NE  ARG A 241       3.672  31.218 -11.463  1.00 96.94           N  
ATOM   3880  HE  ARG A 241       4.581  31.514 -11.139  1.00 96.94           H  
ATOM   3881  NH1 ARG A 241       2.517  30.092 -13.109  1.00 96.94           N  
ATOM   3882 HH11 ARG A 241       2.493  29.573 -13.975  1.00 96.94           H  
ATOM   3883 HH12 ARG A 241       1.755  29.863 -12.488  1.00 96.94           H  
ATOM   3884  NH2 ARG A 241       4.713  30.399 -13.311  1.00 96.94           N  
ATOM   3885 HH21 ARG A 241       4.634  29.963 -14.219  1.00 96.94           H  
ATOM   3886 HH22 ARG A 241       5.577  30.836 -13.023  1.00 96.94           H  
ATOM   3887  CZ  ARG A 241       3.623  30.571 -12.616  1.00 96.94           C  
ATOM   3888  N   LYS A 242       3.203  27.585  -7.939  1.00 96.69           N  
ATOM   3889  H   LYS A 242       4.174  27.861  -7.948  1.00 96.69           H  
ATOM   3890  CA  LYS A 242       2.851  26.210  -8.328  1.00 96.69           C  
ATOM   3891  HA  LYS A 242       2.118  26.237  -9.134  1.00 96.69           H  
ATOM   3892  C   LYS A 242       2.189  25.417  -7.200  1.00 96.69           C  
ATOM   3893  CB  LYS A 242       4.090  25.471  -8.827  1.00 96.69           C  
ATOM   3894  HB2 LYS A 242       4.897  25.572  -8.102  1.00 96.69           H  
ATOM   3895  HB3 LYS A 242       3.818  24.419  -8.919  1.00 96.69           H  
ATOM   3896  O   LYS A 242       1.276  24.646  -7.451  1.00 96.69           O  
ATOM   3897  CG  LYS A 242       4.560  25.955 -10.201  1.00 96.69           C  
ATOM   3898  HG2 LYS A 242       3.713  25.961 -10.888  1.00 96.69           H  
ATOM   3899  HG3 LYS A 242       4.964  26.965 -10.132  1.00 96.69           H  
ATOM   3900  CD  LYS A 242       5.634  24.999 -10.729  1.00 96.69           C  
ATOM   3901  HD2 LYS A 242       6.502  25.035 -10.071  1.00 96.69           H  
ATOM   3902  HD3 LYS A 242       5.231  23.986 -10.738  1.00 96.69           H  
ATOM   3903  CE  LYS A 242       6.031  25.398 -12.150  1.00 96.69           C  
ATOM   3904  HE2 LYS A 242       6.543  26.360 -12.112  1.00 96.69           H  
ATOM   3905  HE3 LYS A 242       5.118  25.525 -12.733  1.00 96.69           H  
ATOM   3906  NZ  LYS A 242       6.895  24.368 -12.777  1.00 96.69           N  
ATOM   3907  HZ1 LYS A 242       7.126  24.626 -13.726  1.00 96.69           H  
ATOM   3908  HZ2 LYS A 242       7.749  24.251 -12.250  1.00 96.69           H  
ATOM   3909  HZ3 LYS A 242       6.403  23.486 -12.808  1.00 96.69           H  
ATOM   3910  N   LEU A 243       2.606  25.622  -5.949  1.00 97.91           N  
ATOM   3911  H   LEU A 243       3.401  26.223  -5.789  1.00 97.91           H  
ATOM   3912  CA  LEU A 243       1.910  25.021  -4.806  1.00 97.91           C  
ATOM   3913  HA  LEU A 243       1.802  23.950  -4.979  1.00 97.91           H  
ATOM   3914  C   LEU A 243       0.482  25.561  -4.668  1.00 97.91           C  
ATOM   3915  CB  LEU A 243       2.714  25.258  -3.518  1.00 97.91           C  
ATOM   3916  HB2 LEU A 243       2.087  24.992  -2.667  1.00 97.91           H  
ATOM   3917  HB3 LEU A 243       2.944  26.321  -3.439  1.00 97.91           H  
ATOM   3918  O   LEU A 243      -0.430  24.786  -4.389  1.00 97.91           O  
ATOM   3919  CG  LEU A 243       4.017  24.448  -3.432  1.00 97.91           C  
ATOM   3920  HG  LEU A 243       4.662  24.710  -4.270  1.00 97.91           H  
ATOM   3921  CD1 LEU A 243       4.740  24.802  -2.128  1.00 97.91           C  
ATOM   3922 HD11 LEU A 243       5.687  24.264  -2.080  1.00 97.91           H  
ATOM   3923 HD12 LEU A 243       4.120  24.520  -1.277  1.00 97.91           H  
ATOM   3924 HD13 LEU A 243       4.942  25.872  -2.105  1.00 97.91           H  
ATOM   3925  CD2 LEU A 243       3.779  22.939  -3.485  1.00 97.91           C  
ATOM   3926 HD21 LEU A 243       3.494  22.642  -4.495  1.00 97.91           H  
ATOM   3927 HD22 LEU A 243       4.683  22.393  -3.217  1.00 97.91           H  
ATOM   3928 HD23 LEU A 243       2.966  22.666  -2.813  1.00 97.91           H  
ATOM   3929  N   ALA A 244       0.276  26.860  -4.907  1.00 97.32           N  
ATOM   3930  H   ALA A 244       1.061  27.455  -5.131  1.00 97.32           H  
ATOM   3931  CA  ALA A 244      -1.059  27.450  -4.899  1.00 97.32           C  
ATOM   3932  HA  ALA A 244      -1.548  27.176  -3.964  1.00 97.32           H  
ATOM   3933  C   ALA A 244      -1.941  26.913  -6.042  1.00 97.32           C  
ATOM   3934  CB  ALA A 244      -0.931  28.977  -4.941  1.00 97.32           C  
ATOM   3935  HB1 ALA A 244      -0.491  29.295  -5.886  1.00 97.32           H  
ATOM   3936  HB2 ALA A 244      -0.309  29.319  -4.114  1.00 97.32           H  
ATOM   3937  HB3 ALA A 244      -1.923  29.421  -4.849  1.00 97.32           H  
ATOM   3938  O   ALA A 244      -3.128  26.693  -5.825  1.00 97.32           O  
ATOM   3939  N   GLU A 245      -1.364  26.647  -7.220  1.00 95.80           N  
ATOM   3940  H   GLU A 245      -0.399  26.915  -7.353  1.00 95.80           H  
ATOM   3941  CA  GLU A 245      -2.042  25.965  -8.337  1.00 95.80           C  
ATOM   3942  HA  GLU A 245      -2.951  26.511  -8.592  1.00 95.80           H  
ATOM   3943  C   GLU A 245      -2.489  24.539  -7.944  1.00 95.80           C  
ATOM   3944  CB  GLU A 245      -1.123  25.943  -9.582  1.00 95.80           C  
ATOM   3945  HB2 GLU A 245      -1.560  25.279 -10.329  1.00 95.80           H  
ATOM   3946  HB3 GLU A 245      -0.158  25.527  -9.293  1.00 95.80           H  
ATOM   3947  O   GLU A 245      -3.571  24.109  -8.331  1.00 95.80           O  
ATOM   3948  CG  GLU A 245      -0.905  27.326 -10.242  1.00 95.80           C  
ATOM   3949  HG2 GLU A 245      -1.824  27.610 -10.755  1.00 95.80           H  
ATOM   3950  HG3 GLU A 245      -0.735  28.068  -9.462  1.00 95.80           H  
ATOM   3951  CD  GLU A 245       0.280  27.403 -11.241  1.00 95.80           C  
ATOM   3952  OE1 GLU A 245       0.599  28.530 -11.715  1.00 95.80           O  
ATOM   3953  OE2 GLU A 245       0.955  26.379 -11.493  1.00 95.80           O  
ATOM   3954  N   GLU A 246      -1.724  23.836  -7.100  1.00 94.63           N  
ATOM   3955  H   GLU A 246      -0.816  24.212  -6.864  1.00 94.63           H  
ATOM   3956  CA  GLU A 246      -2.111  22.545  -6.498  1.00 94.63           C  
ATOM   3957  HA  GLU A 246      -2.705  21.995  -7.228  1.00 94.63           H  
ATOM   3958  C   GLU A 246      -3.014  22.686  -5.247  1.00 94.63           C  
ATOM   3959  CB  GLU A 246      -0.856  21.703  -6.194  1.00 94.63           C  
ATOM   3960  HB2 GLU A 246      -1.159  20.813  -5.643  1.00 94.63           H  
ATOM   3961  HB3 GLU A 246      -0.183  22.283  -5.563  1.00 94.63           H  
ATOM   3962  O   GLU A 246      -3.271  21.710  -4.537  1.00 94.63           O  
ATOM   3963  CG  GLU A 246      -0.100  21.232  -7.452  1.00 94.63           C  
ATOM   3964  HG2 GLU A 246      -0.795  20.690  -8.094  1.00 94.63           H  
ATOM   3965  HG3 GLU A 246       0.263  22.100  -8.002  1.00 94.63           H  
ATOM   3966  CD  GLU A 246       1.092  20.314  -7.121  1.00 94.63           C  
ATOM   3967  OE1 GLU A 246       1.780  19.817  -8.044  1.00 94.63           O  
ATOM   3968  OE2 GLU A 246       1.385  20.105  -5.924  1.00 94.63           O  
ATOM   3969  N   GLY A 247      -3.497  23.896  -4.940  1.00 95.08           N  
ATOM   3970  H   GLY A 247      -3.280  24.662  -5.562  1.00 95.08           H  
ATOM   3971  CA  GLY A 247      -4.411  24.155  -3.824  1.00 95.08           C  
ATOM   3972  HA2 GLY A 247      -5.253  23.465  -3.884  1.00 95.08           H  
ATOM   3973  HA3 GLY A 247      -4.790  25.172  -3.921  1.00 95.08           H  
ATOM   3974  C   GLY A 247      -3.772  24.018  -2.438  1.00 95.08           C  
ATOM   3975  O   GLY A 247      -4.454  23.669  -1.474  1.00 95.08           O  
ATOM   3976  N   THR A 248      -2.463  24.249  -2.316  1.00 96.45           N  
ATOM   3977  H   THR A 248      -1.947  24.508  -3.145  1.00 96.45           H  
ATOM   3978  CA  THR A 248      -1.720  24.108  -1.056  1.00 96.45           C  
ATOM   3979  HA  THR A 248      -2.420  24.203  -0.225  1.00 96.45           H  
ATOM   3980  C   THR A 248      -0.678  25.217  -0.879  1.00 96.45           C  
ATOM   3981  CB  THR A 248      -1.114  22.694  -0.979  1.00 96.45           C  
ATOM   3982  HB  THR A 248      -1.913  21.977  -1.170  1.00 96.45           H  
ATOM   3983  O   THR A 248      -0.402  26.011  -1.774  1.00 96.45           O  
ATOM   3984  CG2 THR A 248       0.002  22.437  -1.987  1.00 96.45           C  
ATOM   3985 HG21 THR A 248      -0.389  22.541  -2.999  1.00 96.45           H  
ATOM   3986 HG22 THR A 248       0.367  21.416  -1.876  1.00 96.45           H  
ATOM   3987 HG23 THR A 248       0.821  23.143  -1.847  1.00 96.45           H  
ATOM   3988  OG1 THR A 248      -0.589  22.405   0.300  1.00 96.45           O  
ATOM   3989  HG1 THR A 248       0.296  22.775   0.338  1.00 96.45           H  
ATOM   3990  N   SER A 249      -0.058  25.288   0.295  1.00 97.39           N  
ATOM   3991  H   SER A 249      -0.387  24.703   1.050  1.00 97.39           H  
ATOM   3992  CA  SER A 249       1.077  26.176   0.553  1.00 97.39           C  
ATOM   3993  HA  SER A 249       1.429  26.595  -0.389  1.00 97.39           H  
ATOM   3994  C   SER A 249       2.249  25.418   1.171  1.00 97.39           C  
ATOM   3995  CB  SER A 249       0.627  27.344   1.434  1.00 97.39           C  
ATOM   3996  HB2 SER A 249      -0.317  27.746   1.068  1.00 97.39           H  
ATOM   3997  HB3 SER A 249       1.380  28.130   1.384  1.00 97.39           H  
ATOM   3998  O   SER A 249       2.087  24.316   1.697  1.00 97.39           O  
ATOM   3999  OG  SER A 249       0.488  26.938   2.779  1.00 97.39           O  
ATOM   4000  HG  SER A 249      -0.407  26.614   2.902  1.00 97.39           H  
ATOM   4001  N   PHE A 250       3.445  26.015   1.145  1.00 97.87           N  
ATOM   4002  H   PHE A 250       3.541  26.896   0.662  1.00 97.87           H  
ATOM   4003  CA  PHE A 250       4.602  25.456   1.850  1.00 97.87           C  
ATOM   4004  HA  PHE A 250       4.823  24.467   1.449  1.00 97.87           H  
ATOM   4005  C   PHE A 250       4.323  25.284   3.347  1.00 97.87           C  
ATOM   4006  CB  PHE A 250       5.821  26.358   1.631  1.00 97.87           C  
ATOM   4007  HB2 PHE A 250       6.102  26.281   0.581  1.00 97.87           H  
ATOM   4008  HB3 PHE A 250       5.547  27.392   1.839  1.00 97.87           H  
ATOM   4009  O   PHE A 250       4.654  24.246   3.909  1.00 97.87           O  
ATOM   4010  CG  PHE A 250       7.017  25.986   2.489  1.00 97.87           C  
ATOM   4011  CD1 PHE A 250       7.255  26.649   3.712  1.00 97.87           C  
ATOM   4012  HD1 PHE A 250       6.605  27.449   4.032  1.00 97.87           H  
ATOM   4013  CD2 PHE A 250       7.851  24.924   2.098  1.00 97.87           C  
ATOM   4014  HD2 PHE A 250       7.670  24.398   1.173  1.00 97.87           H  
ATOM   4015  CE1 PHE A 250       8.314  26.240   4.544  1.00 97.87           C  
ATOM   4016  HE1 PHE A 250       8.483  26.718   5.497  1.00 97.87           H  
ATOM   4017  CE2 PHE A 250       8.906  24.521   2.932  1.00 97.87           C  
ATOM   4018  HE2 PHE A 250       9.532  23.687   2.651  1.00 97.87           H  
ATOM   4019  CZ  PHE A 250       9.135  25.171   4.153  1.00 97.87           C  
ATOM   4020  HZ  PHE A 250       9.931  24.834   4.801  1.00 97.87           H  
ATOM   4021  N   SER A 251       3.680  26.269   3.979  1.00 96.47           N  
ATOM   4022  H   SER A 251       3.383  27.081   3.457  1.00 96.47           H  
ATOM   4023  CA  SER A 251       3.334  26.218   5.402  1.00 96.47           C  
ATOM   4024  HA  SER A 251       4.243  26.055   5.981  1.00 96.47           H  
ATOM   4025  C   SER A 251       2.374  25.071   5.723  1.00 96.47           C  
ATOM   4026  CB  SER A 251       2.711  27.550   5.828  1.00 96.47           C  
ATOM   4027  HB2 SER A 251       1.823  27.744   5.227  1.00 96.47           H  
ATOM   4028  HB3 SER A 251       2.421  27.500   6.877  1.00 96.47           H  
ATOM   4029  O   SER A 251       2.571  24.385   6.726  1.00 96.47           O  
ATOM   4030  OG  SER A 251       3.648  28.599   5.641  1.00 96.47           O  
ATOM   4031  HG  SER A 251       4.264  28.586   6.377  1.00 96.47           H  
ATOM   4032  N   ASP A 252       1.388  24.817   4.858  1.00 96.24           N  
ATOM   4033  H   ASP A 252       1.246  25.437   4.073  1.00 96.24           H  
ATOM   4034  CA  ASP A 252       0.453  23.700   5.030  1.00 96.24           C  
ATOM   4035  HA  ASP A 252       0.050  23.729   6.043  1.00 96.24           H  
ATOM   4036  C   ASP A 252       1.152  22.352   4.851  1.00 96.24           C  
ATOM   4037  CB  ASP A 252      -0.720  23.808   4.049  1.00 96.24           C  
ATOM   4038  HB2 ASP A 252      -0.339  23.793   3.028  1.00 96.24           H  
ATOM   4039  HB3 ASP A 252      -1.371  22.943   4.180  1.00 96.24           H  
ATOM   4040  O   ASP A 252       0.980  21.454   5.677  1.00 96.24           O  
ATOM   4041  CG  ASP A 252      -1.542  25.072   4.277  1.00 96.24           C  
ATOM   4042  OD1 ASP A 252      -1.809  25.397   5.455  1.00 96.24           O  
ATOM   4043  OD2 ASP A 252      -1.804  25.752   3.261  1.00 96.24           O  
ATOM   4044  N   ILE A 253       2.001  22.217   3.823  1.00 97.49           N  
ATOM   4045  H   ILE A 253       2.096  22.985   3.174  1.00 97.49           H  
ATOM   4046  CA  ILE A 253       2.770  20.986   3.601  1.00 97.49           C  
ATOM   4047  HA  ILE A 253       2.064  20.157   3.558  1.00 97.49           H  
ATOM   4048  C   ILE A 253       3.712  20.737   4.778  1.00 97.49           C  
ATOM   4049  CB  ILE A 253       3.540  21.003   2.266  1.00 97.49           C  
ATOM   4050  HB  ILE A 253       4.222  21.853   2.250  1.00 97.49           H  
ATOM   4051  O   ILE A 253       3.756  19.623   5.298  1.00 97.49           O  
ATOM   4052  CG1 ILE A 253       2.563  21.099   1.079  1.00 97.49           C  
ATOM   4053 HG12 ILE A 253       2.012  20.163   0.987  1.00 97.49           H  
ATOM   4054 HG13 ILE A 253       1.833  21.888   1.260  1.00 97.49           H  
ATOM   4055  CG2 ILE A 253       4.340  19.693   2.135  1.00 97.49           C  
ATOM   4056 HG21 ILE A 253       4.820  19.616   1.159  1.00 97.49           H  
ATOM   4057 HG22 ILE A 253       5.115  19.629   2.898  1.00 97.49           H  
ATOM   4058 HG23 ILE A 253       3.666  18.844   2.247  1.00 97.49           H  
ATOM   4059  CD1 ILE A 253       3.259  21.410  -0.248  1.00 97.49           C  
ATOM   4060 HD11 ILE A 253       3.926  20.600  -0.541  1.00 97.49           H  
ATOM   4061 HD12 ILE A 253       3.821  22.341  -0.167  1.00 97.49           H  
ATOM   4062 HD13 ILE A 253       2.497  21.513  -1.020  1.00 97.49           H  
ATOM   4063  N   TYR A 254       4.407  21.771   5.247  1.00 96.98           N  
ATOM   4064  H   TYR A 254       4.319  22.658   4.772  1.00 96.98           H  
ATOM   4065  CA  TYR A 254       5.324  21.695   6.378  1.00 96.98           C  
ATOM   4066  HA  TYR A 254       6.102  20.967   6.152  1.00 96.98           H  
ATOM   4067  C   TYR A 254       4.638  21.222   7.658  1.00 96.98           C  
ATOM   4068  CB  TYR A 254       5.961  23.071   6.569  1.00 96.98           C  
ATOM   4069  HB2 TYR A 254       5.189  23.806   6.798  1.00 96.98           H  
ATOM   4070  HB3 TYR A 254       6.432  23.372   5.633  1.00 96.98           H  
ATOM   4071  O   TYR A 254       5.114  20.290   8.312  1.00 96.98           O  
ATOM   4072  CG  TYR A 254       7.020  23.104   7.641  1.00 96.98           C  
ATOM   4073  CD1 TYR A 254       6.779  23.751   8.870  1.00 96.98           C  
ATOM   4074  HD1 TYR A 254       5.811  24.185   9.069  1.00 96.98           H  
ATOM   4075  CD2 TYR A 254       8.270  22.518   7.376  1.00 96.98           C  
ATOM   4076  HD2 TYR A 254       8.452  22.017   6.437  1.00 96.98           H  
ATOM   4077  CE1 TYR A 254       7.831  23.906   9.793  1.00 96.98           C  
ATOM   4078  HE1 TYR A 254       7.686  24.473  10.701  1.00 96.98           H  
ATOM   4079  CE2 TYR A 254       9.305  22.638   8.312  1.00 96.98           C  
ATOM   4080  HE2 TYR A 254      10.283  22.220   8.122  1.00 96.98           H  
ATOM   4081  OH  TYR A 254      10.187  23.679  10.236  1.00 96.98           O  
ATOM   4082  HH  TYR A 254      10.016  24.265  10.976  1.00 96.98           H  
ATOM   4083  CZ  TYR A 254       9.107  23.394   9.477  1.00 96.98           C  
ATOM   4084  N   LEU A 255       3.483  21.810   7.984  1.00 96.27           N  
ATOM   4085  H   LEU A 255       3.137  22.561   7.404  1.00 96.27           H  
ATOM   4086  CA  LEU A 255       2.683  21.374   9.121  1.00 96.27           C  
ATOM   4087  HA  LEU A 255       3.322  21.387  10.003  1.00 96.27           H  
ATOM   4088  C   LEU A 255       2.193  19.933   8.928  1.00 96.27           C  
ATOM   4089  CB  LEU A 255       1.522  22.361   9.323  1.00 96.27           C  
ATOM   4090  HB2 LEU A 255       1.935  23.359   9.471  1.00 96.27           H  
ATOM   4091  HB3 LEU A 255       0.919  22.382   8.415  1.00 96.27           H  
ATOM   4092  O   LEU A 255       2.337  19.121   9.840  1.00 96.27           O  
ATOM   4093  CG  LEU A 255       0.607  22.015  10.513  1.00 96.27           C  
ATOM   4094  HG  LEU A 255       0.158  21.034  10.359  1.00 96.27           H  
ATOM   4095  CD1 LEU A 255       1.352  22.008  11.852  1.00 96.27           C  
ATOM   4096 HD11 LEU A 255       1.838  22.971  12.013  1.00 96.27           H  
ATOM   4097 HD12 LEU A 255       2.102  21.218  11.856  1.00 96.27           H  
ATOM   4098 HD13 LEU A 255       0.650  21.808  12.662  1.00 96.27           H  
ATOM   4099  CD2 LEU A 255      -0.518  23.047  10.604  1.00 96.27           C  
ATOM   4100 HD21 LEU A 255      -1.162  22.826  11.455  1.00 96.27           H  
ATOM   4101 HD22 LEU A 255      -0.097  24.046  10.713  1.00 96.27           H  
ATOM   4102 HD23 LEU A 255      -1.111  23.014   9.689  1.00 96.27           H  
ATOM   4103  N   SER A 256       1.662  19.599   7.749  1.00 96.26           N  
ATOM   4104  H   SER A 256       1.561  20.316   7.045  1.00 96.26           H  
ATOM   4105  CA  SER A 256       1.129  18.263   7.463  1.00 96.26           C  
ATOM   4106  HA  SER A 256       0.365  18.044   8.209  1.00 96.26           H  
ATOM   4107  C   SER A 256       2.192  17.168   7.578  1.00 96.26           C  
ATOM   4108  CB  SER A 256       0.447  18.225   6.089  1.00 96.26           C  
ATOM   4109  HB2 SER A 256      -0.219  19.082   5.990  1.00 96.26           H  
ATOM   4110  HB3 SER A 256      -0.153  17.318   6.021  1.00 96.26           H  
ATOM   4111  O   SER A 256       1.927  16.141   8.197  1.00 96.26           O  
ATOM   4112  OG  SER A 256       1.380  18.220   5.028  1.00 96.26           O  
ATOM   4113  HG  SER A 256       2.023  18.918   5.170  1.00 96.26           H  
ATOM   4114  N   ALA A 257       3.408  17.402   7.075  1.00 96.87           N  
ATOM   4115  H   ALA A 257       3.558  18.262   6.567  1.00 96.87           H  
ATOM   4116  CA  ALA A 257       4.522  16.460   7.138  1.00 96.87           C  
ATOM   4117  HA  ALA A 257       4.215  15.502   6.719  1.00 96.87           H  
ATOM   4118  C   ALA A 257       4.948  16.196   8.586  1.00 96.87           C  
ATOM   4119  CB  ALA A 257       5.671  17.018   6.290  1.00 96.87           C  
ATOM   4120  HB1 ALA A 257       5.965  18.001   6.657  1.00 96.87           H  
ATOM   4121  HB2 ALA A 257       5.355  17.105   5.251  1.00 96.87           H  
ATOM   4122  HB3 ALA A 257       6.525  16.342   6.340  1.00 96.87           H  
ATOM   4123  O   ALA A 257       5.060  15.043   9.005  1.00 96.87           O  
ATOM   4124  N   ARG A 258       5.097  17.254   9.394  1.00 96.87           N  
ATOM   4125  H   ARG A 258       4.977  18.176   8.998  1.00 96.87           H  
ATOM   4126  CA  ARG A 258       5.431  17.121  10.821  1.00 96.87           C  
ATOM   4127  HA  ARG A 258       6.306  16.479  10.922  1.00 96.87           H  
ATOM   4128  C   ARG A 258       4.324  16.431  11.618  1.00 96.87           C  
ATOM   4129  CB  ARG A 258       5.754  18.499  11.409  1.00 96.87           C  
ATOM   4130  HB2 ARG A 258       4.983  19.217  11.125  1.00 96.87           H  
ATOM   4131  HB3 ARG A 258       5.765  18.414  12.496  1.00 96.87           H  
ATOM   4132  O   ARG A 258       4.617  15.587  12.460  1.00 96.87           O  
ATOM   4133  CG  ARG A 258       7.131  18.998  10.954  1.00 96.87           C  
ATOM   4134  HG2 ARG A 258       7.157  19.116   9.871  1.00 96.87           H  
ATOM   4135  HG3 ARG A 258       7.882  18.265  11.247  1.00 96.87           H  
ATOM   4136  CD  ARG A 258       7.452  20.337  11.620  1.00 96.87           C  
ATOM   4137  HD2 ARG A 258       6.860  21.121  11.148  1.00 96.87           H  
ATOM   4138  HD3 ARG A 258       7.186  20.273  12.675  1.00 96.87           H  
ATOM   4139  NE  ARG A 258       8.885  20.654  11.511  1.00 96.87           N  
ATOM   4140  HE  ARG A 258       9.476  19.990  11.032  1.00 96.87           H  
ATOM   4141  NH1 ARG A 258       8.952  22.348  13.060  1.00 96.87           N  
ATOM   4142 HH11 ARG A 258       9.553  22.763  13.758  1.00 96.87           H  
ATOM   4143 HH12 ARG A 258       7.990  22.141  13.290  1.00 96.87           H  
ATOM   4144  NH2 ARG A 258      10.823  21.697  12.067  1.00 96.87           N  
ATOM   4145 HH21 ARG A 258      11.261  22.531  12.431  1.00 96.87           H  
ATOM   4146 HH22 ARG A 258      11.311  21.147  11.374  1.00 96.87           H  
ATOM   4147  CZ  ARG A 258       9.539  21.562  12.204  1.00 96.87           C  
ATOM   4148  N   MET A 259       3.060  16.754  11.350  1.00 96.60           N  
ATOM   4149  H   MET A 259       2.887  17.465  10.653  1.00 96.60           H  
ATOM   4150  CA  MET A 259       1.914  16.131  12.021  1.00 96.60           C  
ATOM   4151  HA  MET A 259       2.082  16.146  13.098  1.00 96.60           H  
ATOM   4152  C   MET A 259       1.752  14.657  11.644  1.00 96.60           C  
ATOM   4153  CB  MET A 259       0.634  16.921  11.715  1.00 96.60           C  
ATOM   4154  HB2 MET A 259       0.541  17.066  10.639  1.00 96.60           H  
ATOM   4155  HB3 MET A 259      -0.232  16.351  12.051  1.00 96.60           H  
ATOM   4156  O   MET A 259       1.564  13.822  12.527  1.00 96.60           O  
ATOM   4157  CG  MET A 259       0.599  18.284  12.414  1.00 96.60           C  
ATOM   4158  HG2 MET A 259      -0.308  18.798  12.096  1.00 96.60           H  
ATOM   4159  HG3 MET A 259       1.441  18.886  12.075  1.00 96.60           H  
ATOM   4160  SD  MET A 259       0.617  18.239  14.230  1.00 96.60           S  
ATOM   4161  CE  MET A 259       2.354  18.654  14.505  1.00 96.60           C  
ATOM   4162  HE1 MET A 259       2.536  18.807  15.569  1.00 96.60           H  
ATOM   4163  HE2 MET A 259       2.566  19.570  13.954  1.00 96.60           H  
ATOM   4164  HE3 MET A 259       3.001  17.858  14.137  1.00 96.60           H  
ATOM   4165  N   ASN A 260       1.883  14.308  10.364  1.00 95.32           N  
ATOM   4166  H   ASN A 260       2.012  15.025   9.665  1.00 95.32           H  
ATOM   4167  CA  ASN A 260       1.844  12.915   9.924  1.00 95.32           C  
ATOM   4168  HA  ASN A 260       0.936  12.442  10.299  1.00 95.32           H  
ATOM   4169  C   ASN A 260       3.011  12.106  10.487  1.00 95.32           C  
ATOM   4170  CB  ASN A 260       1.855  12.854   8.394  1.00 95.32           C  
ATOM   4171  HB2 ASN A 260       2.328  11.922   8.085  1.00 95.32           H  
ATOM   4172  HB3 ASN A 260       2.448  13.670   7.982  1.00 95.32           H  
ATOM   4173  O   ASN A 260       2.805  10.980  10.942  1.00 95.32           O  
ATOM   4174  CG  ASN A 260       0.477  12.850   7.769  1.00 95.32           C  
ATOM   4175  ND2 ASN A 260       0.447  12.771   6.465  1.00 95.32           N  
ATOM   4176 HD21 ASN A 260       1.322  12.734   5.963  1.00 95.32           H  
ATOM   4177 HD22 ASN A 260      -0.427  12.480   6.053  1.00 95.32           H  
ATOM   4178  OD1 ASN A 260      -0.560  12.856   8.417  1.00 95.32           O  
ATOM   4179  N   GLN A 261       4.217  12.678  10.526  1.00 94.82           N  
ATOM   4180  H   GLN A 261       4.365  13.569  10.073  1.00 94.82           H  
ATOM   4181  CA  GLN A 261       5.347  12.014  11.163  1.00 94.82           C  
ATOM   4182  HA  GLN A 261       5.453  11.033  10.699  1.00 94.82           H  
ATOM   4183  C   GLN A 261       5.091  11.788  12.654  1.00 94.82           C  
ATOM   4184  CB  GLN A 261       6.632  12.821  10.939  1.00 94.82           C  
ATOM   4185  HB2 GLN A 261       6.541  13.790  11.430  1.00 94.82           H  
ATOM   4186  HB3 GLN A 261       6.781  12.989   9.872  1.00 94.82           H  
ATOM   4187  O   GLN A 261       5.351  10.698  13.164  1.00 94.82           O  
ATOM   4188  CG  GLN A 261       7.853  12.084  11.509  1.00 94.82           C  
ATOM   4189  HG2 GLN A 261       8.707  12.760  11.480  1.00 94.82           H  
ATOM   4190  HG3 GLN A 261       7.697  11.849  12.562  1.00 94.82           H  
ATOM   4191  CD  GLN A 261       8.211  10.795  10.764  1.00 94.82           C  
ATOM   4192  NE2 GLN A 261       9.247  10.108  11.186  1.00 94.82           N  
ATOM   4193 HE21 GLN A 261       9.502   9.318  10.610  1.00 94.82           H  
ATOM   4194 HE22 GLN A 261       9.836  10.468  11.924  1.00 94.82           H  
ATOM   4195  OE1 GLN A 261       7.582  10.361   9.813  1.00 94.82           O  
ATOM   4196  N   ALA A 262       4.533  12.779  13.351  1.00 95.78           N  
ATOM   4197  H   ALA A 262       4.399  13.676  12.908  1.00 95.78           H  
ATOM   4198  CA  ALA A 262       4.153  12.628  14.747  1.00 95.78           C  
ATOM   4199  HA  ALA A 262       5.043  12.376  15.323  1.00 95.78           H  
ATOM   4200  C   ALA A 262       3.141  11.492  14.937  1.00 95.78           C  
ATOM   4201  CB  ALA A 262       3.604  13.959  15.258  1.00 95.78           C  
ATOM   4202  HB1 ALA A 262       3.319  13.835  16.303  1.00 95.78           H  
ATOM   4203  HB2 ALA A 262       4.369  14.730  15.171  1.00 95.78           H  
ATOM   4204  HB3 ALA A 262       2.724  14.262  14.690  1.00 95.78           H  
ATOM   4205  O   ALA A 262       3.356  10.624  15.779  1.00 95.78           O  
ATOM   4206  N   ALA A 263       2.082  11.447  14.126  1.00 92.49           N  
ATOM   4207  H   ALA A 263       1.963  12.185  13.446  1.00 92.49           H  
ATOM   4208  CA  ALA A 263       1.088  10.376  14.165  1.00 92.49           C  
ATOM   4209  HA  ALA A 263       0.637  10.348  15.157  1.00 92.49           H  
ATOM   4210  C   ALA A 263       1.719   8.994  13.912  1.00 92.49           C  
ATOM   4211  CB  ALA A 263      -0.010  10.703  13.147  1.00 92.49           C  
ATOM   4212  HB1 ALA A 263      -0.773   9.925  13.164  1.00 92.49           H  
ATOM   4213  HB2 ALA A 263       0.408  10.765  12.142  1.00 92.49           H  
ATOM   4214  HB3 ALA A 263      -0.475  11.655  13.400  1.00 92.49           H  
ATOM   4215  O   ALA A 263       1.424   8.041  14.632  1.00 92.49           O  
ATOM   4216  N   LYS A 264       2.642   8.887  12.946  1.00 89.55           N  
ATOM   4217  H   LYS A 264       2.821   9.700  12.374  1.00 89.55           H  
ATOM   4218  CA  LYS A 264       3.384   7.650  12.655  1.00 89.55           C  
ATOM   4219  HA  LYS A 264       2.662   6.853  12.480  1.00 89.55           H  
ATOM   4220  C   LYS A 264       4.235   7.203  13.845  1.00 89.55           C  
ATOM   4221  CB  LYS A 264       4.211   7.856  11.372  1.00 89.55           C  
ATOM   4222  HB2 LYS A 264       3.536   8.211  10.593  1.00 89.55           H  
ATOM   4223  HB3 LYS A 264       4.964   8.627  11.538  1.00 89.55           H  
ATOM   4224  O   LYS A 264       4.163   6.041  14.231  1.00 89.55           O  
ATOM   4225  CG  LYS A 264       4.908   6.579  10.866  1.00 89.55           C  
ATOM   4226  HG2 LYS A 264       4.184   5.765  10.833  1.00 89.55           H  
ATOM   4227  HG3 LYS A 264       5.717   6.308  11.545  1.00 89.55           H  
ATOM   4228  CD  LYS A 264       5.472   6.806   9.451  1.00 89.55           C  
ATOM   4229  HD2 LYS A 264       4.651   7.117   8.805  1.00 89.55           H  
ATOM   4230  HD3 LYS A 264       6.207   7.611   9.477  1.00 89.55           H  
ATOM   4231  CE  LYS A 264       6.113   5.545   8.850  1.00 89.55           C  
ATOM   4232  HE2 LYS A 264       5.466   4.691   9.056  1.00 89.55           H  
ATOM   4233  HE3 LYS A 264       7.071   5.368   9.338  1.00 89.55           H  
ATOM   4234  NZ  LYS A 264       6.294   5.668   7.374  1.00 89.55           N  
ATOM   4235  HZ1 LYS A 264       6.808   6.498   7.117  1.00 89.55           H  
ATOM   4236  HZ2 LYS A 264       6.754   4.862   6.975  1.00 89.55           H  
ATOM   4237  HZ3 LYS A 264       5.418   5.720   6.875  1.00 89.55           H  
ATOM   4238  N   LEU A 265       4.996   8.111  14.458  1.00 90.96           N  
ATOM   4239  H   LEU A 265       4.999   9.051  14.091  1.00 90.96           H  
ATOM   4240  CA  LEU A 265       5.844   7.796  15.615  1.00 90.96           C  
ATOM   4241  HA  LEU A 265       6.448   6.920  15.381  1.00 90.96           H  
ATOM   4242  C   LEU A 265       5.028   7.427  16.861  1.00 90.96           C  
ATOM   4243  CB  LEU A 265       6.770   8.983  15.923  1.00 90.96           C  
ATOM   4244  HB2 LEU A 265       6.154   9.872  16.061  1.00 90.96           H  
ATOM   4245  HB3 LEU A 265       7.276   8.775  16.866  1.00 90.96           H  
ATOM   4246  O   LEU A 265       5.404   6.498  17.572  1.00 90.96           O  
ATOM   4247  CG  LEU A 265       7.848   9.282  14.866  1.00 90.96           C  
ATOM   4248  HG  LEU A 265       7.387   9.438  13.890  1.00 90.96           H  
ATOM   4249  CD1 LEU A 265       8.595  10.557  15.265  1.00 90.96           C  
ATOM   4250 HD11 LEU A 265       9.045  10.440  16.251  1.00 90.96           H  
ATOM   4251 HD12 LEU A 265       7.894  11.391  15.285  1.00 90.96           H  
ATOM   4252 HD13 LEU A 265       9.368  10.779  14.529  1.00 90.96           H  
ATOM   4253  CD2 LEU A 265       8.871   8.153  14.728  1.00 90.96           C  
ATOM   4254 HD21 LEU A 265       9.621   8.428  13.986  1.00 90.96           H  
ATOM   4255 HD22 LEU A 265       8.380   7.243  14.384  1.00 90.96           H  
ATOM   4256 HD23 LEU A 265       9.360   7.960  15.683  1.00 90.96           H  
ATOM   4257  N   LEU A 266       3.909   8.114  17.109  1.00 90.89           N  
ATOM   4258  H   LEU A 266       3.671   8.885  16.502  1.00 90.89           H  
ATOM   4259  CA  LEU A 266       3.004   7.791  18.218  1.00 90.89           C  
ATOM   4260  HA  LEU A 266       3.578   7.736  19.143  1.00 90.89           H  
ATOM   4261  C   LEU A 266       2.352   6.417  18.028  1.00 90.89           C  
ATOM   4262  CB  LEU A 266       1.918   8.873  18.350  1.00 90.89           C  
ATOM   4263  HB2 LEU A 266       1.428   8.982  17.382  1.00 90.89           H  
ATOM   4264  HB3 LEU A 266       1.169   8.534  19.065  1.00 90.89           H  
ATOM   4265  O   LEU A 266       2.222   5.673  18.997  1.00 90.89           O  
ATOM   4266  CG  LEU A 266       2.437  10.245  18.809  1.00 90.89           C  
ATOM   4267  HG  LEU A 266       3.314  10.513  18.220  1.00 90.89           H  
ATOM   4268  CD1 LEU A 266       1.354  11.301  18.594  1.00 90.89           C  
ATOM   4269 HD11 LEU A 266       1.091  11.324  17.536  1.00 90.89           H  
ATOM   4270 HD12 LEU A 266       0.465  11.053  19.173  1.00 90.89           H  
ATOM   4271 HD13 LEU A 266       1.728  12.284  18.880  1.00 90.89           H  
ATOM   4272  CD2 LEU A 266       2.834  10.292  20.281  1.00 90.89           C  
ATOM   4273 HD21 LEU A 266       3.323  11.242  20.497  1.00 90.89           H  
ATOM   4274 HD22 LEU A 266       1.938  10.200  20.895  1.00 90.89           H  
ATOM   4275 HD23 LEU A 266       3.524   9.481  20.516  1.00 90.89           H  
ATOM   4276  N   ARG A 267       1.990   6.065  16.785  1.00 84.93           N  
ATOM   4277  H   ARG A 267       2.081   6.749  16.048  1.00 84.93           H  
ATOM   4278  CA  ARG A 267       1.441   4.745  16.449  1.00 84.93           C  
ATOM   4279  HA  ARG A 267       0.639   4.516  17.151  1.00 84.93           H  
ATOM   4280  C   ARG A 267       2.452   3.619  16.634  1.00 84.93           C  
ATOM   4281  CB  ARG A 267       0.890   4.749  15.013  1.00 84.93           C  
ATOM   4282  HB2 ARG A 267       1.713   4.943  14.325  1.00 84.93           H  
ATOM   4283  HB3 ARG A 267       0.164   5.557  14.913  1.00 84.93           H  
ATOM   4284  O   ARG A 267       2.061   2.536  17.012  1.00 84.93           O  
ATOM   4285  CG  ARG A 267       0.199   3.426  14.625  1.00 84.93           C  
ATOM   4286  HG2 ARG A 267      -0.697   3.285  15.229  1.00 84.93           H  
ATOM   4287  HG3 ARG A 267       0.858   2.574  14.792  1.00 84.93           H  
ATOM   4288  CD  ARG A 267      -0.222   3.412  13.157  1.00 84.93           C  
ATOM   4289  HD2 ARG A 267      -0.810   4.306  12.951  1.00 84.93           H  
ATOM   4290  HD3 ARG A 267      -0.861   2.542  13.003  1.00 84.93           H  
ATOM   4291  NE  ARG A 267       0.950   3.300  12.265  1.00 84.93           N  
ATOM   4292  HE  ARG A 267       1.604   2.571  12.515  1.00 84.93           H  
ATOM   4293  NH1 ARG A 267       0.400   4.921  10.723  1.00 84.93           N  
ATOM   4294 HH11 ARG A 267      -0.428   5.133  11.260  1.00 84.93           H  
ATOM   4295 HH12 ARG A 267       0.575   5.377   9.839  1.00 84.93           H  
ATOM   4296  NH2 ARG A 267       2.202   3.666  10.397  1.00 84.93           N  
ATOM   4297 HH21 ARG A 267       2.292   4.096   9.487  1.00 84.93           H  
ATOM   4298 HH22 ARG A 267       2.772   2.869  10.640  1.00 84.93           H  
ATOM   4299  CZ  ARG A 267       1.179   3.964  11.145  1.00 84.93           C  
ATOM   4300  N   ILE A 268       3.733   3.859  16.359  1.00 80.41           N  
ATOM   4301  H   ILE A 268       3.984   4.764  15.988  1.00 80.41           H  
ATOM   4302  CA  ILE A 268       4.782   2.851  16.585  1.00 80.41           C  
ATOM   4303  HA  ILE A 268       4.438   1.894  16.192  1.00 80.41           H  
ATOM   4304  C   ILE A 268       5.019   2.621  18.091  1.00 80.41           C  
ATOM   4305  CB  ILE A 268       6.066   3.256  15.818  1.00 80.41           C  
ATOM   4306  HB  ILE A 268       6.306   4.287  16.080  1.00 80.41           H  
ATOM   4307  O   ILE A 268       5.536   1.579  18.472  1.00 80.41           O  
ATOM   4308  CG1 ILE A 268       5.836   3.171  14.290  1.00 80.41           C  
ATOM   4309 HG12 ILE A 268       5.811   2.125  13.986  1.00 80.41           H  
ATOM   4310 HG13 ILE A 268       4.867   3.601  14.035  1.00 80.41           H  
ATOM   4311  CG2 ILE A 268       7.274   2.378  16.190  1.00 80.41           C  
ATOM   4312 HG21 ILE A 268       7.554   2.554  17.228  1.00 80.41           H  
ATOM   4313 HG22 ILE A 268       8.143   2.609  15.573  1.00 80.41           H  
ATOM   4314 HG23 ILE A 268       7.019   1.324  16.073  1.00 80.41           H  
ATOM   4315  CD1 ILE A 268       6.898   3.911  13.464  1.00 80.41           C  
ATOM   4316 HD11 ILE A 268       6.598   3.912  12.416  1.00 80.41           H  
ATOM   4317 HD12 ILE A 268       7.866   3.416  13.542  1.00 80.41           H  
ATOM   4318 HD13 ILE A 268       6.984   4.942  13.807  1.00 80.41           H  
ATOM   4319  N   GLY A 269       4.702   3.593  18.955  1.00 79.81           N  
ATOM   4320  H   GLY A 269       4.260   4.425  18.590  1.00 79.81           H  
ATOM   4321  CA  GLY A 269       4.743   3.424  20.415  1.00 79.81           C  
ATOM   4322  HA2 GLY A 269       4.280   2.468  20.661  1.00 79.81           H  
ATOM   4323  HA3 GLY A 269       4.148   4.211  20.878  1.00 79.81           H  
ATOM   4324  C   GLY A 269       6.137   3.439  21.059  1.00 79.81           C  
ATOM   4325  O   GLY A 269       6.246   3.596  22.271  1.00 79.81           O  
ATOM   4326  N   ASN A 270       7.221   3.387  20.277  1.00 80.65           N  
ATOM   4327  H   ASN A 270       7.047   3.093  19.327  1.00 80.65           H  
ATOM   4328  CA  ASN A 270       8.606   3.330  20.783  1.00 80.65           C  
ATOM   4329  HA  ASN A 270       8.647   2.573  21.566  1.00 80.65           H  
ATOM   4330  C   ASN A 270       9.129   4.635  21.421  1.00 80.65           C  
ATOM   4331  CB  ASN A 270       9.531   2.894  19.630  1.00 80.65           C  
ATOM   4332  HB2 ASN A 270       9.387   3.553  18.774  1.00 80.65           H  
ATOM   4333  HB3 ASN A 270      10.569   2.969  19.951  1.00 80.65           H  
ATOM   4334  O   ASN A 270      10.274   4.699  21.879  1.00 80.65           O  
ATOM   4335  CG  ASN A 270       9.310   1.455  19.203  1.00 80.65           C  
ATOM   4336  ND2 ASN A 270       9.851   1.053  18.079  1.00 80.65           N  
ATOM   4337 HD21 ASN A 270       9.654   0.090  17.845  1.00 80.65           H  
ATOM   4338 HD22 ASN A 270      10.402   1.669  17.499  1.00 80.65           H  
ATOM   4339  OD1 ASN A 270       8.677   0.666  19.871  1.00 80.65           O  
ATOM   4340  N   HIS A 271       8.342   5.711  21.405  1.00 86.16           N  
ATOM   4341  H   HIS A 271       7.383   5.587  21.113  1.00 86.16           H  
ATOM   4342  CA  HIS A 271       8.757   7.031  21.869  1.00 86.16           C  
ATOM   4343  HA  HIS A 271       9.632   6.931  22.512  1.00 86.16           H  
ATOM   4344  C   HIS A 271       7.658   7.689  22.697  1.00 86.16           C  
ATOM   4345  CB  HIS A 271       9.135   7.907  20.666  1.00 86.16           C  
ATOM   4346  HB2 HIS A 271       9.362   8.914  21.017  1.00 86.16           H  
ATOM   4347  HB3 HIS A 271       8.271   7.976  20.004  1.00 86.16           H  
ATOM   4348  O   HIS A 271       6.489   7.696  22.315  1.00 86.16           O  
ATOM   4349  CG  HIS A 271      10.317   7.407  19.872  1.00 86.16           C  
ATOM   4350  CD2 HIS A 271      10.391   7.303  18.511  1.00 86.16           C  
ATOM   4351  HD2 HIS A 271       9.603   7.574  17.824  1.00 86.16           H  
ATOM   4352  ND1 HIS A 271      11.495   6.907  20.377  1.00 86.16           N  
ATOM   4353  HD1 HIS A 271      11.601   6.546  21.314  1.00 86.16           H  
ATOM   4354  CE1 HIS A 271      12.254   6.508  19.345  1.00 86.16           C  
ATOM   4355  HE1 HIS A 271      13.179   5.959  19.443  1.00 86.16           H  
ATOM   4356  NE2 HIS A 271      11.650   6.783  18.176  1.00 86.16           N  
ATOM   4357  N   ASN A 272       8.048   8.314  23.809  1.00 90.73           N  
ATOM   4358  H   ASN A 272       9.023   8.285  24.071  1.00 90.73           H  
ATOM   4359  CA  ASN A 272       7.134   9.158  24.567  1.00 90.73           C  
ATOM   4360  HA  ASN A 272       6.199   8.609  24.672  1.00 90.73           H  
ATOM   4361  C   ASN A 272       6.800  10.451  23.794  1.00 90.73           C  
ATOM   4362  CB  ASN A 272       7.693   9.384  25.987  1.00 90.73           C  
ATOM   4363  HB2 ASN A 272       6.929   9.854  26.606  1.00 90.73           H  
ATOM   4364  HB3 ASN A 272       7.915   8.413  26.429  1.00 90.73           H  
ATOM   4365  O   ASN A 272       7.489  10.838  22.847  1.00 90.73           O  
ATOM   4366  CG  ASN A 272       8.936  10.256  26.056  1.00 90.73           C  
ATOM   4367  ND2 ASN A 272       9.823  10.004  26.987  1.00 90.73           N  
ATOM   4368 HD21 ASN A 272       9.694   9.240  27.634  1.00 90.73           H  
ATOM   4369 HD22 ASN A 272      10.639  10.597  27.027  1.00 90.73           H  
ATOM   4370  OD1 ASN A 272       9.116  11.196  25.307  1.00 90.73           O  
ATOM   4371  N   VAL A 273       5.755  11.154  24.236  1.00 94.95           N  
ATOM   4372  H   VAL A 273       5.216  10.767  24.997  1.00 94.95           H  
ATOM   4373  CA  VAL A 273       5.255  12.380  23.586  1.00 94.95           C  
ATOM   4374  HA  VAL A 273       4.930  12.125  22.577  1.00 94.95           H  
ATOM   4375  C   VAL A 273       6.344  13.457  23.445  1.00 94.95           C  
ATOM   4376  CB  VAL A 273       4.036  12.922  24.365  1.00 94.95           C  
ATOM   4377  HB  VAL A 273       4.343  13.145  25.387  1.00 94.95           H  
ATOM   4378  O   VAL A 273       6.400  14.128  22.418  1.00 94.95           O  
ATOM   4379  CG1 VAL A 273       3.444  14.196  23.753  1.00 94.95           C  
ATOM   4380 HG11 VAL A 273       4.189  14.991  23.715  1.00 94.95           H  
ATOM   4381 HG12 VAL A 273       2.610  14.544  24.363  1.00 94.95           H  
ATOM   4382 HG13 VAL A 273       3.085  13.981  22.746  1.00 94.95           H  
ATOM   4383  CG2 VAL A 273       2.900  11.886  24.412  1.00 94.95           C  
ATOM   4384 HG21 VAL A 273       3.213  10.990  24.948  1.00 94.95           H  
ATOM   4385 HG22 VAL A 273       2.037  12.300  24.932  1.00 94.95           H  
ATOM   4386 HG23 VAL A 273       2.606  11.605  23.400  1.00 94.95           H  
ATOM   4387  N   ASN A 274       7.242  13.589  24.429  1.00 95.29           N  
ATOM   4388  H   ASN A 274       7.207  12.936  25.198  1.00 95.29           H  
ATOM   4389  CA  ASN A 274       8.348  14.553  24.401  1.00 95.29           C  
ATOM   4390  HA  ASN A 274       7.954  15.541  24.160  1.00 95.29           H  
ATOM   4391  C   ASN A 274       9.388  14.210  23.319  1.00 95.29           C  
ATOM   4392  CB  ASN A 274       8.972  14.596  25.809  1.00 95.29           C  
ATOM   4393  HB2 ASN A 274       8.196  14.815  26.543  1.00 95.29           H  
ATOM   4394  HB3 ASN A 274       9.413  13.631  26.056  1.00 95.29           H  
ATOM   4395  O   ASN A 274       9.788  15.061  22.531  1.00 95.29           O  
ATOM   4396  CG  ASN A 274      10.031  15.675  25.942  1.00 95.29           C  
ATOM   4397  ND2 ASN A 274      11.273  15.334  26.182  1.00 95.29           N  
ATOM   4398 HD21 ASN A 274      11.928  16.098  26.260  1.00 95.29           H  
ATOM   4399 HD22 ASN A 274      11.554  14.368  26.272  1.00 95.29           H  
ATOM   4400  OD1 ASN A 274       9.738  16.850  25.862  1.00 95.29           O  
ATOM   4401  N   ALA A 275       9.786  12.941  23.228  1.00 95.29           N  
ATOM   4402  H   ALA A 275       9.406  12.269  23.879  1.00 95.29           H  
ATOM   4403  CA  ALA A 275      10.709  12.456  22.208  1.00 95.29           C  
ATOM   4404  HA  ALA A 275      11.609  13.070  22.228  1.00 95.29           H  
ATOM   4405  C   ALA A 275      10.108  12.566  20.797  1.00 95.29           C  
ATOM   4406  CB  ALA A 275      11.091  11.013  22.555  1.00 95.29           C  
ATOM   4407  HB1 ALA A 275      11.765  10.618  21.795  1.00 95.29           H  
ATOM   4408  HB2 ALA A 275      11.595  10.990  23.522  1.00 95.29           H  
ATOM   4409  HB3 ALA A 275      10.197  10.392  22.607  1.00 95.29           H  
ATOM   4410  O   ALA A 275      10.828  12.889  19.851  1.00 95.29           O  
ATOM   4411  N   VAL A 276       8.796  12.344  20.647  1.00 96.64           N  
ATOM   4412  H   VAL A 276       8.267  12.035  21.450  1.00 96.64           H  
ATOM   4413  CA  VAL A 276       8.091  12.573  19.375  1.00 96.64           C  
ATOM   4414  HA  VAL A 276       8.625  12.043  18.586  1.00 96.64           H  
ATOM   4415  C   VAL A 276       8.108  14.052  18.993  1.00 96.64           C  
ATOM   4416  CB  VAL A 276       6.648  12.033  19.406  1.00 96.64           C  
ATOM   4417  HB  VAL A 276       6.109  12.460  20.251  1.00 96.64           H  
ATOM   4418  O   VAL A 276       8.411  14.360  17.841  1.00 96.64           O  
ATOM   4419  CG1 VAL A 276       5.897  12.386  18.114  1.00 96.64           C  
ATOM   4420 HG11 VAL A 276       6.449  12.021  17.248  1.00 96.64           H  
ATOM   4421 HG12 VAL A 276       4.905  11.934  18.123  1.00 96.64           H  
ATOM   4422 HG13 VAL A 276       5.763  13.464  18.028  1.00 96.64           H  
ATOM   4423  CG2 VAL A 276       6.653  10.505  19.535  1.00 96.64           C  
ATOM   4424 HG21 VAL A 276       7.243  10.064  18.732  1.00 96.64           H  
ATOM   4425 HG22 VAL A 276       5.635  10.118  19.483  1.00 96.64           H  
ATOM   4426 HG23 VAL A 276       7.080  10.202  20.491  1.00 96.64           H  
ATOM   4427  N   ALA A 277       7.839  14.960  19.938  1.00 96.54           N  
ATOM   4428  H   ALA A 277       7.583  14.647  20.863  1.00 96.54           H  
ATOM   4429  CA  ALA A 277       7.881  16.403  19.695  1.00 96.54           C  
ATOM   4430  HA  ALA A 277       7.125  16.653  18.951  1.00 96.54           H  
ATOM   4431  C   ALA A 277       9.249  16.835  19.138  1.00 96.54           C  
ATOM   4432  CB  ALA A 277       7.539  17.138  20.999  1.00 96.54           C  
ATOM   4433  HB1 ALA A 277       7.458  18.208  20.808  1.00 96.54           H  
ATOM   4434  HB2 ALA A 277       8.320  16.987  21.744  1.00 96.54           H  
ATOM   4435  HB3 ALA A 277       6.595  16.771  21.404  1.00 96.54           H  
ATOM   4436  O   ALA A 277       9.315  17.419  18.053  1.00 96.54           O  
ATOM   4437  N   LEU A 278      10.334  16.440  19.813  1.00 95.71           N  
ATOM   4438  H   LEU A 278      10.193  15.992  20.707  1.00 95.71           H  
ATOM   4439  CA  LEU A 278      11.709  16.738  19.396  1.00 95.71           C  
ATOM   4440  HA  LEU A 278      11.826  17.818  19.313  1.00 95.71           H  
ATOM   4441  C   LEU A 278      12.034  16.149  18.014  1.00 95.71           C  
ATOM   4442  CB  LEU A 278      12.684  16.200  20.460  1.00 95.71           C  
ATOM   4443  HB2 LEU A 278      13.699  16.265  20.067  1.00 95.71           H  
ATOM   4444  HB3 LEU A 278      12.462  15.147  20.632  1.00 95.71           H  
ATOM   4445  O   LEU A 278      12.551  16.847  17.143  1.00 95.71           O  
ATOM   4446  CG  LEU A 278      12.641  16.948  21.806  1.00 95.71           C  
ATOM   4447  HG  LEU A 278      11.616  16.994  22.172  1.00 95.71           H  
ATOM   4448  CD1 LEU A 278      13.486  16.188  22.831  1.00 95.71           C  
ATOM   4449 HD11 LEU A 278      13.081  15.185  22.970  1.00 95.71           H  
ATOM   4450 HD12 LEU A 278      14.520  16.127  22.493  1.00 95.71           H  
ATOM   4451 HD13 LEU A 278      13.453  16.714  23.785  1.00 95.71           H  
ATOM   4452  CD2 LEU A 278      13.191  18.369  21.695  1.00 95.71           C  
ATOM   4453 HD21 LEU A 278      14.213  18.359  21.317  1.00 95.71           H  
ATOM   4454 HD22 LEU A 278      13.177  18.850  22.673  1.00 95.71           H  
ATOM   4455 HD23 LEU A 278      12.570  18.968  21.028  1.00 95.71           H  
ATOM   4456  N   LYS A 279      11.666  14.885  17.761  1.00 94.96           N  
ATOM   4457  H   LYS A 279      11.236  14.361  18.509  1.00 94.96           H  
ATOM   4458  CA  LYS A 279      11.862  14.235  16.449  1.00 94.96           C  
ATOM   4459  HA  LYS A 279      12.913  14.314  16.170  1.00 94.96           H  
ATOM   4460  C   LYS A 279      11.090  14.916  15.317  1.00 94.96           C  
ATOM   4461  CB  LYS A 279      11.471  12.752  16.537  1.00 94.96           C  
ATOM   4462  HB2 LYS A 279      11.319  12.361  15.531  1.00 94.96           H  
ATOM   4463  HB3 LYS A 279      10.532  12.657  17.082  1.00 94.96           H  
ATOM   4464  O   LYS A 279      11.523  14.850  14.170  1.00 94.96           O  
ATOM   4465  CG  LYS A 279      12.566  11.915  17.211  1.00 94.96           C  
ATOM   4466  HG2 LYS A 279      13.440  11.885  16.561  1.00 94.96           H  
ATOM   4467  HG3 LYS A 279      12.853  12.373  18.158  1.00 94.96           H  
ATOM   4468  CD  LYS A 279      12.074  10.487  17.478  1.00 94.96           C  
ATOM   4469  HD2 LYS A 279      11.247  10.542  18.186  1.00 94.96           H  
ATOM   4470  HD3 LYS A 279      11.706  10.028  16.560  1.00 94.96           H  
ATOM   4471  CE  LYS A 279      13.189   9.641  18.105  1.00 94.96           C  
ATOM   4472  HE2 LYS A 279      12.737   8.994  18.856  1.00 94.96           H  
ATOM   4473  HE3 LYS A 279      13.886  10.303  18.618  1.00 94.96           H  
ATOM   4474  NZ  LYS A 279      13.893   8.801  17.104  1.00 94.96           N  
ATOM   4475  HZ1 LYS A 279      14.209   9.352  16.319  1.00 94.96           H  
ATOM   4476  HZ2 LYS A 279      13.263   8.080  16.784  1.00 94.96           H  
ATOM   4477  HZ3 LYS A 279      14.687   8.339  17.524  1.00 94.96           H  
ATOM   4478  N   CYS A 280       9.974  15.575  15.624  1.00 96.84           N  
ATOM   4479  H   CYS A 280       9.663  15.559  16.585  1.00 96.84           H  
ATOM   4480  CA  CYS A 280       9.182  16.338  14.659  1.00 96.84           C  
ATOM   4481  HA  CYS A 280       9.347  15.920  13.665  1.00 96.84           H  
ATOM   4482  C   CYS A 280       9.598  17.817  14.559  1.00 96.84           C  
ATOM   4483  CB  CYS A 280       7.690  16.171  14.977  1.00 96.84           C  
ATOM   4484  HB2 CYS A 280       7.479  16.554  15.976  1.00 96.84           H  
ATOM   4485  HB3 CYS A 280       7.102  16.728  14.247  1.00 96.84           H  
ATOM   4486  O   CYS A 280       8.945  18.570  13.841  1.00 96.84           O  
ATOM   4487  SG  CYS A 280       7.232  14.419  14.892  1.00 96.84           S  
ATOM   4488  HG  CYS A 280       7.825  14.089  16.043  1.00 96.84           H  
ATOM   4489  N   GLY A 281      10.657  18.246  15.259  1.00 95.45           N  
ATOM   4490  H   GLY A 281      11.137  17.596  15.865  1.00 95.45           H  
ATOM   4491  CA  GLY A 281      11.195  19.610  15.177  1.00 95.45           C  
ATOM   4492  HA2 GLY A 281      12.237  19.590  15.495  1.00 95.45           H  
ATOM   4493  HA3 GLY A 281      11.162  19.955  14.143  1.00 95.45           H  
ATOM   4494  C   GLY A 281      10.473  20.638  16.043  1.00 95.45           C  
ATOM   4495  O   GLY A 281      10.393  21.810  15.662  1.00 95.45           O  
ATOM   4496  N   TYR A 282       9.907  20.200  17.168  1.00 95.32           N  
ATOM   4497  H   TYR A 282       9.998  19.222  17.405  1.00 95.32           H  
ATOM   4498  CA  TYR A 282       9.307  21.068  18.177  1.00 95.32           C  
ATOM   4499  HA  TYR A 282       9.206  22.079  17.783  1.00 95.32           H  
ATOM   4500  C   TYR A 282      10.188  21.127  19.422  1.00 95.32           C  
ATOM   4501  CB  TYR A 282       7.909  20.562  18.551  1.00 95.32           C  
ATOM   4502  HB2 TYR A 282       7.550  21.138  19.404  1.00 95.32           H  
ATOM   4503  HB3 TYR A 282       7.973  19.522  18.872  1.00 95.32           H  
ATOM   4504  O   TYR A 282      10.393  20.109  20.078  1.00 95.32           O  
ATOM   4505  CG  TYR A 282       6.894  20.670  17.435  1.00 95.32           C  
ATOM   4506  CD1 TYR A 282       6.106  21.827  17.332  1.00 95.32           C  
ATOM   4507  HD1 TYR A 282       6.223  22.608  18.069  1.00 95.32           H  
ATOM   4508  CD2 TYR A 282       6.755  19.637  16.492  1.00 95.32           C  
ATOM   4509  HD2 TYR A 282       7.375  18.757  16.573  1.00 95.32           H  
ATOM   4510  CE1 TYR A 282       5.200  21.981  16.271  1.00 95.32           C  
ATOM   4511  HE1 TYR A 282       4.611  22.883  16.192  1.00 95.32           H  
ATOM   4512  CE2 TYR A 282       5.849  19.780  15.425  1.00 95.32           C  
ATOM   4513  HE2 TYR A 282       5.763  19.005  14.678  1.00 95.32           H  
ATOM   4514  OH  TYR A 282       4.283  21.155  14.231  1.00 95.32           O  
ATOM   4515  HH  TYR A 282       3.872  22.022  14.254  1.00 95.32           H  
ATOM   4516  CZ  TYR A 282       5.090  20.963  15.303  1.00 95.32           C  
ATOM   4517  N   ASP A 283      10.622  22.331  19.789  1.00 91.87           N  
ATOM   4518  H   ASP A 283      10.584  23.087  19.121  1.00 91.87           H  
ATOM   4519  CA  ASP A 283      11.415  22.559  21.006  1.00 91.87           C  
ATOM   4520  HA  ASP A 283      12.151  21.762  21.108  1.00 91.87           H  
ATOM   4521  C   ASP A 283      10.544  22.566  22.275  1.00 91.87           C  
ATOM   4522  CB  ASP A 283      12.172  23.888  20.864  1.00 91.87           C  
ATOM   4523  HB2 ASP A 283      12.836  24.013  21.720  1.00 91.87           H  
ATOM   4524  HB3 ASP A 283      11.453  24.707  20.871  1.00 91.87           H  
ATOM   4525  O   ASP A 283      11.011  22.282  23.374  1.00 91.87           O  
ATOM   4526  CG  ASP A 283      13.001  23.945  19.577  1.00 91.87           C  
ATOM   4527  OD1 ASP A 283      13.721  22.963  19.301  1.00 91.87           O  
ATOM   4528  OD2 ASP A 283      12.823  24.931  18.828  1.00 91.87           O  
ATOM   4529  N   SER A 284       9.249  22.870  22.127  1.00 93.77           N  
ATOM   4530  H   SER A 284       8.932  23.049  21.185  1.00 93.77           H  
ATOM   4531  CA  SER A 284       8.270  22.871  23.216  1.00 93.77           C  
ATOM   4532  HA  SER A 284       8.785  22.704  24.161  1.00 93.77           H  
ATOM   4533  C   SER A 284       7.247  21.756  23.037  1.00 93.77           C  
ATOM   4534  CB  SER A 284       7.593  24.239  23.325  1.00 93.77           C  
ATOM   4535  HB2 SER A 284       7.225  24.544  22.345  1.00 93.77           H  
ATOM   4536  HB3 SER A 284       8.332  24.968  23.657  1.00 93.77           H  
ATOM   4537  O   SER A 284       6.409  21.788  22.130  1.00 93.77           O  
ATOM   4538  OG  SER A 284       6.511  24.204  24.246  1.00 93.77           O  
ATOM   4539  HG  SER A 284       6.508  25.050  24.700  1.00 93.77           H  
ATOM   4540  N   THR A 285       7.258  20.800  23.963  1.00 95.29           N  
ATOM   4541  H   THR A 285       8.053  20.752  24.584  1.00 95.29           H  
ATOM   4542  CA  THR A 285       6.286  19.698  24.001  1.00 95.29           C  
ATOM   4543  HA  THR A 285       6.302  19.199  23.032  1.00 95.29           H  
ATOM   4544  C   THR A 285       4.860  20.195  24.229  1.00 95.29           C  
ATOM   4545  CB  THR A 285       6.717  18.666  25.049  1.00 95.29           C  
ATOM   4546  HB  THR A 285       6.877  19.144  26.016  1.00 95.29           H  
ATOM   4547  O   THR A 285       3.926  19.671  23.624  1.00 95.29           O  
ATOM   4548  CG2 THR A 285       5.760  17.483  25.191  1.00 95.29           C  
ATOM   4549 HG21 THR A 285       6.202  16.739  25.854  1.00 95.29           H  
ATOM   4550 HG22 THR A 285       4.817  17.818  25.622  1.00 95.29           H  
ATOM   4551 HG23 THR A 285       5.580  17.036  24.214  1.00 95.29           H  
ATOM   4552  OG1 THR A 285       7.919  18.160  24.544  1.00 95.29           O  
ATOM   4553  HG1 THR A 285       8.494  17.817  25.232  1.00 95.29           H  
ATOM   4554  N   SER A 286       4.671  21.257  25.017  1.00 94.04           N  
ATOM   4555  H   SER A 286       5.461  21.652  25.506  1.00 94.04           H  
ATOM   4556  CA  SER A 286       3.356  21.887  25.204  1.00 94.04           C  
ATOM   4557  HA  SER A 286       2.648  21.134  25.551  1.00 94.04           H  
ATOM   4558  C   SER A 286       2.819  22.471  23.896  1.00 94.04           C  
ATOM   4559  CB  SER A 286       3.439  22.989  26.263  1.00 94.04           C  
ATOM   4560  HB2 SER A 286       4.124  23.770  25.933  1.00 94.04           H  
ATOM   4561  HB3 SER A 286       2.450  23.421  26.415  1.00 94.04           H  
ATOM   4562  O   SER A 286       1.654  22.257  23.552  1.00 94.04           O  
ATOM   4563  OG  SER A 286       3.904  22.435  27.476  1.00 94.04           O  
ATOM   4564  HG  SER A 286       3.954  23.121  28.146  1.00 94.04           H  
ATOM   4565  N   TYR A 287       3.678  23.151  23.130  1.00 95.71           N  
ATOM   4566  H   TYR A 287       4.634  23.260  23.437  1.00 95.71           H  
ATOM   4567  CA  TYR A 287       3.305  23.684  21.821  1.00 95.71           C  
ATOM   4568  HA  TYR A 287       2.385  24.258  21.932  1.00 95.71           H  
ATOM   4569  C   TYR A 287       3.020  22.561  20.814  1.00 95.71           C  
ATOM   4570  CB  TYR A 287       4.401  24.630  21.321  1.00 95.71           C  
ATOM   4571  HB2 TYR A 287       4.555  25.418  22.058  1.00 95.71           H  
ATOM   4572  HB3 TYR A 287       5.332  24.071  21.226  1.00 95.71           H  
ATOM   4573  O   TYR A 287       2.010  22.611  20.114  1.00 95.71           O  
ATOM   4574  CG  TYR A 287       4.073  25.278  19.992  1.00 95.71           C  
ATOM   4575  CD1 TYR A 287       4.880  25.026  18.868  1.00 95.71           C  
ATOM   4576  HD1 TYR A 287       5.773  24.429  18.978  1.00 95.71           H  
ATOM   4577  CD2 TYR A 287       2.958  26.131  19.878  1.00 95.71           C  
ATOM   4578  HD2 TYR A 287       2.345  26.339  20.743  1.00 95.71           H  
ATOM   4579  CE1 TYR A 287       4.555  25.587  17.620  1.00 95.71           C  
ATOM   4580  HE1 TYR A 287       5.176  25.408  16.754  1.00 95.71           H  
ATOM   4581  CE2 TYR A 287       2.644  26.719  18.639  1.00 95.71           C  
ATOM   4582  HE2 TYR A 287       1.794  27.380  18.560  1.00 95.71           H  
ATOM   4583  OH  TYR A 287       3.134  26.994  16.303  1.00 95.71           O  
ATOM   4584  HH  TYR A 287       2.444  27.657  16.389  1.00 95.71           H  
ATOM   4585  CZ  TYR A 287       3.436  26.436  17.504  1.00 95.71           C  
ATOM   4586  N   PHE A 288       3.828  21.494  20.807  1.00 98.01           N  
ATOM   4587  H   PHE A 288       4.661  21.516  21.377  1.00 98.01           H  
ATOM   4588  CA  PHE A 288       3.561  20.296  20.007  1.00 98.01           C  
ATOM   4589  HA  PHE A 288       3.564  20.570  18.952  1.00 98.01           H  
ATOM   4590  C   PHE A 288       2.185  19.689  20.317  1.00 98.01           C  
ATOM   4591  CB  PHE A 288       4.664  19.256  20.235  1.00 98.01           C  
ATOM   4592  HB2 PHE A 288       5.580  19.599  19.753  1.00 98.01           H  
ATOM   4593  HB3 PHE A 288       4.869  19.173  21.302  1.00 98.01           H  
ATOM   4594  O   PHE A 288       1.404  19.449  19.396  1.00 98.01           O  
ATOM   4595  CG  PHE A 288       4.305  17.884  19.703  1.00 98.01           C  
ATOM   4596  CD1 PHE A 288       3.995  16.838  20.593  1.00 98.01           C  
ATOM   4597  HD1 PHE A 288       4.067  16.993  21.659  1.00 98.01           H  
ATOM   4598  CD2 PHE A 288       4.212  17.674  18.316  1.00 98.01           C  
ATOM   4599  HD2 PHE A 288       4.439  18.478  17.631  1.00 98.01           H  
ATOM   4600  CE1 PHE A 288       3.608  15.584  20.093  1.00 98.01           C  
ATOM   4601  HE1 PHE A 288       3.395  14.769  20.769  1.00 98.01           H  
ATOM   4602  CE2 PHE A 288       3.807  16.425  17.820  1.00 98.01           C  
ATOM   4603  HE2 PHE A 288       3.728  16.277  16.753  1.00 98.01           H  
ATOM   4604  CZ  PHE A 288       3.505  15.379  18.711  1.00 98.01           C  
ATOM   4605  HZ  PHE A 288       3.196  14.411  18.345  1.00 98.01           H  
ATOM   4606  N   ILE A 289       1.850  19.491  21.597  1.00 97.07           N  
ATOM   4607  H   ILE A 289       2.540  19.696  22.305  1.00 97.07           H  
ATOM   4608  CA  ILE A 289       0.544  18.958  22.015  1.00 97.07           C  
ATOM   4609  HA  ILE A 289       0.404  17.983  21.549  1.00 97.07           H  
ATOM   4610  C   ILE A 289      -0.593  19.861  21.515  1.00 97.07           C  
ATOM   4611  CB  ILE A 289       0.503  18.778  23.553  1.00 97.07           C  
ATOM   4612  HB  ILE A 289       0.846  19.702  24.017  1.00 97.07           H  
ATOM   4613  O   ILE A 289      -1.609  19.355  21.031  1.00 97.07           O  
ATOM   4614  CG1 ILE A 289       1.433  17.624  23.995  1.00 97.07           C  
ATOM   4615 HG12 ILE A 289       0.968  16.669  23.752  1.00 97.07           H  
ATOM   4616 HG13 ILE A 289       2.375  17.672  23.449  1.00 97.07           H  
ATOM   4617  CG2 ILE A 289      -0.932  18.493  24.049  1.00 97.07           C  
ATOM   4618 HG21 ILE A 289      -1.569  19.360  23.878  1.00 97.07           H  
ATOM   4619 HG22 ILE A 289      -0.934  18.304  25.122  1.00 97.07           H  
ATOM   4620 HG23 ILE A 289      -1.345  17.629  23.529  1.00 97.07           H  
ATOM   4621  CD1 ILE A 289       1.763  17.641  25.494  1.00 97.07           C  
ATOM   4622 HD11 ILE A 289       0.870  17.467  26.094  1.00 97.07           H  
ATOM   4623 HD12 ILE A 289       2.204  18.601  25.767  1.00 97.07           H  
ATOM   4624 HD13 ILE A 289       2.481  16.851  25.712  1.00 97.07           H  
ATOM   4625  N   GLN A 290      -0.427  21.186  21.588  1.00 96.30           N  
ATOM   4626  H   GLN A 290       0.422  21.542  22.004  1.00 96.30           H  
ATOM   4627  CA  GLN A 290      -1.414  22.146  21.094  1.00 96.30           C  
ATOM   4628  HA  GLN A 290      -2.377  21.895  21.537  1.00 96.30           H  
ATOM   4629  C   GLN A 290      -1.571  22.076  19.567  1.00 96.30           C  
ATOM   4630  CB  GLN A 290      -1.024  23.557  21.557  1.00 96.30           C  
ATOM   4631  HB2 GLN A 290      -0.129  23.878  21.025  1.00 96.30           H  
ATOM   4632  HB3 GLN A 290      -0.799  23.531  22.623  1.00 96.30           H  
ATOM   4633  O   GLN A 290      -2.703  22.021  19.079  1.00 96.30           O  
ATOM   4634  CG  GLN A 290      -2.152  24.576  21.324  1.00 96.30           C  
ATOM   4635  HG2 GLN A 290      -3.027  24.279  21.901  1.00 96.30           H  
ATOM   4636  HG3 GLN A 290      -2.422  24.594  20.268  1.00 96.30           H  
ATOM   4637  CD  GLN A 290      -1.755  25.994  21.728  1.00 96.30           C  
ATOM   4638  NE2 GLN A 290      -2.671  26.937  21.714  1.00 96.30           N  
ATOM   4639 HE21 GLN A 290      -3.641  26.740  21.515  1.00 96.30           H  
ATOM   4640 HE22 GLN A 290      -2.348  27.841  22.029  1.00 96.30           H  
ATOM   4641  OE1 GLN A 290      -0.620  26.294  22.048  1.00 96.30           O  
ATOM   4642  N   CYS A 291      -0.468  22.029  18.813  1.00 96.69           N  
ATOM   4643  H   CYS A 291       0.427  22.125  19.270  1.00 96.69           H  
ATOM   4644  CA  CYS A 291      -0.473  21.852  17.359  1.00 96.69           C  
ATOM   4645  HA  CYS A 291      -1.045  22.658  16.900  1.00 96.69           H  
ATOM   4646  C   CYS A 291      -1.147  20.537  16.956  1.00 96.69           C  
ATOM   4647  CB  CYS A 291       0.967  21.902  16.830  1.00 96.69           C  
ATOM   4648  HB2 CYS A 291       1.006  21.498  15.818  1.00 96.69           H  
ATOM   4649  HB3 CYS A 291       1.616  21.300  17.466  1.00 96.69           H  
ATOM   4650  O   CYS A 291      -2.055  20.553  16.128  1.00 96.69           O  
ATOM   4651  SG  CYS A 291       1.561  23.613  16.807  1.00 96.69           S  
ATOM   4652  HG  CYS A 291       0.843  24.048  15.768  1.00 96.69           H  
ATOM   4653  N   PHE A 292      -0.773  19.427  17.595  1.00 97.71           N  
ATOM   4654  H   PHE A 292      -0.013  19.491  18.258  1.00 97.71           H  
ATOM   4655  CA  PHE A 292      -1.334  18.103  17.335  1.00 97.71           C  
ATOM   4656  HA  PHE A 292      -1.190  17.858  16.283  1.00 97.71           H  
ATOM   4657  C   PHE A 292      -2.841  18.073  17.609  1.00 97.71           C  
ATOM   4658  CB  PHE A 292      -0.572  17.072  18.177  1.00 97.71           C  
ATOM   4659  HB2 PHE A 292       0.498  17.248  18.063  1.00 97.71           H  
ATOM   4660  HB3 PHE A 292      -0.812  17.208  19.232  1.00 97.71           H  
ATOM   4661  O   PHE A 292      -3.621  17.660  16.751  1.00 97.71           O  
ATOM   4662  CG  PHE A 292      -0.854  15.639  17.778  1.00 97.71           C  
ATOM   4663  CD1 PHE A 292      -2.017  14.990  18.231  1.00 97.71           C  
ATOM   4664  HD1 PHE A 292      -2.709  15.513  18.874  1.00 97.71           H  
ATOM   4665  CD2 PHE A 292       0.043  14.955  16.938  1.00 97.71           C  
ATOM   4666  HD2 PHE A 292       0.933  15.448  16.575  1.00 97.71           H  
ATOM   4667  CE1 PHE A 292      -2.287  13.666  17.844  1.00 97.71           C  
ATOM   4668  HE1 PHE A 292      -3.185  13.173  18.187  1.00 97.71           H  
ATOM   4669  CE2 PHE A 292      -0.226  13.631  16.551  1.00 97.71           C  
ATOM   4670  HE2 PHE A 292       0.453  13.112  15.891  1.00 97.71           H  
ATOM   4671  CZ  PHE A 292      -1.391  12.986  17.003  1.00 97.71           C  
ATOM   4672  HZ  PHE A 292      -1.597  11.972  16.693  1.00 97.71           H  
ATOM   4673  N   LYS A 293      -3.278  18.615  18.756  1.00 96.39           N  
ATOM   4674  H   LYS A 293      -2.587  18.934  19.421  1.00 96.39           H  
ATOM   4675  CA  LYS A 293      -4.703  18.740  19.096  1.00 96.39           C  
ATOM   4676  HA  LYS A 293      -5.163  17.757  19.005  1.00 96.39           H  
ATOM   4677  C   LYS A 293      -5.451  19.632  18.110  1.00 96.39           C  
ATOM   4678  CB  LYS A 293      -4.852  19.227  20.546  1.00 96.39           C  
ATOM   4679  HB2 LYS A 293      -4.265  18.577  21.196  1.00 96.39           H  
ATOM   4680  HB3 LYS A 293      -4.458  20.240  20.627  1.00 96.39           H  
ATOM   4681  O   LYS A 293      -6.565  19.299  17.714  1.00 96.39           O  
ATOM   4682  CG  LYS A 293      -6.316  19.200  21.020  1.00 96.39           C  
ATOM   4683  HG2 LYS A 293      -6.931  19.804  20.353  1.00 96.39           H  
ATOM   4684  HG3 LYS A 293      -6.678  18.172  20.997  1.00 96.39           H  
ATOM   4685  CD  LYS A 293      -6.460  19.760  22.443  1.00 96.39           C  
ATOM   4686  HD2 LYS A 293      -6.119  20.795  22.454  1.00 96.39           H  
ATOM   4687  HD3 LYS A 293      -5.839  19.178  23.125  1.00 96.39           H  
ATOM   4688  CE  LYS A 293      -7.927  19.694  22.893  1.00 96.39           C  
ATOM   4689  HE2 LYS A 293      -8.532  20.269  22.192  1.00 96.39           H  
ATOM   4690  HE3 LYS A 293      -8.260  18.658  22.839  1.00 96.39           H  
ATOM   4691  NZ  LYS A 293      -8.116  20.215  24.273  1.00 96.39           N  
ATOM   4692  HZ1 LYS A 293      -9.087  20.156  24.545  1.00 96.39           H  
ATOM   4693  HZ2 LYS A 293      -7.579  19.680  24.940  1.00 96.39           H  
ATOM   4694  HZ3 LYS A 293      -7.834  21.183  24.341  1.00 96.39           H  
ATOM   4695  N   LYS A 294      -4.865  20.756  17.689  1.00 96.09           N  
ATOM   4696  H   LYS A 294      -3.955  20.985  18.060  1.00 96.09           H  
ATOM   4697  CA  LYS A 294      -5.482  21.650  16.698  1.00 96.09           C  
ATOM   4698  HA  LYS A 294      -6.492  21.884  17.035  1.00 96.09           H  
ATOM   4699  C   LYS A 294      -5.617  20.968  15.336  1.00 96.09           C  
ATOM   4700  CB  LYS A 294      -4.681  22.961  16.608  1.00 96.09           C  
ATOM   4701  HB2 LYS A 294      -4.604  23.395  17.605  1.00 96.09           H  
ATOM   4702  HB3 LYS A 294      -3.674  22.747  16.249  1.00 96.09           H  
ATOM   4703  O   LYS A 294      -6.643  21.175  14.686  1.00 96.09           O  
ATOM   4704  CG  LYS A 294      -5.347  23.986  15.673  1.00 96.09           C  
ATOM   4705  HG2 LYS A 294      -5.398  23.579  14.663  1.00 96.09           H  
ATOM   4706  HG3 LYS A 294      -6.360  24.185  16.023  1.00 96.09           H  
ATOM   4707  CD  LYS A 294      -4.564  25.306  15.621  1.00 96.09           C  
ATOM   4708  HD2 LYS A 294      -3.546  25.100  15.289  1.00 96.09           H  
ATOM   4709  HD3 LYS A 294      -4.529  25.744  16.618  1.00 96.09           H  
ATOM   4710  CE  LYS A 294      -5.236  26.284  14.644  1.00 96.09           C  
ATOM   4711  HE2 LYS A 294      -5.301  25.807  13.666  1.00 96.09           H  
ATOM   4712  HE3 LYS A 294      -6.252  26.479  14.987  1.00 96.09           H  
ATOM   4713  NZ  LYS A 294      -4.491  27.566  14.523  1.00 96.09           N  
ATOM   4714  HZ1 LYS A 294      -4.951  28.186  13.873  1.00 96.09           H  
ATOM   4715  HZ2 LYS A 294      -3.555  27.409  14.177  1.00 96.09           H  
ATOM   4716  HZ3 LYS A 294      -4.429  28.042  15.412  1.00 96.09           H  
ATOM   4717  N   TYR A 295      -4.625  20.178  14.932  1.00 96.52           N  
ATOM   4718  H   TYR A 295      -3.806  20.102  15.518  1.00 96.52           H  
ATOM   4719  CA  TYR A 295      -4.573  19.512  13.633  1.00 96.52           C  
ATOM   4720  HA  TYR A 295      -4.938  20.205  12.875  1.00 96.52           H  
ATOM   4721  C   TYR A 295      -5.486  18.278  13.585  1.00 96.52           C  
ATOM   4722  CB  TYR A 295      -3.110  19.193  13.293  1.00 96.52           C  
ATOM   4723  HB2 TYR A 295      -2.494  20.060  13.533  1.00 96.52           H  
ATOM   4724  HB3 TYR A 295      -2.755  18.366  13.908  1.00 96.52           H  
ATOM   4725  O   TYR A 295      -6.453  18.275  12.829  1.00 96.52           O  
ATOM   4726  CG  TYR A 295      -2.893  18.871  11.832  1.00 96.52           C  
ATOM   4727  CD1 TYR A 295      -2.952  17.539  11.383  1.00 96.52           C  
ATOM   4728  HD1 TYR A 295      -3.156  16.735  12.073  1.00 96.52           H  
ATOM   4729  CD2 TYR A 295      -2.622  19.911  10.920  1.00 96.52           C  
ATOM   4730  HD2 TYR A 295      -2.574  20.935  11.260  1.00 96.52           H  
ATOM   4731  CE1 TYR A 295      -2.748  17.246  10.022  1.00 96.52           C  
ATOM   4732  HE1 TYR A 295      -2.816  16.225   9.677  1.00 96.52           H  
ATOM   4733  CE2 TYR A 295      -2.402  19.619   9.561  1.00 96.52           C  
ATOM   4734  HE2 TYR A 295      -2.190  20.403   8.849  1.00 96.52           H  
ATOM   4735  OH  TYR A 295      -2.302  18.007   7.794  1.00 96.52           O  
ATOM   4736  HH  TYR A 295      -2.478  17.082   7.609  1.00 96.52           H  
ATOM   4737  CZ  TYR A 295      -2.471  18.285   9.110  1.00 96.52           C  
ATOM   4738  N   PHE A 296      -5.261  17.289  14.457  1.00 95.44           N  
ATOM   4739  H   PHE A 296      -4.472  17.369  15.082  1.00 95.44           H  
ATOM   4740  CA  PHE A 296      -5.989  16.011  14.455  1.00 95.44           C  
ATOM   4741  HA  PHE A 296      -6.269  15.797  13.424  1.00 95.44           H  
ATOM   4742  C   PHE A 296      -7.290  16.002  15.265  1.00 95.44           C  
ATOM   4743  CB  PHE A 296      -5.064  14.884  14.927  1.00 95.44           C  
ATOM   4744  HB2 PHE A 296      -5.648  13.970  15.040  1.00 95.44           H  
ATOM   4745  HB3 PHE A 296      -4.658  15.134  15.907  1.00 95.44           H  
ATOM   4746  O   PHE A 296      -8.032  15.022  15.241  1.00 95.44           O  
ATOM   4747  CG  PHE A 296      -3.942  14.574  13.963  1.00 95.44           C  
ATOM   4748  CD1 PHE A 296      -4.231  14.047  12.691  1.00 95.44           C  
ATOM   4749  HD1 PHE A 296      -5.253  13.863  12.394  1.00 95.44           H  
ATOM   4750  CD2 PHE A 296      -2.606  14.791  14.338  1.00 95.44           C  
ATOM   4751  HD2 PHE A 296      -2.375  15.194  15.313  1.00 95.44           H  
ATOM   4752  CE1 PHE A 296      -3.191  13.744  11.801  1.00 95.44           C  
ATOM   4753  HE1 PHE A 296      -3.413  13.338  10.825  1.00 95.44           H  
ATOM   4754  CE2 PHE A 296      -1.566  14.465  13.454  1.00 95.44           C  
ATOM   4755  HE2 PHE A 296      -0.539  14.611  13.757  1.00 95.44           H  
ATOM   4756  CZ  PHE A 296      -1.856  13.945  12.181  1.00 95.44           C  
ATOM   4757  HZ  PHE A 296      -1.059  13.691  11.498  1.00 95.44           H  
ATOM   4758  N   LYS A 297      -7.572  17.078  16.012  1.00 94.73           N  
ATOM   4759  H   LYS A 297      -6.895  17.827  16.004  1.00 94.73           H  
ATOM   4760  CA  LYS A 297      -8.724  17.193  16.931  1.00 94.73           C  
ATOM   4761  HA  LYS A 297      -8.634  18.148  17.448  1.00 94.73           H  
ATOM   4762  C   LYS A 297      -8.723  16.171  18.075  1.00 94.73           C  
ATOM   4763  CB  LYS A 297     -10.055  17.242  16.156  1.00 94.73           C  
ATOM   4764  HB2 LYS A 297     -10.285  16.246  15.776  1.00 94.73           H  
ATOM   4765  HB3 LYS A 297     -10.851  17.519  16.846  1.00 94.73           H  
ATOM   4766  O   LYS A 297      -9.744  15.973  18.722  1.00 94.73           O  
ATOM   4767  CG  LYS A 297     -10.065  18.229  14.978  1.00 94.73           C  
ATOM   4768  HG2 LYS A 297     -11.064  18.237  14.544  1.00 94.73           H  
ATOM   4769  HG3 LYS A 297      -9.366  17.890  14.213  1.00 94.73           H  
ATOM   4770  CD  LYS A 297      -9.710  19.668  15.354  1.00 94.73           C  
ATOM   4771  HD2 LYS A 297      -8.683  19.706  15.718  1.00 94.73           H  
ATOM   4772  HD3 LYS A 297     -10.389  20.033  16.123  1.00 94.73           H  
ATOM   4773  CE  LYS A 297      -9.837  20.509  14.082  1.00 94.73           C  
ATOM   4774  HE2 LYS A 297      -9.281  20.010  13.289  1.00 94.73           H  
ATOM   4775  HE3 LYS A 297     -10.885  20.549  13.783  1.00 94.73           H  
ATOM   4776  NZ  LYS A 297      -9.295  21.869  14.270  1.00 94.73           N  
ATOM   4777  HZ1 LYS A 297      -9.397  22.401  13.418  1.00 94.73           H  
ATOM   4778  HZ2 LYS A 297      -8.306  21.784  14.457  1.00 94.73           H  
ATOM   4779  HZ3 LYS A 297      -9.753  22.347  15.033  1.00 94.73           H  
ATOM   4780  N   THR A 298      -7.561  15.595  18.378  1.00 91.37           N  
ATOM   4781  H   THR A 298      -6.765  15.814  17.797  1.00 91.37           H  
ATOM   4782  CA  THR A 298      -7.321  14.694  19.512  1.00 91.37           C  
ATOM   4783  HA  THR A 298      -8.052  14.904  20.293  1.00 91.37           H  
ATOM   4784  C   THR A 298      -5.928  14.940  20.090  1.00 91.37           C  
ATOM   4785  CB  THR A 298      -7.517  13.231  19.092  1.00 91.37           C  
ATOM   4786  HB  THR A 298      -8.491  13.133  18.612  1.00 91.37           H  
ATOM   4787  O   THR A 298      -5.068  15.492  19.409  1.00 91.37           O  
ATOM   4788  CG2 THR A 298      -6.442  12.693  18.148  1.00 91.37           C  
ATOM   4789 HG21 THR A 298      -5.472  12.671  18.645  1.00 91.37           H  
ATOM   4790 HG22 THR A 298      -6.707  11.681  17.843  1.00 91.37           H  
ATOM   4791 HG23 THR A 298      -6.386  13.317  17.256  1.00 91.37           H  
ATOM   4792  OG1 THR A 298      -7.510  12.438  20.252  1.00 91.37           O  
ATOM   4793  HG1 THR A 298      -7.860  11.580  20.000  1.00 91.37           H  
ATOM   4794  N   THR A 299      -5.684  14.595  21.353  1.00 92.77           N  
ATOM   4795  H   THR A 299      -6.358  14.004  21.819  1.00 92.77           H  
ATOM   4796  CA  THR A 299      -4.361  14.784  21.978  1.00 92.77           C  
ATOM   4797  HA  THR A 299      -3.922  15.695  21.571  1.00 92.77           H  
ATOM   4798  C   THR A 299      -3.420  13.620  21.653  1.00 92.77           C  
ATOM   4799  CB  THR A 299      -4.456  14.964  23.500  1.00 92.77           C  
ATOM   4800  HB  THR A 299      -3.453  15.115  23.899  1.00 92.77           H  
ATOM   4801  O   THR A 299      -3.906  12.505  21.458  1.00 92.77           O  
ATOM   4802  CG2 THR A 299      -5.309  16.174  23.879  1.00 92.77           C  
ATOM   4803 HG21 THR A 299      -6.340  16.027  23.559  1.00 92.77           H  
ATOM   4804 HG22 THR A 299      -4.897  17.061  23.399  1.00 92.77           H  
ATOM   4805 HG23 THR A 299      -5.283  16.314  24.960  1.00 92.77           H  
ATOM   4806  OG1 THR A 299      -5.021  13.834  24.123  1.00 92.77           O  
ATOM   4807  HG1 THR A 299      -5.104  14.032  25.058  1.00 92.77           H  
ATOM   4808  N   PRO A 300      -2.083  13.814  21.676  1.00 93.34           N  
ATOM   4809  CA  PRO A 300      -1.129  12.715  21.508  1.00 93.34           C  
ATOM   4810  HA  PRO A 300      -1.186  12.356  20.480  1.00 93.34           H  
ATOM   4811  C   PRO A 300      -1.381  11.538  22.460  1.00 93.34           C  
ATOM   4812  CB  PRO A 300       0.252  13.334  21.747  1.00 93.34           C  
ATOM   4813  HB2 PRO A 300       0.501  13.312  22.808  1.00 93.34           H  
ATOM   4814  HB3 PRO A 300       1.028  12.834  21.167  1.00 93.34           H  
ATOM   4815  O   PRO A 300      -1.351  10.390  22.038  1.00 93.34           O  
ATOM   4816  CG  PRO A 300       0.059  14.782  21.307  1.00 93.34           C  
ATOM   4817  HG2 PRO A 300       0.122  14.839  20.221  1.00 93.34           H  
ATOM   4818  HG3 PRO A 300       0.790  15.448  21.765  1.00 93.34           H  
ATOM   4819  CD  PRO A 300      -1.368  15.083  21.770  1.00 93.34           C  
ATOM   4820  HD2 PRO A 300      -1.351  15.412  22.809  1.00 93.34           H  
ATOM   4821  HD3 PRO A 300      -1.808  15.850  21.133  1.00 93.34           H  
ATOM   4822  N   SER A 301      -1.709  11.806  23.730  1.00 88.94           N  
ATOM   4823  H   SER A 301      -1.634  12.754  24.071  1.00 88.94           H  
ATOM   4824  CA  SER A 301      -1.989  10.752  24.716  1.00 88.94           C  
ATOM   4825  HA  SER A 301      -1.147  10.061  24.739  1.00 88.94           H  
ATOM   4826  C   SER A 301      -3.240   9.940  24.385  1.00 88.94           C  
ATOM   4827  CB  SER A 301      -2.157  11.347  26.117  1.00 88.94           C  
ATOM   4828  HB2 SER A 301      -3.103  11.885  26.179  1.00 88.94           H  
ATOM   4829  HB3 SER A 301      -2.164  10.538  26.847  1.00 88.94           H  
ATOM   4830  O   SER A 301      -3.259   8.735  24.602  1.00 88.94           O  
ATOM   4831  OG  SER A 301      -1.100  12.241  26.407  1.00 88.94           O  
ATOM   4832  HG  SER A 301      -0.853  12.140  27.330  1.00 88.94           H  
ATOM   4833  N   THR A 302      -4.284  10.582  23.854  1.00 85.62           N  
ATOM   4834  H   THR A 302      -4.199  11.565  23.639  1.00 85.62           H  
ATOM   4835  CA  THR A 302      -5.496   9.872  23.411  1.00 85.62           C  
ATOM   4836  HA  THR A 302      -5.786   9.145  24.170  1.00 85.62           H  
ATOM   4837  C   THR A 302      -5.224   9.104  22.119  1.00 85.62           C  
ATOM   4838  CB  THR A 302      -6.670  10.838  23.201  1.00 85.62           C  
ATOM   4839  HB  THR A 302      -6.489  11.426  22.301  1.00 85.62           H  
ATOM   4840  O   THR A 302      -5.718   7.996  21.949  1.00 85.62           O  
ATOM   4841  CG2 THR A 302      -8.003  10.110  23.078  1.00 85.62           C  
ATOM   4842 HG21 THR A 302      -7.949   9.358  22.291  1.00 85.62           H  
ATOM   4843 HG22 THR A 302      -8.793  10.823  22.841  1.00 85.62           H  
ATOM   4844 HG23 THR A 302      -8.242   9.608  24.015  1.00 85.62           H  
ATOM   4845  OG1 THR A 302      -6.792  11.721  24.294  1.00 85.62           O  
ATOM   4846  HG1 THR A 302      -6.188  12.449  24.127  1.00 85.62           H  
ATOM   4847  N   PHE A 303      -4.393   9.663  21.232  1.00 85.59           N  
ATOM   4848  H   PHE A 303      -4.033  10.588  21.418  1.00 85.59           H  
ATOM   4849  CA  PHE A 303      -3.957   9.000  20.006  1.00 85.59           C  
ATOM   4850  HA  PHE A 303      -4.840   8.740  19.423  1.00 85.59           H  
ATOM   4851  C   PHE A 303      -3.204   7.694  20.293  1.00 85.59           C  
ATOM   4852  CB  PHE A 303      -3.114   9.973  19.173  1.00 85.59           C  
ATOM   4853  HB2 PHE A 303      -2.179  10.191  19.689  1.00 85.59           H  
ATOM   4854  HB3 PHE A 303      -3.660  10.911  19.072  1.00 85.59           H  
ATOM   4855  O   PHE A 303      -3.511   6.673  19.690  1.00 85.59           O  
ATOM   4856  CG  PHE A 303      -2.778   9.452  17.793  1.00 85.59           C  
ATOM   4857  CD1 PHE A 303      -1.723   8.536  17.617  1.00 85.59           C  
ATOM   4858  HD1 PHE A 303      -1.152   8.188  18.465  1.00 85.59           H  
ATOM   4859  CD2 PHE A 303      -3.520   9.883  16.679  1.00 85.59           C  
ATOM   4860  HD2 PHE A 303      -4.321  10.596  16.806  1.00 85.59           H  
ATOM   4861  CE1 PHE A 303      -1.432   8.033  16.340  1.00 85.59           C  
ATOM   4862  HE1 PHE A 303      -0.640   7.310  16.216  1.00 85.59           H  
ATOM   4863  CE2 PHE A 303      -3.210   9.398  15.397  1.00 85.59           C  
ATOM   4864  HE2 PHE A 303      -3.765   9.746  14.538  1.00 85.59           H  
ATOM   4865  CZ  PHE A 303      -2.179   8.459  15.230  1.00 85.59           C  
ATOM   4866  HZ  PHE A 303      -1.956   8.065  14.249  1.00 85.59           H  
ATOM   4867  N   ILE A 304      -2.256   7.718  21.239  1.00 84.53           N  
ATOM   4868  H   ILE A 304      -2.032   8.608  21.662  1.00 84.53           H  
ATOM   4869  CA  ILE A 304      -1.467   6.542  21.640  1.00 84.53           C  
ATOM   4870  HA  ILE A 304      -0.923   6.165  20.774  1.00 84.53           H  
ATOM   4871  C   ILE A 304      -2.364   5.400  22.120  1.00 84.53           C  
ATOM   4872  CB  ILE A 304      -0.441   6.928  22.734  1.00 84.53           C  
ATOM   4873  HB  ILE A 304      -0.955   7.529  23.484  1.00 84.53           H  
ATOM   4874  O   ILE A 304      -2.106   4.258  21.755  1.00 84.53           O  
ATOM   4875  CG1 ILE A 304       0.705   7.766  22.123  1.00 84.53           C  
ATOM   4876 HG12 ILE A 304       1.336   7.124  21.509  1.00 84.53           H  
ATOM   4877 HG13 ILE A 304       0.292   8.537  21.472  1.00 84.53           H  
ATOM   4878  CG2 ILE A 304       0.161   5.698  23.448  1.00 84.53           C  
ATOM   4879 HG21 ILE A 304       0.838   5.997  24.249  1.00 84.53           H  
ATOM   4880 HG22 ILE A 304       0.714   5.084  22.737  1.00 84.53           H  
ATOM   4881 HG23 ILE A 304      -0.610   5.088  23.918  1.00 84.53           H  
ATOM   4882  CD1 ILE A 304       1.575   8.456  23.187  1.00 84.53           C  
ATOM   4883 HD11 ILE A 304       2.059   7.724  23.834  1.00 84.53           H  
ATOM   4884 HD12 ILE A 304       0.962   9.127  23.789  1.00 84.53           H  
ATOM   4885 HD13 ILE A 304       2.367   9.030  22.708  1.00 84.53           H  
ATOM   4886  N   LYS A 305      -3.398   5.698  22.921  1.00 75.09           N  
ATOM   4887  H   LYS A 305      -3.565   6.666  23.153  1.00 75.09           H  
ATOM   4888  CA  LYS A 305      -4.276   4.667  23.497  1.00 75.09           C  
ATOM   4889  HA  LYS A 305      -3.677   3.959  24.070  1.00 75.09           H  
ATOM   4890  C   LYS A 305      -4.942   3.814  22.423  1.00 75.09           C  
ATOM   4891  CB  LYS A 305      -5.328   5.287  24.421  1.00 75.09           C  
ATOM   4892  HB2 LYS A 305      -5.818   6.121  23.919  1.00 75.09           H  
ATOM   4893  HB3 LYS A 305      -6.082   4.531  24.641  1.00 75.09           H  
ATOM   4894  O   LYS A 305      -4.892   2.608  22.525  1.00 75.09           O  
ATOM   4895  CG  LYS A 305      -4.704   5.748  25.742  1.00 75.09           C  
ATOM   4896  HG2 LYS A 305      -3.933   6.496  25.552  1.00 75.09           H  
ATOM   4897  HG3 LYS A 305      -4.249   4.893  26.241  1.00 75.09           H  
ATOM   4898  CD  LYS A 305      -5.789   6.339  26.641  1.00 75.09           C  
ATOM   4899  HD2 LYS A 305      -6.545   5.574  26.817  1.00 75.09           H  
ATOM   4900  HD3 LYS A 305      -6.256   7.186  26.137  1.00 75.09           H  
ATOM   4901  CE  LYS A 305      -5.184   6.789  27.971  1.00 75.09           C  
ATOM   4902  HE2 LYS A 305      -4.495   7.613  27.784  1.00 75.09           H  
ATOM   4903  HE3 LYS A 305      -4.615   5.956  28.382  1.00 75.09           H  
ATOM   4904  NZ  LYS A 305      -6.256   7.186  28.914  1.00 75.09           N  
ATOM   4905  HZ1 LYS A 305      -5.875   7.447  29.812  1.00 75.09           H  
ATOM   4906  HZ2 LYS A 305      -6.876   6.400  29.052  1.00 75.09           H  
ATOM   4907  HZ3 LYS A 305      -6.807   7.942  28.532  1.00 75.09           H  
ATOM   4908  N   MET A 306      -5.445   4.421  21.350  1.00 69.14           N  
ATOM   4909  H   MET A 306      -5.424   5.430  21.304  1.00 69.14           H  
ATOM   4910  CA  MET A 306      -6.013   3.659  20.227  1.00 69.14           C  
ATOM   4911  HA  MET A 306      -6.814   3.003  20.568  1.00 69.14           H  
ATOM   4912  C   MET A 306      -5.000   2.820  19.453  1.00 69.14           C  
ATOM   4913  CB  MET A 306      -6.511   4.621  19.163  1.00 69.14           C  
ATOM   4914  HB2 MET A 306      -6.657   4.070  18.233  1.00 69.14           H  
ATOM   4915  HB3 MET A 306      -5.734   5.363  18.977  1.00 69.14           H  
ATOM   4916  O   MET A 306      -5.376   1.867  18.781  1.00 69.14           O  
ATOM   4917  CG  MET A 306      -7.822   5.308  19.431  1.00 69.14           C  
ATOM   4918  HG2 MET A 306      -7.784   5.877  20.360  1.00 69.14           H  
ATOM   4919  HG3 MET A 306      -8.614   4.561  19.487  1.00 69.14           H  
ATOM   4920  SD  MET A 306      -8.092   6.386  17.995  1.00 69.14           S  
ATOM   4921  CE  MET A 306      -7.029   7.731  18.528  1.00 69.14           C  
ATOM   4922  HE1 MET A 306      -7.025   7.810  19.615  1.00 69.14           H  
ATOM   4923  HE2 MET A 306      -7.321   8.668  18.052  1.00 69.14           H  
ATOM   4924  HE3 MET A 306      -6.017   7.490  18.204  1.00 69.14           H  
ATOM   4925  N   ALA A 307      -3.759   3.297  19.386  1.00 64.73           N  
ATOM   4926  H   ALA A 307      -3.500   4.067  19.987  1.00 64.73           H  
ATOM   4927  CA  ALA A 307      -2.805   2.851  18.385  1.00 64.73           C  
ATOM   4928  HA  ALA A 307      -3.343   2.504  17.503  1.00 64.73           H  
ATOM   4929  C   ALA A 307      -1.931   1.681  18.852  1.00 64.73           C  
ATOM   4930  CB  ALA A 307      -1.967   4.066  17.987  1.00 64.73           C  
ATOM   4931  HB1 ALA A 307      -2.613   4.863  17.617  1.00 64.73           H  
ATOM   4932  HB2 ALA A 307      -1.284   3.752  17.198  1.00 64.73           H  
ATOM   4933  HB3 ALA A 307      -1.394   4.421  18.844  1.00 64.73           H  
ATOM   4934  O   ALA A 307      -1.381   0.992  18.003  1.00 64.73           O  
ATOM   4935  N   ASN A 308      -1.781   1.497  20.168  1.00 59.97           N  
ATOM   4936  H   ASN A 308      -2.326   2.074  20.791  1.00 59.97           H  
ATOM   4937  CA  ASN A 308      -0.886   0.507  20.778  1.00 59.97           C  
ATOM   4938  HA  ASN A 308      -0.439  -0.106  19.996  1.00 59.97           H
[truncated: 193,762 more chars]
