# Supplementary material for: HilE represses the activity of the Salmonella virulence regulator HilD via a mechanism distinct from that of intestinal long-chain fatty acids
Source: J Biol Chem. 2023 Oct 27;299(12):105387. doi: 10.1016/j.jbc.2023.105387 (PMC10696396; doi:10.1016/j.jbc.2023.105387)
Supplement: Dataset S3 [file mmc4.zip › S6 Dataset/ranked_15.pdb]

ATOM      1  N   MET A   1      28.183   4.073 -20.593  1.00 34.62           N  
ATOM      2  H   MET A   1      29.043   3.713 -20.205  1.00 34.62           H  
ATOM      3  H2  MET A   1      28.130   5.072 -20.449  1.00 34.62           H  
ATOM      4  H3  MET A   1      28.165   3.870 -21.582  1.00 34.62           H  
ATOM      5  CA  MET A   1      27.032   3.408 -19.958  1.00 34.62           C  
ATOM      6  HA  MET A   1      27.057   3.532 -18.875  1.00 34.62           H  
ATOM      7  C   MET A   1      27.131   1.935 -20.265  1.00 34.62           C  
ATOM      8  CB  MET A   1      25.702   3.950 -20.494  1.00 34.62           C  
ATOM      9  HB2 MET A   1      24.976   3.139 -20.559  1.00 34.62           H  
ATOM     10  HB3 MET A   1      25.843   4.350 -21.498  1.00 34.62           H  
ATOM     11  O   MET A   1      27.174   1.585 -21.439  1.00 34.62           O  
ATOM     12  CG  MET A   1      25.092   5.020 -19.593  1.00 34.62           C  
ATOM     13  HG2 MET A   1      25.826   5.799 -19.384  1.00 34.62           H  
ATOM     14  HG3 MET A   1      24.781   4.560 -18.655  1.00 34.62           H  
ATOM     15  SD  MET A   1      23.655   5.770 -20.390  1.00 34.62           S  
ATOM     16  CE  MET A   1      22.933   6.695 -19.015  1.00 34.62           C  
ATOM     17  HE1 MET A   1      23.621   7.476 -18.690  1.00 34.62           H  
ATOM     18  HE2 MET A   1      22.705   6.019 -18.191  1.00 34.62           H  
ATOM     19  HE3 MET A   1      22.006   7.167 -19.342  1.00 34.62           H  
ATOM     20  N   GLU A   2      27.227   1.092 -19.245  1.00 35.81           N  
ATOM     21  H   GLU A   2      27.174   1.427 -18.294  1.00 35.81           H  
ATOM     22  CA  GLU A   2      26.979  -0.335 -19.440  1.00 35.81           C  
ATOM     23  HA  GLU A   2      27.256  -0.624 -20.454  1.00 35.81           H  
ATOM     24  C   GLU A   2      25.481  -0.603 -19.285  1.00 35.81           C  
ATOM     25  CB  GLU A   2      27.814  -1.192 -18.488  1.00 35.81           C  
ATOM     26  HB2 GLU A   2      27.371  -2.188 -18.484  1.00 35.81           H  
ATOM     27  HB3 GLU A   2      27.775  -0.784 -17.478  1.00 35.81           H  
ATOM     28  O   GLU A   2      24.873  -0.200 -18.290  1.00 35.81           O  
ATOM     29  CG  GLU A   2      29.272  -1.295 -18.973  1.00 35.81           C  
ATOM     30  HG2 GLU A   2      29.273  -1.555 -20.031  1.00 35.81           H  
ATOM     31  HG3 GLU A   2      29.747  -0.320 -18.865  1.00 35.81           H  
ATOM     32  CD  GLU A   2      30.078  -2.355 -18.213  1.00 35.81           C  
ATOM     33  OE1 GLU A   2      31.320  -2.362 -18.351  1.00 35.81           O  
ATOM     34  OE2 GLU A   2      29.448  -3.168 -17.513  1.00 35.81           O  
ATOM     35  N   ASN A   3      24.900  -1.259 -20.293  1.00 36.27           N  
ATOM     36  H   ASN A   3      25.479  -1.565 -21.063  1.00 36.27           H  
ATOM     37  CA  ASN A   3      23.472  -1.539 -20.373  1.00 36.27           C  
ATOM     38  HA  ASN A   3      22.959  -1.009 -19.570  1.00 36.27           H  
ATOM     39  C   ASN A   3      23.231  -3.036 -20.188  1.00 36.27           C  
ATOM     40  CB  ASN A   3      22.897  -1.014 -21.703  1.00 36.27           C  
ATOM     41  HB2 ASN A   3      23.522  -1.336 -22.536  1.00 36.27           H  
ATOM     42  HB3 ASN A   3      21.899  -1.432 -21.840  1.00 36.27           H  
ATOM     43  O   ASN A   3      23.519  -3.833 -21.082  1.00 36.27           O  
ATOM     44  CG  ASN A   3      22.761   0.499 -21.736  1.00 36.27           C  
ATOM     45  ND2 ASN A   3      22.115   1.044 -22.734  1.00 36.27           N  
ATOM     46 HD21 ASN A   3      21.838   1.997 -22.548  1.00 36.27           H  
ATOM     47 HD22 ASN A   3      21.679   0.483 -23.452  1.00 36.27           H  
ATOM     48  OD1 ASN A   3      23.213   1.218 -20.870  1.00 36.27           O  
ATOM     49  N   VAL A   4      22.657  -3.426 -19.050  1.00 36.53           N  
ATOM     50  H   VAL A   4      22.440  -2.717 -18.364  1.00 36.53           H  
ATOM     51  CA  VAL A   4      22.301  -4.825 -18.777  1.00 36.53           C  
ATOM     52  HA  VAL A   4      22.807  -5.464 -19.501  1.00 36.53           H  
ATOM     53  C   VAL A   4      20.800  -5.003 -18.955  1.00 36.53           C  
ATOM     54  CB  VAL A   4      22.775  -5.283 -17.387  1.00 36.53           C  
ATOM     55  HB  VAL A   4      22.207  -4.762 -16.616  1.00 36.53           H  
ATOM     56  O   VAL A   4      20.010  -4.307 -18.324  1.00 36.53           O  
ATOM     57  CG1 VAL A   4      22.557  -6.793 -17.230  1.00 36.53           C  
ATOM     58 HG11 VAL A   4      23.131  -7.335 -17.981  1.00 36.53           H  
ATOM     59 HG12 VAL A   4      21.500  -7.041 -17.333  1.00 36.53           H  
ATOM     60 HG13 VAL A   4      22.894  -7.102 -16.241  1.00 36.53           H  
ATOM     61  CG2 VAL A   4      24.270  -5.011 -17.173  1.00 36.53           C  
ATOM     62 HG21 VAL A   4      24.860  -5.472 -17.964  1.00 36.53           H  
ATOM     63 HG22 VAL A   4      24.461  -3.938 -17.170  1.00 36.53           H  
ATOM     64 HG23 VAL A   4      24.590  -5.406 -16.208  1.00 36.53           H  
ATOM     65  N   THR A   5      20.381  -5.939 -19.810  1.00 37.57           N  
ATOM     66  H   THR A   5      21.072  -6.508 -20.278  1.00 37.57           H  
ATOM     67  CA  THR A   5      18.957  -6.242 -20.023  1.00 37.57           C  
ATOM     68  HA  THR A   5      18.363  -5.516 -19.468  1.00 37.57           H  
ATOM     69  C   THR A   5      18.606  -7.635 -19.508  1.00 37.57           C  
ATOM     70  CB  THR A   5      18.542  -6.076 -21.490  1.00 37.57           C  
ATOM     71  HB  THR A   5      19.113  -6.764 -22.114  1.00 37.57           H  
ATOM     72  O   THR A   5      19.188  -8.624 -19.946  1.00 37.57           O  
ATOM     73  CG2 THR A   5      17.044  -6.307 -21.711  1.00 37.57           C  
ATOM     74 HG21 THR A   5      16.798  -6.081 -22.748  1.00 37.57           H  
ATOM     75 HG22 THR A   5      16.791  -7.348 -21.512  1.00 37.57           H  
ATOM     76 HG23 THR A   5      16.469  -5.659 -21.049  1.00 37.57           H  
ATOM     77  OG1 THR A   5      18.781  -4.756 -21.913  1.00 37.57           O  
ATOM     78  HG1 THR A   5      19.692  -4.536 -21.702  1.00 37.57           H  
ATOM     79  N   PHE A   6      17.603  -7.731 -18.637  1.00 41.20           N  
ATOM     80  H   PHE A   6      17.168  -6.873 -18.330  1.00 41.20           H  
ATOM     81  CA  PHE A   6      17.001  -8.993 -18.207  1.00 41.20           C  
ATOM     82  HA  PHE A   6      17.598  -9.820 -18.590  1.00 41.20           H  
ATOM     83  C   PHE A   6      15.591  -9.126 -18.782  1.00 41.20           C  
ATOM     84  CB  PHE A   6      16.991  -9.099 -16.676  1.00 41.20           C  
ATOM     85  HB2 PHE A   6      16.570 -10.066 -16.402  1.00 41.20           H  
ATOM     86  HB3 PHE A   6      16.332  -8.333 -16.266  1.00 41.20           H  
ATOM     87  O   PHE A   6      14.846  -8.154 -18.848  1.00 41.20           O  
ATOM     88  CG  PHE A   6      18.358  -8.973 -16.033  1.00 41.20           C  
ATOM     89  CD1 PHE A   6      19.177 -10.111 -15.906  1.00 41.20           C  
ATOM     90  HD1 PHE A   6      18.836 -11.069 -16.268  1.00 41.20           H  
ATOM     91  CD2 PHE A   6      18.826  -7.719 -15.594  1.00 41.20           C  
ATOM     92  HD2 PHE A   6      18.212  -6.837 -15.708  1.00 41.20           H  
ATOM     93  CE1 PHE A   6      20.462  -9.995 -15.349  1.00 41.20           C  
ATOM     94  HE1 PHE A   6      21.108 -10.858 -15.279  1.00 41.20           H  
ATOM     95  CE2 PHE A   6      20.109  -7.607 -15.031  1.00 41.20           C  
ATOM     96  HE2 PHE A   6      20.480  -6.646 -14.708  1.00 41.20           H  
ATOM     97  CZ  PHE A   6      20.929  -8.742 -14.920  1.00 41.20           C  
ATOM     98  HZ  PHE A   6      21.927  -8.642 -14.519  1.00 41.20           H  
ATOM     99  N   VAL A   7      15.186 -10.333 -19.170  1.00 37.57           N  
ATOM    100  H   VAL A   7      15.830 -11.109 -19.111  1.00 37.57           H  
ATOM    101  CA  VAL A   7      13.802 -10.613 -19.581  1.00 37.57           C  
ATOM    102  HA  VAL A   7      13.253  -9.679 -19.692  1.00 37.57           H  
ATOM    103  C   VAL A   7      13.126 -11.415 -18.476  1.00 37.57           C  
ATOM    104  CB  VAL A   7      13.739 -11.321 -20.947  1.00 37.57           C  
ATOM    105  HB  VAL A   7      14.197 -12.307 -20.870  1.00 37.57           H  
ATOM    106  O   VAL A   7      13.580 -12.508 -18.124  1.00 37.57           O  
ATOM    107  CG1 VAL A   7      12.283 -11.481 -21.403  1.00 37.57           C  
ATOM    108 HG11 VAL A   7      12.252 -11.945 -22.389  1.00 37.57           H  
ATOM    109 HG12 VAL A   7      11.793 -10.508 -21.447  1.00 37.57           H  
ATOM    110 HG13 VAL A   7      11.739 -12.124 -20.711  1.00 37.57           H  
ATOM    111  CG2 VAL A   7      14.484 -10.519 -22.027  1.00 37.57           C  
ATOM    112 HG21 VAL A   7      14.382 -11.016 -22.991  1.00 37.57           H  
ATOM    113 HG22 VAL A   7      14.075  -9.511 -22.098  1.00 37.57           H  
ATOM    114 HG23 VAL A   7      15.546 -10.459 -21.789  1.00 37.57           H  
ATOM    115  N   SER A   8      12.060 -10.868 -17.891  1.00 45.98           N  
ATOM    116  H   SER A   8      11.707  -9.990 -18.244  1.00 45.98           H  
ATOM    117  CA  SER A   8      11.245 -11.605 -16.930  1.00 45.98           C  
ATOM    118  HA  SER A   8      11.906 -12.142 -16.250  1.00 45.98           H  
ATOM    119  C   SER A   8      10.381 -12.614 -17.683  1.00 45.98           C  
ATOM    120  CB  SER A   8      10.389 -10.667 -16.082  1.00 45.98           C  
ATOM    121  HB2 SER A   8      11.027  -9.916 -15.615  1.00 45.98           H  
ATOM    122  HB3 SER A   8       9.654 -10.168 -16.714  1.00 45.98           H  
ATOM    123  O   SER A   8       9.527 -12.251 -18.481  1.00 45.98           O  
ATOM    124  OG  SER A   8       9.738 -11.426 -15.074  1.00 45.98           O  
ATOM    125  HG  SER A   8       9.278 -10.817 -14.493  1.00 45.98           H  
ATOM    126  N   ASN A   9      10.610 -13.901 -17.429  1.00 40.78           N  
ATOM    127  H   ASN A   9      11.399 -14.124 -16.839  1.00 40.78           H  
ATOM    128  CA  ASN A   9       9.833 -14.993 -18.030  1.00 40.78           C  
ATOM    129  HA  ASN A   9       9.324 -14.625 -18.921  1.00 40.78           H  
ATOM    130  C   ASN A   9       8.723 -15.504 -17.104  1.00 40.78           C  
ATOM    131  CB  ASN A   9      10.793 -16.117 -18.460  1.00 40.78           C  
ATOM    132  HB2 ASN A   9      10.216 -16.997 -18.743  1.00 40.78           H  
ATOM    133  HB3 ASN A   9      11.448 -16.381 -17.630  1.00 40.78           H  
ATOM    134  O   ASN A   9       8.151 -16.564 -17.349  1.00 40.78           O  
ATOM    135  CG  ASN A   9      11.630 -15.750 -19.671  1.00 40.78           C  
ATOM    136  ND2 ASN A   9      12.714 -16.449 -19.906  1.00 40.78           N  
ATOM    137 HD21 ASN A   9      13.219 -16.160 -20.731  1.00 40.78           H  
ATOM    138 HD22 ASN A   9      13.014 -17.199 -19.298  1.00 40.78           H  
ATOM    139  OD1 ASN A   9      11.330 -14.859 -20.437  1.00 40.78           O  
ATOM    140  N   SER A  10       8.462 -14.826 -15.983  1.00 46.34           N  
ATOM    141  H   SER A  10       8.911 -13.934 -15.835  1.00 46.34           H  
ATOM    142  CA  SER A  10       7.475 -15.294 -15.015  1.00 46.34           C  
ATOM    143  HA  SER A  10       7.115 -16.282 -15.304  1.00 46.34           H  
ATOM    144  C   SER A  10       6.252 -14.385 -14.999  1.00 46.34           C  
ATOM    145  CB  SER A  10       8.102 -15.489 -13.637  1.00 46.34           C  
ATOM    146  HB2 SER A  10       8.981 -16.128 -13.714  1.00 46.34           H  
ATOM    147  HB3 SER A  10       7.364 -15.975 -12.998  1.00 46.34           H  
ATOM    148  O   SER A  10       6.178 -13.453 -14.200  1.00 46.34           O  
ATOM    149  OG  SER A  10       8.458 -14.251 -13.079  1.00 46.34           O  
ATOM    150  HG  SER A  10       7.777 -13.632 -13.351  1.00 46.34           H  
ATOM    151  N   HIS A  11       5.250 -14.740 -15.801  1.00 44.79           N  
ATOM    152  H   HIS A  11       5.430 -15.437 -16.510  1.00 44.79           H  
ATOM    153  CA  HIS A  11       3.887 -14.185 -15.749  1.00 44.79           C  
ATOM    154  HA  HIS A  11       3.941 -13.103 -15.876  1.00 44.79           H  
ATOM    155  C   HIS A  11       3.154 -14.456 -14.416  1.00 44.79           C  
ATOM    156  CB  HIS A  11       3.077 -14.769 -16.917  1.00 44.79           C  
ATOM    157  HB2 HIS A  11       2.078 -14.332 -16.910  1.00 44.79           H  
ATOM    158  HB3 HIS A  11       2.967 -15.845 -16.781  1.00 44.79           H  
ATOM    159  O   HIS A  11       1.978 -14.142 -14.260  1.00 44.79           O  
ATOM    160  CG  HIS A  11       3.688 -14.504 -18.267  1.00 44.79           C  
ATOM    161  CD2 HIS A  11       4.374 -15.396 -19.048  1.00 44.79           C  
ATOM    162  HD2 HIS A  11       4.569 -16.432 -18.815  1.00 44.79           H  
ATOM    163  ND1 HIS A  11       3.654 -13.309 -18.949  1.00 44.79           N  
ATOM    164  HD1 HIS A  11       3.163 -12.472 -18.671  1.00 44.79           H  
ATOM    165  CE1 HIS A  11       4.309 -13.476 -20.110  1.00 44.79           C  
ATOM    166  HE1 HIS A  11       4.435 -12.718 -20.869  1.00 44.79           H  
ATOM    167  NE2 HIS A  11       4.778 -14.730 -20.205  1.00 44.79           N  
ATOM    168  N   GLN A  12       3.820 -15.113 -13.464  1.00 44.24           N  
ATOM    169  H   GLN A  12       4.785 -15.345 -13.652  1.00 44.24           H  
ATOM    170  CA  GLN A  12       3.226 -15.611 -12.225  1.00 44.24           C  
ATOM    171  HA  GLN A  12       2.227 -15.195 -12.095  1.00 44.24           H  
ATOM    172  C   GLN A  12       4.002 -15.236 -10.962  1.00 44.24           C  
ATOM    173  CB  GLN A  12       3.113 -17.135 -12.307  1.00 44.24           C  
ATOM    174  HB2 GLN A  12       4.093 -17.567 -12.514  1.00 44.24           H  
ATOM    175  HB3 GLN A  12       2.778 -17.507 -11.339  1.00 44.24           H  
ATOM    176  O   GLN A  12       3.610 -15.659  -9.876  1.00 44.24           O  
ATOM    177  CG  GLN A  12       2.103 -17.623 -13.348  1.00 44.24           C  
ATOM    178  HG2 GLN A  12       2.492 -17.482 -14.357  1.00 44.24           H  
ATOM    179  HG3 GLN A  12       1.177 -17.057 -13.244  1.00 44.24           H  
ATOM    180  CD  GLN A  12       1.808 -19.099 -13.123  1.00 44.24           C  
ATOM    181  NE2 GLN A  12       0.602 -19.549 -13.367  1.00 44.24           N  
ATOM    182 HE21 GLN A  12      -0.129 -18.964 -13.747  1.00 44.24           H  
ATOM    183 HE22 GLN A  12       0.459 -20.522 -13.141  1.00 44.24           H  
ATOM    184  OE1 GLN A  12       2.648 -19.867 -12.685  1.00 44.24           O  
ATOM    185  N   ARG A  13       5.114 -14.497 -11.068  1.00 46.03           N  
ATOM    186  H   ARG A  13       5.299 -14.018 -11.937  1.00 46.03           H  
ATOM    187  CA  ARG A  13       5.808 -14.053  -9.854  1.00 46.03           C  
ATOM    188  HA  ARG A  13       5.617 -14.785  -9.069  1.00 46.03           H  
ATOM    189  C   ARG A  13       5.250 -12.720  -9.379  1.00 46.03           C  
ATOM    190  CB  ARG A  13       7.320 -13.964 -10.013  1.00 46.03           C  
ATOM    191  HB2 ARG A  13       7.736 -13.420  -9.165  1.00 46.03           H  
ATOM    192  HB3 ARG A  13       7.559 -13.407 -10.919  1.00 46.03           H  
ATOM    193  O   ARG A  13       4.946 -11.884 -10.232  1.00 46.03           O  
ATOM    194  CG  ARG A  13       7.932 -15.364 -10.028  1.00 46.03           C  
ATOM    195  HG2 ARG A  13       7.676 -15.893  -9.110  1.00 46.03           H  
ATOM    196  HG3 ARG A  13       7.543 -15.928 -10.876  1.00 46.03           H  
ATOM    197  CD  ARG A  13       9.446 -15.234 -10.123  1.00 46.03           C  
ATOM    198  HD2 ARG A  13       9.827 -14.939  -9.145  1.00 46.03           H  
ATOM    199  HD3 ARG A  13       9.695 -14.450 -10.838  1.00 46.03           H  
ATOM    200  NE  ARG A  13      10.060 -16.492 -10.566  1.00 46.03           N  
ATOM    201  HE  ARG A  13       9.439 -17.211 -10.909  1.00 46.03           H  
ATOM    202  NH1 ARG A  13      12.218 -15.838 -10.190  1.00 46.03           N  
ATOM    203 HH11 ARG A  13      11.849 -14.996  -9.771  1.00 46.03           H  
ATOM    204 HH12 ARG A  13      13.193 -16.088 -10.118  1.00 46.03           H  
ATOM    205  NH2 ARG A  13      11.820 -17.718 -11.292  1.00 46.03           N  
ATOM    206 HH21 ARG A  13      11.183 -18.407 -11.666  1.00 46.03           H  
ATOM    207 HH22 ARG A  13      12.813 -17.899 -11.300  1.00 46.03           H  
ATOM    208  CZ  ARG A  13      11.353 -16.679 -10.676  1.00 46.03           C  
ATOM    209  N   PRO A  14       5.208 -12.512  -8.053  1.00 50.44           N  
ATOM    210  CA  PRO A  14       5.077 -11.185  -7.480  1.00 50.44           C  
ATOM    211  HA  PRO A  14       4.053 -10.834  -7.607  1.00 50.44           H  
ATOM    212  C   PRO A  14       6.045 -10.218  -8.165  1.00 50.44           C  
ATOM    213  CB  PRO A  14       5.336 -11.347  -5.981  1.00 50.44           C  
ATOM    214  HB2 PRO A  14       6.380 -11.143  -5.746  1.00 50.44           H  
ATOM    215  HB3 PRO A  14       4.676 -10.706  -5.397  1.00 50.44           H  
ATOM    216  O   PRO A  14       7.226 -10.537  -8.359  1.00 50.44           O  
ATOM    217  CG  PRO A  14       5.027 -12.816  -5.709  1.00 50.44           C  
ATOM    218  HG2 PRO A  14       3.955 -12.942  -5.557  1.00 50.44           H  
ATOM    219  HG3 PRO A  14       5.587 -13.197  -4.855  1.00 50.44           H  
ATOM    220  CD  PRO A  14       5.443 -13.494  -7.004  1.00 50.44           C  
ATOM    221  HD2 PRO A  14       6.504 -13.741  -6.961  1.00 50.44           H  
ATOM    222  HD3 PRO A  14       4.844 -14.393  -7.148  1.00 50.44           H  
ATOM    223  N   ALA A  15       5.547  -9.048  -8.552  1.00 47.09           N  
ATOM    224  H   ALA A  15       4.661  -8.781  -8.146  1.00 47.09           H  
ATOM    225  CA  ALA A  15       6.376  -7.972  -9.074  1.00 47.09           C  
ATOM    226  HA  ALA A  15       6.815  -8.294 -10.018  1.00 47.09           H  
ATOM    227  C   ALA A  15       7.505  -7.647  -8.089  1.00 47.09           C  
ATOM    228  CB  ALA A  15       5.503  -6.738  -9.327  1.00 47.09           C  
ATOM    229  HB1 ALA A  15       5.200  -6.290  -8.381  1.00 47.09           H  
ATOM    230  HB2 ALA A  15       4.608  -7.034  -9.873  1.00 47.09           H  
ATOM    231  HB3 ALA A  15       6.062  -6.004  -9.908  1.00 47.09           H  
ATOM    232  O   ALA A  15       8.631  -7.453  -8.528  1.00 47.09           O  
ATOM    233  N   ALA A  16       7.243  -7.681  -6.779  1.00 49.06           N  
ATOM    234  H   ALA A  16       6.283  -7.853  -6.513  1.00 49.06           H  
ATOM    235  CA  ALA A  16       8.209  -7.465  -5.713  1.00 49.06           C  
ATOM    236  HA  ALA A  16       8.665  -6.484  -5.845  1.00 49.06           H  
ATOM    237  C   ALA A  16       9.320  -8.501  -5.726  1.00 49.06           C  
ATOM    238  CB  ALA A  16       7.532  -7.502  -4.343  1.00 49.06           C  
ATOM    239  HB1 ALA A  16       7.002  -8.445  -4.206  1.00 49.06           H  
ATOM    240  HB2 ALA A  16       8.286  -7.413  -3.561  1.00 49.06           H  
ATOM    241  HB3 ALA A  16       6.845  -6.662  -4.241  1.00 49.06           H  
ATOM    242  O   ALA A  16      10.463  -8.116  -5.550  1.00 49.06           O  
ATOM    243  N   ASP A  17       9.043  -9.781  -5.977  1.00 52.45           N  
ATOM    244  H   ASP A  17       8.084 -10.053  -6.141  1.00 52.45           H  
ATOM    245  CA  ASP A  17      10.111 -10.780  -6.076  1.00 52.45           C  
ATOM    246  HA  ASP A  17      10.729 -10.737  -5.179  1.00 52.45           H  
ATOM    247  C   ASP A  17      11.024 -10.475  -7.268  1.00 52.45           C  
ATOM    248  CB  ASP A  17       9.525 -12.194  -6.221  1.00 52.45           C  
ATOM    249  HB2 ASP A  17      10.263 -12.820  -6.721  1.00 52.45           H  
ATOM    250  HB3 ASP A  17       8.644 -12.166  -6.862  1.00 52.45           H  
ATOM    251  O   ASP A  17      12.244 -10.576  -7.165  1.00 52.45           O  
ATOM    252  CG  ASP A  17       9.178 -12.890  -4.903  1.00 52.45           C  
ATOM    253  OD1 ASP A  17       9.635 -12.457  -3.820  1.00 52.45           O  
ATOM    254  OD2 ASP A  17       8.589 -13.984  -4.985  1.00 52.45           O  
ATOM    255  N   ASN A  18      10.449 -10.060  -8.399  1.00 51.78           N  
ATOM    256  H   ASN A  18       9.444  -9.959  -8.406  1.00 51.78           H  
ATOM    257  CA  ASN A  18      11.214  -9.680  -9.585  1.00 51.78           C  
ATOM    258  HA  ASN A  18      11.974 -10.438  -9.779  1.00 51.78           H  
ATOM    259  C   ASN A  18      11.960  -8.346  -9.404  1.00 51.78           C  
ATOM    260  CB  ASN A  18      10.256  -9.621 -10.777  1.00 51.78           C  
ATOM    261  HB2 ASN A  18       9.387  -9.027 -10.494  1.00 51.78           H  
ATOM    262  HB3 ASN A  18      10.761  -9.130 -11.609  1.00 51.78           H  
ATOM    263  O   ASN A  18      13.100  -8.219  -9.843  1.00 51.78           O  
ATOM    264  CG  ASN A  18       9.791 -10.978 -11.268  1.00 51.78           C  
ATOM    265  ND2 ASN A  18       8.624 -11.040 -11.867  1.00 51.78           N  
ATOM    266 HD21 ASN A  18       7.989 -10.257 -11.811  1.00 51.78           H  
ATOM    267 HD22 ASN A  18       8.300 -11.964 -12.114  1.00 51.78           H  
ATOM    268  OD1 ASN A  18      10.472 -11.990 -11.157  1.00 51.78           O  
ATOM    269  N   LEU A  19      11.349  -7.368  -8.735  1.00 54.34           N  
ATOM    270  H   LEU A  19      10.400  -7.529  -8.429  1.00 54.34           H  
ATOM    271  CA  LEU A  19      11.930  -6.055  -8.460  1.00 54.34           C  
ATOM    272  HA  LEU A  19      12.470  -5.737  -9.351  1.00 54.34           H  
ATOM    273  C   LEU A  19      12.943  -6.085  -7.300  1.00 54.34           C  
ATOM    274  CB  LEU A  19      10.821  -5.021  -8.209  1.00 54.34           C  
ATOM    275  HB2 LEU A  19       9.956  -5.490  -7.741  1.00 54.34           H  
ATOM    276  HB3 LEU A  19      11.217  -4.316  -7.477  1.00 54.34           H  
ATOM    277  O   LEU A  19      13.937  -5.369  -7.324  1.00 54.34           O  
ATOM    278  CG  LEU A  19      10.414  -4.189  -9.442  1.00 54.34           C  
ATOM    279  HG  LEU A  19      10.783  -4.666 -10.350  1.00 54.34           H  
ATOM    280  CD1 LEU A  19       8.899  -4.070  -9.562  1.00 54.34           C  
ATOM    281 HD11 LEU A  19       8.642  -3.472 -10.437  1.00 54.34           H  
ATOM    282 HD12 LEU A  19       8.487  -3.593  -8.673  1.00 54.34           H  
ATOM    283 HD13 LEU A  19       8.463  -5.063  -9.668  1.00 54.34           H  
ATOM    284  CD2 LEU A  19      10.983  -2.770  -9.354  1.00 54.34           C  
ATOM    285 HD21 LEU A  19      10.604  -2.245  -8.478  1.00 54.34           H  
ATOM    286 HD22 LEU A  19      12.072  -2.815  -9.314  1.00 54.34           H  
ATOM    287 HD23 LEU A  19      10.702  -2.208 -10.244  1.00 54.34           H  
ATOM    288  N   GLN A  20      12.773  -6.951  -6.305  1.00 51.59           N  
ATOM    289  H   GLN A  20      11.913  -7.480  -6.262  1.00 51.59           H  
ATOM    290  CA  GLN A  20      13.822  -7.257  -5.327  1.00 51.59           C  
ATOM    291  HA  GLN A  20      14.217  -6.332  -4.908  1.00 51.59           H  
ATOM    292  C   GLN A  20      14.977  -7.986  -6.004  1.00 51.59           C  
ATOM    293  CB  GLN A  20      13.300  -8.137  -4.187  1.00 51.59           C  
ATOM    294  HB2 GLN A  20      12.676  -8.939  -4.582  1.00 51.59           H  
ATOM    295  HB3 GLN A  20      14.158  -8.599  -3.699  1.00 51.59           H  
ATOM    296  O   GLN A  20      16.143  -7.707  -5.720  1.00 51.59           O  
ATOM    297  CG  GLN A  20      12.547  -7.342  -3.116  1.00 51.59           C  
ATOM    298  HG2 GLN A  20      11.632  -6.921  -3.532  1.00 51.59           H  
ATOM    299  HG3 GLN A  20      13.178  -6.522  -2.773  1.00 51.59           H  
ATOM    300  CD  GLN A  20      12.192  -8.212  -1.913  1.00 51.59           C  
ATOM    301  NE2 GLN A  20      11.813  -7.618  -0.804  1.00 51.59           N  
ATOM    302 HE21 GLN A  20      11.594  -8.231  -0.033  1.00 51.59           H  
ATOM    303 HE22 GLN A  20      11.720  -6.613  -0.756  1.00 51.59           H  
ATOM    304  OE1 GLN A  20      12.257  -9.431  -1.931  1.00 51.59           O  
ATOM    305  N   LYS A  21      14.673  -8.877  -6.957  1.00 51.17           N  
ATOM    306  H   LYS A  21      13.708  -9.145  -7.087  1.00 51.17           H  
ATOM    307  CA  LYS A  21      15.703  -9.463  -7.812  1.00 51.17           C  
ATOM    308  HA  LYS A  21      16.445  -9.917  -7.155  1.00 51.17           H  
ATOM    309  C   LYS A  21      16.429  -8.390  -8.630  1.00 51.17           C  
ATOM    310  CB  LYS A  21      15.124 -10.582  -8.678  1.00 51.17           C  
ATOM    311  HB2 LYS A  21      14.670 -10.173  -9.580  1.00 51.17           H  
ATOM    312  HB3 LYS A  21      14.377 -11.135  -8.109  1.00 51.17           H  
ATOM    313  O   LYS A  21      17.633  -8.496  -8.795  1.00 51.17           O  
ATOM    314  CG  LYS A  21      16.227 -11.572  -9.044  1.00 51.17           C  
ATOM    315  HG2 LYS A  21      16.640 -12.002  -8.131  1.00 51.17           H  
ATOM    316  HG3 LYS A  21      17.020 -11.058  -9.587  1.00 51.17           H  
ATOM    317  CD  LYS A  21      15.656 -12.686  -9.919  1.00 51.17           C  
ATOM    318  HD2 LYS A  21      14.810 -13.157  -9.419  1.00 51.17           H  
ATOM    319  HD3 LYS A  21      15.331 -12.250 -10.864  1.00 51.17           H  
ATOM    320  CE  LYS A  21      16.772 -13.703 -10.150  1.00 51.17           C  
ATOM    321  HE2 LYS A  21      17.685 -13.155 -10.384  1.00 51.17           H  
ATOM    322  HE3 LYS A  21      16.950 -14.245  -9.221  1.00 51.17           H  
ATOM    323  NZ  LYS A  21      16.446 -14.627 -11.258  1.00 51.17           N  
ATOM    324  HZ1 LYS A  21      15.591 -15.129 -11.066  1.00 51.17           H  
ATOM    325  HZ2 LYS A  21      17.207 -15.276 -11.393  1.00 51.17           H  
ATOM    326  HZ3 LYS A  21      16.337 -14.093 -12.109  1.00 51.17           H  
ATOM    327  N   LEU A  22      15.741  -7.333  -9.071  1.00 52.48           N  
ATOM    328  H   LEU A  22      14.735  -7.352  -8.984  1.00 52.48           H  
ATOM    329  CA  LEU A  22      16.373  -6.142  -9.660  1.00 52.48           C  
ATOM    330  HA  LEU A  22      16.982  -6.438 -10.514  1.00 52.48           H  
ATOM    331  C   LEU A  22      17.299  -5.444  -8.686  1.00 52.48           C  
ATOM    332  CB  LEU A  22      15.327  -5.107 -10.105  1.00 52.48           C  
ATOM    333  HB2 LEU A  22      15.658  -4.090  -9.896  1.00 52.48           H  
ATOM    334  HB3 LEU A  22      14.394  -5.262  -9.563  1.00 52.48           H  
ATOM    335  O   LEU A  22      18.437  -5.175  -9.038  1.00 52.48           O  
ATOM    336  CG  LEU A  22      15.019  -5.225 -11.574  1.00 52.48           C  
ATOM    337  HG  LEU A  22      14.962  -6.300 -11.741  1.00 52.48           H  
ATOM    338  CD1 LEU A  22      13.652  -4.605 -11.878  1.00 52.48           C  
ATOM    339 HD11 LEU A  22      12.860  -5.202 -11.426  1.00 52.48           H  
ATOM    340 HD12 LEU A  22      13.617  -3.587 -11.491  1.00 52.48           H  
ATOM    341 HD13 LEU A  22      13.475  -4.554 -12.952  1.00 52.48           H  
ATOM    342  CD2 LEU A  22      16.152  -4.607 -12.404  1.00 52.48           C  
ATOM    343 HD21 LEU A  22      16.636  -5.384 -12.995  1.00 52.48           H  
ATOM    344 HD22 LEU A  22      16.916  -4.151 -11.774  1.00 52.48           H  
ATOM    345 HD23 LEU A  22      15.771  -3.828 -13.065  1.00 52.48           H  
ATOM    346  N   LYS A  23      16.816  -5.161  -7.476  1.00 53.69           N  
ATOM    347  H   LYS A  23      15.838  -5.347  -7.303  1.00 53.69           H  
ATOM    348  CA  LYS A  23      17.597  -4.478  -6.446  1.00 53.69           C  
ATOM    349  HA  LYS A  23      17.905  -3.508  -6.837  1.00 53.69           H  
ATOM    350  C   LYS A  23      18.888  -5.240  -6.142  1.00 53.69           C  
ATOM    351  CB  LYS A  23      16.723  -4.280  -5.192  1.00 53.69           C  
ATOM    352  HB2 LYS A  23      15.688  -4.557  -5.394  1.00 53.69           H  
ATOM    353  HB3 LYS A  23      17.090  -4.905  -4.378  1.00 53.69           H  
ATOM    354  O   LYS A  23      19.963  -4.651  -6.114  1.00 53.69           O  
ATOM    355  CG  LYS A  23      16.747  -2.814  -4.757  1.00 53.69           C  
ATOM    356  HG2 LYS A  23      16.331  -2.193  -5.550  1.00 53.69           H  
ATOM    357  HG3 LYS A  23      17.785  -2.523  -4.597  1.00 53.69           H  
ATOM    358  CD  LYS A  23      15.954  -2.572  -3.466  1.00 53.69           C  
ATOM    359  HD2 LYS A  23      16.267  -3.281  -2.700  1.00 53.69           H  
ATOM    360  HD3 LYS A  23      14.885  -2.672  -3.658  1.00 53.69           H  
ATOM    361  CE  LYS A  23      16.286  -1.149  -3.015  1.00 53.69           C  
ATOM    362  HE2 LYS A  23      15.999  -0.463  -3.813  1.00 53.69           H  
ATOM    363  HE3 LYS A  23      17.367  -1.065  -2.903  1.00 53.69           H  
ATOM    364  NZ  LYS A  23      15.631  -0.741  -1.746  1.00 53.69           N  
ATOM    365  HZ1 LYS A  23      15.824  -1.359  -0.971  1.00 53.69           H  
ATOM    366  HZ2 LYS A  23      14.631  -0.650  -1.856  1.00 53.69           H  
ATOM    367  HZ3 LYS A  23      15.930   0.193  -1.505  1.00 53.69           H  
ATOM    368  N   SER A  24      18.792  -6.559  -5.997  1.00 51.69           N  
ATOM    369  H   SER A  24      17.869  -6.967  -6.042  1.00 51.69           H  
ATOM    370  CA  SER A  24      19.953  -7.435  -5.789  1.00 51.69           C  
ATOM    371  HA  SER A  24      20.572  -7.002  -5.003  1.00 51.69           H  
ATOM    372  C   SER A  24      20.843  -7.547  -7.030  1.00 51.69           C  
ATOM    373  CB  SER A  24      19.519  -8.821  -5.304  1.00 51.69           C  
ATOM    374  HB2 SER A  24      19.157  -8.741  -4.279  1.00 51.69           H  
ATOM    375  HB3 SER A  24      20.376  -9.494  -5.314  1.00 51.69           H  
ATOM    376  O   SER A  24      22.063  -7.534  -6.893  1.00 51.69           O  
ATOM    377  OG  SER A  24      18.488  -9.347  -6.111  1.00 51.69           O  
ATOM    378  HG  SER A  24      17.687  -8.871  -5.881  1.00 51.69           H  
ATOM    379  N   LEU A  25      20.272  -7.604  -8.239  1.00 49.48           N  
ATOM    380  H   LEU A  25      19.266  -7.669  -8.296  1.00 49.48           H  
ATOM    381  CA  LEU A  25      21.038  -7.574  -9.489  1.00 49.48           C  
ATOM    382  HA  LEU A  25      21.782  -8.370  -9.456  1.00 49.48           H  
ATOM    383  C   LEU A  25      21.831  -6.275  -9.622  1.00 49.48           C  
ATOM    384  CB  LEU A  25      20.121  -7.796 -10.706  1.00 49.48           C  
ATOM    385  HB2 LEU A  25      20.606  -7.396 -11.596  1.00 49.48           H  
ATOM    386  HB3 LEU A  25      19.201  -7.230 -10.562  1.00 49.48           H  
ATOM    387  O   LEU A  25      23.038  -6.357  -9.765  1.00 49.48           O  
ATOM    388  CG  LEU A  25      19.792  -9.278 -10.957  1.00 49.48           C  
ATOM    389  HG  LEU A  25      19.521  -9.766 -10.021  1.00 49.48           H  
ATOM    390  CD1 LEU A  25      18.607  -9.404 -11.917  1.00 49.48           C  
ATOM    391 HD11 LEU A  25      18.378 -10.455 -12.092  1.00 49.48           H  
ATOM    392 HD12 LEU A  25      17.736  -8.909 -11.486  1.00 49.48           H  
ATOM    393 HD13 LEU A  25      18.852  -8.922 -12.863  1.00 49.48           H  
ATOM    394  CD2 LEU A  25      20.986 -10.027 -11.555  1.00 49.48           C  
ATOM    395 HD21 LEU A  25      20.694 -11.036 -11.848  1.00 49.48           H  
ATOM    396 HD22 LEU A  25      21.786 -10.095 -10.818  1.00 49.48           H  
ATOM    397 HD23 LEU A  25      21.367  -9.490 -12.424  1.00 49.48           H  
ATOM    398  N   LEU A  26      21.196  -5.110  -9.477  1.00 53.26           N  
ATOM    399  H   LEU A  26      20.196  -5.133  -9.336  1.00 53.26           H  
ATOM    400  CA  LEU A  26      21.850  -3.795  -9.481  1.00 53.26           C  
ATOM    401  HA  LEU A  26      22.305  -3.614 -10.455  1.00 53.26           H  
ATOM    402  C   LEU A  26      22.966  -3.706  -8.442  1.00 53.26           C  
ATOM    403  CB  LEU A  26      20.794  -2.716  -9.185  1.00 53.26           C  
ATOM    404  HB2 LEU A  26      21.260  -1.880  -8.664  1.00 53.26           H  
ATOM    405  HB3 LEU A  26      20.038  -3.124  -8.514  1.00 53.26           H  
ATOM    406  O   LEU A  26      24.071  -3.277  -8.756  1.00 53.26           O  
ATOM    407  CG  LEU A  26      20.138  -2.178 -10.462  1.00 53.26           C  
ATOM    408  HG  LEU A  26      20.016  -2.983 -11.187  1.00 53.26           H  
ATOM    409  CD1 LEU A  26      18.761  -1.616 -10.145  1.00 53.26           C  
ATOM    410 HD11 LEU A  26      18.843  -0.841  -9.383  1.00 53.26           H  
ATOM    411 HD12 LEU A  26      18.102  -2.412  -9.800  1.00 53.26           H  
ATOM    412 HD13 LEU A  26      18.363  -1.175 -11.059  1.00 53.26           H  
ATOM    413  CD2 LEU A  26      20.980  -1.055 -11.069  1.00 53.26           C  
ATOM    414 HD21 LEU A  26      21.089  -0.231 -10.364  1.00 53.26           H  
ATOM    415 HD22 LEU A  26      21.975  -1.423 -11.318  1.00 53.26           H  
ATOM    416 HD23 LEU A  26      20.511  -0.676 -11.978  1.00 53.26           H  
ATOM    417  N   THR A  27      22.697  -4.168  -7.218  1.00 50.88           N  
ATOM    418  H   THR A  27      21.755  -4.478  -7.024  1.00 50.88           H  
ATOM    419  CA  THR A  27      23.695  -4.176  -6.139  1.00 50.88           C  
ATOM    420  HA  THR A  27      24.041  -3.154  -5.986  1.00 50.88           H  
ATOM    421  C   THR A  27      24.918  -5.027  -6.513  1.00 50.88           C  
ATOM    422  CB  THR A  27      23.084  -4.672  -4.819  1.00 50.88           C  
ATOM    423  HB  THR A  27      22.835  -5.730  -4.902  1.00 50.88           H  
ATOM    424  O   THR A  27      26.051  -4.604  -6.295  1.00 50.88           O  
ATOM    425  CG2 THR A  27      24.031  -4.457  -3.642  1.00 50.88           C  
ATOM    426 HG21 THR A  27      24.911  -5.093  -3.740  1.00 50.88           H  
ATOM    427 HG22 THR A  27      23.519  -4.712  -2.714  1.00 50.88           H  
ATOM    428 HG23 THR A  27      24.339  -3.412  -3.607  1.00 50.88           H  
ATOM    429  OG1 THR A  27      21.923  -3.945  -4.483  1.00 50.88           O  
ATOM    430  HG1 THR A  27      21.227  -4.161  -5.108  1.00 50.88           H  
ATOM    431  N   ASN A  28      24.707  -6.196  -7.131  1.00 46.74           N  
ATOM    432  H   ASN A  28      23.755  -6.489  -7.293  1.00 46.74           H  
ATOM    433  CA  ASN A  28      25.786  -7.063  -7.618  1.00 46.74           C  
ATOM    434  HA  ASN A  28      26.543  -7.168  -6.840  1.00 46.74           H  
ATOM    435  C   ASN A  28      26.506  -6.483  -8.848  1.00 46.74           C  
ATOM    436  CB  ASN A  28      25.207  -8.451  -7.941  1.00 46.74           C  
ATOM    437  HB2 ASN A  28      25.916  -8.993  -8.566  1.00 46.74           H  
ATOM    438  HB3 ASN A  28      24.278  -8.343  -8.502  1.00 46.74           H  
ATOM    439  O   ASN A  28      27.730  -6.562  -8.940  1.00 46.74           O  
ATOM    440  CG  ASN A  28      24.976  -9.307  -6.710  1.00 46.74           C  
ATOM    441  ND2 ASN A  28      23.935 -10.103  -6.690  1.00 46.74           N  
ATOM    442 HD21 ASN A  28      23.204  -9.955  -7.371  1.00 46.74           H  
ATOM    443 HD22 ASN A  28      23.795 -10.574  -5.807  1.00 46.74           H  
ATOM    444  OD1 ASN A  28      25.730  -9.309  -5.757  1.00 46.74           O  
ATOM    445  N   THR A  29      25.774  -5.881  -9.789  1.00 45.34           N  
ATOM    446  H   THR A  29      24.769  -5.881  -9.695  1.00 45.34           H  
ATOM    447  CA  THR A  29      26.335  -5.226 -10.981  1.00 45.34           C  
ATOM    448  HA  THR A  29      26.967  -5.940 -11.509  1.00 45.34           H  
ATOM    449  C   THR A  29      27.222  -4.049 -10.575  1.00 45.34           C  
ATOM    450  CB  THR A  29      25.220  -4.768 -11.939  1.00 45.34           C  
ATOM    451  HB  THR A  29      24.643  -3.967 -11.476  1.00 45.34           H  
ATOM    452  O   THR A  29      28.326  -3.926 -11.095  1.00 45.34           O  
ATOM    453  CG2 THR A  29      25.728  -4.321 -13.305  1.00 45.34           C  
ATOM    454 HG21 THR A  29      26.578  -3.647 -13.198  1.00 45.34           H  
ATOM    455 HG22 THR A  29      26.019  -5.182 -13.907  1.00 45.34           H  
ATOM    456 HG23 THR A  29      24.933  -3.783 -13.820  1.00 45.34           H  
ATOM    457  OG1 THR A  29      24.372  -5.852 -12.247  1.00 45.34           O  
ATOM    458  HG1 THR A  29      24.908  -6.477 -12.741  1.00 45.34           H  
ATOM    459  N   ARG A  30      26.831  -3.257  -9.567  1.00 48.56           N  
ATOM    460  H   ARG A  30      25.884  -3.356  -9.230  1.00 48.56           H  
ATOM    461  CA  ARG A  30      27.687  -2.235  -8.939  1.00 48.56           C  
ATOM    462  HA  ARG A  30      27.941  -1.464  -9.667  1.00 48.56           H  
ATOM    463  C   ARG A  30      29.014  -2.780  -8.430  1.00 48.56           C  
ATOM    464  CB  ARG A  30      26.963  -1.601  -7.746  1.00 48.56           C  
ATOM    465  HB2 ARG A  30      26.158  -2.245  -7.393  1.00 48.56           H  
ATOM    466  HB3 ARG A  30      27.668  -1.477  -6.924  1.00 48.56           H  
ATOM    467  O   ARG A  30      30.044  -2.142  -8.610  1.00 48.56           O  
ATOM    468  CG  ARG A  30      26.404  -0.228  -8.091  1.00 48.56           C  
ATOM    469  HG2 ARG A  30      25.540  -0.331  -8.746  1.00 48.56           H  
ATOM    470  HG3 ARG A  30      27.165   0.381  -8.580  1.00 48.56           H  
ATOM    471  CD  ARG A  30      26.008   0.429  -6.774  1.00 48.56           C  
ATOM    472  HD2 ARG A  30      25.281  -0.208  -6.270  1.00 48.56           H  
ATOM    473  HD3 ARG A  30      26.891   0.547  -6.146  1.00 48.56           H  
ATOM    474  NE  ARG A  30      25.424   1.733  -7.030  1.00 48.56           N  
ATOM    475  HE  ARG A  30      25.367   2.020  -7.997  1.00 48.56           H  
ATOM    476  NH1 ARG A  30      24.494   2.132  -4.956  1.00 48.56           N  
ATOM    477 HH11 ARG A  30      23.760   2.627  -4.470  1.00 48.56           H  
ATOM    478 HH12 ARG A  30      25.079   1.428  -4.530  1.00 48.56           H  
ATOM    479  NH2 ARG A  30      23.855   3.272  -6.722  1.00 48.56           N  
ATOM    480 HH21 ARG A  30      23.536   2.924  -7.614  1.00 48.56           H  
ATOM    481 HH22 ARG A  30      24.403   4.102  -6.901  1.00 48.56           H  
ATOM    482  CZ  ARG A  30      24.619   2.374  -6.226  1.00 48.56           C  
ATOM    483  N   GLN A  31      28.988  -3.938  -7.768  1.00 47.03           N  
ATOM    484  H   GLN A  31      28.100  -4.401  -7.633  1.00 47.03           H  
ATOM    485  CA  GLN A  31      30.210  -4.553  -7.248  1.00 47.03           C  
ATOM    486  HA  GLN A  31      30.754  -3.816  -6.658  1.00 47.03           H  
ATOM    487  C   GLN A  31      31.154  -4.994  -8.372  1.00 47.03           C  
ATOM    488  CB  GLN A  31      29.878  -5.751  -6.349  1.00 47.03           C  
ATOM    489  HB2 GLN A  31      30.795  -6.317  -6.182  1.00 47.03           H  
ATOM    490  HB3 GLN A  31      29.166  -6.408  -6.850  1.00 47.03           H  
ATOM    491  O   GLN A  31      32.369  -4.922  -8.201  1.00 47.03           O  
ATOM    492  CG  GLN A  31      29.327  -5.342  -4.978  1.00 47.03           C  
ATOM    493  HG2 GLN A  31      28.397  -4.787  -5.103  1.00 47.03           H  
ATOM    494  HG3 GLN A  31      30.049  -4.694  -4.482  1.00 47.03           H  
ATOM    495  CD  GLN A  31      29.060  -6.547  -4.079  1.00 47.03           C  
ATOM    496  NE2 GLN A  31      28.694  -6.330  -2.835  1.00 47.03           N  
ATOM    497 HE21 GLN A  31      28.500  -7.158  -2.291  1.00 47.03           H  
ATOM    498 HE22 GLN A  31      28.553  -5.390  -2.492  1.00 47.03           H  
ATOM    499  OE1 GLN A  31      29.184  -7.700  -4.454  1.00 47.03           O  
ATOM    500  N   GLN A  32      30.617  -5.445  -9.511  1.00 43.35           N  
ATOM    501  H   GLN A  32      29.610  -5.500  -9.580  1.00 43.35           H  
ATOM    502  CA  GLN A  32      31.427  -5.898 -10.646  1.00 43.35           C  
ATOM    503  HA  GLN A  32      32.327  -6.384 -10.270  1.00 43.35           H  
ATOM    504  C   GLN A  32      31.908  -4.760 -11.550  1.00 43.35           C  
ATOM    505  CB  GLN A  32      30.640  -6.920 -11.480  1.00 43.35           C  
ATOM    506  HB2 GLN A  32      29.631  -6.555 -11.670  1.00 43.35           H  
ATOM    507  HB3 GLN A  32      31.145  -7.044 -12.438  1.00 43.35           H  
ATOM    508  O   GLN A  32      33.056  -4.767 -11.992  1.00 43.35           O  
ATOM    509  CG  GLN A  32      30.587  -8.291 -10.797  1.00 43.35           C  
ATOM    510  HG2 GLN A  32      29.951  -8.239  -9.914  1.00 43.35           H  
ATOM    511  HG3 GLN A  32      31.593  -8.567 -10.481  1.00 43.35           H  
ATOM    512  CD  GLN A  32      30.057  -9.382 -11.724  1.00 43.35           C  
ATOM    513  NE2 GLN A  32      30.472 -10.616 -11.538  1.00 43.35           N  
ATOM    514 HE21 GLN A  32      31.149 -10.822 -10.817  1.00 43.35           H  
ATOM    515 HE22 GLN A  32      30.135 -11.292 -12.208  1.00 43.35           H  
ATOM    516  OE1 GLN A  32      29.263  -9.171 -12.625  1.00 43.35           O  
ATOM    517  N   ILE A  33      31.039  -3.801 -11.855  1.00 41.44           N  
ATOM    518  H   ILE A  33      30.121  -3.835 -11.435  1.00 41.44           H  
ATOM    519  CA  ILE A  33      31.251  -2.824 -12.920  1.00 41.44           C  
ATOM    520  HA  ILE A  33      32.137  -3.090 -13.496  1.00 41.44           H  
ATOM    521  C   ILE A  33      31.502  -1.455 -12.285  1.00 41.44           C  
ATOM    522  CB  ILE A  33      30.058  -2.882 -13.897  1.00 41.44           C  
ATOM    523  HB  ILE A  33      29.137  -2.828 -13.317  1.00 41.44           H  
ATOM    524  O   ILE A  33      30.596  -0.782 -11.807  1.00 41.44           O  
ATOM    525  CG1 ILE A  33      30.048  -4.225 -14.665  1.00 41.44           C  
ATOM    526 HG12 ILE A  33      30.703  -4.147 -15.533  1.00 41.44           H  
ATOM    527 HG13 ILE A  33      30.446  -5.029 -14.047  1.00 41.44           H  
ATOM    528  CG2 ILE A  33      30.086  -1.703 -14.881  1.00 41.44           C  
ATOM    529 HG21 ILE A  33      30.039  -0.752 -14.350  1.00 41.44           H  
ATOM    530 HG22 ILE A  33      30.974  -1.748 -15.512  1.00 41.44           H  
ATOM    531 HG23 ILE A  33      29.201  -1.745 -15.516  1.00 41.44           H  
ATOM    532  CD1 ILE A  33      28.648  -4.659 -15.109  1.00 41.44           C  
ATOM    533 HD11 ILE A  33      28.164  -5.137 -14.258  1.00 41.44           H  
ATOM    534 HD12 ILE A  33      28.733  -5.389 -15.913  1.00 41.44           H  
ATOM    535 HD13 ILE A  33      28.054  -3.810 -15.447  1.00 41.44           H  
ATOM    536  N   LYS A  34      32.757  -0.996 -12.316  1.00 44.06           N  
ATOM    537  H   LYS A  34      33.460  -1.615 -12.692  1.00 44.06           H  
ATOM    538  CA  LYS A  34      33.160   0.333 -11.811  1.00 44.06           C  
ATOM    539  HA  LYS A  34      32.724   0.469 -10.821  1.00 44.06           H  
ATOM    540  C   LYS A  34      32.633   1.522 -12.638  1.00 44.06           C  
ATOM    541  CB  LYS A  34      34.695   0.406 -11.700  1.00 44.06           C  
ATOM    542  HB2 LYS A  34      35.004   1.451 -11.674  1.00 44.06           H  
ATOM    543  HB3 LYS A  34      35.146  -0.044 -12.584  1.00 44.06           H  
ATOM    544  O   LYS A  34      32.992   2.659 -12.340  1.00 44.06           O  
ATOM    545  CG  LYS A  34      35.257  -0.251 -10.434  1.00 44.06           C  
ATOM    546  HG2 LYS A  34      34.769   0.175  -9.557  1.00 44.06           H  
ATOM    547  HG3 LYS A  34      35.073  -1.325 -10.462  1.00 44.06           H  
ATOM    548  CD  LYS A  34      36.767   0.023 -10.361  1.00 44.06           C  
ATOM    549  HD2 LYS A  34      37.250  -0.435 -11.224  1.00 44.06           H  
ATOM    550  HD3 LYS A  34      36.935   1.099 -10.390  1.00 44.06           H  
ATOM    551  CE  LYS A  34      37.366  -0.544  -9.072  1.00 44.06           C  
ATOM    552  HE2 LYS A  34      37.171  -1.616  -9.042  1.00 44.06           H  
ATOM    553  HE3 LYS A  34      36.855  -0.090  -8.223  1.00 44.06           H  
ATOM    554  NZ  LYS A  34      38.826  -0.283  -8.997  1.00 44.06           N  
ATOM    555  HZ1 LYS A  34      39.302  -0.711  -9.779  1.00 44.06           H  
ATOM    556  HZ2 LYS A  34      39.208  -0.662  -8.143  1.00 44.06           H  
ATOM    557  HZ3 LYS A  34      39.007   0.711  -9.016  1.00 44.06           H  
ATOM    558  N   SER A  35      31.861   1.313 -13.708  1.00 46.22           N  
ATOM    559  H   SER A  35      31.529   0.378 -13.897  1.00 46.22           H  
ATOM    560  CA  SER A  35      31.400   2.426 -14.551  1.00 46.22           C  
ATOM    561  HA  SER A  35      32.271   3.028 -14.808  1.00 46.22           H  
ATOM    562  C   SER A  35      30.408   3.324 -13.797  1.00 46.22           C  
ATOM    563  CB  SER A  35      30.797   1.919 -15.868  1.00 46.22           C  
ATOM    564  HB2 SER A  35      30.764   2.746 -16.577  1.00 46.22           H  
ATOM    565  HB3 SER A  35      31.425   1.133 -16.288  1.00 46.22           H  
ATOM    566  O   SER A  35      29.475   2.799 -13.196  1.00 46.22           O  
ATOM    567  OG  SER A  35      29.482   1.435 -15.694  1.00 46.22           O  
ATOM    568  HG  SER A  35      29.179   1.661 -14.811  1.00 46.22           H  
ATOM    569  N   GLN A  36      30.570   4.653 -13.882  1.00 48.14           N  
ATOM    570  H   GLN A  36      31.383   4.998 -14.373  1.00 48.14           H  
ATOM    571  CA  GLN A  36      29.751   5.651 -13.163  1.00 48.14           C  
ATOM    572  HA  GLN A  36      29.914   5.542 -12.091  1.00 48.14           H  
ATOM    573  C   GLN A  36      28.240   5.523 -13.391  1.00 48.14           C  
ATOM    574  CB  GLN A  36      30.158   7.071 -13.602  1.00 48.14           C  
ATOM    575  HB2 GLN A  36      30.500   7.051 -14.637  1.00 48.14           H  
ATOM    576  HB3 GLN A  36      29.285   7.721 -13.560  1.00 48.14           H  
ATOM    577  O   GLN A  36      27.474   5.582 -12.434  1.00 48.14           O  
ATOM    578  CG  GLN A  36      31.228   7.711 -12.711  1.00 48.14           C  
ATOM    579  HG2 GLN A  36      32.128   7.096 -12.717  1.00 48.14           H  
ATOM    580  HG3 GLN A  36      30.854   7.769 -11.689  1.00 48.14           H  
ATOM    581  CD  GLN A  36      31.594   9.120 -13.180  1.00 48.14           C  
ATOM    582  NE2 GLN A  36      32.365   9.858 -12.415  1.00 48.14           N  
ATOM    583 HE21 GLN A  36      32.667   9.536 -11.506  1.00 48.14           H  
ATOM    584 HE22 GLN A  36      32.553  10.788 -12.760  1.00 48.14           H  
ATOM    585  OE1 GLN A  36      31.220   9.579 -14.245  1.00 48.14           O  
ATOM    586  N   THR A  37      27.815   5.395 -14.651  1.00 54.91           N  
ATOM    587  H   THR A  37      28.497   5.425 -15.396  1.00 54.91           H  
ATOM    588  CA  THR A  37      26.393   5.346 -15.015  1.00 54.91           C  
ATOM    589  HA  THR A  37      25.789   5.498 -14.120  1.00 54.91           H  
ATOM    590  C   THR A  37      26.069   3.970 -15.570  1.00 54.91           C  
ATOM    591  CB  THR A  37      25.997   6.450 -16.007  1.00 54.91           C  
ATOM    592  HB  THR A  37      26.328   6.184 -17.011  1.00 54.91           H  
ATOM    593  O   THR A  37      26.425   3.644 -16.710  1.00 54.91           O  
ATOM    594  CG2 THR A  37      24.488   6.661 -15.999  1.00 54.91           C  
ATOM    595 HG21 THR A  37      24.227   7.522 -16.614  1.00 54.91           H  
ATOM    596 HG22 THR A  37      24.137   6.854 -14.985  1.00 54.91           H  
ATOM    597 HG23 THR A  37      23.983   5.772 -16.376  1.00 54.91           H  
ATOM    598  OG1 THR A  37      26.587   7.678 -15.665  1.00 54.91           O  
ATOM    599  HG1 THR A  37      25.974   8.125 -15.077  1.00 54.91           H  
ATOM    600  N   GLN A  38      25.414   3.160 -14.743  1.00 62.93           N  
ATOM    601  H   GLN A  38      25.183   3.498 -13.820  1.00 62.93           H  
ATOM    602  CA  GLN A  38      24.867   1.867 -15.134  1.00 62.93           C  
ATOM    603  HA  GLN A  38      25.374   1.505 -16.028  1.00 62.93           H  
ATOM    604  C   GLN A  38      23.385   2.019 -15.459  1.00 62.93           C  
ATOM    605  CB  GLN A  38      25.070   0.830 -14.026  1.00 62.93           C  
ATOM    606  HB2 GLN A  38      24.633   1.194 -13.096  1.00 62.93           H  
ATOM    607  HB3 GLN A  38      24.545  -0.080 -14.317  1.00 62.93           H  
ATOM    608  O   GLN A  38      22.641   2.656 -14.709  1.00 62.93           O  
ATOM    609  CG  GLN A  38      26.546   0.484 -13.790  1.00 62.93           C  
ATOM    610  HG2 GLN A  38      27.004   0.164 -14.726  1.00 62.93           H  
ATOM    611  HG3 GLN A  38      27.073   1.367 -13.427  1.00 62.93           H  
ATOM    612  CD  GLN A  38      26.709  -0.635 -12.767  1.00 62.93           C  
ATOM    613  NE2 GLN A  38      27.898  -0.890 -12.290  1.00 62.93           N  
ATOM    614 HE21 GLN A  38      27.988  -1.699 -11.692  1.00 62.93           H  
ATOM    615 HE22 GLN A  38      28.708  -0.319 -12.482  1.00 62.93           H  
ATOM    616  OE1 GLN A  38      25.784  -1.329 -12.376  1.00 62.93           O  
ATOM    617  N   GLN A  39      22.963   1.406 -16.564  1.00 71.38           N  
ATOM    618  H   GLN A  39      23.626   0.896 -17.130  1.00 71.38           H  
ATOM    619  CA  GLN A  39      21.559   1.301 -16.928  1.00 71.38           C  
ATOM    620  HA  GLN A  39      20.962   1.842 -16.194  1.00 71.38           H  
ATOM    621  C   GLN A  39      21.150  -0.174 -16.903  1.00 71.38           C  
ATOM    622  CB  GLN A  39      21.322   1.960 -18.291  1.00 71.38           C  
ATOM    623  HB2 GLN A  39      21.862   2.906 -18.341  1.00 71.38           H  
ATOM    624  HB3 GLN A  39      21.699   1.285 -19.058  1.00 71.38           H  
ATOM    625  O   GLN A  39      21.739  -1.020 -17.579  1.00 71.38           O  
ATOM    626  CG  GLN A  39      19.840   2.227 -18.564  1.00 71.38           C  
ATOM    627  HG2 GLN A  39      19.298   1.282 -18.536  1.00 71.38           H  
ATOM    628  HG3 GLN A  39      19.450   2.877 -17.781  1.00 71.38           H  
ATOM    629  CD  GLN A  39      19.599   2.882 -19.926  1.00 71.38           C  
ATOM    630  NE2 GLN A  39      18.627   3.755 -20.044  1.00 71.38           N  
ATOM    631 HE21 GLN A  39      18.221   4.158 -19.212  1.00 71.38           H  
ATOM    632 HE22 GLN A  39      18.603   4.258 -20.919  1.00 71.38           H  
ATOM    633  OE1 GLN A  39      20.245   2.611 -20.924  1.00 71.38           O  
ATOM    634  N   VAL A  40      20.118  -0.502 -16.133  1.00 72.25           N  
ATOM    635  H   VAL A  40      19.670   0.233 -15.605  1.00 72.25           H  
ATOM    636  CA  VAL A  40      19.575  -1.861 -16.050  1.00 72.25           C  
ATOM    637  HA  VAL A  40      20.149  -2.515 -16.708  1.00 72.25           H  
ATOM    638  C   VAL A  40      18.144  -1.854 -16.548  1.00 72.25           C  
ATOM    639  CB  VAL A  40      19.704  -2.454 -14.638  1.00 72.25           C  
ATOM    640  HB  VAL A  40      19.182  -1.823 -13.919  1.00 72.25           H  
ATOM    641  O   VAL A  40      17.290  -1.169 -16.001  1.00 72.25           O  
ATOM    642  CG1 VAL A  40      19.103  -3.867 -14.585  1.00 72.25           C  
ATOM    643 HG11 VAL A  40      19.566  -4.493 -15.348  1.00 72.25           H  
ATOM    644 HG12 VAL A  40      18.027  -3.824 -14.750  1.00 72.25           H  
ATOM    645 HG13 VAL A  40      19.281  -4.302 -13.601  1.00 72.25           H  
ATOM    646  CG2 VAL A  40      21.182  -2.558 -14.236  1.00 72.25           C  
ATOM    647 HG21 VAL A  40      21.742  -3.121 -14.982  1.00 72.25           H  
ATOM    648 HG22 VAL A  40      21.280  -3.053 -13.270  1.00 72.25           H  
ATOM    649 HG23 VAL A  40      21.617  -1.562 -14.152  1.00 72.25           H  
ATOM    650  N   THR A  41      17.869  -2.641 -17.581  1.00 75.37           N  
ATOM    651  H   THR A  41      18.614  -3.219 -17.941  1.00 75.37           H  
ATOM    652  CA  THR A  41      16.531  -2.793 -18.154  1.00 75.37           C  
ATOM    653  HA  THR A  41      15.868  -2.035 -17.737  1.00 75.37           H  
ATOM    654  C   THR A  41      15.964  -4.165 -17.812  1.00 75.37           C  
ATOM    655  CB  THR A  41      16.552  -2.569 -19.670  1.00 75.37           C  
ATOM    656  HB  THR A  41      17.189  -3.321 -20.136  1.00 75.37           H  
ATOM    657  O   THR A  41      16.589  -5.186 -18.081  1.00 75.37           O  
ATOM    658  CG2 THR A  41      15.156  -2.642 -20.290  1.00 75.37           C  
ATOM    659 HG21 THR A  41      15.210  -2.354 -21.340  1.00 75.37           H  
ATOM    660 HG22 THR A  41      14.484  -1.960 -19.768  1.00 75.37           H  
ATOM    661 HG23 THR A  41      14.764  -3.656 -20.217  1.00 75.37           H  
ATOM    662  OG1 THR A  41      17.065  -1.293 -19.966  1.00 75.37           O  
ATOM    663  HG1 THR A  41      17.910  -1.206 -19.518  1.00 75.37           H  
ATOM    664  N   ILE A  42      14.748  -4.226 -17.280  1.00 72.46           N  
ATOM    665  H   ILE A  42      14.297  -3.351 -17.052  1.00 72.46           H  
ATOM    666  CA  ILE A  42      13.925  -5.432 -17.266  1.00 72.46           C  
ATOM    667  HA  ILE A  42      14.548  -6.282 -17.542  1.00 72.46           H  
ATOM    668  C   ILE A  42      12.839  -5.314 -18.308  1.00 72.46           C  
ATOM    669  CB  ILE A  42      13.343  -5.739 -15.881  1.00 72.46           C  
ATOM    670  HB  ILE A  42      12.861  -4.845 -15.485  1.00 72.46           H  
ATOM    671  O   ILE A  42      12.019  -4.407 -18.254  1.00 72.46           O  
ATOM    672  CG1 ILE A  42      14.535  -6.110 -14.987  1.00 72.46           C  
ATOM    673 HG12 ILE A  42      14.884  -5.188 -14.522  1.00 72.46           H  
ATOM    674 HG13 ILE A  42      15.368  -6.481 -15.585  1.00 72.46           H  
ATOM    675  CG2 ILE A  42      12.276  -6.853 -15.963  1.00 72.46           C  
ATOM    676 HG21 ILE A  42      11.450  -6.540 -16.601  1.00 72.46           H  
ATOM    677 HG22 ILE A  42      12.702  -7.768 -16.375  1.00 72.46           H  
ATOM    678 HG23 ILE A  42      11.845  -7.041 -14.979  1.00 72.46           H  
ATOM    679  CD1 ILE A  42      14.242  -7.188 -13.943  1.00 72.46           C  
ATOM    680 HD11 ILE A  42      13.438  -6.892 -13.269  1.00 72.46           H  
ATOM    681 HD12 ILE A  42      15.158  -7.445 -13.412  1.00 72.46           H  
ATOM    682 HD13 ILE A  42      13.943  -8.113 -14.436  1.00 72.46           H  
ATOM    683  N   LYS A  43      12.786  -6.293 -19.204  1.00 72.96           N  
ATOM    684  H   LYS A  43      13.488  -7.017 -19.148  1.00 72.96           H  
ATOM    685  CA  LYS A  43      11.698  -6.447 -20.159  1.00 72.96           C  
ATOM    686  HA  LYS A  43      11.177  -5.492 -20.224  1.00 72.96           H  
ATOM    687  C   LYS A  43      10.674  -7.465 -19.677  1.00 72.96           C  
ATOM    688  CB  LYS A  43      12.243  -6.776 -21.552  1.00 72.96           C  
ATOM    689  HB2 LYS A  43      12.828  -7.695 -21.506  1.00 72.96           H  
ATOM    690  HB3 LYS A  43      11.401  -6.929 -22.228  1.00 72.96           H  
ATOM    691  O   LYS A  43      11.025  -8.439 -19.007  1.00 72.96           O  
ATOM    692  CG  LYS A  43      13.113  -5.631 -22.090  1.00 72.96           C  
ATOM    693  HG2 LYS A  43      14.020  -5.551 -21.491  1.00 72.96           H  
ATOM    694  HG3 LYS A  43      12.556  -4.696 -22.015  1.00 72.96           H  
ATOM    695  CD  LYS A  43      13.500  -5.863 -23.553  1.00 72.96           C  
ATOM    696  HD2 LYS A  43      14.085  -6.779 -23.631  1.00 72.96           H  
ATOM    697  HD3 LYS A  43      12.592  -5.960 -24.149  1.00 72.96           H  
ATOM    698  CE  LYS A  43      14.321  -4.669 -24.055  1.00 72.96           C  
ATOM    699  HE2 LYS A  43      13.744  -3.759 -23.890  1.00 72.96           H  
ATOM    700  HE3 LYS A  43      15.228  -4.590 -23.456  1.00 72.96           H  
ATOM    701  NZ  LYS A  43      14.664  -4.794 -25.494  1.00 72.96           N  
ATOM    702  HZ1 LYS A  43      15.214  -5.624 -25.663  1.00 72.96           H  
ATOM    703  HZ2 LYS A  43      15.204  -3.993 -25.791  1.00 72.96           H  
ATOM    704  HZ3 LYS A  43      13.827  -4.830 -26.058  1.00 72.96           H  
ATOM    705  N   ASN A  44       9.426  -7.262 -20.081  1.00 74.36           N  
ATOM    706  H   ASN A  44       9.248  -6.437 -20.635  1.00 74.36           H  
ATOM    707  CA  ASN A  44       8.302  -8.166 -19.849  1.00 74.36           C  
ATOM    708  HA  ASN A  44       7.424  -7.623 -20.199  1.00 74.36           H  
ATOM    709  C   ASN A  44       8.032  -8.482 -18.366  1.00 74.36           C  
ATOM    710  CB  ASN A  44       8.437  -9.416 -20.737  1.00 74.36           C  
ATOM    711  HB2 ASN A  44       9.334  -9.969 -20.456  1.00 74.36           H  
ATOM    712  HB3 ASN A  44       7.582 -10.071 -20.571  1.00 74.36           H  
ATOM    713  O   ASN A  44       7.642  -9.594 -18.008  1.00 74.36           O  
ATOM    714  CG  ASN A  44       8.479  -9.096 -22.218  1.00 74.36           C  
ATOM    715  ND2 ASN A  44       9.015  -9.985 -23.019  1.00 74.36           N  
ATOM    716 HD21 ASN A  44       9.332 -10.872 -22.655  1.00 74.36           H  
ATOM    717 HD22 ASN A  44       8.966  -9.771 -24.005  1.00 74.36           H  
ATOM    718  OD1 ASN A  44       8.031  -8.064 -22.683  1.00 74.36           O  
ATOM    719  N   LEU A  45       8.234  -7.508 -17.477  1.00 73.37           N  
ATOM    720  H   LEU A  45       8.432  -6.580 -17.823  1.00 73.37           H  
ATOM    721  CA  LEU A  45       7.897  -7.641 -16.068  1.00 73.37           C  
ATOM    722  HA  LEU A  45       8.331  -8.572 -15.702  1.00 73.37           H  
ATOM    723  C   LEU A  45       6.380  -7.705 -15.895  1.00 73.37           C  
ATOM    724  CB  LEU A  45       8.496  -6.468 -15.279  1.00 73.37           C  
ATOM    725  HB2 LEU A  45       8.093  -5.536 -15.677  1.00 73.37           H  
ATOM    726  HB3 LEU A  45       9.576  -6.449 -15.425  1.00 73.37           H  
ATOM    727  O   LEU A  45       5.678  -6.722 -16.109  1.00 73.37           O  
ATOM    728  CG  LEU A  45       8.193  -6.512 -13.775  1.00 73.37           C  
ATOM    729  HG  LEU A  45       7.116  -6.491 -13.608  1.00 73.37           H  
ATOM    730  CD1 LEU A  45       8.770  -7.764 -13.118  1.00 73.37           C  
ATOM    731 HD11 LEU A  45       8.604  -7.680 -12.044  1.00 73.37           H  
ATOM    732 HD12 LEU A  45       8.244  -8.648 -13.478  1.00 73.37           H  
ATOM    733 HD13 LEU A  45       9.837  -7.835 -13.332  1.00 73.37           H  
ATOM    734  CD2 LEU A  45       8.802  -5.294 -13.090  1.00 73.37           C  
ATOM    735 HD21 LEU A  45       8.378  -4.386 -13.518  1.00 73.37           H  
ATOM    736 HD22 LEU A  45       9.884  -5.281 -13.220  1.00 73.37           H  
ATOM    737 HD23 LEU A  45       8.560  -5.319 -12.028  1.00 73.37           H  
ATOM    738  N   TYR A  46       5.875  -8.855 -15.469  1.00 74.94           N  
ATOM    739  H   TYR A  46       6.479  -9.660 -15.388  1.00 74.94           H  
ATOM    740  CA  TYR A  46       4.477  -8.985 -15.090  1.00 74.94           C  
ATOM    741  HA  TYR A  46       3.865  -8.444 -15.812  1.00 74.94           H  
ATOM    742  C   TYR A  46       4.221  -8.388 -13.701  1.00 74.94           C  
ATOM    743  CB  TYR A  46       4.078 -10.453 -15.152  1.00 74.94           C  
ATOM    744  HB2 TYR A  46       4.330 -10.843 -16.137  1.00 74.94           H  
ATOM    745  HB3 TYR A  46       4.644 -11.016 -14.410  1.00 74.94           H  
ATOM    746  O   TYR A  46       4.933  -8.702 -12.745  1.00 74.94           O  
ATOM    747  CG  TYR A  46       2.601 -10.652 -14.920  1.00 74.94           C  
ATOM    748  CD1 TYR A  46       2.129 -11.065 -13.659  1.00 74.94           C  
ATOM    749  HD1 TYR A  46       2.819 -11.220 -12.843  1.00 74.94           H  
ATOM    750  CD2 TYR A  46       1.703 -10.401 -15.972  1.00 74.94           C  
ATOM    751  HD2 TYR A  46       2.062 -10.049 -16.928  1.00 74.94           H  
ATOM    752  CE1 TYR A  46       0.751 -11.282 -13.468  1.00 74.94           C  
ATOM    753  HE1 TYR A  46       0.367 -11.621 -12.518  1.00 74.94           H  
ATOM    754  CE2 TYR A  46       0.334 -10.643 -15.792  1.00 74.94           C  
ATOM    755  HE2 TYR A  46      -0.368 -10.504 -16.602  1.00 74.94           H  
ATOM    756  OH  TYR A  46      -1.432 -11.436 -14.443  1.00 74.94           O  
ATOM    757  HH  TYR A  46      -1.857 -11.160 -13.627  1.00 74.94           H  
ATOM    758  CZ  TYR A  46      -0.133 -11.099 -14.548  1.00 74.94           C  
ATOM    759  N   VAL A  47       3.186  -7.559 -13.594  1.00 82.85           N  
ATOM    760  H   VAL A  47       2.670  -7.341 -14.435  1.00 82.85           H  
ATOM    761  CA  VAL A  47       2.730  -6.937 -12.349  1.00 82.85           C  
ATOM    762  HA  VAL A  47       3.519  -7.024 -11.603  1.00 82.85           H  
ATOM    763  C   VAL A  47       1.499  -7.688 -11.841  1.00 82.85           C  
ATOM    764  CB  VAL A  47       2.451  -5.434 -12.554  1.00 82.85           C  
ATOM    765  HB  VAL A  47       1.633  -5.312 -13.263  1.00 82.85           H  
ATOM    766  O   VAL A  47       0.400  -7.492 -12.351  1.00 82.85           O  
ATOM    767  CG1 VAL A  47       2.059  -4.775 -11.231  1.00 82.85           C  
ATOM    768 HG11 VAL A  47       1.874  -3.712 -11.385  1.00 82.85           H  
ATOM    769 HG12 VAL A  47       2.843  -4.902 -10.484  1.00 82.85           H  
ATOM    770 HG13 VAL A  47       1.130  -5.213 -10.867  1.00 82.85           H  
ATOM    771  CG2 VAL A  47       3.676  -4.689 -13.103  1.00 82.85           C  
ATOM    772 HG21 VAL A  47       4.525  -4.807 -12.430  1.00 82.85           H  
ATOM    773 HG22 VAL A  47       3.443  -3.629 -13.212  1.00 82.85           H  
ATOM    774 HG23 VAL A  47       3.939  -5.076 -14.087  1.00 82.85           H  
ATOM    775  N   SER A  48       1.668  -8.564 -10.848  1.00 74.82           N  
ATOM    776  H   SER A  48       2.598  -8.720 -10.485  1.00 74.82           H  
ATOM    777  CA  SER A  48       0.592  -9.443 -10.353  1.00 74.82           C  
ATOM    778  HA  SER A  48      -0.036  -9.749 -11.191  1.00 74.82           H  
ATOM    779  C   SER A  48      -0.339  -8.813  -9.318  1.00 74.82           C  
ATOM    780  CB  SER A  48       1.209 -10.695  -9.733  1.00 74.82           C  
ATOM    781  HB2 SER A  48       1.793 -11.221 -10.488  1.00 74.82           H  
ATOM    782  HB3 SER A  48       0.422 -11.356  -9.371  1.00 74.82           H  
ATOM    783  O   SER A  48      -1.434  -9.311  -9.089  1.00 74.82           O  
ATOM    784  OG  SER A  48       2.059 -10.329  -8.666  1.00 74.82           O  
ATOM    785  HG  SER A  48       1.548  -9.961  -7.941  1.00 74.82           H  
ATOM    786  N   SER A  49       0.095  -7.751  -8.647  1.00 81.57           N  
ATOM    787  H   SER A  49       0.999  -7.367  -8.882  1.00 81.57           H  
ATOM    788  CA  SER A  49      -0.666  -7.054  -7.606  1.00 81.57           C  
ATOM    789  HA  SER A  49      -1.720  -7.323  -7.675  1.00 81.57           H  
ATOM    790  C   SER A  49      -0.557  -5.554  -7.806  1.00 81.57           C  
ATOM    791  CB  SER A  49      -0.171  -7.439  -6.210  1.00 81.57           C  
ATOM    792  HB2 SER A  49      -0.393  -8.492  -6.033  1.00 81.57           H  
ATOM    793  HB3 SER A  49      -0.688  -6.846  -5.456  1.00 81.57           H  
ATOM    794  O   SER A  49       0.311  -5.092  -8.540  1.00 81.57           O  
ATOM    795  OG  SER A  49       1.222  -7.242  -6.091  1.00 81.57           O  
ATOM    796  HG  SER A  49       1.461  -6.341  -6.318  1.00 81.57           H  
ATOM    797  N   PHE A  50      -1.435  -4.786  -7.165  1.00 88.10           N  
ATOM    798  H   PHE A  50      -2.081  -5.201  -6.509  1.00 88.10           H  
ATOM    799  CA  PHE A  50      -1.296  -3.337  -7.177  1.00 88.10           C  
ATOM    800  HA  PHE A  50      -1.249  -2.987  -8.208  1.00 88.10           H  
ATOM    801  C   PHE A  50       0.015  -2.986  -6.475  1.00 88.10           C  
ATOM    802  CB  PHE A  50      -2.508  -2.703  -6.499  1.00 88.10           C  
ATOM    803  HB2 PHE A  50      -2.556  -3.033  -5.461  1.00 88.10           H  
ATOM    804  HB3 PHE A  50      -3.408  -3.067  -6.996  1.00 88.10           H  
ATOM    805  O   PHE A  50       0.216  -3.361  -5.319  1.00 88.10           O  
ATOM    806  CG  PHE A  50      -2.512  -1.189  -6.529  1.00 88.10           C  
ATOM    807  CD1 PHE A  50      -1.689  -0.468  -5.648  1.00 88.10           C  
ATOM    808  HD1 PHE A  50      -1.011  -0.993  -4.991  1.00 88.10           H  
ATOM    809  CD2 PHE A  50      -3.355  -0.490  -7.412  1.00 88.10           C  
ATOM    810  HD2 PHE A  50      -3.973  -1.025  -8.118  1.00 88.10           H  
ATOM    811  CE1 PHE A  50      -1.743   0.933  -5.611  1.00 88.10           C  
ATOM    812  HE1 PHE A  50      -1.102   1.477  -4.932  1.00 88.10           H  
ATOM    813  CE2 PHE A  50      -3.427   0.912  -7.354  1.00 88.10           C  
ATOM    814  HE2 PHE A  50      -4.109   1.463  -7.983  1.00 88.10           H  
ATOM    815  CZ  PHE A  50      -2.634   1.623  -6.443  1.00 88.10           C  
ATOM    816  HZ  PHE A  50      -2.696   2.700  -6.398  1.00 88.10           H  
ATOM    817  N   THR A  51       0.907  -2.295  -7.171  1.00 87.47           N  
ATOM    818  H   THR A  51       0.673  -2.005  -8.110  1.00 87.47           H  
ATOM    819  CA  THR A  51       2.276  -2.094  -6.697  1.00 87.47           C  
ATOM    820  HA  THR A  51       2.383  -2.506  -5.694  1.00 87.47           H  
ATOM    821  C   THR A  51       2.585  -0.617  -6.613  1.00 87.47           C  
ATOM    822  CB  THR A  51       3.286  -2.836  -7.578  1.00 87.47           C  
ATOM    823  HB  THR A  51       3.213  -2.494  -8.610  1.00 87.47           H  
ATOM    824  O   THR A  51       2.367   0.131  -7.561  1.00 87.47           O  
ATOM    825  CG2 THR A  51       4.720  -2.674  -7.092  1.00 87.47           C  
ATOM    826 HG21 THR A  51       5.040  -1.638  -7.205  1.00 87.47           H  
ATOM    827 HG22 THR A  51       5.385  -3.307  -7.679  1.00 87.47           H  
ATOM    828 HG23 THR A  51       4.775  -2.960  -6.042  1.00 87.47           H  
ATOM    829  OG1 THR A  51       3.014  -4.214  -7.524  1.00 87.47           O  
ATOM    830  HG1 THR A  51       3.621  -4.668  -8.113  1.00 87.47           H  
ATOM    831  N   LEU A  52       3.128  -0.214  -5.473  1.00 86.97           N  
ATOM    832  H   LEU A  52       3.267  -0.893  -4.738  1.00 86.97           H  
ATOM    833  CA  LEU A  52       3.711   1.097  -5.272  1.00 86.97           C  
ATOM    834  HA  LEU A  52       3.372   1.777  -6.053  1.00 86.97           H  
ATOM    835  C   LEU A  52       5.225   0.981  -5.340  1.00 86.97           C  
ATOM    836  CB  LEU A  52       3.269   1.638  -3.917  1.00 86.97           C  
ATOM    837  HB2 LEU A  52       3.826   2.549  -3.696  1.00 86.97           H  
ATOM    838  HB3 LEU A  52       3.524   0.891  -3.166  1.00 86.97           H  
ATOM    839  O   LEU A  52       5.808   0.093  -4.717  1.00 86.97           O  
ATOM    840  CG  LEU A  52       1.769   1.935  -3.834  1.00 86.97           C  
ATOM    841  HG  LEU A  52       1.181   1.136  -4.286  1.00 86.97           H  
ATOM    842  CD1 LEU A  52       1.411   2.026  -2.361  1.00 86.97           C  
ATOM    843 HD11 LEU A  52       0.434   2.493  -2.229  1.00 86.97           H  
ATOM    844 HD12 LEU A  52       1.404   1.020  -1.940  1.00 86.97           H  
ATOM    845 HD13 LEU A  52       2.189   2.593  -1.851  1.00 86.97           H  
ATOM    846  CD2 LEU A  52       1.452   3.254  -4.524  1.00 86.97           C  
ATOM    847 HD21 LEU A  52       1.760   3.205  -5.568  1.00 86.97           H  
ATOM    848 HD22 LEU A  52       1.986   4.071  -4.038  1.00 86.97           H  
ATOM    849 HD23 LEU A  52       0.381   3.450  -4.468  1.00 86.97           H  
ATOM    850  N   VAL A  53       5.863   1.892  -6.059  1.00 85.24           N  
ATOM    851  H   VAL A  53       5.315   2.569  -6.570  1.00 85.24           H  
ATOM    852  CA  VAL A  53       7.317   2.027  -6.078  1.00 85.24           C  
ATOM    853  HA  VAL A  53       7.748   1.317  -5.372  1.00 85.24           H  
ATOM    854  C   VAL A  53       7.660   3.427  -5.603  1.00 85.24           C  
ATOM    855  CB  VAL A  53       7.921   1.715  -7.459  1.00 85.24           C  
ATOM    856  HB  VAL A  53       7.695   2.522  -8.156  1.00 85.24           H  
ATOM    857  O   VAL A  53       7.178   4.401  -6.165  1.00 85.24           O  
ATOM    858  CG1 VAL A  53       9.441   1.574  -7.327  1.00 85.24           C  
ATOM    859 HG11 VAL A  53       9.886   1.348  -8.296  1.00 85.24           H  
ATOM    860 HG12 VAL A  53       9.872   2.500  -6.948  1.00 85.24           H  
ATOM    861 HG13 VAL A  53       9.683   0.772  -6.629  1.00 85.24           H  
ATOM    862  CG2 VAL A  53       7.383   0.400  -8.047  1.00 85.24           C  
ATOM    863 HG21 VAL A  53       6.320   0.500  -8.268  1.00 85.24           H  
ATOM    864 HG22 VAL A  53       7.902   0.173  -8.979  1.00 85.24           H  
ATOM    865 HG23 VAL A  53       7.533  -0.414  -7.338  1.00 85.24           H  
ATOM    866  N   CYS A  54       8.448   3.525  -4.543  1.00 81.21           N  
ATOM    867  H   CYS A  54       8.826   2.671  -4.160  1.00 81.21           H  
ATOM    868  CA  CYS A  54       8.972   4.774  -4.008  1.00 81.21           C  
ATOM    869  HA  CYS A  54       8.437   5.635  -4.411  1.00 81.21           H  
ATOM    870  C   CYS A  54      10.436   4.883  -4.419  1.00 81.21           C  
ATOM    871  CB  CYS A  54       8.799   4.745  -2.482  1.00 81.21           C  
ATOM    872  HB2 CYS A  54       7.777   5.023  -2.223  1.00 81.21           H  
ATOM    873  HB3 CYS A  54       8.995   3.740  -2.111  1.00 81.21           H  
ATOM    874  O   CYS A  54      11.229   4.041  -4.013  1.00 81.21           O  
ATOM    875  SG  CYS A  54       9.973   5.878  -1.689  1.00 81.21           S  
ATOM    876  HG  CYS A  54      11.068   5.320  -2.211  1.00 81.21           H  
ATOM    877  N   PHE A  55      10.819   5.921  -5.151  1.00 79.08           N  
ATOM    878  H   PHE A  55      10.136   6.621  -5.405  1.00 79.08           H  
ATOM    879  CA  PHE A  55      12.208   6.171  -5.541  1.00 79.08           C  
ATOM    880  HA  PHE A  55      12.823   5.312  -5.272  1.00 79.08           H  
ATOM    881  C   PHE A  55      12.737   7.378  -4.777  1.00 79.08           C  
ATOM    882  CB  PHE A  55      12.359   6.357  -7.054  1.00 79.08           C  
ATOM    883  HB2 PHE A  55      12.594   7.399  -7.269  1.00 79.08           H  
ATOM    884  HB3 PHE A  55      13.213   5.773  -7.397  1.00 79.08           H  
ATOM    885  O   PHE A  55      12.098   8.429  -4.733  1.00 79.08           O  
ATOM    886  CG  PHE A  55      11.144   5.982  -7.865  1.00 79.08           C  
ATOM    887  CD1 PHE A  55      10.950   4.652  -8.272  1.00 79.08           C  
ATOM    888  HD1 PHE A  55      11.668   3.893  -8.000  1.00 79.08           H  
ATOM    889  CD2 PHE A  55      10.216   6.979  -8.214  1.00 79.08           C  
ATOM    890  HD2 PHE A  55      10.369   8.001  -7.900  1.00 79.08           H  
ATOM    891  CE1 PHE A  55       9.872   4.336  -9.109  1.00 79.08           C  
ATOM    892  HE1 PHE A  55       9.758   3.339  -9.510  1.00 79.08           H  
ATOM    893  CE2 PHE A  55       9.132   6.653  -9.039  1.00 79.08           C  
ATOM    894  HE2 PHE A  55       8.446   7.415  -9.377  1.00 79.08           H  
ATOM    895  CZ  PHE A  55       9.011   5.349  -9.530  1.00 79.08           C  
ATOM    896  HZ  PHE A  55       8.315   5.132 -10.327  1.00 79.08           H  
ATOM    897  N   ARG A  56      13.900   7.203  -4.158  1.00 75.61           N  
ATOM    898  H   ARG A  56      14.363   6.315  -4.293  1.00 75.61           H  
ATOM    899  CA  ARG A  56      14.626   8.222  -3.397  1.00 75.61           C  
ATOM    900  HA  ARG A  56      13.982   9.083  -3.217  1.00 75.61           H  
ATOM    901  C   ARG A  56      15.813   8.762  -4.181  1.00 75.61           C  
ATOM    902  CB  ARG A  56      15.090   7.635  -2.057  1.00 75.61           C  
ATOM    903  HB2 ARG A  56      15.714   8.371  -1.551  1.00 75.61           H  
ATOM    904  HB3 ARG A  56      15.691   6.744  -2.238  1.00 75.61           H  
ATOM    905  O   ARG A  56      16.102   9.942  -4.040  1.00 75.61           O  
ATOM    906  CG  ARG A  56      13.901   7.288  -1.149  1.00 75.61           C  
ATOM    907  HG2 ARG A  56      13.250   6.562  -1.637  1.00 75.61           H  
ATOM    908  HG3 ARG A  56      13.327   8.197  -0.970  1.00 75.61           H  
ATOM    909  CD  ARG A  56      14.354   6.724   0.202  1.00 75.61           C  
ATOM    910  HD2 ARG A  56      15.129   7.369   0.615  1.00 75.61           H  
ATOM    911  HD3 ARG A  56      13.505   6.733   0.884  1.00 75.61           H  
ATOM    912  NE  ARG A  56      14.882   5.359   0.080  1.00 75.61           N  
ATOM    913  HE  ARG A  56      15.825   5.264  -0.268  1.00 75.61           H  
ATOM    914  NH1 ARG A  56      13.181   4.130   1.033  1.00 75.61           N  
ATOM    915 HH11 ARG A  56      12.812   3.226   1.291  1.00 75.61           H  
ATOM    916 HH12 ARG A  56      12.599   4.938   1.205  1.00 75.61           H  
ATOM    917  NH2 ARG A  56      14.957   3.103   0.238  1.00 75.61           N  
ATOM    918 HH21 ARG A  56      14.449   2.262   0.472  1.00 75.61           H  
ATOM    919 HH22 ARG A  56      15.842   3.103  -0.248  1.00 75.61           H  
ATOM    920  CZ  ARG A  56      14.339   4.218   0.448  1.00 75.61           C  
ATOM    921  N   SER A  57      16.459   7.909  -4.977  1.00 79.18           N  
ATOM    922  H   SER A  57      16.170   6.941  -4.994  1.00 79.18           H  
ATOM    923  CA  SER A  57      17.471   8.300  -5.957  1.00 79.18           C  
ATOM    924  HA  SER A  57      17.178   9.277  -6.341  1.00 79.18           H  
ATOM    925  C   SER A  57      17.532   7.341  -7.150  1.00 79.18           C  
ATOM    926  CB  SER A  57      18.850   8.454  -5.314  1.00 79.18           C  
ATOM    927  HB2 SER A  57      18.788   9.201  -4.522  1.00 79.18           H  
ATOM    928  HB3 SER A  57      19.556   8.814  -6.062  1.00 79.18           H  
ATOM    929  O   SER A  57      17.055   6.206  -7.070  1.00 79.18           O  
ATOM    930  OG  SER A  57      19.317   7.227  -4.774  1.00 79.18           O  
ATOM    931  HG  SER A  57      20.075   7.447  -4.228  1.00 79.18           H  
ATOM    932  N   GLY A  58      18.143   7.789  -8.238  1.00 81.09           N  
ATOM    933  H   GLY A  58      18.448   8.751  -8.200  1.00 81.09           H  
ATOM    934  CA  GLY A  58      18.106   7.227  -9.575  1.00 81.09           C  
ATOM    935  HA2 GLY A  58      17.975   6.147  -9.505  1.00 81.09           H  
ATOM    936  HA3 GLY A  58      19.063   7.421 -10.060  1.00 81.09           H  
ATOM    937  C   GLY A  58      16.986   7.782 -10.463  1.00 81.09           C  
ATOM    938  O   GLY A  58      16.020   8.398 -10.013  1.00 81.09           O  
ATOM    939  N   LYS A  59      17.090   7.470 -11.756  1.00 82.58           N  
ATOM    940  H   LYS A  59      17.913   6.964 -12.050  1.00 82.58           H  
ATOM    941  CA  LYS A  59      16.012   7.647 -12.734  1.00 82.58           C  
ATOM    942  HA  LYS A  59      15.236   8.285 -12.310  1.00 82.58           H  
ATOM    943  C   LYS A  59      15.370   6.312 -13.060  1.00 82.58           C  
ATOM    944  CB  LYS A  59      16.540   8.326 -13.999  1.00 82.58           C  
ATOM    945  HB2 LYS A  59      17.439   7.814 -14.340  1.00 82.58           H  
ATOM    946  HB3 LYS A  59      15.783   8.270 -14.781  1.00 82.58           H  
ATOM    947  O   LYS A  59      16.049   5.289 -13.181  1.00 82.58           O  
ATOM    948  CG  LYS A  59      16.858   9.797 -13.736  1.00 82.58           C  
ATOM    949  HG2 LYS A  59      15.942  10.320 -13.462  1.00 82.58           H  
ATOM    950  HG3 LYS A  59      17.570   9.881 -12.915  1.00 82.58           H  
ATOM    951  CD  LYS A  59      17.454  10.426 -14.992  1.00 82.58           C  
ATOM    952  HD2 LYS A  59      16.735  10.342 -15.807  1.00 82.58           H  
ATOM    953  HD3 LYS A  59      18.374   9.906 -15.261  1.00 82.58           H  
ATOM    954  CE  LYS A  59      17.741  11.896 -14.706  1.00 82.58           C  
ATOM    955  HE2 LYS A  59      16.810  12.369 -14.393  1.00 82.58           H  
ATOM    956  HE3 LYS A  59      18.449  11.962 -13.881  1.00 82.58           H  
ATOM    957  NZ  LYS A  59      18.273  12.557 -15.916  1.00 82.58           N  
ATOM    958  HZ1 LYS A  59      19.094  12.068 -16.245  1.00 82.58           H  
ATOM    959  HZ2 LYS A  59      17.563  12.531 -16.634  1.00 82.58           H  
ATOM    960  HZ3 LYS A  59      18.493  13.521 -15.713  1.00 82.58           H  
ATOM    961  N   LEU A  60      14.056   6.328 -13.252  1.00 85.00           N  
ATOM    962  H   LEU A  60      13.574   7.210 -13.152  1.00 85.00           H  
ATOM    963  CA  LEU A  60      13.296   5.165 -13.689  1.00 85.00           C  
ATOM    964  HA  LEU A  60      13.990   4.379 -13.987  1.00 85.00           H  
ATOM    965  C   LEU A  60      12.476   5.529 -14.921  1.00 85.00           C  
ATOM    966  CB  LEU A  60      12.480   4.610 -12.508  1.00 85.00           C  
ATOM    967  HB2 LEU A  60      11.938   5.423 -12.024  1.00 85.00           H  
ATOM    968  HB3 LEU A  60      13.195   4.232 -11.777  1.00 85.00           H  
ATOM    969  O   LEU A  60      11.690   6.465 -14.910  1.00 85.00           O  
ATOM    970  CG  LEU A  60      11.494   3.483 -12.889  1.00 85.00           C  
ATOM    971  HG  LEU A  60      11.795   3.019 -13.828  1.00 85.00           H  
ATOM    972  CD1 LEU A  60      11.460   2.386 -11.823  1.00 85.00           C  
ATOM    973 HD11 LEU A  60      11.540   2.822 -10.827  1.00 85.00           H  
ATOM    974 HD12 LEU A  60      12.303   1.716 -11.998  1.00 85.00           H  
ATOM    975 HD13 LEU A  60      10.546   1.797 -11.900  1.00 85.00           H  
ATOM    976  CD2 LEU A  60      10.072   4.021 -13.045  1.00 85.00           C  
ATOM    977 HD21 LEU A  60      10.023   4.717 -13.882  1.00 85.00           H  
ATOM    978 HD22 LEU A  60       9.775   4.552 -12.141  1.00 85.00           H  
ATOM    979 HD23 LEU A  60       9.371   3.207 -13.232  1.00 85.00           H  
ATOM    980  N   THR A  61      12.636   4.762 -15.989  1.00 86.10           N  
ATOM    981  H   THR A  61      13.310   4.011 -15.932  1.00 86.10           H  
ATOM    982  CA  THR A  61      11.709   4.770 -17.121  1.00 86.10           C  
ATOM    983  HA  THR A  61      11.036   5.624 -17.052  1.00 86.10           H  
ATOM    984  C   THR A  61      10.887   3.500 -17.060  1.00 86.10           C  
ATOM    985  CB  THR A  61      12.447   4.875 -18.455  1.00 86.10           C  
ATOM    986  HB  THR A  61      13.066   3.989 -18.598  1.00 86.10           H  
ATOM    987  O   THR A  61      11.440   2.409 -16.938  1.00 86.10           O  
ATOM    988  CG2 THR A  61      11.493   5.010 -19.641  1.00 86.10           C  
ATOM    989 HG21 THR A  61      10.903   4.101 -19.758  1.00 86.10           H  
ATOM    990 HG22 THR A  61      10.827   5.859 -19.485  1.00 86.10           H  
ATOM    991 HG23 THR A  61      12.070   5.174 -20.551  1.00 86.10           H  
ATOM    992  OG1 THR A  61      13.277   6.010 -18.449  1.00 86.10           O  
ATOM    993  HG1 THR A  61      13.677   6.075 -17.578  1.00 86.10           H  
ATOM    994  N   ILE A  62       9.571   3.614 -17.153  1.00 88.79           N  
ATOM    995  H   ILE A  62       9.166   4.535 -17.243  1.00 88.79           H  
ATOM    996  CA  ILE A  62       8.681   2.461 -17.220  1.00 88.79           C  
ATOM    997  HA  ILE A  62       9.291   1.572 -17.375  1.00 88.79           H  
ATOM    998  C   ILE A  62       7.762   2.582 -18.422  1.00 88.79           C  
ATOM    999  CB  ILE A  62       7.933   2.266 -15.894  1.00 88.79           C  
ATOM   1000  HB  ILE A  62       8.688   2.213 -15.109  1.00 88.79           H  
ATOM   1001  O   ILE A  62       7.225   3.651 -18.694  1.00 88.79           O  
ATOM   1002  CG1 ILE A  62       7.196   0.913 -15.916  1.00 88.79           C  
ATOM   1003 HG12 ILE A  62       7.880   0.133 -16.250  1.00 88.79           H  
ATOM   1004 HG13 ILE A  62       6.362   0.951 -16.616  1.00 88.79           H  
ATOM   1005  CG2 ILE A  62       7.001   3.453 -15.590  1.00 88.79           C  
ATOM   1006 HG21 ILE A  62       7.563   4.387 -15.604  1.00 88.79           H  
ATOM   1007 HG22 ILE A  62       6.200   3.510 -16.327  1.00 88.79           H  
ATOM   1008 HG23 ILE A  62       6.561   3.354 -14.597  1.00 88.79           H  
ATOM   1009  CD1 ILE A  62       6.671   0.520 -14.542  1.00 88.79           C  
ATOM   1010 HD11 ILE A  62       6.218  -0.471 -14.587  1.00 88.79           H  
ATOM   1011 HD12 ILE A  62       5.900   1.242 -14.273  1.00 88.79           H  
ATOM   1012 HD13 ILE A  62       7.475   0.524 -13.806  1.00 88.79           H  
ATOM   1013  N   SER A  63       7.570   1.487 -19.146  1.00 87.83           N  
ATOM   1014  H   SER A  63       8.076   0.645 -18.912  1.00 87.83           H  
ATOM   1015  CA  SER A  63       6.680   1.464 -20.300  1.00 87.83           C  
ATOM   1016  HA  SER A  63       5.999   2.311 -20.217  1.00 87.83           H  
ATOM   1017  C   SER A  63       5.808   0.223 -20.338  1.00 87.83           C  
ATOM   1018  CB  SER A  63       7.461   1.648 -21.603  1.00 87.83           C  
ATOM   1019  HB2 SER A  63       8.001   2.593 -21.552  1.00 87.83           H  
ATOM   1020  HB3 SER A  63       6.759   1.703 -22.436  1.00 87.83           H  
ATOM   1021  O   SER A  63       6.200  -0.850 -19.883  1.00 87.83           O  
ATOM   1022  OG  SER A  63       8.391   0.603 -21.845  1.00 87.83           O  
ATOM   1023  HG  SER A  63       8.964   0.927 -22.543  1.00 87.83           H  
ATOM   1024  N   ASN A  64       4.613   0.368 -20.894  1.00 86.63           N  
ATOM   1025  H   ASN A  64       4.386   1.283 -21.257  1.00 86.63           H  
ATOM   1026  CA  ASN A  64       3.763  -0.738 -21.323  1.00 86.63           C  
ATOM   1027  HA  ASN A  64       4.310  -1.675 -21.223  1.00 86.63           H  
ATOM   1028  C   ASN A  64       3.470  -0.576 -22.831  1.00 86.63           C  
ATOM   1029  CB  ASN A  64       2.541  -0.818 -20.376  1.00 86.63           C  
ATOM   1030  HB2 ASN A  64       1.979  -1.730 -20.578  1.00 86.63           H  
ATOM   1031  HB3 ASN A  64       2.905  -0.881 -19.351  1.00 86.63           H  
ATOM   1032  O   ASN A  64       4.191   0.131 -23.532  1.00 86.63           O  
ATOM   1033  CG  ASN A  64       1.590   0.360 -20.468  1.00 86.63           C  
ATOM   1034  ND2 ASN A  64       0.814   0.642 -19.450  1.00 86.63           N  
ATOM   1035 HD21 ASN A  64       0.301   1.507 -19.541  1.00 86.63           H  
ATOM   1036 HD22 ASN A  64       0.916   0.153 -18.572  1.00 86.63           H  
ATOM   1037  OD1 ASN A  64       1.483   1.012 -21.482  1.00 86.63           O  
ATOM   1038  N   ASN A  65       2.432  -1.232 -23.353  1.00 80.46           N  
ATOM   1039  H   ASN A  65       1.882  -1.829 -22.752  1.00 80.46           H  
ATOM   1040  CA  ASN A  65       2.078  -1.149 -24.778  1.00 80.46           C  
ATOM   1041  HA  ASN A  65       2.987  -1.272 -25.368  1.00 80.46           H  
ATOM   1042  C   ASN A  65       1.473   0.205 -25.214  1.00 80.46           C  
ATOM   1043  CB  ASN A  65       1.117  -2.301 -25.121  1.00 80.46           C  
ATOM   1044  HB2 ASN A  65       0.240  -2.247 -24.476  1.00 80.46           H  
ATOM   1045  HB3 ASN A  65       0.778  -2.178 -26.150  1.00 80.46           H  
ATOM   1046  O   ASN A  65       1.253   0.403 -26.406  1.00 80.46           O  
ATOM   1047  CG  ASN A  65       1.735  -3.683 -25.021  1.00 80.46           C  
ATOM   1048  ND2 ASN A  65       0.927  -4.711 -25.121  1.00 80.46           N  
ATOM   1049 HD21 ASN A  65       1.370  -5.619 -25.119  1.00 80.46           H  
ATOM   1050 HD22 ASN A  65      -0.048  -4.569 -25.343  1.00 80.46           H  
ATOM   1051  OD1 ASN A  65       2.924  -3.879 -24.845  1.00 80.46           O  
ATOM   1052  N   HIS A  66       1.158   1.102 -24.278  1.00 78.54           N  
ATOM   1053  H   HIS A  66       1.414   0.907 -23.321  1.00 78.54           H  
ATOM   1054  CA  HIS A  66       0.448   2.361 -24.529  1.00 78.54           C  
ATOM   1055  HA  HIS A  66       0.314   2.509 -25.601  1.00 78.54           H  
ATOM   1056  C   HIS A  66       1.209   3.580 -24.009  1.00 78.54           C  
ATOM   1057  CB  HIS A  66      -0.937   2.293 -23.869  1.00 78.54           C  
ATOM   1058  HB2 HIS A  66      -1.468   3.224 -24.071  1.00 78.54           H  
ATOM   1059  HB3 HIS A  66      -0.820   2.211 -22.788  1.00 78.54           H  
ATOM   1060  O   HIS A  66       1.289   4.592 -24.698  1.00 78.54           O  
ATOM   1061  CG  HIS A  66      -1.776   1.145 -24.365  1.00 78.54           C  
ATOM   1062  CD2 HIS A  66      -2.184   0.060 -23.641  1.00 78.54           C  
ATOM   1063  HD2 HIS A  66      -1.975  -0.105 -22.594  1.00 78.54           H  
ATOM   1064  ND1 HIS A  66      -2.223   0.967 -25.651  1.00 78.54           N  
ATOM   1065  HD1 HIS A  66      -2.014   1.570 -26.433  1.00 78.54           H  
ATOM   1066  CE1 HIS A  66      -2.896  -0.195 -25.699  1.00 78.54           C  
ATOM   1067  HE1 HIS A  66      -3.352  -0.607 -26.587  1.00 78.54           H  
ATOM   1068  NE2 HIS A  66      -2.890  -0.796 -24.495  1.00 78.54           N  
ATOM   1069  N   ASP A  67       1.787   3.465 -22.817  1.00 77.26           N  
ATOM   1070  H   ASP A  67       1.700   2.587 -22.325  1.00 77.26           H  
ATOM   1071  CA  ASP A  67       2.377   4.569 -22.077  1.00 77.26           C  
ATOM   1072  HA  ASP A  67       2.250   5.494 -22.638  1.00 77.26           H  
ATOM   1073  C   ASP A  67       3.871   4.325 -21.855  1.00 77.26           C  
ATOM   1074  CB  ASP A  67       1.657   4.742 -20.730  1.00 77.26           C  
ATOM   1075  HB2 ASP A  67       1.854   3.866 -20.112  1.00 77.26           H  
ATOM   1076  HB3 ASP A  67       2.075   5.609 -20.218  1.00 77.26           H  
ATOM   1077  O   ASP A  67       4.306   3.201 -21.592  1.00 77.26           O  
ATOM   1078  CG  ASP A  67       0.142   4.936 -20.861  1.00 77.26           C  
ATOM   1079  OD1 ASP A  67      -0.269   5.827 -21.634  1.00 77.26           O  
ATOM   1080  OD2 ASP A  67      -0.590   4.195 -20.155  1.00 77.26           O  
ATOM   1081  N   THR A  68       4.655   5.400 -21.903  1.00 85.31           N  
ATOM   1082  H   THR A  68       4.227   6.288 -22.122  1.00 85.31           H  
ATOM   1083  CA  THR A  68       6.016   5.446 -21.358  1.00 85.31           C  
ATOM   1084  HA  THR A  68       6.223   4.526 -20.811  1.00 85.31           H  
ATOM   1085  C   THR A  68       6.090   6.606 -20.381  1.00 85.31           C  
ATOM   1086  CB  THR A  68       7.076   5.583 -22.456  1.00 85.31           C  
ATOM   1087  HB  THR A  68       6.892   6.485 -23.039  1.00 85.31           H  
ATOM   1088  O   THR A  68       5.781   7.740 -20.739  1.00 85.31           O  
ATOM   1089  CG2 THR A  68       8.499   5.618 -21.896  1.00 85.31           C  
ATOM   1090 HG21 THR A  68       8.654   6.535 -21.328  1.00 85.31           H  
ATOM   1091 HG22 THR A  68       9.212   5.599 -22.720  1.00 85.31           H  
ATOM   1092 HG23 THR A  68       8.670   4.761 -21.244  1.00 85.31           H  
ATOM   1093  OG1 THR A  68       6.995   4.456 -23.299  1.00 85.31           O  
ATOM   1094  HG1 THR A  68       6.070   4.354 -23.534  1.00 85.31           H  
ATOM   1095  N   ILE A  69       6.472   6.312 -19.143  1.00 87.15           N  
ATOM   1096  H   ILE A  69       6.748   5.363 -18.936  1.00 87.15           H  
ATOM   1097  CA  ILE A  69       6.565   7.284 -18.061  1.00 87.15           C  
ATOM   1098  HA  ILE A  69       6.273   8.263 -18.440  1.00 87.15           H  
ATOM   1099  C   ILE A  69       8.018   7.378 -17.621  1.00 87.15           C  
ATOM   1100  CB  ILE A  69       5.597   6.943 -16.908  1.00 87.15           C  
ATOM   1101  HB  ILE A  69       5.867   5.973 -16.490  1.00 87.15           H  
ATOM   1102  O   ILE A  69       8.660   6.372 -17.312  1.00 87.15           O  
ATOM   1103  CG1 ILE A  69       4.158   6.848 -17.471  1.00 87.15           C  
ATOM   1104 HG12 ILE A  69       4.074   5.940 -18.067  1.00 87.15           H  
ATOM   1105 HG13 ILE A  69       3.970   7.697 -18.128  1.00 87.15           H  
ATOM   1106  CG2 ILE A  69       5.710   7.995 -15.789  1.00 87.15           C  
ATOM   1107 HG21 ILE A  69       5.411   8.976 -16.160  1.00 87.15           H  
ATOM   1108 HG22 ILE A  69       5.076   7.719 -14.946  1.00 87.15           H  
ATOM   1109 HG23 ILE A  69       6.733   8.054 -15.416  1.00 87.15           H  
ATOM   1110  CD1 ILE A  69       3.044   6.820 -16.425  1.00 87.15           C  
ATOM   1111 HD11 ILE A  69       2.116   6.494 -16.894  1.00 87.15           H  
ATOM   1112 HD12 ILE A  69       3.315   6.145 -15.613  1.00 87.15           H  
ATOM   1113 HD13 ILE A  69       2.894   7.819 -16.014  1.00 87.15           H  
ATOM   1114  N   TYR A  70       8.510   8.610 -17.594  1.00 85.11           N  
ATOM   1115  H   TYR A  70       7.902   9.376 -17.846  1.00 85.11           H  
ATOM   1116  CA  TYR A  70       9.823   8.969 -17.087  1.00 85.11           C  
ATOM   1117  HA  TYR A  70      10.462   8.086 -17.052  1.00 85.11           H  
ATOM   1118  C   TYR A  70       9.651   9.507 -15.667  1.00 85.11           C  
ATOM   1119  CB  TYR A  70      10.471   9.987 -18.033  1.00 85.11           C  
ATOM   1120  HB2 TYR A  70       9.878  10.901 -18.036  1.00 85.11           H  
ATOM   1121  HB3 TYR A  70      11.458  10.242 -17.646  1.00 85.11           H  
ATOM   1122  O   TYR A  70       8.854  10.415 -15.433  1.00 85.11           O  
ATOM   1123  CG  TYR A  70      10.613   9.484 -19.459  1.00 85.11           C  
ATOM   1124  CD1 TYR A  70      11.755   8.752 -19.835  1.00 85.11           C  
ATOM   1125  HD1 TYR A  70      12.533   8.559 -19.111  1.00 85.11           H  
ATOM   1126  CD2 TYR A  70       9.593   9.724 -20.403  1.00 85.11           C  
ATOM   1127  HD2 TYR A  70       8.716  10.287 -20.120  1.00 85.11           H  
ATOM   1128  CE1 TYR A  70      11.887   8.270 -21.150  1.00 85.11           C  
ATOM   1129  HE1 TYR A  70      12.769   7.711 -21.427  1.00 85.11           H  
ATOM   1130  CE2 TYR A  70       9.715   9.235 -21.717  1.00 85.11           C  
ATOM   1131  HE2 TYR A  70       8.939   9.415 -22.446  1.00 85.11           H  
ATOM   1132  OH  TYR A  70      10.987   8.046 -23.364  1.00 85.11           O  
ATOM   1133  HH  TYR A  70      11.835   7.615 -23.498  1.00 85.11           H  
ATOM   1134  CZ  TYR A  70      10.865   8.511 -22.094  1.00 85.11           C  
ATOM   1135  N   CYS A  71      10.354   8.901 -14.720  1.00 83.13           N  
ATOM   1136  H   CYS A  71      10.962   8.136 -14.976  1.00 83.13           H  
ATOM   1137  CA  CYS A  71      10.301   9.232 -13.306  1.00 83.13           C  
ATOM   1138  HA  CYS A  71       9.555  10.007 -13.129  1.00 83.13           H  
ATOM   1139  C   CYS A  71      11.664   9.758 -12.863  1.00 83.13           C  
ATOM   1140  CB  CYS A  71       9.913   7.987 -12.496  1.00 83.13           C  
ATOM   1141  HB2 CYS A  71       9.844   8.259 -11.443  1.00 83.13           H  
ATOM   1142  HB3 CYS A  71      10.694   7.234 -12.606  1.00 83.13           H  
ATOM   1143  O   CYS A  71      12.665   9.041 -12.954  1.00 83.13           O  
ATOM   1144  SG  CYS A  71       8.333   7.296 -13.061  1.00 83.13           S  
ATOM   1145  HG  CYS A  71       7.673   8.458 -13.036  1.00 83.13           H  
ATOM   1146  N   ASP A  72      11.667  10.981 -12.344  1.00 77.14           N  
ATOM   1147  H   ASP A  72      10.804  11.505 -12.316  1.00 77.14           H  
ATOM   1148  CA  ASP A  72      12.815  11.584 -11.671  1.00 77.14           C  
ATOM   1149  HA  ASP A  72      13.725  11.066 -11.975  1.00 77.14           H  
ATOM   1150  C   ASP A  72      12.693  11.423 -10.145  1.00 77.14           C  
ATOM   1151  CB  ASP A  72      12.961  13.051 -12.105  1.00 77.14           C  
ATOM   1152  HB2 ASP A  72      12.024  13.576 -11.916  1.00 77.14           H  
ATOM   1153  HB3 ASP A  72      13.736  13.521 -11.500  1.00 77.14           H  
ATOM   1154  O   ASP A  72      11.610  11.208  -9.603  1.00 77.14           O  
ATOM   1155  CG  ASP A  72      13.358  13.189 -13.582  1.00 77.14           C  
ATOM   1156  OD1 ASP A  72      14.395  12.599 -13.977  1.00 77.14           O  
ATOM   1157  OD2 ASP A  72      12.639  13.910 -14.307  1.00 77.14           O  
ATOM   1158  N   GLU A  73      13.809  11.486  -9.431  1.00 69.99           N  
ATOM   1159  H   GLU A  73      14.685  11.668  -9.901  1.00 69.99           H  
ATOM   1160  CA  GLU A  73      13.833  11.399  -7.970  1.00 69.99           C  
ATOM   1161  HA  GLU A  73      13.079  10.668  -7.680  1.00 69.99           H  
ATOM   1162  C   GLU A  73      13.517  12.748  -7.286  1.00 69.99           C  
ATOM   1163  CB  GLU A  73      15.198  10.867  -7.504  1.00 69.99           C  
ATOM   1164  HB2 GLU A  73      15.388   9.908  -7.986  1.00 69.99           H  
ATOM   1165  HB3 GLU A  73      15.161  10.701  -6.427  1.00 69.99           H  
ATOM   1166  O   GLU A  73      13.880  13.804  -7.809  1.00 69.99           O  
ATOM   1167  CG  GLU A  73      16.343  11.853  -7.819  1.00 69.99           C  
ATOM   1168  HG2 GLU A  73      16.228  12.748  -7.207  1.00 69.99           H  
ATOM   1169  HG3 GLU A  73      16.285  12.155  -8.865  1.00 69.99           H  
ATOM   1170  CD  GLU A  73      17.731  11.267  -7.578  1.00 69.99           C  
ATOM   1171  OE1 GLU A  73      18.435  11.655  -6.627  1.00 69.99           O  
ATOM   1172  OE2 GLU A  73      18.118  10.379  -8.349  1.00 69.99           O  
ATOM   1173  N   PRO A  74      12.936  12.744  -6.071  1.00 76.45           N  
ATOM   1174  CA  PRO A  74      12.201  11.650  -5.448  1.00 76.45           C  
ATOM   1175  HA  PRO A  74      12.702  10.696  -5.613  1.00 76.45           H  
ATOM   1176  C   PRO A  74      10.759  11.582  -5.977  1.00 76.45           C  
ATOM   1177  CB  PRO A  74      12.231  11.973  -3.954  1.00 76.45           C  
ATOM   1178  HB2 PRO A  74      11.395  11.524  -3.417  1.00 76.45           H  
ATOM   1179  HB3 PRO A  74      13.180  11.641  -3.533  1.00 76.45           H  
ATOM   1180  O   PRO A  74      10.151  12.595  -6.313  1.00 76.45           O  
ATOM   1181  CG  PRO A  74      12.170  13.502  -3.939  1.00 76.45           C  
ATOM   1182  HG2 PRO A  74      11.135  13.831  -4.022  1.00 76.45           H  
ATOM   1183  HG3 PRO A  74      12.630  13.914  -3.040  1.00 76.45           H  
ATOM   1184  CD  PRO A  74      12.937  13.908  -5.199  1.00 76.45           C  
ATOM   1185  HD2 PRO A  74      12.452  14.755  -5.684  1.00 76.45           H  
ATOM   1186  HD3 PRO A  74      13.966  14.164  -4.944  1.00 76.45           H  
ATOM   1187  N   GLY A  75      10.157  10.396  -5.956  1.00 78.85           N  
ATOM   1188  H   GLY A  75      10.668   9.585  -5.637  1.00 78.85           H  
ATOM   1189  CA  GLY A  75       8.767  10.251  -6.377  1.00 78.85           C  
ATOM   1190  HA2 GLY A  75       8.161  11.010  -5.882  1.00 78.85           H  
ATOM   1191  HA3 GLY A  75       8.704  10.440  -7.449  1.00 78.85           H  
ATOM   1192  C   GLY A  75       8.168   8.889  -6.067  1.00 78.85           C  
ATOM   1193  O   GLY A  75       8.831   7.992  -5.541  1.00 78.85           O  
ATOM   1194  N   MET A  76       6.885   8.739  -6.380  1.00 84.74           N  
ATOM   1195  H   MET A  76       6.406   9.520  -6.805  1.00 84.74           H  
ATOM   1196  CA  MET A  76       6.158   7.490  -6.204  1.00 84.74           C  
ATOM   1197  HA  MET A  76       6.894   6.701  -6.054  1.00 84.74           H  
ATOM   1198  C   MET A  76       5.359   7.131  -7.446  1.00 84.74           C  
ATOM   1199  CB  MET A  76       5.296   7.553  -4.942  1.00 84.74           C  
ATOM   1200  HB2 MET A  76       4.592   8.381  -5.027  1.00 84.74           H  
ATOM   1201  HB3 MET A  76       5.977   7.743  -4.112  1.00 84.74           H  
ATOM   1202  O   MET A  76       4.722   7.974  -8.073  1.00 84.74           O  
ATOM   1203  CG  MET A  76       4.549   6.247  -4.632  1.00 84.74           C  
ATOM   1204  HG2 MET A  76       3.832   6.049  -5.429  1.00 84.74           H  
ATOM   1205  HG3 MET A  76       5.272   5.432  -4.631  1.00 84.74           H  
ATOM   1206  SD  MET A  76       3.657   6.195  -3.048  1.00 84.74           S  
ATOM   1207  CE  MET A  76       2.709   7.737  -3.106  1.00 84.74           C  
ATOM   1208  HE1 MET A  76       1.772   7.615  -2.562  1.00 84.74           H  
ATOM   1209  HE2 MET A  76       3.293   8.534  -2.644  1.00 84.74           H  
ATOM   1210  HE3 MET A  76       2.512   8.030  -4.137  1.00 84.74           H  
ATOM   1211  N   LEU A  77       5.370   5.846  -7.764  1.00 86.52           N  
ATOM   1212  H   LEU A  77       5.945   5.232  -7.205  1.00 86.52           H  
ATOM   1213  CA  LEU A  77       4.712   5.266  -8.917  1.00 86.52           C  
ATOM   1214  HA  LEU A  77       4.187   6.053  -9.457  1.00 86.52           H  
ATOM   1215  C   LEU A  77       3.716   4.208  -8.477  1.00 86.52           C  
ATOM   1216  CB  LEU A  77       5.805   4.719  -9.818  1.00 86.52           C  
ATOM   1217  HB2 LEU A  77       6.415   5.597 -10.034  1.00 86.52           H  
ATOM   1218  HB3 LEU A  77       6.391   4.006  -9.237  1.00 86.52           H  
ATOM   1219  O   LEU A  77       4.015   3.371  -7.629  1.00 86.52           O  
ATOM   1220  CG  LEU A  77       5.410   4.083 -11.159  1.00 86.52           C  
ATOM   1221  HG  LEU A  77       4.475   3.530 -11.074  1.00 86.52           H  
ATOM   1222  CD1 LEU A  77       5.296   5.159 -12.236  1.00 86.52           C  
ATOM   1223 HD11 LEU A  77       5.242   4.706 -13.225  1.00 86.52           H  
ATOM   1224 HD12 LEU A  77       4.411   5.773 -12.071  1.00 86.52           H  
ATOM   1225 HD13 LEU A  77       6.178   5.800 -12.224  1.00 86.52           H  
ATOM   1226  CD2 LEU A  77       6.520   3.121 -11.584  1.00 86.52           C  
ATOM   1227 HD21 LEU A  77       7.470   3.648 -11.662  1.00 86.52           H  
ATOM   1228 HD22 LEU A  77       6.296   2.705 -12.567  1.00 86.52           H  
ATOM   1229 HD23 LEU A  77       6.607   2.309 -10.862  1.00 86.52           H  
ATOM   1230  N   VAL A  78       2.541   4.251  -9.080  1.00 86.93           N  
ATOM   1231  H   VAL A  78       2.402   4.984  -9.760  1.00 86.93           H  
ATOM   1232  CA  VAL A  78       1.486   3.254  -8.952  1.00 86.93           C  
ATOM   1233  HA  VAL A  78       1.682   2.605  -8.099  1.00 86.93           H  
ATOM   1234  C   VAL A  78       1.462   2.415 -10.213  1.00 86.93           C  
ATOM   1235  CB  VAL A  78       0.127   3.937  -8.748  1.00 86.93           C  
ATOM   1236  HB  VAL A  78       0.024   4.744  -9.473  1.00 86.93           H  
ATOM   1237  O   VAL A  78       1.364   2.951 -11.315  1.00 86.93           O  
ATOM   1238  CG1 VAL A  78      -1.047   2.970  -8.935  1.00 86.93           C  
ATOM   1239 HG11 VAL A  78      -0.873   2.060  -8.361  1.00 86.93           H  
ATOM   1240 HG12 VAL A  78      -1.975   3.446  -8.621  1.00 86.93           H  
ATOM   1241 HG13 VAL A  78      -1.152   2.711  -9.989  1.00 86.93           H  
ATOM   1242  CG2 VAL A  78       0.012   4.527  -7.347  1.00 86.93           C  
ATOM   1243 HG21 VAL A  78       0.936   5.039  -7.078  1.00 86.93           H  
ATOM   1244 HG22 VAL A  78      -0.194   3.729  -6.633  1.00 86.93           H  
ATOM   1245 HG23 VAL A  78      -0.813   5.238  -7.326  1.00 86.93           H  
ATOM   1246  N   LEU A  79       1.472   1.099 -10.036  1.00 88.36           N  
ATOM   1247  H   LEU A  79       1.606   0.753  -9.097  1.00 88.36           H  
ATOM   1248  CA  LEU A  79       1.257   0.118 -11.088  1.00 88.36           C  
ATOM   1249  HA  LEU A  79       1.144   0.623 -12.047  1.00 88.36           H  
ATOM   1250  C   LEU A  79      -0.039  -0.630 -10.814  1.00 88.36           C  
ATOM   1251  CB  LEU A  79       2.452  -0.849 -11.175  1.00 88.36           C  
ATOM   1252  HB2 LEU A  79       2.454  -1.475 -10.282  1.00 88.36           H  
ATOM   1253  HB3 LEU A  79       2.309  -1.495 -12.041  1.00 88.36           H  
ATOM   1254  O   LEU A  79      -0.167  -1.326  -9.803  1.00 88.36           O  
ATOM   1255  CG  LEU A  79       3.818  -0.163 -11.286  1.00 88.36           C  
ATOM   1256  HG  LEU A  79       3.982   0.486 -10.426  1.00 88.36           H  
ATOM   1257  CD1 LEU A  79       4.957  -1.181 -11.331  1.00 88.36           C  
ATOM   1258 HD11 LEU A  79       4.955  -1.770 -10.413  1.00 88.36           H  
ATOM   1259 HD12 LEU A  79       4.841  -1.841 -12.191  1.00 88.36           H  
ATOM   1260 HD13 LEU A  79       5.909  -0.655 -11.407  1.00 88.36           H  
ATOM   1261  CD2 LEU A  79       3.868   0.667 -12.554  1.00 88.36           C  
ATOM   1262 HD21 LEU A  79       3.830   0.034 -13.441  1.00 88.36           H  
ATOM   1263 HD22 LEU A  79       4.793   1.242 -12.523  1.00 88.36           H  
ATOM   1264 HD23 LEU A  79       3.046   1.383 -12.573  1.00 88.36           H  
ATOM   1265  N   LYS A  80      -0.982  -0.528 -11.753  1.00 88.37           N  
ATOM   1266  H   LYS A  80      -0.824   0.107 -12.523  1.00 88.37           H  
ATOM   1267  CA  LYS A  80      -2.145  -1.415 -11.801  1.00 88.37           C  
ATOM   1268  HA  LYS A  80      -2.735  -1.260 -10.897  1.00 88.37           H  
ATOM   1269  C   LYS A  80      -1.683  -2.873 -11.849  1.00 88.37           C  
ATOM   1270  CB  LYS A  80      -2.993  -1.083 -13.040  1.00 88.37           C  
ATOM   1271  HB2 LYS A  80      -3.114  -0.004 -13.131  1.00 88.37           H  
ATOM   1272  HB3 LYS A  80      -2.481  -1.436 -13.934  1.00 88.37           H  
ATOM   1273  O   LYS A  80      -0.694  -3.185 -12.514  1.00 88.37           O  
ATOM   1274  CG  LYS A  80      -4.376  -1.741 -12.961  1.00 88.37           C  
ATOM   1275  HG2 LYS A  80      -4.255  -2.821 -12.872  1.00 88.37           H  
ATOM   1276  HG3 LYS A  80      -4.903  -1.390 -12.074  1.00 88.37           H  
ATOM   1277  CD  LYS A  80      -5.245  -1.437 -14.182  1.00 88.37           C  
ATOM   1278  HD2 LYS A  80      -4.687  -1.615 -15.101  1.00 88.37           H  
ATOM   1279  HD3 LYS A  80      -5.550  -0.391 -14.151  1.00 88.37           H  
ATOM   1280  CE  LYS A  80      -6.492  -2.327 -14.145  1.00 88.37           C  
ATOM   1281  HE2 LYS A  80      -6.906  -2.284 -13.138  1.00 88.37           H  
ATOM   1282  HE3 LYS A  80      -7.244  -1.913 -14.816  1.00 88.37           H  
ATOM   1283  NZ  LYS A  80      -6.186  -3.736 -14.510  1.00 88.37           N  
ATOM   1284  HZ1 LYS A  80      -5.409  -4.091 -13.971  1.00 88.37           H  
ATOM   1285  HZ2 LYS A  80      -5.944  -3.817 -15.487  1.00 88.37           H  
ATOM   1286  HZ3 LYS A  80      -6.991  -4.319 -14.330  1.00 88.37           H  
ATOM   1287  N   LYS A  81      -2.428  -3.778 -11.219  1.00 85.80           N  
ATOM   1288  H   LYS A  81      -3.234  -3.457 -10.700  1.00 85.80           H  
ATOM   1289  CA  LYS A  81      -2.213  -5.219 -11.402  1.00 85.80           C  
ATOM   1290  HA  LYS A  81      -1.144  -5.413 -11.315  1.00 85.80           H  
ATOM   1291  C   LYS A  81      -2.637  -5.711 -12.790  1.00 85.80           C  
ATOM   1292  CB  LYS A  81      -2.912  -6.001 -10.288  1.00 85.80           C  
ATOM   1293  HB2 LYS A  81      -2.528  -7.021 -10.297  1.00 85.80           H  
ATOM   1294  HB3 LYS A  81      -2.665  -5.546  -9.329  1.00 85.80           H  
ATOM   1295  O   LYS A  81      -3.416  -5.051 -13.488  1.00 85.80           O  
ATOM   1296  CG  LYS A  81      -4.438  -6.042 -10.408  1.00 85.80           C  
ATOM   1297  HG2 LYS A  81      -4.736  -6.456 -11.371  1.00 85.80           H  
ATOM   1298  HG3 LYS A  81      -4.846  -5.034 -10.319  1.00 85.80           H  
ATOM   1299  CD  LYS A  81      -4.989  -6.926  -9.288  1.00 85.80           C  
ATOM   1300  HD2 LYS A  81      -4.430  -7.861  -9.247  1.00 85.80           H  
ATOM   1301  HD3 LYS A  81      -4.878  -6.409  -8.335  1.00 85.80           H  
ATOM   1302  CE  LYS A  81      -6.457  -7.258  -9.534  1.00 85.80           C  
ATOM   1303  HE2 LYS A  81      -7.032  -6.342  -9.664  1.00 85.80           H  
ATOM   1304  HE3 LYS A  81      -6.545  -7.855 -10.441  1.00 85.80           H  
ATOM   1305  NZ  LYS A  81      -6.987  -8.010  -8.386  1.00 85.80           N  
ATOM   1306  HZ1 LYS A  81      -7.965  -8.227  -8.512  1.00 85.80           H  
ATOM   1307  HZ2 LYS A  81      -6.520  -8.895  -8.247  1.00 85.80           H  
ATOM   1308  HZ3 LYS A  81      -6.898  -7.472  -7.536  1.00 85.80           H  
ATOM   1309  N   GLU A  82      -2.197  -6.920 -13.125  1.00 79.33           N  
ATOM   1310  H   GLU A  82      -1.527  -7.355 -12.507  1.00 79.33           H  
ATOM   1311  CA  GLU A  82      -2.508  -7.641 -14.363  1.00 79.33           C  
ATOM   1312  HA  GLU A  82      -1.906  -8.550 -14.364  1.00 79.33           H  
ATOM   1313  C   GLU A  82      -2.060  -6.851 -15.609  1.00 79.33           C  
ATOM   1314  CB  GLU A  82      -3.983  -8.099 -14.384  1.00 79.33           C  
ATOM   1315  HB2 GLU A  82      -4.157  -8.674 -15.293  1.00 79.33           H  
ATOM   1316  HB3 GLU A  82      -4.626  -7.220 -14.425  1.00 79.33           H  
ATOM   1317  O   GLU A  82      -2.832  -6.593 -16.533  1.00 79.33           O  
ATOM   1318  CG  GLU A  82      -4.420  -8.953 -13.175  1.00 79.33           C  
ATOM   1319  HG2 GLU A  82      -4.205  -8.425 -12.246  1.00 79.33           H  
ATOM   1320  HG3 GLU A  82      -5.501  -9.081 -13.223  1.00 79.33           H  
ATOM   1321  CD  GLU A  82      -3.757 -10.337 -13.138  1.00 79.33           C  
ATOM   1322  OE1 GLU A  82      -2.754 -10.531 -12.410  1.00 79.33           O  
ATOM   1323  OE2 GLU A  82      -4.183 -11.244 -13.876  1.00 79.33           O  
ATOM   1324  N   GLN A  83      -0.793  -6.424 -15.618  1.00 83.16           N  
ATOM   1325  H   GLN A  83      -0.210  -6.647 -14.824  1.00 83.16           H  
ATOM   1326  CA  GLN A  83      -0.151  -5.808 -16.783  1.00 83.16           C  
ATOM   1327  HA  GLN A  83      -0.680  -6.146 -17.674  1.00 83.16           H  
ATOM   1328  C   GLN A  83       1.300  -6.265 -16.934  1.00 83.16           C  
ATOM   1329  CB  GLN A  83      -0.263  -4.272 -16.741  1.00 83.16           C  
ATOM   1330  HB2 GLN A  83       0.049  -3.879 -17.709  1.00 83.16           H  
ATOM   1331  HB3 GLN A  83      -1.305  -3.994 -16.588  1.00 83.16           H  
ATOM   1332  O   GLN A  83       1.918  -6.751 -15.987  1.00 83.16           O  
ATOM   1333  CG  GLN A  83       0.594  -3.619 -15.648  1.00 83.16           C  
ATOM   1334  HG2 GLN A  83       0.268  -4.000 -14.680  1.00 83.16           H  
ATOM   1335  HG3 GLN A  83       1.643  -3.887 -15.776  1.00 83.16           H  
ATOM   1336  CD  GLN A  83       0.490  -2.097 -15.663  1.00 83.16           C  
ATOM   1337  NE2 GLN A  83       0.229  -1.492 -14.532  1.00 83.16           N  
ATOM   1338 HE21 GLN A  83       0.112  -0.489 -14.547  1.00 83.16           H  
ATOM   1339 HE22 GLN A  83       0.067  -2.044 -13.702  1.00 83.16           H  
ATOM   1340  OE1 GLN A  83       0.611  -1.440 -16.687  1.00 83.16           O  
ATOM   1341  N   VAL A  84       1.846  -6.079 -18.133  1.00 82.90           N  
ATOM   1342  H   VAL A  84       1.303  -5.611 -18.844  1.00 82.90           H  
ATOM   1343  CA  VAL A  84       3.260  -6.301 -18.433  1.00 82.90           C  
ATOM   1344  HA  VAL A  84       3.747  -6.759 -17.572  1.00 82.90           H  
ATOM   1345  C   VAL A  84       3.915  -4.951 -18.683  1.00 82.90           C  
ATOM   1346  CB  VAL A  84       3.437  -7.253 -19.626  1.00 82.90           C  
ATOM   1347  HB  VAL A  84       2.932  -6.844 -20.502  1.00 82.90           H  
ATOM   1348  O   VAL A  84       3.382  -4.139 -19.439  1.00 82.90           O  
ATOM   1349  CG1 VAL A  84       4.915  -7.462 -19.950  1.00 82.90           C  
ATOM   1350 HG11 VAL A  84       5.432  -7.819 -19.059  1.00 82.90           H  
ATOM   1351 HG12 VAL A  84       5.021  -8.191 -20.753  1.00 82.90           H  
ATOM   1352 HG13 VAL A  84       5.361  -6.527 -20.287  1.00 82.90           H  
ATOM   1353  CG2 VAL A  84       2.853  -8.638 -19.316  1.00 82.90           C  
ATOM   1354 HG21 VAL A  84       2.964  -9.284 -20.188  1.00 82.90           H  
ATOM   1355 HG22 VAL A  84       3.386  -9.077 -18.473  1.00 82.90           H  
ATOM   1356 HG23 VAL A  84       1.791  -8.560 -19.083  1.00 82.90           H  
ATOM   1357  N   VAL A  85       5.058  -4.724 -18.044  1.00 86.36           N  
ATOM   1358  H   VAL A  85       5.413  -5.435 -17.420  1.00 86.36           H  
ATOM   1359  CA  VAL A  85       5.834  -3.489 -18.159  1.00 86.36           C  
ATOM   1360  HA  VAL A  85       5.439  -2.919 -19.000  1.00 86.36           H  
ATOM   1361  C   VAL A  85       7.296  -3.788 -18.475  1.00 86.36           C  
ATOM   1362  CB  VAL A  85       5.703  -2.599 -16.903  1.00 86.36           C  
ATOM   1363  HB  VAL A  85       6.265  -1.681 -17.076  1.00 86.36           H  
ATOM   1364  O   VAL A  85       7.825  -4.844 -18.129  1.00 86.36           O  
ATOM   1365  CG1 VAL A  85       4.246  -2.207 -16.636  1.00 86.36           C  
ATOM   1366 HG11 VAL A  85       3.669  -3.085 -16.344  1.00 86.36           H  
ATOM   1367 HG12 VAL A  85       4.201  -1.465 -15.839  1.00 86.36           H  
ATOM   1368 HG13 VAL A  85       3.815  -1.776 -17.539  1.00 86.36           H  
ATOM   1369  CG2 VAL A  85       6.255  -3.265 -15.636  1.00 86.36           C  
ATOM   1370 HG21 VAL A  85       7.334  -3.389 -15.732  1.00 86.36           H  
ATOM   1371 HG22 VAL A  85       5.786  -4.236 -15.479  1.00 86.36           H  
ATOM   1372 HG23 VAL A  85       6.055  -2.645 -14.762  1.00 86.36           H  
ATOM   1373  N   ASN A  86       7.969  -2.839 -19.107  1.00 82.83           N  
ATOM   1374  H   ASN A  86       7.467  -2.003 -19.371  1.00 82.83           H  
ATOM   1375  CA  ASN A  86       9.420  -2.786 -19.187  1.00 82.83           C  
ATOM   1376  HA  ASN A  86       9.833  -3.738 -18.853  1.00 82.83           H  
ATOM   1377  C   ASN A  86       9.900  -1.683 -18.243  1.00 82.83           C  
ATOM   1378  CB  ASN A  86       9.855  -2.549 -20.636  1.00 82.83           C  
ATOM   1379  HB2 ASN A  86      10.941  -2.625 -20.705  1.00 82.83           H  
ATOM   1380  HB3 ASN A  86       9.568  -1.538 -20.926  1.00 82.83           H  
ATOM   1381  O   ASN A  86       9.308  -0.610 -18.220  1.00 82.83           O  
ATOM   1382  CG  ASN A  86       9.239  -3.543 -21.602  1.00 82.83           C  
ATOM   1383  ND2 ASN A  86       8.530  -3.073 -22.597  1.00 82.83           N  
ATOM   1384 HD21 ASN A  86       8.312  -2.087 -22.624  1.00 82.83           H  
ATOM   1385 HD22 ASN A  86       8.045  -3.740 -23.179  1.00 82.83           H  
ATOM   1386  OD1 ASN A  86       9.389  -4.748 -21.477  1.00 82.83           O  
ATOM   1387  N   VAL A  87      10.941  -1.941 -17.458  1.00 84.43           N  
ATOM   1388  H   VAL A  87      11.419  -2.822 -17.579  1.00 84.43           H  
ATOM   1389  CA  VAL A  87      11.485  -0.997 -16.474  1.00 84.43           C  
ATOM   1390  HA  VAL A  87      10.977  -0.037 -16.563  1.00 84.43           H  
ATOM   1391  C   VAL A  87      12.958  -0.790 -16.762  1.00 84.43           C  
ATOM   1392  CB  VAL A  87      11.307  -1.500 -15.027  1.00 84.43           C  
ATOM   1393  HB  VAL A  87      11.918  -2.389 -14.873  1.00 84.43           H  
ATOM   1394  O   VAL A  87      13.710  -1.756 -16.781  1.00 84.43           O  
ATOM   1395  CG1 VAL A  87      11.743  -0.427 -14.021  1.00 84.43           C  
ATOM   1396 HG11 VAL A  87      11.599  -0.786 -13.002  1.00 84.43           H  
ATOM   1397 HG12 VAL A  87      12.798  -0.188 -14.152  1.00 84.43           H  
ATOM   1398 HG13 VAL A  87      11.157   0.480 -14.169  1.00 84.43           H  
ATOM   1399  CG2 VAL A  87       9.855  -1.874 -14.708  1.00 84.43           C  
ATOM   1400 HG21 VAL A  87       9.538  -2.703 -15.341  1.00 84.43           H  
ATOM   1401 HG22 VAL A  87       9.771  -2.182 -13.666  1.00 84.43           H  
ATOM   1402 HG23 VAL A  87       9.208  -1.014 -14.879  1.00 84.43           H  
ATOM   1403  N   THR A  88      13.380   0.451 -16.926  1.00 83.11           N  
ATOM   1404  H   THR A  88      12.696   1.194 -16.915  1.00 83.11           H  
ATOM   1405  CA  THR A  88      14.777   0.838 -17.083  1.00 83.11           C  
ATOM   1406  HA  THR A  88      15.406  -0.051 -17.083  1.00 83.11           H  
ATOM   1407  C   THR A  88      15.184   1.711 -15.907  1.00 83.11           C  
ATOM   1408  CB  THR A  88      14.999   1.546 -18.418  1.00 83.11           C  
ATOM   1409  HB  THR A  88      14.434   2.477 -18.452  1.00 83.11           H  
ATOM   1410  O   THR A  88      14.604   2.767 -15.686  1.00 83.11           O  
ATOM   1411  CG2 THR A  88      16.471   1.843 -18.643  1.00 83.11           C  
ATOM   1412 HG21 THR A  88      16.610   2.186 -19.668  1.00 83.11           H  
ATOM   1413 HG22 THR A  88      17.059   0.942 -18.472  1.00 83.11           H  
ATOM   1414 HG23 THR A  88      16.798   2.625 -17.957  1.00 83.11           H  
ATOM   1415  OG1 THR A  88      14.598   0.716 -19.484  1.00 83.11           O  
ATOM   1416  HG1 THR A  88      15.274   0.793 -20.161  1.00 83.11           H  
ATOM   1417  N   LEU A  89      16.167   1.247 -15.146  1.00 81.28           N  
ATOM   1418  H   LEU A  89      16.606   0.382 -15.427  1.00 81.28           H  
ATOM   1419  CA  LEU A  89      16.746   1.911 -13.984  1.00 81.28           C  
ATOM   1420  HA  LEU A  89      16.107   2.729 -13.652  1.00 81.28           H  
ATOM   1421  C   LEU A  89      18.102   2.494 -14.385  1.00 81.28           C  
ATOM   1422  CB  LEU A  89      16.886   0.866 -12.858  1.00 81.28           C  
ATOM   1423  HB2 LEU A  89      17.486   1.280 -12.048  1.00 81.28           H  
ATOM   1424  HB3 LEU A  89      17.427   0.008 -13.256  1.00 81.28           H  
ATOM   1425  O   LEU A  89      18.917   1.780 -14.965  1.00 81.28           O  
ATOM   1426  CG  LEU A  89      15.539   0.390 -12.287  1.00 81.28           C  
ATOM   1427  HG  LEU A  89      14.856   0.143 -13.101  1.00 81.28           H  
ATOM   1428  CD1 LEU A  89      15.697  -0.862 -11.427  1.00 81.28           C  
ATOM   1429 HD11 LEU A  89      14.713  -1.236 -11.146  1.00 81.28           H  
ATOM   1430 HD12 LEU A  89      16.225  -1.631 -11.991  1.00 81.28           H  
ATOM   1431 HD13 LEU A  89      16.247  -0.608 -10.521  1.00 81.28           H  
ATOM   1432  CD2 LEU A  89      14.908   1.462 -11.404  1.00 81.28           C  
ATOM   1433 HD21 LEU A  89      14.044   1.059 -10.876  1.00 81.28           H  
ATOM   1434 HD22 LEU A  89      15.627   1.805 -10.660  1.00 81.28           H  
ATOM   1435 HD23 LEU A  89      14.609   2.314 -12.014  1.00 81.28           H  
ATOM   1436  N   GLU A  90      18.347   3.761 -14.074  1.00 81.15           N  
ATOM   1437  H   GLU A  90      17.615   4.310 -13.646  1.00 81.15           H  
ATOM   1438  CA  GLU A  90      19.606   4.455 -14.358  1.00 81.15           C  
ATOM   1439  HA  GLU A  90      20.358   3.743 -14.699  1.00 81.15           H  
ATOM   1440  C   GLU A  90      20.137   5.133 -13.095  1.00 81.15           C  
ATOM   1441  CB  GLU A  90      19.375   5.468 -15.482  1.00 81.15           C  
ATOM   1442  HB2 GLU A  90      18.998   4.937 -16.356  1.00 81.15           H  
ATOM   1443  HB3 GLU A  90      18.617   6.182 -15.162  1.00 81.15           H  
ATOM   1444  O   GLU A  90      19.447   5.948 -12.480  1.00 81.15           O  
ATOM   1445  CG  GLU A  90      20.653   6.226 -15.875  1.00 81.15           C  
ATOM   1446  HG2 GLU A  90      21.105   6.663 -14.985  1.00 81.15           H  
ATOM   1447  HG3 GLU A  90      21.362   5.516 -16.301  1.00 81.15           H  
ATOM   1448  CD  GLU A  90      20.379   7.352 -16.881  1.00 81.15           C  
ATOM   1449  OE1 GLU A  90      21.235   8.260 -16.982  1.00 81.15           O  
ATOM   1450  OE2 GLU A  90      19.333   7.298 -17.568  1.00 81.15           O  
ATOM   1451  N   GLU A  91      21.362   4.792 -12.692  1.00 78.27           N  
ATOM   1452  H   GLU A  91      21.902   4.146 -13.249  1.00 78.27           H  
ATOM   1453  CA  GLU A  91      21.986   5.412 -11.520  1.00 78.27           C  
ATOM   1454  HA  GLU A  91      21.272   5.390 -10.697  1.00 78.27           H  
ATOM   1455  C   GLU A  91      22.343   6.877 -11.779  1.00 78.27           C  
ATOM   1456  CB  GLU A  91      23.244   4.657 -11.068  1.00 78.27           C  
ATOM   1457  HB2 GLU A  91      23.560   5.098 -10.123  1.00 78.27           H  
ATOM   1458  HB3 GLU A  91      24.044   4.796 -11.796  1.00 78.27           H  
ATOM   1459  O   GLU A  91      22.966   7.205 -12.788  1.00 78.27           O  
ATOM   1460  CG  GLU A  91      23.013   3.156 -10.871  1.00 78.27           C  
ATOM   1461  HG2 GLU A  91      21.987   2.991 -10.543  1.00 78.27           H  
ATOM   1462  HG3 GLU A  91      23.140   2.646 -11.826  1.00 78.27           H  
ATOM   1463  CD  GLU A  91      23.966   2.560  -9.837  1.00 78.27           C  
ATOM   1464  OE1 GLU A  91      23.482   1.766  -9.004  1.00 78.27           O  
ATOM   1465  OE2 GLU A  91      25.131   2.985  -9.702  1.00 78.27           O  
ATOM   1466  N   VAL A  92      22.030   7.753 -10.825  1.00 74.00           N  
ATOM   1467  H   VAL A  92      21.575   7.422  -9.986  1.00 74.00           H  
ATOM   1468  CA  VAL A  92      22.394   9.174 -10.874  1.00 74.00           C  
ATOM   1469  HA  VAL A  92      22.814   9.412 -11.851  1.00 74.00           H  
ATOM   1470  C   VAL A  92      23.459   9.429  -9.820  1.00 74.00           C  
ATOM   1471  CB  VAL A  92      21.165  10.074 -10.672  1.00 74.00           C  
ATOM   1472  HB  VAL A  92      20.704   9.849  -9.711  1.00 74.00           H  
ATOM   1473  O   VAL A  92      23.277   9.090  -8.655  1.00 74.00           O  
ATOM   1474  CG1 VAL A  92      21.556  11.559 -10.707  1.00 74.00           C  
ATOM   1475 HG11 VAL A  92      20.659  12.168 -10.599  1.00 74.00           H  
ATOM   1476 HG12 VAL A  92      22.213  11.795  -9.869  1.00 74.00           H  
ATOM   1477 HG13 VAL A  92      22.051  11.803 -11.647  1.00 74.00           H  
ATOM   1478  CG2 VAL A  92      20.136   9.848 -11.785  1.00 74.00           C  
ATOM   1479 HG21 VAL A  92      20.569  10.076 -12.759  1.00 74.00           H  
ATOM   1480 HG22 VAL A  92      19.795   8.813 -11.783  1.00 74.00           H  
ATOM   1481 HG23 VAL A  92      19.276  10.491 -11.597  1.00 74.00           H  
ATOM   1482  N   ASN A  93      24.600   9.996 -10.221  1.00 72.42           N  
ATOM   1483  H   ASN A  93      24.671  10.304 -11.180  1.00 72.42           H  
ATOM   1484  CA  ASN A  93      25.755  10.217  -9.337  1.00 72.42           C  
ATOM   1485  HA  ASN A  93      26.603  10.481  -9.969  1.00 72.42           H  
ATOM   1486  C   ASN A  93      26.191   8.949  -8.577  1.00 72.42           C  
ATOM   1487  CB  ASN A  93      25.477  11.422  -8.420  1.00 72.42           C  
ATOM   1488  HB2 ASN A  93      26.333  11.590  -7.766  1.00 72.42           H  
ATOM   1489  HB3 ASN A  93      24.610  11.214  -7.793  1.00 72.42           H  
ATOM   1490  O   ASN A  93      26.600   9.016  -7.422  1.00 72.42           O  
ATOM   1491  CG  ASN A  93      25.250  12.696  -9.205  1.00 72.42           C  
ATOM   1492  ND2 ASN A  93      24.415  13.582  -8.718  1.00 72.42           N  
ATOM   1493 HD21 ASN A  93      24.268  14.415  -9.270  1.00 72.42           H  
ATOM   1494 HD22 ASN A  93      23.908  13.394  -7.865  1.00 72.42           H  
ATOM   1495  OD1 ASN A  93      25.815  12.909 -10.265  1.00 72.42           O  
ATOM   1496  N   GLY A  94      26.064   7.779  -9.212  1.00 67.68           N  
ATOM   1497  H   GLY A  94      25.713   7.773 -10.159  1.00 67.68           H  
ATOM   1498  CA  GLY A  94      26.372   6.496  -8.583  1.00 67.68           C  
ATOM   1499  HA2 GLY A  94      27.378   6.532  -8.164  1.00 67.68           H  
ATOM   1500  HA3 GLY A  94      26.340   5.714  -9.341  1.00 67.68           H  
ATOM   1501  C   GLY A  94      25.403   6.103  -7.465  1.00 67.68           C  
ATOM   1502  O   GLY A  94      25.726   5.224  -6.670  1.00 67.68           O  
ATOM   1503  N   HIS A  95      24.212   6.704  -7.393  1.00 73.58           N  
ATOM   1504  H   HIS A  95      24.016   7.464  -8.029  1.00 73.58           H  
ATOM   1505  CA  HIS A  95      23.157   6.387  -6.433  1.00 73.58           C  
ATOM   1506  HA  HIS A  95      23.483   5.556  -5.807  1.00 73.58           H  
ATOM   1507  C   HIS A  95      21.866   5.941  -7.144  1.00 73.58           C  
ATOM   1508  CB  HIS A  95      22.955   7.559  -5.466  1.00 73.58           C  
ATOM   1509  HB2 HIS A  95      22.733   8.464  -6.032  1.00 73.58           H  
ATOM   1510  HB3 HIS A  95      22.098   7.344  -4.827  1.00 73.58           H  
ATOM   1511  O   HIS A  95      21.445   6.506  -8.150  1.00 73.58           O  
ATOM   1512  CG  HIS A  95      24.156   7.793  -4.578  1.00 73.58           C  
ATOM   1513  CD2 HIS A  95      25.030   8.847  -4.638  1.00 73.58           C  
ATOM   1514  HD2 HIS A  95      24.987   9.667  -5.339  1.00 73.58           H  
ATOM   1515  ND1 HIS A  95      24.600   6.963  -3.571  1.00 73.58           N  
ATOM   1516  HD1 HIS A  95      24.177   6.091  -3.286  1.00 73.58           H  
ATOM   1517  CE1 HIS A  95      25.708   7.505  -3.039  1.00 73.58           C  
ATOM   1518  HE1 HIS A  95      26.285   7.081  -2.231  1.00 73.58           H  
ATOM   1519  NE2 HIS A  95      26.000   8.661  -3.645  1.00 73.58           N  
ATOM   1520  N   MET A  96      21.267   4.874  -6.620  1.00 75.72           N  
ATOM   1521  H   MET A  96      21.719   4.411  -5.844  1.00 75.72           H  
ATOM   1522  CA  MET A  96      19.971   4.328  -7.009  1.00 75.72           C  
ATOM   1523  HA  MET A  96      19.326   5.125  -7.379  1.00 75.72           H  
ATOM   1524  C   MET A  96      19.365   3.711  -5.757  1.00 75.72           C  
ATOM   1525  CB  MET A  96      20.146   3.269  -8.108  1.00 75.72           C  
ATOM   1526  HB2 MET A  96      20.530   3.759  -9.003  1.00 75.72           H  
ATOM   1527  HB3 MET A  96      20.888   2.540  -7.784  1.00 75.72           H  
ATOM   1528  O   MET A  96      19.916   2.758  -5.198  1.00 75.72           O  
ATOM   1529  CG  MET A  96      18.854   2.509  -8.452  1.00 75.72           C  
ATOM   1530  HG2 MET A  96      18.472   2.036  -7.548  1.00 75.72           H  
ATOM   1531  HG3 MET A  96      19.119   1.710  -9.144  1.00 75.72           H  
ATOM   1532  SD  MET A  96      17.515   3.461  -9.205  1.00 75.72           S  
ATOM   1533  CE  MET A  96      18.308   3.831 -10.778  1.00 75.72           C  
ATOM   1534  HE1 MET A  96      18.676   2.920 -11.250  1.00 75.72           H  
ATOM   1535  HE2 MET A  96      19.152   4.494 -10.591  1.00 75.72           H  
ATOM   1536  HE3 MET A  96      17.593   4.333 -11.431  1.00 75.72           H  
ATOM   1537  N   ASP A  97      18.245   4.251  -5.304  1.00 78.67           N  
ATOM   1538  H   ASP A  97      17.852   5.039  -5.798  1.00 78.67           H  
ATOM   1539  CA  ASP A  97      17.561   3.761  -4.122  1.00 78.67           C  
ATOM   1540  HA  ASP A  97      17.798   2.705  -3.994  1.00 78.67           H  
ATOM   1541  C   ASP A  97      16.053   3.883  -4.299  1.00 78.67           C  
ATOM   1542  CB  ASP A  97      18.059   4.495  -2.874  1.00 78.67           C  
ATOM   1543  HB2 ASP A  97      19.145   4.414  -2.818  1.00 78.67           H  
ATOM   1544  HB3 ASP A  97      17.796   5.550  -2.943  1.00 78.67           H  
ATOM   1545  O   ASP A  97      15.497   4.974  -4.412  1.00 78.67           O  
ATOM   1546  CG  ASP A  97      17.465   3.899  -1.600  1.00 78.67           C  
ATOM   1547  OD1 ASP A  97      17.013   2.725  -1.591  1.00 78.67           O  
ATOM   1548  OD2 ASP A  97      17.376   4.634  -0.597  1.00 78.67           O  
ATOM   1549  N   PHE A  98      15.380   2.739  -4.316  1.00 80.14           N  
ATOM   1550  H   PHE A  98      15.896   1.879  -4.195  1.00 80.14           H  
ATOM   1551  CA  PHE A  98      13.936   2.653  -4.453  1.00 80.14           C  
ATOM   1552  HA  PHE A  98      13.507   3.577  -4.066  1.00 80.14           H  
ATOM   1553  C   PHE A  98      13.387   1.498  -3.633  1.00 80.14           C  
ATOM   1554  CB  PHE A  98      13.545   2.491  -5.929  1.00 80.14           C  
ATOM   1555  HB2 PHE A  98      12.459   2.538  -6.010  1.00 80.14           H  
ATOM   1556  HB3 PHE A  98      13.945   3.333  -6.495  1.00 80.14           H  
ATOM   1557  O   PHE A  98      14.033   0.471  -3.481  1.00 80.14           O  
ATOM   1558  CG  PHE A  98      14.028   1.198  -6.565  1.00 80.14           C  
ATOM   1559  CD1 PHE A  98      15.333   1.121  -7.084  1.00 80.14           C  
ATOM   1560  HD1 PHE A  98      15.978   1.987  -7.045  1.00 80.14           H  
ATOM   1561  CD2 PHE A  98      13.181   0.075  -6.646  1.00 80.14           C  
ATOM   1562  HD2 PHE A  98      12.172   0.131  -6.265  1.00 80.14           H  
ATOM   1563  CE1 PHE A  98      15.799  -0.069  -7.668  1.00 80.14           C  
ATOM   1564  HE1 PHE A  98      16.799  -0.108  -8.073  1.00 80.14           H  
ATOM   1565  CE2 PHE A  98      13.643  -1.104  -7.262  1.00 80.14           C  
ATOM   1566  HE2 PHE A  98      12.985  -1.948  -7.402  1.00 80.14           H  
ATOM   1567  CZ  PHE A  98      14.951  -1.183  -7.761  1.00 80.14           C  
ATOM   1568  HZ  PHE A  98      15.297  -2.086  -8.242  1.00 80.14           H  
ATOM   1569  N   ASP A  99      12.168   1.606  -3.138  1.00 79.28           N  
ATOM   1570  H   ASP A  99      11.647   2.447  -3.342  1.00 79.28           H  
ATOM   1571  CA  ASP A  99      11.482   0.519  -2.465  1.00 79.28           C  
ATOM   1572  HA  ASP A  99      12.073  -0.393  -2.547  1.00 79.28           H  
ATOM   1573  C   ASP A  99      10.162   0.188  -3.135  1.00 79.28           C  
ATOM   1574  CB  ASP A  99      11.324   0.838  -0.982  1.00 79.28           C  
ATOM   1575  HB2 ASP A  99      10.972   1.860  -0.843  1.00 79.28           H  
ATOM   1576  HB3 ASP A  99      10.598   0.140  -0.566  1.00 79.28           H  
ATOM   1577  O   ASP A  99       9.514   1.038  -3.738  1.00 79.28           O  
ATOM   1578  CG  ASP A  99      12.625   0.602  -0.236  1.00 79.28           C  
ATOM   1579  OD1 ASP A  99      13.224  -0.486  -0.421  1.00 79.28           O  
ATOM   1580  OD2 ASP A  99      12.963   1.345   0.696  1.00 79.28           O  
ATOM   1581  N   ILE A 100       9.769  -1.078  -3.023  1.00 83.27           N  
ATOM   1582  H   ILE A 100      10.325  -1.709  -2.463  1.00 83.27           H  
ATOM   1583  CA  ILE A 100       8.527  -1.597  -3.583  1.00 83.27           C  
ATOM   1584  HA  ILE A 100       8.034  -0.808  -4.152  1.00 83.27           H  
ATOM   1585  C   ILE A 100       7.614  -2.006  -2.440  1.00 83.27           C  
ATOM   1586  CB  ILE A 100       8.769  -2.778  -4.542  1.00 83.27           C  
ATOM   1587  HB  ILE A 100       9.107  -3.634  -3.957  1.00 83.27           H  
ATOM   1588  O   ILE A 100       8.048  -2.663  -1.491  1.00 83.27           O  
ATOM   1589  CG1 ILE A 100       9.812  -2.447  -5.627  1.00 83.27           C  
ATOM   1590 HG12 ILE A 100       9.492  -2.837  -6.594  1.00 83.27           H  
ATOM   1591 HG13 ILE A 100       9.952  -1.371  -5.727  1.00 83.27           H  
ATOM   1592  CG2 ILE A 100       7.471  -3.200  -5.237  1.00 83.27           C  
ATOM   1593 HG21 ILE A 100       7.658  -4.023  -5.926  1.00 83.27           H  
ATOM   1594 HG22 ILE A 100       6.735  -3.542  -4.509  1.00 83.27           H  
ATOM   1595 HG23 ILE A 100       7.070  -2.349  -5.787  1.00 83.27           H  
ATOM   1596  CD1 ILE A 100      11.130  -3.121  -5.259  1.00 83.27           C  
ATOM   1597 HD11 ILE A 100      11.001  -4.201  -5.197  1.00 83.27           H  
ATOM   1598 HD12 ILE A 100      11.900  -2.894  -5.996  1.00 83.27           H  
ATOM   1599 HD13 ILE A 100      11.481  -2.754  -4.294  1.00 83.27           H  
ATOM   1600  N   LEU A 101       6.344  -1.654  -2.572  1.00 83.45           N  
ATOM   1601  H   LEU A 101       6.093  -1.087  -3.370  1.00 83.45           H  
ATOM   1602  CA  LEU A 101       5.267  -2.103  -1.716  1.00 83.45           C  
ATOM   1603  HA  LEU A 101       5.640  -2.872  -1.040  1.00 83.45           H  
ATOM   1604  C   LEU A 101       4.170  -2.713  -2.588  1.00 83.45           C  
ATOM   1605  CB  LEU A 101       4.778  -0.910  -0.885  1.00 83.45           C  
ATOM   1606  HB2 LEU A 101       4.430  -0.128  -1.560  1.00 83.45           H  
ATOM   1607  HB3 LEU A 101       5.616  -0.500  -0.322  1.00 83.45           H  
ATOM   1608  O   LEU A 101       3.443  -2.008  -3.286  1.00 83.45           O  
ATOM   1609  CG  LEU A 101       3.646  -1.267   0.089  1.00 83.45           C  
ATOM   1610  HG  LEU A 101       2.832  -1.773  -0.430  1.00 83.45           H  
ATOM   1611  CD1 LEU A 101       4.190  -2.162   1.196  1.00 83.45           C  
ATOM   1612 HD11 LEU A 101       5.108  -1.710   1.571  1.00 83.45           H  
ATOM   1613 HD12 LEU A 101       4.400  -3.160   0.812  1.00 83.45           H  
ATOM   1614 HD13 LEU A 101       3.472  -2.232   2.013  1.00 83.45           H  
ATOM   1615  CD2 LEU A 101       3.096   0.003   0.731  1.00 83.45           C  
ATOM   1616 HD21 LEU A 101       3.863   0.478   1.342  1.00 83.45           H  
ATOM   1617 HD22 LEU A 101       2.782   0.702  -0.043  1.00 83.45           H  
ATOM   1618 HD23 LEU A 101       2.231  -0.248   1.345  1.00 83.45           H  
ATOM   1619  N   GLU A 102       4.040  -4.031  -2.536  1.00 83.37           N  
ATOM   1620  H   GLU A 102       4.662  -4.570  -1.951  1.00 83.37           H  
ATOM   1621  CA  GLU A 102       2.904  -4.725  -3.137  1.00 83.37           C  
ATOM   1622  HA  GLU A 102       2.606  -4.227  -4.060  1.00 83.37           H  
ATOM   1623  C   GLU A 102       1.717  -4.708  -2.190  1.00 83.37           C  
ATOM   1624  CB  GLU A 102       3.274  -6.164  -3.465  1.00 83.37           C  
ATOM   1625  HB2 GLU A 102       3.834  -6.601  -2.638  1.00 83.37           H  
ATOM   1626  HB3 GLU A 102       2.360  -6.740  -3.618  1.00 83.37           H  
ATOM   1627  O   GLU A 102       1.811  -5.161  -1.050  1.00 83.37           O  
ATOM   1628  CG  GLU A 102       4.094  -6.195  -4.746  1.00 83.37           C  
ATOM   1629  HG2 GLU A 102       5.019  -5.635  -4.613  1.00 83.37           H  
ATOM   1630  HG3 GLU A 102       3.519  -5.700  -5.529  1.00 83.37           H  
ATOM   1631  CD  GLU A 102       4.376  -7.627  -5.181  1.00 83.37           C  
ATOM   1632  OE1 GLU A 102       4.573  -7.813  -6.397  1.00 83.37           O  
ATOM   1633  OE2 GLU A 102       4.464  -8.534  -4.331  1.00 83.37           O  
ATOM   1634  N   ILE A 103       0.585  -4.204  -2.672  1.00 84.99           N  
ATOM   1635  H   ILE A 103       0.567  -3.872  -3.625  1.00 84.99           H  
ATOM   1636  CA  ILE A 103      -0.667  -4.204  -1.932  1.00 84.99           C  
ATOM   1637  HA  ILE A 103      -0.433  -4.251  -0.868  1.00 84.99           H  
ATOM   1638  C   ILE A 103      -1.476  -5.436  -2.349  1.00 84.99           C  
ATOM   1639  CB  ILE A 103      -1.466  -2.904  -2.134  1.00 84.99           C  
ATOM   1640  HB  ILE A 103      -1.828  -2.864  -3.162  1.00 84.99           H  
ATOM   1641  O   ILE A 103      -1.911  -5.527  -3.502  1.00 84.99           O  
ATOM   1642  CG1 ILE A 103      -0.600  -1.650  -1.874  1.00 84.99           C  
ATOM   1643 HG12 ILE A 103      -0.196  -1.684  -0.862  1.00 84.99           H  
ATOM   1644 HG13 ILE A 103       0.234  -1.625  -2.576  1.00 84.99           H  
ATOM   1645  CG2 ILE A 103      -2.679  -2.954  -1.177  1.00 84.99           C  
ATOM   1646 HG21 ILE A 103      -3.268  -3.855  -1.349  1.00 84.99           H  
ATOM   1647 HG22 ILE A 103      -3.353  -2.117  -1.357  1.00 84.99           H  
ATOM   1648 HG23 ILE A 103      -2.340  -2.931  -0.141  1.00 84.99           H  
ATOM   1649  CD1 ILE A 103      -1.391  -0.349  -2.048  1.00 84.99           C  
ATOM   1650 HD11 ILE A 103      -2.234  -0.308  -1.359  1.00 84.99           H  
ATOM   1651 HD12 ILE A 103      -1.795  -0.279  -3.058  1.00 84.99           H  
ATOM   1652 HD13 ILE A 103      -0.751   0.511  -1.854  1.00 84.99           H  
ATOM   1653  N   PRO A 104      -1.755  -6.368  -1.420  1.00 79.28           N  
ATOM   1654  CA  PRO A 104      -2.647  -7.484  -1.700  1.00 79.28           C  
ATOM   1655  HA  PRO A 104      -2.222  -8.076  -2.511  1.00 79.28           H  
ATOM   1656  C   PRO A 104      -4.044  -6.989  -2.084  1.00 79.28           C  
ATOM   1657  CB  PRO A 104      -2.680  -8.321  -0.414  1.00 79.28           C  
ATOM   1658  HB2 PRO A 104      -3.529  -8.031   0.205  1.00 79.28           H  
ATOM   1659  HB3 PRO A 104      -2.718  -9.388  -0.631  1.00 79.28           H  
ATOM   1660  O   PRO A 104      -4.592  -6.108  -1.417  1.00 79.28           O  
ATOM   1661  CG  PRO A 104      -1.386  -7.941   0.305  1.00 79.28           C  
ATOM   1662  HG2 PRO A 104      -1.465  -8.068   1.384  1.00 79.28           H  
ATOM   1663  HG3 PRO A 104      -0.559  -8.529  -0.094  1.00 79.28           H  
ATOM   1664  CD  PRO A 104      -1.199  -6.479  -0.080  1.00 79.28           C  
ATOM   1665  HD2 PRO A 104      -1.753  -5.833   0.601  1.00 79.28           H  
ATOM   1666  HD3 PRO A 104      -0.137  -6.234  -0.053  1.00 79.28           H  
ATOM   1667  N   THR A 105      -4.667  -7.617  -3.084  1.00 82.77           N  
ATOM   1668  H   THR A 105      -4.131  -8.248  -3.663  1.00 82.77           H  
ATOM   1669  CA  THR A 105      -6.014  -7.270  -3.578  1.00 82.77           C  
ATOM   1670  HA  THR A 105      -5.962  -6.307  -4.086  1.00 82.77           H  
ATOM   1671  C   THR A 105      -7.042  -7.136  -2.446  1.00 82.77           C  
ATOM   1672  CB  THR A 105      -6.456  -8.322  -4.614  1.00 82.77           C  
ATOM   1673  HB  THR A 105      -6.458  -9.310  -4.153  1.00 82.77           H  
ATOM   1674  O   THR A 105      -7.826  -6.192  -2.425  1.00 82.77           O  
ATOM   1675  CG2 THR A 105      -7.838  -8.036  -5.193  1.00 82.77           C  
ATOM   1676 HG21 THR A 105      -8.599  -8.089  -4.413  1.00 82.77           H  
ATOM   1677 HG22 THR A 105      -8.074  -8.777  -5.957  1.00 82.77           H  
ATOM   1678 HG23 THR A 105      -7.866  -7.037  -5.627  1.00 82.77           H  
ATOM   1679  OG1 THR A 105      -5.512  -8.297  -5.665  1.00 82.77           O  
ATOM   1680  HG1 THR A 105      -5.534  -9.099  -6.192  1.00 82.77           H  
ATOM   1681  N   GLN A 106      -6.982  -8.004  -1.428  1.00 76.47           N  
ATOM   1682  H   GLN A 106      -6.307  -8.754  -1.484  1.00 76.47           H  
ATOM   1683  CA  GLN A 106      -7.870  -7.937  -0.261  1.00 76.47           C  
ATOM   1684  HA  GLN A 106      -8.900  -7.963  -0.615  1.00 76.47           H  
ATOM   1685  C   GLN A 106      -7.697  -6.650   0.568  1.00 76.47           C  
ATOM   1686  CB  GLN A 106      -7.616  -9.178   0.608  1.00 76.47           C  
ATOM   1687  HB2 GLN A 106      -6.625  -9.106   1.055  1.00 76.47           H  
ATOM   1688  HB3 GLN A 106      -7.644 -10.064  -0.026  1.00 76.47           H  
ATOM   1689  O   GLN A 106      -8.679  -6.089   1.053  1.00 76.47           O  
ATOM   1690  CG  GLN A 106      -8.668  -9.348   1.716  1.00 76.47           C  
ATOM   1691  HG2 GLN A 106      -8.664  -8.478   2.373  1.00 76.47           H  
ATOM   1692  HG3 GLN A 106      -9.656  -9.429   1.261  1.00 76.47           H  
ATOM   1693  CD  GLN A 106      -8.423 -10.584   2.575  1.00 76.47           C  
ATOM   1694  NE2 GLN A 106      -9.355 -10.951   3.425  1.00 76.47           N  
ATOM   1695 HE21 GLN A 106      -9.154 -11.776   3.971  1.00 76.47           H  
ATOM   1696 HE22 GLN A 106     -10.225 -10.444   3.499  1.00 76.47           H  
ATOM   1697  OE1 GLN A 106      -7.391 -11.230   2.516  1.00 76.47           O  
ATOM   1698  N   ARG A 107      -6.460  -6.158   0.730  1.00 80.51           N  
ATOM   1699  H   ARG A 107      -5.718  -6.567   0.180  1.00 80.51           H  
ATOM   1700  CA  ARG A 107      -6.181  -4.900   1.445  1.00 80.51           C  
ATOM   1701  HA  ARG A 107      -6.760  -4.869   2.367  1.00 80.51           H  
ATOM   1702  C   ARG A 107      -6.650  -3.697   0.631  1.00 80.51           C  
ATOM   1703  CB  ARG A 107      -4.681  -4.770   1.769  1.00 80.51           C  
ATOM   1704  HB2 ARG A 107      -4.112  -4.819   0.841  1.00 80.51           H  
ATOM   1705  HB3 ARG A 107      -4.503  -3.787   2.206  1.00 80.51           H  
ATOM   1706  O   ARG A 107      -7.173  -2.749   1.210  1.00 80.51           O  
ATOM   1707  CG  ARG A 107      -4.123  -5.830   2.733  1.00 80.51           C  
ATOM   1708  HG2 ARG A 107      -3.044  -5.689   2.793  1.00 80.51           H  
ATOM   1709  HG3 ARG A 107      -4.311  -6.826   2.332  1.00 80.51           H  
ATOM   1710  CD  ARG A 107      -4.703  -5.732   4.154  1.00 80.51           C  
ATOM   1711  HD2 ARG A 107      -4.577  -4.712   4.519  1.00 80.51           H  
ATOM   1712  HD3 ARG A 107      -5.768  -5.964   4.122  1.00 80.51           H  
ATOM   1713  NE  ARG A 107      -4.022  -6.670   5.071  1.00 80.51           N  
ATOM   1714  HE  ARG A 107      -3.281  -7.231   4.675  1.00 80.51           H  
ATOM   1715  NH1 ARG A 107      -5.176  -6.240   7.035  1.00 80.51           N  
ATOM   1716 HH11 ARG A 107      -5.713  -5.492   6.619  1.00 80.51           H  
ATOM   1717 HH12 ARG A 107      -5.297  -6.501   8.003  1.00 80.51           H  
ATOM   1718  NH2 ARG A 107      -3.626  -7.803   7.006  1.00 80.51           N  
ATOM   1719 HH21 ARG A 107      -2.893  -8.358   6.588  1.00 80.51           H  
ATOM   1720 HH22 ARG A 107      -3.864  -7.987   7.970  1.00 80.51           H  
ATOM   1721  CZ  ARG A 107      -4.280  -6.891   6.352  1.00 80.51           C  
ATOM   1722  N   LEU A 108      -6.519  -3.762  -0.695  1.00 83.40           N  
ATOM   1723  H   LEU A 108      -6.060  -4.567  -1.097  1.00 83.40           H  
ATOM   1724  CA  LEU A 108      -7.041  -2.733  -1.591  1.00 83.40           C  
ATOM   1725  HA  LEU A 108      -6.685  -1.768  -1.231  1.00 83.40           H  
ATOM   1726  C   LEU A 108      -8.578  -2.685  -1.562  1.00 83.40           C  
ATOM   1727  CB  LEU A 108      -6.492  -2.974  -3.008  1.00 83.40           C  
ATOM   1728  HB2 LEU A 108      -7.167  -3.645  -3.538  1.00 83.40           H  
ATOM   1729  HB3 LEU A 108      -5.517  -3.458  -2.958  1.00 83.40           H  
ATOM   1730  O   LEU A 108      -9.151  -1.603  -1.516  1.00 83.40           O  
ATOM   1731  CG  LEU A 108      -6.341  -1.660  -3.795  1.00 83.40           C  
ATOM   1732  HG  LEU A 108      -7.222  -1.036  -3.649  1.00 83.40           H  
ATOM   1733  CD1 LEU A 108      -5.088  -0.886  -3.376  1.00 83.40           C  
ATOM   1734 HD11 LEU A 108      -5.140  -0.616  -2.321  1.00 83.40           H  
ATOM   1735 HD12 LEU A 108      -4.196  -1.484  -3.561  1.00 83.40           H  
ATOM   1736 HD13 LEU A 108      -5.016   0.032  -3.959  1.00 83.40           H  
ATOM   1737  CD2 LEU A 108      -6.194  -1.965  -5.275  1.00 83.40           C  
ATOM   1738 HD21 LEU A 108      -6.019  -1.040  -5.824  1.00 83.40           H  
ATOM   1739 HD22 LEU A 108      -7.128  -2.403  -5.628  1.00 83.40           H  
ATOM   1740 HD23 LEU A 108      -5.370  -2.658  -5.443  1.00 83.40           H  
ATOM   1741  N   GLY A 109      -9.246  -3.841  -1.480  1.00 78.95           N  
ATOM   1742  H   GLY A 109      -8.733  -4.700  -1.622  1.00 78.95           H  
ATOM   1743  CA  GLY A 109     -10.697  -3.925  -1.274  1.00 78.95           C  
ATOM   1744  HA2 GLY A 109     -11.213  -3.411  -2.085  1.00 78.95           H  
ATOM   1745  HA3 GLY A 109     -10.995  -4.973  -1.281  1.00 78.95           H  
ATOM   1746  C   GLY A 109     -11.159  -3.302   0.048  1.00 78.95           C  
ATOM   1747  O   GLY A 109     -12.148  -2.572   0.072  1.00 78.95           O  
ATOM   1748  N   ALA A 110     -10.412  -3.515   1.138  1.00 74.89           N  
ATOM   1749  H   ALA A 110      -9.634  -4.155   1.073  1.00 74.89           H  
ATOM   1750  CA  ALA A 110     -10.699  -2.876   2.426  1.00 74.89           C  
ATOM   1751  HA  ALA A 110     -11.737  -3.078   2.689  1.00 74.89           H  
ATOM   1752  C   ALA A 110     -10.535  -1.347   2.374  1.00 74.89           C  
ATOM   1753  CB  ALA A 110      -9.798  -3.497   3.500  1.00 74.89           C  
ATOM   1754  HB1 ALA A 110      -9.955  -4.575   3.535  1.00 74.89           H  
ATOM   1755  HB2 ALA A 110     -10.051  -3.070   4.471  1.00 74.89           H  
ATOM   1756  HB3 ALA A 110      -8.751  -3.288   3.281  1.00 74.89           H  
ATOM   1757  O   ALA A 110     -11.337  -0.625   2.959  1.00 74.89           O  
ATOM   1758  N   LEU A 111      -9.527  -0.849   1.650  1.00 73.95           N  
ATOM   1759  H   LEU A 111      -8.880  -1.493   1.217  1.00 73.95           H  
ATOM   1760  CA  LEU A 111      -9.374   0.581   1.375  1.00 73.95           C  
ATOM   1761  HA  LEU A 111      -9.383   1.131   2.316  1.00 73.95           H  
ATOM   1762  C   LEU A 111     -10.535   1.121   0.540  1.00 73.95           C  
ATOM   1763  CB  LEU A 111      -8.020   0.811   0.689  1.00 73.95           C  
ATOM   1764  HB2 LEU A 111      -7.877   0.093  -0.118  1.00 73.95           H  
ATOM   1765  HB3 LEU A 111      -7.252   0.612   1.437  1.00 73.95           H  
ATOM   1766  O   LEU A 111     -11.071   2.180   0.852  1.00 73.95           O  
ATOM   1767  CG  LEU A 111      -7.847   2.237   0.122  1.00 73.95           C  
ATOM   1768  HG  LEU A 111      -8.444   2.951   0.689  1.00 73.95           H  
ATOM   1769  CD1 LEU A 111      -6.393   2.628   0.272  1.00 73.95           C  
ATOM   1770 HD11 LEU A 111      -6.244   3.632  -0.125  1.00 73.95           H  
ATOM   1771 HD12 LEU A 111      -5.761   1.921  -0.266  1.00 73.95           H  
ATOM   1772 HD13 LEU A 111      -6.151   2.624   1.335  1.00 73.95           H  
ATOM   1773  CD2 LEU A 111      -8.172   2.349  -1.372  1.00 73.95           C  
ATOM   1774 HD21 LEU A 111      -7.587   1.629  -1.944  1.00 73.95           H  
ATOM   1775 HD22 LEU A 111      -7.942   3.355  -1.725  1.00 73.95           H  
ATOM   1776 HD23 LEU A 111      -9.231   2.170  -1.553  1.00 73.95           H  
ATOM   1777  N   TYR A 112     -10.934   0.397  -0.503  1.00 71.49           N  
ATOM   1778  H   TYR A 112     -10.425  -0.442  -0.740  1.00 71.49           H  
ATOM   1779  CA  TYR A 112     -12.005   0.830  -1.390  1.00 71.49           C  
ATOM   1780  HA  TYR A 112     -11.752   1.819  -1.774  1.00 71.49           H  
ATOM   1781  C   TYR A 112     -13.341   0.979  -0.646  1.00 71.49           C  
ATOM   1782  CB  TYR A 112     -12.085  -0.133  -2.575  1.00 71.49           C  
ATOM   1783  HB2 TYR A 112     -11.140  -0.117  -3.118  1.00 71.49           H  
ATOM   1784  HB3 TYR A 112     -12.247  -1.148  -2.211  1.00 71.49           H  
ATOM   1785  O   TYR A 112     -14.069   1.942  -0.874  1.00 71.49           O  
ATOM   1786  CG  TYR A 112     -13.197   0.242  -3.519  1.00 71.49           C  
ATOM   1787  CD1 TYR A 112     -14.402  -0.483  -3.486  1.00 71.49           C  
ATOM   1788  HD1 TYR A 112     -14.506  -1.341  -2.838  1.00 71.49           H  
ATOM   1789  CD2 TYR A 112     -13.068   1.381  -4.336  1.00 71.49           C  
ATOM   1790  HD2 TYR A 112     -12.144   1.939  -4.354  1.00 71.49           H  
ATOM   1791  CE1 TYR A 112     -15.482  -0.077  -4.281  1.00 71.49           C  
ATOM   1792  HE1 TYR A 112     -16.417  -0.618  -4.272  1.00 71.49           H  
ATOM   1793  CE2 TYR A 112     -14.168   1.819  -5.093  1.00 71.49           C  
ATOM   1794  HE2 TYR A 112     -14.093   2.711  -5.697  1.00 71.49           H  
ATOM   1795  OH  TYR A 112     -16.430   1.400  -5.852  1.00 71.49           O  
ATOM   1796  HH  TYR A 112     -16.270   2.167  -6.406  1.00 71.49           H  
ATOM   1797  CZ  TYR A 112     -15.369   1.069  -5.079  1.00 71.49           C  
ATOM   1798  N   ALA A 113     -13.610   0.116   0.336  1.00 68.25           N  
ATOM   1799  H   ALA A 113     -12.990  -0.671   0.467  1.00 68.25           H  
ATOM   1800  CA  ALA A 113     -14.778   0.234   1.208  1.00 68.25           C  
ATOM   1801  HA  ALA A 113     -15.670   0.263   0.581  1.00 68.25           H  
ATOM   1802  C   ALA A 113     -14.799   1.516   2.074  1.00 68.25           C  
ATOM   1803  CB  ALA A 113     -14.842  -1.026   2.079  1.00 68.25           C  
ATOM   1804  HB1 ALA A 113     -14.854  -1.914   1.447  1.00 68.25           H  
ATOM   1805  HB2 ALA A 113     -15.751  -1.005   2.679  1.00 68.25           H  
ATOM   1806  HB3 ALA A 113     -13.979  -1.065   2.743  1.00 68.25           H  
ATOM   1807  O   ALA A 113     -15.863   1.904   2.551  1.00 68.25           O  
ATOM   1808  N   LEU A 114     -13.653   2.182   2.279  1.00 64.00           N  
ATOM   1809  H   LEU A 114     -12.809   1.824   1.854  1.00 64.00           H  
ATOM   1810  CA  LEU A 114     -13.571   3.476   2.973  1.00 64.00           C  
ATOM   1811  HA  LEU A 114     -14.345   3.519   3.739  1.00 64.00           H  
ATOM   1812  C   LEU A 114     -13.825   4.673   2.045  1.00 64.00           C  
ATOM   1813  CB  LEU A 114     -12.194   3.633   3.647  1.00 64.00           C  
ATOM   1814  HB2 LEU A 114     -11.419   3.603   2.881  1.00 64.00           H  
ATOM   1815  HB3 LEU A 114     -12.152   4.623   4.102  1.00 64.00           H  
ATOM   1816  O   LEU A 114     -14.029   5.789   2.528  1.00 64.00           O  
ATOM   1817  CG  LEU A 114     -11.858   2.599   4.733  1.00 64.00           C  
ATOM   1818  HG  LEU A 114     -11.888   1.592   4.317  1.00 64.00           H  
ATOM   1819  CD1 LEU A 114     -10.447   2.872   5.255  1.00 64.00           C  
ATOM   1820 HD11 LEU A 114     -10.240   2.209   6.094  1.00 64.00           H  
ATOM   1821 HD12 LEU A 114     -10.367   3.903   5.601  1.00 64.00           H  
ATOM   1822 HD13 LEU A 114      -9.723   2.701   4.458  1.00 64.00           H  
ATOM   1823  CD2 LEU A 114     -12.821   2.679   5.920  1.00 64.00           C  
ATOM   1824 HD21 LEU A 114     -12.842   3.693   6.319  1.00 64.00           H  
ATOM   1825 HD22 LEU A 114     -12.504   1.988   6.701  1.00 64.00           H  
ATOM   1826 HD23 LEU A 114     -13.823   2.392   5.599  1.00 64.00           H  
ATOM   1827  N   ILE A 115     -13.789   4.471   0.725  1.00 60.53           N  
ATOM   1828  H   ILE A 115     -13.699   3.525   0.383  1.00 60.53           H  
ATOM   1829  CA  ILE A 115     -14.018   5.533  -0.255  1.00 60.53           C  
ATOM   1830  HA  ILE A 115     -13.508   6.428   0.101  1.00 60.53           H  
ATOM   1831  C   ILE A 115     -15.531   5.795  -0.357  1.00 60.53           C  
ATOM   1832  CB  ILE A 115     -13.380   5.178  -1.614  1.00 60.53           C  
ATOM   1833  HB  ILE A 115     -13.725   4.191  -1.923  1.00 60.53           H  
ATOM   1834  O   ILE A 115     -16.278   4.859  -0.639  1.00 60.53           O  
ATOM   1835  CG1 ILE A 115     -11.838   5.151  -1.463  1.00 60.53           C  
ATOM   1836 HG12 ILE A 115     -11.566   4.520  -0.616  1.00 60.53           H  
ATOM   1837 HG13 ILE A 115     -11.482   6.159  -1.251  1.00 60.53           H  
ATOM   1838  CG2 ILE A 115     -13.829   6.183  -2.690  1.00 60.53           C  
ATOM   1839 HG21 ILE A 115     -13.425   5.888  -3.658  1.00 60.53           H  
ATOM   1840 HG22 ILE A 115     -14.912   6.167  -2.809  1.00 60.53           H  
ATOM   1841 HG23 ILE A 115     -13.515   7.194  -2.428  1.00 60.53           H  
ATOM   1842  CD1 ILE A 115     -11.077   4.609  -2.678  1.00 60.53           C  
ATOM   1843 HD11 ILE A 115     -11.407   3.596  -2.905  1.00 60.53           H  
ATOM   1844 HD12 ILE A 115     -10.010   4.597  -2.457  1.00 60.53           H  
ATOM   1845 HD13 ILE A 115     -11.240   5.233  -3.557  1.00 60.53           H  
ATOM   1846  N   PRO A 116     -16.008   7.043  -0.180  1.00 53.53           N  
ATOM   1847  CA  PRO A 116     -17.434   7.367  -0.248  1.00 53.53           C  
ATOM   1848  HA  PRO A 116     -17.941   6.842   0.561  1.00 53.53           H  
ATOM   1849  C   PRO A 116     -18.085   6.995  -1.588  1.00 53.53           C  
ATOM   1850  CB  PRO A 116     -17.528   8.879  -0.009  1.00 53.53           C  
ATOM   1851  HB2 PRO A 116     -18.416   9.140   0.567  1.00 53.53           H  
ATOM   1852  HB3 PRO A 116     -17.525   9.413  -0.959  1.00 53.53           H  
ATOM   1853  O   PRO A 116     -17.532   7.289  -2.649  1.00 53.53           O  
ATOM   1854  CG  PRO A 116     -16.249   9.216   0.749  1.00 53.53           C  
ATOM   1855  HG2 PRO A 116     -15.939  10.246   0.571  1.00 53.53           H  
ATOM   1856  HG3 PRO A 116     -16.398   9.036   1.813  1.00 53.53           H  
ATOM   1857  CD  PRO A 116     -15.237   8.216   0.201  1.00 53.53           C  
ATOM   1858  HD2 PRO A 116     -14.507   7.989   0.977  1.00 53.53           H  
ATOM   1859  HD3 PRO A 116     -14.746   8.624  -0.683  1.00 53.53           H  
ATOM   1860  N   ASN A 117     -19.305   6.444  -1.543  1.00 53.82           N  
ATOM   1861  H   ASN A 117     -19.659   6.164  -0.640  1.00 53.82           H  
ATOM   1862  CA  ASN A 117     -20.049   5.987  -2.728  1.00 53.82           C  
ATOM   1863  HA  ASN A 117     -19.500   5.162  -3.180  1.00 53.82           H  
ATOM   1864  C   ASN A 117     -20.197   7.044  -3.830  1.00 53.82           C  
ATOM   1865  CB  ASN A 117     -21.454   5.491  -2.322  1.00 53.82           C  
ATOM   1866  HB2 ASN A 117     -22.151   5.706  -3.131  1.00 53.82           H  
ATOM   1867  HB3 ASN A 117     -21.808   6.012  -1.432  1.00 53.82           H  
ATOM   1868  O   ASN A 117     -20.117   6.691  -4.996  1.00 53.82           O  
ATOM   1869  CG  ASN A 117     -21.533   3.994  -2.089  1.00 53.82           C  
ATOM   1870  ND2 ASN A 117     -22.712   3.465  -1.872  1.00 53.82           N  
ATOM   1871 HD21 ASN A 117     -23.554   4.019  -1.933  1.00 53.82           H  
ATOM   1872 HD22 ASN A 117     -22.712   2.459  -1.784  1.00 53.82           H  
ATOM   1873  OD1 ASN A 117     -20.558   3.279  -2.068  1.00 53.82           O  
ATOM   1874  N   GLU A 118     -20.387   8.326  -3.501  1.00 51.38           N  
ATOM   1875  H   GLU A 118     -20.475   8.581  -2.528  1.00 51.38           H  
ATOM   1876  CA  GLU A 118     -20.500   9.384  -4.522  1.00 51.38           C  
ATOM   1877  HA  GLU A 118     -21.325   9.158  -5.198  1.00 51.38           H  
ATOM   1878  C   GLU A 118     -19.235   9.515  -5.382  1.00 51.38           C  
ATOM   1879  CB  GLU A 118     -20.751  10.740  -3.856  1.00 51.38           C  
ATOM   1880  HB2 GLU A 118     -20.667  11.512  -4.621  1.00 51.38           H  
ATOM   1881  HB3 GLU A 118     -19.979  10.913  -3.106  1.00 51.38           H  
ATOM   1882  O   GLU A 118     -19.316   9.826  -6.571  1.00 51.38           O  
ATOM   1883  CG  GLU A 118     -22.135  10.861  -3.207  1.00 51.38           C  
ATOM   1884  HG2 GLU A 118     -22.893  10.641  -3.959  1.00 51.38           H  
ATOM   1885  HG3 GLU A 118     -22.218  10.121  -2.411  1.00 51.38           H  
ATOM   1886  CD  GLU A 118     -22.384  12.264  -2.625  1.00 51.38           C  
ATOM   1887  OE1 GLU A 118     -23.514  12.481  -2.138  1.00 51.38           O  
ATOM   1888  OE2 GLU A 118     -21.449  13.100  -2.657  1.00 51.38           O  
ATOM   1889  N   GLN A 119     -18.063   9.264  -4.787  1.00 53.77           N  
ATOM   1890  H   GLN A 119     -18.070   8.927  -3.835  1.00 53.77           H  
ATOM   1891  CA  GLN A 119     -16.810   9.178  -5.531  1.00 53.77           C  
ATOM   1892  HA  GLN A 119     -16.789   9.968  -6.282  1.00 53.77           H  
ATOM   1893  C   GLN A 119     -16.731   7.852  -6.290  1.00 53.77           C  
ATOM   1894  CB  GLN A 119     -15.594   9.371  -4.606  1.00 53.77           C  
ATOM   1895  HB2 GLN A 119     -14.690   9.268  -5.206  1.00 53.77           H  
ATOM   1896  HB3 GLN A 119     -15.579   8.596  -3.839  1.00 53.77           H  
ATOM   1897  O   GLN A 119     -16.217   7.827  -7.393  1.00 53.77           O  
ATOM   1898  CG  GLN A 119     -15.579  10.754  -3.935  1.00 53.77           C  
ATOM   1899  HG2 GLN A 119     -15.750  11.518  -4.693  1.00 53.77           H  
ATOM   1900  HG3 GLN A 119     -16.387  10.812  -3.206  1.00 53.77           H  
ATOM   1901  CD  GLN A 119     -14.259  11.047  -3.223  1.00 53.77           C  
ATOM   1902  NE2 GLN A 119     -13.379  11.811  -3.827  1.00 53.77           N  
ATOM   1903 HE21 GLN A 119     -13.538  12.073  -4.790  1.00 53.77           H  
ATOM   1904 HE22 GLN A 119     -12.445  11.782  -3.445  1.00 53.77           H  
ATOM   1905  OE1 GLN A 119     -13.993  10.638  -2.099  1.00 53.77           O  
ATOM   1906  N   GLN A 120     -17.294   6.762  -5.770  1.00 54.25           N  
ATOM   1907  H   GLN A 120     -17.748   6.827  -4.871  1.00 54.25           H  
ATOM   1908  CA  GLN A 120     -17.325   5.487  -6.491  1.00 54.25           C  
ATOM   1909  HA  GLN A 120     -16.309   5.238  -6.798  1.00 54.25           H  
ATOM   1910  C   GLN A 120     -18.175   5.553  -7.775  1.00 54.25           C  
ATOM   1911  CB  GLN A 120     -17.838   4.367  -5.577  1.00 54.25           C  
ATOM   1912  HB2 GLN A 120     -18.871   4.563  -5.292  1.00 54.25           H  
ATOM   1913  HB3 GLN A 120     -17.848   3.450  -6.165  1.00 54.25           H  
ATOM   1914  O   GLN A 120     -17.717   5.124  -8.832  1.00 54.25           O  
ATOM   1915  CG  GLN A 120     -16.999   4.147  -4.304  1.00 54.25           C  
ATOM   1916  HG2 GLN A 120     -15.957   3.975  -4.575  1.00 54.25           H  
ATOM   1917  HG3 GLN A 120     -17.039   5.035  -3.673  1.00 54.25           H  
ATOM   1918  CD  GLN A 120     -17.497   2.959  -3.479  1.00 54.25           C  
ATOM   1919  NE2 GLN A 120     -16.894   2.664  -2.354  1.00 54.25           N  
ATOM   1920 HE21 GLN A 120     -17.296   1.889  -1.845  1.00 54.25           H  
ATOM   1921 HE22 GLN A 120     -16.238   3.294  -1.915  1.00 54.25           H  
ATOM   1922  OE1 GLN A 120     -18.432   2.264  -3.834  1.00 54.25           O  
ATOM   1923  N   THR A 121     -19.394   6.103  -7.716  1.00 51.33           N  
ATOM   1924  H   THR A 121     -19.732   6.446  -6.828  1.00 51.33           H  
ATOM   1925  CA  THR A 121     -20.341   6.110  -8.849  1.00 51.33           C  
ATOM   1926  HA  THR A 121     -20.336   5.120  -9.305  1.00 51.33           H  
ATOM   1927  C   THR A 121     -19.966   7.078  -9.956  1.00 51.33           C  
ATOM   1928  CB  THR A 121     -21.783   6.433  -8.426  1.00 51.33           C  
ATOM   1929  HB  THR A 121     -22.307   6.909  -9.254  1.00 51.33           H  
ATOM   1930  O   THR A 121     -20.076   6.711 -11.122  1.00 51.33           O  
ATOM   1931  CG2 THR A 121     -22.556   5.173  -8.063  1.00 51.33           C  
ATOM   1932 HG21 THR A 121     -22.065   4.663  -7.235  1.00 51.33           H  
ATOM   1933 HG22 THR A 121     -23.577   5.430  -7.781  1.00 51.33           H  
ATOM   1934 HG23 THR A 121     -22.590   4.505  -8.924  1.00 51.33           H  
ATOM   1935  OG1 THR A 121     -21.823   7.293  -7.312  1.00 51.33           O  
ATOM   1936  HG1 THR A 121     -22.732   7.322  -7.006  1.00 51.33           H  
ATOM   1937  N   LYS A 122     -19.483   8.288  -9.634  1.00 50.30           N  
ATOM   1938  H   LYS A 122     -19.428   8.536  -8.657  1.00 50.30           H  
ATOM   1939  CA  LYS A 122     -19.005   9.242 -10.658  1.00 50.30           C  
ATOM   1940  HA  LYS A 122     -19.817   9.471 -11.347  1.00 50.30           H  
ATOM   1941  C   LYS A 122     -17.888   8.672 -11.535  1.00 50.30           C  
ATOM   1942  CB  LYS A 122     -18.505  10.532  -9.987  1.00 50.30           C  
ATOM   1943  HB2 LYS A 122     -18.005  10.296  -9.048  1.00 50.30           H  
ATOM   1944  HB3 LYS A 122     -17.779  11.013 -10.643  1.00 50.30           H  
ATOM   1945  O   LYS A 122     -17.638   9.192 -12.615  1.00 50.30           O  
ATOM   1946  CG  LYS A 122     -19.648  11.523  -9.750  1.00 50.30           C  
ATOM   1947  HG2 LYS A 122     -20.140  11.733 -10.699  1.00 50.30           H  
ATOM   1948  HG3 LYS A 122     -20.372  11.088  -9.061  1.00 50.30           H  
ATOM   1949  CD  LYS A 122     -19.101  12.830  -9.166  1.00 50.30           C  
ATOM   1950  HD2 LYS A 122     -18.681  12.627  -8.181  1.00 50.30           H  
ATOM   1951  HD3 LYS A 122     -18.320  13.218  -9.820  1.00 50.30           H  
ATOM   1952  CE  LYS A 122     -20.236  13.851  -9.056  1.00 50.30           C  
ATOM   1953  HE2 LYS A 122     -21.026  13.422  -8.441  1.00 50.30           H  
ATOM   1954  HE3 LYS A 122     -20.644  14.021 -10.052  1.00 50.30           H  
ATOM   1955  NZ  LYS A 122     -19.765  15.128  -8.468  1.00 50.30           N  
ATOM   1956  HZ1 LYS A 122     -19.422  14.968  -7.531  1.00 50.30           H  
ATOM   1957  HZ2 LYS A 122     -20.528  15.789  -8.420  1.00 50.30           H  
ATOM   1958  HZ3 LYS A 122     -19.026  15.523  -9.031  1.00 50.30           H  
ATOM   1959  N   MET A 123     -17.205   7.645 -11.042  1.00 48.91           N  
ATOM   1960  H   MET A 123     -17.498   7.277 -10.148  1.00 48.91           H  
ATOM   1961  CA  MET A 123     -15.928   7.168 -11.558  1.00 48.91           C  
ATOM   1962  HA  MET A 123     -15.570   7.834 -12.343  1.00 48.91           H  
ATOM   1963  C   MET A 123     -16.013   5.776 -12.171  1.00 48.91           C  
ATOM   1964  CB  MET A 123     -14.931   7.200 -10.404  1.00 48.91           C  
ATOM   1965  HB2 MET A 123     -13.958   6.870 -10.770  1.00 48.91           H  
ATOM   1966  HB3 MET A 123     -15.250   6.524  -9.610  1.00 48.91           H  
ATOM   1967  O   MET A 123     -15.053   5.323 -12.778  1.00 48.91           O  
ATOM   1968  CG  MET A 123     -14.846   8.633  -9.859  1.00 48.91           C  
ATOM   1969  HG2 MET A 123     -14.691   9.317 -10.693  1.00 48.91           H  
ATOM   1970  HG3 MET A 123     -15.796   8.919  -9.409  1.00 48.91           H  
ATOM   1971  SD  MET A 123     -13.553   8.879  -8.636  1.00 48.91           S  
ATOM   1972  CE  MET A 123     -12.353   9.092  -9.934  1.00 48.91           C  
ATOM   1973  HE1 MET A 123     -12.341   8.211 -10.576  1.00 48.91           H  
ATOM   1974  HE2 MET A 123     -12.656   9.944 -10.541  1.00 48.91           H  
ATOM   1975  HE3 MET A 123     -11.360   9.286  -9.528  1.00 48.91           H  
ATOM   1976  N   ALA A 124     -17.165   5.117 -12.047  1.00 50.16           N  
ATOM   1977  H   ALA A 124     -17.920   5.564 -11.546  1.00 50.16           H  
ATOM   1978  CA  ALA A 124     -17.400   3.767 -12.539  1.00 50.16           C  
ATOM   1979  HA  ALA A 124     -16.536   3.155 -12.278  1.00 50.16           H  
ATOM   1980  C   ALA A 124     -17.551   3.677 -14.067  1.00 50.16           C  
ATOM   1981  CB  ALA A 124     -18.628   3.207 -11.810  1.00 50.16           C  
ATOM   1982  HB1 ALA A 124     -18.470   3.252 -10.732  1.00 50.16           H  
ATOM   1983  HB2 ALA A 124     -19.513   3.787 -12.072  1.00 50.16           H  
ATOM   1984  HB3 ALA A 124     -18.784   2.167 -12.097  1.00 50.16           H  
ATOM   1985  O   ALA A 124     -17.974   2.634 -14.553  1.00 50.16           O  
ATOM   1986  N   VAL A 125     -17.258   4.740 -14.826  1.00 46.79           N  
ATOM   1987  H   VAL A 125     -16.809   5.527 -14.380  1.00 46.79           H  
ATOM   1988  CA  VAL A 125     -17.176   4.647 -16.287  1.00 46.79           C  
ATOM   1989  HA  VAL A 125     -17.952   3.971 -16.647  1.00 46.79           H  
ATOM   1990  C   VAL A 125     -15.797   4.075 -16.607  1.00 46.79           C  
ATOM   1991  CB  VAL A 125     -17.411   5.998 -16.986  1.00 46.79           C  
ATOM   1992  HB  VAL A 125     -16.636   6.709 -16.697  1.00 46.79           H  
ATOM   1993  O   VAL A 125     -14.810   4.802 -16.477  1.00 46.79           O  
ATOM   1994  CG1 VAL A 125     -17.391   5.820 -18.512  1.00 46.79           C  
ATOM   1995 HG11 VAL A 125     -18.148   5.099 -18.821  1.00 46.79           H  
ATOM   1996 HG12 VAL A 125     -17.585   6.777 -18.996  1.00 46.79           H  
ATOM   1997 HG13 VAL A 125     -16.410   5.473 -18.836  1.00 46.79           H  
ATOM   1998  CG2 VAL A 125     -18.775   6.586 -16.600  1.00 46.79           C  
ATOM   1999 HG21 VAL A 125     -18.940   7.518 -17.142  1.00 46.79           H  
ATOM   2000 HG22 VAL A 125     -18.801   6.803 -15.533  1.00 46.79           H  
ATOM   2001 HG23 VAL A 125     -19.569   5.880 -16.845  1.00 46.79           H  
ATOM   2002  N   PRO A 126     -15.686   2.794 -17.001  1.00 49.44           N  
ATOM   2003  CA  PRO A 126     -14.401   2.217 -17.336  1.00 49.44           C  
ATOM   2004  HA  PRO A 126     -13.679   2.426 -16.547  1.00 49.44           H  
ATOM   2005  C   PRO A 126     -13.968   2.864 -18.647  1.00 49.44           C  
ATOM   2006  CB  PRO A 126     -14.615   0.698 -17.451  1.00 49.44           C  
ATOM   2007  HB2 PRO A 126     -14.500   0.360 -18.481  1.00 49.44           H  
ATOM   2008  HB3 PRO A 126     -13.920   0.160 -16.807  1.00 49.44           H  
ATOM   2009  O   PRO A 126     -14.536   2.595 -19.707  1.00 49.44           O  
ATOM   2010  CG  PRO A 126     -16.057   0.474 -16.994  1.00 49.44           C  
ATOM   2011  HG2 PRO A 126     -16.536  -0.339 -17.540  1.00 49.44           H  
ATOM   2012  HG3 PRO A 126     -16.077   0.285 -15.921  1.00 49.44           H  
ATOM   2013  CD  PRO A 126     -16.718   1.812 -17.283  1.00 49.44           C  
ATOM   2014  HD2 PRO A 126     -17.628   1.920 -16.693  1.00 49.44           H  
ATOM   2015  HD3 PRO A 126     -16.974   1.867 -18.342  1.00 49.44           H  
ATOM   2016  N   THR A 127     -12.984   3.753 -18.597  1.00 48.36           N  
ATOM   2017  H   THR A 127     -12.656   4.082 -17.701  1.00 48.36           H  
ATOM   2018  CA  THR A 127     -12.362   4.231 -19.827  1.00 48.36           C  
ATOM   2019  HA  THR A 127     -13.136   4.380 -20.580  1.00 48.36           H  
ATOM   2020  C   THR A 127     -11.421   3.125 -20.285  1.00 48.36           C  
ATOM   2021  CB  THR A 127     -11.641   5.573 -19.634  1.00 48.36           C  
ATOM   2022  HB  THR A 127     -10.707   5.421 -19.092  1.00 48.36           H  
ATOM   2023  O   THR A 127     -10.453   2.817 -19.599  1.00 48.36           O  
ATOM   2024  CG2 THR A 127     -11.368   6.245 -20.980  1.00 48.36           C  
ATOM   2025 HG21 THR A 127     -12.309   6.438 -21.496  1.00 48.36           H  
ATOM   2026 HG22 THR A 127     -10.849   7.189 -20.816  1.00 48.36           H  
ATOM   2027 HG23 THR A 127     -10.740   5.602 -21.596  1.00 48.36           H  
ATOM   2028  OG1 THR A 127     -12.454   6.466 -18.913  1.00 48.36           O  
ATOM   2029  HG1 THR A 127     -11.899   7.145 -18.522  1.00 48.36           H  
ATOM   2030  N   GLU A 128     -11.669   2.514 -21.444  1.00 50.80           N  
ATOM   2031  H   GLU A 128     -12.556   2.684 -21.896  1.00 50.80           H  
ATOM   2032  CA  GLU A 128     -10.791   1.470 -22.013  1.00 50.80           C  
ATOM   2033  HA  GLU A 128     -10.821   0.591 -21.369  1.00 50.80           H  
ATOM   2034  C   GLU A 128      -9.320   1.930 -22.108  1.00 50.80           C  
ATOM   2035  CB  GLU A 128     -11.315   1.104 -23.414  1.00 50.80           C  
ATOM   2036  HB2 GLU A 128     -10.585   1.415 -24.161  1.00 50.80           H  
ATOM   2037  HB3 GLU A 128     -12.241   1.642 -23.614  1.00 50.80           H  
ATOM   2038  O   GLU A 128      -8.386   1.139 -21.986  1.00 50.80           O  
ATOM   2039  CG  GLU A 128     -11.587  -0.397 -23.567  1.00 50.80           C  
ATOM   2040  HG2 GLU A 128     -10.667  -0.942 -23.356  1.00 50.80           H  
ATOM   2041  HG3 GLU A 128     -12.333  -0.692 -22.830  1.00 50.80           H  
ATOM   2042  CD  GLU A 128     -12.085  -0.764 -24.976  1.00 50.80           C  
ATOM   2043  OE1 GLU A 128     -12.409  -1.956 -25.168  1.00 50.80           O  
ATOM   2044  OE2 GLU A 128     -12.115   0.135 -25.849  1.00 50.80           O  
ATOM   2045  N   LYS A 129      -9.131   3.247 -22.268  1.00 58.03           N  
ATOM   2046  H   LYS A 129      -9.976   3.796 -22.342  1.00 58.03           H  
ATOM   2047  CA  LYS A 129      -7.848   3.962 -22.279  1.00 58.03           C  
ATOM   2048  HA  LYS A 129      -7.072   3.268 -22.603  1.00 58.03           H  
ATOM   2049  C   LYS A 129      -7.385   4.453 -20.902  1.00 58.03           C  
ATOM   2050  CB  LYS A 129      -7.915   5.126 -23.280  1.00 58.03           C  
ATOM   2051  HB2 LYS A 129      -7.009   5.726 -23.192  1.00 58.03           H  
ATOM   2052  HB3 LYS A 129      -8.766   5.764 -23.045  1.00 58.03           H  
ATOM   2053  O   LYS A 129      -6.581   5.379 -20.833  1.00 58.03           O  
ATOM   2054  CG  LYS A 129      -7.998   4.657 -24.733  1.00 58.03           C  
ATOM   2055  HG2 LYS A 129      -8.932   4.123 -24.904  1.00 58.03           H  
ATOM   2056  HG3 LYS A 129      -7.159   3.995 -24.948  1.00 58.03           H  
ATOM   2057  CD  LYS A 129      -7.929   5.884 -25.648  1.00 58.03           C  
ATOM   2058  HD2 LYS A 129      -7.022   6.447 -25.426  1.00 58.03           H  
ATOM   2059  HD3 LYS A 129      -8.797   6.516 -25.463  1.00 58.03           H  
ATOM   2060  CE  LYS A 129      -7.906   5.446 -27.111  1.00 58.03           C  
ATOM   2061  HE2 LYS A 129      -8.801   4.858 -27.313  1.00 58.03           H  
ATOM   2062  HE3 LYS A 129      -7.042   4.800 -27.267  1.00 58.03           H  
ATOM   2063  NZ  LYS A 129      -7.843   6.619 -28.017  1.00 58.03           N  
ATOM   2064  HZ1 LYS A 129      -7.011   7.162 -27.833  1.00 58.03           H  
ATOM   2065  HZ2 LYS A 129      -8.650   7.211 -27.879  1.00 58.03           H  
ATOM   2066  HZ3 LYS A 129      -7.827   6.320 -28.981  1.00 58.03           H  
ATOM   2067  N   ALA A 130      -7.897   3.900 -19.805  1.00 60.81           N  
ATOM   2068  H   ALA A 130      -8.592   3.171 -19.883  1.00 60.81           H  
ATOM   2069  CA  ALA A 130      -7.430   4.281 -18.481  1.00 60.81           C  
ATOM   2070  HA  ALA A 130      -7.560   5.357 -18.364  1.00 60.81           H  
ATOM   2071  C   ALA A 130      -5.933   3.962 -18.369  1.00 60.81           C  
ATOM   2072  CB  ALA A 130      -8.264   3.589 -17.398  1.00 60.81           C  
ATOM   2073  HB1 ALA A 130      -7.877   3.850 -16.413  1.00 60.81           H  
ATOM   2074  HB2 ALA A 130      -8.216   2.507 -17.522  1.00 60.81           H  
ATOM   2075  HB3 ALA A 130      -9.303   3.911 -17.462  1.00 60.81           H  
ATOM   2076  O   ALA A 130      -5.507   2.828 -18.623  1.00 60.81           O  
ATOM   2077  N   GLN A 131      -5.143   4.974 -17.998  1.00 73.13           N  
ATOM   2078  H   GLN A 131      -5.553   5.886 -17.855  1.00 73.13           H  
ATOM   2079  CA  GLN A 131      -3.729   4.797 -17.684  1.00 73.13           C  
ATOM   2080  HA  GLN A 131      -3.194   4.531 -18.596  1.00 73.13           H  
ATOM   2081  C   GLN A 131      -3.588   3.640 -16.694  1.00 73.13           C  
ATOM   2082  CB  GLN A 131      -3.135   6.097 -17.115  1.00 73.13           C  
ATOM   2083  HB2 GLN A 131      -3.839   6.551 -16.418  1.00 73.13           H  
ATOM   2084  HB3 GLN A 131      -2.214   5.867 -16.579  1.00 73.13           H  
ATOM   2085  O   GLN A 131      -4.442   3.439 -15.834  1.00 73.13           O  
ATOM   2086  CG  GLN A 131      -2.796   7.080 -18.245  1.00 73.13           C  
ATOM   2087  HG2 GLN A 131      -3.695   7.307 -18.818  1.00 73.13           H  
ATOM   2088  HG3 GLN A 131      -2.080   6.607 -18.918  1.00 73.13           H  
ATOM   2089  CD  GLN A 131      -2.202   8.398 -17.754  1.00 73.13           C  
ATOM   2090  NE2 GLN A 131      -1.423   9.068 -18.572  1.00 73.13           N  
ATOM   2091 HE21 GLN A 131      -1.053   9.941 -18.225  1.00 73.13           H  
ATOM   2092 HE22 GLN A 131      -1.191   8.684 -19.477  1.00 73.13           H  
ATOM   2093  OE1 GLN A 131      -2.435   8.865 -16.653  1.00 73.13           O  
ATOM   2094  N   LYS A 132      -2.533   2.837 -16.843  1.00 83.36           N  
ATOM   2095  H   LYS A 132      -1.926   3.023 -17.628  1.00 83.36           H  
ATOM   2096  CA  LYS A 132      -2.240   1.706 -15.936  1.00 83.36           C  
ATOM   2097  HA  LYS A 132      -3.096   1.554 -15.278  1.00 83.36           H  
ATOM   2098  C   LYS A 132      -1.057   1.990 -15.015  1.00 83.36           C  
ATOM   2099  CB  LYS A 132      -2.048   0.416 -16.740  1.00 83.36           C  
ATOM   2100  HB2 LYS A 132      -1.819  -0.396 -16.049  1.00 83.36           H  
ATOM   2101  HB3 LYS A 132      -1.211   0.539 -17.428  1.00 83.36           H  
ATOM   2102  O   LYS A 132      -0.707   1.157 -14.174  1.00 83.36           O  
ATOM   2103  CG  LYS A 132      -3.309   0.034 -17.522  1.00 83.36           C  
ATOM   2104  HG2 LYS A 132      -4.151  -0.052 -16.834  1.00 83.36           H  
ATOM   2105  HG3 LYS A 132      -3.533   0.812 -18.252  1.00 83.36           H  
ATOM   2106  CD  LYS A 132      -3.113  -1.292 -18.264  1.00 83.36           C  
ATOM   2107  HD2 LYS A 132      -2.267  -1.192 -18.944  1.00 83.36           H  
ATOM   2108  HD3 LYS A 132      -2.913  -2.090 -17.550  1.00 83.36           H  
ATOM   2109  CE  LYS A 132      -4.390  -1.590 -19.057  1.00 83.36           C  
ATOM   2110  HE2 LYS A 132      -5.216  -1.732 -18.361  1.00 83.36           H  
ATOM   2111  HE3 LYS A 132      -4.629  -0.711 -19.656  1.00 83.36           H  
ATOM   2112  NZ  LYS A 132      -4.242  -2.769 -19.945  1.00 83.36           N  
ATOM   2113  HZ1 LYS A 132      -3.522  -2.593 -20.632  1.00 83.36           H  
ATOM   2114  HZ2 LYS A 132      -4.017  -3.605 -19.424  1.00 83.36           H  
ATOM   2115  HZ3 LYS A 132      -5.101  -2.917 -20.457  1.00 83.36           H  
ATOM   2116  N   ILE A 133      -0.435   3.147 -15.201  1.00 87.18           N  
ATOM   2117  H   ILE A 133      -0.833   3.797 -15.863  1.00 87.18           H  
ATOM   2118  CA  ILE A 133       0.768   3.591 -14.520  1.00 87.18           C  
ATOM   2119  HA  ILE A 133       0.906   3.011 -13.608  1.00 87.18           H  
ATOM   2120  C   ILE A 133       0.547   5.064 -14.166  1.00 87.18           C  
ATOM   2121  CB  ILE A 133       2.004   3.389 -15.430  1.00 87.18           C  
ATOM   2122  HB  ILE A 133       1.916   4.068 -16.278  1.00 87.18           H  
ATOM   2123  O   ILE A 133       0.221   5.853 -15.047  1.00 87.18           O  
ATOM   2124  CG1 ILE A 133       2.124   1.947 -15.985  1.00 87.18           C  
ATOM   2125 HG12 ILE A 133       2.225   1.243 -15.159  1.00 87.18           H  
ATOM   2126 HG13 ILE A 133       1.219   1.692 -16.537  1.00 87.18           H  
ATOM   2127  CG2 ILE A 133       3.273   3.745 -14.646  1.00 87.18           C  
ATOM   2128 HG21 ILE A 133       3.543   2.945 -13.956  1.00 87.18           H  
ATOM   2129 HG22 ILE A 133       4.098   3.910 -15.339  1.00 87.18           H  
ATOM   2130 HG23 ILE A 133       3.129   4.657 -14.066  1.00 87.18           H  
ATOM   2131  CD1 ILE A 133       3.291   1.746 -16.959  1.00 87.18           C  
ATOM   2132 HD11 ILE A 133       3.214   2.456 -17.783  1.00 87.18           H  
ATOM   2133 HD12 ILE A 133       4.243   1.883 -16.447  1.00 87.18           H  
ATOM   2134 HD13 ILE A 133       3.255   0.733 -17.362  1.00 87.18           H  
ATOM   2135  N   PHE A 134       0.727   5.434 -12.899  1.00 82.94           N  
ATOM   2136  H   PHE A 134       1.000   4.732 -12.227  1.00 82.94           H  
ATOM   2137  CA  PHE A 134       0.711   6.837 -12.470  1.00 82.94           C  
ATOM   2138  HA  PHE A 134       0.667   7.489 -13.343  1.00 82.94           H  
ATOM   2139  C   PHE A 134       1.964   7.171 -11.700  1.00 82.94           C  
ATOM   2140  CB  PHE A 134      -0.480   7.165 -11.571  1.00 82.94           C  
ATOM   2141  HB2 PHE A 134      -0.493   6.487 -10.717  1.00 82.94           H  
ATOM   2142  HB3 PHE A 134      -0.352   8.173 -11.178  1.00 82.94           H  
ATOM   2143  O   PHE A 134       2.408   6.378 -10.878  1.00 82.94           O  
ATOM   2144  CG  PHE A 134      -1.806   7.128 -12.273  1.00 82.94           C  
ATOM   2145  CD1 PHE A 134      -2.161   8.154 -13.166  1.00 82.94           C  
ATOM   2146  HD1 PHE A 134      -1.476   8.961 -13.380  1.00 82.94           H  
ATOM   2147  CD2 PHE A 134      -2.710   6.099 -11.991  1.00 82.94           C  
ATOM   2148  HD2 PHE A 134      -2.462   5.345 -11.258  1.00 82.94           H  
ATOM   2149  CE1 PHE A 134      -3.402   8.119 -13.819  1.00 82.94           C  
ATOM   2150  HE1 PHE A 134      -3.669   8.894 -14.521  1.00 82.94           H  
ATOM   2151  CE2 PHE A 134      -3.958   6.094 -12.631  1.00 82.94           C  
ATOM   2152  HE2 PHE A 134      -4.711   5.361 -12.382  1.00 82.94           H  
ATOM   2153  CZ  PHE A 134      -4.283   7.060 -13.580  1.00 82.94           C  
ATOM   2154  HZ  PHE A 134      -5.226   7.000 -14.102  1.00 82.94           H  
ATOM   2155  N   TYR A 135       2.474   8.376 -11.904  1.00 83.73           N  
ATOM   2156  H   TYR A 135       2.011   9.002 -12.547  1.00 83.73           H  
ATOM   2157  CA  TYR A 135       3.637   8.897 -11.210  1.00 83.73           C  
ATOM   2158  HA  TYR A 135       3.981   8.183 -10.463  1.00 83.73           H  
ATOM   2159  C   TYR A 135       3.276  10.195 -10.482  1.00 83.73           C  
ATOM   2160  CB  TYR A 135       4.758   9.077 -12.236  1.00 83.73           C  
ATOM   2161  HB2 TYR A 135       4.372   9.623 -13.097  1.00 83.73           H  
ATOM   2162  HB3 TYR A 135       5.086   8.097 -12.582  1.00 83.73           H  
ATOM   2163  O   TYR A 135       2.502  11.002 -10.993  1.00 83.73           O  
ATOM   2164  CG  TYR A 135       5.946   9.816 -11.680  1.00 83.73           C  
ATOM   2165  CD1 TYR A 135       6.206  11.135 -12.099  1.00 83.73           C  
ATOM   2166  HD1 TYR A 135       5.595  11.596 -12.861  1.00 83.73           H  
ATOM   2167  CD2 TYR A 135       6.741   9.211 -10.691  1.00 83.73           C  
ATOM   2168  HD2 TYR A 135       6.537   8.199 -10.375  1.00 83.73           H  
ATOM   2169  CE1 TYR A 135       7.253  11.866 -11.513  1.00 83.73           C  
ATOM   2170  HE1 TYR A 135       7.451  12.883 -11.820  1.00 83.73           H  
ATOM   2171  CE2 TYR A 135       7.785   9.945 -10.104  1.00 83.73           C  
ATOM   2172  HE2 TYR A 135       8.419   9.524  -9.339  1.00 83.73           H  
ATOM   2173  OH  TYR A 135       8.976  11.976  -9.851  1.00 83.73           O  
ATOM   2174  HH  TYR A 135       9.218  12.816 -10.249  1.00 83.73           H  
ATOM   2175  CZ  TYR A 135       8.026  11.273 -10.499  1.00 83.73           C  
ATOM   2176  N   THR A 136       3.825  10.393  -9.285  1.00 76.06           N  
ATOM   2177  H   THR A 136       4.426   9.674  -8.907  1.00 76.06           H  
ATOM   2178  CA  THR A 136       3.751  11.661  -8.556  1.00 76.06           C  
ATOM   2179  HA  THR A 136       3.474  12.433  -9.274  1.00 76.06           H  
ATOM   2180  C   THR A 136       5.108  12.009  -7.939  1.00 76.06           C  
ATOM   2181  CB  THR A 136       2.647  11.652  -7.489  1.00 76.06           C  
ATOM   2182  HB  THR A 136       1.707  11.385  -7.972  1.00 76.06           H  
ATOM   2183  O   THR A 136       5.701  11.157  -7.270  1.00 76.06           O  
ATOM   2184  CG2 THR A 136       2.887  10.702  -6.314  1.00 76.06           C  
ATOM   2185 HG21 THR A 136       3.636  11.114  -5.638  1.00 76.06           H  
ATOM   2186 HG22 THR A 136       3.239   9.739  -6.685  1.00 76.06           H  
ATOM   2187 HG23 THR A 136       1.955  10.551  -5.769  1.00 76.06           H  
ATOM   2188  OG1 THR A 136       2.528  12.948  -6.946  1.00 76.06           O  
ATOM   2189  HG1 THR A 136       1.618  13.065  -6.665  1.00 76.06           H  
ATOM   2190  N   PRO A 137       5.596  13.249  -8.104  1.00 74.22           N  
ATOM   2191  CA  PRO A 137       6.783  13.734  -7.402  1.00 74.22           C  
ATOM   2192  HA  PRO A 137       7.558  12.968  -7.376  1.00 74.22           H  
ATOM   2193  C   PRO A 137       6.474  14.161  -5.951  1.00 74.22           C  
ATOM   2194  CB  PRO A 137       7.270  14.903  -8.261  1.00 74.22           C  
ATOM   2195  HB2 PRO A 137       7.832  15.635  -7.681  1.00 74.22           H  
ATOM   2196  HB3 PRO A 137       7.884  14.521  -9.077  1.00 74.22           H  
ATOM   2197  O   PRO A 137       7.382  14.355  -5.147  1.00 74.22           O  
ATOM   2198  CG  PRO A 137       5.978  15.491  -8.828  1.00 74.22           C  
ATOM   2199  HG2 PRO A 137       5.530  16.162  -8.095  1.00 74.22           H  
ATOM   2200  HG3 PRO A 137       6.152  16.013  -9.769  1.00 74.22           H  
ATOM   2201  CD  PRO A 137       5.086  14.267  -9.016  1.00 74.22           C  
ATOM   2202  HD2 PRO A 137       5.172  13.908 -10.042  1.00 74.22           H  
ATOM   2203  HD3 PRO A 137       4.051  14.524  -8.790  1.00 74.22           H  
ATOM   2204  N   ASP A 138       5.193  14.294  -5.576  1.00 61.89           N  
ATOM   2205  H   ASP A 138       4.479  14.084  -6.259  1.00 61.89           H  
ATOM   2206  CA  ASP A 138       4.749  14.782  -4.259  1.00 61.89           C  
ATOM   2207  HA  ASP A 138       5.444  15.559  -3.940  1.00 61.89           H  
ATOM   2208  C   ASP A 138       4.806  13.672  -3.188  1.00 61.89           C  
ATOM   2209  CB  ASP A 138       3.369  15.451  -4.398  1.00 61.89           C  
ATOM   2210  HB2 ASP A 138       2.639  14.698  -4.695  1.00 61.89           H  
ATOM   2211  HB3 ASP A 138       3.419  16.200  -5.188  1.00 61.89           H  
ATOM   2212  O   ASP A 138       3.790  13.212  -2.647  1.00 61.89           O  
ATOM   2213  CG  ASP A 138       2.893  16.138  -3.113  1.00 61.89           C  
ATOM   2214  OD1 ASP A 138       3.749  16.455  -2.260  1.00 61.89           O  
ATOM   2215  OD2 ASP A 138       1.649  16.262  -2.960  1.00 61.89           O  
ATOM   2216  N   PHE A 139       6.016  13.170  -2.935  1.00 58.40           N  
ATOM   2217  H   PHE A 139       6.777  13.542  -3.486  1.00 58.40           H  
ATOM   2218  CA  PHE A 139       6.286  12.048  -2.038  1.00 58.40           C  
ATOM   2219  HA  PHE A 139       5.347  11.512  -1.899  1.00 58.40           H  
ATOM   2220  C   PHE A 139       6.778  12.372  -0.610  1.00 58.40           C  
ATOM   2221  CB  PHE A 139       7.240  11.063  -2.725  1.00 58.40           C  
ATOM   2222  HB2 PHE A 139       6.862  10.833  -3.721  1.00 58.40           H  
ATOM   2223  HB3 PHE A 139       8.222  11.524  -2.838  1.00 58.40           H  
ATOM   2224  O   PHE A 139       6.481  11.560   0.268  1.00 58.40           O  
ATOM   2225  CG  PHE A 139       7.360   9.769  -1.946  1.00 58.40           C  
ATOM   2226  CD1 PHE A 139       8.516   9.482  -1.201  1.00 58.40           C  
ATOM   2227  HD1 PHE A 139       9.364  10.151  -1.239  1.00 58.40           H  
ATOM   2228  CD2 PHE A 139       6.258   8.899  -1.879  1.00 58.40           C  
ATOM   2229  HD2 PHE A 139       5.361   9.142  -2.430  1.00 58.40           H  
ATOM   2230  CE1 PHE A 139       8.563   8.327  -0.404  1.00 58.40           C  
ATOM   2231  HE1 PHE A 139       9.462   8.097   0.148  1.00 58.40           H  
ATOM   2232  CE2 PHE A 139       6.319   7.723  -1.115  1.00 58.40           C  
ATOM   2233  HE2 PHE A 139       5.479   7.044  -1.085  1.00 58.40           H  
ATOM   2234  CZ  PHE A 139       7.475   7.437  -0.376  1.00 58.40           C  
ATOM   2235  HZ  PHE A 139       7.537   6.525   0.199  1.00 58.40           H  
ATOM   2236  N   PRO A 140       7.492  13.477  -0.293  1.00 53.32           N  
ATOM   2237  CA  PRO A 140       8.215  13.602   0.983  1.00 53.32           C  
ATOM   2238  HA  PRO A 140       9.058  12.911   0.960  1.00 53.32           H  
ATOM   2239  C   PRO A 140       7.379  13.297   2.237  1.00 53.32           C  
ATOM   2240  CB  PRO A 140       8.760  15.033   1.005  1.00 53.32           C  
ATOM   2241  HB2 PRO A 140       8.020  15.715   1.425  1.00 53.32           H  
ATOM   2242  HB3 PRO A 140       9.696  15.100   1.559  1.00 53.32           H  
ATOM   2243  O   PRO A 140       7.811  12.519   3.089  1.00 53.32           O  
ATOM   2244  CG  PRO A 140       8.954  15.359  -0.473  1.00 53.32           C  
ATOM   2245  HG2 PRO A 140       8.891  16.431  -0.663  1.00 53.32           H  
ATOM   2246  HG3 PRO A 140       9.914  14.969  -0.809  1.00 53.32           H  
ATOM   2247  CD  PRO A 140       7.828  14.597  -1.163  1.00 53.32           C  
ATOM   2248  HD2 PRO A 140       8.178  14.261  -2.139  1.00 53.32           H  
ATOM   2249  HD3 PRO A 140       6.959  15.246  -1.275  1.00 53.32           H  
ATOM   2250  N   ALA A 141       6.141  13.802   2.302  1.00 50.06           N  
ATOM   2251  H   ALA A 141       5.844  14.422   1.562  1.00 50.06           H  
ATOM   2252  CA  ALA A 141       5.223  13.602   3.431  1.00 50.06           C  
ATOM   2253  HA  ALA A 141       5.751  13.857   4.350  1.00 50.06           H  
ATOM   2254  C   ALA A 141       4.711  12.152   3.598  1.00 50.06           C  
ATOM   2255  CB  ALA A 141       4.060  14.588   3.263  1.00 50.06           C  
ATOM   2256  HB1 ALA A 141       4.441  15.608   3.212  1.00 50.06           H  
ATOM   2257  HB2 ALA A 141       3.390  14.512   4.119  1.00 50.06           H  
ATOM   2258  HB3 ALA A 141       3.503  14.364   2.353  1.00 50.06           H  
ATOM   2259  O   ALA A 141       4.026  11.834   4.567  1.00 50.06           O  
ATOM   2260  N   ARG A 142       5.015  11.256   2.652  1.00 61.27           N  
ATOM   2261  H   ARG A 142       5.586  11.577   1.883  1.00 61.27           H  
ATOM   2262  CA  ARG A 142       4.497   9.880   2.591  1.00 61.27           C  
ATOM   2263  HA  ARG A 142       3.743   9.744   3.367  1.00 61.27           H  
ATOM   2264  C   ARG A 142       5.555   8.819   2.869  1.00 61.27           C  
ATOM   2265  CB  ARG A 142       3.828   9.652   1.230  1.00 61.27           C  
ATOM   2266  HB2 ARG A 142       3.477   8.622   1.170  1.00 61.27           H  
ATOM   2267  HB3 ARG A 142       4.563   9.801   0.439  1.00 61.27           H  
ATOM   2268  O   ARG A 142       5.196   7.653   3.032  1.00 61.27           O  
ATOM   2269  CG  ARG A 142       2.633  10.589   1.001  1.00 61.27           C  
ATOM   2270  HG2 ARG A 142       1.877  10.414   1.767  1.00 61.27           H  
ATOM   2271  HG3 ARG A 142       2.961  11.626   1.068  1.00 61.27           H  
ATOM   2272  CD  ARG A 142       2.023  10.330  -0.381  1.00 61.27           C  
ATOM   2273  HD2 ARG A 142       2.646   9.621  -0.926  1.00 61.27           H  
ATOM   2274  HD3 ARG A 142       1.042   9.870  -0.260  1.00 61.27           H  
ATOM   2275  NE  ARG A 142       1.939  11.569  -1.171  1.00 61.27           N  
ATOM   2276  HE  ARG A 142       2.784  11.922  -1.597  1.00 61.27           H  
ATOM   2277  NH1 ARG A 142      -0.288  12.015  -0.881  1.00 61.27           N  
ATOM   2278 HH11 ARG A 142      -0.379  11.192  -0.303  1.00 61.27           H  
ATOM   2279 HH12 ARG A 142      -1.074  12.639  -0.989  1.00 61.27           H  
ATOM   2280  NH2 ARG A 142       1.041  13.432  -2.037  1.00 61.27           N  
ATOM   2281 HH21 ARG A 142       0.359  14.175  -2.094  1.00 61.27           H  
ATOM   2282 HH22 ARG A 142       1.972  13.675  -2.342  1.00 61.27           H  
ATOM   2283  CZ  ARG A 142       0.887  12.335  -1.355  1.00 61.27           C  
ATOM   2284  N   ARG A 143       6.836   9.197   2.974  1.00 66.17           N  
ATOM   2285  H   ARG A 143       7.045  10.174   2.828  1.00 66.17           H  
ATOM   2286  CA  ARG A 143       7.944   8.244   3.152  1.00 66.17           C  
ATOM   2287  HA  ARG A 143       7.919   7.538   2.322  1.00 66.17           H  
ATOM   2288  C   ARG A 143       7.802   7.404   4.418  1.00 66.17           C  
ATOM   2289  CB  ARG A 143       9.285   8.991   3.116  1.00 66.17           C  
ATOM   2290  HB2 ARG A 143       9.320   9.615   2.223  1.00 66.17           H  
ATOM   2291  HB3 ARG A 143       9.364   9.639   3.990  1.00 66.17           H  
ATOM   2292  O   ARG A 143       7.957   6.190   4.360  1.00 66.17           O  
ATOM   2293  CG  ARG A 143      10.466   8.004   3.080  1.00 66.17           C  
ATOM   2294  HG2 ARG A 143      10.360   7.356   2.210  1.00 66.17           H  
ATOM   2295  HG3 ARG A 143      10.465   7.376   3.971  1.00 66.17           H  
ATOM   2296  CD  ARG A 143      11.814   8.725   2.987  1.00 66.17           C  
ATOM   2297  HD2 ARG A 143      11.782   9.433   2.159  1.00 66.17           H  
ATOM   2298  HD3 ARG A 143      12.583   7.980   2.778  1.00 66.17           H  
ATOM   2299  NE  ARG A 143      12.152   9.424   4.242  1.00 66.17           N  
ATOM   2300  HE  ARG A 143      11.483   9.364   4.996  1.00 66.17           H  
ATOM   2301  NH1 ARG A 143      14.166  10.302   3.566  1.00 66.17           N  
ATOM   2302 HH11 ARG A 143      14.024   9.923   2.640  1.00 66.17           H  
ATOM   2303 HH12 ARG A 143      14.981  10.868   3.755  1.00 66.17           H  
ATOM   2304  NH2 ARG A 143      13.428  10.692   5.636  1.00 66.17           N  
ATOM   2305 HH21 ARG A 143      14.237  11.276   5.793  1.00 66.17           H  
ATOM   2306 HH22 ARG A 143      12.710  10.647   6.346  1.00 66.17           H  
ATOM   2307  CZ  ARG A 143      13.244  10.131   4.474  1.00 66.17           C  
ATOM   2308  N   GLU A 144       7.480   8.027   5.549  1.00 65.18           N  
ATOM   2309  H   GLU A 144       7.366   9.030   5.546  1.00 65.18           H  
ATOM   2310  CA  GLU A 144       7.325   7.296   6.814  1.00 65.18           C  
ATOM   2311  HA  GLU A 144       8.229   6.722   7.018  1.00 65.18           H  
ATOM   2312  C   GLU A 144       6.172   6.295   6.756  1.00 65.18           C  
ATOM   2313  CB  GLU A 144       7.093   8.266   7.974  1.00 65.18           C  
ATOM   2314  HB2 GLU A 144       6.854   7.680   8.861  1.00 65.18           H  
ATOM   2315  HB3 GLU A 144       6.250   8.917   7.743  1.00 65.18           H  
ATOM   2316  O   GLU A 144       6.318   5.152   7.184  1.00 65.18           O  
ATOM   2317  CG  GLU A 144       8.342   9.106   8.263  1.00 65.18           C  
ATOM   2318  HG2 GLU A 144       8.521   9.779   7.425  1.00 65.18           H  
ATOM   2319  HG3 GLU A 144       9.198   8.437   8.343  1.00 65.18           H  
ATOM   2320  CD  GLU A 144       8.220   9.921   9.557  1.00 65.18           C  
ATOM   2321  OE1 GLU A 144       9.288  10.394  10.003  1.00 65.18           O  
ATOM   2322  OE2 GLU A 144       7.094  10.027  10.092  1.00 65.18           O  
ATOM   2323  N   VAL A 145       5.046   6.694   6.159  1.00 72.31           N  
ATOM   2324  H   VAL A 145       4.998   7.641   5.811  1.00 72.31           H  
ATOM   2325  CA  VAL A 145       3.882   5.816   5.993  1.00 72.31           C  
ATOM   2326  HA  VAL A 145       3.654   5.371   6.962  1.00 72.31           H  
ATOM   2327  C   VAL A 145       4.202   4.661   5.042  1.00 72.31           C  
ATOM   2328  CB  VAL A 145       2.648   6.617   5.538  1.00 72.31           C  
ATOM   2329  HB  VAL A 145       2.838   7.070   4.565  1.00 72.31           H  
ATOM   2330  O   VAL A 145       3.800   3.528   5.307  1.00 72.31           O  
ATOM   2331  CG1 VAL A 145       1.411   5.717   5.436  1.00 72.31           C  
ATOM   2332 HG11 VAL A 145       1.249   5.210   6.387  1.00 72.31           H  
ATOM   2333 HG12 VAL A 145       1.546   4.972   4.651  1.00 72.31           H  
ATOM   2334 HG13 VAL A 145       0.530   6.308   5.189  1.00 72.31           H  
ATOM   2335  CG2 VAL A 145       2.335   7.731   6.548  1.00 72.31           C  
ATOM   2336 HG21 VAL A 145       3.113   8.494   6.526  1.00 72.31           H  
ATOM   2337 HG22 VAL A 145       2.272   7.318   7.554  1.00 72.31           H  
ATOM   2338 HG23 VAL A 145       1.386   8.211   6.309  1.00 72.31           H  
ATOM   2339  N   PHE A 146       4.973   4.914   3.980  1.00 82.48           N  
ATOM   2340  H   PHE A 146       5.258   5.868   3.808  1.00 82.48           H  
ATOM   2341  CA  PHE A 146       5.448   3.882   3.060  1.00 82.48           C  
ATOM   2342  HA  PHE A 146       4.585   3.365   2.639  1.00 82.48           H  
ATOM   2343  C   PHE A 146       6.301   2.833   3.786  1.00 82.48           C  
ATOM   2344  CB  PHE A 146       6.229   4.530   1.906  1.00 82.48           C  
ATOM   2345  HB2 PHE A 146       7.135   4.999   2.291  1.00 82.48           H  
ATOM   2346  HB3 PHE A 146       5.623   5.318   1.458  1.00 82.48           H  
ATOM   2347  O   PHE A 146       6.003   1.642   3.711  1.00 82.48           O  
ATOM   2348  CG  PHE A 146       6.628   3.548   0.825  1.00 82.48           C  
ATOM   2349  CD1 PHE A 146       7.730   2.697   1.018  1.00 82.48           C  
ATOM   2350  HD1 PHE A 146       8.333   2.767   1.911  1.00 82.48           H  
ATOM   2351  CD2 PHE A 146       5.893   3.467  -0.372  1.00 82.48           C  
ATOM   2352  HD2 PHE A 146       5.084   4.159  -0.556  1.00 82.48           H  
ATOM   2353  CE1 PHE A 146       8.050   1.738   0.048  1.00 82.48           C  
ATOM   2354  HE1 PHE A 146       8.881   1.072   0.229  1.00 82.48           H  
ATOM   2355  CE2 PHE A 146       6.228   2.519  -1.352  1.00 82.48           C  
ATOM   2356  HE2 PHE A 146       5.675   2.471  -2.279  1.00 82.48           H  
ATOM   2357  CZ  PHE A 146       7.306   1.646  -1.139  1.00 82.48           C  
ATOM   2358  HZ  PHE A 146       7.569   0.920  -1.895  1.00 82.48           H  
ATOM   2359  N   GLU A 147       7.326   3.257   4.532  1.00 73.76           N  
ATOM   2360  H   GLU A 147       7.533   4.246   4.556  1.00 73.76           H  
ATOM   2361  CA  GLU A 147       8.206   2.336   5.267  1.00 73.76           C  
ATOM   2362  HA  GLU A 147       8.591   1.582   4.579  1.00 73.76           H  
ATOM   2363  C   GLU A 147       7.457   1.581   6.371  1.00 73.76           C  
ATOM   2364  CB  GLU A 147       9.393   3.096   5.881  1.00 73.76           C  
ATOM   2365  HB2 GLU A 147       9.017   3.925   6.481  1.00 73.76           H  
ATOM   2366  HB3 GLU A 147       9.930   2.423   6.550  1.00 73.76           H  
ATOM   2367  O   GLU A 147       7.698   0.390   6.606  1.00 73.76           O  
ATOM   2368  CG  GLU A 147      10.390   3.640   4.848  1.00 73.76           C  
ATOM   2369  HG2 GLU A 147       9.901   4.424   4.269  1.00 73.76           H  
ATOM   2370  HG3 GLU A 147      11.220   4.101   5.382  1.00 73.76           H  
ATOM   2371  CD  GLU A 147      10.941   2.571   3.887  1.00 73.76           C  
ATOM   2372  OE1 GLU A 147      11.175   2.933   2.714  1.00 73.76           O  
ATOM   2373  OE2 GLU A 147      11.107   1.393   4.290  1.00 73.76           O  
ATOM   2374  N   HIS A 148       6.495   2.242   7.017  1.00 71.98           N  
ATOM   2375  H   HIS A 148       6.367   3.225   6.822  1.00 71.98           H  
ATOM   2376  CA  HIS A 148       5.642   1.612   8.015  1.00 71.98           C  
ATOM   2377  HA  HIS A 148       6.285   1.160   8.771  1.00 71.98           H  
ATOM   2378  C   HIS A 148       4.795   0.489   7.400  1.00 71.98           C  
ATOM   2379  CB  HIS A 148       4.778   2.683   8.689  1.00 71.98           C  
ATOM   2380  HB2 HIS A 148       3.991   3.014   8.010  1.00 71.98           H  
ATOM   2381  HB3 HIS A 148       5.402   3.544   8.929  1.00 71.98           H  
ATOM   2382  O   HIS A 148       4.783  -0.632   7.910  1.00 71.98           O  
ATOM   2383  CG  HIS A 148       4.176   2.210   9.980  1.00 71.98           C  
ATOM   2384  CD2 HIS A 148       2.848   2.134  10.297  1.00 71.98           C  
ATOM   2385  HD2 HIS A 148       2.024   2.390   9.647  1.00 71.98           H  
ATOM   2386  ND1 HIS A 148       4.885   1.846  11.100  1.00 71.98           N  
ATOM   2387  HD1 HIS A 148       5.891   1.829  11.187  1.00 71.98           H  
ATOM   2388  CE1 HIS A 148       4.007   1.552  12.071  1.00 71.98           C  
ATOM   2389  HE1 HIS A 148       4.268   1.236  13.070  1.00 71.98           H  
ATOM   2390  NE2 HIS A 148       2.751   1.727  11.632  1.00 71.98           N  
ATOM   2391  N   LEU A 149       4.154   0.748   6.257  1.00 80.53           N  
ATOM   2392  H   LEU A 149       4.223   1.680   5.873  1.00 80.53           H  
ATOM   2393  CA  LEU A 149       3.383  -0.252   5.515  1.00 80.53           C  
ATOM   2394  HA  LEU A 149       2.656  -0.714   6.183  1.00 80.53           H  
ATOM   2395  C   LEU A 149       4.257  -1.379   4.964  1.00 80.53           C  
ATOM   2396  CB  LEU A 149       2.659   0.438   4.357  1.00 80.53           C  
ATOM   2397  HB2 LEU A 149       3.361   1.099   3.850  1.00 80.53           H  
ATOM   2398  HB3 LEU A 149       2.350  -0.324   3.641  1.00 80.53           H  
ATOM   2399  O   LEU A 149       3.885  -2.547   5.063  1.00 80.53           O  
ATOM   2400  CG  LEU A 149       1.415   1.233   4.776  1.00 80.53           C  
ATOM   2401  HG  LEU A 149       1.630   1.867   5.636  1.00 80.53           H  
ATOM   2402  CD1 LEU A 149       1.018   2.115   3.596  1.00 80.53           C  
ATOM   2403 HD11 LEU A 149       1.032   1.527   2.678  1.00 80.53           H  
ATOM   2404 HD12 LEU A 149       1.753   2.913   3.491  1.00 80.53           H  
ATOM   2405 HD13 LEU A 149       0.037   2.561   3.758  1.00 80.53           H  
ATOM   2406  CD2 LEU A 149       0.259   0.289   5.125  1.00 80.53           C  
ATOM   2407 HD21 LEU A 149       0.087  -0.403   4.301  1.00 80.53           H  
ATOM   2408 HD22 LEU A 149       0.491  -0.271   6.031  1.00 80.53           H  
ATOM   2409 HD23 LEU A 149      -0.652   0.865   5.291  1.00 80.53           H  
ATOM   2410  N   LYS A 150       5.439  -1.054   4.436  1.00 77.36           N  
ATOM   2411  H   LYS A 150       5.662  -0.074   4.342  1.00 77.36           H  
ATOM   2412  CA  LYS A 150       6.416  -2.043   3.971  1.00 77.36           C  
ATOM   2413  HA  LYS A 150       5.969  -2.672   3.201  1.00 77.36           H  
ATOM   2414  C   LYS A 150       6.810  -2.987   5.092  1.00 77.36           C  
ATOM   2415  CB  LYS A 150       7.610  -1.290   3.378  1.00 77.36           C  
ATOM   2416  HB2 LYS A 150       7.253  -0.632   2.585  1.00 77.36           H  
ATOM   2417  HB3 LYS A 150       8.057  -0.671   4.156  1.00 77.36           H  
ATOM   2418  O   LYS A 150       6.808  -4.202   4.897  1.00 77.36           O  
ATOM   2419  CG  LYS A 150       8.681  -2.221   2.798  1.00 77.36           C  
ATOM   2420  HG2 LYS A 150       9.065  -2.868   3.587  1.00 77.36           H  
ATOM   2421  HG3 LYS A 150       8.260  -2.831   1.998  1.00 77.36           H  
ATOM   2422  CD  LYS A 150       9.820  -1.355   2.254  1.00 77.36           C  
ATOM   2423  HD2 LYS A 150       9.511  -0.883   1.321  1.00 77.36           H  
ATOM   2424  HD3 LYS A 150      10.029  -0.571   2.981  1.00 77.36           H  
ATOM   2425  CE  LYS A 150      11.097  -2.162   2.037  1.00 77.36           C  
ATOM   2426  HE2 LYS A 150      11.188  -2.869   2.862  1.00 77.36           H  
ATOM   2427  HE3 LYS A 150      11.035  -2.720   1.102  1.00 77.36           H  
ATOM   2428  NZ  LYS A 150      12.264  -1.249   2.050  1.00 77.36           N  
ATOM   2429  HZ1 LYS A 150      13.082  -1.662   2.473  1.00 77.36           H  
ATOM   2430  HZ2 LYS A 150      12.532  -0.945   1.125  1.00 77.36           H  
ATOM   2431  HZ3 LYS A 150      12.057  -0.397   2.551  1.00 77.36           H  
ATOM   2432  N   THR A 151       7.056  -2.457   6.284  1.00 71.26           N  
ATOM   2433  H   THR A 151       7.063  -1.450   6.365  1.00 71.26           H  
ATOM   2434  CA  THR A 151       7.347  -3.276   7.463  1.00 71.26           C  
ATOM   2435  HA  THR A 151       8.170  -3.948   7.217  1.00 71.26           H  
ATOM   2436  C   THR A 151       6.149  -4.137   7.865  1.00 71.26           C  
ATOM   2437  CB  THR A 151       7.788  -2.399   8.635  1.00 71.26           C  
ATOM   2438  HB  THR A 151       6.970  -1.765   8.975  1.00 71.26           H  
ATOM   2439  O   THR A 151       6.308  -5.327   8.144  1.00 71.26           O  
ATOM   2440  CG2 THR A 151       8.275  -3.270   9.788  1.00 71.26           C  
ATOM   2441 HG21 THR A 151       8.805  -4.145   9.413  1.00 71.26           H  
ATOM   2442 HG22 THR A 151       8.973  -2.682  10.384  1.00 71.26           H  
ATOM   2443 HG23 THR A 151       7.432  -3.582  10.405  1.00 71.26           H  
ATOM   2444  OG1 THR A 151       8.872  -1.583   8.252  1.00 71.26           O  
ATOM   2445  HG1 THR A 151       8.545  -0.876   7.691  1.00 71.26           H  
ATOM   2446  N   ALA A 152       4.942  -3.571   7.824  1.00 71.28           N  
ATOM   2447  H   ALA A 152       4.879  -2.588   7.605  1.00 71.28           H  
ATOM   2448  CA  ALA A 152       3.702  -4.277   8.133  1.00 71.28           C  
ATOM   2449  HA  ALA A 152       3.756  -4.652   9.156  1.00 71.28           H  
ATOM   2450  C   ALA A 152       3.430  -5.459   7.201  1.00 71.28           C  
ATOM   2451  CB  ALA A 152       2.550  -3.284   8.020  1.00 71.28           C  
ATOM   2452  HB1 ALA A 152       1.695  -3.651   8.589  1.00 71.28           H  
ATOM   2453  HB2 ALA A 152       2.881  -2.316   8.394  1.00 71.28           H  
ATOM   2454  HB3 ALA A 152       2.252  -3.153   6.980  1.00 71.28           H  
ATOM   2455  O   ALA A 152       2.977  -6.504   7.655  1.00 71.28           O  
ATOM   2456  N   PHE A 153       3.681  -5.287   5.901  1.00 72.17           N  
ATOM   2457  H   PHE A 153       3.968  -4.371   5.586  1.00 72.17           H  
ATOM   2458  CA  PHE A 153       3.419  -6.315   4.891  1.00 72.17           C  
ATOM   2459  HA  PHE A 153       2.520  -6.871   5.160  1.00 72.17           H  
ATOM   2460  C   PHE A 153       4.549  -7.340   4.825  1.00 72.17           C  
ATOM   2461  CB  PHE A 153       3.186  -5.653   3.526  1.00 72.17           C  
ATOM   2462  HB2 PHE A 153       3.125  -6.442   2.776  1.00 72.17           H  
ATOM   2463  HB3 PHE A 153       4.056  -5.042   3.283  1.00 72.17           H  
ATOM   2464  O   PHE A 153       4.308  -8.494   4.480  1.00 72.17           O  
ATOM   2465  CG  PHE A 153       1.941  -4.791   3.376  1.00 72.17           C  
ATOM   2466  CD1 PHE A 153       1.049  -4.552   4.443  1.00 72.17           C  
ATOM   2467  HD1 PHE A 153       1.198  -5.001   5.414  1.00 72.17           H  
ATOM   2468  CD2 PHE A 153       1.681  -4.202   2.127  1.00 72.17           C  
ATOM   2469  HD2 PHE A 153       2.343  -4.397   1.296  1.00 72.17           H  
ATOM   2470  CE1 PHE A 153      -0.040  -3.689   4.273  1.00 72.17           C  
ATOM   2471  HE1 PHE A 153      -0.670  -3.467   5.122  1.00 72.17           H  
ATOM   2472  CE2 PHE A 153       0.581  -3.346   1.952  1.00 72.17           C  
ATOM   2473  HE2 PHE A 153       0.416  -2.882   0.991  1.00 72.17           H  
ATOM   2474  CZ  PHE A 153      -0.276  -3.080   3.031  1.00 72.17           C  
ATOM   2475  HZ  PHE A 153      -1.099  -2.390   2.913  1.00 72.17           H  
ATOM   2476  N   SER A 154       5.768  -6.934   5.192  1.00 61.50           N  
ATOM   2477  H   SER A 154       5.904  -5.956   5.405  1.00 61.50           H  
ATOM   2478  CA  SER A 154       6.920  -7.834   5.274  1.00 61.50           C  
ATOM   2479  HA  SER A 154       6.940  -8.471   4.390  1.00 61.50           H  
ATOM   2480  C   SER A 154       6.860  -8.737   6.498  1.00 61.50           C  
ATOM   2481  CB  SER A 154       8.233  -7.055   5.331  1.00 61.50           C  
ATOM   2482  HB2 SER A 154       9.064  -7.759   5.358  1.00 61.50           H  
ATOM   2483  HB3 SER A 154       8.262  -6.443   6.233  1.00 61.50           H  
ATOM   2484  O   SER A 154       7.279  -9.891   6.413  1.00 61.50           O  
ATOM   2485  OG  SER A 154       8.371  -6.227   4.199  1.00 61.50           O  
ATOM   2486  HG  SER A 154       7.753  -5.499   4.299  1.00 61.50           H  
ATOM   2487  N   CYS A 155       6.358  -8.245   7.642  1.00 55.52           N  
ATOM   2488  H   CYS A 155       6.033  -7.289   7.681  1.00 55.52           H  
ATOM   2489  CA  CYS A 155       6.163  -9.114   8.795  1.00 55.52           C  
ATOM   2490  HA  CYS A 155       7.045  -9.750   8.859  1.00 55.52           H  
ATOM   2491  C   CYS A 155       4.975 -10.029   8.460  1.00 55.52           C  
ATOM   2492  CB  CYS A 155       6.125  -8.346  10.144  1.00 55.52           C  
ATOM   2493  HB2 CYS A 155       5.119  -7.967  10.321  1.00 55.52           H  
ATOM   2494  HB3 CYS A 155       6.808  -7.498  10.077  1.00 55.52           H  
ATOM   2495  O   CYS A 155       3.810  -9.649   8.560  1.00 55.52           O  
ATOM   2496  SG  CYS A 155       6.677  -9.421  11.538  1.00 55.52           S  
ATOM   2497  N   THR A 156       5.288 -11.235   7.978  1.00 48.83           N  
ATOM   2498  H   THR A 156       6.258 -11.422   7.767  1.00 48.83           H  
ATOM   2499  CA  THR A 156       4.321 -12.297   7.719  1.00 48.83           C  
ATOM   2500  HA  THR A 156       3.527 -11.915   7.077  1.00 48.83           H  
ATOM   2501  C   THR A 156       3.712 -12.698   9.054  1.00 48.83           C  
ATOM   2502  CB  THR A 156       4.970 -13.516   7.034  1.00 48.83           C  
ATOM   2503  HB  THR A 156       4.241 -14.326   7.003  1.00 48.83           H  
ATOM   2504  O   THR A 156       4.156 -13.657   9.683  1.00 48.83           O  
ATOM   2505  CG2 THR A 156       5.416 -13.229   5.603  1.00 48.83           C  
ATOM   2506 HG21 THR A 156       6.127 -12.404   5.594  1.00 48.83           H  
ATOM   2507 HG22 THR A 156       4.555 -12.958   4.992  1.00 48.83           H  
ATOM   2508 HG23 THR A 156       5.903 -14.110   5.183  1.00 48.83           H  
ATOM   2509  OG1 THR A 156       6.101 -13.957   7.744  1.00 48.83           O  
ATOM   2510  HG1 THR A 156       5.811 -14.093   8.649  1.00 48.83           H  
ATOM   2511  N   LYS A 157       2.717 -11.945   9.525  1.00 44.22           N  
ATOM   2512  H   LYS A 157       2.519 -11.071   9.060  1.00 44.22           H  
ATOM   2513  CA  LYS A 157       1.837 -12.418  10.580  1.00 44.22           C  
ATOM   2514  HA  LYS A 157       2.418 -12.700  11.458  1.00 44.22           H  
ATOM   2515  C   LYS A 157       1.173 -13.667  10.025  1.00 44.22           C  
ATOM   2516  CB  LYS A 157       0.804 -11.347  10.971  1.00 44.22           C  
ATOM   2517  HB2 LYS A 157       0.408 -10.876  10.071  1.00 44.22           H  
ATOM   2518  HB3 LYS A 157      -0.023 -11.839  11.482  1.00 44.22           H  
ATOM   2519  O   LYS A 157       0.236 -13.583   9.233  1.00 44.22           O  
ATOM   2520  CG  LYS A 157       1.373 -10.275  11.915  1.00 44.22           C  
ATOM   2521  HG2 LYS A 157       1.712 -10.748  12.836  1.00 44.22           H  
ATOM   2522  HG3 LYS A 157       2.213  -9.769  11.438  1.00 44.22           H  
ATOM   2523  CD  LYS A 157       0.273  -9.256  12.236  1.00 44.22           C  
ATOM   2524  HD2 LYS A 157      -0.017  -8.783  11.297  1.00 44.22           H  
ATOM   2525  HD3 LYS A 157      -0.593  -9.774  12.648  1.00 44.22           H  
ATOM   2526  CE  LYS A 157       0.729  -8.160  13.201  1.00 44.22           C  
ATOM   2527  HE2 LYS A 157       1.559  -7.625  12.738  1.00 44.22           H  
ATOM   2528  HE3 LYS A 157       1.088  -8.606  14.128  1.00 44.22           H  
ATOM   2529  NZ  LYS A 157      -0.383  -7.218  13.470  1.00 44.22           N  
ATOM   2530  HZ1 LYS A 157      -0.859  -7.005  12.605  1.00 44.22           H  
ATOM   2531  HZ2 LYS A 157      -0.039  -6.338  13.826  1.00 44.22           H  
ATOM   2532  HZ3 LYS A 157      -1.059  -7.598  14.117  1.00 44.22           H  
ATOM   2533  N   ASP A 158       1.641 -14.834  10.445  1.00 39.61           N  
ATOM   2534  H   ASP A 158       2.499 -14.847  10.977  1.00 39.61           H  
ATOM   2535  CA  ASP A 158       0.726 -15.955  10.577  1.00 39.61           C  
ATOM   2536  HA  ASP A 158       0.175 -16.106   9.649  1.00 39.61           H  
ATOM   2537  C   ASP A 158      -0.261 -15.513  11.661  1.00 39.61           C  
ATOM   2538  CB  ASP A 158       1.473 -17.254  10.922  1.00 39.61           C  
ATOM   2539  HB2 ASP A 158       0.758 -17.952  11.357  1.00 39.61           H  
ATOM   2540  HB3 ASP A 158       2.235 -17.048  11.674  1.00 39.61           H  
ATOM   2541  O   ASP A 158      -0.003 -15.675  12.849  1.00 39.61           O  
ATOM   2542  CG  ASP A 158       2.115 -17.955   9.711  1.00 39.61           C  
ATOM   2543  OD1 ASP A 158       1.820 -17.591   8.542  1.00 39.61           O  
ATOM   2544  OD2 ASP A 158       2.900 -18.895   9.960  1.00 39.61           O  
ATOM   2545  N   THR A 159      -1.353 -14.863  11.243  1.00 41.56           N  
ATOM   2546  H   THR A 159      -1.441 -14.724  10.247  1.00 41.56           H  
ATOM   2547  CA  THR A 159      -2.346 -14.167  12.087  1.00 41.56           C  
ATOM   2548  HA  THR A 159      -1.944 -13.204  12.402  1.00 41.56           H  
ATOM   2549  C   THR A 159      -2.735 -14.931  13.350  1.00 41.56           C  
ATOM   2550  CB  THR A 159      -3.641 -13.934  11.291  1.00 41.56           C  
ATOM   2551  HB  THR A 159      -4.445 -13.666  11.977  1.00 41.56           H  
ATOM   2552  O   THR A 159      -3.014 -14.321  14.377  1.00 41.56           O  
ATOM   2553  CG2 THR A 159      -3.505 -12.818  10.259  1.00 41.56           C  
ATOM   2554 HG21 THR A 159      -2.717 -13.053   9.545  1.00 41.56           H  
ATOM   2555 HG22 THR A 159      -3.258 -11.882  10.761  1.00 41.56           H  
ATOM   2556 HG23 THR A 159      -4.448 -12.685   9.728  1.00 41.56           H  
ATOM   2557  OG1 THR A 159      -3.996 -15.109  10.590  1.00 41.56           O  
ATOM   2558  HG1 THR A 159      -4.783 -14.909  10.078  1.00 41.56           H  
ATOM   2559  N   SER A 160      -2.732 -16.264  13.280  1.00 41.89           N  
ATOM   2560  H   SER A 160      -2.547 -16.657  12.368  1.00 41.89           H  
ATOM   2561  CA  SER A 160      -3.041 -17.168  14.391  1.00 41.89           C  
ATOM   2562  HA  SER A 160      -4.076 -17.004  14.690  1.00 41.89           H  
ATOM   2563  C   SER A 160      -2.173 -16.979  15.639  1.00 41.89           C  
ATOM   2564  CB  SER A 160      -2.904 -18.615  13.910  1.00 41.89           C  
ATOM   2565  HB2 SER A 160      -3.540 -18.767  13.038  1.00 41.89           H  
ATOM   2566  HB3 SER A 160      -3.239 -19.287  14.700  1.00 41.89           H  
ATOM   2567  O   SER A 160      -2.647 -17.203  16.751  1.00 41.89           O  
ATOM   2568  OG  SER A 160      -1.563 -18.932  13.572  1.00 41.89           O  
ATOM   2569  HG  SER A 160      -1.211 -18.267  12.975  1.00 41.89           H  
ATOM   2570  N   LYS A 161      -0.914 -16.567  15.486  1.00 39.42           N  
ATOM   2571  H   LYS A 161      -0.591 -16.342  14.556  1.00 39.42           H  
ATOM   2572  CA  LYS A 161      -0.029 -16.251  16.599  1.00 39.42           C  
ATOM   2573  HA  LYS A 161      -0.585 -16.246  17.537  1.00 39.42           H  
ATOM   2574  C   LYS A 161       0.461 -14.843  16.345  1.00 39.42           C  
ATOM   2575  CB  LYS A 161       1.100 -17.292  16.709  1.00 39.42           C  
ATOM   2576  HB2 LYS A 161       1.833 -16.939  17.434  1.00 39.42           H  
ATOM   2577  HB3 LYS A 161       1.592 -17.403  15.743  1.00 39.42           H  
ATOM   2578  O   LYS A 161       1.177 -14.608  15.374  1.00 39.42           O  
ATOM   2579  CG  LYS A 161       0.546 -18.651  17.175  1.00 39.42           C  
ATOM   2580  HG2 LYS A 161       0.025 -18.514  18.123  1.00 39.42           H  
ATOM   2581  HG3 LYS A 161      -0.165 -19.024  16.438  1.00 39.42           H  
ATOM   2582  CD  LYS A 161       1.653 -19.695  17.361  1.00 39.42           C  
ATOM   2583  HD2 LYS A 161       2.163 -19.844  16.410  1.00 39.42           H  
ATOM   2584  HD3 LYS A 161       2.367 -19.330  18.100  1.00 39.42           H  
ATOM   2585  CE  LYS A 161       1.031 -21.013  17.838  1.00 39.42           C  
ATOM   2586  HE2 LYS A 161       0.309 -21.342  17.090  1.00 39.42           H  
ATOM   2587  HE3 LYS A 161       0.483 -20.822  18.761  1.00 39.42           H  
ATOM   2588  NZ  LYS A 161       2.059 -22.059  18.058  1.00 39.42           N  
ATOM   2589  HZ1 LYS A 161       2.560 -22.245  17.201  1.00 39.42           H  
ATOM   2590  HZ2 LYS A 161       1.626 -22.915  18.376  1.00 39.42           H  
ATOM   2591  HZ3 LYS A 161       2.719 -21.757  18.761  1.00 39.42           H  
ATOM   2592  N   GLY A 162       0.050 -13.903  17.203  1.00 42.25           N  
ATOM   2593  H   GLY A 162      -0.584 -14.173  17.941  1.00 42.25           H  
ATOM   2594  CA  GLY A 162       0.628 -12.560  17.220  1.00 42.25           C  
ATOM   2595  HA2 GLY A 162       0.217 -11.981  16.393  1.00 42.25           H  
ATOM   2596  HA3 GLY A 162       0.403 -12.061  18.162  1.00 42.25           H  
ATOM   2597  C   GLY A 162       2.141 -12.669  17.062  1.00 42.25           C  
ATOM   2598  O   GLY A 162       2.726 -13.667  17.482  1.00 42.25           O  
ATOM   2599  N   CYS A 163       2.757 -11.705  16.387  1.00 45.61           N  
ATOM   2600  H   CYS A 163       2.217 -10.915  16.065  1.00 45.61           H  
ATOM   2601  CA  CYS A 163       4.154 -11.797  15.993  1.00 45.61           C  
ATOM   2602  HA  CYS A 163       4.308 -12.802  15.600  1.00 45.61           H  
ATOM   2603  C   CYS A 163       5.085 -11.660  17.212  1.00 45.61           C  
ATOM   2604  CB  CYS A 163       4.397 -10.785  14.863  1.00 45.61           C  
ATOM   2605  HB2 CYS A 163       3.457 -10.341  14.536  1.00 45.61           H  
ATOM   2606  HB3 CYS A 163       5.045  -9.971  15.188  1.00 45.61           H  
ATOM   2607  O   CYS A 163       5.855 -10.719  17.312  1.00 45.61           O  
ATOM   2608  SG  CYS A 163       5.100 -11.677  13.454  1.00 45.61           S  
ATOM   2609  HG  CYS A 163       6.227 -12.100  14.033  1.00 45.61           H  
ATOM   2610  N   SER A 164       5.014 -12.596  18.155  1.00 44.70           N  
ATOM   2611  H   SER A 164       4.351 -13.347  18.024  1.00 44.70           H  
ATOM   2612  CA  SER A 164       5.802 -12.648  19.381  1.00 44.70           C  
ATOM   2613  HA  SER A 164       5.618 -11.752  19.974  1.00 44.70           H  
ATOM   2614  C   SER A 164       7.289 -12.709  19.066  1.00 44.70           C  
ATOM   2615  CB  SER A 164       5.384 -13.884  20.187  1.00 44.70           C  
ATOM   2616  HB2 SER A 164       5.970 -13.936  21.106  1.00 44.70           H  
ATOM   2617  HB3 SER A 164       4.331 -13.792  20.451  1.00 44.70           H  
ATOM   2618  O   SER A 164       8.094 -12.149  19.794  1.00 44.70           O  
ATOM   2619  OG  SER A 164       5.571 -15.076  19.435  1.00 44.70           O  
ATOM   2620  HG  SER A 164       6.464 -15.390  19.595  1.00 44.70           H  
ATOM   2621  N   ASN A 165       7.638 -13.351  17.945  1.00 45.58           N  
ATOM   2622  H   ASN A 165       6.904 -13.840  17.453  1.00 45.58           H  
ATOM   2623  CA  ASN A 165       9.005 -13.436  17.441  1.00 45.58           C  
ATOM   2624  HA  ASN A 165       9.696 -13.332  18.277  1.00 45.58           H  
ATOM   2625  C   ASN A 165       9.365 -12.315  16.454  1.00 45.58           C  
ATOM   2626  CB  ASN A 165       9.231 -14.818  16.802  1.00 45.58           C  
ATOM   2627  HB2 ASN A 165      10.179 -14.802  16.265  1.00 45.58           H  
ATOM   2628  HB3 ASN A 165       8.442 -15.034  16.082  1.00 45.58           H  
ATOM   2629  O   ASN A 165      10.514 -12.251  16.021  1.00 45.58           O  
ATOM   2630  CG  ASN A 165       9.316 -15.954  17.803  1.00 45.58           C  
ATOM   2631  ND2 ASN A 165       9.689 -17.127  17.352  1.00 45.58           N  
ATOM   2632 HD21 ASN A 165       9.811 -17.842  18.055  1.00 45.58           H  
ATOM   2633 HD22 ASN A 165      10.005 -17.233  16.398  1.00 45.58           H  
ATOM   2634  OD1 ASN A 165       9.029 -15.832  18.979  1.00 45.58           O  
ATOM   2635  N   CYS A 166       8.433 -11.436  16.060  1.00 46.80           N  
ATOM   2636  H   CYS A 166       7.556 -11.415  16.562  1.00 46.80           H  
ATOM   2637  CA  CYS A 166       8.818 -10.222  15.336  1.00 46.80           C  
ATOM   2638  HA  CYS A 166       9.598 -10.463  14.614  1.00 46.80           H  
ATOM   2639  C   CYS A 166       9.403  -9.297  16.403  1.00 46.80           C  
ATOM   2640  CB  CYS A 166       7.624  -9.638  14.545  1.00 46.80           C  
ATOM   2641  HB2 CYS A 166       7.134 -10.528  14.150  1.00 46.80           H  
ATOM   2642  HB3 CYS A 166       6.952  -9.147  15.250  1.00 46.80           H  
ATOM   2643  O   CYS A 166       8.713  -8.451  16.954  1.00 46.80           O  
ATOM   2644  SG  CYS A 166       7.817  -8.545  13.068  1.00 46.80           S  
ATOM   2645  N   ASN A 167      10.706  -9.438  16.666  1.00 46.80           N  
ATOM   2646  H   ASN A 167      11.169 -10.269  16.326  1.00 46.80           H  
ATOM   2647  CA  ASN A 167      11.495  -8.439  17.399  1.00 46.80           C  
ATOM   2648  HA  ASN A 167      11.097  -8.338  18.409  1.00 46.80           H  
ATOM   2649  C   ASN A 167      11.411  -7.046  16.746  1.00 46.80           C  
ATOM   2650  CB  ASN A 167      12.960  -8.909  17.463  1.00 46.80           C  
ATOM   2651  HB2 ASN A 167      13.596  -8.062  17.719  1.00 46.80           H  
ATOM   2652  HB3 ASN A 167      13.276  -9.283  16.489  1.00 46.80           H  
ATOM   2653  O   ASN A 167      11.872  -6.050  17.302  1.00 46.80           O  
ATOM   2654  CG  ASN A 167      13.213  -9.968  18.519  1.00 46.80           C  
ATOM   2655  ND2 ASN A 167      14.371 -10.583  18.499  1.00 46.80           N  
ATOM   2656 HD21 ASN A 167      14.514 -11.268  19.228  1.00 46.80           H  
ATOM   2657 HD22 ASN A 167      15.073 -10.362  17.808  1.00 46.80           H  
ATOM   2658  OD1 ASN A 167      12.403 -10.242  19.382  1.00 46.80           O  
ATOM   2659  N   ASN A 168      10.816  -6.968  15.555  1.00 45.92           N  
ATOM   2660  H   ASN A 168      10.458  -7.826  15.161  1.00 45.92           H  
ATOM   2661  CA  ASN A 168      10.395  -5.736  14.931  1.00 45.92           C  
ATOM   2662  HA  ASN A 168      11.239  -5.047  14.964  1.00 45.92           H  
ATOM   2663  C   ASN A 168       9.262  -5.098  15.749  1.00 45.92           C  
ATOM   2664  CB  ASN A 168      10.029  -6.037  13.459  1.00 45.92           C  
ATOM   2665  HB2 ASN A 168      10.101  -7.108  13.268  1.00 45.92           H  
ATOM   2666  HB3 ASN A 168       9.011  -5.715  13.239  1.00 45.92           H  
ATOM   2667  O   ASN A 168       8.079  -5.336  15.514  1.00 45.92           O  
ATOM   2668  CG  ASN A 168      10.937  -5.363  12.453  1.00 45.92           C  
ATOM   2669  ND2 ASN A 168      10.838  -5.739  11.201  1.00 45.92           N  
ATOM   2670 HD21 ASN A 168      10.170  -6.444  10.922  1.00 45.92           H  
ATOM   2671 HD22 ASN A 168      11.465  -5.287  10.551  1.00 45.92           H  
ATOM   2672  OD1 ASN A 168      11.741  -4.501  12.760  1.00 45.92           O  
ATOM   2673  N   LYS A 169       9.649  -4.205  16.666  1.00 46.74           N  
ATOM   2674  H   LYS A 169      10.635  -4.198  16.889  1.00 46.74           H  
ATOM   2675  CA  LYS A 169       8.766  -3.246  17.363  1.00 46.74           C  
ATOM   2676  HA  LYS A 169       8.105  -3.780  18.046  1.00 46.74           H  
ATOM   2677  C   LYS A 169       7.858  -2.444  16.415  1.00 46.74           C  
ATOM   2678  CB  LYS A 169       9.635  -2.246  18.145  1.00 46.74           C  
ATOM   2679  HB2 LYS A 169       8.987  -1.456  18.524  1.00 46.74           H  
ATOM   2680  HB3 LYS A 169      10.355  -1.790  17.466  1.00 46.74           H  
ATOM   2681  O   LYS A 169       6.894  -1.828  16.843  1.00 46.74           O  
ATOM   2682  CG  LYS A 169      10.375  -2.859  19.341  1.00 46.74           C  
ATOM   2683  HG2 LYS A 169      11.062  -3.632  18.999  1.00 46.74           H  
ATOM   2684  HG3 LYS A 169       9.649  -3.302  20.023  1.00 46.74           H  
ATOM   2685  CD  LYS A 169      11.162  -1.761  20.073  1.00 46.74           C  
ATOM   2686  HD2 LYS A 169      10.478  -0.961  20.356  1.00 46.74           H  
ATOM   2687  HD3 LYS A 169      11.918  -1.358  19.400  1.00 46.74           H  
ATOM   2688  CE  LYS A 169      11.834  -2.319  21.332  1.00 46.74           C  
ATOM   2689  HE2 LYS A 169      12.491  -3.138  21.041  1.00 46.74           H  
ATOM   2690  HE3 LYS A 169      11.061  -2.727  21.983  1.00 46.74           H  
ATOM   2691  NZ  LYS A 169      12.605  -1.269  22.046  1.00 46.74           N  
ATOM   2692  HZ1 LYS A 169      13.037  -1.648  22.877  1.00 46.74           H  
ATOM   2693  HZ2 LYS A 169      12.000  -0.509  22.322  1.00 46.74           H  
ATOM   2694  HZ3 LYS A 169      13.334  -0.896  21.454  1.00 46.74           H  
ATOM   2695  N   SER A 170       8.205  -2.421  15.134  1.00 47.75           N  
ATOM   2696  H   SER A 170       9.029  -2.943  14.872  1.00 47.75           H  
ATOM   2697  CA  SER A 170       7.522  -1.766  14.021  1.00 47.75           C  
ATOM   2698  HA  SER A 170       7.079  -0.830  14.363  1.00 47.75           H  
ATOM   2699  C   SER A 170       6.408  -2.603  13.388  1.00 47.75           C  
ATOM   2700  CB  SER A 170       8.584  -1.463  12.963  1.00 47.75           C  
ATOM   2701  HB2 SER A 170       9.224  -0.657  13.321  1.00 47.75           H  
ATOM   2702  HB3 SER A 170       8.117  -1.157  12.027  1.00 47.75           H  
ATOM   2703  O   SER A 170       5.727  -2.119  12.484  1.00 47.75           O  
ATOM   2704  OG  SER A 170       9.370  -2.631  12.775  1.00 47.75           O  
ATOM   2705  HG  SER A 170      10.114  -2.434  12.201  1.00 47.75           H  
ATOM   2706  N   CYS A 171       6.213  -3.851  13.819  1.00 54.22           N  
ATOM   2707  H   CYS A 171       6.792  -4.208  14.566  1.00 54.22           H  
ATOM   2708  CA  CYS A 171       5.089  -4.656  13.371  1.00 54.22           C  
ATOM   2709  HA  CYS A 171       5.138  -4.748  12.286  1.00 54.22           H  
ATOM   2710  C   CYS A 171       3.803  -3.927  13.766  1.00 54.22           C  
ATOM   2711  CB  CYS A 171       5.210  -6.048  14.005  1.00 54.22           C  
ATOM   2712  HB2 CYS A 171       4.820  -6.037  15.023  1.00 54.22           H  
ATOM   2713  HB3 CYS A 171       6.263  -6.325  14.049  1.00 54.22           H  
ATOM   2714  O   CYS A 171       3.580  -3.693  14.951  1.00 54.22           O  
ATOM   2715  SG  CYS A 171       4.347  -7.270  12.986  1.00 54.22           S  
ATOM   2716  HG  CYS A 171       5.196  -8.277  13.205  1.00 54.22           H  
ATOM   2717  N   ILE A 172       2.983  -3.525  12.787  1.00 53.53           N  
ATOM   2718  H   ILE A 172       3.280  -3.648  11.830  1.00 53.53           H  
ATOM   2719  CA  ILE A 172       1.765  -2.755  13.058  1.00 53.53           C  
ATOM   2720  HA  ILE A 172       2.052  -1.819  13.537  1.00 53.53           H  
ATOM   2721  C   ILE A 172       0.913  -3.548  14.049  1.00 53.53           C  
ATOM   2722  CB  ILE A 172       1.003  -2.413  11.752  1.00 53.53           C  
ATOM   2723  HB  ILE A 172       0.813  -3.331  11.195  1.00 53.53           H  
ATOM   2724  O   ILE A 172       0.337  -4.581  13.693  1.00 53.53           O  
ATOM   2725  CG1 ILE A 172       1.872  -1.480  10.888  1.00 53.53           C  
ATOM   2726 HG12 ILE A 172       2.750  -2.029  10.551  1.00 53.53           H  
ATOM   2727 HG13 ILE A 172       2.236  -0.678  11.531  1.00 53.53           H  
ATOM   2728  CG2 ILE A 172      -0.351  -1.752  12.064  1.00 53.53           C  
ATOM   2729 HG21 ILE A 172      -0.964  -2.432  12.655  1.00 53.53           H  
ATOM   2730 HG22 ILE A 172      -0.907  -1.552  11.148  1.00 53.53           H  
ATOM   2731 HG23 ILE A 172      -0.201  -0.818  12.607  1.00 53.53           H  
ATOM   2732  CD1 ILE A 172       1.167  -0.847   9.675  1.00 53.53           C  
ATOM   2733 HD11 ILE A 172       0.462  -0.085  10.008  1.00 53.53           H  
ATOM   2734 HD12 ILE A 172       1.904  -0.358   9.037  1.00 53.53           H  
ATOM   2735 HD13 ILE A 172       0.630  -1.605   9.104  1.00 53.53           H  
ATOM   2736  N   GLU A 173       0.844  -3.080  15.299  1.00 52.78           N  
ATOM   2737  H   GLU A 173       1.507  -2.371  15.578  1.00 52.78           H  
ATOM   2738  CA  GLU A 173       0.071  -3.746  16.354  1.00 52.78           C  
ATOM   2739  HA  GLU A 173       0.450  -4.757  16.506  1.00 52.78           H  
ATOM   2740  C   GLU A 173      -1.399  -3.853  15.947  1.00 52.78           C  
ATOM   2741  CB  GLU A 173       0.181  -2.980  17.682  1.00 52.78           C  
ATOM   2742  HB2 GLU A 173      -0.060  -1.931  17.514  1.00 52.78           H  
ATOM   2743  HB3 GLU A 173      -0.557  -3.396  18.368  1.00 52.78           H  
ATOM   2744  O   GLU A 173      -2.072  -4.831  16.265  1.00 52.78           O  
ATOM   2745  CG  GLU A 173       1.564  -3.099  18.344  1.00 52.78           C  
ATOM   2746  HG2 GLU A 173       2.292  -2.557  17.740  1.00 52.78           H  
ATOM   2747  HG3 GLU A 173       1.848  -4.151  18.359  1.00 52.78           H  
ATOM   2748  CD  GLU A 173       1.569  -2.547  19.782  1.00 52.78           C  
ATOM   2749  OE1 GLU A 173       2.398  -3.032  20.582  1.00 52.78           O  
ATOM   2750  OE2 GLU A 173       0.717  -1.675  20.081  1.00 52.78           O  
ATOM   2751  N   ASN A 174      -1.871  -2.885  15.159  1.00 55.91           N  
ATOM   2752  H   ASN A 174      -1.229  -2.152  14.892  1.00 55.91           H  
ATOM   2753  CA  ASN A 174      -3.273  -2.714  14.846  1.00 55.91           C  
ATOM   2754  HA  ASN A 174      -3.823  -3.551  15.278  1.00 55.91           H  
ATOM   2755  C   ASN A 174      -3.533  -2.748  13.327  1.00 55.91           C  
ATOM   2756  CB  ASN A 174      -3.706  -1.433  15.579  1.00 55.91           C  
ATOM   2757  HB2 ASN A 174      -3.134  -1.332  16.502  1.00 55.91           H  
ATOM   2758  HB3 ASN A 174      -3.511  -0.551  14.969  1.00 55.91           H  
ATOM   2759  O   ASN A 174      -3.510  -1.718  12.653  1.00 55.91           O  
ATOM   2760  CG  ASN A 174      -5.154  -1.479  15.997  1.00 55.91           C  
ATOM   2761  ND2 ASN A 174      -5.617  -0.472  16.695  1.00 55.91           N  
ATOM   2762 HD21 ASN A 174      -6.597  -0.542  16.927  1.00 55.91           H  
ATOM   2763 HD22 ASN A 174      -5.013   0.288  16.971  1.00 55.91           H  
ATOM   2764  OD1 ASN A 174      -5.876  -2.423  15.741  1.00 55.91           O  
ATOM   2765  N   GLU A 175      -3.754  -3.948  12.773  1.00 64.00           N  
ATOM   2766  H   GLU A 175      -3.777  -4.753  13.382  1.00 64.00           H  
ATOM   2767  CA  GLU A 175      -3.995  -4.151  11.329  1.00 64.00           C  
ATOM   2768  HA  GLU A 175      -3.119  -3.821  10.769  1.00 64.00           H  
ATOM   2769  C   GLU A 175      -5.187  -3.356  10.785  1.00 64.00           C  
ATOM   2770  CB  GLU A 175      -4.268  -5.626  11.012  1.00 64.00           C  
ATOM   2771  HB2 GLU A 175      -4.695  -5.660  10.009  1.00 64.00           H  
ATOM   2772  HB3 GLU A 175      -5.004  -6.028  11.709  1.00 64.00           H  
ATOM   2773  O   GLU A 175      -5.228  -3.054   9.592  1.00 64.00           O  
ATOM   2774  CG  GLU A 175      -3.011  -6.500  11.020  1.00 64.00           C  
ATOM   2775  HG2 GLU A 175      -2.219  -5.985  10.476  1.00 64.00           H  
ATOM   2776  HG3 GLU A 175      -2.681  -6.631  12.050  1.00 64.00           H  
ATOM   2777  CD  GLU A 175      -3.246  -7.868  10.364  1.00 64.00           C  
ATOM   2778  OE1 GLU A 175      -2.337  -8.710  10.495  1.00 64.00           O  
ATOM   2779  OE2 GLU A 175      -4.266  -8.043   9.657  1.00 64.00           O  
ATOM   2780  N   GLU A 176      -6.129  -2.981  11.652  1.00 61.75           N  
ATOM   2781  H   GLU A 176      -6.043  -3.274  12.615  1.00 61.75           H  
ATOM   2782  CA  GLU A 176      -7.279  -2.139  11.314  1.00 61.75           C  
ATOM   2783  HA  GLU A 176      -7.857  -2.617  10.524  1.00 61.75           H  
ATOM   2784  C   GLU A 176      -6.858  -0.755  10.787  1.00 61.75           C  
ATOM   2785  CB  GLU A 176      -8.181  -1.992  12.553  1.00 61.75           C  
ATOM   2786  HB2 GLU A 176      -7.596  -1.569  13.369  1.00 61.75           H  
ATOM   2787  HB3 GLU A 176      -8.988  -1.301  12.311  1.00 61.75           H  
ATOM   2788  O   GLU A 176      -7.617  -0.116  10.065  1.00 61.75           O  
ATOM   2789  CG  GLU A 176      -8.803  -3.331  13.000  1.00 61.75           C  
ATOM   2790  HG2 GLU A 176      -8.002  -4.026  13.254  1.00 61.75           H  
ATOM   2791  HG3 GLU A 176      -9.353  -3.752  12.159  1.00 61.75           H  
ATOM   2792  CD  GLU A 176      -9.749  -3.210  14.212  1.00 61.75           C  
ATOM   2793  OE1 GLU A 176     -10.329  -4.252  14.602  1.00 61.75           O  
ATOM   2794  OE2 GLU A 176      -9.874  -2.099  14.776  1.00 61.75           O  
ATOM   2795  N   LEU A 177      -5.629  -0.304  11.077  1.00 63.44           N  
ATOM   2796  H   LEU A 177      -5.038  -0.884  11.656  1.00 63.44           H  
ATOM   2797  CA  LEU A 177      -5.087   0.966  10.584  1.00 63.44           C  
ATOM   2798  HA  LEU A 177      -5.882   1.712  10.588  1.00 63.44           H  
ATOM   2799  C   LEU A 177      -4.556   0.892   9.147  1.00 63.44           C  
ATOM   2800  CB  LEU A 177      -3.957   1.451  11.509  1.00 63.44           C  
ATOM   2801  HB2 LEU A 177      -3.622   2.423  11.146  1.00 63.44           H  
ATOM   2802  HB3 LEU A 177      -3.119   0.759  11.420  1.00 63.44           H  
ATOM   2803  O   LEU A 177      -4.416   1.929   8.500  1.00 63.44           O  
ATOM   2804  CG  LEU A 177      -4.313   1.584  12.995  1.00 63.44           C  
ATOM   2805  HG  LEU A 177      -4.537   0.601  13.409  1.00 63.44           H  
ATOM   2806  CD1 LEU A 177      -3.153   2.199  13.776  1.00 63.44           C  
ATOM   2807 HD11 LEU A 177      -3.385   2.237  14.840  1.00 63.44           H  
ATOM   2808 HD12 LEU A 177      -2.268   1.578  13.641  1.00 63.44           H  
ATOM   2809 HD13 LEU A 177      -2.932   3.199  13.400  1.00 63.44           H  
ATOM   2810  CD2 LEU A 177      -5.511   2.472  13.222  1.00 63.44           C  
ATOM   2811 HD21 LEU A 177      -6.379   1.956  12.811  1.00 63.44           H  
ATOM   2812 HD22 LEU A 177      -5.356   3.431  12.728  1.00 63.44           H  
ATOM   2813 HD23 LEU A 177      -5.687   2.598  14.290  1.00 63.44           H  
ATOM   2814  N   ILE A 178      -4.250  -0.306   8.635  1.00 75.81           N  
ATOM   2815  H   ILE A 178      -4.473  -1.126   9.181  1.00 75.81           H  
ATOM   2816  CA  ILE A 178      -3.618  -0.485   7.317  1.00 75.81           C  
ATOM   2817  HA  ILE A 178      -2.650   0.016   7.343  1.00 75.81           H  
ATOM   2818  C   ILE A 178      -4.412   0.207   6.195  1.00 75.81           C  
ATOM   2819  CB  ILE A 178      -3.353  -1.983   7.025  1.00 75.81           C  
ATOM   2820  HB  ILE A 178      -4.245  -2.563   7.264  1.00 75.81           H  
ATOM   2821  O   ILE A 178      -3.791   0.938   5.422  1.00 75.81           O  
ATOM   2822  CG1 ILE A 178      -2.205  -2.495   7.923  1.00 75.81           C  
ATOM   2823 HG12 ILE A 178      -2.390  -2.191   8.953  1.00 75.81           H  
ATOM   2824 HG13 ILE A 178      -1.268  -2.041   7.603  1.00 75.81           H  
ATOM   2825  CG2 ILE A 178      -3.043  -2.224   5.535  1.00 75.81           C  
ATOM   2826 HG21 ILE A 178      -3.892  -1.946   4.910  1.00 75.81           H  
ATOM   2827 HG22 ILE A 178      -2.858  -3.282   5.352  1.00 75.81           H  
ATOM   2828 HG23 ILE A 178      -2.176  -1.636   5.235  1.00 75.81           H  
ATOM   2829  CD1 ILE A 178      -2.044  -4.022   7.922  1.00 75.81           C  
ATOM   2830 HD11 ILE A 178      -1.743  -4.387   6.940  1.00 75.81           H  
ATOM   2831 HD12 ILE A 178      -1.274  -4.299   8.642  1.00 75.81           H  
ATOM   2832 HD13 ILE A 178      -2.983  -4.493   8.212  1.00 75.81           H  
ATOM   2833  N   PRO A 179      -5.750   0.056   6.092  1.00 76.76           N  
ATOM   2834  CA  PRO A 179      -6.528   0.731   5.054  1.00 76.76           C  
ATOM   2835  HA  PRO A 179      -6.185   0.392   4.076  1.00 76.76           H  
ATOM   2836  C   PRO A 179      -6.424   2.260   5.111  1.00 76.76           C  
ATOM   2837  CB  PRO A 179      -7.971   0.267   5.268  1.00 76.76           C  
ATOM   2838  HB2 PRO A 179      -8.473   0.942   5.961  1.00 76.76           H  
ATOM   2839  HB3 PRO A 179      -8.522   0.194   4.331  1.00 76.76           H  
ATOM   2840  O   PRO A 179      -6.396   2.905   4.069  1.00 76.76           O  
ATOM   2841  CG  PRO A 179      -7.822  -1.086   5.951  1.00 76.76           C  
ATOM   2842  HG2 PRO A 179      -7.584  -1.852   5.213  1.00 76.76           H  
ATOM   2843  HG3 PRO A 179      -8.710  -1.353   6.524  1.00 76.76           H  
ATOM   2844  CD  PRO A 179      -6.620  -0.835   6.850  1.00 76.76           C  
ATOM   2845  HD2 PRO A 179      -6.150  -1.785   7.104  1.00 76.76           H  
ATOM   2846  HD3 PRO A 179      -6.948  -0.323   7.755  1.00 76.76           H  
ATOM   2847  N   TYR A 180      -6.306   2.845   6.308  1.00 70.09           N  
ATOM   2848  H   TYR A 180      -6.275   2.261   7.131  1.00 70.09           H  
ATOM   2849  CA  TYR A 180      -6.170   4.293   6.491  1.00 70.09           C  
ATOM   2850  HA  TYR A 180      -6.903   4.798   5.861  1.00 70.09           H  
ATOM   2851  C   TYR A 180      -4.787   4.792   6.077  1.00 70.09           C  
ATOM   2852  CB  TYR A 180      -6.451   4.670   7.950  1.00 70.09           C  
ATOM   2853  HB2 TYR A 180      -5.751   4.156   8.607  1.00 70.09           H  
ATOM   2854  HB3 TYR A 180      -6.278   5.740   8.071  1.00 70.09           H  
ATOM   2855  O   TYR A 180      -4.678   5.815   5.403  1.00 70.09           O  
ATOM   2856  CG  TYR A 180      -7.865   4.361   8.387  1.00 70.09           C  
ATOM   2857  CD1 TYR A 180      -8.876   5.328   8.227  1.00 70.09           C  
ATOM   2858  HD1 TYR A 180      -8.636   6.295   7.810  1.00 70.09           H  
ATOM   2859  CD2 TYR A 180      -8.180   3.092   8.907  1.00 70.09           C  
ATOM   2860  HD2 TYR A 180      -7.419   2.333   9.010  1.00 70.09           H  
ATOM   2861  CE1 TYR A 180     -10.199   5.038   8.610  1.00 70.09           C  
ATOM   2862  HE1 TYR A 180     -10.973   5.782   8.492  1.00 70.09           H  
ATOM   2863  CE2 TYR A 180      -9.506   2.792   9.259  1.00 70.09           C  
ATOM   2864  HE2 TYR A 180      -9.770   1.806   9.613  1.00 70.09           H  
ATOM   2865  OH  TYR A 180     -11.777   3.466   9.525  1.00 70.09           O  
ATOM   2866  HH  TYR A 180     -12.404   4.173   9.354  1.00 70.09           H  
ATOM   2867  CZ  TYR A 180     -10.512   3.767   9.138  1.00 70.09           C  
ATOM   2868  N   PHE A 181      -3.731   4.053   6.427  1.00 74.26           N  
ATOM   2869  H   PHE A 181      -3.876   3.241   7.009  1.00 74.26           H  
ATOM   2870  CA  PHE A 181      -2.377   4.357   5.963  1.00 74.26           C  
ATOM   2871  HA  PHE A 181      -2.139   5.392   6.208  1.00 74.26           H  
ATOM   2872  C   PHE A 181      -2.262   4.237   4.444  1.00 74.26           C  
ATOM   2873  CB  PHE A 181      -1.376   3.424   6.652  1.00 74.26           C  
ATOM   2874  HB2 PHE A 181      -1.720   2.397   6.523  1.00 74.26           H  
ATOM   2875  HB3 PHE A 181      -0.412   3.513   6.152  1.00 74.26           H  
ATOM   2876  O   PHE A 181      -1.687   5.114   3.804  1.00 74.26           O  
ATOM   2877  CG  PHE A 181      -1.154   3.687   8.127  1.00 74.26           C  
ATOM   2878  CD1 PHE A 181      -0.895   4.993   8.590  1.00 74.26           C  
ATOM   2879  HD1 PHE A 181      -0.862   5.825   7.902  1.00 74.26           H  
ATOM   2880  CD2 PHE A 181      -1.142   2.612   9.036  1.00 74.26           C  
ATOM   2881  HD2 PHE A 181      -1.316   1.605   8.687  1.00 74.26           H  
ATOM   2882  CE1 PHE A 181      -0.647   5.223   9.953  1.00 74.26           C  
ATOM   2883  HE1 PHE A 181      -0.432   6.223  10.301  1.00 74.26           H  
ATOM   2884  CE2 PHE A 181      -0.876   2.841  10.397  1.00 74.26           C  
ATOM   2885  HE2 PHE A 181      -0.829   2.012  11.087  1.00 74.26           H  
ATOM   2886  CZ  PHE A 181      -0.634   4.147  10.856  1.00 74.26           C  
ATOM   2887  HZ  PHE A 181      -0.404   4.319  11.897  1.00 74.26           H  
ATOM   2888  N   LEU A 182      -2.859   3.195   3.857  1.00 81.35           N  
ATOM   2889  H   LEU A 182      -3.298   2.498   4.441  1.00 81.35           H  
ATOM   2890  CA  LEU A 182      -2.941   3.048   2.407  1.00 81.35           C  
ATOM   2891  HA  LEU A 182      -1.936   3.087   1.986  1.00 81.35           H  
ATOM   2892  C   LEU A 182      -3.714   4.205   1.767  1.00 81.35           C  
ATOM   2893  CB  LEU A 182      -3.604   1.706   2.057  1.00 81.35           C  
ATOM   2894  HB2 LEU A 182      -3.890   1.747   1.006  1.00 81.35           H  
ATOM   2895  HB3 LEU A 182      -4.511   1.593   2.650  1.00 81.35           H  
ATOM   2896  O   LEU A 182      -3.265   4.743   0.760  1.00 81.35           O  
ATOM   2897  CG  LEU A 182      -2.736   0.454   2.232  1.00 81.35           C  
ATOM   2898  HG  LEU A 182      -2.402   0.355   3.265  1.00 81.35           H  
ATOM   2899  CD1 LEU A 182      -3.573  -0.773   1.858  1.00 81.35           C  
ATOM   2900 HD11 LEU A 182      -3.906  -0.694   0.823  1.00 81.35           H  
ATOM   2901 HD12 LEU A 182      -4.445  -0.832   2.509  1.00 81.35           H  
ATOM   2902 HD13 LEU A 182      -2.981  -1.681   1.973  1.00 81.35           H  
ATOM   2903  CD2 LEU A 182      -1.518   0.522   1.315  1.00 81.35           C  
ATOM   2904 HD21 LEU A 182      -1.819   0.878   0.330  1.00 81.35           H  
ATOM   2905 HD22 LEU A 182      -0.810   1.250   1.710  1.00 81.35           H  
ATOM   2906 HD23 LEU A 182      -1.026  -0.447   1.244  1.00 81.35           H  
ATOM   2907  N   LEU A 183      -4.836   4.626   2.360  1.00 75.37           N  
ATOM   2908  H   LEU A 183      -5.188   4.112   3.155  1.00 75.37           H  
ATOM   2909  CA  LEU A 183      -5.640   5.730   1.841  1.00 75.37           C  
ATOM   2910  HA  LEU A 183      -5.880   5.519   0.799  1.00 75.37           H  
ATOM   2911  C   LEU A 183      -4.837   7.027   1.850  1.00 75.37           C  
ATOM   2912  CB  LEU A 183      -6.946   5.844   2.647  1.00 75.37           C  
ATOM   2913  HB2 LEU A 183      -6.699   6.097   3.678  1.00 75.37           H  
ATOM   2914  HB3 LEU A 183      -7.449   4.877   2.649  1.00 75.37           H  
ATOM   2915  O   LEU A 183      -4.784   7.709   0.831  1.00 75.37           O  
ATOM   2916  CG  LEU A 183      -7.926   6.899   2.100  1.00 75.37           C  
ATOM   2917  HG  LEU A 183      -7.417   7.857   1.992  1.00 75.37           H  
ATOM   2918  CD1 LEU A 183      -8.509   6.484   0.748  1.00 75.37           C  
ATOM   2919 HD11 LEU A 183      -9.035   5.534   0.838  1.00 75.37           H  
ATOM   2920 HD12 LEU A 183      -9.206   7.246   0.397  1.00 75.37           H  
ATOM   2921 HD13 LEU A 183      -7.712   6.385   0.011  1.00 75.37           H  
ATOM   2922  CD2 LEU A 183      -9.084   7.084   3.079  1.00 75.37           C  
ATOM   2923 HD21 LEU A 183      -8.701   7.418   4.044  1.00 75.37           H  
ATOM   2924 HD22 LEU A 183      -9.619   6.143   3.209  1.00 75.37           H  
ATOM   2925 HD23 LEU A 183      -9.773   7.836   2.696  1.00 75.37           H  
ATOM   2926  N   PHE A 184      -4.155   7.327   2.959  1.00 71.38           N  
ATOM   2927  H   PHE A 184      -4.252   6.719   3.760  1.00 71.38           H  
ATOM   2928  CA  PHE A 184      -3.258   8.475   3.061  1.00 71.38           C  
ATOM   2929  HA  PHE A 184      -3.831   9.391   2.918  1.00 71.38           H  
ATOM   2930  C   PHE A 184      -2.170   8.439   1.987  1.00 71.38           C  
ATOM   2931  CB  PHE A 184      -2.624   8.517   4.454  1.00 71.38           C  
ATOM   2932  HB2 PHE A 184      -2.133   7.567   4.663  1.00 71.38           H  
ATOM   2933  HB3 PHE A 184      -3.409   8.654   5.198  1.00 71.38           H  
ATOM   2934  O   PHE A 184      -1.961   9.429   1.286  1.00 71.38           O  
ATOM   2935  CG  PHE A 184      -1.611   9.637   4.590  1.00 71.38           C  
ATOM   2936  CD1 PHE A 184      -0.235   9.374   4.446  1.00 71.38           C  
ATOM   2937  HD1 PHE A 184       0.108   8.370   4.246  1.00 71.38           H  
ATOM   2938  CD2 PHE A 184      -2.051  10.955   4.806  1.00 71.38           C  
ATOM   2939  HD2 PHE A 184      -3.105  11.169   4.898  1.00 71.38           H  
ATOM   2940  CE1 PHE A 184       0.698  10.419   4.562  1.00 71.38           C  
ATOM   2941  HE1 PHE A 184       1.757  10.223   4.481  1.00 71.38           H  
ATOM   2942  CE2 PHE A 184      -1.117  12.002   4.907  1.00 71.38           C  
ATOM   2943  HE2 PHE A 184      -1.452  13.013   5.084  1.00 71.38           H  
ATOM   2944  CZ  PHE A 184       0.258  11.732   4.795  1.00 71.38           C  
ATOM   2945  HZ  PHE A 184       0.978  12.531   4.891  1.00 71.38           H  
ATOM   2946  N   LEU A 185      -1.516   7.294   1.803  1.00 75.99           N  
ATOM   2947  H   LEU A 185      -1.724   6.507   2.401  1.00 75.99           H  
ATOM   2948  CA  LEU A 185      -0.476   7.154   0.794  1.00 75.99           C  
ATOM   2949  HA  LEU A 185       0.284   7.910   0.990  1.00 75.99           H  
ATOM   2950  C   LEU A 185      -1.029   7.387  -0.623  1.00 75.99           C  
ATOM   2951  CB  LEU A 185       0.145   5.759   0.928  1.00 75.99           C  
ATOM   2952  HB2 LEU A 185       0.079   5.401   1.955  1.00 75.99           H  
ATOM   2953  HB3 LEU A 185      -0.415   5.062   0.305  1.00 75.99           H  
ATOM   2954  O   LEU A 185      -0.412   8.087  -1.424  1.00 75.99           O  
ATOM   2955  CG  LEU A 185       1.620   5.798   0.517  1.00 75.99           C  
ATOM   2956  HG  LEU A 185       1.794   6.592  -0.209  1.00 75.99           H  
ATOM   2957  CD1 LEU A 185       2.510   6.026   1.734  1.00 75.99           C  
ATOM   2958 HD11 LEU A 185       3.542   6.153   1.408  1.00 75.99           H  
ATOM   2959 HD12 LEU A 185       2.449   5.174   2.411  1.00 75.99           H  
ATOM   2960 HD13 LEU A 185       2.195   6.927   2.259  1.00 75.99           H  
ATOM   2961  CD2 LEU A 185       1.980   4.481  -0.130  1.00 75.99           C  
ATOM   2962 HD21 LEU A 185       1.802   3.649   0.551  1.00 75.99           H  
ATOM   2963 HD22 LEU A 185       1.360   4.385  -1.022  1.00 75.99           H  
ATOM   2964 HD23 LEU A 185       3.025   4.501  -0.438  1.00 75.99           H  
ATOM   2965  N   LEU A 186      -2.223   6.858  -0.903  1.00 78.09           N  
ATOM   2966  H   LEU A 186      -2.665   6.286  -0.197  1.00 78.09           H  
ATOM   2967  CA  LEU A 186      -2.875   6.962  -2.205  1.00 78.09           C  
ATOM   2968  HA  LEU A 186      -2.093   6.894  -2.960  1.00 78.09           H  
ATOM   2969  C   LEU A 186      -3.554   8.312  -2.459  1.00 78.09           C  
ATOM   2970  CB  LEU A 186      -3.844   5.782  -2.414  1.00 78.09           C  
ATOM   2971  HB2 LEU A 186      -4.553   5.760  -1.587  1.00 78.09           H  
ATOM   2972  HB3 LEU A 186      -4.408   5.954  -3.330  1.00 78.09           H  
ATOM   2973  O   LEU A 186      -3.802   8.622  -3.622  1.00 78.09           O  
ATOM   2974  CG  LEU A 186      -3.155   4.408  -2.529  1.00 78.09           C  
ATOM   2975  HG  LEU A 186      -2.594   4.191  -1.620  1.00 78.09           H  
ATOM   2976  CD1 LEU A 186      -4.200   3.310  -2.725  1.00 78.09           C  
ATOM   2977 HD11 LEU A 186      -4.962   3.391  -1.950  1.00 78.09           H  
ATOM   2978 HD12 LEU A 186      -4.674   3.414  -3.701  1.00 78.09           H  
ATOM   2979 HD13 LEU A 186      -3.725   2.331  -2.660  1.00 78.09           H  
ATOM   2980  CD2 LEU A 186      -2.192   4.328  -3.713  1.00 78.09           C  
ATOM   2981 HD21 LEU A 186      -1.847   3.300  -3.822  1.00 78.09           H  
ATOM   2982 HD22 LEU A 186      -1.322   4.960  -3.535  1.00 78.09           H  
ATOM   2983 HD23 LEU A 186      -2.691   4.640  -4.630  1.00 78.09           H  
ATOM   2984  N   THR A 187      -3.793   9.155  -1.442  1.00 69.69           N  
ATOM   2985  H   THR A 187      -3.666   8.803  -0.503  1.00 69.69           H  
ATOM   2986  CA  THR A 187      -4.420  10.484  -1.632  1.00 69.69           C  
ATOM   2987  HA  THR A 187      -5.441  10.328  -1.979  1.00 69.69           H  
ATOM   2988  C   THR A 187      -3.729  11.350  -2.687  1.00 69.69           C  
ATOM   2989  CB  THR A 187      -4.498  11.346  -0.362  1.00 69.69           C  
ATOM   2990  HB  THR A 187      -4.798  12.345  -0.678  1.00 69.69           H  
ATOM   2991  O   THR A 187      -4.395  12.171  -3.311  1.00 69.69           O  
ATOM   2992  CG2 THR A 187      -5.549  10.913   0.652  1.00 69.69           C  
ATOM   2993 HG21 THR A 187      -5.209  10.037   1.205  1.00 69.69           H  
ATOM   2994 HG22 THR A 187      -6.487  10.690   0.145  1.00 69.69           H  
ATOM   2995 HG23 THR A 187      -5.712  11.724   1.362  1.00 69.69           H  
ATOM   2996  OG1 THR A 187      -3.243  11.472   0.261  1.00 69.69           O  
ATOM   2997  HG1 THR A 187      -2.987  10.646   0.678  1.00 69.69           H  
ATOM   2998  N   ALA A 188      -2.423  11.155  -2.914  1.00 64.14           N  
ATOM   2999  H   ALA A 188      -1.956  10.441  -2.374  1.00 64.14           H  
ATOM   3000  CA  ALA A 188      -1.660  11.813  -3.980  1.00 64.14           C  
ATOM   3001  HA  ALA A 188      -1.609  12.885  -3.787  1.00 64.14           H  
ATOM   3002  C   ALA A 188      -2.291  11.586  -5.355  1.00 64.14           C  
ATOM   3003  CB  ALA A 188      -0.239  11.222  -4.031  1.00 64.14           C  
ATOM   3004  HB1 ALA A 188       0.021  10.702  -3.109  1.00 64.14           H  
ATOM   3005  HB2 ALA A 188      -0.160  10.471  -4.816  1.00 64.14           H  
ATOM   3006  HB3 ALA A 188       0.481  12.009  -4.256  1.00 64.14           H  
ATOM   3007  O   ALA A 188      -2.411  12.506  -6.157  1.00 64.14           O  
ATOM   3008  N   PHE A 189      -2.672  10.334  -5.600  1.00 70.13           N  
ATOM   3009  H   PHE A 189      -2.587   9.657  -4.856  1.00 70.13           H  
ATOM   3010  CA  PHE A 189      -3.181   9.860  -6.873  1.00 70.13           C  
ATOM   3011  HA  PHE A 189      -2.716  10.426  -7.680  1.00 70.13           H  
ATOM   3012  C   PHE A 189      -4.680  10.086  -6.960  1.00 70.13           C  
ATOM   3013  CB  PHE A 189      -2.814   8.386  -7.047  1.00 70.13           C  
ATOM   3014  HB2 PHE A 189      -3.368   7.787  -6.323  1.00 70.13           H  
ATOM   3015  HB3 PHE A 189      -3.119   8.065  -8.043  1.00 70.13           H  
ATOM   3016  O   PHE A 189      -5.133  10.554  -7.994  1.00 70.13           O  
ATOM   3017  CG  PHE A 189      -1.332   8.125  -6.890  1.00 70.13           C  
ATOM   3018  CD1 PHE A 189      -0.440   8.457  -7.925  1.00 70.13           C  
ATOM   3019  HD1 PHE A 189      -0.808   8.899  -8.839  1.00 70.13           H  
ATOM   3020  CD2 PHE A 189      -0.847   7.555  -5.703  1.00 70.13           C  
ATOM   3021  HD2 PHE A 189      -1.538   7.276  -4.921  1.00 70.13           H  
ATOM   3022  CE1 PHE A 189       0.935   8.208  -7.775  1.00 70.13           C  
ATOM   3023  HE1 PHE A 189       1.621   8.446  -8.575  1.00 70.13           H  
ATOM   3024  CE2 PHE A 189       0.522   7.289  -5.559  1.00 70.13           C  
ATOM   3025  HE2 PHE A 189       0.868   6.768  -4.678  1.00 70.13           H  
ATOM   3026  CZ  PHE A 189       1.416   7.627  -6.591  1.00 70.13           C  
ATOM   3027  HZ  PHE A 189       2.470   7.412  -6.499  1.00 70.13           H  
ATOM   3028  N   LEU A 190      -5.409   9.899  -5.848  1.00 63.28           N  
ATOM   3029  H   LEU A 190      -4.920   9.528  -5.046  1.00 63.28           H  
ATOM   3030  CA  LEU A 190      -6.863  10.097  -5.725  1.00 63.28           C  
ATOM   3031  HA  LEU A 190      -7.365   9.446  -6.441  1.00 63.28           H  
ATOM   3032  C   LEU A 190      -7.350  11.525  -6.042  1.00 63.28           C  
ATOM   3033  CB  LEU A 190      -7.317   9.710  -4.303  1.00 63.28           C  
ATOM   3034  HB2 LEU A 190      -8.379   9.935  -4.209  1.00 63.28           H  
ATOM   3035  HB3 LEU A 190      -6.793  10.353  -3.596  1.00 63.28           H  
ATOM   3036  O   LEU A 190      -8.535  11.818  -5.912  1.00 63.28           O  
ATOM   3037  CG  LEU A 190      -7.127   8.241  -3.894  1.00 63.28           C  
ATOM   3038  HG  LEU A 190      -6.071   7.971  -3.923  1.00 63.28           H  
ATOM   3039  CD1 LEU A 190      -7.636   8.031  -2.468  1.00 63.28           C  
ATOM   3040 HD11 LEU A 190      -8.702   8.250  -2.418  1.00 63.28           H  
ATOM   3041 HD12 LEU A 190      -7.094   8.676  -1.776  1.00 63.28           H  
ATOM   3042 HD13 LEU A 190      -7.470   6.992  -2.182  1.00 63.28           H  
ATOM   3043  CD2 LEU A 190      -7.866   7.279  -4.807  1.00 63.28           C  
ATOM   3044 HD21 LEU A 190      -7.839   6.273  -4.388  1.00 63.28           H  
ATOM   3045 HD22 LEU A 190      -7.409   7.283  -5.797  1.00 63.28           H  
ATOM   3046 HD23 LEU A 190      -8.909   7.580  -4.904  1.00 63.28           H  
ATOM   3047  N   ARG A 191      -6.470  12.449  -6.424  1.00 58.21           N  
ATOM   3048  H   ARG A 191      -5.508  12.158  -6.518  1.00 58.21           H  
ATOM   3049  CA  ARG A 191      -6.870  13.737  -7.005  1.00 58.21           C  
ATOM   3050  HA  ARG A 191      -7.764  14.106  -6.503  1.00 58.21           H  
ATOM   3051  C   ARG A 191      -7.259  13.607  -8.482  1.00 58.21           C  
ATOM   3052  CB  ARG A 191      -5.740  14.753  -6.810  1.00 58.21           C  
ATOM   3053  HB2 ARG A 191      -6.005  15.675  -7.328  1.00 58.21           H  
ATOM   3054  HB3 ARG A 191      -4.824  14.363  -7.252  1.00 58.21           H  
ATOM   3055  O   ARG A 191      -8.051  14.413  -8.957  1.00 58.21           O  
ATOM   3056  CG  ARG A 191      -5.505  15.070  -5.325  1.00 58.21           C  
ATOM   3057  HG2 ARG A 191      -6.414  15.492  -4.896  1.00 58.21           H  
ATOM   3058  HG3 ARG A 191      -5.245  14.158  -4.787  1.00 58.21           H  
ATOM   3059  CD  ARG A 191      -4.356  16.071  -5.181  1.00 58.21           C  
ATOM   3060  HD2 ARG A 191      -4.609  16.981  -5.726  1.00 58.21           H  
ATOM   3061  HD3 ARG A 191      -3.467  15.630  -5.632  1.00 58.21           H  
ATOM   3062  NE  ARG A 191      -4.085  16.405  -3.769  1.00 58.21           N  
ATOM   3063  HE  ARG A 191      -4.788  16.140  -3.094  1.00 58.21           H  
ATOM   3064  NH1 ARG A 191      -2.010  17.352  -4.087  1.00 58.21           N  
ATOM   3065 HH11 ARG A 191      -1.131  17.677  -3.711  1.00 58.21           H  
ATOM   3066 HH12 ARG A 191      -2.083  17.194  -5.082  1.00 58.21           H  
ATOM   3067  NH2 ARG A 191      -2.844  17.212  -2.031  1.00 58.21           N  
ATOM   3068 HH21 ARG A 191      -3.582  16.993  -1.378  1.00 58.21           H  
ATOM   3069 HH22 ARG A 191      -2.001  17.668  -1.712  1.00 58.21           H  
ATOM   3070  CZ  ARG A 191      -2.989  16.989  -3.307  1.00 58.21           C  
ATOM   3071  N   LEU A 192      -6.729  12.605  -9.185  1.00 59.92           N  
ATOM   3072  H   LEU A 192      -6.131  11.949  -8.704  1.00 59.92           H  
ATOM   3073  CA  LEU A 192      -6.983  12.348 -10.602  1.00 59.92           C  
ATOM   3074  HA  LEU A 192      -7.219  13.291 -11.095  1.00 59.92           H  
ATOM   3075  C   LEU A 192      -8.159  11.378 -10.768  1.00 59.92           C  
ATOM   3076  CB  LEU A 192      -5.717  11.779 -11.262  1.00 59.92           C  
ATOM   3077  HB2 LEU A 192      -5.440  10.860 -10.746  1.00 59.92           H  
ATOM   3078  HB3 LEU A 192      -5.947  11.521 -12.296  1.00 59.92           H  
ATOM   3079  O   LEU A 192      -8.147  10.319 -10.128  1.00 59.92           O  
ATOM   3080  CG  LEU A 192      -4.513  12.736 -11.253  1.00 59.92           C  
ATOM   3081  HG  LEU A 192      -4.299  13.050 -10.232  1.00 59.92           H  
ATOM   3082  CD1 LEU A 192      -3.283  12.004 -11.785  1.00 59.92           C  
ATOM   3083 HD11 LEU A 192      -2.418  12.667 -11.766  1.00 59.92           H  
ATOM   3084 HD12 LEU A 192      -3.074  11.131 -11.167  1.00 59.92           H  
ATOM   3085 HD13 LEU A 192      -3.462  11.680 -12.810  1.00 59.92           H  
ATOM   3086  CD2 LEU A 192      -4.759  13.978 -12.111  1.00 59.92           C  
ATOM   3087 HD21 LEU A 192      -3.850  14.577 -12.165  1.00 59.92           H  
ATOM   3088 HD22 LEU A 192      -5.048  13.679 -13.118  1.00 59.92           H  
ATOM   3089 HD23 LEU A 192      -5.550  14.591 -11.678  1.00 59.92           H  
ATOM   3090  N   PRO A 193      -9.158  11.679 -11.613  1.00 62.72           N  
ATOM   3091  CA  PRO A 193     -10.282  10.781 -11.835  1.00 62.72           C  
ATOM   3092  HA  PRO A 193     -10.815  10.742 -10.885  1.00 62.72           H  
ATOM   3093  C   PRO A 193      -9.858   9.372 -12.282  1.00 62.72           C  
ATOM   3094  CB  PRO A 193     -11.164  11.465 -12.884  1.00 62.72           C  
ATOM   3095  HB2 PRO A 193     -12.222  11.256 -12.722  1.00 62.72           H  
ATOM   3096  HB3 PRO A 193     -10.866  11.159 -13.886  1.00 62.72           H  
ATOM   3097  O   PRO A 193     -10.352   8.358 -11.797  1.00 62.72           O  
ATOM   3098  CG  PRO A 193     -10.843  12.946 -12.701  1.00 62.72           C  
ATOM   3099  HG2 PRO A 193     -11.013  13.511 -13.617  1.00 62.72           H  
ATOM   3100  HG3 PRO A 193     -11.434  13.352 -11.881  1.00 62.72           H  
ATOM   3101  CD  PRO A 193      -9.368  12.935 -12.313  1.00 62.72           C  
ATOM   3102  HD2 PRO A 193      -8.750  12.961 -13.211  1.00 62.72           H  
ATOM   3103  HD3 PRO A 193      -9.155  13.797 -11.680  1.00 62.72           H  
ATOM   3104  N   GLU A 194      -8.860   9.289 -13.148  1.00 65.34           N  
ATOM   3105  H   GLU A 194      -8.446  10.145 -13.489  1.00 65.34           H  
ATOM   3106  CA  GLU A 194      -8.374   8.039 -13.727  1.00 65.34           C  
ATOM   3107  HA  GLU A 194      -9.216   7.492 -14.150  1.00 65.34           H  
ATOM   3108  C   GLU A 194      -7.720   7.130 -12.665  1.00 65.34           C  
ATOM   3109  CB  GLU A 194      -7.388   8.368 -14.864  1.00 65.34           C  
ATOM   3110  HB2 GLU A 194      -6.483   8.806 -14.443  1.00 65.34           H  
ATOM   3111  HB3 GLU A 194      -7.112   7.426 -15.338  1.00 65.34           H  
ATOM   3112  O   GLU A 194      -7.693   5.906 -12.803  1.00 65.34           O  
ATOM   3113  CG  GLU A 194      -7.920   9.300 -15.973  1.00 65.34           C  
ATOM   3114  HG2 GLU A 194      -8.905   8.946 -16.279  1.00 65.34           H  
ATOM   3115  HG3 GLU A 194      -7.257   9.202 -16.832  1.00 65.34           H  
ATOM   3116  CD  GLU A 194      -7.996  10.793 -15.590  1.00 65.34           C  
ATOM   3117  OE1 GLU A 194      -8.692  11.535 -16.313  1.00 65.34           O  
ATOM   3118  OE2 GLU A 194      -7.434  11.179 -14.535  1.00 65.34           O  
ATOM   3119  N   SER A 195      -7.234   7.712 -11.561  1.00 68.60           N  
ATOM   3120  H   SER A 195      -7.331   8.715 -11.485  1.00 68.60           H  
ATOM   3121  CA  SER A 195      -6.571   6.974 -10.479  1.00 68.60           C  
ATOM   3122  HA  SER A 195      -5.807   6.330 -10.913  1.00 68.60           H  
ATOM   3123  C   SER A 195      -7.507   6.068  -9.684  1.00 68.60           C  
ATOM   3124  CB  SER A 195      -5.874   7.930  -9.521  1.00 68.60           C  
ATOM   3125  HB2 SER A 195      -5.285   8.660 -10.077  1.00 68.60           H  
ATOM   3126  HB3 SER A 195      -5.208   7.355  -8.878  1.00 68.60           H  
ATOM   3127  O   SER A 195      -7.100   4.979  -9.266  1.00 68.60           O  
ATOM   3128  OG  SER A 195      -6.838   8.572  -8.716  1.00 68.60           O  
ATOM   3129  HG  SER A 195      -7.263   9.258  -9.235  1.00 68.60           H  
ATOM   3130  N   TYR A 196      -8.760   6.485  -9.478  1.00 68.04           N  
ATOM   3131  H   TYR A 196      -9.056   7.364  -9.878  1.00 68.04           H  
ATOM   3132  CA  TYR A 196      -9.711   5.662  -8.737  1.00 68.04           C  
ATOM   3133  HA  TYR A 196      -9.254   5.326  -7.807  1.00 68.04           H  
ATOM   3134  C   TYR A 196     -10.085   4.433  -9.541  1.00 68.04           C  
ATOM   3135  CB  TYR A 196     -10.992   6.408  -8.407  1.00 68.04           C  
ATOM   3136  HB2 TYR A 196     -11.789   5.683  -8.247  1.00 68.04           H  
ATOM   3137  HB3 TYR A 196     -11.271   6.972  -9.298  1.00 68.04           H  
ATOM   3138  O   TYR A 196     -10.222   3.380  -8.934  1.00 68.04           O  
ATOM   3139  CG  TYR A 196     -10.946   7.296  -7.185  1.00 68.04           C  
ATOM   3140  CD1 TYR A 196     -11.481   6.833  -5.967  1.00 68.04           C  
ATOM   3141  HD1 TYR A 196     -11.861   5.824  -5.896  1.00 68.04           H  
ATOM   3142  CD2 TYR A 196     -10.438   8.602  -7.269  1.00 68.04           C  
ATOM   3143  HD2 TYR A 196      -9.962   8.948  -8.175  1.00 68.04           H  
ATOM   3144  CE1 TYR A 196     -11.505   7.682  -4.843  1.00 68.04           C  
ATOM   3145  HE1 TYR A 196     -11.835   7.338  -3.874  1.00 68.04           H  
ATOM   3146  CE2 TYR A 196     -10.578   9.476  -6.185  1.00 68.04           C  
ATOM   3147  HE2 TYR A 196     -10.308  10.513  -6.313  1.00 68.04           H  
ATOM   3148  OH  TYR A 196     -11.019   9.825  -3.869  1.00 68.04           O  
ATOM   3149  HH  TYR A 196     -10.514  10.605  -4.114  1.00 68.04           H  
ATOM   3150  CZ  TYR A 196     -11.066   9.010  -4.954  1.00 68.04           C  
ATOM   3151  N   GLU A 197     -10.215   4.544 -10.866  1.00 72.72           N  
ATOM   3152  H   GLU A 197     -10.075   5.446 -11.298  1.00 72.72           H  
ATOM   3153  CA  GLU A 197     -10.538   3.412 -11.741  1.00 72.72           C  
ATOM   3154  HA  GLU A 197     -11.473   2.967 -11.401  1.00 72.72           H  
ATOM   3155  C   GLU A 197      -9.448   2.329 -11.652  1.00 72.72           C  
ATOM   3156  CB  GLU A 197     -10.752   3.914 -13.182  1.00 72.72           C  
ATOM   3157  HB2 GLU A 197     -10.890   4.995 -13.173  1.00 72.72           H  
ATOM   3158  HB3 GLU A 197      -9.869   3.707 -13.787  1.00 72.72           H  
ATOM   3159  O   GLU A 197      -9.746   1.147 -11.467  1.00 72.72           O  
ATOM   3160  CG  GLU A 197     -12.001   3.304 -13.842  1.00 72.72           C  
ATOM   3161  HG2 GLU A 197     -12.101   3.723 -14.843  1.00 72.72           H  
ATOM   3162  HG3 GLU A 197     -12.874   3.608 -13.265  1.00 72.72           H  
ATOM   3163  CD  GLU A 197     -11.956   1.772 -13.944  1.00 72.72           C  
ATOM   3164  OE1 GLU A 197     -12.976   1.131 -13.605  1.00 72.72           O  
ATOM   3165  OE2 GLU A 197     -10.888   1.236 -14.321  1.00 72.72           O  
ATOM   3166  N   ILE A 198      -8.164   2.717 -11.612  1.00 78.61           N  
ATOM   3167  H   ILE A 198      -7.950   3.688 -11.789  1.00 78.61           H  
ATOM   3168  CA  ILE A 198      -7.078   1.761 -11.335  1.00 78.61           C  
ATOM   3169  HA  ILE A 198      -7.111   0.983 -12.097  1.00 78.61           H  
ATOM   3170  C   ILE A 198      -7.279   1.069  -9.985  1.00 78.61           C  
ATOM   3171  CB  ILE A 198      -5.682   2.421 -11.379  1.00 78.61           C  
ATOM   3172  HB  ILE A 198      -5.691   3.315 -10.756  1.00 78.61           H  
ATOM   3173  O   ILE A 198      -7.103  -0.149  -9.894  1.00 78.61           O  
ATOM   3174  CG1 ILE A 198      -5.320   2.823 -12.826  1.00 78.61           C  
ATOM   3175 HG12 ILE A 198      -5.903   3.698 -13.113  1.00 78.61           H  
ATOM   3176 HG13 ILE A 198      -5.573   2.018 -13.515  1.00 78.61           H  
ATOM   3177  CG2 ILE A 198      -4.596   1.469 -10.812  1.00 78.61           C  
ATOM   3178 HG21 ILE A 198      -3.655   1.988 -10.629  1.00 78.61           H  
ATOM   3179 HG22 ILE A 198      -4.872   1.037  -9.849  1.00 78.61           H  
ATOM   3180 HG23 ILE A 198      -4.436   0.649 -11.511  1.00 78.61           H  
ATOM   3181  CD1 ILE A 198      -3.813   3.115 -12.963  1.00 78.61           C  
ATOM   3182 HD11 ILE A 198      -3.590   3.829 -13.755  1.00 78.61           H  
ATOM   3183 HD12 ILE A 198      -3.417   3.540 -12.041  1.00 78.61           H  
ATOM   3184 HD13 ILE A 198      -3.269   2.190 -13.158  1.00 78.61           H  
ATOM   3185  N   ILE A 199      -7.567   1.820  -8.921  1.00 75.79           N  
ATOM   3186  H   ILE A 199      -7.705   2.810  -9.060  1.00 75.79           H  
ATOM   3187  CA  ILE A 199      -7.679   1.262  -7.565  1.00 75.79           C  
ATOM   3188  HA  ILE A 199      -6.796   0.657  -7.360  1.00 75.79           H  
ATOM   3189  C   ILE A 199      -8.887   0.324  -7.477  1.00 75.79           C  
ATOM   3190  CB  ILE A 199      -7.731   2.403  -6.528  1.00 75.79           C  
ATOM   3191  HB  ILE A 199      -8.490   3.121  -6.838  1.00 75.79           H  
ATOM   3192  O   ILE A 199      -8.763  -0.792  -6.982  1.00 75.79           O  
ATOM   3193  CG1 ILE A 199      -6.353   3.103  -6.486  1.00 75.79           C  
ATOM   3194 HG12 ILE A 199      -5.988   3.275  -7.498  1.00 75.79           H  
ATOM   3195 HG13 ILE A 199      -5.632   2.462  -5.979  1.00 75.79           H  
ATOM   3196  CG2 ILE A 199      -8.099   1.882  -5.124  1.00 75.79           C  
ATOM   3197 HG21 ILE A 199      -7.372   1.139  -4.798  1.00 75.79           H  
ATOM   3198 HG22 ILE A 199      -9.093   1.433  -5.130  1.00 75.79           H  
ATOM   3199 HG23 ILE A 199      -8.122   2.704  -4.409  1.00 75.79           H  
ATOM   3200  CD1 ILE A 199      -6.391   4.461  -5.791  1.00 75.79           C  
ATOM   3201 HD11 ILE A 199      -7.122   5.087  -6.304  1.00 75.79           H  
ATOM   3202 HD12 ILE A 199      -5.411   4.932  -5.861  1.00 75.79           H  
ATOM   3203 HD13 ILE A 199      -6.655   4.349  -4.740  1.00 75.79           H  
ATOM   3204  N   LEU A 200     -10.018   0.756  -8.025  1.00 75.66           N  
ATOM   3205  H   LEU A 200      -9.996   1.679  -8.434  1.00 75.66           H  
ATOM   3206  CA  LEU A 200     -11.260   0.012  -8.207  1.00 75.66           C  
ATOM   3207  HA  LEU A 200     -11.735  -0.178  -7.244  1.00 75.66           H  
ATOM   3208  C   LEU A 200     -11.030  -1.330  -8.894  1.00 75.66           C  
ATOM   3209  CB  LEU A 200     -12.164   0.880  -9.102  1.00 75.66           C  
ATOM   3210  HB2 LEU A 200     -12.748   0.252  -9.776  1.00 75.66           H  
ATOM   3211  HB3 LEU A 200     -11.548   1.487  -9.766  1.00 75.66           H  
ATOM   3212  O   LEU A 200     -11.261  -2.391  -8.312  1.00 75.66           O  
ATOM   3213  CG  LEU A 200     -13.090   1.797  -8.315  1.00 75.66           C  
ATOM   3214  HG  LEU A 200     -12.598   2.173  -7.419  1.00 75.66           H  
ATOM   3215  CD1 LEU A 200     -13.616   2.975  -9.134  1.00 75.66           C  
ATOM   3216 HD11 LEU A 200     -12.785   3.602  -9.457  1.00 75.66           H  
ATOM   3217 HD12 LEU A 200     -14.132   2.616 -10.024  1.00 75.66           H  
ATOM   3218 HD13 LEU A 200     -14.295   3.588  -8.542  1.00 75.66           H  
ATOM   3219  CD2 LEU A 200     -14.293   0.944  -7.971  1.00 75.66           C  
ATOM   3220 HD21 LEU A 200     -15.112   1.619  -7.722  1.00 75.66           H  
ATOM   3221 HD22 LEU A 200     -14.056   0.223  -7.189  1.00 75.66           H  
ATOM   3222 HD23 LEU A 200     -14.651   0.402  -8.847  1.00 75.66           H  
ATOM   3223  N   SER A 201     -10.535  -1.280 -10.127  1.00 80.20           N  
ATOM   3224  H   SER A 201     -10.385  -0.374 -10.548  1.00 80.20           H  
ATOM   3225  CA  SER A 201     -10.288  -2.464 -10.944  1.00 80.20           C  
ATOM   3226  HA  SER A 201     -11.209  -3.043 -11.011  1.00 80.20           H  
ATOM   3227  C   SER A 201      -9.219  -3.363 -10.323  1.00 80.20           C  
ATOM   3228  CB  SER A 201      -9.899  -2.036 -12.362  1.00 80.20           C  
ATOM   3229  HB2 SER A 201      -9.726  -2.925 -12.969  1.00 80.20           H  
ATOM   3230  HB3 SER A 201     -10.716  -1.467 -12.807  1.00 80.20           H  
ATOM   3231  O   SER A 201      -9.293  -4.587 -10.418  1.00 80.20           O  
ATOM   3232  OG  SER A 201      -8.732  -1.238 -12.349  1.00 80.20           O  
ATOM   3233  HG  SER A 201      -9.052  -0.337 -12.274  1.00 80.20           H  
ATOM   3234  N   SER A 202      -8.245  -2.788  -9.613  1.00 84.64           N  
ATOM   3235  H   SER A 202      -8.204  -1.779  -9.595  1.00 84.64           H  
ATOM   3236  CA  SER A 202      -7.237  -3.564  -8.888  1.00 84.64           C  
ATOM   3237  HA  SER A 202      -6.902  -4.373  -9.538  1.00 84.64           H  
ATOM   3238  C   SER A 202      -7.768  -4.206  -7.605  1.00 84.64           C  
ATOM   3239  CB  SER A 202      -6.018  -2.712  -8.565  1.00 84.64           C  
ATOM   3240  HB2 SER A 202      -5.301  -3.322  -8.017  1.00 84.64           H  
ATOM   3241  HB3 SER A 202      -6.318  -1.860  -7.955  1.00 84.64           H  
ATOM   3242  O   SER A 202      -7.197  -5.200  -7.157  1.00 84.64           O  
ATOM   3243  OG  SER A 202      -5.421  -2.248  -9.758  1.00 84.64           O  
ATOM   3244  HG  SER A 202      -5.970  -1.508 -10.028  1.00 84.64           H  
ATOM   3245  N   ALA A 203      -8.848  -3.676  -7.022  1.00 83.17           N  
ATOM   3246  H   ALA A 203      -9.237  -2.829  -7.410  1.00 83.17           H  
ATOM   3247  CA  ALA A 203      -9.482  -4.208  -5.816  1.00 83.17           C  
ATOM   3248  HA  ALA A 203      -8.708  -4.578  -5.144  1.00 83.17           H  
ATOM   3249  C   ALA A 203     -10.412  -5.395  -6.118  1.00 83.17           C  
ATOM   3250  CB  ALA A 203     -10.225  -3.069  -5.107  1.00 83.17           C  
ATOM   3251  HB1 ALA A 203      -9.525  -2.284  -4.821  1.00 83.17           H  
ATOM   3252  HB2 ALA A 203     -10.711  -3.458  -4.212  1.00 83.17           H  
ATOM   3253  HB3 ALA A 203     -10.989  -2.645  -5.759  1.00 83.17           H  
ATOM   3254  O   ALA A 203     -10.718  -6.184  -5.222  1.00 83.17           O  
ATOM   3255  N   GLN A 204     -10.833  -5.558  -7.374  1.00 82.87           N  
ATOM   3256  H   GLN A 204     -10.567  -4.868  -8.062  1.00 82.87           H  
ATOM   3257  CA  GLN A 204     -11.629  -6.703  -7.809  1.00 82.87           C  
ATOM   3258  HA  GLN A 204     -12.448  -6.845  -7.103  1.00 82.87           H  
ATOM   3259  C   GLN A 204     -10.784  -7.984  -7.833  1.00 82.87           C  
ATOM   3260  CB  GLN A 204     -12.237  -6.432  -9.188  1.00 82.87           C  
ATOM   3261  HB2 GLN A 204     -11.441  -6.209  -9.897  1.00 82.87           H  
ATOM   3262  HB3 GLN A 204     -12.752  -7.334  -9.516  1.00 82.87           H  
ATOM   3263  O   GLN A 204      -9.712  -8.020  -8.435  1.00 82.87           O  
ATOM   3264  CG  GLN A 204     -13.254  -5.278  -9.163  1.00 82.87           C  
ATOM   3265  HG2 GLN A 204     -14.041  -5.510  -8.446  1.00 82.87           H  
ATOM   3266  HG3 GLN A 204     -12.767  -4.355  -8.846  1.00 82.87           H  
ATOM   3267  CD  GLN A 204     -13.899  -5.035 -10.524  1.00 82.87           C  
ATOM   3268  NE2 GLN A 204     -14.816  -4.099 -10.623  1.00 82.87           N  
ATOM   3269 HE21 GLN A 204     -15.014  -3.475  -9.854  1.00 82.87           H  
ATOM   3270 HE22 GLN A 204     -15.178  -3.938 -11.552  1.00 82.87           H  
ATOM   3271  OE1 GLN A 204     -13.612  -5.687 -11.512  1.00 82.87           O  
ATOM   3272  N   ILE A 205     -11.271  -9.050  -7.192  1.00 82.61           N  
ATOM   3273  H   ILE A 205     -12.167  -8.963  -6.732  1.00 82.61           H  
ATOM   3274  CA  ILE A 205     -10.589 -10.353  -7.164  1.00 82.61           C  
ATOM   3275  HA  ILE A 205      -9.515 -10.172  -7.129  1.00 82.61           H  
ATOM   3276  C   ILE A 205     -10.898 -11.125  -8.453  1.00 82.61           C  
ATOM   3277  CB  ILE A 205     -10.957 -11.160  -5.897  1.00 82.61           C  
ATOM   3278  HB  ILE A 205     -12.037 -11.308  -5.882  1.00 82.61           H  
ATOM   3279  O   ILE A 205     -12.065 -11.441  -8.704  1.00 82.61           O  
ATOM   3280  CG1 ILE A 205     -10.546 -10.391  -4.619  1.00 82.61           C  
ATOM   3281 HG12 ILE A 205     -11.004  -9.402  -4.630  1.00 82.61           H  
ATOM   3282 HG13 ILE A 205      -9.463 -10.267  -4.611  1.00 82.61           H  
ATOM   3283  CG2 ILE A 205     -10.277 -12.542  -5.918  1.00 82.61           C  
ATOM   3284 HG21 ILE A 205      -9.194 -12.412  -5.936  1.00 82.61           H  
ATOM   3285 HG22 ILE A 205     -10.577 -13.104  -6.802  1.00 82.61           H  
ATOM   3286 HG23 ILE A 205     -10.558 -13.132  -5.046  1.00 82.61           H  
ATOM   3287  CD1 ILE A 205     -10.961 -11.062  -3.302  1.00 82.61           C  
ATOM   3288 HD11 ILE A 205     -10.385 -11.972  -3.136  1.00 82.61           H  
ATOM   3289 HD12 ILE A 205     -10.764 -10.378  -2.476  1.00 82.61           H  
ATOM   3290 HD13 ILE A 205     -12.025 -11.296  -3.321  1.00 82.61           H  
ATOM   3291  N   THR A 206      -9.867 -11.476  -9.225  1.00 82.74           N  
ATOM   3292  H   THR A 206      -8.937 -11.226  -8.922  1.00 82.74           H  
ATOM   3293  CA  THR A 206     -10.000 -12.267 -10.464  1.00 82.74           C  
ATOM   3294  HA  THR A 206     -10.851 -11.881 -11.026  1.00 82.74           H  
ATOM   3295  C   THR A 206     -10.292 -13.743 -10.179  1.00 82.74           C  
ATOM   3296  CB  THR A 206      -8.771 -12.140 -11.380  1.00 82.74           C  
ATOM   3297  HB  THR A 206      -8.995 -12.628 -12.329  1.00 82.74           H  
ATOM   3298  O   THR A 206     -10.146 -14.219  -9.044  1.00 82.74           O  
ATOM   3299  CG2 THR A 206      -8.400 -10.686 -11.672  1.00 82.74           C  
ATOM   3300 HG21 THR A 206      -9.271 -10.158 -12.061  1.00 82.74           H  
ATOM   3301 HG22 THR A 206      -8.050 -10.191 -10.767  1.00 82.74           H  
ATOM   3302 HG23 THR A 206      -7.612 -10.658 -12.425  1.00 82.74           H  
ATOM   3303  OG1 THR A 206      -7.639 -12.762 -10.818  1.00 82.74           O  
ATOM   3304  HG1 THR A 206      -6.946 -12.649 -11.473  1.00 82.74           H  
ATOM   3305  N   LEU A 207     -10.712 -14.511 -11.191  1.00 88.93           N  
ATOM   3306  H   LEU A 207     -10.712 -14.146 -12.133  1.00 88.93           H  
ATOM   3307  CA  LEU A 207     -10.947 -15.944 -11.018  1.00 88.93           C  
ATOM   3308  HA  LEU A 207     -11.622 -16.072 -10.172  1.00 88.93           H  
ATOM   3309  C   LEU A 207      -9.642 -16.675 -10.689  1.00 88.93           C  
ATOM   3310  CB  LEU A 207     -11.607 -16.512 -12.281  1.00 88.93           C  
ATOM   3311  HB2 LEU A 207     -12.486 -15.913 -12.518  1.00 88.93           H  
ATOM   3312  HB3 LEU A 207     -10.906 -16.424 -13.111  1.00 88.93           H  
ATOM   3313  O   LEU A 207      -9.622 -17.503  -9.778  1.00 88.93           O  
ATOM   3314  CG  LEU A 207     -12.015 -17.989 -12.163  1.00 88.93           C  
ATOM   3315  HG  LEU A 207     -11.140 -18.610 -11.970  1.00 88.93           H  
ATOM   3316  CD1 LEU A 207     -13.045 -18.229 -11.059  1.00 88.93           C  
ATOM   3317 HD11 LEU A 207     -12.580 -18.083 -10.084  1.00 88.93           H  
ATOM   3318 HD12 LEU A 207     -13.888 -17.549 -11.179  1.00 88.93           H  
ATOM   3319 HD13 LEU A 207     -13.394 -19.259 -11.123  1.00 88.93           H  
ATOM   3320  CD2 LEU A 207     -12.636 -18.424 -13.484  1.00 88.93           C  
ATOM   3321 HD21 LEU A 207     -11.882 -18.351 -14.267  1.00 88.93           H  
ATOM   3322 HD22 LEU A 207     -12.988 -19.454 -13.423  1.00 88.93           H  
ATOM   3323 HD23 LEU A 207     -13.475 -17.771 -13.725  1.00 88.93           H  
ATOM   3324  N   LYS A 208      -8.546 -16.323 -11.363  1.00 89.20           N  
ATOM   3325  H   LYS A 208      -8.659 -15.684 -12.138  1.00 89.20           H  
ATOM   3326  CA  LYS A 208      -7.188 -16.795 -11.081  1.00 89.20           C  
ATOM   3327  HA  LYS A 208      -7.145 -17.871 -11.249  1.00 89.20           H  
ATOM   3328  C   LYS A 208      -6.792 -16.538  -9.632  1.00 89.20           C  
ATOM   3329  CB  LYS A 208      -6.242 -16.093 -12.063  1.00 89.20           C  
ATOM   3330  HB2 LYS A 208      -6.455 -15.024 -12.026  1.00 89.20           H  
ATOM   3331  HB3 LYS A 208      -6.470 -16.441 -13.070  1.00 89.20           H  
ATOM   3332  O   LYS A 208      -6.339 -17.467  -8.966  1.00 89.20           O  
ATOM   3333  CG  LYS A 208      -4.741 -16.291 -11.801  1.00 89.20           C  
ATOM   3334  HG2 LYS A 208      -4.464 -17.335 -11.949  1.00 89.20           H  
ATOM   3335  HG3 LYS A 208      -4.491 -15.987 -10.784  1.00 89.20           H  
ATOM   3336  CD  LYS A 208      -3.978 -15.394 -12.782  1.00 89.20           C  
ATOM   3337  HD2 LYS A 208      -4.155 -15.738 -13.801  1.00 89.20           H  
ATOM   3338  HD3 LYS A 208      -4.379 -14.384 -12.703  1.00 89.20           H  
ATOM   3339  CE  LYS A 208      -2.474 -15.326 -12.516  1.00 89.20           C  
ATOM   3340  HE2 LYS A 208      -2.022 -16.286 -12.766  1.00 89.20           H  
ATOM   3341  HE3 LYS A 208      -2.313 -15.119 -11.458  1.00 89.20           H  
ATOM   3342  NZ  LYS A 208      -1.894 -14.230 -13.338  1.00 89.20           N  
ATOM   3343  HZ1 LYS A 208      -0.896 -14.116 -13.231  1.00 89.20           H  
ATOM   3344  HZ2 LYS A 208      -2.101 -14.352 -14.319  1.00 89.20           H  
ATOM   3345  HZ3 LYS A 208      -2.332 -13.346 -13.121  1.00 89.20           H  
ATOM   3346  N   GLU A 209      -6.990 -15.321  -9.120  1.00 83.94           N  
ATOM   3347  H   GLU A 209      -7.365 -14.600  -9.721  1.00 83.94           H  
ATOM   3348  CA  GLU A 209      -6.702 -14.989  -7.717  1.00 83.94           C  
ATOM   3349  HA  GLU A 209      -5.662 -15.223  -7.488  1.00 83.94           H  
ATOM   3350  C   GLU A 209      -7.580 -15.800  -6.757  1.00 83.94           C  
ATOM   3351  CB  GLU A 209      -6.936 -13.495  -7.457  1.00 83.94           C  
ATOM   3352  HB2 GLU A 209      -6.985 -13.335  -6.380  1.00 83.94           H  
ATOM   3353  HB3 GLU A 209      -7.902 -13.223  -7.883  1.00 83.94           H  
ATOM   3354  O   GLU A 209      -7.094 -16.309  -5.747  1.00 83.94           O  
ATOM   3355  CG  GLU A 209      -5.838 -12.570  -8.006  1.00 83.94           C  
ATOM   3356  HG2 GLU A 209      -4.909 -12.785  -7.478  1.00 83.94           H  
ATOM   3357  HG3 GLU A 209      -5.675 -12.771  -9.065  1.00 83.94           H  
ATOM   3358  CD  GLU A 209      -6.219 -11.092  -7.812  1.00 83.94           C  
ATOM   3359  OE1 GLU A 209      -5.361 -10.237  -7.503  1.00 83.94           O  
ATOM   3360  OE2 GLU A 209      -7.410 -10.735  -7.915  1.00 83.94           O  
ATOM   3361  N   ARG A 210      -8.866 -15.980  -7.080  1.00 88.03           N  
ATOM   3362  H   ARG A 210      -9.212 -15.521  -7.910  1.00 88.03           H  
ATOM   3363  CA  ARG A 210      -9.788 -16.778  -6.261  1.00 88.03           C  
ATOM   3364  HA  ARG A 210      -9.754 -16.389  -5.243  1.00 88.03           H  
ATOM   3365  C   ARG A 210      -9.345 -18.240  -6.177  1.00 88.03           C  
ATOM   3366  CB  ARG A 210     -11.211 -16.620  -6.812  1.00 88.03           C  
ATOM   3367  HB2 ARG A 210     -11.385 -15.561  -7.007  1.00 88.03           H  
ATOM   3368  HB3 ARG A 210     -11.308 -17.160  -7.754  1.00 88.03           H  
ATOM   3369  O   ARG A 210      -9.264 -18.786  -5.080  1.00 88.03           O  
ATOM   3370  CG  ARG A 210     -12.269 -17.123  -5.819  1.00 88.03           C  
ATOM   3371  HG2 ARG A 210     -12.164 -16.592  -4.873  1.00 88.03           H  
ATOM   3372  HG3 ARG A 210     -12.117 -18.187  -5.637  1.00 88.03           H  
ATOM   3373  CD  ARG A 210     -13.691 -16.920  -6.357  1.00 88.03           C  
ATOM   3374  HD2 ARG A 210     -13.790 -17.463  -7.297  1.00 88.03           H  
ATOM   3375  HD3 ARG A 210     -14.393 -17.345  -5.639  1.00 88.03           H  
ATOM   3376  NE  ARG A 210     -14.007 -15.492  -6.567  1.00 88.03           N  
ATOM   3377  HE  ARG A 210     -13.269 -14.827  -6.382  1.00 88.03           H  
ATOM   3378  NH1 ARG A 210     -16.140 -15.760  -7.373  1.00 88.03           N  
ATOM   3379 HH11 ARG A 210     -17.006 -15.357  -7.700  1.00 88.03           H  
ATOM   3380 HH12 ARG A 210     -16.073 -16.755  -7.210  1.00 88.03           H  
ATOM   3381  NH2 ARG A 210     -15.260 -13.712  -7.226  1.00 88.03           N  
ATOM   3382 HH21 ARG A 210     -16.110 -13.330  -7.616  1.00 88.03           H  
ATOM   3383 HH22 ARG A 210     -14.463 -13.102  -7.112  1.00 88.03           H  
ATOM   3384  CZ  ARG A 210     -15.132 -14.997  -7.050  1.00 88.03           C  
ATOM   3385  N   VAL A 211      -9.003 -18.850  -7.312  1.00 92.83           N  
ATOM   3386  H   VAL A 211      -9.092 -18.322  -8.168  1.00 92.83           H  
ATOM   3387  CA  VAL A 211      -8.479 -20.225  -7.387  1.00 92.83           C  
ATOM   3388  HA  VAL A 211      -9.176 -20.902  -6.893  1.00 92.83           H  
ATOM   3389  C   VAL A 211      -7.143 -20.341  -6.652  1.00 92.83           C  
ATOM   3390  CB  VAL A 211      -8.342 -20.660  -8.859  1.00 92.83           C  
ATOM   3391  HB  VAL A 211      -7.778 -19.901  -9.401  1.00 92.83           H  
ATOM   3392  O   VAL A 211      -6.946 -21.276  -5.875  1.00 92.83           O  
ATOM   3393  CG1 VAL A 211      -7.620 -22.005  -9.024  1.00 92.83           C  
ATOM   3394 HG11 VAL A 211      -8.054 -22.760  -8.368  1.00 92.83           H  
ATOM   3395 HG12 VAL A 211      -7.675 -22.338 -10.060  1.00 92.83           H  
ATOM   3396 HG13 VAL A 211      -6.567 -21.902  -8.759  1.00 92.83           H  
ATOM   3397  CG2 VAL A 211      -9.720 -20.794  -9.519  1.00 92.83           C  
ATOM   3398 HG21 VAL A 211     -10.290 -19.869  -9.427  1.00 92.83           H  
ATOM   3399 HG22 VAL A 211      -9.588 -21.008 -10.579  1.00 92.83           H  
ATOM   3400 HG23 VAL A 211     -10.291 -21.597  -9.052  1.00 92.83           H  
ATOM   3401  N   TYR A 212      -6.246 -19.370  -6.837  1.00 88.31           N  
ATOM   3402  H   TYR A 212      -6.455 -18.633  -7.496  1.00 88.31           H  
ATOM   3403  CA  TYR A 212      -4.957 -19.321  -6.150  1.00 88.31           C  
ATOM   3404  HA  TYR A 212      -4.391 -20.220  -6.394  1.00 88.31           H  
ATOM   3405  C   TYR A 212      -5.127 -19.285  -4.628  1.00 88.31           C  
ATOM   3406  CB  TYR A 212      -4.165 -18.102  -6.636  1.00 88.31           C  
ATOM   3407  HB2 TYR A 212      -4.727 -17.193  -6.419  1.00 88.31           H  
ATOM   3408  HB3 TYR A 212      -4.046 -18.158  -7.718  1.00 88.31           H  
ATOM   3409  O   TYR A 212      -4.454 -20.034  -3.920  1.00 88.31           O  
ATOM   3410  CG  TYR A 212      -2.798 -17.985  -5.998  1.00 88.31           C  
ATOM   3411  CD1 TYR A 212      -2.656 -17.325  -4.762  1.00 88.31           C  
ATOM   3412  HD1 TYR A 212      -3.513 -16.875  -4.282  1.00 88.31           H  
ATOM   3413  CD2 TYR A 212      -1.674 -18.550  -6.631  1.00 88.31           C  
ATOM   3414  HD2 TYR A 212      -1.774 -19.048  -7.584  1.00 88.31           H  
ATOM   3415  CE1 TYR A 212      -1.396 -17.257  -4.142  1.00 88.31           C  
ATOM   3416  HE1 TYR A 212      -1.298 -16.768  -3.184  1.00 88.31           H  
ATOM   3417  CE2 TYR A 212      -0.407 -18.455  -6.029  1.00 88.31           C  
ATOM   3418  HE2 TYR A 212       0.461 -18.865  -6.523  1.00 88.31           H  
ATOM   3419  OH  TYR A 212       0.944 -17.766  -4.175  1.00 88.31           O  
ATOM   3420  HH  TYR A 212       0.864 -17.362  -3.307  1.00 88.31           H  
ATOM   3421  CZ  TYR A 212      -0.273 -17.830  -4.773  1.00 88.31           C  
ATOM   3422  N   ASN A 213      -6.047 -18.462  -4.118  1.00 85.79           N  
ATOM   3423  H   ASN A 213      -6.525 -17.835  -4.749  1.00 85.79           H  
ATOM   3424  CA  ASN A 213      -6.313 -18.339  -2.685  1.00 85.79           C  
ATOM   3425  HA  ASN A 213      -5.377 -18.127  -2.168  1.00 85.79           H  
ATOM   3426  C   ASN A 213      -6.858 -19.642  -2.085  1.00 85.79           C  
ATOM   3427  CB  ASN A 213      -7.279 -17.165  -2.455  1.00 85.79           C  
ATOM   3428  HB2 ASN A 213      -7.622 -17.181  -1.420  1.00 85.79           H  
ATOM   3429  HB3 ASN A 213      -8.147 -17.272  -3.105  1.00 85.79           H  
ATOM   3430  O   ASN A 213      -6.426 -20.039  -1.003  1.00 85.79           O  
ATOM   3431  CG  ASN A 213      -6.634 -15.811  -2.695  1.00 85.79           C  
ATOM   3432  ND2 ASN A 213      -7.424 -14.779  -2.879  1.00 85.79           N  
ATOM   3433 HD21 ASN A 213      -8.425 -14.905  -2.933  1.00 85.79           H  
ATOM   3434 HD22 ASN A 213      -6.958 -13.911  -3.099  1.00 85.79           H  
ATOM   3435  OD1 ASN A 213      -5.425 -15.648  -2.689  1.00 85.79           O  
ATOM   3436  N   ILE A 214      -7.744 -20.341  -2.804  1.00 89.55           N  
ATOM   3437  H   ILE A 214      -8.066 -19.954  -3.679  1.00 89.55           H  
ATOM   3438  CA  ILE A 214      -8.265 -21.650  -2.378  1.00 89.55           C  
ATOM   3439  HA  ILE A 214      -8.723 -21.546  -1.395  1.00 89.55           H  
ATOM   3440  C   ILE A 214      -7.116 -22.649  -2.234  1.00 89.55           C  
ATOM   3441  CB  ILE A 214      -9.342 -22.159  -3.362  1.00 89.55           C  
ATOM   3442  HB  ILE A 214      -8.943 -22.108  -4.375  1.00 89.55           H  
ATOM   3443  O   ILE A 214      -6.943 -23.244  -1.172  1.00 89.55           O  
ATOM   3444  CG1 ILE A 214     -10.588 -21.256  -3.265  1.00 89.55           C  
ATOM   3445 HG12 ILE A 214     -11.132 -21.483  -2.348  1.00 89.55           H  
ATOM   3446 HG13 ILE A 214     -10.293 -20.208  -3.211  1.00 89.55           H  
ATOM   3447  CG2 ILE A 214      -9.738 -23.621  -3.071  1.00 89.55           C  
ATOM   3448 HG21 ILE A 214      -8.894 -24.294  -3.227  1.00 89.55           H  
ATOM   3449 HG22 ILE A 214     -10.083 -23.719  -2.042  1.00 89.55           H  
ATOM   3450 HG23 ILE A 214     -10.536 -23.945  -3.739  1.00 89.55           H  
ATOM   3451  CD1 ILE A 214     -11.529 -21.400  -4.461  1.00 89.55           C  
ATOM   3452 HD11 ILE A 214     -12.338 -20.679  -4.342  1.00 89.55           H  
ATOM   3453 HD12 ILE A 214     -10.996 -21.184  -5.387  1.00 89.55           H  
ATOM   3454 HD13 ILE A 214     -11.952 -22.404  -4.508  1.00 89.55           H  
ATOM   3455  N   ILE A 215      -6.278 -22.784  -3.263  1.00 92.40           N  
ATOM   3456  H   ILE A 215      -6.463 -22.257  -4.105  1.00 92.40           H  
ATOM   3457  CA  ILE A 215      -5.159 -23.734  -3.248  1.00 92.40           C  
ATOM   3458  HA  ILE A 215      -5.548 -24.719  -2.989  1.00 92.40           H  
ATOM   3459  C   ILE A 215      -4.135 -23.355  -2.167  1.00 92.40           C  
ATOM   3460  CB  ILE A 215      -4.533 -23.823  -4.656  1.00 92.40           C  
ATOM   3461  HB  ILE A 215      -4.234 -22.820  -4.961  1.00 92.40           H  
ATOM   3462  O   ILE A 215      -3.672 -24.218  -1.421  1.00 92.40           O  
ATOM   3463  CG1 ILE A 215      -5.567 -24.373  -5.671  1.00 92.40           C  
ATOM   3464 HG12 ILE A 215      -6.536 -23.897  -5.521  1.00 92.40           H  
ATOM   3465 HG13 ILE A 215      -5.705 -25.442  -5.514  1.00 92.40           H  
ATOM   3466  CG2 ILE A 215      -3.283 -24.723  -4.641  1.00 92.40           C  
ATOM   3467 HG21 ILE A 215      -2.533 -24.338  -3.951  1.00 92.40           H  
ATOM   3468 HG22 ILE A 215      -2.826 -24.746  -5.631  1.00 92.40           H  
ATOM   3469 HG23 ILE A 215      -3.552 -25.736  -4.341  1.00 92.40           H  
ATOM   3470  CD1 ILE A 215      -5.181 -24.121  -7.131  1.00 92.40           C  
ATOM   3471 HD11 ILE A 215      -6.001 -24.428  -7.780  1.00 92.40           H  
ATOM   3472 HD12 ILE A 215      -4.996 -23.057  -7.278  1.00 92.40           H  
ATOM   3473 HD13 ILE A 215      -4.291 -24.689  -7.402  1.00 92.40           H  
ATOM   3474  N   SER A 216      -3.823 -22.065  -2.032  1.00 86.65           N  
ATOM   3475  H   SER A 216      -4.246 -21.408  -2.672  1.00 86.65           H  
ATOM   3476  CA  SER A 216      -2.848 -21.548  -1.060  1.00 86.65           C  
ATOM   3477  HA  SER A 216      -1.913 -22.096  -1.175  1.00 86.65           H  
ATOM   3478  C   SER A 216      -3.294 -21.709   0.394  1.00 86.65           C  
ATOM   3479  CB  SER A 216      -2.560 -20.069  -1.320  1.00 86.65           C  
ATOM   3480  HB2 SER A 216      -1.820 -19.716  -0.602  1.00 86.65           H  
ATOM   3481  HB3 SER A 216      -3.474 -19.486  -1.202  1.00 86.65           H  
ATOM   3482  O   SER A 216      -2.445 -21.768   1.280  1.00 86.65           O  
ATOM   3483  OG  SER A 216      -2.050 -19.900  -2.623  1.00 86.65           O  
ATOM   3484  HG  SER A 216      -2.795 -19.888  -3.229  1.00 86.65           H  
ATOM   3485  N   SER A 217      -4.601 -21.818   0.654  1.00 86.36           N  
ATOM   3486  H   SER A 217      -5.257 -21.682  -0.102  1.00 86.36           H  
ATOM   3487  CA  SER A 217      -5.132 -22.100   1.995  1.00 86.36           C  
ATOM   3488  HA  SER A 217      -4.680 -21.401   2.698  1.00 86.36           H  
ATOM   3489  C   SER A 217      -4.806 -23.516   2.487  1.00 86.36           C  
ATOM   3490  CB  SER A 217      -6.649 -21.876   2.020  1.00 86.36           C  
ATOM   3491  HB2 SER A 217      -6.895 -20.940   1.520  1.00 86.36           H  
ATOM   3492  HB3 SER A 217      -6.971 -21.807   3.059  1.00 86.36           H  
ATOM   3493  O   SER A 217      -4.805 -23.780   3.687  1.00 86.36           O  
ATOM   3494  OG  SER A 217      -7.351 -22.945   1.414  1.00 86.36           O  
ATOM   3495  HG  SER A 217      -7.207 -22.950   0.465  1.00 86.36           H  
ATOM   3496  N   SER A 218      -4.531 -24.450   1.574  1.00 91.81           N  
ATOM   3497  H   SER A 218      -4.545 -24.173   0.603  1.00 91.81           H  
ATOM   3498  CA  SER A 218      -4.185 -25.841   1.887  1.00 91.81           C  
ATOM   3499  HA  SER A 218      -3.640 -25.883   2.830  1.00 91.81           H  
ATOM   3500  C   SER A 218      -3.283 -26.417   0.789  1.00 91.81           C  
ATOM   3501  CB  SER A 218      -5.459 -26.674   2.051  1.00 91.81           C  
ATOM   3502  HB2 SER A 218      -5.200 -27.728   2.142  1.00 91.81           H  
ATOM   3503  HB3 SER A 218      -6.096 -26.541   1.177  1.00 91.81           H  
ATOM   3504  O   SER A 218      -3.721 -27.270   0.017  1.00 91.81           O  
ATOM   3505  OG  SER A 218      -6.156 -26.282   3.214  1.00 91.81           O  
ATOM   3506  HG  SER A 218      -5.927 -25.373   3.421  1.00 91.81           H  
ATOM   3507  N   PRO A 219      -2.020 -25.968   0.689  1.00 89.16           N  
ATOM   3508  CA  PRO A 219      -1.146 -26.292  -0.439  1.00 89.16           C  
ATOM   3509  HA  PRO A 219      -1.661 -26.070  -1.373  1.00 89.16           H  
ATOM   3510  C   PRO A 219      -0.733 -27.770  -0.468  1.00 89.16           C  
ATOM   3511  CB  PRO A 219       0.056 -25.351  -0.295  1.00 89.16           C  
ATOM   3512  HB2 PRO A 219       0.985 -25.811  -0.631  1.00 89.16           H  
ATOM   3513  HB3 PRO A 219      -0.137 -24.440  -0.861  1.00 89.16           H  
ATOM   3514  O   PRO A 219      -0.479 -28.313  -1.544  1.00 89.16           O  
ATOM   3515  CG  PRO A 219       0.093 -25.018   1.197  1.00 89.16           C  
ATOM   3516  HG2 PRO A 219       0.660 -25.778   1.733  1.00 89.16           H  
ATOM   3517  HG3 PRO A 219       0.495 -24.021   1.379  1.00 89.16           H  
ATOM   3518  CD  PRO A 219      -1.367 -25.068   1.622  1.00 89.16           C  
ATOM   3519  HD2 PRO A 219      -1.447 -25.423   2.649  1.00 89.16           H  
ATOM   3520  HD3 PRO A 219      -1.806 -24.074   1.535  1.00 89.16           H  
ATOM   3521  N   SER A 220      -0.706 -28.435   0.693  1.00 91.90           N  
ATOM   3522  H   SER A 220      -0.931 -27.940   1.544  1.00 91.90           H  
ATOM   3523  CA  SER A 220      -0.431 -29.870   0.818  1.00 91.90           C  
ATOM   3524  HA  SER A 220       0.452 -30.103   0.223  1.00 91.90           H  
ATOM   3525  C   SER A 220      -1.568 -30.758   0.312  1.00 91.90           C  
ATOM   3526  CB  SER A 220      -0.130 -30.225   2.276  1.00 91.90           C  
ATOM   3527  HB2 SER A 220       0.009 -31.302   2.364  1.00 91.90           H  
ATOM   3528  HB3 SER A 220       0.788 -29.728   2.590  1.00 91.90           H  
ATOM   3529  O   SER A 220      -1.327 -31.910  -0.047  1.00 91.90           O  
ATOM   3530  OG  SER A 220      -1.200 -29.808   3.106  1.00 91.90           O  
ATOM   3531  HG  SER A 220      -1.121 -30.257   3.951  1.00 91.90           H  
ATOM   3532  N   ARG A 221      -2.804 -30.243   0.246  1.00 93.82           N  
ATOM   3533  H   ARG A 221      -2.927 -29.266   0.473  1.00 93.82           H  
ATOM   3534  CA  ARG A 221      -3.948 -30.988  -0.286  1.00 93.82           C  
ATOM   3535  HA  ARG A 221      -3.966 -31.961   0.206  1.00 93.82           H  
ATOM   3536  C   ARG A 221      -3.753 -31.232  -1.782  1.00 93.82           C  
ATOM   3537  CB  ARG A 221      -5.257 -30.250   0.044  1.00 93.82           C  
ATOM   3538  HB2 ARG A 221      -5.351 -30.173   1.128  1.00 93.82           H  
ATOM   3539  HB3 ARG A 221      -5.213 -29.243  -0.370  1.00 93.82           H  
ATOM   3540  O   ARG A 221      -3.299 -30.353  -2.518  1.00 93.82           O  
ATOM   3541  CG  ARG A 221      -6.504 -30.944  -0.522  1.00 93.82           C  
ATOM   3542  HG2 ARG A 221      -6.465 -30.917  -1.611  1.00 93.82           H  
ATOM   3543  HG3 ARG A 221      -6.531 -31.982  -0.191  1.00 93.82           H  
ATOM   3544  CD  ARG A 221      -7.785 -30.239  -0.068  1.00 93.82           C  
ATOM   3545  HD2 ARG A 221      -7.906 -30.381   1.006  1.00 93.82           H  
ATOM   3546  HD3 ARG A 221      -7.691 -29.172  -0.271  1.00 93.82           H  
ATOM   3547  NE  ARG A 221      -8.963 -30.767  -0.780  1.00 93.82           N  
ATOM   3548  HE  ARG A 221      -8.799 -31.438  -1.517  1.00 93.82           H  
ATOM   3549  NH1 ARG A 221     -10.558 -29.486   0.265  1.00 93.82           N  
ATOM   3550 HH11 ARG A 221      -9.823 -28.976   0.736  1.00 93.82           H  
ATOM   3551 HH12 ARG A 221     -11.525 -29.214   0.369  1.00 93.82           H  
ATOM   3552  NH2 ARG A 221     -11.168 -30.964  -1.297  1.00 93.82           N  
ATOM   3553 HH21 ARG A 221     -12.131 -30.682  -1.185  1.00 93.82           H  
ATOM   3554 HH22 ARG A 221     -10.939 -31.618  -2.032  1.00 93.82           H  
ATOM   3555  CZ  ARG A 221     -10.220 -30.402  -0.600  1.00 93.82           C  
ATOM   3556  N   GLN A 222      -4.124 -32.428  -2.233  1.00 92.88           N  
ATOM   3557  H   GLN A 222      -4.458 -33.112  -1.569  1.00 92.88           H  
ATOM   3558  CA  GLN A 222      -4.127 -32.788  -3.650  1.00 92.88           C  
ATOM   3559  HA  GLN A 222      -3.279 -32.302  -4.132  1.00 92.88           H  
ATOM   3560  C   GLN A 222      -5.385 -32.242  -4.333  1.00 92.88           C  
ATOM   3561  CB  GLN A 222      -3.961 -34.309  -3.832  1.00 92.88           C  
ATOM   3562  HB2 GLN A 222      -4.809 -34.817  -3.371  1.00 92.88           H  
ATOM   3563  HB3 GLN A 222      -3.976 -34.534  -4.898  1.00 92.88           H  
ATOM   3564  O   GLN A 222      -6.338 -32.977  -4.574  1.00 92.88           O  
ATOM   3565  CG  GLN A 222      -2.668 -34.894  -3.232  1.00 92.88           C  
ATOM   3566  HG2 GLN A 222      -2.660 -35.969  -3.411  1.00 92.88           H  
ATOM   3567  HG3 GLN A 222      -2.677 -34.748  -2.152  1.00 92.88           H  
ATOM   3568  CD  GLN A 222      -1.364 -34.316  -3.789  1.00 92.88           C  
ATOM   3569  NE2 GLN A 222      -0.252 -34.581  -3.141  1.00 92.88           N  
ATOM   3570 HE21 GLN A 222       0.636 -34.252  -3.492  1.00 92.88           H  
ATOM   3571 HE22 GLN A 222      -0.238 -35.259  -2.393  1.00 92.88           H  
ATOM   3572  OE1 GLN A 222      -1.313 -33.572  -4.762  1.00 92.88           O  
ATOM   3573  N   TRP A 223      -5.410 -30.932  -4.582  1.00 95.06           N  
ATOM   3574  H   TRP A 223      -4.595 -30.382  -4.351  1.00 95.06           H  
ATOM   3575  CA  TRP A 223      -6.543 -30.278  -5.236  1.00 95.06           C  
ATOM   3576  HA  TRP A 223      -7.455 -30.537  -4.697  1.00 95.06           H  
ATOM   3577  C   TRP A 223      -6.705 -30.759  -6.678  1.00 95.06           C  
ATOM   3578  CB  TRP A 223      -6.385 -28.755  -5.210  1.00 95.06           C  
ATOM   3579  HB2 TRP A 223      -7.195 -28.324  -5.798  1.00 95.06           H  
ATOM   3580  HB3 TRP A 223      -5.457 -28.472  -5.708  1.00 95.06           H  
ATOM   3581  O   TRP A 223      -5.753 -30.749  -7.461  1.00 95.06           O  
ATOM   3582  CG  TRP A 223      -6.447 -28.123  -3.857  1.00 95.06           C  
ATOM   3583  CD1 TRP A 223      -5.403 -27.754  -3.080  1.00 95.06           C  
ATOM   3584  HD1 TRP A 223      -4.360 -27.889  -3.323  1.00 95.06           H  
ATOM   3585  CD2 TRP A 223      -7.645 -27.776  -3.106  1.00 95.06           C  
ATOM   3586  CE2 TRP A 223      -7.253 -27.142  -1.890  1.00 95.06           C  
ATOM   3587  CE3 TRP A 223      -9.027 -27.929  -3.346  1.00 95.06           C  
ATOM   3588  HE3 TRP A 223      -9.354 -28.392  -4.265  1.00 95.06           H  
ATOM   3589  NE1 TRP A 223      -5.874 -27.168  -1.923  1.00 95.06           N  
ATOM   3590  HE1 TRP A 223      -5.254 -26.838  -1.197  1.00 95.06           H  
ATOM   3591  CH2 TRP A 223      -9.563 -26.812  -1.245  1.00 95.06           C  
ATOM   3592  HH2 TRP A 223     -10.299 -26.400  -0.569  1.00 95.06           H  
ATOM   3593  CZ2 TRP A 223      -8.193 -26.660  -0.967  1.00 95.06           C  
ATOM   3594  HZ2 TRP A 223      -7.873 -26.133  -0.081  1.00 95.06           H  
ATOM   3595  CZ3 TRP A 223      -9.978 -27.453  -2.426  1.00 95.06           C  
ATOM   3596  HZ3 TRP A 223     -11.031 -27.541  -2.651  1.00 95.06           H  
ATOM   3597  N   LYS A 224      -7.935 -31.106  -7.051  1.00 95.96           N  
ATOM   3598  H   LYS A 224      -8.636 -31.219  -6.332  1.00 95.96           H  
ATOM   3599  CA  LYS A 224      -8.346 -31.329  -8.439  1.00 95.96           C  
ATOM   3600  HA  LYS A 224      -7.457 -31.425  -9.062  1.00 95.96           H  
ATOM   3601  C   LYS A 224      -9.141 -30.136  -8.962  1.00 95.96           C  
ATOM   3602  CB  LYS A 224      -9.149 -32.635  -8.532  1.00 95.96           C  
ATOM   3603  HB2 LYS A 224     -10.028 -32.558  -7.892  1.00 95.96           H  
ATOM   3604  HB3 LYS A 224      -9.488 -32.777  -9.558  1.00 95.96           H  
ATOM   3605  O   LYS A 224      -9.719 -29.367  -8.196  1.00 95.96           O  
ATOM   3606  CG  LYS A 224      -8.319 -33.857  -8.110  1.00 95.96           C  
ATOM   3607  HG2 LYS A 224      -7.969 -33.734  -7.085  1.00 95.96           H  
ATOM   3608  HG3 LYS A 224      -7.457 -33.955  -8.770  1.00 95.96           H  
ATOM   3609  CD  LYS A 224      -9.173 -35.125  -8.184  1.00 95.96           C  
ATOM   3610  HD2 LYS A 224      -9.521 -35.270  -9.207  1.00 95.96           H  
ATOM   3611  HD3 LYS A 224     -10.034 -35.002  -7.528  1.00 95.96           H  
ATOM   3612  CE  LYS A 224      -8.351 -36.335  -7.731  1.00 95.96           C  
ATOM   3613  HE2 LYS A 224      -7.970 -36.130  -6.730  1.00 95.96           H  
ATOM   3614  HE3 LYS A 224      -7.497 -36.451  -8.399  1.00 95.96           H  
ATOM   3615  NZ  LYS A 224      -9.176 -37.568  -7.719  1.00 95.96           N  
ATOM   3616  HZ1 LYS A 224      -9.960 -37.448  -7.095  1.00 95.96           H  
ATOM   3617  HZ2 LYS A 224      -9.538 -37.769  -8.640  1.00 95.96           H  
ATOM   3618  HZ3 LYS A 224      -8.637 -38.360  -7.398  1.00 95.96           H  
ATOM   3619  N   LEU A 225      -9.222 -30.022 -10.290  1.00 96.08           N  
ATOM   3620  H   LEU A 225      -8.689 -30.665 -10.859  1.00 96.08           H  
ATOM   3621  CA  LEU A 225     -10.062 -29.019 -10.950  1.00 96.08           C  
ATOM   3622  HA  LEU A 225      -9.698 -28.030 -10.671  1.00 96.08           H  
ATOM   3623  C   LEU A 225     -11.526 -29.121 -10.487  1.00 96.08           C  
ATOM   3624  CB  LEU A 225      -9.950 -29.197 -12.478  1.00 96.08           C  
ATOM   3625  HB2 LEU A 225      -8.907 -29.080 -12.772  1.00 96.08           H  
ATOM   3626  HB3 LEU A 225     -10.259 -30.213 -12.725  1.00 96.08           H  
ATOM   3627  O   LEU A 225     -12.152 -28.091 -10.274  1.00 96.08           O  
ATOM   3628  CG  LEU A 225     -10.816 -28.216 -13.298  1.00 96.08           C  
ATOM   3629  HG  LEU A 225     -11.851 -28.248 -12.956  1.00 96.08           H  
ATOM   3630  CD1 LEU A 225     -10.303 -26.783 -13.215  1.00 96.08           C  
ATOM   3631 HD11 LEU A 225      -9.314 -26.729 -13.670  1.00 96.08           H  
ATOM   3632 HD12 LEU A 225     -10.982 -26.124 -13.756  1.00 96.08           H  
ATOM   3633 HD13 LEU A 225     -10.252 -26.458 -12.175  1.00 96.08           H  
ATOM   3634  CD2 LEU A 225     -10.805 -28.614 -14.774  1.00 96.08           C  
ATOM   3635 HD21 LEU A 225     -11.201 -29.623 -14.883  1.00 96.08           H  
ATOM   3636 HD22 LEU A 225     -11.440 -27.930 -15.338  1.00 96.08           H  
ATOM   3637 HD23 LEU A 225      -9.788 -28.579 -15.167  1.00 96.08           H  
ATOM   3638  N   THR A 226     -12.043 -30.345 -10.315  1.00 94.84           N  
ATOM   3639  H   THR A 226     -11.445 -31.149 -10.443  1.00 94.84           H  
ATOM   3640  CA  THR A 226     -13.395 -30.629  -9.797  1.00 94.84           C  
ATOM   3641  HA  THR A 226     -14.150 -30.176 -10.439  1.00 94.84           H  
ATOM   3642  C   THR A 226     -13.604 -30.031  -8.414  1.00 94.84           C  
ATOM   3643  CB  THR A 226     -13.655 -32.145  -9.734  1.00 94.84           C  
ATOM   3644  HB  THR A 226     -14.561 -32.342  -9.161  1.00 94.84           H  
ATOM   3645  O   THR A 226     -14.556 -29.289  -8.218  1.00 94.84           O  
ATOM   3646  CG2 THR A 226     -13.819 -32.745 -11.132  1.00 94.84           C  
ATOM   3647 HG21 THR A 226     -12.979 -32.478 -11.772  1.00 94.84           H  
ATOM   3648 HG22 THR A 226     -14.755 -32.389 -11.562  1.00 94.84           H  
ATOM   3649 HG23 THR A 226     -13.880 -33.831 -11.049  1.00 94.84           H  
ATOM   3650  OG1 THR A 226     -12.561 -32.813  -9.131  1.00 94.84           O  
ATOM   3651  HG1 THR A 226     -12.760 -32.889  -8.194  1.00 94.84           H  
ATOM   3652  N   ASP A 227     -12.661 -30.257  -7.497  1.00 94.52           N  
ATOM   3653  H   ASP A 227     -11.916 -30.901  -7.720  1.00 94.52           H  
ATOM   3654  CA  ASP A 227     -12.776 -29.806  -6.109  1.00 94.52           C  
ATOM   3655  HA  ASP A 227     -13.670 -30.244  -5.665  1.00 94.52           H  
ATOM   3656  C   ASP A 227     -12.882 -28.281  -6.022  1.00 94.52           C  
ATOM   3657  CB  ASP A 227     -11.540 -30.232  -5.300  1.00 94.52           C  
ATOM   3658  HB2 ASP A 227     -10.692 -29.632  -5.629  1.00 94.52           H  
ATOM   3659  HB3 ASP A 227     -11.717 -30.002  -4.249  1.00 94.52           H  
ATOM   3660  O   ASP A 227     -13.666 -27.745  -5.243  1.00 94.52           O  
ATOM   3661  CG  ASP A 227     -11.132 -31.700  -5.411  1.00 94.52           C  
ATOM   3662  OD1 ASP A 227     -11.966 -32.558  -5.763  1.00 94.52           O  
ATOM   3663  OD2 ASP A 227      -9.929 -31.946  -5.165  1.00 94.52           O  
ATOM   3664  N   VAL A 228     -12.080 -27.570  -6.823  1.00 95.14           N  
ATOM   3665  H   VAL A 228     -11.459 -28.074  -7.439  1.00 95.14           H  
ATOM   3666  CA  VAL A 228     -12.105 -26.104  -6.849  1.00 95.14           C  
ATOM   3667  HA  VAL A 228     -12.159 -25.743  -5.822  1.00 95.14           H  
ATOM   3668  C   VAL A 228     -13.354 -25.583  -7.548  1.00 95.14           C  
ATOM   3669  CB  VAL A 228     -10.828 -25.533  -7.484  1.00 95.14           C  
ATOM   3670  HB  VAL A 228     -10.692 -25.944  -8.485  1.00 95.14           H  
ATOM   3671  O   VAL A 228     -13.922 -24.601  -7.081  1.00 95.14           O  
ATOM   3672  CG1 VAL A 228     -10.882 -24.005  -7.587  1.00 95.14           C  
ATOM   3673 HG11 VAL A 228      -9.939 -23.640  -7.993  1.00 95.14           H  
ATOM   3674 HG12 VAL A 228     -11.051 -23.569  -6.603  1.00 95.14           H  
ATOM   3675 HG13 VAL A 228     -11.679 -23.693  -8.263  1.00 95.14           H  
ATOM   3676  CG2 VAL A 228      -9.615 -25.902  -6.618  1.00 95.14           C  
ATOM   3677 HG21 VAL A 228      -9.377 -26.958  -6.745  1.00 95.14           H  
ATOM   3678 HG22 VAL A 228      -8.752 -25.295  -6.888  1.00 95.14           H  
ATOM   3679 HG23 VAL A 228      -9.838 -25.715  -5.567  1.00 95.14           H  
ATOM   3680  N   ALA A 229     -13.784 -26.228  -8.635  1.00 91.32           N  
ATOM   3681  H   ALA A 229     -13.299 -27.065  -8.926  1.00 91.32           H  
ATOM   3682  CA  ALA A 229     -14.995 -25.868  -9.364  1.00 91.32           C  
ATOM   3683  HA  ALA A 229     -14.909 -24.836  -9.702  1.00 91.32           H  
ATOM   3684  C   ALA A 229     -16.231 -25.944  -8.448  1.00 91.32           C  
ATOM   3685  CB  ALA A 229     -15.085 -26.778 -10.599  1.00 91.32           C  
ATOM   3686  HB1 ALA A 229     -14.126 -26.808 -11.116  1.00 91.32           H  
ATOM   3687  HB2 ALA A 229     -15.814 -26.387 -11.308  1.00 91.32           H  
ATOM   3688  HB3 ALA A 229     -15.372 -27.787 -10.303  1.00 91.32           H  
ATOM   3689  O   ALA A 229     -16.965 -24.961  -8.338  1.00 91.32           O  
ATOM   3690  N   ASP A 230     -16.370 -27.039  -7.696  1.00 87.47           N  
ATOM   3691  H   ASP A 230     -15.765 -27.829  -7.867  1.00 87.47           H  
ATOM   3692  CA  ASP A 230     -17.436 -27.216  -6.705  1.00 87.47           C  
ATOM   3693  HA  ASP A 230     -18.403 -27.102  -7.195  1.00 87.47           H  
ATOM   3694  C   ASP A 230     -17.346 -26.161  -5.593  1.00 87.47           C  
ATOM   3695  CB  ASP A 230     -17.360 -28.631  -6.104  1.00 87.47           C  
ATOM   3696  HB2 ASP A 230     -16.366 -28.785  -5.683  1.00 87.47           H  
ATOM   3697  HB3 ASP A 230     -18.082 -28.698  -5.290  1.00 87.47           H  
ATOM   3698  O   ASP A 230     -18.349 -25.549  -5.230  1.00 87.47           O  
ATOM   3699  CG  ASP A 230     -17.667 -29.755  -7.104  1.00 87.47           C  
ATOM   3700  OD1 ASP A 230     -18.290 -29.471  -8.153  1.00 87.47           O  
ATOM   3701  OD2 ASP A 230     -17.270 -30.903  -6.803  1.00 87.47           O  
ATOM   3702  N   HIS A 231     -16.135 -25.873  -5.101  1.00 84.90           N  
ATOM   3703  H   HIS A 231     -15.351 -26.419  -5.427  1.00 84.90           H  
ATOM   3704  CA  HIS A 231     -15.920 -24.897  -4.027  1.00 84.90           C  
ATOM   3705  HA  HIS A 231     -16.545 -25.189  -3.184  1.00 84.90           H  
ATOM   3706  C   HIS A 231     -16.316 -23.461  -4.405  1.00 84.90           C  
ATOM   3707  CB  HIS A 231     -14.449 -24.948  -3.594  1.00 84.90           C  
ATOM   3708  HB2 HIS A 231     -14.126 -25.988  -3.555  1.00 84.90           H  
ATOM   3709  HB3 HIS A 231     -13.828 -24.426  -4.323  1.00 84.90           H  
ATOM   3710  O   HIS A 231     -16.689 -22.675  -3.535  1.00 84.90           O  
ATOM   3711  CG  HIS A 231     -14.219 -24.378  -2.222  1.00 84.90           C  
ATOM   3712  CD2 HIS A 231     -13.676 -23.165  -1.901  1.00 84.90           C  
ATOM   3713  HD2 HIS A 231     -13.348 -22.412  -2.603  1.00 84.90           H  
ATOM   3714  ND1 HIS A 231     -14.540 -25.004  -1.042  1.00 84.90           N  
ATOM   3715  HD1 HIS A 231     -15.053 -25.870  -0.958  1.00 84.90           H  
ATOM   3716  CE1 HIS A 231     -14.190 -24.191  -0.032  1.00 84.90           C  
ATOM   3717  HE1 HIS A 231     -14.353 -24.395   1.016  1.00 84.90           H  
ATOM   3718  NE2 HIS A 231     -13.637 -23.065  -0.506  1.00 84.90           N  
ATOM   3719  N   ILE A 232     -16.235 -23.102  -5.690  1.00 86.39           N  
ATOM   3720  H   ILE A 232     -15.907 -23.794  -6.349  1.00 86.39           H  
ATOM   3721  CA  ILE A 232     -16.662 -21.789  -6.202  1.00 86.39           C  
ATOM   3722  HA  ILE A 232     -16.818 -21.130  -5.348  1.00 86.39           H  
ATOM   3723  C   ILE A 232     -18.021 -21.830  -6.913  1.00 86.39           C  
ATOM   3724  CB  ILE A 232     -15.573 -21.125  -7.069  1.00 86.39           C  
ATOM   3725  HB  ILE A 232     -15.904 -20.109  -7.286  1.00 86.39           H  
ATOM   3726  O   ILE A 232     -18.381 -20.846  -7.561  1.00 86.39           O  
ATOM   3727  CG1 ILE A 232     -15.412 -21.858  -8.414  1.00 86.39           C  
ATOM   3728 HG12 ILE A 232     -16.371 -21.865  -8.931  1.00 86.39           H  
ATOM   3729 HG13 ILE A 232     -15.123 -22.897  -8.255  1.00 86.39           H  
ATOM   3730  CG2 ILE A 232     -14.255 -21.001  -6.293  1.00 86.39           C  
ATOM   3731 HG21 ILE A 232     -13.552 -20.366  -6.831  1.00 86.39           H  
ATOM   3732 HG22 ILE A 232     -13.814 -21.990  -6.164  1.00 86.39           H  
ATOM   3733 HG23 ILE A 232     -14.453 -20.569  -5.312  1.00 86.39           H  
ATOM   3734  CD1 ILE A 232     -14.407 -21.204  -9.351  1.00 86.39           C  
ATOM   3735 HD11 ILE A 232     -13.388 -21.383  -9.009  1.00 86.39           H  
ATOM   3736 HD12 ILE A 232     -14.606 -20.133  -9.404  1.00 86.39           H  
ATOM   3737 HD13 ILE A 232     -14.547 -21.642 -10.339  1.00 86.39           H  
ATOM   3738  N   PHE A 233     -18.754 -22.943  -6.803  1.00 88.64           N  
ATOM   3739  H   PHE A 233     -18.394 -23.697  -6.235  1.00 88.64           H  
ATOM   3740  CA  PHE A 233     -20.067 -23.160  -7.417  1.00 88.64           C  
ATOM   3741  HA  PHE A 233     -20.309 -24.212  -7.263  1.00 88.64           H  
ATOM   3742  C   PHE A 233     -20.071 -22.947  -8.943  1.00 88.64           C  
ATOM   3743  CB  PHE A 233     -21.136 -22.344  -6.672  1.00 88.64           C  
ATOM   3744  HB2 PHE A 233     -20.971 -21.282  -6.856  1.00 88.64           H  
ATOM   3745  HB3 PHE A 233     -22.114 -22.595  -7.082  1.00 88.64           H  
ATOM   3746  O   PHE A 233     -20.909 -22.235  -9.497  1.00 88.64           O  
ATOM   3747  CG  PHE A 233     -21.168 -22.586  -5.175  1.00 88.64           C  
ATOM   3748  CD1 PHE A 233     -21.894 -23.673  -4.656  1.00 88.64           C  
ATOM   3749  HD1 PHE A 233     -22.426 -24.337  -5.321  1.00 88.64           H  
ATOM   3750  CD2 PHE A 233     -20.460 -21.738  -4.302  1.00 88.64           C  
ATOM   3751  HD2 PHE A 233     -19.888 -20.912  -4.698  1.00 88.64           H  
ATOM   3752  CE1 PHE A 233     -21.923 -23.905  -3.269  1.00 88.64           C  
ATOM   3753  HE1 PHE A 233     -22.476 -24.744  -2.875  1.00 88.64           H  
ATOM   3754  CE2 PHE A 233     -20.482 -21.974  -2.916  1.00 88.64           C  
ATOM   3755  HE2 PHE A 233     -19.923 -21.334  -2.250  1.00 88.64           H  
ATOM   3756  CZ  PHE A 233     -21.218 -23.055  -2.399  1.00 88.64           C  
ATOM   3757  HZ  PHE A 233     -21.231 -23.241  -1.336  1.00 88.64           H  
ATOM   3758  N   MET A 234     -19.108 -23.551  -9.642  1.00 88.15           N  
ATOM   3759  H   MET A 234     -18.460 -24.141  -9.139  1.00 88.15           H  
ATOM   3760  CA  MET A 234     -18.944 -23.455 -11.094  1.00 88.15           C  
ATOM   3761  HA  MET A 234     -19.862 -23.063 -11.531  1.00 88.15           H  
ATOM   3762  C   MET A 234     -18.683 -24.838 -11.697  1.00 88.15           C  
ATOM   3763  CB  MET A 234     -17.798 -22.473 -11.383  1.00 88.15           C  
ATOM   3764  HB2 MET A 234     -16.852 -22.914 -11.071  1.00 88.15           H  
ATOM   3765  HB3 MET A 234     -17.974 -21.574 -10.793  1.00 88.15           H  
ATOM   3766  O   MET A 234     -18.031 -25.666 -11.078  1.00 88.15           O  
ATOM   3767  CG  MET A 234     -17.710 -22.080 -12.860  1.00 88.15           C  
ATOM   3768  HG2 MET A 234     -17.437 -22.973 -13.423  1.00 88.15           H  
ATOM   3769  HG3 MET A 234     -18.693 -21.747 -13.194  1.00 88.15           H  
ATOM   3770  SD  MET A 234     -16.501 -20.785 -13.266  1.00 88.15           S  
ATOM   3771  CE  MET A 234     -17.124 -19.400 -12.276  1.00 88.15           C  
ATOM   3772  HE1 MET A 234     -18.179 -19.233 -12.493  1.00 88.15           H  
ATOM   3773  HE2 MET A 234     -16.549 -18.503 -12.507  1.00 88.15           H  
ATOM   3774  HE3 MET A 234     -17.006 -19.623 -11.216  1.00 88.15           H  
ATOM   3775  N   SER A 235     -19.132 -25.107 -12.927  1.00 90.51           N  
ATOM   3776  H   SER A 235     -19.685 -24.422 -13.423  1.00 90.51           H  
ATOM   3777  CA  SER A 235     -18.761 -26.360 -13.601  1.00 90.51           C  
ATOM   3778  HA  SER A 235     -18.900 -27.169 -12.884  1.00 90.51           H  
ATOM   3779  C   SER A 235     -17.284 -26.365 -14.010  1.00 90.51           C  
ATOM   3780  CB  SER A 235     -19.681 -26.663 -14.787  1.00 90.51           C  
ATOM   3781  HB2 SER A 235     -20.716 -26.600 -14.451  1.00 90.51           H  
ATOM   3782  HB3 SER A 235     -19.497 -27.684 -15.121  1.00 90.51           H  
ATOM   3783  O   SER A 235     -16.717 -25.323 -14.349  1.00 90.51           O  
ATOM   3784  OG  SER A 235     -19.492 -25.784 -15.887  1.00 90.51           O  
ATOM   3785  HG  SER A 235     -20.188 -26.003 -16.511  1.00 90.51           H  
ATOM   3786  N   THR A 236     -16.660 -27.545 -14.053  1.00 94.64           N  
ATOM   3787  H   THR A 236     -17.160 -28.373 -13.760  1.00 94.64           H  
ATOM   3788  CA  THR A 236     -15.248 -27.709 -14.451  1.00 94.64           C  
ATOM   3789  HA  THR A 236     -14.616 -27.176 -13.740  1.00 94.64           H  
ATOM   3790  C   THR A 236     -14.955 -27.139 -15.837  1.00 94.64           C  
ATOM   3791  CB  THR A 236     -14.845 -29.187 -14.455  1.00 94.64           C  
ATOM   3792  HB  THR A 236     -13.858 -29.291 -14.907  1.00 94.64           H  
ATOM   3793  O   THR A 236     -13.943 -26.462 -16.022  1.00 94.64           O  
ATOM   3794  CG2 THR A 236     -14.790 -29.759 -13.048  1.00 94.64           C  
ATOM   3795 HG21 THR A 236     -15.781 -29.776 -12.594  1.00 94.64           H  
ATOM   3796 HG22 THR A 236     -14.130 -29.145 -12.434  1.00 94.64           H  
ATOM   3797 HG23 THR A 236     -14.389 -30.771 -13.094  1.00 94.64           H  
ATOM   3798  OG1 THR A 236     -15.781 -29.939 -15.192  1.00 94.64           O  
ATOM   3799  HG1 THR A 236     -15.663 -30.867 -14.975  1.00 94.64           H  
ATOM   3800  N   SER A 237     -15.857 -27.351 -16.799  1.00 94.81           N  
ATOM   3801  H   SER A 237     -16.577 -28.036 -16.621  1.00 94.81           H  
ATOM   3802  CA  SER A 237     -15.753 -26.798 -18.154  1.00 94.81           C  
ATOM   3803  HA  SER A 237     -14.810 -27.121 -18.595  1.00 94.81           H  
ATOM   3804  C   SER A 237     -15.774 -25.269 -18.154  1.00 94.81           C  
ATOM   3805  CB  SER A 237     -16.898 -27.321 -19.028  1.00 94.81           C  
ATOM   3806  HB2 SER A 237     -17.851 -26.963 -18.638  1.00 94.81           H  
ATOM   3807  HB3 SER A 237     -16.769 -26.959 -20.048  1.00 94.81           H  
ATOM   3808  O   SER A 237     -14.973 -24.642 -18.847  1.00 94.81           O  
ATOM   3809  OG  SER A 237     -16.890 -28.733 -19.022  1.00 94.81           O  
ATOM   3810  HG  SER A 237     -17.580 -29.066 -19.601  1.00 94.81           H  
ATOM   3811  N   THR A 238     -16.649 -24.657 -17.348  1.00 90.91           N  
ATOM   3812  H   THR A 238     -17.221 -25.219 -16.734  1.00 90.91           H  
ATOM   3813  CA  THR A 238     -16.738 -23.193 -17.239  1.00 90.91           C  
ATOM   3814  HA  THR A 238     -16.779 -22.767 -18.241  1.00 90.91           H  
ATOM   3815  C   THR A 238     -15.505 -22.623 -16.549  1.00 90.91           C  
ATOM   3816  CB  THR A 238     -18.002 -22.759 -16.485  1.00 90.91           C  
ATOM   3817  HB  THR A 238     -17.952 -23.112 -15.455  1.00 90.91           H  
ATOM   3818  O   THR A 238     -14.944 -21.647 -17.041  1.00 90.91           O  
ATOM   3819  CG2 THR A 238     -18.214 -21.245 -16.496  1.00 90.91           C  
ATOM   3820 HG21 THR A 238     -19.125 -21.007 -15.947  1.00 90.91           H  
ATOM   3821 HG22 THR A 238     -18.308 -20.892 -17.523  1.00 90.91           H  
ATOM   3822 HG23 THR A 238     -17.373 -20.740 -16.019  1.00 90.91           H  
ATOM   3823  OG1 THR A 238     -19.135 -23.321 -17.096  1.00 90.91           O  
ATOM   3824  HG1 THR A 238     -19.314 -24.135 -16.619  1.00 90.91           H  
ATOM   3825  N   LEU A 239     -15.037 -23.257 -15.468  1.00 94.46           N  
ATOM   3826  H   LEU A 239     -15.557 -24.041 -15.102  1.00 94.46           H  
ATOM   3827  CA  LEU A 239     -13.815 -22.860 -14.770  1.00 94.46           C  
ATOM   3828  HA  LEU A 239     -13.927 -21.826 -14.442  1.00 94.46           H  
ATOM   3829  C   LEU A 239     -12.606 -22.911 -15.710  1.00 94.46           C  
ATOM   3830  CB  LEU A 239     -13.626 -23.759 -13.532  1.00 94.46           C  
ATOM   3831  HB2 LEU A 239     -13.639 -24.804 -13.842  1.00 94.46           H  
ATOM   3832  HB3 LEU A 239     -14.470 -23.602 -12.860  1.00 94.46           H  
ATOM   3833  O   LEU A 239     -11.865 -21.939 -15.814  1.00 94.46           O  
ATOM   3834  CG  LEU A 239     -12.319 -23.503 -12.756  1.00 94.46           C  
ATOM   3835  HG  LEU A 239     -11.466 -23.765 -13.383  1.00 94.46           H  
ATOM   3836  CD1 LEU A 239     -12.184 -22.044 -12.334  1.00 94.46           C  
ATOM   3837 HD11 LEU A 239     -13.112 -21.695 -11.881  1.00 94.46           H  
ATOM   3838 HD12 LEU A 239     -11.975 -21.430 -13.210  1.00 94.46           H  
ATOM   3839 HD13 LEU A 239     -11.364 -21.930 -11.625  1.00 94.46           H  
ATOM   3840  CD2 LEU A 239     -12.263 -24.365 -11.498  1.00 94.46           C  
ATOM   3841 HD21 LEU A 239     -12.405 -25.415 -11.755  1.00 94.46           H  
ATOM   3842 HD22 LEU A 239     -11.296 -24.250 -11.009  1.00 94.46           H  
ATOM   3843 HD23 LEU A 239     -13.048 -24.062 -10.805  1.00 94.46           H  
ATOM   3844  N   LYS A 240     -12.433 -24.016 -16.444  1.00 95.27           N  
ATOM   3845  H   LYS A 240     -13.080 -24.780 -16.311  1.00 95.27           H  
ATOM   3846  CA  LYS A 240     -11.334 -24.172 -17.404  1.00 95.27           C  
ATOM   3847  HA  LYS A 240     -10.392 -24.038 -16.871  1.00 95.27           H  
ATOM   3848  C   LYS A 240     -11.370 -23.092 -18.486  1.00 95.27           C  
ATOM   3849  CB  LYS A 240     -11.381 -25.587 -17.999  1.00 95.27           C  
ATOM   3850  HB2 LYS A 240     -11.444 -26.307 -17.183  1.00 95.27           H  
ATOM   3851  HB3 LYS A 240     -12.272 -25.692 -18.618  1.00 95.27           H  
ATOM   3852  O   LYS A 240     -10.329 -22.515 -18.783  1.00 95.27           O  
ATOM   3853  CG  LYS A 240     -10.130 -25.903 -18.831  1.00 95.27           C  
ATOM   3854  HG2 LYS A 240      -9.246 -25.801 -18.201  1.00 95.27           H  
ATOM   3855  HG3 LYS A 240     -10.055 -25.201 -19.662  1.00 95.27           H  
ATOM   3856  CD  LYS A 240     -10.193 -27.329 -19.392  1.00 95.27           C  
ATOM   3857  HD2 LYS A 240     -10.275 -28.038 -18.568  1.00 95.27           H  
ATOM   3858  HD3 LYS A 240     -11.072 -27.419 -20.030  1.00 95.27           H  
ATOM   3859  CE  LYS A 240      -8.928 -27.625 -20.208  1.00 95.27           C  
ATOM   3860  HE2 LYS A 240      -8.830 -26.862 -20.980  1.00 95.27           H  
ATOM   3861  HE3 LYS A 240      -8.061 -27.541 -19.552  1.00 95.27           H  
ATOM   3862  NZ  LYS A 240      -8.974 -28.972 -20.832  1.00 95.27           N  
ATOM   3863  HZ1 LYS A 240      -8.136 -29.141 -21.368  1.00 95.27           H  
ATOM   3864  HZ2 LYS A 240      -9.760 -29.043 -21.462  1.00 95.27           H  
ATOM   3865  HZ3 LYS A 240      -9.058 -29.695 -20.131  1.00 95.27           H  
ATOM   3866  N   ARG A 241     -12.552 -22.803 -19.045  1.00 94.43           N  
ATOM   3867  H   ARG A 241     -13.361 -23.331 -18.748  1.00 94.43           H  
ATOM   3868  CA  ARG A 241     -12.724 -21.769 -20.075  1.00 94.43           C  
ATOM   3869  HA  ARG A 241     -12.004 -21.946 -20.874  1.00 94.43           H  
ATOM   3870  C   ARG A 241     -12.402 -20.374 -19.537  1.00 94.43           C  
ATOM   3871  CB  ARG A 241     -14.139 -21.848 -20.666  1.00 94.43           C  
ATOM   3872  HB2 ARG A 241     -14.867 -21.590 -19.896  1.00 94.43           H  
ATOM   3873  HB3 ARG A 241     -14.332 -22.868 -21.000  1.00 94.43           H  
ATOM   3874  O   ARG A 241     -11.587 -19.686 -20.132  1.00 94.43           O  
ATOM   3875  CG  ARG A 241     -14.284 -20.899 -21.867  1.00 94.43           C  
ATOM   3876  HG2 ARG A 241     -14.079 -19.875 -21.554  1.00 94.43           H  
ATOM   3877  HG3 ARG A 241     -13.553 -21.171 -22.628  1.00 94.43           H  
ATOM   3878  CD  ARG A 241     -15.680 -20.950 -22.494  1.00 94.43           C  
ATOM   3879  HD2 ARG A 241     -15.878 -21.970 -22.823  1.00 94.43           H  
ATOM   3880  HD3 ARG A 241     -15.676 -20.303 -23.371  1.00 94.43           H  
ATOM   3881  NE  ARG A 241     -16.710 -20.463 -21.558  1.00 94.43           N  
ATOM   3882  HE  ARG A 241     -16.524 -19.541 -21.191  1.00 94.43           H  
ATOM   3883  NH1 ARG A 241     -18.220 -22.193 -21.758  1.00 94.43           N  
ATOM   3884 HH11 ARG A 241     -19.126 -22.586 -21.545  1.00 94.43           H  
ATOM   3885 HH12 ARG A 241     -17.649 -22.583 -22.494  1.00 94.43           H  
ATOM   3886  NH2 ARG A 241     -18.652 -20.502 -20.375  1.00 94.43           N  
ATOM   3887 HH21 ARG A 241     -19.538 -20.933 -20.151  1.00 94.43           H  
ATOM   3888 HH22 ARG A 241     -18.435 -19.568 -20.056  1.00 94.43           H  
ATOM   3889  CZ  ARG A 241     -17.848 -21.056 -21.235  1.00 94.43           C  
ATOM   3890  N   LYS A 242     -12.963 -19.991 -18.388  1.00 92.86           N  
ATOM   3891  H   LYS A 242     -13.611 -20.620 -17.935  1.00 92.86           H  
ATOM   3892  CA  LYS A 242     -12.723 -18.669 -17.790  1.00 92.86           C  
ATOM   3893  HA  LYS A 242     -12.910 -17.896 -18.535  1.00 92.86           H  
ATOM   3894  C   LYS A 242     -11.274 -18.463 -17.344  1.00 92.86           C  
ATOM   3895  CB  LYS A 242     -13.669 -18.441 -16.613  1.00 92.86           C  
ATOM   3896  HB2 LYS A 242     -13.629 -19.295 -15.936  1.00 92.86           H  
ATOM   3897  HB3 LYS A 242     -13.321 -17.550 -16.090  1.00 92.86           H  
ATOM   3898  O   LYS A 242     -10.742 -17.372 -17.484  1.00 92.86           O  
ATOM   3899  CG  LYS A 242     -15.115 -18.193 -17.050  1.00 92.86           C  
ATOM   3900  HG2 LYS A 242     -15.551 -19.103 -17.463  1.00 92.86           H  
ATOM   3901  HG3 LYS A 242     -15.123 -17.418 -17.817  1.00 92.86           H  
ATOM   3902  CD  LYS A 242     -15.936 -17.712 -15.849  1.00 92.86           C  
ATOM   3903  HD2 LYS A 242     -16.020 -18.516 -15.118  1.00 92.86           H  
ATOM   3904  HD3 LYS A 242     -15.427 -16.862 -15.396  1.00 92.86           H  
ATOM   3905  CE  LYS A 242     -17.321 -17.270 -16.325  1.00 92.86           C  
ATOM   3906  HE2 LYS A 242     -17.182 -16.607 -17.179  1.00 92.86           H  
ATOM   3907  HE3 LYS A 242     -17.875 -18.145 -16.666  1.00 92.86           H  
ATOM   3908  NZ  LYS A 242     -18.061 -16.556 -15.257  1.00 92.86           N  
ATOM   3909  HZ1 LYS A 242     -17.532 -15.746 -14.967  1.00 92.86           H  
ATOM   3910  HZ2 LYS A 242     -18.950 -16.227 -15.607  1.00 92.86           H  
ATOM   3911  HZ3 LYS A 242     -18.217 -17.155 -14.459  1.00 92.86           H  
ATOM   3912  N   LEU A 243     -10.606 -19.503 -16.840  1.00 93.92           N  
ATOM   3913  H   LEU A 243     -11.092 -20.376 -16.690  1.00 93.92           H  
ATOM   3914  CA  LEU A 243      -9.171 -19.414 -16.550  1.00 93.92           C  
ATOM   3915  HA  LEU A 243      -8.987 -18.528 -15.942  1.00 93.92           H  
ATOM   3916  C   LEU A 243      -8.349 -19.211 -17.827  1.00 93.92           C  
ATOM   3917  CB  LEU A 243      -8.698 -20.663 -15.792  1.00 93.92           C  
ATOM   3918  HB2 LEU A 243      -9.035 -21.549 -16.331  1.00 93.92           H  
ATOM   3919  HB3 LEU A 243      -7.608 -20.670 -15.790  1.00 93.92           H  
ATOM   3920  O   LEU A 243      -7.400 -18.433 -17.808  1.00 93.92           O  
ATOM   3921  CG  LEU A 243      -9.183 -20.732 -14.336  1.00 93.92           C  
ATOM   3922  HG  LEU A 243     -10.273 -20.719 -14.315  1.00 93.92           H  
ATOM   3923  CD1 LEU A 243      -8.693 -22.043 -13.713  1.00 93.92           C  
ATOM   3924 HD11 LEU A 243      -9.073 -22.884 -14.293  1.00 93.92           H  
ATOM   3925 HD12 LEU A 243      -9.065 -22.124 -12.692  1.00 93.92           H  
ATOM   3926 HD13 LEU A 243      -7.603 -22.058 -13.703  1.00 93.92           H  
ATOM   3927  CD2 LEU A 243      -8.692 -19.556 -13.493  1.00 93.92           C  
ATOM   3928 HD21 LEU A 243      -9.232 -18.650 -13.769  1.00 93.92           H  
ATOM   3929 HD22 LEU A 243      -7.631 -19.385 -13.675  1.00 93.92           H  
ATOM   3930 HD23 LEU A 243      -8.863 -19.740 -12.432  1.00 93.92           H  
ATOM   3931  N   ALA A 244      -8.732 -19.860 -18.931  1.00 92.33           N  
ATOM   3932  H   ALA A 244      -9.517 -20.494 -18.889  1.00 92.33           H  
ATOM   3933  CA  ALA A 244      -8.082 -19.654 -20.222  1.00 92.33           C  
ATOM   3934  HA  ALA A 244      -7.006 -19.765 -20.085  1.00 92.33           H  
ATOM   3935  C   ALA A 244      -8.319 -18.236 -20.773  1.00 92.33           C  
ATOM   3936  CB  ALA A 244      -8.549 -20.740 -21.198  1.00 92.33           C  
ATOM   3937  HB1 ALA A 244      -7.990 -20.646 -22.130  1.00 92.33           H  
ATOM   3938  HB2 ALA A 244      -9.611 -20.625 -21.416  1.00 92.33           H  
ATOM   3939  HB3 ALA A 244      -8.365 -21.725 -20.770  1.00 92.33           H  
ATOM   3940  O   ALA A 244      -7.397 -17.655 -21.337  1.00 92.33           O  
ATOM   3941  N   GLU A 245      -9.508 -17.659 -20.560  1.00 87.84           N  
ATOM   3942  H   GLU A 245     -10.247 -18.219 -20.160  1.00 87.84           H  
ATOM   3943  CA  GLU A 245      -9.806 -16.246 -20.859  1.00 87.84           C  
ATOM   3944  HA  GLU A 245      -9.600 -16.047 -21.911  1.00 87.84           H  
ATOM   3945  C   GLU A 245      -8.909 -15.292 -20.044  1.00 87.84           C  
ATOM   3946  CB  GLU A 245     -11.296 -15.948 -20.588  1.00 87.84           C  
ATOM   3947  HB2 GLU A 245     -11.456 -14.872 -20.642  1.00 87.84           H  
ATOM   3948  HB3 GLU A 245     -11.530 -16.266 -19.572  1.00 87.84           H  
ATOM   3949  O   GLU A 245      -8.443 -14.287 -20.572  1.00 87.84           O  
ATOM   3950  CG  GLU A 245     -12.276 -16.626 -21.571  1.00 87.84           C  
ATOM   3951  HG2 GLU A 245     -12.234 -16.097 -22.522  1.00 87.84           H  
ATOM   3952  HG3 GLU A 245     -11.945 -17.648 -21.756  1.00 87.84           H  
ATOM   3953  CD  GLU A 245     -13.740 -16.675 -21.072  1.00 87.84           C  
ATOM   3954  OE1 GLU A 245     -14.547 -17.430 -21.672  1.00 87.84           O  
ATOM   3955  OE2 GLU A 245     -14.070 -16.054 -20.035  1.00 87.84           O  
ATOM   3956  N   GLU A 246      -8.579 -15.641 -18.795  1.00 85.03           N  
ATOM   3957  H   GLU A 246      -9.053 -16.434 -18.387  1.00 85.03           H  
ATOM   3958  CA  GLU A 246      -7.577 -14.937 -17.972  1.00 85.03           C  
ATOM   3959  HA  GLU A 246      -7.652 -13.871 -18.190  1.00 85.03           H  
ATOM   3960  C   GLU A 246      -6.115 -15.322 -18.311  1.00 85.03           C  
ATOM   3961  CB  GLU A 246      -7.884 -15.121 -16.471  1.00 85.03           C  
ATOM   3962  HB2 GLU A 246      -7.067 -14.682 -15.899  1.00 85.03           H  
ATOM   3963  HB3 GLU A 246      -7.931 -16.185 -16.237  1.00 85.03           H  
ATOM   3964  O   GLU A 246      -5.184 -14.984 -17.577  1.00 85.03           O  
ATOM   3965  CG  GLU A 246      -9.188 -14.437 -16.018  1.00 85.03           C  
ATOM   3966  HG2 GLU A 246     -10.035 -14.916 -16.508  1.00 85.03           H  
ATOM   3967  HG3 GLU A 246      -9.161 -13.394 -16.336  1.00 85.03           H  
ATOM   3968  CD  GLU A 246      -9.400 -14.478 -14.491  1.00 85.03           C  
ATOM   3969  OE1 GLU A 246     -10.472 -14.052 -14.000  1.00 85.03           O  
ATOM   3970  OE2 GLU A 246      -8.510 -14.947 -13.748  1.00 85.03           O  
ATOM   3971  N   GLY A 247      -5.882 -16.045 -19.413  1.00 85.43           N  
ATOM   3972  H   GLY A 247      -6.673 -16.287 -19.994  1.00 85.43           H  
ATOM   3973  CA  GLY A 247      -4.546 -16.414 -19.888  1.00 85.43           C  
ATOM   3974  HA2 GLY A 247      -4.644 -16.840 -20.886  1.00 85.43           H  
ATOM   3975  HA3 GLY A 247      -3.930 -15.517 -19.952  1.00 85.43           H  
ATOM   3976  C   GLY A 247      -3.822 -17.434 -19.005  1.00 85.43           C  
ATOM   3977  O   GLY A 247      -2.592 -17.435 -18.936  1.00 85.43           O  
ATOM   3978  N   THR A 248      -4.556 -18.287 -18.286  1.00 89.04           N  
ATOM   3979  H   THR A 248      -5.562 -18.228 -18.348  1.00 89.04           H  
ATOM   3980  CA  THR A 248      -3.974 -19.269 -17.364  1.00 89.04           C  
ATOM   3981  HA  THR A 248      -2.975 -19.516 -17.726  1.00 89.04           H  
ATOM   3982  C   THR A 248      -4.742 -20.596 -17.335  1.00 89.04           C  
ATOM   3983  CB  THR A 248      -3.815 -18.624 -15.976  1.00 89.04           C  
ATOM   3984  HB  THR A 248      -3.412 -17.621 -16.112  1.00 89.04           H  
ATOM   3985  O   THR A 248      -5.705 -20.819 -18.064  1.00 89.04           O  
ATOM   3986  CG2 THR A 248      -5.115 -18.504 -15.183  1.00 89.04           C  
ATOM   3987 HG21 THR A 248      -4.907 -18.016 -14.230  1.00 89.04           H  
ATOM   3988 HG22 THR A 248      -5.826 -17.889 -15.736  1.00 89.04           H  
ATOM   3989 HG23 THR A 248      -5.547 -19.487 -14.999  1.00 89.04           H  
ATOM   3990  OG1 THR A 248      -2.870 -19.348 -15.209  1.00 89.04           O  
ATOM   3991  HG1 THR A 248      -2.090 -19.428 -15.763  1.00 89.04           H  
ATOM   3992  N   SER A 249      -4.294 -21.530 -16.501  1.00 94.24           N  
ATOM   3993  H   SER A 249      -3.516 -21.299 -15.899  1.00 94.24           H  
ATOM   3994  CA  SER A 249      -4.934 -22.826 -16.309  1.00 94.24           C  
ATOM   3995  HA  SER A 249      -5.981 -22.749 -16.604  1.00 94.24           H  
ATOM   3996  C   SER A 249      -4.894 -23.237 -14.841  1.00 94.24           C  
ATOM   3997  CB  SER A 249      -4.266 -23.878 -17.203  1.00 94.24           C  
ATOM   3998  HB2 SER A 249      -4.116 -23.475 -18.205  1.00 94.24           H  
ATOM   3999  HB3 SER A 249      -4.926 -24.742 -17.275  1.00 94.24           H  
ATOM   4000  O   SER A 249      -4.076 -22.751 -14.060  1.00 94.24           O  
ATOM   4001  OG  SER A 249      -3.030 -24.303 -16.665  1.00 94.24           O  
ATOM   4002  HG  SER A 249      -2.341 -23.719 -16.989  1.00 94.24           H  
ATOM   4003  N   PHE A 250      -5.756 -24.180 -14.454  1.00 95.02           N  
ATOM   4004  H   PHE A 250      -6.433 -24.527 -15.117  1.00 95.02           H  
ATOM   4005  CA  PHE A 250      -5.731 -24.735 -13.099  1.00 95.02           C  
ATOM   4006  HA  PHE A 250      -5.930 -23.937 -12.383  1.00 95.02           H  
ATOM   4007  C   PHE A 250      -4.360 -25.324 -12.745  1.00 95.02           C  
ATOM   4008  CB  PHE A 250      -6.828 -25.794 -12.969  1.00 95.02           C  
ATOM   4009  HB2 PHE A 250      -6.758 -26.496 -13.801  1.00 95.02           H  
ATOM   4010  HB3 PHE A 250      -7.787 -25.281 -13.031  1.00 95.02           H  
ATOM   4011  O   PHE A 250      -3.856 -25.073 -11.655  1.00 95.02           O  
ATOM   4012  CG  PHE A 250      -6.769 -26.569 -11.668  1.00 95.02           C  
ATOM   4013  CD1 PHE A 250      -6.125 -27.822 -11.609  1.00 95.02           C  
ATOM   4014  HD1 PHE A 250      -5.696 -28.256 -12.500  1.00 95.02           H  
ATOM   4015  CD2 PHE A 250      -7.296 -25.998 -10.497  1.00 95.02           C  
ATOM   4016  HD2 PHE A 250      -7.776 -25.030 -10.528  1.00 95.02           H  
ATOM   4017  CE1 PHE A 250      -6.002 -28.495 -10.379  1.00 95.02           C  
ATOM   4018  HE1 PHE A 250      -5.485 -29.441 -10.318  1.00 95.02           H  
ATOM   4019  CE2 PHE A 250      -7.170 -26.674  -9.274  1.00 95.02           C  
ATOM   4020  HE2 PHE A 250      -7.550 -26.228  -8.367  1.00 95.02           H  
ATOM   4021  CZ  PHE A 250      -6.521 -27.915  -9.212  1.00 95.02           C  
ATOM   4022  HZ  PHE A 250      -6.405 -28.414  -8.261  1.00 95.02           H  
ATOM   4023  N   SER A 251      -3.736 -26.059 -13.671  1.00 93.82           N  
ATOM   4024  H   SER A 251      -4.174 -26.194 -14.571  1.00 93.82           H  
ATOM   4025  CA  SER A 251      -2.415 -26.660 -13.466  1.00 93.82           C  
ATOM   4026  HA  SER A 251      -2.452 -27.310 -12.592  1.00 93.82           H  
ATOM   4027  C   SER A 251      -1.337 -25.608 -13.213  1.00 93.82           C  
ATOM   4028  CB  SER A 251      -2.033 -27.495 -14.690  1.00 93.82           C  
ATOM   4029  HB2 SER A 251      -1.033 -27.907 -14.557  1.00 93.82           H  
ATOM   4030  HB3 SER A 251      -2.038 -26.862 -15.578  1.00 93.82           H  
ATOM   4031  O   SER A 251      -0.500 -25.796 -12.329  1.00 93.82           O  
ATOM   4032  OG  SER A 251      -2.965 -28.550 -14.858  1.00 93.82           O  
ATOM   4033  HG  SER A 251      -2.703 -29.279 -14.290  1.00 93.82           H  
ATOM   4034  N   ASP A 252      -1.387 -24.484 -13.930  1.00 90.35           N  
ATOM   4035  H   ASP A 252      -2.084 -24.386 -14.654  1.00 90.35           H  
ATOM   4036  CA  ASP A 252      -0.427 -23.396 -13.744  1.00 90.35           C  
ATOM   4037  HA  ASP A 252       0.580 -23.812 -13.747  1.00 90.35           H  
ATOM   4038  C   ASP A 252      -0.633 -22.685 -12.403  1.00 90.35           C  
ATOM   4039  CB  ASP A 252      -0.524 -22.389 -14.894  1.00 90.35           C  
ATOM   4040  HB2 ASP A 252       0.215 -21.604 -14.730  1.00 90.35           H  
ATOM   4041  HB3 ASP A 252      -1.516 -21.938 -14.902  1.00 90.35           H  
ATOM   4042  O   ASP A 252       0.341 -22.391 -11.711  1.00 90.35           O  
ATOM   4043  CG  ASP A 252      -0.213 -23.002 -16.251  1.00 90.35           C  
ATOM   4044  OD1 ASP A 252       0.757 -23.787 -16.332  1.00 90.35           O  
ATOM   4045  OD2 ASP A 252      -0.994 -22.704 -17.181  1.00 90.35           O  
ATOM   4046  N   ILE A 253      -1.885 -22.433 -12.000  1.00 91.76           N  
ATOM   4047  H   ILE A 253      -2.645 -22.666 -12.623  1.00 91.76           H  
ATOM   4048  CA  ILE A 253      -2.187 -21.817 -10.697  1.00 91.76           C  
ATOM   4049  HA  ILE A 253      -1.585 -20.914 -10.596  1.00 91.76           H  
ATOM   4050  C   ILE A 253      -1.790 -22.755  -9.554  1.00 91.76           C  
ATOM   4051  CB  ILE A 253      -3.675 -21.421 -10.587  1.00 91.76           C  
ATOM   4052  HB  ILE A 253      -4.294 -22.310 -10.710  1.00 91.76           H  
ATOM   4053  O   ILE A 253      -1.208 -22.318  -8.563  1.00 91.76           O  
ATOM   4054  CG1 ILE A 253      -4.050 -20.385 -11.666  1.00 91.76           C  
ATOM   4055 HG12 ILE A 253      -3.573 -19.433 -11.433  1.00 91.76           H  
ATOM   4056 HG13 ILE A 253      -3.684 -20.700 -12.643  1.00 91.76           H  
ATOM   4057  CG2 ILE A 253      -3.934 -20.806  -9.198  1.00 91.76           C  
ATOM   4058 HG21 ILE A 253      -3.255 -19.967  -9.043  1.00 91.76           H  
ATOM   4059 HG22 ILE A 253      -3.777 -21.540  -8.408  1.00 91.76           H  
ATOM   4060 HG23 ILE A 253      -4.954 -20.433  -9.110  1.00 91.76           H  
ATOM   4061  CD1 ILE A 253      -5.561 -20.176 -11.790  1.00 91.76           C  
ATOM   4062 HD11 ILE A 253      -5.976 -19.767 -10.869  1.00 91.76           H  
ATOM   4063 HD12 ILE A 253      -6.051 -21.118 -12.033  1.00 91.76           H  
ATOM   4064 HD13 ILE A 253      -5.743 -19.455 -12.588  1.00 91.76           H  
ATOM   4065  N   TYR A 254      -2.061 -24.050  -9.705  1.00 93.45           N  
ATOM   4066  H   TYR A 254      -2.561 -24.340 -10.533  1.00 93.45           H  
ATOM   4067  CA  TYR A 254      -1.716 -25.071  -8.724  1.00 93.45           C  
ATOM   4068  HA  TYR A 254      -2.166 -24.805  -7.767  1.00 93.45           H  
ATOM   4069  C   TYR A 254      -0.208 -25.168  -8.497  1.00 93.45           C  
ATOM   4070  CB  TYR A 254      -2.295 -26.403  -9.198  1.00 93.45           C  
ATOM   4071  HB2 TYR A 254      -3.367 -26.282  -9.355  1.00 93.45           H  
ATOM   4072  HB3 TYR A 254      -1.850 -26.674 -10.155  1.00 93.45           H  
ATOM   4073  O   TYR A 254       0.253 -25.151  -7.352  1.00 93.45           O  
ATOM   4074  CG  TYR A 254      -2.106 -27.532  -8.216  1.00 93.45           C  
ATOM   4075  CD1 TYR A 254      -1.272 -28.623  -8.531  1.00 93.45           C  
ATOM   4076  HD1 TYR A 254      -0.717 -28.629  -9.458  1.00 93.45           H  
ATOM   4077  CD2 TYR A 254      -2.820 -27.509  -7.006  1.00 93.45           C  
ATOM   4078  HD2 TYR A 254      -3.465 -26.676  -6.767  1.00 93.45           H  
ATOM   4079  CE1 TYR A 254      -1.242 -29.745  -7.681  1.00 93.45           C  
ATOM   4080  HE1 TYR A 254      -0.677 -30.624  -7.954  1.00 93.45           H  
ATOM   4081  CE2 TYR A 254      -2.757 -28.606  -6.138  1.00 93.45           C  
ATOM   4082  HE2 TYR A 254      -3.326 -28.626  -5.219  1.00 93.45           H  
ATOM   4083  OH  TYR A 254      -2.185 -30.871  -5.779  1.00 93.45           O  
ATOM   4084  HH  TYR A 254      -1.735 -31.640  -6.136  1.00 93.45           H  
ATOM   4085  CZ  TYR A 254      -2.035 -29.748  -6.515  1.00 93.45           C  
ATOM   4086  N   LEU A 255       0.569 -25.198  -9.586  1.00 90.07           N  
ATOM   4087  H   LEU A 255       0.131 -25.210 -10.496  1.00 90.07           H  
ATOM   4088  CA  LEU A 255       2.025 -25.148  -9.509  1.00 90.07           C  
ATOM   4089  HA  LEU A 255       2.355 -25.973  -8.877  1.00 90.07           H  
ATOM   4090  C   LEU A 255       2.489 -23.845  -8.848  1.00 90.07           C  
ATOM   4091  CB  LEU A 255       2.612 -25.323 -10.921  1.00 90.07           C  
ATOM   4092  HB2 LEU A 255       2.256 -26.266 -11.336  1.00 90.07           H  
ATOM   4093  HB3 LEU A 255       2.237 -24.519 -11.555  1.00 90.07           H  
ATOM   4094  O   LEU A 255       3.307 -23.892  -7.933  1.00 90.07           O  
ATOM   4095  CG  LEU A 255       4.152 -25.305 -10.961  1.00 90.07           C  
ATOM   4096  HG  LEU A 255       4.520 -24.364 -10.552  1.00 90.07           H  
ATOM   4097  CD1 LEU A 255       4.774 -26.462 -10.172  1.00 90.07           C  
ATOM   4098 HD11 LEU A 255       4.391 -27.414 -10.542  1.00 90.07           H  
ATOM   4099 HD12 LEU A 255       4.535 -26.358  -9.114  1.00 90.07           H  
ATOM   4100 HD13 LEU A 255       5.858 -26.436 -10.278  1.00 90.07           H  
ATOM   4101  CD2 LEU A 255       4.633 -25.407 -12.408  1.00 90.07           C  
ATOM   4102 HD21 LEU A 255       4.227 -24.574 -12.982  1.00 90.07           H  
ATOM   4103 HD22 LEU A 255       4.286 -26.340 -12.851  1.00 90.07           H  
ATOM   4104 HD23 LEU A 255       5.722 -25.364 -12.441  1.00 90.07           H  
ATOM   4105  N   SER A 256       1.944 -22.700  -9.266  1.00 86.20           N  
ATOM   4106  H   SER A 256       1.282 -22.732 -10.029  1.00 86.20           H  
ATOM   4107  CA  SER A 256       2.309 -21.386  -8.730  1.00 86.20           C  
ATOM   4108  HA  SER A 256       3.368 -21.218  -8.927  1.00 86.20           H  
ATOM   4109  C   SER A 256       2.092 -21.288  -7.218  1.00 86.20           C  
ATOM   4110  CB  SER A 256       1.507 -20.298  -9.445  1.00 86.20           C  
ATOM   4111  HB2 SER A 256       1.581 -20.440 -10.524  1.00 86.20           H  
ATOM   4112  HB3 SER A 256       0.458 -20.357  -9.156  1.00 86.20           H  
ATOM   4113  O   SER A 256       3.020 -20.938  -6.490  1.00 86.20           O  
ATOM   4114  OG  SER A 256       2.019 -19.028  -9.110  1.00 86.20           O  
ATOM   4115  HG  SER A 256       2.845 -18.926  -9.589  1.00 86.20           H  
ATOM   4116  N   ALA A 257       0.914 -21.679  -6.724  1.00 88.13           N  
ATOM   4117  H   ALA A 257       0.195 -21.969  -7.371  1.00 88.13           H  
ATOM   4118  CA  ALA A 257       0.578 -21.645  -5.300  1.00 88.13           C  
ATOM   4119  HA  ALA A 257       0.655 -20.621  -4.933  1.00 88.13           H  
ATOM   4120  C   ALA A 257       1.543 -22.495  -4.460  1.00 88.13           C  
ATOM   4121  CB  ALA A 257      -0.874 -22.109  -5.144  1.00 88.13           C  
ATOM   4122  HB1 ALA A 257      -0.990 -23.111  -5.556  1.00 88.13           H  
ATOM   4123  HB2 ALA A 257      -1.146 -22.115  -4.089  1.00 88.13           H  
ATOM   4124  HB3 ALA A 257      -1.540 -21.426  -5.673  1.00 88.13           H  
ATOM   4125  O   ALA A 257       2.075 -22.032  -3.448  1.00 88.13           O  
ATOM   4126  N   ARG A 258       1.843 -23.720  -4.912  1.00 91.42           N  
ATOM   4127  H   ARG A 258       1.393 -24.037  -5.759  1.00 91.42           H  
ATOM   4128  CA  ARG A 258       2.789 -24.611  -4.222  1.00 91.42           C  
ATOM   4129  HA  ARG A 258       2.529 -24.654  -3.165  1.00 91.42           H  
ATOM   4130  C   ARG A 258       4.226 -24.093  -4.267  1.00 91.42           C  
ATOM   4131  CB  ARG A 258       2.690 -26.021  -4.814  1.00 91.42           C  
ATOM   4132  HB2 ARG A 258       3.540 -26.603  -4.457  1.00 91.42           H  
ATOM   4133  HB3 ARG A 258       2.735 -25.974  -5.903  1.00 91.42           H  
ATOM   4134  O   ARG A 258       4.932 -24.171  -3.264  1.00 91.42           O  
ATOM   4135  CG  ARG A 258       1.406 -26.733  -4.370  1.00 91.42           C  
ATOM   4136  HG2 ARG A 258       1.391 -26.779  -3.281  1.00 91.42           H  
ATOM   4137  HG3 ARG A 258       0.527 -26.188  -4.715  1.00 91.42           H  
ATOM   4138  CD  ARG A 258       1.374 -28.154  -4.936  1.00 91.42           C  
ATOM   4139  HD2 ARG A 258       2.356 -28.606  -4.795  1.00 91.42           H  
ATOM   4140  HD3 ARG A 258       1.150 -28.109  -6.001  1.00 91.42           H  
ATOM   4141  NE  ARG A 258       0.368 -28.979  -4.248  1.00 91.42           N  
ATOM   4142  HE  ARG A 258      -0.169 -28.543  -3.512  1.00 91.42           H  
ATOM   4143  NH1 ARG A 258       1.106 -31.026  -4.981  1.00 91.42           N  
ATOM   4144 HH11 ARG A 258       1.187 -31.997  -4.717  1.00 91.42           H  
ATOM   4145 HH12 ARG A 258       1.884 -30.560  -5.426  1.00 91.42           H  
ATOM   4146  NH2 ARG A 258      -0.576 -30.923  -3.544  1.00 91.42           N  
ATOM   4147 HH21 ARG A 258      -0.715 -31.910  -3.705  1.00 91.42           H  
ATOM   4148 HH22 ARG A 258      -1.285 -30.402  -3.048  1.00 91.42           H  
ATOM   4149  CZ  ARG A 258       0.299 -30.295  -4.267  1.00 91.42           C  
ATOM   4150  N   MET A 259       4.664 -23.539  -5.397  1.00 86.09           N  
ATOM   4151  H   MET A 259       4.033 -23.506  -6.185  1.00 86.09           H  
ATOM   4152  CA  MET A 259       6.005 -22.965  -5.545  1.00 86.09           C  
ATOM   4153  HA  MET A 259       6.744 -23.677  -5.179  1.00 86.09           H  
ATOM   4154  C   MET A 259       6.193 -21.704  -4.698  1.00 86.09           C  
ATOM   4155  CB  MET A 259       6.288 -22.680  -7.027  1.00 86.09           C  
ATOM   4156  HB2 MET A 259       5.465 -22.104  -7.449  1.00 86.09           H  
ATOM   4157  HB3 MET A 259       7.189 -22.074  -7.114  1.00 86.09           H  
ATOM   4158  O   MET A 259       7.223 -21.562  -4.039  1.00 86.09           O  
ATOM   4159  CG  MET A 259       6.491 -23.948  -7.865  1.00 86.09           C  
ATOM   4160  HG2 MET A 259       6.647 -23.635  -8.897  1.00 86.09           H  
ATOM   4161  HG3 MET A 259       5.579 -24.545  -7.852  1.00 86.09           H  
ATOM   4162  SD  MET A 259       7.873 -25.034  -7.404  1.00 86.09           S  
ATOM   4163  CE  MET A 259       7.046 -26.145  -6.236  1.00 86.09           C  
ATOM   4164  HE1 MET A 259       7.494 -27.137  -6.295  1.00 86.09           H  
ATOM   4165  HE2 MET A 259       5.984 -26.203  -6.472  1.00 86.09           H  
ATOM   4166  HE3 MET A 259       7.156 -25.767  -5.219  1.00 86.09           H  
ATOM   4167  N   ASN A 260       5.197 -20.822  -4.653  1.00 81.45           N  
ATOM   4168  H   ASN A 260       4.388 -20.968  -5.240  1.00 81.45           H  
ATOM   4169  CA  ASN A 260       5.243 -19.615  -3.832  1.00 81.45           C  
ATOM   4170  HA  ASN A 260       6.176 -19.085  -4.023  1.00 81.45           H  
ATOM   4171  C   ASN A 260       5.223 -19.956  -2.335  1.00 81.45           C  
ATOM   4172  CB  ASN A 260       4.077 -18.702  -4.230  1.00 81.45           C  
ATOM   4173  HB2 ASN A 260       4.007 -17.877  -3.522  1.00 81.45           H  
ATOM   4174  HB3 ASN A 260       3.148 -19.270  -4.188  1.00 81.45           H  
ATOM   4175  O   ASN A 260       5.994 -19.380  -1.566  1.00 81.45           O  
ATOM   4176  CG  ASN A 260       4.227 -18.093  -5.617  1.00 81.45           C  
ATOM   4177  ND2 ASN A 260       3.139 -17.624  -6.178  1.00 81.45           N  
ATOM   4178 HD21 ASN A 260       2.263 -17.678  -5.677  1.00 81.45           H  
ATOM   4179 HD22 ASN A 260       3.198 -17.236  -7.108  1.00 81.45           H  
ATOM   4180  OD1 ASN A 260       5.300 -18.021  -6.201  1.00 81.45           O  
ATOM   4181  N   GLN A 261       4.427 -20.948  -1.919  1.00 86.39           N  
ATOM   4182  H   GLN A 261       3.760 -21.354  -2.559  1.00 86.39           H  
ATOM   4183  CA  GLN A 261       4.475 -21.441  -0.542  1.00 86.39           C  
ATOM   4184  HA  GLN A 261       4.320 -20.588   0.119  1.00 86.39           H  
ATOM   4185  C   GLN A 261       5.845 -22.038  -0.203  1.00 86.39           C  
ATOM   4186  CB  GLN A 261       3.357 -22.467  -0.311  1.00 86.39           C  
ATOM   4187  HB2 GLN A 261       2.394 -22.021  -0.560  1.00 86.39           H  
ATOM   4188  HB3 GLN A 261       3.515 -23.324  -0.966  1.00 86.39           H  
ATOM   4189  O   GLN A 261       6.393 -21.758   0.865  1.00 86.39           O  
ATOM   4190  CG  GLN A 261       3.322 -22.959   1.146  1.00 86.39           C  
ATOM   4191  HG2 GLN A 261       4.294 -23.362   1.433  1.00 86.39           H  
ATOM   4192  HG3 GLN A 261       2.625 -23.794   1.211  1.00 86.39           H  
ATOM   4193  CD  GLN A 261       2.913 -21.894   2.166  1.00 86.39           C  
ATOM   4194  NE2 GLN A 261       2.839 -22.251   3.428  1.00 86.39           N  
ATOM   4195 HE21 GLN A 261       2.985 -23.215   3.694  1.00 86.39           H  
ATOM   4196 HE22 GLN A 261       2.485 -21.552   4.065  1.00 86.39           H  
ATOM   4197  OE1 GLN A 261       2.662 -20.734   1.881  1.00 86.39           O  
ATOM   4198  N   ALA A 262       6.430 -22.822  -1.112  1.00 87.87           N  
ATOM   4199  H   ALA A 262       5.914 -23.082  -1.941  1.00 87.87           H  
ATOM   4200  CA  ALA A 262       7.766 -23.368  -0.923  1.00 87.87           C  
ATOM   4201  HA  ALA A 262       7.771 -23.963  -0.010  1.00 87.87           H  
ATOM   4202  C   ALA A 262       8.807 -22.255  -0.758  1.00 87.87           C  
ATOM   4203  CB  ALA A 262       8.109 -24.282  -2.100  1.00 87.87           C  
ATOM   4204  HB1 ALA A 262       8.119 -23.722  -3.035  1.00 87.87           H  
ATOM   4205  HB2 ALA A 262       7.375 -25.085  -2.173  1.00 87.87           H  
ATOM   4206  HB3 ALA A 262       9.097 -24.709  -1.930  1.00 87.87           H  
ATOM   4207  O   ALA A 262       9.601 -22.298   0.178  1.00 87.87           O  
ATOM   4208  N   ALA A 263       8.771 -21.228  -1.611  1.00 80.15           N  
ATOM   4209  H   ALA A 263       8.094 -21.245  -2.360  1.00 80.15           H  
ATOM   4210  CA  ALA A 263       9.658 -20.074  -1.505  1.00 80.15           C  
ATOM   4211  HA  ALA A 263      10.690 -20.420  -1.565  1.00 80.15           H  
ATOM   4212  C   ALA A 263       9.498 -19.349  -0.159  1.00 80.15           C  
ATOM   4213  CB  ALA A 263       9.396 -19.143  -2.691  1.00 80.15           C  
ATOM   4214  HB1 ALA A 263       8.352 -18.829  -2.709  1.00 80.15           H  
ATOM   4215  HB2 ALA A 263       9.633 -19.664  -3.618  1.00 80.15           H  
ATOM   4216  HB3 ALA A 263      10.027 -18.258  -2.612  1.00 80.15           H  
ATOM   4217  O   ALA A 263      10.503 -19.049   0.485  1.00 80.15           O  
ATOM   4218  N   LYS A 264       8.259 -19.138   0.310  1.00 75.72           N  
ATOM   4219  H   LYS A 264       7.478 -19.381  -0.283  1.00 75.72           H  
ATOM   4220  CA  LYS A 264       7.984 -18.554   1.634  1.00 75.72           C  
ATOM   4221  HA  LYS A 264       8.461 -17.575   1.683  1.00 75.72           H  
ATOM   4222  C   LYS A 264       8.610 -19.392   2.755  1.00 75.72           C  
ATOM   4223  CB  LYS A 264       6.463 -18.367   1.817  1.00 75.72           C  
ATOM   4224  HB2 LYS A 264       6.074 -17.789   0.979  1.00 75.72           H  
ATOM   4225  HB3 LYS A 264       5.972 -19.340   1.815  1.00 75.72           H  
ATOM   4226  O   LYS A 264       9.317 -18.849   3.598  1.00 75.72           O  
ATOM   4227  CG  LYS A 264       6.117 -17.631   3.126  1.00 75.72           C  
ATOM   4228  HG2 LYS A 264       6.576 -16.643   3.113  1.00 75.72           H  
ATOM   4229  HG3 LYS A 264       6.530 -18.192   3.965  1.00 75.72           H  
ATOM   4230  CD  LYS A 264       4.600 -17.482   3.354  1.00 75.72           C  
ATOM   4231  HD2 LYS A 264       4.137 -18.467   3.293  1.00 75.72           H  
ATOM   4232  HD3 LYS A 264       4.175 -16.842   2.581  1.00 75.72           H  
ATOM   4233  CE  LYS A 264       4.344 -16.874   4.748  1.00 75.72           C  
ATOM   4234  HE2 LYS A 264       4.720 -15.851   4.764  1.00 75.72           H  
ATOM   4235  HE3 LYS A 264       4.928 -17.442   5.473  1.00 75.72           H  
ATOM   4236  NZ  LYS A 264       2.912 -16.904   5.162  1.00 75.72           N  
ATOM   4237  HZ1 LYS A 264       2.527 -17.832   5.067  1.00 75.72           H  
ATOM   4238  HZ2 LYS A 264       2.813 -16.682   6.142  1.00 75.72           H  
ATOM   4239  HZ3 LYS A 264       2.350 -16.258   4.626  1.00 75.72           H  
ATOM   4240  N   LEU A 265       8.404 -20.710   2.750  1.00 82.10           N  
ATOM   4241  H   LEU A 265       7.824 -21.095   2.019  1.00 82.10           H  
ATOM   4242  CA  LEU A 265       8.947 -21.606   3.780  1.00 82.10           C  
ATOM   4243  HA  LEU A 265       8.686 -21.211   4.762  1.00 82.10           H  
ATOM   4244  C   LEU A 265      10.481 -21.686   3.754  1.00 82.10           C  
ATOM   4245  CB  LEU A 265       8.336 -23.007   3.620  1.00 82.10           C  
ATOM   4246  HB2 LEU A 265       8.510 -23.342   2.598  1.00 82.10           H  
ATOM   4247  HB3 LEU A 265       8.866 -23.684   4.291  1.00 82.10           H  
ATOM   4248  O   LEU A 265      11.098 -21.735   4.815  1.00 82.10           O  
ATOM   4249  CG  LEU A 265       6.832 -23.112   3.932  1.00 82.10           C  
ATOM   4250  HG  LEU A 265       6.268 -22.405   3.322  1.00 82.10           H  
ATOM   4251  CD1 LEU A 265       6.353 -24.529   3.607  1.00 82.10           C  
ATOM   4252 HD11 LEU A 265       6.498 -24.721   2.544  1.00 82.10           H  
ATOM   4253 HD12 LEU A 265       6.917 -25.261   4.185  1.00 82.10           H  
ATOM   4254 HD13 LEU A 265       5.290 -24.621   3.828  1.00 82.10           H  
ATOM   4255  CD2 LEU A 265       6.517 -22.833   5.403  1.00 82.10           C  
ATOM   4256 HD21 LEU A 265       6.770 -21.802   5.651  1.00 82.10           H  
ATOM   4257 HD22 LEU A 265       7.080 -23.508   6.048  1.00 82.10           H  
ATOM   4258 HD23 LEU A 265       5.449 -22.964   5.581  1.00 82.10           H  
ATOM   4259  N   LEU A 266      11.095 -21.670   2.567  1.00 81.62           N  
ATOM   4260  H   LEU A 266      10.525 -21.668   1.733  1.00 81.62           H  
ATOM   4261  CA  LEU A 266      12.554 -21.669   2.416  1.00 81.62           C  
ATOM   4262  HA  LEU A 266      12.974 -22.469   3.026  1.00 81.62           H  
ATOM   4263  C   LEU A 266      13.176 -20.365   2.928  1.00 81.62           C  
ATOM   4264  CB  LEU A 266      12.935 -21.898   0.942  1.00 81.62           C  
ATOM   4265  HB2 LEU A 266      12.395 -21.170   0.336  1.00 81.62           H  
ATOM   4266  HB3 LEU A 266      14.000 -21.704   0.817  1.00 81.62           H  
ATOM   4267  O   LEU A 266      14.212 -20.421   3.582  1.00 81.62           O  
ATOM   4268  CG  LEU A 266      12.635 -23.312   0.418  1.00 81.62           C  
ATOM   4269  HG  LEU A 266      11.619 -23.590   0.698  1.00 81.62           H  
ATOM   4270  CD1 LEU A 266      12.748 -23.329  -1.106  1.00 81.62           C  
ATOM   4271 HD11 LEU A 266      12.479 -24.315  -1.487  1.00 81.62           H  
ATOM   4272 HD12 LEU A 266      12.054 -22.599  -1.523  1.00 81.62           H  
ATOM   4273 HD13 LEU A 266      13.763 -23.074  -1.413  1.00 81.62           H  
ATOM   4274  CD2 LEU A 266      13.575 -24.387   0.960  1.00 81.62           C  
ATOM   4275 HD21 LEU A 266      13.217 -25.370   0.656  1.00 81.62           H  
ATOM   4276 HD22 LEU A 266      13.611 -24.349   2.048  1.00 81.62           H  
ATOM   4277 HD23 LEU A 266      14.575 -24.228   0.555  1.00 81.62           H  
ATOM   4278  N   ARG A 267      12.532 -19.214   2.683  1.00 71.67           N  
ATOM   4279  H   ARG A 267      11.694 -19.248   2.120  1.00 71.67           H  
ATOM   4280  CA  ARG A 267      12.969 -17.907   3.211  1.00 71.67           C  
ATOM   4281  HA  ARG A 267      14.013 -17.731   2.953  1.00 71.67           H  
ATOM   4282  C   ARG A 267      12.927 -17.847   4.737  1.00 71.67           C  
ATOM   4283  CB  ARG A 267      12.104 -16.773   2.634  1.00 71.67           C  
ATOM   4284  HB2 ARG A 267      11.050 -17.039   2.715  1.00 71.67           H  
ATOM   4285  HB3 ARG A 267      12.270 -15.870   3.222  1.00 71.67           H  
ATOM   4286  O   ARG A 267      13.788 -17.227   5.338  1.00 71.67           O  
ATOM   4287  CG  ARG A 267      12.448 -16.452   1.177  1.00 71.67           C  
ATOM   4288  HG2 ARG A 267      12.365 -17.357   0.575  1.00 71.67           H  
ATOM   4289  HG3 ARG A 267      13.476 -16.095   1.127  1.00 71.67           H  
ATOM   4290  CD  ARG A 267      11.514 -15.378   0.608  1.00 71.67           C  
ATOM   4291  HD2 ARG A 267      10.490 -15.749   0.646  1.00 71.67           H  
ATOM   4292  HD3 ARG A 267      11.591 -14.482   1.225  1.00 71.67           H  
ATOM   4293  NE  ARG A 267      11.872 -15.041  -0.782  1.00 71.67           N  
ATOM   4294  HE  ARG A 267      12.791 -15.322  -1.091  1.00 71.67           H  
ATOM   4295  NH1 ARG A 267       9.989 -13.820  -1.377  1.00 71.67           N  
ATOM   4296 HH11 ARG A 267       9.596 -13.847  -0.447  1.00 71.67           H  
ATOM   4297 HH12 ARG A 267       9.569 -13.264  -2.109  1.00 71.67           H  
ATOM   4298  NH2 ARG A 267      11.594 -14.097  -2.833  1.00 71.67           N  
ATOM   4299 HH21 ARG A 267      12.565 -14.234  -3.072  1.00 71.67           H  
ATOM   4300 HH22 ARG A 267      11.002 -13.489  -3.381  1.00 71.67           H  
ATOM   4301  CZ  ARG A 267      11.152 -14.334  -1.639  1.00 71.67           C  
ATOM   4302  N   ILE A 268      11.951 -18.504   5.369  1.00 69.55           N  
ATOM   4303  H   ILE A 268      11.239 -18.949   4.809  1.00 69.55           H  
ATOM   4304  CA  ILE A 268      11.850 -18.554   6.839  1.00 69.55           C  
ATOM   4305  HA  ILE A 268      11.961 -17.541   7.225  1.00 69.55           H  
ATOM   4306  C   ILE A 268      13.003 -19.371   7.460  1.00 69.55           C  
ATOM   4307  CB  ILE A 268      10.444 -19.067   7.249  1.00 69.55           C  
ATOM   4308  HB  ILE A 268      10.256 -20.003   6.724  1.00 69.55           H  
ATOM   4309  O   ILE A 268      13.330 -19.176   8.625  1.00 69.55           O  
ATOM   4310  CG1 ILE A 268       9.355 -18.043   6.847  1.00 69.55           C  
ATOM   4311 HG12 ILE A 268       9.546 -17.670   5.841  1.00 69.55           H  
ATOM   4312 HG13 ILE A 268       9.402 -17.184   7.517  1.00 69.55           H  
ATOM   4313  CG2 ILE A 268      10.338 -19.339   8.763  1.00 69.55           C  
ATOM   4314 HG21 ILE A 268       9.325 -19.632   9.039  1.00 69.55           H  
ATOM   4315 HG22 ILE A 268      10.619 -18.446   9.320  1.00 69.55           H  
ATOM   4316 HG23 ILE A 268      11.002 -20.155   9.046  1.00 69.55           H  
ATOM   4317  CD1 ILE A 268       7.927 -18.608   6.862  1.00 69.55           C  
ATOM   4318 HD11 ILE A 268       7.243 -17.856   6.468  1.00 69.55           H  
ATOM   4319 HD12 ILE A 268       7.872 -19.498   6.235  1.00 69.55           H  
ATOM   4320 HD13 ILE A 268       7.615 -18.854   7.878  1.00 69.55           H  
ATOM   4321  N   GLY A 269      13.625 -20.296   6.718  1.00 71.64           N  
ATOM   4322  H   GLY A 269      13.358 -20.379   5.748  1.00 71.64           H  
ATOM   4323  CA  GLY A 269      14.827 -21.026   7.151  1.00 71.64           C  
ATOM   4324  HA2 GLY A 269      15.290 -21.482   6.276  1.00 71.64           H  
ATOM   4325  HA3 GLY A 269      15.534 -20.308   7.567  1.00 71.64           H  
ATOM   4326  C   GLY A 269      14.615 -22.126   8.204  1.00 71.64           C  
ATOM   4327  O   GLY A 269      15.498 -22.954   8.401  1.00 71.64           O  
ATOM   4328  N   ASN A 270      13.437 -22.217   8.829  1.00 74.71           N  
ATOM   4329  H   ASN A 270      12.817 -21.428   8.713  1.00 74.71           H  
ATOM   4330  CA  ASN A 270      13.141 -23.194   9.894  1.00 74.71           C  
ATOM   4331  HA  ASN A 270      14.004 -23.240  10.558  1.00 74.71           H  
ATOM   4332  C   ASN A 270      12.913 -24.641   9.408  1.00 74.71           C  
ATOM   4333  CB  ASN A 270      11.932 -22.688  10.704  1.00 74.71           C  
ATOM   4334  HB2 ASN A 270      11.599 -23.470  11.387  1.00 74.71           H  
ATOM   4335  HB3 ASN A 270      11.109 -22.452  10.030  1.00 74.71           H  
ATOM   4336  O   ASN A 270      12.595 -25.527  10.206  1.00 74.71           O  
ATOM   4337  CG  ASN A 270      12.256 -21.481  11.563  1.00 74.71           C  
ATOM   4338  ND2 ASN A 270      11.261 -20.746  11.996  1.00 74.71           N  
ATOM   4339 HD21 ASN A 270      10.306 -20.936  11.725  1.00 74.71           H  
ATOM   4340 HD22 ASN A 270      11.543 -19.931  12.522  1.00 74.71           H  
ATOM   4341  OD1 ASN A 270      13.390 -21.193  11.886  1.00 74.71           O  
ATOM   4342  N   HIS A 271      13.010 -24.902   8.104  1.00 79.43           N  
ATOM   4343  H   HIS A 271      13.365 -24.174   7.501  1.00 79.43           H  
ATOM   4344  CA  HIS A 271      12.722 -26.206   7.510  1.00 79.43           C  
ATOM   4345  HA  HIS A 271      12.727 -26.967   8.290  1.00 79.43           H  
ATOM   4346  C   HIS A 271      13.790 -26.597   6.495  1.00 79.43           C  
ATOM   4347  CB  HIS A 271      11.330 -26.188   6.860  1.00 79.43           C  
ATOM   4348  HB2 HIS A 271      11.311 -25.408   6.098  1.00 79.43           H  
ATOM   4349  HB3 HIS A 271      11.152 -27.144   6.369  1.00 79.43           H  
ATOM   4350  O   HIS A 271      14.191 -25.796   5.654  1.00 79.43           O  
ATOM   4351  CG  HIS A 271      10.210 -25.941   7.838  1.00 79.43           C  
ATOM   4352  CD2 HIS A 271       9.244 -24.980   7.742  1.00 79.43           C  
ATOM   4353  HD2 HIS A 271       9.131 -24.280   6.926  1.00 79.43           H  
ATOM   4354  ND1 HIS A 271      10.063 -26.547   9.065  1.00 79.43           N  
ATOM   4355  HD1 HIS A 271      10.797 -27.049   9.542  1.00 79.43           H  
ATOM   4356  CE1 HIS A 271       9.051 -25.947   9.703  1.00 79.43           C  
ATOM   4357  HE1 HIS A 271       8.798 -26.115  10.739  1.00 79.43           H  
ATOM   4358  NE2 HIS A 271       8.475 -25.024   8.913  1.00 79.43           N  
ATOM   4359  N   ASN A 272      14.203 -27.865   6.531  1.00 89.90           N  
ATOM   4360  H   ASN A 272      13.829 -28.484   7.235  1.00 89.90           H  
ATOM   4361  CA  ASN A 272      15.021 -28.423   5.462  1.00 89.90           C  
ATOM   4362  HA  ASN A 272      15.794 -27.692   5.230  1.00 89.90           H  
ATOM   4363  C   ASN A 272      14.190 -28.608   4.176  1.00 89.90           C  
ATOM   4364  CB  ASN A 272      15.739 -29.695   5.959  1.00 89.90           C  
ATOM   4365  HB2 ASN A 272      16.249 -29.464   6.895  1.00 89.90           H  
ATOM   4366  HB3 ASN A 272      16.506 -29.981   5.238  1.00 89.90           H  
ATOM   4367  O   ASN A 272      12.957 -28.603   4.191  1.00 89.90           O  
ATOM   4368  CG  ASN A 272      14.840 -30.903   6.168  1.00 89.90           C  
ATOM   4369  ND2 ASN A 272      15.134 -31.739   7.133  1.00 89.90           N  
ATOM   4370 HD21 ASN A 272      14.533 -32.542   7.257  1.00 89.90           H  
ATOM   4371 HD22 ASN A 272      15.934 -31.585   7.729  1.00 89.90           H  
ATOM   4372  OD1 ASN A 272      13.886 -31.134   5.452  1.00 89.90           O  
ATOM   4373  N   VAL A 273      14.881 -28.814   3.054  1.00 93.52           N  
ATOM   4374  H   VAL A 273      15.889 -28.789   3.108  1.00 93.52           H  
ATOM   4375  CA  VAL A 273      14.263 -28.938   1.723  1.00 93.52           C  
ATOM   4376  HA  VAL A 273      13.734 -28.012   1.500  1.00 93.52           H  
ATOM   4377  C   VAL A 273      13.223 -30.070   1.663  1.00 93.52           C  
ATOM   4378  CB  VAL A 273      15.370 -29.132   0.663  1.00 93.52           C  
ATOM   4379  HB  VAL A 273      15.934 -30.033   0.902  1.00 93.52           H  
ATOM   4380  O   VAL A 273      12.180 -29.898   1.038  1.00 93.52           O  
ATOM   4381  CG1 VAL A 273      14.825 -29.271  -0.761  1.00 93.52           C  
ATOM   4382 HG11 VAL A 273      15.648 -29.441  -1.455  1.00 93.52           H  
ATOM   4383 HG12 VAL A 273      14.307 -28.353  -1.038  1.00 93.52           H  
ATOM   4384 HG13 VAL A 273      14.141 -30.116  -0.835  1.00 93.52           H  
ATOM   4385  CG2 VAL A 273      16.336 -27.934   0.652  1.00 93.52           C  
ATOM   4386 HG21 VAL A 273      15.788 -27.009   0.475  1.00 93.52           H  
ATOM   4387 HG22 VAL A 273      17.081 -28.063  -0.134  1.00 93.52           H  
ATOM   4388 HG23 VAL A 273      16.867 -27.855   1.601  1.00 93.52           H  
ATOM   4389  N   ASN A 274      13.463 -31.190   2.355  1.00 94.27           N  
ATOM   4390  H   ASN A 274      14.288 -31.225   2.938  1.00 94.27           H  
ATOM   4391  CA  ASN A 274      12.549 -32.337   2.405  1.00 94.27           C  
ATOM   4392  HA  ASN A 274      12.278 -32.619   1.388  1.00 94.27           H  
ATOM   4393  C   ASN A 274      11.238 -31.998   3.142  1.00 94.27           C  
ATOM   4394  CB  ASN A 274      13.298 -33.510   3.073  1.00 94.27           C  
ATOM   4395  HB2 ASN A 274      14.256 -33.661   2.577  1.00 94.27           H  
ATOM   4396  HB3 ASN A 274      13.487 -33.281   4.121  1.00 94.27           H  
ATOM   4397  O   ASN A 274      10.144 -32.273   2.656  1.00 94.27           O  
ATOM   4398  CG  ASN A 274      12.542 -34.824   2.984  1.00 94.27           C  
ATOM   4399  ND2 ASN A 274      12.465 -35.594   4.041  1.00 94.27           N  
ATOM   4400 HD21 ASN A 274      11.965 -36.462   3.914  1.00 94.27           H  
ATOM   4401 HD22 ASN A 274      12.887 -35.339   4.922  1.00 94.27           H  
ATOM   4402  OD1 ASN A 274      12.054 -35.204   1.941  1.00 94.27           O  
ATOM   4403  N   ALA A 275      11.337 -31.326   4.290  1.00 94.11           N  
ATOM   4404  H   ALA A 275      12.259 -31.104   4.638  1.00 94.11           H  
ATOM   4405  CA  ALA A 275      10.185 -30.878   5.064  1.00 94.11           C  
ATOM   4406  HA  ALA A 275       9.533 -31.732   5.249  1.00 94.11           H  
ATOM   4407  C   ALA A 275       9.362 -29.826   4.305  1.00 94.11           C  
ATOM   4408  CB  ALA A 275      10.688 -30.343   6.410  1.00 94.11           C  
ATOM   4409  HB1 ALA A 275      11.378 -29.515   6.249  1.00 94.11           H  
ATOM   4410  HB2 ALA A 275      11.203 -31.138   6.949  1.00 94.11           H  
ATOM   4411  HB3 ALA A 275       9.842 -30.000   7.006  1.00 94.11           H  
ATOM   4412  O   ALA A 275       8.134 -29.837   4.378  1.00 94.11           O  
ATOM   4413  N   VAL A 276      10.015 -28.938   3.545  1.00 94.81           N  
ATOM   4414  H   VAL A 276      11.025 -28.952   3.549  1.00 94.81           H  
ATOM   4415  CA  VAL A 276       9.314 -27.982   2.673  1.00 94.81           C  
ATOM   4416  HA  VAL A 276       8.561 -27.464   3.266  1.00 94.81           H  
ATOM   4417  C   VAL A 276       8.562 -28.701   1.552  1.00 94.81           C  
ATOM   4418  CB  VAL A 276      10.268 -26.918   2.098  1.00 94.81           C  
ATOM   4419  HB  VAL A 276      11.100 -27.401   1.585  1.00 94.81           H  
ATOM   4420  O   VAL A 276       7.403 -28.365   1.312  1.00 94.81           O  
ATOM   4421  CG1 VAL A 276       9.541 -26.003   1.104  1.00 94.81           C  
ATOM   4422 HG11 VAL A 276      10.204 -25.203   0.776  1.00 94.81           H  
ATOM   4423 HG12 VAL A 276       9.240 -26.562   0.217  1.00 94.81           H  
ATOM   4424 HG13 VAL A 276       8.658 -25.568   1.572  1.00 94.81           H  
ATOM   4425  CG2 VAL A 276      10.821 -26.037   3.225  1.00 94.81           C  
ATOM   4426 HG21 VAL A 276      11.460 -26.625   3.884  1.00 94.81           H  
ATOM   4427 HG22 VAL A 276      10.002 -25.616   3.807  1.00 94.81           H  
ATOM   4428 HG23 VAL A 276      11.419 -25.226   2.811  1.00 94.81           H  
ATOM   4429  N   ALA A 277       9.178 -29.697   0.905  1.00 95.49           N  
ATOM   4430  H   ALA A 277      10.135 -29.920   1.139  1.00 95.49           H  
ATOM   4431  CA  ALA A 277       8.534 -30.487  -0.145  1.00 95.49           C  
ATOM   4432  HA  ALA A 277       8.282 -29.826  -0.975  1.00 95.49           H  
ATOM   4433  C   ALA A 277       7.228 -31.127   0.360  1.00 95.49           C  
ATOM   4434  CB  ALA A 277       9.527 -31.543  -0.653  1.00 95.49           C  
ATOM   4435  HB1 ALA A 277      10.464 -31.070  -0.944  1.00 95.49           H  
ATOM   4436  HB2 ALA A 277       9.104 -32.065  -1.511  1.00 95.49           H  
ATOM   4437  HB3 ALA A 277       9.735 -32.280   0.123  1.00 95.49           H  
ATOM   4438  O   ALA A 277       6.165 -30.902  -0.225  1.00 95.49           O  
ATOM   4439  N   LEU A 278       7.293 -31.807   1.510  1.00 93.43           N  
ATOM   4440  H   LEU A 278       8.208 -31.975   1.903  1.00 93.43           H  
ATOM   4441  CA  LEU A 278       6.138 -32.430   2.166  1.00 93.43           C  
ATOM   4442  HA  LEU A 278       5.689 -33.150   1.483  1.00 93.43           H  
ATOM   4443  C   LEU A 278       5.050 -31.404   2.516  1.00 93.43           C  
ATOM   4444  CB  LEU A 278       6.625 -33.158   3.432  1.00 93.43           C  
ATOM   4445  HB2 LEU A 278       7.287 -32.491   3.984  1.00 93.43           H  
ATOM   4446  HB3 LEU A 278       5.770 -33.376   4.072  1.00 93.43           H  
ATOM   4447  O   LEU A 278       3.878 -31.599   2.196  1.00 93.43           O  
ATOM   4448  CG  LEU A 278       7.361 -34.479   3.139  1.00 93.43           C  
ATOM   4449  HG  LEU A 278       8.064 -34.337   2.318  1.00 93.43           H  
ATOM   4450  CD1 LEU A 278       8.151 -34.914   4.374  1.00 93.43           C  
ATOM   4451 HD11 LEU A 278       8.897 -34.157   4.618  1.00 93.43           H  
ATOM   4452 HD12 LEU A 278       7.477 -35.060   5.219  1.00 93.43           H  
ATOM   4453 HD13 LEU A 278       8.665 -35.851   4.159  1.00 93.43           H  
ATOM   4454  CD2 LEU A 278       6.378 -35.593   2.777  1.00 93.43           C  
ATOM   4455 HD21 LEU A 278       5.659 -35.753   3.581  1.00 93.43           H  
ATOM   4456 HD22 LEU A 278       5.845 -35.343   1.860  1.00 93.43           H  
ATOM   4457 HD23 LEU A 278       6.923 -36.520   2.597  1.00 93.43           H  
ATOM   4458  N   LYS A 279       5.426 -30.259   3.103  1.00 92.59           N  
ATOM   4459  H   LYS A 279       6.402 -30.148   3.337  1.00 92.59           H  
ATOM   4460  CA  LYS A 279       4.477 -29.178   3.434  1.00 92.59           C  
ATOM   4461  HA  LYS A 279       3.665 -29.597   4.028  1.00 92.59           H  
ATOM   4462  C   LYS A 279       3.798 -28.561   2.208  1.00 92.59           C  
ATOM   4463  CB  LYS A 279       5.186 -28.087   4.245  1.00 92.59           C  
ATOM   4464  HB2 LYS A 279       6.140 -27.840   3.781  1.00 92.59           H  
ATOM   4465  HB3 LYS A 279       4.563 -27.193   4.243  1.00 92.59           H  
ATOM   4466  O   LYS A 279       2.708 -28.009   2.336  1.00 92.59           O  
ATOM   4467  CG  LYS A 279       5.401 -28.516   5.702  1.00 92.59           C  
ATOM   4468  HG2 LYS A 279       4.436 -28.787   6.131  1.00 92.59           H  
ATOM   4469  HG3 LYS A 279       6.057 -29.385   5.753  1.00 92.59           H  
ATOM   4470  CD  LYS A 279       5.997 -27.363   6.515  1.00 92.59           C  
ATOM   4471  HD2 LYS A 279       6.989 -27.113   6.139  1.00 92.59           H  
ATOM   4472  HD3 LYS A 279       5.346 -26.495   6.412  1.00 92.59           H  
ATOM   4473  CE  LYS A 279       6.085 -27.774   7.987  1.00 92.59           C  
ATOM   4474  HE2 LYS A 279       5.229 -28.408   8.218  1.00 92.59           H  
ATOM   4475  HE3 LYS A 279       6.987 -28.367   8.136  1.00 92.59           H  
ATOM   4476  NZ  LYS A 279       6.073 -26.591   8.881  1.00 92.59           N  
ATOM   4477  HZ1 LYS A 279       5.252 -26.024   8.726  1.00 92.59           H  
ATOM   4478  HZ2 LYS A 279       6.094 -26.870   9.851  1.00 92.59           H  
ATOM   4479  HZ3 LYS A 279       6.882 -26.010   8.714  1.00 92.59           H  
ATOM   4480  N   CYS A 280       4.419 -28.658   1.034  1.00 94.38           N  
ATOM   4481  H   CYS A 280       5.326 -29.104   1.014  1.00 94.38           H  
ATOM   4482  CA  CYS A 280       3.861 -28.187  -0.233  1.00 94.38           C  
ATOM   4483  HA  CYS A 280       3.101 -27.434  -0.023  1.00 94.38           H  
ATOM   4484  C   CYS A 280       3.138 -29.292  -1.025  1.00 94.38           C  
ATOM   4485  CB  CYS A 280       4.964 -27.500  -1.049  1.00 94.38           C  
ATOM   4486  HB2 CYS A 280       4.541 -27.124  -1.980  1.00 94.38           H  
ATOM   4487  HB3 CYS A 280       5.755 -28.215  -1.275  1.00 94.38           H  
ATOM   4488  O   CYS A 280       2.732 -29.046  -2.158  1.00 94.38           O  
ATOM   4489  SG  CYS A 280       5.655 -26.114  -0.105  1.00 94.38           S  
ATOM   4490  HG  CYS A 280       6.328 -26.882   0.757  1.00 94.38           H  
ATOM   4491  N   GLY A 281       2.972 -30.492  -0.454  1.00 94.24           N  
ATOM   4492  H   GLY A 281       3.366 -30.658   0.461  1.00 94.24           H  
ATOM   4493  CA  GLY A 281       2.212 -31.590  -1.062  1.00 94.24           C  
ATOM   4494  HA2 GLY A 281       1.302 -31.200  -1.517  1.00 94.24           H  
ATOM   4495  HA3 GLY A 281       1.925 -32.289  -0.276  1.00 94.24           H  
ATOM   4496  C   GLY A 281       2.972 -32.382  -2.125  1.00 94.24           C  
ATOM   4497  O   GLY A 281       2.350 -32.907  -3.055  1.00 94.24           O  
ATOM   4498  N   TYR A 282       4.304 -32.425  -2.028  1.00 94.62           N  
ATOM   4499  H   TYR A 282       4.743 -31.970  -1.241  1.00 94.62           H  
ATOM   4500  CA  TYR A 282       5.154 -33.274  -2.859  1.00 94.62           C  
ATOM   4501  HA  TYR A 282       4.596 -33.610  -3.733  1.00 94.62           H  
ATOM   4502  C   TYR A 282       5.601 -34.510  -2.078  1.00 94.62           C  
ATOM   4503  CB  TYR A 282       6.379 -32.494  -3.353  1.00 94.62           C  
ATOM   4504  HB2 TYR A 282       7.058 -33.192  -3.843  1.00 94.62           H  
ATOM   4505  HB3 TYR A 282       6.912 -32.080  -2.496  1.00 94.62           H  
ATOM   4506  O   TYR A 282       6.269 -34.381  -1.054  1.00 94.62           O  
ATOM   4507  CG  TYR A 282       6.058 -31.379  -4.323  1.00 94.62           C  
ATOM   4508  CD1 TYR A 282       6.028 -31.645  -5.703  1.00 94.62           C  
ATOM   4509  HD1 TYR A 282       6.246 -32.644  -6.053  1.00 94.62           H  
ATOM   4510  CD2 TYR A 282       5.780 -30.085  -3.849  1.00 94.62           C  
ATOM   4511  HD2 TYR A 282       5.795 -29.895  -2.786  1.00 94.62           H  
ATOM   4512  CE1 TYR A 282       5.700 -30.629  -6.616  1.00 94.62           C  
ATOM   4513  HE1 TYR A 282       5.672 -30.843  -7.675  1.00 94.62           H  
ATOM   4514  CE2 TYR A 282       5.451 -29.061  -4.757  1.00 94.62           C  
ATOM   4515  HE2 TYR A 282       5.218 -28.070  -4.396  1.00 94.62           H  
ATOM   4516  OH  TYR A 282       5.021 -28.373  -7.017  1.00 94.62           O  
ATOM   4517  HH  TYR A 282       4.998 -28.700  -7.919  1.00 94.62           H  
ATOM   4518  CZ  TYR A 282       5.393 -29.338  -6.139  1.00 94.62           C  
ATOM   4519  N   ASP A 283       5.310 -35.692  -2.619  1.00 92.03           N  
ATOM   4520  H   ASP A 283       4.608 -35.738  -3.343  1.00 92.03           H  
ATOM   4521  CA  ASP A 283       5.735 -36.970  -2.028  1.00 92.03           C  
ATOM   4522  HA  ASP A 283       5.631 -36.914  -0.944  1.00 92.03           H  
ATOM   4523  C   ASP A 283       7.206 -37.299  -2.342  1.00 92.03           C  
ATOM   4524  CB  ASP A 283       4.809 -38.088  -2.531  1.00 92.03           C  
ATOM   4525  HB2 ASP A 283       5.064 -39.017  -2.022  1.00 92.03           H  
ATOM   4526  HB3 ASP A 283       4.977 -38.229  -3.599  1.00 92.03           H  
ATOM   4527  O   ASP A 283       7.857 -38.056  -1.628  1.00 92.03           O  
ATOM   4528  CG  ASP A 283       3.331 -37.772  -2.282  1.00 92.03           C  
ATOM   4529  OD1 ASP A 283       3.002 -37.344  -1.155  1.00 92.03           O  
ATOM   4530  OD2 ASP A 283       2.558 -37.858  -3.261  1.00 92.03           O  
ATOM   4531  N   SER A 284       7.758 -36.706  -3.408  1.00 94.34           N  
ATOM   4532  H   SER A 284       7.172 -36.064  -3.923  1.00 94.34           H  
ATOM   4533  CA  SER A 284       9.154 -36.875  -3.823  1.00 94.34           C  
ATOM   4534  HA  SER A 284       9.647 -37.573  -3.146  1.00 94.34           H  
ATOM   4535  C   SER A 284       9.911 -35.554  -3.768  1.00 94.34           C  
ATOM   4536  CB  SER A 284       9.224 -37.496  -5.220  1.00 94.34           C  
ATOM   4537  HB2 SER A 284       8.848 -38.517  -5.170  1.00 94.34           H  
ATOM   4538  HB3 SER A 284       8.593 -36.928  -5.904  1.00 94.34           H  
ATOM   4539  O   SER A 284       9.645 -34.625  -4.537  1.00 94.34           O  
ATOM   4540  OG  SER A 284      10.559 -37.501  -5.709  1.00 94.34           O  
ATOM   4541  HG  SER A 284      10.699 -38.358  -6.118  1.00 94.34           H  
ATOM   4542  N   THR A 285      10.925 -35.495  -2.906  1.00 94.80           N  
ATOM   4543  H   THR A 285      11.008 -36.233  -2.221  1.00 94.80           H  
ATOM   4544  CA  THR A 285      11.809 -34.328  -2.783  1.00 94.80           C  
ATOM   4545  HA  THR A 285      11.184 -33.448  -2.636  1.00 94.80           H  
ATOM   4546  C   THR A 285      12.626 -34.087  -4.047  1.00 94.80           C  
ATOM   4547  CB  THR A 285      12.686 -34.468  -1.534  1.00 94.80           C  
ATOM   4548  HB  THR A 285      13.186 -35.437  -1.516  1.00 94.80           H  
ATOM   4549  O   THR A 285      12.820 -32.937  -4.437  1.00 94.80           O  
ATOM   4550  CG2 THR A 285      13.697 -33.338  -1.343  1.00 94.80           C  
ATOM   4551 HG21 THR A 285      14.159 -33.428  -0.360  1.00 94.80           H  
ATOM   4552 HG22 THR A 285      14.476 -33.404  -2.103  1.00 94.80           H  
ATOM   4553 HG23 THR A 285      13.192 -32.375  -1.417  1.00 94.80           H  
ATOM   4554  OG1 THR A 285      11.766 -34.363  -0.488  1.00 94.80           O  
ATOM   4555  HG1 THR A 285      12.030 -34.852   0.295  1.00 94.80           H  
ATOM   4556  N   SER A 286      13.029 -35.143  -4.758  1.00 94.72           N  
ATOM   4557  H   SER A 286      12.862 -36.073  -4.400  1.00 94.72           H  
ATOM   4558  CA  SER A 286      13.704 -35.017  -6.056  1.00 94.72           C  
ATOM   4559  HA  SER A 286      14.594 -34.399  -5.935  1.00 94.72           H  
ATOM   4560  C   SER A 286      12.802 -34.344  -7.094  1.00 94.72           C  
ATOM   4561  CB  SER A 286      14.146 -36.394  -6.562  1.00 94.72           C  
ATOM   4562  HB2 SER A 286      13.274 -37.028  -6.720  1.00 94.72           H  
ATOM   4563  HB3 SER A 286      14.683 -36.280  -7.504  1.00 94.72           H  
ATOM   4564  O   SER A 286      13.231 -33.415  -7.783  1.00 94.72           O  
ATOM   4565  OG  SER A 286      14.997 -36.989  -5.603  1.00 94.72           O  
ATOM   4566  HG  SER A 286      15.313 -37.833  -5.933  1.00 94.72           H  
ATOM   4567  N   TYR A 287      11.529 -34.747  -7.156  1.00 95.19           N  
ATOM   4568  H   TYR A 287      11.214 -35.483  -6.541  1.00 95.19           H  
ATOM   4569  CA  TYR A 287      10.556 -34.129  -8.057  1.00 95.19           C  
ATOM   4570  HA  TYR A 287      10.984 -34.106  -9.059  1.00 95.19           H  
ATOM   4571  C   TYR A 287      10.242 -32.679  -7.660  1.00 95.19           C  
ATOM   4572  CB  TYR A 287       9.286 -34.982  -8.097  1.00 95.19           C  
ATOM   4573  HB2 TYR A 287       8.850 -35.013  -7.098  1.00 95.19           H  
ATOM   4574  HB3 TYR A 287       9.549 -36.000  -8.382  1.00 95.19           H  
ATOM   4575  O   TYR A 287      10.177 -31.802  -8.526  1.00 95.19           O  
ATOM   4576  CG  TYR A 287       8.255 -34.462  -9.076  1.00 95.19           C  
ATOM   4577  CD1 TYR A 287       6.995 -34.035  -8.616  1.00 95.19           C  
ATOM   4578  HD1 TYR A 287       6.748 -34.130  -7.569  1.00 95.19           H  
ATOM   4579  CD2 TYR A 287       8.563 -34.395 -10.449  1.00 95.19           C  
ATOM   4580  HD2 TYR A 287       9.521 -34.737 -10.812  1.00 95.19           H  
ATOM   4581  CE1 TYR A 287       6.043 -33.529  -9.522  1.00 95.19           C  
ATOM   4582  HE1 TYR A 287       5.070 -33.221  -9.169  1.00 95.19           H  
ATOM   4583  CE2 TYR A 287       7.614 -33.893 -11.358  1.00 95.19           C  
ATOM   4584  HE2 TYR A 287       7.835 -33.851 -12.414  1.00 95.19           H  
ATOM   4585  OH  TYR A 287       5.444 -32.979 -11.785  1.00 95.19           O  
ATOM   4586  HH  TYR A 287       4.597 -32.804 -11.368  1.00 95.19           H  
ATOM   4587  CZ  TYR A 287       6.355 -33.459 -10.898  1.00 95.19           C  
ATOM   4588  N   PHE A 288      10.133 -32.393  -6.358  1.00 96.58           N  
ATOM   4589  H   PHE A 288      10.146 -33.155  -5.695  1.00 96.58           H  
ATOM   4590  CA  PHE A 288      10.012 -31.026  -5.847  1.00 96.58           C  
ATOM   4591  HA  PHE A 288       9.104 -30.578  -6.248  1.00 96.58           H  
ATOM   4592  C   PHE A 288      11.191 -30.150  -6.290  1.00 96.58           C  
ATOM   4593  CB  PHE A 288       9.901 -31.044  -4.317  1.00 96.58           C  
ATOM   4594  HB2 PHE A 288      10.642 -31.733  -3.910  1.00 96.58           H  
ATOM   4595  HB3 PHE A 288       8.917 -31.420  -4.036  1.00 96.58           H  
ATOM   4596  O   PHE A 288      10.971 -29.068  -6.833  1.00 96.58           O  
ATOM   4597  CG  PHE A 288      10.114 -29.683  -3.687  1.00 96.58           C  
ATOM   4598  CD1 PHE A 288      11.287 -29.414  -2.956  1.00 96.58           C  
ATOM   4599  HD1 PHE A 288      12.017 -30.193  -2.796  1.00 96.58           H  
ATOM   4600  CD2 PHE A 288       9.166 -28.664  -3.886  1.00 96.58           C  
ATOM   4601  HD2 PHE A 288       8.270 -28.866  -4.454  1.00 96.58           H  
ATOM   4602  CE1 PHE A 288      11.499 -28.134  -2.417  1.00 96.58           C  
ATOM   4603  HE1 PHE A 288      12.380 -27.929  -1.828  1.00 96.58           H  
ATOM   4604  CE2 PHE A 288       9.389 -27.381  -3.360  1.00 96.58           C  
ATOM   4605  HE2 PHE A 288       8.657 -26.603  -3.522  1.00 96.58           H  
ATOM   4606  CZ  PHE A 288      10.558 -27.115  -2.626  1.00 96.58           C  
ATOM   4607  HZ  PHE A 288      10.738 -26.133  -2.215  1.00 96.58           H  
ATOM   4608  N   ILE A 289      12.433 -30.621  -6.130  1.00 94.82           N  
ATOM   4609  H   ILE A 289      12.546 -31.513  -5.672  1.00 94.82           H  
ATOM   4610  CA  ILE A 289      13.637 -29.885  -6.546  1.00 94.82           C  
ATOM   4611  HA  ILE A 289      13.637 -28.918  -6.044  1.00 94.82           H  
ATOM   4612  C   ILE A 289      13.610 -29.607  -8.054  1.00 94.82           C  
ATOM   4613  CB  ILE A 289      14.915 -30.653  -6.126  1.00 94.82           C  
ATOM   4614  HB  ILE A 289      14.817 -31.688  -6.452  1.00 94.82           H  
ATOM   4615  O   ILE A 289      13.930 -28.490  -8.471  1.00 94.82           O  
ATOM   4616  CG1 ILE A 289      15.089 -30.627  -4.590  1.00 94.82           C  
ATOM   4617 HG12 ILE A 289      15.442 -29.644  -4.281  1.00 94.82           H  
ATOM   4618 HG13 ILE A 289      14.129 -30.794  -4.101  1.00 94.82           H  
ATOM   4619  CG2 ILE A 289      16.174 -30.055  -6.790  1.00 94.82           C  
ATOM   4620 HG21 ILE A 289      16.138 -30.199  -7.870  1.00 94.82           H  
ATOM   4621 HG22 ILE A 289      17.070 -30.564  -6.435  1.00 94.82           H  
ATOM   4622 HG23 ILE A 289      16.251 -28.991  -6.567  1.00 94.82           H  
ATOM   4623  CD1 ILE A 289      16.068 -31.686  -4.068  1.00 94.82           C  
ATOM   4624 HD11 ILE A 289      15.752 -32.678  -4.393  1.00 94.82           H  
ATOM   4625 HD12 ILE A 289      16.077 -31.659  -2.978  1.00 94.82           H  
ATOM   4626 HD13 ILE A 289      17.080 -31.492  -4.424  1.00 94.82           H  
ATOM   4627  N   GLN A 290      13.200 -30.580  -8.876  1.00 94.34           N  
ATOM   4628  H   GLN A 290      12.978 -31.482  -8.480  1.00 94.34           H  
ATOM   4629  CA  GLN A 290      13.071 -30.402 -10.325  1.00 94.34           C  
ATOM   4630  HA  GLN A 290      14.028 -30.054 -10.714  1.00 94.34           H  
ATOM   4631  C   GLN A 290      12.012 -29.348 -10.677  1.00 94.34           C  
ATOM   4632  CB  GLN A 290      12.748 -31.754 -10.976  1.00 94.34           C  
ATOM   4633  HB2 GLN A 290      13.490 -32.486 -10.658  1.00 94.34           H  
ATOM   4634  HB3 GLN A 290      11.768 -32.091 -10.639  1.00 94.34           H  
ATOM   4635  O   GLN A 290      12.284 -28.452 -11.482  1.00 94.34           O  
ATOM   4636  CG  GLN A 290      12.755 -31.685 -12.515  1.00 94.34           C  
ATOM   4637  HG2 GLN A 290      13.748 -31.395 -12.857  1.00 94.34           H  
ATOM   4638  HG3 GLN A 290      12.038 -30.939 -12.856  1.00 94.34           H  
ATOM   4639  CD  GLN A 290      12.382 -33.017 -13.162  1.00 94.34           C  
ATOM   4640  NE2 GLN A 290      12.398 -33.111 -14.473  1.00 94.34           N  
ATOM   4641 HE21 GLN A 290      12.717 -32.357 -15.064  1.00 94.34           H  
ATOM   4642 HE22 GLN A 290      12.169 -34.028 -14.831  1.00 94.34           H  
ATOM   4643  OE1 GLN A 290      12.059 -33.992 -12.512  1.00 94.34           O  
ATOM   4644  N   CYS A 291      10.833 -29.413 -10.051  1.00 92.80           N  
ATOM   4645  H   CYS A 291      10.670 -30.178  -9.412  1.00 92.80           H  
ATOM   4646  CA  CYS A 291       9.758 -28.437 -10.245  1.00 92.80           C  
ATOM   4647  HA  CYS A 291       9.503 -28.391 -11.303  1.00 92.80           H  
ATOM   4648  C   CYS A 291      10.199 -27.031  -9.820  1.00 92.80           C  
ATOM   4649  CB  CYS A 291       8.513 -28.876  -9.463  1.00 92.80           C  
ATOM   4650  HB2 CYS A 291       7.775 -28.073  -9.487  1.00 92.80           H  
ATOM   4651  HB3 CYS A 291       8.768 -29.083  -8.423  1.00 92.80           H  
ATOM   4652  O   CYS A 291      10.073 -26.083 -10.597  1.00 92.80           O  
ATOM   4653  SG  CYS A 291       7.783 -30.351 -10.222  1.00 92.80           S  
ATOM   4654  HG  CYS A 291       8.660 -31.245  -9.756  1.00 92.80           H  
ATOM   4655  N   PHE A 292      10.803 -26.910  -8.636  1.00 90.63           N  
ATOM   4656  H   PHE A 292      10.868 -27.728  -8.047  1.00 90.63           H  
ATOM   4657  CA  PHE A 292      11.313 -25.651  -8.101  1.00 90.63           C  
ATOM   4658  HA  PHE A 292      10.498 -24.928  -8.067  1.00 90.63           H  
ATOM   4659  C   PHE A 292      12.400 -25.066  -9.002  1.00 90.63           C  
ATOM   4660  CB  PHE A 292      11.815 -25.873  -6.669  1.00 90.63           C  
ATOM   4661  HB2 PHE A 292      11.075 -26.460  -6.125  1.00 90.63           H  
ATOM   4662  HB3 PHE A 292      12.737 -26.454  -6.690  1.00 90.63           H  
ATOM   4663  O   PHE A 292      12.345 -23.888  -9.341  1.00 90.63           O  
ATOM   4664  CG  PHE A 292      12.046 -24.586  -5.902  1.00 90.63           C  
ATOM   4665  CD1 PHE A 292      13.231 -23.849  -6.081  1.00 90.63           C  
ATOM   4666  HD1 PHE A 292      13.990 -24.205  -6.762  1.00 90.63           H  
ATOM   4667  CD2 PHE A 292      11.062 -24.116  -5.011  1.00 90.63           C  
ATOM   4668  HD2 PHE A 292      10.146 -24.670  -4.871  1.00 90.63           H  
ATOM   4669  CE1 PHE A 292      13.430 -22.646  -5.383  1.00 90.63           C  
ATOM   4670  HE1 PHE A 292      14.336 -22.077  -5.532  1.00 90.63           H  
ATOM   4671  CE2 PHE A 292      11.263 -22.915  -4.308  1.00 90.63           C  
ATOM   4672  HE2 PHE A 292      10.501 -22.545  -3.638  1.00 90.63           H  
ATOM   4673  CZ  PHE A 292      12.445 -22.177  -4.497  1.00 90.63           C  
ATOM   4674  HZ  PHE A 292      12.588 -21.245  -3.969  1.00 90.63           H  
ATOM   4675  N   LYS A 293      13.338 -25.884  -9.495  1.00 88.07           N  
ATOM   4676  H   LYS A 293      13.349 -26.842  -9.175  1.00 88.07           H  
ATOM   4677  CA  LYS A 293      14.359 -25.439 -10.454  1.00 88.07           C  
ATOM   4678  HA  LYS A 293      14.850 -24.559 -10.039  1.00 88.07           H  
ATOM   4679  C   LYS A 293      13.741 -24.980 -11.770  1.00 88.07           C  
ATOM   4680  CB  LYS A 293      15.415 -26.539 -10.642  1.00 88.07           C  
ATOM   4681  HB2 LYS A 293      14.947 -27.417 -11.087  1.00 88.07           H  
ATOM   4682  HB3 LYS A 293      15.804 -26.816  -9.662  1.00 88.07           H  
ATOM   4683  O   LYS A 293      14.140 -23.941 -12.292  1.00 88.07           O  
ATOM   4684  CG  LYS A 293      16.588 -26.075 -11.523  1.00 88.07           C  
ATOM   4685  HG2 LYS A 293      17.041 -25.188 -11.079  1.00 88.07           H  
ATOM   4686  HG3 LYS A 293      16.220 -25.823 -12.518  1.00 88.07           H  
ATOM   4687  CD  LYS A 293      17.652 -27.174 -11.660  1.00 88.07           C  
ATOM   4688  HD2 LYS A 293      18.030 -27.432 -10.671  1.00 88.07           H  
ATOM   4689  HD3 LYS A 293      17.194 -28.060 -12.101  1.00 88.07           H  
ATOM   4690  CE  LYS A 293      18.814 -26.701 -12.548  1.00 88.07           C  
ATOM   4691  HE2 LYS A 293      19.238 -25.795 -12.116  1.00 88.07           H  
ATOM   4692  HE3 LYS A 293      18.417 -26.443 -13.530  1.00 88.07           H  
ATOM   4693  NZ  LYS A 293      19.873 -27.737 -12.691  1.00 88.07           N  
ATOM   4694  HZ1 LYS A 293      20.620 -27.406 -13.285  1.00 88.07           H  
ATOM   4695  HZ2 LYS A 293      20.279 -27.975 -11.796  1.00 88.07           H  
ATOM   4696  HZ3 LYS A 293      19.508 -28.582 -13.106  1.00 88.07           H  
ATOM   4697  N   LYS A 294      12.749 -25.700 -12.303  1.00 84.20           N  
ATOM   4698  H   LYS A 294      12.471 -26.547 -11.829  1.00 84.20           H  
ATOM   4699  CA  LYS A 294      12.053 -25.309 -13.539  1.00 84.20           C  
ATOM   4700  HA  LYS A 294      12.804 -25.154 -14.314  1.00 84.20           H  
ATOM   4701  C   LYS A 294      11.308 -23.978 -13.373  1.00 84.20           C  
ATOM   4702  CB  LYS A 294      11.125 -26.453 -13.986  1.00 84.20           C  
ATOM   4703  HB2 LYS A 294      11.706 -27.374 -14.037  1.00 84.20           H  
ATOM   4704  HB3 LYS A 294      10.335 -26.590 -13.247  1.00 84.20           H  
ATOM   4705  O   LYS A 294      11.357 -23.160 -14.296  1.00 84.20           O  
ATOM   4706  CG  LYS A 294      10.491 -26.196 -15.365  1.00 84.20           C  
ATOM   4707  HG2 LYS A 294      11.280 -26.030 -16.098  1.00 84.20           H  
ATOM   4708  HG3 LYS A 294       9.864 -25.306 -15.314  1.00 84.20           H  
ATOM   4709  CD  LYS A 294       9.624 -27.381 -15.819  1.00 84.20           C  
ATOM   4710  HD2 LYS A 294      10.249 -28.270 -15.912  1.00 84.20           H  
ATOM   4711  HD3 LYS A 294       8.858 -27.569 -15.066  1.00 84.20           H  
ATOM   4712  CE  LYS A 294       8.950 -27.079 -17.168  1.00 84.20           C  
ATOM   4713  HE2 LYS A 294       8.363 -26.166 -17.064  1.00 84.20           H  
ATOM   4714  HE3 LYS A 294       9.722 -26.895 -17.914  1.00 84.20           H  
ATOM   4715  NZ  LYS A 294       8.065 -28.186 -17.620  1.00 84.20           N  
ATOM   4716  HZ1 LYS A 294       8.582 -29.043 -17.756  1.00 84.20           H  
ATOM   4717  HZ2 LYS A 294       7.330 -28.362 -16.950  1.00 84.20           H  
ATOM   4718  HZ3 LYS A 294       7.620 -27.954 -18.497  1.00 84.20           H  
ATOM   4719  N   TYR A 295      10.680 -23.756 -12.217  1.00 81.12           N  
ATOM   4720  H   TYR A 295      10.660 -24.510 -11.545  1.00 81.12           H  
ATOM   4721  CA  TYR A 295       9.875 -22.569 -11.907  1.00 81.12           C  
ATOM   4722  HA  TYR A 295       9.315 -22.282 -12.797  1.00 81.12           H  
ATOM   4723  C   TYR A 295      10.729 -21.357 -11.491  1.00 81.12           C  
ATOM   4724  CB  TYR A 295       8.858 -22.952 -10.821  1.00 81.12           C  
ATOM   4725  HB2 TYR A 295       9.376 -23.138  -9.880  1.00 81.12           H  
ATOM   4726  HB3 TYR A 295       8.371 -23.885 -11.108  1.00 81.12           H  
ATOM   4727  O   TYR A 295      10.634 -20.274 -12.077  1.00 81.12           O  
ATOM   4728  CG  TYR A 295       7.777 -21.913 -10.601  1.00 81.12           C  
ATOM   4729  CD1 TYR A 295       7.953 -20.898  -9.641  1.00 81.12           C  
ATOM   4730  HD1 TYR A 295       8.857 -20.857  -9.051  1.00 81.12           H  
ATOM   4731  CD2 TYR A 295       6.580 -21.977 -11.342  1.00 81.12           C  
ATOM   4732  HD2 TYR A 295       6.424 -22.758 -12.071  1.00 81.12           H  
ATOM   4733  CE1 TYR A 295       6.936 -19.953  -9.413  1.00 81.12           C  
ATOM   4734  HE1 TYR A 295       7.056 -19.199  -8.649  1.00 81.12           H  
ATOM   4735  CE2 TYR A 295       5.565 -21.024 -11.125  1.00 81.12           C  
ATOM   4736  HE2 TYR A 295       4.640 -21.065 -11.681  1.00 81.12           H  
ATOM   4737  OH  TYR A 295       4.763 -19.095  -9.929  1.00 81.12           O  
ATOM   4738  HH  TYR A 295       4.976 -18.522  -9.189  1.00 81.12           H  
ATOM   4739  CZ  TYR A 295       5.739 -20.011 -10.158  1.00 81.12           C  
ATOM   4740  N   PHE A 296      11.630 -21.530 -10.519  1.00 73.59           N  
ATOM   4741  H   PHE A 296      11.662 -22.425 -10.051  1.00 73.59           H  
ATOM   4742  CA  PHE A 296      12.468 -20.459  -9.980  1.00 73.59           C  
ATOM   4743  HA  PHE A 296      11.846 -19.565 -10.024  1.00 73.59           H  
ATOM   4744  C   PHE A 296      13.752 -20.186 -10.777  1.00 73.59           C  
ATOM   4745  CB  PHE A 296      12.706 -20.598  -8.479  1.00 73.59           C  
ATOM   4746  HB2 PHE A 296      13.483 -19.897  -8.172  1.00 73.59           H  
ATOM   4747  HB3 PHE A 296      13.051 -21.604  -8.240  1.00 73.59           H  
ATOM   4748  O   PHE A 296      14.325 -19.101 -10.646  1.00 73.59           O  
ATOM   4749  CG  PHE A 296      11.458 -20.250  -7.695  1.00 73.59           C  
ATOM   4750  CD1 PHE A 296      11.026 -18.910  -7.591  1.00 73.59           C  
ATOM   4751  HD1 PHE A 296      11.609 -18.113  -8.027  1.00 73.59           H  
ATOM   4752  CD2 PHE A 296      10.704 -21.271  -7.101  1.00 73.59           C  
ATOM   4753  HD2 PHE A 296      11.025 -22.299  -7.177  1.00 73.59           H  
ATOM   4754  CE1 PHE A 296       9.837 -18.601  -6.905  1.00 73.59           C  
ATOM   4755  HE1 PHE A 296       9.503 -17.578  -6.812  1.00 73.59           H  
ATOM   4756  CE2 PHE A 296       9.543 -20.957  -6.379  1.00 73.59           C  
ATOM   4757  HE2 PHE A 296       8.999 -21.743  -5.878  1.00 73.59           H  
ATOM   4758  CZ  PHE A 296       9.094 -19.628  -6.299  1.00 73.59           C  
ATOM   4759  HZ  PHE A 296       8.193 -19.391  -5.752  1.00 73.59           H  
ATOM   4760  N   LYS A 297      14.160 -21.117 -11.652  1.00 74.73           N  
ATOM   4761  H   LYS A 297      13.609 -21.962 -11.706  1.00 74.73           H  
ATOM   4762  CA  LYS A 297      15.457 -21.130 -12.362  1.00 74.73           C  
ATOM   4763  HA  LYS A 297      15.499 -22.053 -12.940  1.00 74.73           H  
ATOM   4764  C   LYS A 297      16.664 -21.248 -11.423  1.00 74.73           C  
ATOM   4765  CB  LYS A 297      15.583 -19.977 -13.380  1.00 74.73           C  
ATOM   4766  HB2 LYS A 297      15.730 -19.039 -12.845  1.00 74.73           H  
ATOM   4767  HB3 LYS A 297      16.476 -20.146 -13.982  1.00 74.73           H  
ATOM   4768  O   LYS A 297      17.776 -20.893 -11.787  1.00 74.73           O  
ATOM   4769  CG  LYS A 297      14.391 -19.808 -14.335  1.00 74.73           C  
ATOM   4770  HG2 LYS A 297      13.511 -19.509 -13.766  1.00 74.73           H  
ATOM   4771  HG3 LYS A 297      14.628 -19.005 -15.033  1.00 74.73           H  
ATOM   4772  CD  LYS A 297      14.068 -21.079 -15.133  1.00 74.73           C  
ATOM   4773  HD2 LYS A 297      13.750 -21.861 -14.444  1.00 74.73           H  
ATOM   4774  HD3 LYS A 297      14.954 -21.411 -15.673  1.00 74.73           H  
ATOM   4775  CE  LYS A 297      12.936 -20.782 -16.122  1.00 74.73           C  
ATOM   4776  HE2 LYS A 297      12.151 -20.241 -15.594  1.00 74.73           H  
ATOM   4777  HE3 LYS A 297      13.318 -20.135 -16.912  1.00 74.73           H  
ATOM   4778  NZ  LYS A 297      12.369 -22.025 -16.691  1.00 74.73           N  
ATOM   4779  HZ1 LYS A 297      13.079 -22.567 -17.164  1.00 74.73           H  
ATOM   4780  HZ2 LYS A 297      11.630 -21.807 -17.344  1.00 74.73           H  
ATOM   4781  HZ3 LYS A 297      11.966 -22.568 -15.942  1.00 74.73           H  
ATOM   4782  N   THR A 298      16.443 -21.764 -10.217  1.00 76.86           N  
ATOM   4783  H   THR A 298      15.503 -22.053  -9.988  1.00 76.86           H  
ATOM   4784  CA  THR A 298      17.470 -22.031  -9.205  1.00 76.86           C  
ATOM   4785  HA  THR A 298      18.394 -22.323  -9.703  1.00 76.86           H  
ATOM   4786  C   THR A 298      17.020 -23.187  -8.315  1.00 76.86           C  
ATOM   4787  CB  THR A 298      17.769 -20.769  -8.385  1.00 76.86           C  
ATOM   4788  HB  THR A 298      18.035 -19.963  -9.069  1.00 76.86           H  
ATOM   4789  O   THR A 298      15.828 -23.476  -8.241  1.00 76.86           O  
ATOM   4790  CG2 THR A 298      16.614 -20.297  -7.504  1.00 76.86           C  
ATOM   4791 HG21 THR A 298      15.774 -20.004  -8.133  1.00 76.86           H  
ATOM   4792 HG22 THR A 298      16.302 -21.090  -6.825  1.00 76.86           H  
ATOM   4793 HG23 THR A 298      16.932 -19.432  -6.922  1.00 76.86           H  
ATOM   4794  OG1 THR A 298      18.872 -21.016  -7.558  1.00 76.86           O  
ATOM   4795  HG1 THR A 298      19.092 -20.188  -7.124  1.00 76.86           H  
ATOM   4796  N   THR A 299      17.949 -23.885  -7.667  1.00 84.72           N  
ATOM   4797  H   THR A 299      18.881 -23.498  -7.624  1.00 84.72           H  
ATOM   4798  CA  THR A 299      17.593 -24.983  -6.753  1.00 84.72           C  
ATOM   4799  HA  THR A 299      16.781 -25.550  -7.208  1.00 84.72           H  
ATOM   4800  C   THR A 299      17.098 -24.436  -5.407  1.00 84.72           C  
ATOM   4801  CB  THR A 299      18.756 -25.958  -6.521  1.00 84.72           C  
ATOM   4802  HB  THR A 299      18.357 -26.826  -5.997  1.00 84.72           H  
ATOM   4803  O   THR A 299      17.496 -23.328  -5.040  1.00 84.72           O  
ATOM   4804  CG2 THR A 299      19.389 -26.455  -7.821  1.00 84.72           C  
ATOM   4805 HG21 THR A 299      20.146 -27.203  -7.583  1.00 84.72           H  
ATOM   4806 HG22 THR A 299      19.859 -25.633  -8.360  1.00 84.72           H  
ATOM   4807 HG23 THR A 299      18.620 -26.917  -8.440  1.00 84.72           H  
ATOM   4808  OG1 THR A 299      19.750 -25.396  -5.696  1.00 84.72           O  
ATOM   4809  HG1 THR A 299      20.338 -24.822  -6.192  1.00 84.72           H  
ATOM   4810  N   PRO A 300      16.301 -25.194  -4.628  1.00 89.05           N  
ATOM   4811  CA  PRO A 300      15.911 -24.787  -3.275  1.00 89.05           C  
ATOM   4812  HA  PRO A 300      15.241 -23.931  -3.345  1.00 89.05           H  
ATOM   4813  C   PRO A 300      17.105 -24.414  -2.382  1.00 89.05           C  
ATOM   4814  CB  PRO A 300      15.142 -25.982  -2.704  1.00 89.05           C  
ATOM   4815  HB2 PRO A 300      15.828 -26.688  -2.235  1.00 89.05           H  
ATOM   4816  HB3 PRO A 300      14.377 -25.670  -1.992  1.00 89.05           H  
ATOM   4817  O   PRO A 300      17.079 -23.383  -1.717  1.00 89.05           O  
ATOM   4818  CG  PRO A 300      14.533 -26.627  -3.945  1.00 89.05           C  
ATOM   4819  HG2 PRO A 300      13.636 -26.079  -4.233  1.00 89.05           H  
ATOM   4820  HG3 PRO A 300      14.297 -27.679  -3.782  1.00 89.05           H  
ATOM   4821  CD  PRO A 300      15.629 -26.437  -4.993  1.00 89.05           C  
ATOM   4822  HD2 PRO A 300      15.184 -26.384  -5.986  1.00 89.05           H  
ATOM   4823  HD3 PRO A 300      16.336 -27.264  -4.933  1.00 89.05           H  
ATOM   4824  N   SER A 301      18.189 -25.197  -2.418  1.00 87.93           N  
ATOM   4825  H   SER A 301      18.154 -26.065  -2.934  1.00 87.93           H  
ATOM   4826  CA  SER A 301      19.388 -24.944  -1.608  1.00 87.93           C  
ATOM   4827  HA  SER A 301      19.094 -24.853  -0.562  1.00 87.93           H  
ATOM   4828  C   SER A 301      20.104 -23.652  -2.001  1.00 87.93           C  
ATOM   4829  CB  SER A 301      20.367 -26.115  -1.727  1.00 87.93           C  
ATOM   4830  HB2 SER A 301      21.196 -25.957  -1.038  1.00 87.93           H  
ATOM   4831  HB3 SER A 301      20.754 -26.172  -2.745  1.00 87.93           H  
ATOM   4832  O   SER A 301      20.556 -22.905  -1.138  1.00 87.93           O  
ATOM   4833  OG  SER A 301      19.714 -27.329  -1.411  1.00 87.93           O  
ATOM   4834  HG  SER A 301      20.372 -27.994  -1.196  1.00 87.93           H  
ATOM   4835  N   THR A 302      20.198 -23.361  -3.300  1.00 80.63           N  
ATOM   4836  H   THR A 302      19.830 -24.014  -3.977  1.00 80.63           H  
ATOM   4837  CA  THR A 302      20.757 -22.091  -3.786  1.00 80.63           C  
ATOM   4838  HA  THR A 302      21.714 -21.907  -3.298  1.00 80.63           H  
ATOM   4839  C   THR A 302      19.836 -20.918  -3.449  1.00 80.63           C  
ATOM   4840  CB  THR A 302      20.979 -22.146  -5.302  1.00 80.63           C  
ATOM   4841  HB  THR A 302      20.004 -22.224  -5.784  1.00 80.63           H  
ATOM   4842  O   THR A 302      20.318 -19.851  -3.087  1.00 80.63           O  
ATOM   4843  CG2 THR A 302      21.727 -20.927  -5.836  1.00 80.63           C  
ATOM   4844 HG21 THR A 302      21.124 -20.031  -5.687  1.00 80.63           H  
ATOM   4845 HG22 THR A 302      22.676 -20.802  -5.314  1.00 80.63           H  
ATOM   4846 HG23 THR A 302      21.910 -21.043  -6.904  1.00 80.63           H  
ATOM   4847  OG1 THR A 302      21.731 -23.279  -5.678  1.00 80.63           O  
ATOM   4848  HG1 THR A 302      22.655 -23.022  -5.658  1.00 80.63           H  
ATOM   4849  N   PHE A 303      18.517 -21.115  -3.522  1.00 75.09           N  
ATOM   4850  H   PHE A 303      18.175 -22.014  -3.831  1.00 75.09           H  
ATOM   4851  CA  PHE A 303      17.528 -20.094  -3.183  1.00 75.09           C  
ATOM   4852  HA  PHE A 303      17.717 -19.206  -3.786  1.00 75.09           H  
ATOM   4853  C   PHE A 303      17.616 -19.663  -1.714  1.00 75.09           C  
ATOM   4854  CB  PHE A 303      16.135 -20.627  -3.528  1.00 75.09           C  
ATOM   4855  HB2 PHE A 303      15.914 -21.503  -2.918  1.00 75.09           H  
ATOM   4856  HB3 PHE A 303      16.134 -20.948  -4.570  1.00 75.09           H  
ATOM   4857  O   PHE A 303      17.591 -18.468  -1.445  1.00 75.09           O  
ATOM   4858  CG  PHE A 303      15.027 -19.618  -3.337  1.00 75.09           C  
ATOM   4859  CD1 PHE A 303      14.301 -19.590  -2.133  1.00 75.09           C  
ATOM   4860  HD1 PHE A 303      14.543 -20.276  -1.334  1.00 75.09           H  
ATOM   4861  CD2 PHE A 303      14.711 -18.713  -4.367  1.00 75.09           C  
ATOM   4862  HD2 PHE A 303      15.275 -18.723  -5.288  1.00 75.09           H  
ATOM   4863  CE1 PHE A 303      13.250 -18.674  -1.970  1.00 75.09           C  
ATOM   4864  HE1 PHE A 303      12.675 -18.683  -1.056  1.00 75.09           H  
ATOM   4865  CE2 PHE A 303      13.667 -17.788  -4.198  1.00 75.09           C  
ATOM   4866  HE2 PHE A 303      13.420 -17.093  -4.987  1.00 75.09           H  
ATOM   4867  CZ  PHE A 303      12.934 -17.770  -2.999  1.00 75.09           C  
ATOM   4868  HZ  PHE A 303      12.117 -17.075  -2.876  1.00 75.09           H  
ATOM   4869  N   ILE A 304      17.802 -20.608  -0.782  1.00 76.35           N  
ATOM   4870  H   ILE A 304      17.761 -21.577  -1.064  1.00 76.35           H  
ATOM   4871  CA  ILE A 304      18.030 -20.297   0.642  1.00 76.35           C  
ATOM   4872  HA  ILE A 304      17.173 -19.746   1.030  1.00 76.35           H  
ATOM   4873  C   ILE A 304      19.257 -19.389   0.807  1.00 76.35           C  
ATOM   4874  CB  ILE A 304      18.192 -21.596   1.470  1.00 76.35           C  
ATOM   4875  HB  ILE A 304      18.960 -22.211   1.000  1.00 76.35           H  
ATOM   4876  O   ILE A 304      19.191 -18.381   1.504  1.00 76.35           O  
ATOM   4877  CG1 ILE A 304      16.875 -22.404   1.527  1.00 76.35           C  
ATOM   4878 HG12 ILE A 304      16.197 -21.932   2.238  1.00 76.35           H  
ATOM   4879 HG13 ILE A 304      16.383 -22.397   0.555  1.00 76.35           H  
ATOM   4880  CG2 ILE A 304      18.641 -21.271   2.910  1.00 76.35           C  
ATOM   4881 HG21 ILE A 304      18.689 -22.167   3.528  1.00 76.35           H  
ATOM   4882 HG22 ILE A 304      19.634 -20.823   2.919  1.00 76.35           H  
ATOM   4883 HG23 ILE A 304      17.939 -20.573   3.365  1.00 76.35           H  
ATOM   4884  CD1 ILE A 304      17.091 -23.870   1.938  1.00 76.35           C  
ATOM   4885 HD11 ILE A 304      17.679 -23.946   2.853  1.00 76.35           H  
ATOM   4886 HD12 ILE A 304      16.130 -24.348   2.129  1.00 76.35           H  
ATOM   4887 HD13 ILE A 304      17.603 -24.404   1.138  1.00 76.35           H  
ATOM   4888  N   LYS A 305      20.366 -19.711   0.128  1.00 71.25           N  
ATOM   4889  H   LYS A 305      20.350 -20.544  -0.443  1.00 71.25           H  
ATOM   4890  CA  LYS A 305      21.598 -18.908   0.196  1.00 71.25           C  
ATOM   4891  HA  LYS A 305      21.891 -18.787   1.239  1.00 71.25           H  
ATOM   4892  C   LYS A 305      21.401 -17.486  -0.331  1.00 71.25           C  
ATOM   4893  CB  LYS A 305      22.739 -19.592  -0.568  1.00 71.25           C  
ATOM   4894  HB2 LYS A 305      22.427 -19.788  -1.594  1.00 71.25           H  
ATOM   4895  HB3 LYS A 305      23.588 -18.909  -0.598  1.00 71.25           H  
ATOM   4896  O   LYS A 305      21.977 -16.563   0.219  1.00 71.25           O  
ATOM   4897  CG  LYS A 305      23.196 -20.899   0.092  1.00 71.25           C  
ATOM   4898  HG2 LYS A 305      23.541 -20.685   1.104  1.00 71.25           H  
ATOM   4899  HG3 LYS A 305      22.365 -21.602   0.147  1.00 71.25           H  
ATOM   4900  CD  LYS A 305      24.342 -21.522  -0.714  1.00 71.25           C  
ATOM   4901  HD2 LYS A 305      25.167 -20.811  -0.753  1.00 71.25           H  
ATOM   4902  HD3 LYS A 305      24.000 -21.732  -1.727  1.00 71.25           H  
ATOM   4903  CE  LYS A 305      24.811 -22.818  -0.045  1.00 71.25           C  
ATOM   4904  HE2 LYS A 305      23.996 -23.541  -0.067  1.00 71.25           H  
ATOM   4905  HE3 LYS A 305      25.031 -22.598   1.000  1.00 71.25           H  
ATOM   4906  NZ  LYS A 305      26.024 -23.366  -0.705  1.00 71.25           N  
ATOM   4907  HZ1 LYS A 305      26.772 -22.690  -0.661  1.00 71.25           H  
ATOM   4908  HZ2 LYS A 305      26.344 -24.196  -0.227  1.00 71.25           H  
ATOM   4909  HZ3 LYS A 305      25.850 -23.587  -1.675  1.00 71.25           H  
ATOM   4910  N   MET A 306      20.593 -17.315  -1.378  1.00 62.20           N  
ATOM   4911  H   MET A 306      20.156 -18.132  -1.779  1.00 62.20           H  
ATOM   4912  CA  MET A 306      20.302 -16.001  -1.966  1.00 62.20           C  
ATOM   4913  HA  MET A 306      21.222 -15.421  -2.034  1.00 62.20           H  
ATOM   4914  C   MET A 306      19.320 -15.159  -1.145  1.00 62.20           C  
ATOM   4915  CB  MET A 306      19.723 -16.188  -3.377  1.00 62.20           C  
ATOM   4916  HB2 MET A 306      18.888 -16.887  -3.335  1.00 62.20           H  
ATOM   4917  HB3 MET A 306      19.345 -15.231  -3.738  1.00 62.20           H  
ATOM   4918  O   MET A 306      19.254 -13.960  -1.362  1.00 62.20           O  
ATOM   4919  CG  MET A 306      20.756 -16.689  -4.387  1.00 62.20           C  
ATOM   4920  HG2 MET A 306      21.527 -15.925  -4.491  1.00 62.20           H  
ATOM   4921  HG3 MET A 306      21.226 -17.595  -4.006  1.00 62.20           H  
ATOM   4922  SD  MET A 306      20.052 -17.043  -6.026  1.00 62.20           S  
ATOM   4923  CE  MET A 306      21.592 -17.332  -6.935  1.00 62.20           C  
ATOM   4924  HE1 MET A 306      21.367 -17.644  -7.955  1.00 62.20           H  
ATOM   4925  HE2 MET A 306      22.172 -16.410  -6.963  1.00 62.20           H  
ATOM   4926  HE3 MET A 306      22.182 -18.102  -6.437  1.00 62.20           H  
ATOM   4927  N   ALA A 307      18.511 -15.773  -0.278  1.00 55.03           N  
ATOM   4928  H   ALA A 307      18.572 -16.775  -0.174  1.00 55.03           H  
ATOM   4929  CA  ALA A 307      17.507 -15.063   0.514  1.00 55.03           C  
ATOM   4930  HA  ALA A 307      17.195 -14.162  -0.015  1.00 55.03           H  
ATOM   4931  C   ALA A 307      18.017 -14.606   1.890  1.00 55.03           C  
ATOM   4932  CB  ALA A 307      16.291 -15.980   0.663  1.00 55.03           C  
ATOM   4933  HB1 ALA A 307      15.878 -16.217  -0.318  1.00 55.03           H  
ATOM   4934  HB2 ALA A 307      16.580 -16.899   1.174  1.00 55.03           H  
ATOM   4935  HB3 ALA A 307      15.548 -15.460   1.267  1.00 55.03           H  
ATOM   4936  O   ALA A 307      17.442 -13.691   2.471  1.00 55.03           O  
ATOM   4937  N   ASN A 308      19.058 -15.263   2.411  1.00 49.64           N  
ATOM   4938  H   ASN A 308      19.456 -16.020   1.873  1.00 49.64           H
[truncated: 193,924 more chars]
