# Supplementary material for: HilE represses the activity of the Salmonella virulence regulator HilD via a mechanism distinct from that of intestinal long-chain fatty acids
Source: J Biol Chem. 2023 Oct 27;299(12):105387. doi: 10.1016/j.jbc.2023.105387 (PMC10696396; doi:10.1016/j.jbc.2023.105387)
Supplement: Dataset S3 [file mmc4.zip › S6 Dataset/ranked_16.pdb]

ATOM      1  N   MET A   1      -3.807 -21.573  25.654  1.00 32.60           N  
ATOM      2  H   MET A   1      -3.760 -20.818  26.324  1.00 32.60           H  
ATOM      3  H2  MET A   1      -4.735 -21.969  25.675  1.00 32.60           H  
ATOM      4  H3  MET A   1      -3.143 -22.290  25.910  1.00 32.60           H  
ATOM      5  CA  MET A   1      -3.495 -21.090  24.290  1.00 32.60           C  
ATOM      6  HA  MET A   1      -4.210 -20.326  23.983  1.00 32.60           H  
ATOM      7  C   MET A   1      -3.599 -22.255  23.323  1.00 32.60           C  
ATOM      8  CB  MET A   1      -2.082 -20.491  24.212  1.00 32.60           C  
ATOM      9  HB2 MET A   1      -1.782 -20.417  23.167  1.00 32.60           H  
ATOM     10  HB3 MET A   1      -1.376 -21.144  24.726  1.00 32.60           H  
ATOM     11  O   MET A   1      -2.846 -23.210  23.468  1.00 32.60           O  
ATOM     12  CG  MET A   1      -2.014 -19.087  24.815  1.00 32.60           C  
ATOM     13  HG2 MET A   1      -2.419 -19.096  25.827  1.00 32.60           H  
ATOM     14  HG3 MET A   1      -2.619 -18.416  24.204  1.00 32.60           H  
ATOM     15  SD  MET A   1      -0.339 -18.414  24.871  1.00 32.60           S  
ATOM     16  CE  MET A   1      -0.710 -16.666  25.181  1.00 32.60           C  
ATOM     17  HE1 MET A   1      -1.324 -16.565  26.076  1.00 32.60           H  
ATOM     18  HE2 MET A   1      -1.237 -16.248  24.323  1.00 32.60           H  
ATOM     19  HE3 MET A   1       0.220 -16.116  25.317  1.00 32.60           H  
ATOM     20  N   GLU A   2      -4.538 -22.220  22.380  1.00 35.46           N  
ATOM     21  H   GLU A   2      -5.127 -21.406  22.276  1.00 35.46           H  
ATOM     22  CA  GLU A   2      -4.483 -23.119  21.223  1.00 35.46           C  
ATOM     23  HA  GLU A   2      -3.975 -24.046  21.488  1.00 35.46           H  
ATOM     24  C   GLU A   2      -3.670 -22.438  20.122  1.00 35.46           C  
ATOM     25  CB  GLU A   2      -5.882 -23.495  20.725  1.00 35.46           C  
ATOM     26  HB2 GLU A   2      -6.515 -22.608  20.709  1.00 35.46           H  
ATOM     27  HB3 GLU A   2      -5.786 -23.875  19.708  1.00 35.46           H  
ATOM     28  O   GLU A   2      -4.029 -21.354  19.662  1.00 35.46           O  
ATOM     29  CG  GLU A   2      -6.522 -24.597  21.587  1.00 35.46           C  
ATOM     30  HG2 GLU A   2      -5.826 -25.432  21.663  1.00 35.46           H  
ATOM     31  HG3 GLU A   2      -6.696 -24.205  22.589  1.00 35.46           H  
ATOM     32  CD  GLU A   2      -7.847 -25.094  20.997  1.00 35.46           C  
ATOM     33  OE1 GLU A   2      -8.303 -26.183  21.405  1.00 35.46           O  
ATOM     34  OE2 GLU A   2      -8.401 -24.368  20.151  1.00 35.46           O  
ATOM     35  N   ASN A   3      -2.560 -23.068  19.729  1.00 39.96           N  
ATOM     36  H   ASN A   3      -2.326 -23.951  20.160  1.00 39.96           H  
ATOM     37  CA  ASN A   3      -1.667 -22.560  18.694  1.00 39.96           C  
ATOM     38  HA  ASN A   3      -1.871 -21.501  18.535  1.00 39.96           H  
ATOM     39  C   ASN A   3      -1.939 -23.289  17.381  1.00 39.96           C  
ATOM     40  CB  ASN A   3      -0.196 -22.684  19.141  1.00 39.96           C  
ATOM     41  HB2 ASN A   3       0.445 -22.573  18.266  1.00 39.96           H  
ATOM     42  HB3 ASN A   3      -0.015 -23.666  19.579  1.00 39.96           H  
ATOM     43  O   ASN A   3      -1.649 -24.479  17.252  1.00 39.96           O  
ATOM     44  CG  ASN A   3       0.209 -21.606  20.131  1.00 39.96           C  
ATOM     45  ND2 ASN A   3       1.470 -21.503  20.468  1.00 39.96           N  
ATOM     46 HD21 ASN A   3       1.692 -20.649  20.958  1.00 39.96           H  
ATOM     47 HD22 ASN A   3       2.179 -22.091  20.055  1.00 39.96           H  
ATOM     48  OD1 ASN A   3      -0.592 -20.832  20.613  1.00 39.96           O  
ATOM     49  N   VAL A   4      -2.451 -22.572  16.381  1.00 43.51           N  
ATOM     50  H   VAL A   4      -2.661 -21.599  16.554  1.00 43.51           H  
ATOM     51  CA  VAL A   4      -2.679 -23.140  15.045  1.00 43.51           C  
ATOM     52  HA  VAL A   4      -2.645 -24.227  15.116  1.00 43.51           H  
ATOM     53  C   VAL A   4      -1.559 -22.695  14.116  1.00 43.51           C  
ATOM     54  CB  VAL A   4      -4.068 -22.792  14.486  1.00 43.51           C  
ATOM     55  HB  VAL A   4      -4.122 -21.725  14.267  1.00 43.51           H  
ATOM     56  O   VAL A   4      -1.348 -21.502  13.919  1.00 43.51           O  
ATOM     57  CG1 VAL A   4      -4.320 -23.582  13.196  1.00 43.51           C  
ATOM     58 HG11 VAL A   4      -5.310 -23.335  12.813  1.00 43.51           H  
ATOM     59 HG12 VAL A   4      -3.572 -23.332  12.443  1.00 43.51           H  
ATOM     60 HG13 VAL A   4      -4.281 -24.652  13.399  1.00 43.51           H  
ATOM     61  CG2 VAL A   4      -5.190 -23.149  15.469  1.00 43.51           C  
ATOM     62 HG21 VAL A   4      -6.163 -22.951  15.019  1.00 43.51           H  
ATOM     63 HG22 VAL A   4      -5.130 -24.200  15.749  1.00 43.51           H  
ATOM     64 HG23 VAL A   4      -5.110 -22.541  16.370  1.00 43.51           H  
ATOM     65  N   THR A   5      -0.833 -23.648  13.529  1.00 46.08           N  
ATOM     66  H   THR A   5      -1.069 -24.613  13.710  1.00 46.08           H  
ATOM     67  CA  THR A   5       0.243 -23.354  12.571  1.00 46.08           C  
ATOM     68  HA  THR A   5       0.427 -22.280  12.571  1.00 46.08           H  
ATOM     69  C   THR A   5      -0.153 -23.772  11.158  1.00 46.08           C  
ATOM     70  CB  THR A   5       1.570 -23.999  12.983  1.00 46.08           C  
ATOM     71  HB  THR A   5       1.464 -25.084  13.000  1.00 46.08           H  
ATOM     72  O   THR A   5      -0.425 -24.943  10.903  1.00 46.08           O  
ATOM     73  CG2 THR A   5       2.718 -23.606  12.051  1.00 46.08           C  
ATOM     74 HG21 THR A   5       3.648 -24.027  12.435  1.00 46.08           H  
ATOM     75 HG22 THR A   5       2.545 -24.001  11.050  1.00 46.08           H  
ATOM     76 HG23 THR A   5       2.797 -22.520  12.007  1.00 46.08           H  
ATOM     77  OG1 THR A   5       1.959 -23.549  14.258  1.00 46.08           O  
ATOM     78  HG1 THR A   5       1.200 -23.607  14.843  1.00 46.08           H  
ATOM     79  N   PHE A   6      -0.120 -22.833  10.215  1.00 51.34           N  
ATOM     80  H   PHE A   6       0.099 -21.891  10.505  1.00 51.34           H  
ATOM     81  CA  PHE A   6      -0.312 -23.073   8.787  1.00 51.34           C  
ATOM     82  HA  PHE A   6      -0.695 -24.082   8.634  1.00 51.34           H  
ATOM     83  C   PHE A   6       1.017 -22.943   8.053  1.00 51.34           C  
ATOM     84  CB  PHE A   6      -1.335 -22.079   8.224  1.00 51.34           C  
ATOM     85  HB2 PHE A   6      -0.978 -21.063   8.389  1.00 51.34           H  
ATOM     86  HB3 PHE A   6      -1.418 -22.227   7.147  1.00 51.34           H  
ATOM     87  O   PHE A   6       1.720 -21.957   8.229  1.00 51.34           O  
ATOM     88  CG  PHE A   6      -2.706 -22.234   8.840  1.00 51.34           C  
ATOM     89  CD1 PHE A   6      -3.558 -23.265   8.400  1.00 51.34           C  
ATOM     90  HD1 PHE A   6      -3.238 -23.932   7.613  1.00 51.34           H  
ATOM     91  CD2 PHE A   6      -3.104 -21.394   9.897  1.00 51.34           C  
ATOM     92  HD2 PHE A   6      -2.445 -20.620  10.260  1.00 51.34           H  
ATOM     93  CE1 PHE A   6      -4.805 -23.461   9.018  1.00 51.34           C  
ATOM     94  HE1 PHE A   6      -5.448 -24.273   8.710  1.00 51.34           H  
ATOM     95  CE2 PHE A   6      -4.353 -21.591  10.510  1.00 51.34           C  
ATOM     96  HE2 PHE A   6      -4.659 -20.962  11.333  1.00 51.34           H  
ATOM     97  CZ  PHE A   6      -5.197 -22.629  10.078  1.00 51.34           C  
ATOM     98  HZ  PHE A   6      -6.143 -22.789  10.572  1.00 51.34           H  
ATOM     99  N   VAL A   7       1.354 -23.892   7.182  1.00 45.97           N  
ATOM    100  H   VAL A   7       0.757 -24.699   7.073  1.00 45.97           H  
ATOM    101  CA  VAL A   7       2.511 -23.749   6.287  1.00 45.97           C  
ATOM    102  HA  VAL A   7       3.180 -22.986   6.683  1.00 45.97           H  
ATOM    103  C   VAL A   7       2.016 -23.265   4.927  1.00 45.97           C  
ATOM    104  CB  VAL A   7       3.347 -25.038   6.195  1.00 45.97           C  
ATOM    105  HB  VAL A   7       2.773 -25.811   5.685  1.00 45.97           H  
ATOM    106  O   VAL A   7       1.214 -23.929   4.264  1.00 45.97           O  
ATOM    107  CG1 VAL A   7       4.645 -24.776   5.421  1.00 45.97           C  
ATOM    108 HG11 VAL A   7       5.243 -24.019   5.929  1.00 45.97           H  
ATOM    109 HG12 VAL A   7       5.220 -25.698   5.345  1.00 45.97           H  
ATOM    110 HG13 VAL A   7       4.422 -24.435   4.410  1.00 45.97           H  
ATOM    111  CG2 VAL A   7       3.737 -25.553   7.590  1.00 45.97           C  
ATOM    112 HG21 VAL A   7       4.378 -26.429   7.492  1.00 45.97           H  
ATOM    113 HG22 VAL A   7       4.272 -24.779   8.142  1.00 45.97           H  
ATOM    114 HG23 VAL A   7       2.849 -25.845   8.151  1.00 45.97           H  
ATOM    115  N   SER A   8       2.466 -22.083   4.513  1.00 49.79           N  
ATOM    116  H   SER A   8       3.127 -21.591   5.097  1.00 49.79           H  
ATOM    117  CA  SER A   8       2.231 -21.568   3.168  1.00 49.79           C  
ATOM    118  HA  SER A   8       1.186 -21.723   2.902  1.00 49.79           H  
ATOM    119  C   SER A   8       3.104 -22.358   2.189  1.00 49.79           C  
ATOM    120  CB  SER A   8       2.486 -20.057   3.137  1.00 49.79           C  
ATOM    121  HB2 SER A   8       1.610 -19.539   3.527  1.00 49.79           H  
ATOM    122  HB3 SER A   8       3.334 -19.820   3.779  1.00 49.79           H  
ATOM    123  O   SER A   8       4.312 -22.179   2.112  1.00 49.79           O  
ATOM    124  OG  SER A   8       2.757 -19.611   1.824  1.00 49.79           O  
ATOM    125  HG  SER A   8       3.711 -19.674   1.739  1.00 49.79           H  
ATOM    126  N   ASN A   9       2.484 -23.264   1.434  1.00 44.98           N  
ATOM    127  H   ASN A   9       1.517 -23.456   1.655  1.00 44.98           H  
ATOM    128  CA  ASN A   9       3.192 -24.168   0.519  1.00 44.98           C  
ATOM    129  HA  ASN A   9       4.193 -24.345   0.911  1.00 44.98           H  
ATOM    130  C   ASN A   9       3.409 -23.596  -0.893  1.00 44.98           C  
ATOM    131  CB  ASN A   9       2.452 -25.522   0.480  1.00 44.98           C  
ATOM    132  HB2 ASN A   9       2.837 -26.123  -0.344  1.00 44.98           H  
ATOM    133  HB3 ASN A   9       1.387 -25.356   0.318  1.00 44.98           H  
ATOM    134  O   ASN A   9       3.760 -24.352  -1.795  1.00 44.98           O  
ATOM    135  CG  ASN A   9       2.655 -26.355   1.730  1.00 44.98           C  
ATOM    136  ND2 ASN A   9       1.886 -27.404   1.902  1.00 44.98           N  
ATOM    137 HD21 ASN A   9       2.098 -27.934   2.735  1.00 44.98           H  
ATOM    138 HD22 ASN A   9       1.230 -27.704   1.196  1.00 44.98           H  
ATOM    139  OD1 ASN A   9       3.508 -26.113   2.557  1.00 44.98           O  
ATOM    140  N   SER A  10       3.137 -22.312  -1.151  1.00 48.15           N  
ATOM    141  H   SER A  10       2.911 -21.689  -0.389  1.00 48.15           H  
ATOM    142  CA  SER A  10       3.273 -21.780  -2.511  1.00 48.15           C  
ATOM    143  HA  SER A  10       3.973 -22.406  -3.066  1.00 48.15           H  
ATOM    144  C   SER A  10       3.842 -20.368  -2.549  1.00 48.15           C  
ATOM    145  CB  SER A  10       1.934 -21.860  -3.266  1.00 48.15           C  
ATOM    146  HB2 SER A  10       2.115 -21.636  -4.318  1.00 48.15           H  
ATOM    147  HB3 SER A  10       1.537 -22.873  -3.200  1.00 48.15           H  
ATOM    148  O   SER A  10       3.163 -19.426  -2.145  1.00 48.15           O  
ATOM    149  OG  SER A  10       0.985 -20.942  -2.754  1.00 48.15           O  
ATOM    150  HG  SER A  10       1.476 -20.222  -2.351  1.00 48.15           H  
ATOM    151  N   HIS A  11       4.982 -20.212  -3.229  1.00 45.47           N  
ATOM    152  H   HIS A  11       5.527 -21.037  -3.434  1.00 45.47           H  
ATOM    153  CA  HIS A  11       5.489 -18.942  -3.782  1.00 45.47           C  
ATOM    154  HA  HIS A  11       5.643 -18.239  -2.963  1.00 45.47           H  
ATOM    155  C   HIS A  11       4.537 -18.275  -4.803  1.00 45.47           C  
ATOM    156  CB  HIS A  11       6.839 -19.211  -4.468  1.00 45.47           C  
ATOM    157  HB2 HIS A  11       6.708 -19.950  -5.259  1.00 45.47           H  
ATOM    158  HB3 HIS A  11       7.196 -18.290  -4.929  1.00 45.47           H  
ATOM    159  O   HIS A  11       4.899 -17.307  -5.474  1.00 45.47           O  
ATOM    160  CG  HIS A  11       7.916 -19.676  -3.532  1.00 45.47           C  
ATOM    161  CD2 HIS A  11       8.357 -20.959  -3.350  1.00 45.47           C  
ATOM    162  HD2 HIS A  11       7.996 -21.842  -3.856  1.00 45.47           H  
ATOM    163  ND1 HIS A  11       8.680 -18.862  -2.729  1.00 45.47           N  
ATOM    164  HD1 HIS A  11       8.656 -17.852  -2.701  1.00 45.47           H  
ATOM    165  CE1 HIS A  11       9.557 -19.638  -2.071  1.00 45.47           C  
ATOM    166  HE1 HIS A  11      10.312 -19.284  -1.385  1.00 45.47           H  
ATOM    167  NE2 HIS A  11       9.378 -20.925  -2.401  1.00 45.47           N  
ATOM    168  N   GLN A  12       3.348 -18.851  -4.991  1.00 45.99           N  
ATOM    169  H   GLN A  12       3.108 -19.616  -4.377  1.00 45.99           H  
ATOM    170  CA  GLN A  12       2.388 -18.514  -6.034  1.00 45.99           C  
ATOM    171  HA  GLN A  12       2.851 -17.846  -6.761  1.00 45.99           H  
ATOM    172  C   GLN A  12       1.145 -17.794  -5.499  1.00 45.99           C  
ATOM    173  CB  GLN A  12       1.973 -19.802  -6.760  1.00 45.99           C  
ATOM    174  HB2 GLN A  12       1.435 -20.450  -6.068  1.00 45.99           H  
ATOM    175  HB3 GLN A  12       1.299 -19.522  -7.570  1.00 45.99           H  
ATOM    176  O   GLN A  12       0.375 -17.259  -6.295  1.00 45.99           O  
ATOM    177  CG  GLN A  12       3.120 -20.571  -7.423  1.00 45.99           C  
ATOM    178  HG2 GLN A  12       3.866 -20.856  -6.681  1.00 45.99           H  
ATOM    179  HG3 GLN A  12       3.595 -19.924  -8.160  1.00 45.99           H  
ATOM    180  CD  GLN A  12       2.634 -21.844  -8.113  1.00 45.99           C  
ATOM    181  NE2 GLN A  12       3.357 -22.337  -9.082  1.00 45.99           N  
ATOM    182 HE21 GLN A  12       4.191 -21.866  -9.401  1.00 45.99           H  
ATOM    183 HE22 GLN A  12       3.110 -23.244  -9.454  1.00 45.99           H  
ATOM    184  OE1 GLN A  12       1.638 -22.450  -7.759  1.00 45.99           O  
ATOM    185  N   ARG A  13       0.917 -17.778  -4.178  1.00 49.70           N  
ATOM    186  H   ARG A  13       1.646 -18.097  -3.555  1.00 49.70           H  
ATOM    187  CA  ARG A  13      -0.203 -17.025  -3.605  1.00 49.70           C  
ATOM    188  HA  ARG A  13      -0.950 -16.876  -4.385  1.00 49.70           H  
ATOM    189  C   ARG A  13       0.252 -15.652  -3.124  1.00 49.70           C  
ATOM    190  CB  ARG A  13      -0.892 -17.770  -2.470  1.00 49.70           C  
ATOM    191  HB2 ARG A  13      -0.150 -18.200  -1.797  1.00 49.70           H  
ATOM    192  HB3 ARG A  13      -1.496 -17.058  -1.909  1.00 49.70           H  
ATOM    193  O   ARG A  13       1.272 -15.598  -2.438  1.00 49.70           O  
ATOM    194  CG  ARG A  13      -1.809 -18.856  -3.028  1.00 49.70           C  
ATOM    195  HG2 ARG A  13      -2.446 -18.459  -3.818  1.00 49.70           H  
ATOM    196  HG3 ARG A  13      -1.212 -19.678  -3.424  1.00 49.70           H  
ATOM    197  CD  ARG A  13      -2.680 -19.325  -1.877  1.00 49.70           C  
ATOM    198  HD2 ARG A  13      -2.060 -19.425  -0.986  1.00 49.70           H  
ATOM    199  HD3 ARG A  13      -3.440 -18.566  -1.688  1.00 49.70           H  
ATOM    200  NE  ARG A  13      -3.298 -20.619  -2.166  1.00 49.70           N  
ATOM    201  HE  ARG A  13      -2.961 -21.121  -2.975  1.00 49.70           H  
ATOM    202  NH1 ARG A  13      -4.530 -20.667  -0.240  1.00 49.70           N  
ATOM    203 HH11 ARG A  13      -4.256 -19.708  -0.082  1.00 49.70           H  
ATOM    204 HH12 ARG A  13      -4.968 -21.205   0.494  1.00 49.70           H  
ATOM    205  NH2 ARG A  13      -4.273 -22.512  -1.431  1.00 49.70           N  
ATOM    206 HH21 ARG A  13      -3.850 -22.986  -2.216  1.00 49.70           H  
ATOM    207 HH22 ARG A  13      -5.026 -22.939  -0.911  1.00 49.70           H  
ATOM    208  CZ  ARG A  13      -4.042 -21.251  -1.293  1.00 49.70           C  
ATOM    209  N   PRO A  14      -0.522 -14.593  -3.412  1.00 53.56           N  
ATOM    210  CA  PRO A  14      -0.306 -13.291  -2.801  1.00 53.56           C  
ATOM    211  HA  PRO A  14       0.665 -12.910  -3.118  1.00 53.56           H  
ATOM    212  C   PRO A  14      -0.332 -13.392  -1.269  1.00 53.56           C  
ATOM    213  CB  PRO A  14      -1.402 -12.380  -3.358  1.00 53.56           C  
ATOM    214  HB2 PRO A  14      -0.993 -11.401  -3.609  1.00 53.56           H  
ATOM    215  HB3 PRO A  14      -2.225 -12.289  -2.649  1.00 53.56           H  
ATOM    216  O   PRO A  14      -1.114 -14.162  -0.693  1.00 53.56           O  
ATOM    217  CG  PRO A  14      -1.886 -13.078  -4.625  1.00 53.56           C  
ATOM    218  HG2 PRO A  14      -1.257 -12.784  -5.465  1.00 53.56           H  
ATOM    219  HG3 PRO A  14      -2.934 -12.860  -4.833  1.00 53.56           H  
ATOM    220  CD  PRO A  14      -1.666 -14.550  -4.315  1.00 53.56           C  
ATOM    221  HD2 PRO A  14      -2.545 -14.955  -3.812  1.00 53.56           H  
ATOM    222  HD3 PRO A  14      -1.476 -15.083  -5.247  1.00 53.56           H  
ATOM    223  N   ALA A  15       0.526 -12.626  -0.600  1.00 51.24           N  
ATOM    224  H   ALA A  15       0.939 -11.854  -1.105  1.00 51.24           H  
ATOM    225  CA  ALA A  15       0.610 -12.604   0.854  1.00 51.24           C  
ATOM    226  HA  ALA A  15       0.809 -13.620   1.196  1.00 51.24           H  
ATOM    227  C   ALA A  15      -0.709 -12.140   1.489  1.00 51.24           C  
ATOM    228  CB  ALA A  15       1.780 -11.708   1.272  1.00 51.24           C  
ATOM    229  HB1 ALA A  15       2.710 -12.131   0.891  1.00 51.24           H  
ATOM    230  HB2 ALA A  15       1.838 -11.657   2.359  1.00 51.24           H  
ATOM    231  HB3 ALA A  15       1.647 -10.702   0.874  1.00 51.24           H  
ATOM    232  O   ALA A  15      -1.122 -12.690   2.511  1.00 51.24           O  
ATOM    233  N   ALA A  16      -1.406 -11.194   0.854  1.00 50.86           N  
ATOM    234  H   ALA A  16      -1.002 -10.798   0.017  1.00 50.86           H  
ATOM    235  CA  ALA A  16      -2.694 -10.681   1.300  1.00 50.86           C  
ATOM    236  HA  ALA A  16      -2.581 -10.302   2.317  1.00 50.86           H  
ATOM    237  C   ALA A  16      -3.772 -11.761   1.332  1.00 50.86           C  
ATOM    238  CB  ALA A  16      -3.134  -9.528   0.397  1.00 50.86           C  
ATOM    239  HB1 ALA A  16      -2.417  -8.711   0.476  1.00 50.86           H  
ATOM    240  HB2 ALA A  16      -3.201  -9.862  -0.638  1.00 50.86           H  
ATOM    241  HB3 ALA A  16      -4.110  -9.163   0.716  1.00 50.86           H  
ATOM    242  O   ALA A  16      -4.522 -11.818   2.300  1.00 50.86           O  
ATOM    243  N   ASP A  17      -3.834 -12.642   0.331  1.00 56.72           N  
ATOM    244  H   ASP A  17      -3.181 -12.548  -0.434  1.00 56.72           H  
ATOM    245  CA  ASP A  17      -4.797 -13.748   0.319  1.00 56.72           C  
ATOM    246  HA  ASP A  17      -5.807 -13.353   0.435  1.00 56.72           H  
ATOM    247  C   ASP A  17      -4.541 -14.708   1.493  1.00 56.72           C  
ATOM    248  CB  ASP A  17      -4.705 -14.516  -1.012  1.00 56.72           C  
ATOM    249  HB2 ASP A  17      -5.022 -15.543  -0.831  1.00 56.72           H  
ATOM    250  HB3 ASP A  17      -3.667 -14.559  -1.342  1.00 56.72           H  
ATOM    251  O   ASP A  17      -5.478 -15.174   2.144  1.00 56.72           O  
ATOM    252  CG  ASP A  17      -5.578 -13.984  -2.157  1.00 56.72           C  
ATOM    253  OD1 ASP A  17      -6.370 -13.028  -1.996  1.00 56.72           O  
ATOM    254  OD2 ASP A  17      -5.588 -14.648  -3.214  1.00 56.72           O  
ATOM    255  N   ASN A  18      -3.271 -14.987   1.799  1.00 55.18           N  
ATOM    256  H   ASN A  18      -2.543 -14.545   1.256  1.00 55.18           H  
ATOM    257  CA  ASN A  18      -2.907 -15.847   2.923  1.00 55.18           C  
ATOM    258  HA  ASN A  18      -3.515 -16.752   2.885  1.00 55.18           H  
ATOM    259  C   ASN A  18      -3.213 -15.183   4.272  1.00 55.18           C  
ATOM    260  CB  ASN A  18      -1.433 -16.243   2.801  1.00 55.18           C  
ATOM    261  HB2 ASN A  18      -0.850 -15.337   2.634  1.00 55.18           H  
ATOM    262  HB3 ASN A  18      -1.103 -16.695   3.737  1.00 55.18           H  
ATOM    263  O   ASN A  18      -3.844 -15.811   5.120  1.00 55.18           O  
ATOM    264  CG  ASN A  18      -1.151 -17.239   1.688  1.00 55.18           C  
ATOM    265  ND2 ASN A  18       0.019 -17.158   1.101  1.00 55.18           N  
ATOM    266 HD21 ASN A  18       0.250 -17.815   0.370  1.00 55.18           H  
ATOM    267 HD22 ASN A  18       0.641 -16.394   1.323  1.00 55.18           H  
ATOM    268  OD1 ASN A  18      -1.946 -18.116   1.359  1.00 55.18           O  
ATOM    269  N   LEU A  19      -2.835 -13.918   4.473  1.00 58.31           N  
ATOM    270  H   LEU A  19      -2.318 -13.437   3.751  1.00 58.31           H  
ATOM    271  CA  LEU A  19      -3.134 -13.212   5.721  1.00 58.31           C  
ATOM    272  HA  LEU A  19      -2.810 -13.830   6.559  1.00 58.31           H  
ATOM    273  C   LEU A  19      -4.648 -12.961   5.895  1.00 58.31           C  
ATOM    274  CB  LEU A  19      -2.383 -11.877   5.782  1.00 58.31           C  
ATOM    275  HB2 LEU A  19      -3.176 -11.154   5.975  1.00 58.31           H  
ATOM    276  HB3 LEU A  19      -1.908 -11.639   4.830  1.00 58.31           H  
ATOM    277  O   LEU A  19      -5.152 -13.069   7.009  1.00 58.31           O  
ATOM    278  CG  LEU A  19      -1.409 -11.649   6.944  1.00 58.31           C  
ATOM    279  HG  LEU A  19      -1.810 -12.106   7.849  1.00 58.31           H  
ATOM    280  CD1 LEU A  19      -0.048 -12.249   6.628  1.00 58.31           C  
ATOM    281 HD11 LEU A  19      -0.163 -13.309   6.404  1.00 58.31           H  
ATOM    282 HD12 LEU A  19       0.608 -12.135   7.490  1.00 58.31           H  
ATOM    283 HD13 LEU A  19       0.395 -11.744   5.769  1.00 58.31           H  
ATOM    284  CD2 LEU A  19      -1.216 -10.149   7.195  1.00 58.31           C  
ATOM    285 HD21 LEU A  19      -0.522 -10.006   8.023  1.00 58.31           H  
ATOM    286 HD22 LEU A  19      -2.162  -9.684   7.472  1.00 58.31           H  
ATOM    287 HD23 LEU A  19      -0.814  -9.661   6.308  1.00 58.31           H  
ATOM    288  N   GLN A  20      -5.399 -12.656   4.827  1.00 58.37           N  
ATOM    289  H   GLN A  20      -4.946 -12.530   3.933  1.00 58.37           H  
ATOM    290  CA  GLN A  20      -6.866 -12.533   4.891  1.00 58.37           C  
ATOM    291  HA  GLN A  20      -7.137 -11.815   5.665  1.00 58.37           H  
ATOM    292  C   GLN A  20      -7.513 -13.866   5.265  1.00 58.37           C  
ATOM    293  CB  GLN A  20      -7.459 -12.074   3.550  1.00 58.37           C  
ATOM    294  HB2 GLN A  20      -8.520 -12.320   3.542  1.00 58.37           H  
ATOM    295  HB3 GLN A  20      -6.986 -12.613   2.729  1.00 58.37           H  
ATOM    296  O   GLN A  20      -8.440 -13.911   6.081  1.00 58.37           O  
ATOM    297  CG  GLN A  20      -7.341 -10.562   3.330  1.00 58.37           C  
ATOM    298  HG2 GLN A  20      -7.849 -10.041   4.142  1.00 58.37           H  
ATOM    299  HG3 GLN A  20      -6.290 -10.271   3.346  1.00 58.37           H  
ATOM    300  CD  GLN A  20      -7.959 -10.113   2.009  1.00 58.37           C  
ATOM    301  NE2 GLN A  20      -7.745  -8.879   1.606  1.00 58.37           N  
ATOM    302 HE21 GLN A  20      -8.002  -8.764   0.636  1.00 58.37           H  
ATOM    303 HE22 GLN A  20      -6.978  -8.379   2.032  1.00 58.37           H  
ATOM    304  OE1 GLN A  20      -8.634 -10.832   1.297  1.00 58.37           O  
ATOM    305  N   LYS A  21      -6.992 -14.974   4.724  1.00 57.09           N  
ATOM    306  H   LYS A  21      -6.279 -14.882   4.013  1.00 57.09           H  
ATOM    307  CA  LYS A  21      -7.410 -16.308   5.148  1.00 57.09           C  
ATOM    308  HA  LYS A  21      -8.490 -16.376   5.015  1.00 57.09           H  
ATOM    309  C   LYS A  21      -7.130 -16.532   6.637  1.00 57.09           C  
ATOM    310  CB  LYS A  21      -6.760 -17.369   4.258  1.00 57.09           C  
ATOM    311  HB2 LYS A  21      -6.877 -17.081   3.213  1.00 57.09           H  
ATOM    312  HB3 LYS A  21      -5.698 -17.461   4.489  1.00 57.09           H  
ATOM    313  O   LYS A  21      -7.919 -17.186   7.305  1.00 57.09           O  
ATOM    314  CG  LYS A  21      -7.462 -18.711   4.473  1.00 57.09           C  
ATOM    315  HG2 LYS A  21      -8.531 -18.585   4.299  1.00 57.09           H  
ATOM    316  HG3 LYS A  21      -7.310 -19.040   5.501  1.00 57.09           H  
ATOM    317  CD  LYS A  21      -6.929 -19.788   3.532  1.00 57.09           C  
ATOM    318  HD2 LYS A  21      -5.870 -19.951   3.733  1.00 57.09           H  
ATOM    319  HD3 LYS A  21      -7.075 -19.475   2.498  1.00 57.09           H  
ATOM    320  CE  LYS A  21      -7.738 -21.050   3.834  1.00 57.09           C  
ATOM    321  HE2 LYS A  21      -7.643 -21.265   4.898  1.00 57.09           H  
ATOM    322  HE3 LYS A  21      -8.790 -20.837   3.644  1.00 57.09           H  
ATOM    323  NZ  LYS A  21      -7.291 -22.213   3.037  1.00 57.09           N  
ATOM    324  HZ1 LYS A  21      -7.431 -22.035   2.053  1.00 57.09           H  
ATOM    325  HZ2 LYS A  21      -6.322 -22.411   3.244  1.00 57.09           H  
ATOM    326  HZ3 LYS A  21      -7.841 -23.018   3.300  1.00 57.09           H  
ATOM    327  N   LEU A  22      -6.063 -15.954   7.185  1.00 57.33           N  
ATOM    328  H   LEU A  22      -5.413 -15.452   6.597  1.00 57.33           H  
ATOM    329  CA  LEU A  22      -5.830 -16.012   8.625  1.00 57.33           C  
ATOM    330  HA  LEU A  22      -6.057 -17.025   8.956  1.00 57.33           H  
ATOM    331  C   LEU A  22      -6.764 -15.135   9.438  1.00 57.33           C  
ATOM    332  CB  LEU A  22      -4.385 -15.688   8.986  1.00 57.33           C  
ATOM    333  HB2 LEU A  22      -4.384 -15.185   9.953  1.00 57.33           H  
ATOM    334  HB3 LEU A  22      -3.925 -15.012   8.265  1.00 57.33           H  
ATOM    335  O   LEU A  22      -7.231 -15.596  10.472  1.00 57.33           O  
ATOM    336  CG  LEU A  22      -3.601 -16.992   9.112  1.00 57.33           C  
ATOM    337  HG  LEU A  22      -4.241 -17.793   9.482  1.00 57.33           H  
ATOM    338  CD1 LEU A  22      -3.106 -17.413   7.735  1.00 57.33           C  
ATOM    339 HD11 LEU A  22      -2.498 -18.315   7.811  1.00 57.33           H  
ATOM    340 HD12 LEU A  22      -2.594 -16.597   7.225  1.00 57.33           H  
ATOM    341 HD13 LEU A  22      -3.967 -17.674   7.121  1.00 57.33           H  
ATOM    342  CD2 LEU A  22      -2.546 -16.816  10.185  1.00 57.33           C  
ATOM    343 HD21 LEU A  22      -1.949 -17.722  10.282  1.00 57.33           H  
ATOM    344 HD22 LEU A  22      -3.031 -16.624  11.142  1.00 57.33           H  
ATOM    345 HD23 LEU A  22      -1.920 -15.950   9.970  1.00 57.33           H  
ATOM    346  N   LYS A  23      -7.082 -13.923   8.971  1.00 56.98           N  
ATOM    347  H   LYS A  23      -6.593 -13.583   8.154  1.00 56.98           H  
ATOM    348  CA  LYS A  23      -8.079 -13.066   9.627  1.00 56.98           C  
ATOM    349  HA  LYS A  23      -7.735 -12.847  10.638  1.00 56.98           H  
ATOM    350  C   LYS A  23      -9.410 -13.810   9.766  1.00 56.98           C  
ATOM    351  CB  LYS A  23      -8.233 -11.743   8.850  1.00 56.98           C  
ATOM    352  HB2 LYS A  23      -8.757 -11.921   7.911  1.00 56.98           H  
ATOM    353  HB3 LYS A  23      -7.245 -11.349   8.614  1.00 56.98           H  
ATOM    354  O   LYS A  23      -9.993 -13.848  10.846  1.00 56.98           O  
ATOM    355  CG  LYS A  23      -8.999 -10.689   9.670  1.00 56.98           C  
ATOM    356  HG2 LYS A  23      -8.504 -10.569  10.634  1.00 56.98           H  
ATOM    357  HG3 LYS A  23     -10.017 -11.038   9.844  1.00 56.98           H  
ATOM    358  CD  LYS A  23      -9.054  -9.314   8.975  1.00 56.98           C  
ATOM    359  HD2 LYS A  23      -8.034  -8.973   8.792  1.00 56.98           H  
ATOM    360  HD3 LYS A  23      -9.581  -9.402   8.025  1.00 56.98           H  
ATOM    361  CE  LYS A  23      -9.772  -8.294   9.881  1.00 56.98           C  
ATOM    362  HE2 LYS A  23      -9.311  -8.347  10.867  1.00 56.98           H  
ATOM    363  HE3 LYS A  23     -10.814  -8.589  10.002  1.00 56.98           H  
ATOM    364  NZ  LYS A  23      -9.683  -6.886   9.388  1.00 56.98           N  
ATOM    365  HZ1 LYS A  23     -10.284  -6.708   8.595  1.00 56.98           H  
ATOM    366  HZ2 LYS A  23      -8.741  -6.640   9.118  1.00 56.98           H  
ATOM    367  HZ3 LYS A  23      -9.917  -6.225  10.114  1.00 56.98           H  
ATOM    368  N   SER A  24      -9.849 -14.465   8.691  1.00 57.49           N  
ATOM    369  H   SER A  24      -9.305 -14.394   7.843  1.00 57.49           H  
ATOM    370  CA  SER A  24     -11.076 -15.274   8.697  1.00 57.49           C  
ATOM    371  HA  SER A  24     -11.875 -14.673   9.132  1.00 57.49           H  
ATOM    372  C   SER A  24     -10.963 -16.527   9.572  1.00 57.49           C  
ATOM    373  CB  SER A  24     -11.517 -15.633   7.274  1.00 57.49           C  
ATOM    374  HB2 SER A  24     -12.325 -16.364   7.320  1.00 57.49           H  
ATOM    375  HB3 SER A  24     -11.899 -14.737   6.784  1.00 57.49           H  
ATOM    376  O   SER A  24     -11.911 -16.843  10.286  1.00 57.49           O  
ATOM    377  OG  SER A  24     -10.451 -16.149   6.505  1.00 57.49           O  
ATOM    378  HG  SER A  24      -9.891 -15.407   6.265  1.00 57.49           H  
ATOM    379  N   LEU A  25      -9.816 -17.217   9.583  1.00 54.08           N  
ATOM    380  H   LEU A  25      -9.088 -16.951   8.936  1.00 54.08           H  
ATOM    381  CA  LEU A  25      -9.586 -18.361  10.474  1.00 54.08           C  
ATOM    382  HA  LEU A  25     -10.400 -19.073  10.336  1.00 54.08           H  
ATOM    383  C   LEU A  25      -9.630 -17.963  11.952  1.00 54.08           C  
ATOM    384  CB  LEU A  25      -8.259 -19.054  10.125  1.00 54.08           C  
ATOM    385  HB2 LEU A  25      -7.499 -18.289   9.967  1.00 54.08           H  
ATOM    386  HB3 LEU A  25      -7.936 -19.659  10.972  1.00 54.08           H  
ATOM    387  O   LEU A  25     -10.384 -18.578  12.689  1.00 54.08           O  
ATOM    388  CG  LEU A  25      -8.363 -19.960   8.886  1.00 54.08           C  
ATOM    389  HG  LEU A  25      -8.966 -19.481   8.114  1.00 54.08           H  
ATOM    390  CD1 LEU A  25      -6.970 -20.221   8.312  1.00 54.08           C  
ATOM    391 HD11 LEU A  25      -7.011 -20.987   7.537  1.00 54.08           H  
ATOM    392 HD12 LEU A  25      -6.569 -19.298   7.895  1.00 54.08           H  
ATOM    393 HD13 LEU A  25      -6.307 -20.539   9.116  1.00 54.08           H  
ATOM    394  CD2 LEU A  25      -9.003 -21.308   9.232  1.00 54.08           C  
ATOM    395 HD21 LEU A  25     -10.006 -21.153   9.628  1.00 54.08           H  
ATOM    396 HD22 LEU A  25      -9.071 -21.931   8.341  1.00 54.08           H  
ATOM    397 HD23 LEU A  25      -8.409 -21.819   9.990  1.00 54.08           H  
ATOM    398  N   LEU A  26      -8.909 -16.918  12.368  1.00 54.74           N  
ATOM    399  H   LEU A  26      -8.323 -16.442  11.696  1.00 54.74           H  
ATOM    400  CA  LEU A  26      -8.960 -16.374  13.736  1.00 54.74           C  
ATOM    401  HA  LEU A  26      -8.585 -17.109  14.448  1.00 54.74           H  
ATOM    402  C   LEU A  26     -10.397 -16.044  14.157  1.00 54.74           C  
ATOM    403  CB  LEU A  26      -8.090 -15.102  13.790  1.00 54.74           C  
ATOM    404  HB2 LEU A  26      -8.211 -14.549  12.859  1.00 54.74           H  
ATOM    405  HB3 LEU A  26      -8.446 -14.455  14.591  1.00 54.74           H  
ATOM    406  O   LEU A  26     -10.867 -16.475  15.209  1.00 54.74           O  
ATOM    407  CG  LEU A  26      -6.602 -15.399  14.031  1.00 54.74           C  
ATOM    408  HG  LEU A  26      -6.311 -16.290  13.475  1.00 54.74           H  
ATOM    409  CD1 LEU A  26      -5.735 -14.242  13.541  1.00 54.74           C  
ATOM    410 HD11 LEU A  26      -5.898 -14.082  12.475  1.00 54.74           H  
ATOM    411 HD12 LEU A  26      -5.987 -13.338  14.095  1.00 54.74           H  
ATOM    412 HD13 LEU A  26      -4.686 -14.486  13.711  1.00 54.74           H  
ATOM    413  CD2 LEU A  26      -6.330 -15.596  15.523  1.00 54.74           C  
ATOM    414 HD21 LEU A  26      -5.261 -15.702  15.708  1.00 54.74           H  
ATOM    415 HD22 LEU A  26      -6.853 -16.478  15.891  1.00 54.74           H  
ATOM    416 HD23 LEU A  26      -6.687 -14.730  16.081  1.00 54.74           H  
ATOM    417  N   THR A  27     -11.128 -15.357  13.274  1.00 53.05           N  
ATOM    418  H   THR A  27     -10.673 -15.039  12.431  1.00 53.05           H  
ATOM    419  CA  THR A  27     -12.524 -14.974  13.527  1.00 53.05           C  
ATOM    420  HA  THR A  27     -12.558 -14.412  14.460  1.00 53.05           H  
ATOM    421  C   THR A  27     -13.434 -16.200  13.700  1.00 53.05           C  
ATOM    422  CB  THR A  27     -13.060 -14.070  12.403  1.00 53.05           C  
ATOM    423  HB  THR A  27     -13.180 -14.655  11.491  1.00 53.05           H  
ATOM    424  O   THR A  27     -14.304 -16.199  14.569  1.00 53.05           O  
ATOM    425  CG2 THR A  27     -14.395 -13.426  12.772  1.00 53.05           C  
ATOM    426 HG21 THR A  27     -14.715 -12.766  11.967  1.00 53.05           H  
ATOM    427 HG22 THR A  27     -15.157 -14.193  12.914  1.00 53.05           H  
ATOM    428 HG23 THR A  27     -14.288 -12.848  13.690  1.00 53.05           H  
ATOM    429  OG1 THR A  27     -12.185 -12.994  12.137  1.00 53.05           O  
ATOM    430  HG1 THR A  27     -11.359 -13.341  11.792  1.00 53.05           H  
ATOM    431  N   ASN A  28     -13.225 -17.265  12.916  1.00 48.45           N  
ATOM    432  H   ASN A  28     -12.493 -17.213  12.222  1.00 48.45           H  
ATOM    433  CA  ASN A  28     -14.004 -18.505  13.012  1.00 48.45           C  
ATOM    434  HA  ASN A  28     -15.056 -18.252  13.143  1.00 48.45           H  
ATOM    435  C   ASN A  28     -13.624 -19.365  14.228  1.00 48.45           C  
ATOM    436  CB  ASN A  28     -13.848 -19.305  11.707  1.00 48.45           C  
ATOM    437  HB2 ASN A  28     -12.803 -19.299  11.397  1.00 48.45           H  
ATOM    438  HB3 ASN A  28     -14.139 -20.340  11.889  1.00 48.45           H  
ATOM    439  O   ASN A  28     -14.511 -19.888  14.902  1.00 48.45           O  
ATOM    440  CG  ASN A  28     -14.730 -18.797  10.581  1.00 48.45           C  
ATOM    441  ND2 ASN A  28     -14.331 -18.994   9.347  1.00 48.45           N  
ATOM    442 HD21 ASN A  28     -14.927 -18.581   8.645  1.00 48.45           H  
ATOM    443 HD22 ASN A  28     -13.393 -19.328   9.177  1.00 48.45           H  
ATOM    444  OD1 ASN A  28     -15.801 -18.253  10.770  1.00 48.45           O  
ATOM    445  N   THR A  29     -12.333 -19.508  14.537  1.00 47.13           N  
ATOM    446  H   THR A  29     -11.636 -19.091  13.937  1.00 47.13           H  
ATOM    447  CA  THR A  29     -11.842 -20.308  15.674  1.00 47.13           C  
ATOM    448  HA  THR A  29     -12.202 -21.331  15.569  1.00 47.13           H  
ATOM    449  C   THR A  29     -12.372 -19.766  17.006  1.00 47.13           C  
ATOM    450  CB  THR A  29     -10.305 -20.344  15.670  1.00 47.13           C  
ATOM    451  HB  THR A  29      -9.917 -19.343  15.858  1.00 47.13           H  
ATOM    452  O   THR A  29     -12.741 -20.539  17.890  1.00 47.13           O  
ATOM    453  CG2 THR A  29      -9.716 -21.330  16.669  1.00 47.13           C  
ATOM    454 HG21 THR A  29     -10.039 -22.344  16.432  1.00 47.13           H  
ATOM    455 HG22 THR A  29     -10.038 -21.066  17.676  1.00 47.13           H  
ATOM    456 HG23 THR A  29      -8.628 -21.281  16.644  1.00 47.13           H  
ATOM    457  OG1 THR A  29      -9.818 -20.795  14.428  1.00 47.13           O  
ATOM    458  HG1 THR A  29      -8.863 -20.713  14.490  1.00 47.13           H  
ATOM    459  N   ARG A  30     -12.543 -18.443  17.130  1.00 48.95           N  
ATOM    460  H   ARG A  30     -12.150 -17.849  16.414  1.00 48.95           H  
ATOM    461  CA  ARG A  30     -13.244 -17.810  18.260  1.00 48.95           C  
ATOM    462  HA  ARG A  30     -12.702 -17.997  19.187  1.00 48.95           H  
ATOM    463  C   ARG A  30     -14.662 -18.300  18.506  1.00 48.95           C  
ATOM    464  CB  ARG A  30     -13.353 -16.312  18.005  1.00 48.95           C  
ATOM    465  HB2 ARG A  30     -14.301 -15.944  18.397  1.00 48.95           H  
ATOM    466  HB3 ARG A  30     -13.325 -16.098  16.937  1.00 48.95           H  
ATOM    467  O   ARG A  30     -15.063 -18.426  19.657  1.00 48.95           O  
ATOM    468  CG  ARG A  30     -12.235 -15.571  18.707  1.00 48.95           C  
ATOM    469  HG2 ARG A  30     -12.175 -15.861  19.756  1.00 48.95           H  
ATOM    470  HG3 ARG A  30     -11.286 -15.762  18.207  1.00 48.95           H  
ATOM    471  CD  ARG A  30     -12.618 -14.109  18.604  1.00 48.95           C  
ATOM    472  HD2 ARG A  30     -12.760 -13.850  17.555  1.00 48.95           H  
ATOM    473  HD3 ARG A  30     -13.533 -13.925  19.166  1.00 48.95           H  
ATOM    474  NE  ARG A  30     -11.542 -13.326  19.148  1.00 48.95           N  
ATOM    475  HE  ARG A  30     -10.681 -13.817  19.344  1.00 48.95           H  
ATOM    476  NH1 ARG A  30     -12.326 -11.259  18.569  1.00 48.95           N  
ATOM    477 HH11 ARG A  30     -13.225 -11.685  18.394  1.00 48.95           H  
ATOM    478 HH12 ARG A  30     -12.283 -10.326  18.953  1.00 48.95           H  
ATOM    479  NH2 ARG A  30     -10.230 -11.575  19.276  1.00 48.95           N  
ATOM    480 HH21 ARG A  30      -9.983 -10.628  19.024  1.00 48.95           H  
ATOM    481 HH22 ARG A  30      -9.538 -12.283  19.474  1.00 48.95           H  
ATOM    482  CZ  ARG A  30     -11.386 -12.049  18.990  1.00 48.95           C  
ATOM    483  N   GLN A  31     -15.444 -18.521  17.448  1.00 47.45           N  
ATOM    484  H   GLN A  31     -15.053 -18.440  16.520  1.00 47.45           H  
ATOM    485  CA  GLN A  31     -16.834 -18.957  17.612  1.00 47.45           C  
ATOM    486  HA  GLN A  31     -17.334 -18.291  18.315  1.00 47.45           H  
ATOM    487  C   GLN A  31     -16.914 -20.367  18.212  1.00 47.45           C  
ATOM    488  CB  GLN A  31     -17.590 -18.911  16.276  1.00 47.45           C  
ATOM    489  HB2 GLN A  31     -17.035 -19.463  15.518  1.00 47.45           H  
ATOM    490  HB3 GLN A  31     -18.551 -19.406  16.415  1.00 47.45           H  
ATOM    491  O   GLN A  31     -17.883 -20.676  18.901  1.00 47.45           O  
ATOM    492  CG  GLN A  31     -17.863 -17.482  15.784  1.00 47.45           C  
ATOM    493  HG2 GLN A  31     -16.917 -16.980  15.583  1.00 47.45           H  
ATOM    494  HG3 GLN A  31     -18.389 -16.930  16.563  1.00 47.45           H  
ATOM    495  CD  GLN A  31     -18.711 -17.454  14.513  1.00 47.45           C  
ATOM    496  NE2 GLN A  31     -19.083 -16.287  14.034  1.00 47.45           N  
ATOM    497 HE21 GLN A  31     -18.764 -15.428  14.460  1.00 47.45           H  
ATOM    498 HE22 GLN A  31     -19.610 -16.320  13.173  1.00 47.45           H  
ATOM    499  OE1 GLN A  31     -19.069 -18.461  13.926  1.00 47.45           O  
ATOM    500  N   GLN A  32     -15.906 -21.212  17.967  1.00 46.03           N  
ATOM    501  H   GLN A  32     -15.131 -20.884  17.408  1.00 46.03           H  
ATOM    502  CA  GLN A  32     -15.863 -22.584  18.476  1.00 46.03           C  
ATOM    503  HA  GLN A  32     -16.881 -22.953  18.597  1.00 46.03           H  
ATOM    504  C   GLN A  32     -15.205 -22.695  19.854  1.00 46.03           C  
ATOM    505  CB  GLN A  32     -15.146 -23.490  17.467  1.00 46.03           C  
ATOM    506  HB2 GLN A  32     -14.183 -23.058  17.194  1.00 46.03           H  
ATOM    507  HB3 GLN A  32     -14.968 -24.458  17.937  1.00 46.03           H  
ATOM    508  O   GLN A  32     -15.701 -23.425  20.712  1.00 46.03           O  
ATOM    509  CG  GLN A  32     -15.996 -23.715  16.209  1.00 46.03           C  
ATOM    510  HG2 GLN A  32     -16.987 -24.059  16.508  1.00 46.03           H  
ATOM    511  HG3 GLN A  32     -16.107 -22.775  15.670  1.00 46.03           H  
ATOM    512  CD  GLN A  32     -15.399 -24.748  15.259  1.00 46.03           C  
ATOM    513  NE2 GLN A  32     -16.150 -25.191  14.275  1.00 46.03           N  
ATOM    514 HE21 GLN A  32     -17.096 -24.856  14.164  1.00 46.03           H  
ATOM    515 HE22 GLN A  32     -15.723 -25.898  13.693  1.00 46.03           H  
ATOM    516  OE1 GLN A  32     -14.267 -25.185  15.358  1.00 46.03           O  
ATOM    517  N   ILE A  33     -14.102 -21.981  20.087  1.00 44.53           N  
ATOM    518  H   ILE A  33     -13.736 -21.400  19.347  1.00 44.53           H  
ATOM    519  CA  ILE A  33     -13.313 -22.095  21.316  1.00 44.53           C  
ATOM    520  HA  ILE A  33     -13.644 -22.962  21.887  1.00 44.53           H  
ATOM    521  C   ILE A  33     -13.540 -20.851  22.176  1.00 44.53           C  
ATOM    522  CB  ILE A  33     -11.832 -22.342  20.955  1.00 44.53           C  
ATOM    523  HB  ILE A  33     -11.514 -21.527  20.304  1.00 44.53           H  
ATOM    524  O   ILE A  33     -12.938 -19.807  21.948  1.00 44.53           O  
ATOM    525  CG1 ILE A  33     -11.642 -23.685  20.213  1.00 44.53           C  
ATOM    526 HG12 ILE A  33     -11.101 -24.394  20.839  1.00 44.53           H  
ATOM    527 HG13 ILE A  33     -12.600 -24.146  19.970  1.00 44.53           H  
ATOM    528  CG2 ILE A  33     -10.922 -22.335  22.193  1.00 44.53           C  
ATOM    529 HG21 ILE A  33     -10.885 -21.325  22.602  1.00 44.53           H  
ATOM    530 HG22 ILE A  33     -11.281 -23.052  22.931  1.00 44.53           H  
ATOM    531 HG23 ILE A  33      -9.915 -22.617  21.887  1.00 44.53           H  
ATOM    532  CD1 ILE A  33     -10.865 -23.490  18.916  1.00 44.53           C  
ATOM    533 HD11 ILE A  33     -11.514 -23.002  18.188  1.00 44.53           H  
ATOM    534 HD12 ILE A  33      -9.989 -22.866  19.090  1.00 44.53           H  
ATOM    535 HD13 ILE A  33     -10.558 -24.458  18.519  1.00 44.53           H  
ATOM    536  N   LYS A  34     -14.358 -20.981  23.230  1.00 42.98           N  
ATOM    537  H   LYS A  34     -14.857 -21.856  23.309  1.00 42.98           H  
ATOM    538  CA  LYS A  34     -14.579 -19.940  24.262  1.00 42.98           C  
ATOM    539  HA  LYS A  34     -14.866 -19.013  23.766  1.00 42.98           H  
ATOM    540  C   LYS A  34     -13.329 -19.581  25.101  1.00 42.98           C  
ATOM    541  CB  LYS A  34     -15.710 -20.385  25.218  1.00 42.98           C  
ATOM    542  HB2 LYS A  34     -15.527 -21.412  25.534  1.00 42.98           H  
ATOM    543  HB3 LYS A  34     -15.681 -19.764  26.113  1.00 42.98           H  
ATOM    544  O   LYS A  34     -13.458 -18.857  26.083  1.00 42.98           O  
ATOM    545  CG  LYS A  34     -17.135 -20.264  24.663  1.00 42.98           C  
ATOM    546  HG2 LYS A  34     -17.271 -20.961  23.837  1.00 42.98           H  
ATOM    547  HG3 LYS A  34     -17.299 -19.246  24.308  1.00 42.98           H  
ATOM    548  CD  LYS A  34     -18.133 -20.580  25.791  1.00 42.98           C  
ATOM    549  HD2 LYS A  34     -17.979 -21.608  26.119  1.00 42.98           H  
ATOM    550  HD3 LYS A  34     -17.945 -19.911  26.630  1.00 42.98           H  
ATOM    551  CE  LYS A  34     -19.581 -20.401  25.325  1.00 42.98           C  
ATOM    552  HE2 LYS A  34     -19.753 -21.057  24.472  1.00 42.98           H  
ATOM    553  HE3 LYS A  34     -19.710 -19.373  24.984  1.00 42.98           H  
ATOM    554  NZ  LYS A  34     -20.542 -20.708  26.415  1.00 42.98           N  
ATOM    555  HZ1 LYS A  34     -21.492 -20.593  26.092  1.00 42.98           H  
ATOM    556  HZ2 LYS A  34     -20.395 -20.089  27.200  1.00 42.98           H  
ATOM    557  HZ3 LYS A  34     -20.425 -21.660  26.732  1.00 42.98           H  
ATOM    558  N   SER A  35     -12.161 -20.165  24.825  1.00 44.57           N  
ATOM    559  H   SER A  35     -12.069 -20.597  23.917  1.00 44.57           H  
ATOM    560  CA  SER A  35     -10.986 -20.106  25.713  1.00 44.57           C  
ATOM    561  HA  SER A  35     -11.358 -20.040  26.735  1.00 44.57           H  
ATOM    562  C   SER A  35     -10.101 -18.851  25.518  1.00 44.57           C  
ATOM    563  CB  SER A  35     -10.208 -21.432  25.641  1.00 44.57           C  
ATOM    564  HB2 SER A  35      -9.723 -21.596  26.603  1.00 44.57           H  
ATOM    565  HB3 SER A  35     -10.895 -22.261  25.470  1.00 44.57           H  
ATOM    566  O   SER A  35     -10.482 -17.924  24.813  1.00 44.57           O  
ATOM    567  OG  SER A  35      -9.204 -21.431  24.647  1.00 44.57           O  
ATOM    568  HG  SER A  35      -9.587 -21.600  23.783  1.00 44.57           H  
ATOM    569  N   GLN A  36      -8.937 -18.842  26.190  1.00 44.52           N  
ATOM    570  H   GLN A  36      -8.728 -19.705  26.671  1.00 44.52           H  
ATOM    571  CA  GLN A  36      -7.855 -17.833  26.223  1.00 44.52           C  
ATOM    572  HA  GLN A  36      -8.179 -16.974  26.811  1.00 44.52           H  
ATOM    573  C   GLN A  36      -7.361 -17.301  24.861  1.00 44.52           C  
ATOM    574  CB  GLN A  36      -6.645 -18.512  26.907  1.00 44.52           C  
ATOM    575  HB2 GLN A  36      -6.618 -19.559  26.606  1.00 44.52           H  
ATOM    576  HB3 GLN A  36      -5.705 -18.072  26.574  1.00 44.52           H  
ATOM    577  O   GLN A  36      -7.733 -17.806  23.807  1.00 44.52           O  
ATOM    578  CG  GLN A  36      -6.640 -18.417  28.435  1.00 44.52           C  
ATOM    579  HG2 GLN A  36      -7.577 -18.809  28.831  1.00 44.52           H  
ATOM    580  HG3 GLN A  36      -6.547 -17.372  28.731  1.00 44.52           H  
ATOM    581  CD  GLN A  36      -5.483 -19.213  29.040  1.00 44.52           C  
ATOM    582  NE2 GLN A  36      -5.271 -19.107  30.332  1.00 44.52           N  
ATOM    583 HE21 GLN A  36      -4.494 -19.631  30.712  1.00 44.52           H  
ATOM    584 HE22 GLN A  36      -5.829 -18.490  30.904  1.00 44.52           H  
ATOM    585  OE1 GLN A  36      -4.772 -19.956  28.366  1.00 44.52           O  
ATOM    586  N   THR A  37      -6.412 -16.350  24.926  1.00 51.80           N  
ATOM    587  H   THR A  37      -6.182 -15.966  25.832  1.00 51.80           H  
ATOM    588  CA  THR A  37      -5.552 -15.864  23.836  1.00 51.80           C  
ATOM    589  HA  THR A  37      -6.040 -15.012  23.362  1.00 51.80           H  
ATOM    590  C   THR A  37      -5.288 -16.939  22.782  1.00 51.80           C  
ATOM    591  CB  THR A  37      -4.196 -15.392  24.394  1.00 51.80           C  
ATOM    592  HB  THR A  37      -3.583 -16.256  24.653  1.00 51.80           H  
ATOM    593  O   THR A  37      -4.638 -17.956  23.051  1.00 51.80           O  
ATOM    594  CG2 THR A  37      -3.444 -14.526  23.396  1.00 51.80           C  
ATOM    595 HG21 THR A  37      -2.494 -14.214  23.829  1.00 51.80           H  
ATOM    596 HG22 THR A  37      -4.029 -13.641  23.144  1.00 51.80           H  
ATOM    597 HG23 THR A  37      -3.245 -15.095  22.489  1.00 51.80           H  
ATOM    598  OG1 THR A  37      -4.371 -14.617  25.557  1.00 51.80           O  
ATOM    599  HG1 THR A  37      -3.681 -13.950  25.535  1.00 51.80           H  
ATOM    600  N   GLN A  38      -5.821 -16.719  21.584  1.00 61.31           N  
ATOM    601  H   GLN A  38      -6.370 -15.883  21.436  1.00 61.31           H  
ATOM    602  CA  GLN A  38      -5.550 -17.556  20.428  1.00 61.31           C  
ATOM    603  HA  GLN A  38      -5.278 -18.559  20.757  1.00 61.31           H  
ATOM    604  C   GLN A  38      -4.362 -16.968  19.682  1.00 61.31           C  
ATOM    605  CB  GLN A  38      -6.789 -17.686  19.534  1.00 61.31           C  
ATOM    606  HB2 GLN A  38      -6.500 -18.203  18.619  1.00 61.31           H  
ATOM    607  HB3 GLN A  38      -7.165 -16.697  19.271  1.00 61.31           H  
ATOM    608  O   GLN A  38      -4.325 -15.770  19.388  1.00 61.31           O  
ATOM    609  CG  GLN A  38      -7.894 -18.495  20.231  1.00 61.31           C  
ATOM    610  HG2 GLN A  38      -8.229 -17.955  21.117  1.00 61.31           H  
ATOM    611  HG3 GLN A  38      -7.496 -19.459  20.550  1.00 61.31           H  
ATOM    612  CD  GLN A  38      -9.107 -18.755  19.345  1.00 61.31           C  
ATOM    613  NE2 GLN A  38     -10.209 -19.189  19.918  1.00 61.31           N  
ATOM    614 HE21 GLN A  38     -10.990 -19.414  19.318  1.00 61.31           H  
ATOM    615 HE22 GLN A  38     -10.276 -19.251  20.924  1.00 61.31           H  
ATOM    616  OE1 GLN A  38      -9.095 -18.599  18.133  1.00 61.31           O  
ATOM    617  N   GLN A  39      -3.392 -17.827  19.389  1.00 68.55           N  
ATOM    618  H   GLN A  39      -3.497 -18.799  19.641  1.00 68.55           H  
ATOM    619  CA  GLN A  39      -2.238 -17.470  18.590  1.00 68.55           C  
ATOM    620  HA  GLN A  39      -2.308 -16.417  18.317  1.00 68.55           H  
ATOM    621  C   GLN A  39      -2.267 -18.305  17.312  1.00 68.55           C  
ATOM    622  CB  GLN A  39      -0.964 -17.637  19.423  1.00 68.55           C  
ATOM    623  HB2 GLN A  39      -1.097 -17.148  20.388  1.00 68.55           H  
ATOM    624  HB3 GLN A  39      -0.792 -18.701  19.584  1.00 68.55           H  
ATOM    625  O   GLN A  39      -2.417 -19.529  17.338  1.00 68.55           O  
ATOM    626  CG  GLN A  39       0.258 -17.035  18.735  1.00 68.55           C  
ATOM    627  HG2 GLN A  39       0.076 -15.977  18.547  1.00 68.55           H  
ATOM    628  HG3 GLN A  39       0.404 -17.549  17.785  1.00 68.55           H  
ATOM    629  CD  GLN A  39       1.531 -17.196  19.564  1.00 68.55           C  
ATOM    630  NE2 GLN A  39       2.318 -16.159  19.739  1.00 68.55           N  
ATOM    631 HE21 GLN A  39       1.974 -15.228  19.551  1.00 68.55           H  
ATOM    632 HE22 GLN A  39       3.068 -16.291  20.402  1.00 68.55           H  
ATOM    633  OE1 GLN A  39       1.865 -18.263  20.054  1.00 68.55           O  
ATOM    634  N   VAL A  40      -2.144 -17.641  16.168  1.00 69.94           N  
ATOM    635  H   VAL A  40      -2.029 -16.639  16.207  1.00 69.94           H  
ATOM    636  CA  VAL A  40      -2.127 -18.313  14.869  1.00 69.94           C  
ATOM    637  HA  VAL A  40      -2.106 -19.391  15.028  1.00 69.94           H  
ATOM    638  C   VAL A  40      -0.851 -17.949  14.137  1.00 69.94           C  
ATOM    639  CB  VAL A  40      -3.392 -18.024  14.046  1.00 69.94           C  
ATOM    640  HB  VAL A  40      -3.454 -16.962  13.809  1.00 69.94           H  
ATOM    641  O   VAL A  40      -0.571 -16.779  13.890  1.00 69.94           O  
ATOM    642  CG1 VAL A  40      -3.376 -18.843  12.750  1.00 69.94           C  
ATOM    643 HG11 VAL A  40      -2.455 -18.662  12.196  1.00 69.94           H  
ATOM    644 HG12 VAL A  40      -4.235 -18.576  12.135  1.00 69.94           H  
ATOM    645 HG13 VAL A  40      -3.414 -19.905  12.990  1.00 69.94           H  
ATOM    646  CG2 VAL A  40      -4.653 -18.463  14.803  1.00 69.94           C  
ATOM    647 HG21 VAL A  40      -4.585 -19.518  15.070  1.00 69.94           H  
ATOM    648 HG22 VAL A  40      -4.756 -17.899  15.730  1.00 69.94           H  
ATOM    649 HG23 VAL A  40      -5.543 -18.307  14.193  1.00 69.94           H  
ATOM    650  N   THR A  41      -0.089 -18.966  13.754  1.00 73.98           N  
ATOM    651  H   THR A  41      -0.405 -19.900  13.975  1.00 73.98           H  
ATOM    652  CA  THR A  41       1.180 -18.817  13.046  1.00 73.98           C  
ATOM    653  HA  THR A  41       1.457 -17.763  13.047  1.00 73.98           H  
ATOM    654  C   THR A  41       1.048 -19.268  11.595  1.00 73.98           C  
ATOM    655  CB  THR A  41       2.310 -19.558  13.773  1.00 73.98           C  
ATOM    656  HB  THR A  41       2.055 -20.616  13.840  1.00 73.98           H  
ATOM    657  O   THR A  41       0.562 -20.356  11.302  1.00 73.98           O  
ATOM    658  CG2 THR A  41       3.663 -19.417  13.076  1.00 73.98           C  
ATOM    659 HG21 THR A  41       4.445 -19.836  13.708  1.00 73.98           H  
ATOM    660 HG22 THR A  41       3.649 -19.957  12.129  1.00 73.98           H  
ATOM    661 HG23 THR A  41       3.883 -18.367  12.881  1.00 73.98           H  
ATOM    662  OG1 THR A  41       2.475 -19.051  15.074  1.00 73.98           O  
ATOM    663  HG1 THR A  41       2.913 -18.199  15.018  1.00 73.98           H  
ATOM    664  N   ILE A  42       1.542 -18.463  10.664  1.00 71.01           N  
ATOM    665  H   ILE A  42       1.899 -17.572  10.979  1.00 71.01           H  
ATOM    666  CA  ILE A  42       1.841 -18.835   9.283  1.00 71.01           C  
ATOM    667  HA  ILE A  42       1.318 -19.760   9.042  1.00 71.01           H  
ATOM    668  C   ILE A  42       3.339 -19.030   9.185  1.00 71.01           C  
ATOM    669  CB  ILE A  42       1.450 -17.766   8.244  1.00 71.01           C  
ATOM    670  HB  ILE A  42       2.207 -16.982   8.232  1.00 71.01           H  
ATOM    671  O   ILE A  42       4.097 -18.108   9.467  1.00 71.01           O  
ATOM    672  CG1 ILE A  42       0.125 -17.101   8.584  1.00 71.01           C  
ATOM    673 HG12 ILE A  42       0.190 -16.670   9.584  1.00 71.01           H  
ATOM    674 HG13 ILE A  42      -0.636 -17.880   8.564  1.00 71.01           H  
ATOM    675  CG2 ILE A  42       1.399 -18.418   6.847  1.00 71.01           C  
ATOM    676 HG21 ILE A  42       2.353 -18.892   6.615  1.00 71.01           H  
ATOM    677 HG22 ILE A  42       1.215 -17.664   6.082  1.00 71.01           H  
ATOM    678 HG23 ILE A  42       0.610 -19.170   6.810  1.00 71.01           H  
ATOM    679  CD1 ILE A  42      -0.209 -15.942   7.640  1.00 71.01           C  
ATOM    680 HD11 ILE A  42      -1.017 -15.332   8.044  1.00 71.01           H  
ATOM    681 HD12 ILE A  42      -0.477 -16.305   6.648  1.00 71.01           H  
ATOM    682 HD13 ILE A  42       0.662 -15.293   7.553  1.00 71.01           H  
ATOM    683  N   LYS A  43       3.773 -20.196   8.730  1.00 70.19           N  
ATOM    684  H   LYS A  43       3.080 -20.895   8.503  1.00 70.19           H  
ATOM    685  CA  LYS A  43       5.157 -20.439   8.346  1.00 70.19           C  
ATOM    686  HA  LYS A  43       5.772 -19.640   8.760  1.00 70.19           H  
ATOM    687  C   LYS A  43       5.315 -20.361   6.837  1.00 70.19           C  
ATOM    688  CB  LYS A  43       5.664 -21.763   8.927  1.00 70.19           C  
ATOM    689  HB2 LYS A  43       6.671 -21.943   8.553  1.00 70.19           H  
ATOM    690  HB3 LYS A  43       5.017 -22.579   8.605  1.00 70.19           H  
ATOM    691  O   LYS A  43       4.406 -20.740   6.096  1.00 70.19           O  
ATOM    692  CG  LYS A  43       5.706 -21.703  10.461  1.00 70.19           C  
ATOM    693  HG2 LYS A  43       4.690 -21.628  10.849  1.00 70.19           H  
ATOM    694  HG3 LYS A  43       6.267 -20.821  10.768  1.00 70.19           H  
ATOM    695  CD  LYS A  43       6.377 -22.948  11.052  1.00 70.19           C  
ATOM    696  HD2 LYS A  43       5.801 -23.833  10.781  1.00 70.19           H  
ATOM    697  HD3 LYS A  43       7.385 -23.033  10.646  1.00 70.19           H  
ATOM    698  CE  LYS A  43       6.444 -22.810  12.578  1.00 70.19           C  
ATOM    699  HE2 LYS A  43       6.952 -21.876  12.816  1.00 70.19           H  
ATOM    700  HE3 LYS A  43       5.430 -22.737  12.970  1.00 70.19           H  
ATOM    701  NZ  LYS A  43       7.159 -23.947  13.211  1.00 70.19           N  
ATOM    702  HZ1 LYS A  43       7.188 -23.822  14.213  1.00 70.19           H  
ATOM    703  HZ2 LYS A  43       8.111 -24.000  12.878  1.00 70.19           H  
ATOM    704  HZ3 LYS A  43       6.691 -24.821  13.019  1.00 70.19           H  
ATOM    705  N   ASN A  44       6.484 -19.925   6.390  1.00 72.33           N  
ATOM    706  H   ASN A  44       7.173 -19.650   7.076  1.00 72.33           H  
ATOM    707  CA  ASN A  44       6.876 -19.875   4.983  1.00 72.33           C  
ATOM    708  HA  ASN A  44       7.826 -19.340   4.978  1.00 72.33           H  
ATOM    709  C   ASN A  44       5.928 -19.055   4.084  1.00 72.33           C  
ATOM    710  CB  ASN A  44       7.158 -21.295   4.459  1.00 72.33           C  
ATOM    711  HB2 ASN A  44       7.472 -21.237   3.417  1.00 72.33           H  
ATOM    712  HB3 ASN A  44       6.245 -21.889   4.498  1.00 72.33           H  
ATOM    713  O   ASN A  44       5.642 -19.419   2.940  1.00 72.33           O  
ATOM    714  CG  ASN A  44       8.261 -22.005   5.220  1.00 72.33           C  
ATOM    715  ND2 ASN A  44       8.315 -23.312   5.136  1.00 72.33           N  
ATOM    716 HD21 ASN A  44       7.681 -23.813   4.529  1.00 72.33           H  
ATOM    717 HD22 ASN A  44       9.105 -23.744   5.593  1.00 72.33           H  
ATOM    718  OD1 ASN A  44       9.086 -21.414   5.890  1.00 72.33           O  
ATOM    719  N   LEU A  45       5.406 -17.942   4.598  1.00 72.38           N  
ATOM    720  H   LEU A  45       5.745 -17.627   5.496  1.00 72.38           H  
ATOM    721  CA  LEU A  45       4.620 -17.001   3.814  1.00 72.38           C  
ATOM    722  HA  LEU A  45       3.865 -17.555   3.257  1.00 72.38           H  
ATOM    723  C   LEU A  45       5.534 -16.278   2.824  1.00 72.38           C  
ATOM    724  CB  LEU A  45       3.918 -16.015   4.759  1.00 72.38           C  
ATOM    725  HB2 LEU A  45       4.674 -15.499   5.351  1.00 72.38           H  
ATOM    726  HB3 LEU A  45       3.280 -16.568   5.449  1.00 72.38           H  
ATOM    727  O   LEU A  45       6.403 -15.511   3.222  1.00 72.38           O  
ATOM    728  CG  LEU A  45       3.084 -14.957   4.020  1.00 72.38           C  
ATOM    729  HG  LEU A  45       3.700 -14.418   3.301  1.00 72.38           H  
ATOM    730  CD1 LEU A  45       1.917 -15.610   3.284  1.00 72.38           C  
ATOM    731 HD11 LEU A  45       2.296 -16.208   2.455  1.00 72.38           H  
ATOM    732 HD12 LEU A  45       1.282 -14.817   2.889  1.00 72.38           H  
ATOM    733 HD13 LEU A  45       1.345 -16.232   3.973  1.00 72.38           H  
ATOM    734  CD2 LEU A  45       2.523 -13.945   5.011  1.00 72.38           C  
ATOM    735 HD21 LEU A  45       3.346 -13.426   5.504  1.00 72.38           H  
ATOM    736 HD22 LEU A  45       1.917 -13.206   4.486  1.00 72.38           H  
ATOM    737 HD23 LEU A  45       1.919 -14.450   5.764  1.00 72.38           H  
ATOM    738  N   TYR A  46       5.332 -16.499   1.531  1.00 71.71           N  
ATOM    739  H   TYR A  46       4.605 -17.139   1.244  1.00 71.71           H  
ATOM    740  CA  TYR A  46       6.062 -15.767   0.504  1.00 71.71           C  
ATOM    741  HA  TYR A  46       7.069 -15.559   0.866  1.00 71.71           H  
ATOM    742  C   TYR A  46       5.384 -14.426   0.205  1.00 71.71           C  
ATOM    743  CB  TYR A  46       6.206 -16.648  -0.729  1.00 71.71           C  
ATOM    744  HB2 TYR A  46       6.789 -17.531  -0.466  1.00 71.71           H  
ATOM    745  HB3 TYR A  46       5.215 -16.988  -1.029  1.00 71.71           H  
ATOM    746  O   TYR A  46       4.174 -14.367  -0.015  1.00 71.71           O  
ATOM    747  CG  TYR A  46       6.871 -15.959  -1.898  1.00 71.71           C  
ATOM    748  CD1 TYR A  46       6.070 -15.533  -2.969  1.00 71.71           C  
ATOM    749  HD1 TYR A  46       4.996 -15.634  -2.919  1.00 71.71           H  
ATOM    750  CD2 TYR A  46       8.269 -15.758  -1.932  1.00 71.71           C  
ATOM    751  HD2 TYR A  46       8.879 -16.034  -1.084  1.00 71.71           H  
ATOM    752  CE1 TYR A  46       6.671 -14.998  -4.115  1.00 71.71           C  
ATOM    753  HE1 TYR A  46       6.058 -14.691  -4.949  1.00 71.71           H  
ATOM    754  CE2 TYR A  46       8.874 -15.207  -3.083  1.00 71.71           C  
ATOM    755  HE2 TYR A  46       9.945 -15.081  -3.150  1.00 71.71           H  
ATOM    756  OH  TYR A  46       8.565 -14.488  -5.391  1.00 71.71           O  
ATOM    757  HH  TYR A  46       9.435 -14.081  -5.386  1.00 71.71           H  
ATOM    758  CZ  TYR A  46       8.067 -14.861  -4.189  1.00 71.71           C  
ATOM    759  N   VAL A  47       6.174 -13.356   0.179  1.00 80.54           N  
ATOM    760  H   VAL A  47       7.155 -13.495   0.375  1.00 80.54           H  
ATOM    761  CA  VAL A  47       5.734 -11.987  -0.102  1.00 80.54           C  
ATOM    762  HA  VAL A  47       4.655 -11.916   0.034  1.00 80.54           H  
ATOM    763  C   VAL A  47       6.046 -11.664  -1.563  1.00 80.54           C  
ATOM    764  CB  VAL A  47       6.393 -10.994   0.879  1.00 80.54           C  
ATOM    765  HB  VAL A  47       7.471 -10.988   0.716  1.00 80.54           H  
ATOM    766  O   VAL A  47       7.174 -11.316  -1.900  1.00 80.54           O  
ATOM    767  CG1 VAL A  47       5.854  -9.580   0.661  1.00 80.54           C  
ATOM    768 HG11 VAL A  47       4.774  -9.553   0.807  1.00 80.54           H  
ATOM    769 HG12 VAL A  47       6.332  -8.890   1.357  1.00 80.54           H  
ATOM    770 HG13 VAL A  47       6.098  -9.247  -0.348  1.00 80.54           H  
ATOM    771  CG2 VAL A  47       6.133 -11.368   2.346  1.00 80.54           C  
ATOM    772 HG21 VAL A  47       6.579 -12.335   2.575  1.00 80.54           H  
ATOM    773 HG22 VAL A  47       6.591 -10.625   3.000  1.00 80.54           H  
ATOM    774 HG23 VAL A  47       5.061 -11.409   2.541  1.00 80.54           H  
ATOM    775  N   SER A  48       5.059 -11.799  -2.451  1.00 73.92           N  
ATOM    776  H   SER A  48       4.159 -12.128  -2.132  1.00 73.92           H  
ATOM    777  CA  SER A  48       5.237 -11.615  -3.905  1.00 73.92           C  
ATOM    778  HA  SER A  48       6.176 -12.076  -4.211  1.00 73.92           H  
ATOM    779  C   SER A  48       5.287 -10.157  -4.360  1.00 73.92           C  
ATOM    780  CB  SER A  48       4.095 -12.309  -4.650  1.00 73.92           C  
ATOM    781  HB2 SER A  48       4.186 -12.122  -5.720  1.00 73.92           H  
ATOM    782  HB3 SER A  48       4.165 -13.384  -4.478  1.00 73.92           H  
ATOM    783  O   SER A  48       5.790  -9.857  -5.434  1.00 73.92           O  
ATOM    784  OG  SER A  48       2.831 -11.865  -4.187  1.00 73.92           O  
ATOM    785  HG  SER A  48       2.681 -10.953  -4.448  1.00 73.92           H  
ATOM    786  N   SER A  49       4.735  -9.247  -3.567  1.00 79.50           N  
ATOM    787  H   SER A  49       4.342  -9.553  -2.688  1.00 79.50           H  
ATOM    788  CA  SER A  49       4.636  -7.821  -3.873  1.00 79.50           C  
ATOM    789  HA  SER A  49       5.377  -7.552  -4.626  1.00 79.50           H  
ATOM    790  C   SER A  49       4.918  -7.017  -2.621  1.00 79.50           C  
ATOM    791  CB  SER A  49       3.250  -7.469  -4.421  1.00 79.50           C  
ATOM    792  HB2 SER A  49       3.154  -7.884  -5.424  1.00 79.50           H  
ATOM    793  HB3 SER A  49       3.135  -6.387  -4.481  1.00 79.50           H  
ATOM    794  O   SER A  49       4.741  -7.507  -1.506  1.00 79.50           O  
ATOM    795  OG  SER A  49       2.230  -8.015  -3.607  1.00 79.50           O  
ATOM    796  HG  SER A  49       2.301  -7.683  -2.708  1.00 79.50           H  
ATOM    797  N   PHE A  50       5.339  -5.771  -2.792  1.00 88.50           N  
ATOM    798  H   PHE A  50       5.392  -5.381  -3.723  1.00 88.50           H  
ATOM    799  CA  PHE A  50       5.560  -4.890  -1.659  1.00 88.50           C  
ATOM    800  HA  PHE A  50       6.306  -5.330  -0.997  1.00 88.50           H  
ATOM    801  C   PHE A  50       4.244  -4.715  -0.904  1.00 88.50           C  
ATOM    802  CB  PHE A  50       6.088  -3.581  -2.195  1.00 88.50           C  
ATOM    803  HB2 PHE A  50       6.973  -3.799  -2.793  1.00 88.50           H  
ATOM    804  HB3 PHE A  50       5.320  -3.163  -2.846  1.00 88.50           H  
ATOM    805  O   PHE A  50       3.228  -4.352  -1.496  1.00 88.50           O  
ATOM    806  CG  PHE A  50       6.451  -2.547  -1.157  1.00 88.50           C  
ATOM    807  CD1 PHE A  50       5.444  -1.731  -0.624  1.00 88.50           C  
ATOM    808  HD1 PHE A  50       4.418  -1.896  -0.920  1.00 88.50           H  
ATOM    809  CD2 PHE A  50       7.788  -2.352  -0.771  1.00 88.50           C  
ATOM    810  HD2 PHE A  50       8.570  -2.986  -1.163  1.00 88.50           H  
ATOM    811  CE1 PHE A  50       5.770  -0.696   0.264  1.00 88.50           C  
ATOM    812  HE1 PHE A  50       4.992  -0.053   0.647  1.00 88.50           H  
ATOM    813  CE2 PHE A  50       8.112  -1.319   0.125  1.00 88.50           C  
ATOM    814  HE2 PHE A  50       9.133  -1.153   0.438  1.00 88.50           H  
ATOM    815  CZ  PHE A  50       7.108  -0.476   0.624  1.00 88.50           C  
ATOM    816  HZ  PHE A  50       7.363   0.331   1.295  1.00 88.50           H  
ATOM    817  N   THR A  51       4.246  -5.045   0.380  1.00 87.38           N  
ATOM    818  H   THR A  51       5.125  -5.278   0.821  1.00 87.38           H  
ATOM    819  CA  THR A  51       3.013  -5.211   1.150  1.00 87.38           C  
ATOM    820  HA  THR A  51       2.155  -4.920   0.543  1.00 87.38           H  
ATOM    821  C   THR A  51       3.039  -4.313   2.371  1.00 87.38           C  
ATOM    822  CB  THR A  51       2.797  -6.679   1.542  1.00 87.38           C  
ATOM    823  HB  THR A  51       3.607  -7.013   2.190  1.00 87.38           H  
ATOM    824  O   THR A  51       3.992  -4.344   3.145  1.00 87.38           O  
ATOM    825  CG2 THR A  51       1.467  -6.905   2.256  1.00 87.38           C  
ATOM    826 HG21 THR A  51       0.647  -6.568   1.621  1.00 87.38           H  
ATOM    827 HG22 THR A  51       1.346  -7.968   2.463  1.00 87.38           H  
ATOM    828 HG23 THR A  51       1.446  -6.362   3.201  1.00 87.38           H  
ATOM    829  OG1 THR A  51       2.764  -7.493   0.392  1.00 87.38           O  
ATOM    830  HG1 THR A  51       3.600  -7.412  -0.074  1.00 87.38           H  
ATOM    831  N   LEU A  52       1.970  -3.543   2.553  1.00 87.56           N  
ATOM    832  H   LEU A  52       1.236  -3.575   1.860  1.00 87.56           H  
ATOM    833  CA  LEU A  52       1.698  -2.806   3.779  1.00 87.56           C  
ATOM    834  HA  LEU A  52       2.620  -2.705   4.350  1.00 87.56           H  
ATOM    835  C   LEU A  52       0.707  -3.589   4.627  1.00 87.56           C  
ATOM    836  CB  LEU A  52       1.164  -1.398   3.467  1.00 87.56           C  
ATOM    837  HB2 LEU A  52       0.190  -1.485   2.986  1.00 87.56           H  
ATOM    838  HB3 LEU A  52       1.024  -0.872   4.412  1.00 87.56           H  
ATOM    839  O   LEU A  52      -0.324  -4.024   4.114  1.00 87.56           O  
ATOM    840  CG  LEU A  52       2.083  -0.561   2.571  1.00 87.56           C  
ATOM    841  HG  LEU A  52       2.165  -1.026   1.589  1.00 87.56           H  
ATOM    842  CD1 LEU A  52       1.517   0.849   2.394  1.00 87.56           C  
ATOM    843 HD11 LEU A  52       0.518   0.796   1.963  1.00 87.56           H  
ATOM    844 HD12 LEU A  52       2.164   1.428   1.735  1.00 87.56           H  
ATOM    845 HD13 LEU A  52       1.463   1.350   3.361  1.00 87.56           H  
ATOM    846  CD2 LEU A  52       3.465  -0.462   3.196  1.00 87.56           C  
ATOM    847 HD21 LEU A  52       4.075   0.246   2.635  1.00 87.56           H  
ATOM    848 HD22 LEU A  52       3.969  -1.428   3.166  1.00 87.56           H  
ATOM    849 HD23 LEU A  52       3.379  -0.124   4.229  1.00 87.56           H  
ATOM    850  N   VAL A  53       0.992  -3.731   5.917  1.00 84.69           N  
ATOM    851  H   VAL A  53       1.863  -3.348   6.255  1.00 84.69           H  
ATOM    852  CA  VAL A  53       0.055  -4.288   6.898  1.00 84.69           C  
ATOM    853  HA  VAL A  53      -0.898  -4.502   6.414  1.00 84.69           H  
ATOM    854  C   VAL A  53      -0.179  -3.227   7.961  1.00 84.69           C  
ATOM    855  CB  VAL A  53       0.564  -5.603   7.518  1.00 84.69           C  
ATOM    856  HB  VAL A  53       1.422  -5.400   8.160  1.00 84.69           H  
ATOM    857  O   VAL A  53       0.745  -2.869   8.675  1.00 84.69           O  
ATOM    858  CG1 VAL A  53      -0.533  -6.245   8.375  1.00 84.69           C  
ATOM    859 HG11 VAL A  53      -0.149  -7.144   8.857  1.00 84.69           H  
ATOM    860 HG12 VAL A  53      -1.393  -6.502   7.758  1.00 84.69           H  
ATOM    861 HG13 VAL A  53      -0.856  -5.549   9.150  1.00 84.69           H  
ATOM    862  CG2 VAL A  53       0.990  -6.625   6.454  1.00 84.69           C  
ATOM    863 HG21 VAL A  53       1.852  -6.250   5.901  1.00 84.69           H  
ATOM    864 HG22 VAL A  53       1.275  -7.561   6.934  1.00 84.69           H  
ATOM    865 HG23 VAL A  53       0.168  -6.807   5.762  1.00 84.69           H  
ATOM    866  N   CYS A  54      -1.394  -2.697   8.054  1.00 77.87           N  
ATOM    867  H   CYS A  54      -2.128  -3.081   7.476  1.00 77.87           H  
ATOM    868  CA  CYS A  54      -1.767  -1.728   9.079  1.00 77.87           C  
ATOM    869  HA  CYS A  54      -0.875  -1.338   9.570  1.00 77.87           H  
ATOM    870  C   CYS A  54      -2.612  -2.424  10.136  1.00 77.87           C  
ATOM    871  CB  CYS A  54      -2.481  -0.549   8.417  1.00 77.87           C  
ATOM    872  HB2 CYS A  54      -3.340  -0.906   7.849  1.00 77.87           H  
ATOM    873  HB3 CYS A  54      -1.774  -0.065   7.744  1.00 77.87           H  
ATOM    874  O   CYS A  54      -3.742  -2.827   9.860  1.00 77.87           O  
ATOM    875  SG  CYS A  54      -3.023   0.658   9.663  1.00 77.87           S  
ATOM    876  HG  CYS A  54      -1.883   0.702  10.360  1.00 77.87           H  
ATOM    877  N   PHE A  55      -2.067  -2.563  11.337  1.00 76.51           N  
ATOM    878  H   PHE A  55      -1.160  -2.153  11.505  1.00 76.51           H  
ATOM    879  CA  PHE A  55      -2.732  -3.177  12.483  1.00 76.51           C  
ATOM    880  HA  PHE A  55      -3.614  -3.715  12.136  1.00 76.51           H  
ATOM    881  C   PHE A  55      -3.219  -2.086  13.432  1.00 76.51           C  
ATOM    882  CB  PHE A  55      -1.834  -4.217  13.180  1.00 76.51           C  
ATOM    883  HB2 PHE A  55      -1.820  -4.027  14.253  1.00 76.51           H  
ATOM    884  HB3 PHE A  55      -2.278  -5.203  13.047  1.00 76.51           H  
ATOM    885  O   PHE A  55      -2.519  -1.116  13.716  1.00 76.51           O  
ATOM    886  CG  PHE A  55      -0.406  -4.257  12.682  1.00 76.51           C  
ATOM    887  CD1 PHE A  55       0.013  -5.247  11.774  1.00 76.51           C  
ATOM    888  HD1 PHE A  55      -0.673  -6.022  11.466  1.00 76.51           H  
ATOM    889  CD2 PHE A  55       0.481  -3.245  13.075  1.00 76.51           C  
ATOM    890  HD2 PHE A  55       0.156  -2.476  13.761  1.00 76.51           H  
ATOM    891  CE1 PHE A  55       1.339  -5.248  11.306  1.00 76.51           C  
ATOM    892  HE1 PHE A  55       1.686  -6.022  10.637  1.00 76.51           H  
ATOM    893  CE2 PHE A  55       1.782  -3.223  12.564  1.00 76.51           C  
ATOM    894  HE2 PHE A  55       2.450  -2.410  12.808  1.00 76.51           H  
ATOM    895  CZ  PHE A  55       2.231  -4.254  11.741  1.00 76.51           C  
ATOM    896  HZ  PHE A  55       3.277  -4.266  11.474  1.00 76.51           H  
ATOM    897  N   ARG A  56      -4.454  -2.250  13.897  1.00 74.57           N  
ATOM    898  H   ARG A  56      -4.948  -3.079  13.599  1.00 74.57           H  
ATOM    899  CA  ARG A  56      -5.147  -1.343  14.822  1.00 74.57           C  
ATOM    900  HA  ARG A  56      -4.552  -0.450  15.011  1.00 74.57           H  
ATOM    901  C   ARG A  56      -5.405  -2.002  16.156  1.00 74.57           C  
ATOM    902  CB  ARG A  56      -6.512  -0.968  14.265  1.00 74.57           C  
ATOM    903  HB2 ARG A  56      -7.001  -0.270  14.945  1.00 74.57           H  
ATOM    904  HB3 ARG A  56      -7.113  -1.877  14.219  1.00 74.57           H  
ATOM    905  O   ARG A  56      -5.480  -1.293  17.150  1.00 74.57           O  
ATOM    906  CG  ARG A  56      -6.428  -0.345  12.883  1.00 74.57           C  
ATOM    907  HG2 ARG A  56      -6.011   0.660  12.936  1.00 74.57           H  
ATOM    908  HG3 ARG A  56      -5.815  -0.959  12.223  1.00 74.57           H  
ATOM    909  CD  ARG A  56      -7.845  -0.319  12.348  1.00 74.57           C  
ATOM    910  HD2 ARG A  56      -8.371  -1.233  12.623  1.00 74.57           H  
ATOM    911  HD3 ARG A  56      -8.363   0.533  12.788  1.00 74.57           H  
ATOM    912  NE  ARG A  56      -7.785  -0.259  10.895  1.00 74.57           N  
ATOM    913  HE  ARG A  56      -7.100  -0.840  10.434  1.00 74.57           H  
ATOM    914  NH1 ARG A  56      -9.529   1.172  10.641  1.00 74.57           N  
ATOM    915 HH11 ARG A  56     -10.006   1.831  10.044  1.00 74.57           H  
ATOM    916 HH12 ARG A  56      -9.782   1.017  11.607  1.00 74.57           H  
ATOM    917  NH2 ARG A  56      -8.184   0.670   8.920  1.00 74.57           N  
ATOM    918 HH21 ARG A  56      -8.361  -0.175   8.396  1.00 74.57           H  
ATOM    919 HH22 ARG A  56      -7.194   0.821   8.788  1.00 74.57           H  
ATOM    920  CZ  ARG A  56      -8.515   0.517  10.156  1.00 74.57           C  
ATOM    921  N   SER A  57      -5.593  -3.320  16.135  1.00 75.71           N  
ATOM    922  H   SER A  57      -5.573  -3.804  15.249  1.00 75.71           H  
ATOM    923  CA  SER A  57      -5.617  -4.151  17.324  1.00 75.71           C  
ATOM    924  HA  SER A  57      -4.979  -3.644  18.049  1.00 75.71           H  
ATOM    925  C   SER A  57      -5.027  -5.538  17.050  1.00 75.71           C  
ATOM    926  CB  SER A  57      -7.023  -4.242  17.927  1.00 75.71           C  
ATOM    927  HB2 SER A  57      -6.940  -4.587  18.958  1.00 75.71           H  
ATOM    928  HB3 SER A  57      -7.483  -3.254  17.933  1.00 75.71           H  
ATOM    929  O   SER A  57      -5.101  -6.031  15.921  1.00 75.71           O  
ATOM    930  OG  SER A  57      -7.833  -5.151  17.201  1.00 75.71           O  
ATOM    931  HG  SER A  57      -7.518  -6.024  17.444  1.00 75.71           H  
ATOM    932  N   GLY A  58      -4.526  -6.192  18.087  1.00 78.81           N  
ATOM    933  H   GLY A  58      -4.503  -5.683  18.960  1.00 78.81           H  
ATOM    934  CA  GLY A  58      -3.742  -7.412  18.065  1.00 78.81           C  
ATOM    935  HA2 GLY A  58      -3.948  -7.970  17.151  1.00 78.81           H  
ATOM    936  HA3 GLY A  58      -4.034  -8.032  18.912  1.00 78.81           H  
ATOM    937  C   GLY A  58      -2.236  -7.159  18.137  1.00 78.81           C  
ATOM    938  O   GLY A  58      -1.739  -6.059  17.896  1.00 78.81           O  
ATOM    939  N   LYS A  59      -1.504  -8.234  18.421  1.00 80.43           N  
ATOM    940  H   LYS A  59      -1.992  -9.099  18.605  1.00 80.43           H  
ATOM    941  CA  LYS A  59      -0.048  -8.301  18.306  1.00 80.43           C  
ATOM    942  HA  LYS A  59       0.356  -7.302  18.145  1.00 80.43           H  
ATOM    943  C   LYS A  59       0.337  -9.143  17.104  1.00 80.43           C  
ATOM    944  CB  LYS A  59       0.562  -8.859  19.592  1.00 80.43           C  
ATOM    945  HB2 LYS A  59       0.028  -9.762  19.889  1.00 80.43           H  
ATOM    946  HB3 LYS A  59       1.609  -9.108  19.420  1.00 80.43           H  
ATOM    947  O   LYS A  59      -0.324 -10.134  16.777  1.00 80.43           O  
ATOM    948  CG  LYS A  59       0.483  -7.829  20.716  1.00 80.43           C  
ATOM    949  HG2 LYS A  59       1.079  -6.958  20.442  1.00 80.43           H  
ATOM    950  HG3 LYS A  59      -0.550  -7.512  20.859  1.00 80.43           H  
ATOM    951  CD  LYS A  59       1.017  -8.432  22.012  1.00 80.43           C  
ATOM    952  HD2 LYS A  59       0.423  -9.303  22.288  1.00 80.43           H  
ATOM    953  HD3 LYS A  59       2.054  -8.731  21.861  1.00 80.43           H  
ATOM    954  CE  LYS A  59       0.940  -7.372  23.107  1.00 80.43           C  
ATOM    955  HE2 LYS A  59       1.462  -6.484  22.751  1.00 80.43           H  
ATOM    956  HE3 LYS A  59      -0.104  -7.109  23.274  1.00 80.43           H  
ATOM    957  NZ  LYS A  59       1.573  -7.869  24.346  1.00 80.43           N  
ATOM    958  HZ1 LYS A  59       1.500  -7.173  25.074  1.00 80.43           H  
ATOM    959  HZ2 LYS A  59       1.147  -8.738  24.634  1.00 80.43           H  
ATOM    960  HZ3 LYS A  59       2.553  -8.027  24.157  1.00 80.43           H  
ATOM    961  N   LEU A  60       1.426  -8.757  16.454  1.00 83.19           N  
ATOM    962  H   LEU A  60       1.912  -7.937  16.787  1.00 83.19           H  
ATOM    963  CA  LEU A  60       1.978  -9.482  15.320  1.00 83.19           C  
ATOM    964  HA  LEU A  60       1.529 -10.475  15.284  1.00 83.19           H  
ATOM    965  C   LEU A  60       3.477  -9.666  15.522  1.00 83.19           C  
ATOM    966  CB  LEU A  60       1.577  -8.756  14.023  1.00 83.19           C  
ATOM    967  HB2 LEU A  60       1.933  -7.726  14.043  1.00 83.19           H  
ATOM    968  HB3 LEU A  60       0.487  -8.714  14.013  1.00 83.19           H  
ATOM    969  O   LEU A  60       4.227  -8.705  15.636  1.00 83.19           O  
ATOM    970  CG  LEU A  60       2.053  -9.442  12.729  1.00 83.19           C  
ATOM    971  HG  LEU A  60       2.041 -10.524  12.860  1.00 83.19           H  
ATOM    972  CD1 LEU A  60       1.128  -9.089  11.562  1.00 83.19           C  
ATOM    973 HD11 LEU A  60       0.086  -9.244  11.841  1.00 83.19           H  
ATOM    974 HD12 LEU A  60       1.371  -9.698  10.691  1.00 83.19           H  
ATOM    975 HD13 LEU A  60       1.245  -8.034  11.314  1.00 83.19           H  
ATOM    976  CD2 LEU A  60       3.447  -8.985  12.296  1.00 83.19           C  
ATOM    977 HD21 LEU A  60       3.660  -9.360  11.295  1.00 83.19           H  
ATOM    978 HD22 LEU A  60       3.499  -7.896  12.285  1.00 83.19           H  
ATOM    979 HD23 LEU A  60       4.205  -9.360  12.983  1.00 83.19           H  
ATOM    980  N   THR A  61       3.938 -10.908  15.534  1.00 84.53           N  
ATOM    981  H   THR A  61       3.272 -11.664  15.466  1.00 84.53           H  
ATOM    982  CA  THR A  61       5.364 -11.223  15.424  1.00 84.53           C  
ATOM    983  HA  THR A  61       5.961 -10.332  15.617  1.00 84.53           H  
ATOM    984  C   THR A  61       5.639 -11.682  14.008  1.00 84.53           C  
ATOM    985  CB  THR A  61       5.797 -12.290  16.429  1.00 84.53           C  
ATOM    986  HB  THR A  61       5.343 -13.246  16.168  1.00 84.53           H  
ATOM    987  O   THR A  61       4.979 -12.593  13.516  1.00 84.53           O  
ATOM    988  CG2 THR A  61       7.314 -12.461  16.458  1.00 84.53           C  
ATOM    989 HG21 THR A  61       7.795 -11.503  16.657  1.00 84.53           H  
ATOM    990 HG22 THR A  61       7.586 -13.164  17.246  1.00 84.53           H  
ATOM    991 HG23 THR A  61       7.669 -12.851  15.504  1.00 84.53           H  
ATOM    992  OG1 THR A  61       5.379 -11.937  17.724  1.00 84.53           O  
ATOM    993  HG1 THR A  61       5.171 -11.000  17.726  1.00 84.53           H  
ATOM    994  N   ILE A  62       6.608 -11.075  13.340  1.00 87.59           N  
ATOM    995  H   ILE A  62       7.127 -10.336  13.792  1.00 87.59           H  
ATOM    996  CA  ILE A  62       7.048 -11.508  12.017  1.00 87.59           C  
ATOM    997  HA  ILE A  62       6.538 -12.441  11.778  1.00 87.59           H  
ATOM    998  C   ILE A  62       8.535 -11.809  12.043  1.00 87.59           C  
ATOM    999  CB  ILE A  62       6.650 -10.495  10.934  1.00 87.59           C  
ATOM   1000  HB  ILE A  62       5.571 -10.355  11.006  1.00 87.59           H  
ATOM   1001  O   ILE A  62       9.310 -11.068  12.639  1.00 87.59           O  
ATOM   1002  CG1 ILE A  62       6.934 -11.090   9.542  1.00 87.59           C  
ATOM   1003 HG12 ILE A  62       6.472 -12.074   9.473  1.00 87.59           H  
ATOM   1004 HG13 ILE A  62       8.007 -11.217   9.398  1.00 87.59           H  
ATOM   1005  CG2 ILE A  62       7.329  -9.135  11.170  1.00 87.59           C  
ATOM   1006 HG21 ILE A  62       7.059  -8.743  12.151  1.00 87.59           H  
ATOM   1007 HG22 ILE A  62       8.413  -9.236  11.114  1.00 87.59           H  
ATOM   1008 HG23 ILE A  62       7.013  -8.405  10.425  1.00 87.59           H  
ATOM   1009  CD1 ILE A  62       6.387 -10.232   8.408  1.00 87.59           C  
ATOM   1010 HD11 ILE A  62       6.963  -9.307   8.380  1.00 87.59           H  
ATOM   1011 HD12 ILE A  62       5.327 -10.026   8.558  1.00 87.59           H  
ATOM   1012 HD13 ILE A  62       6.525 -10.745   7.456  1.00 87.59           H  
ATOM   1013  N   SER A  63       8.948 -12.886  11.390  1.00 86.07           N  
ATOM   1014  H   SER A  63       8.267 -13.496  10.961  1.00 86.07           H  
ATOM   1015  CA  SER A  63      10.359 -13.228  11.268  1.00 86.07           C  
ATOM   1016  HA  SER A  63      10.940 -12.323  11.448  1.00 86.07           H  
ATOM   1017  C   SER A  63      10.723 -13.691   9.871  1.00 86.07           C  
ATOM   1018  CB  SER A  63      10.774 -14.248  12.331  1.00 86.07           C  
ATOM   1019  HB2 SER A  63      10.557 -13.831  13.314  1.00 86.07           H  
ATOM   1020  HB3 SER A  63      11.849 -14.415  12.263  1.00 86.07           H  
ATOM   1021  O   SER A  63       9.907 -14.259   9.148  1.00 86.07           O  
ATOM   1022  OG  SER A  63      10.098 -15.490  12.203  1.00 86.07           O  
ATOM   1023  HG  SER A  63      10.318 -15.980  12.999  1.00 86.07           H  
ATOM   1024  N   ASN A  64      11.968 -13.449   9.489  1.00 84.04           N  
ATOM   1025  H   ASN A  64      12.573 -12.988  10.154  1.00 84.04           H  
ATOM   1026  CA  ASN A  64      12.618 -14.086   8.349  1.00 84.04           C  
ATOM   1027  HA  ASN A  64      11.974 -14.872   7.954  1.00 84.04           H  
ATOM   1028  C   ASN A  64      13.895 -14.793   8.852  1.00 84.04           C  
ATOM   1029  CB  ASN A  64      12.800 -13.032   7.231  1.00 84.04           C  
ATOM   1030  HB2 ASN A  64      13.156 -13.518   6.322  1.00 84.04           H  
ATOM   1031  HB3 ASN A  64      11.827 -12.597   7.006  1.00 84.04           H  
ATOM   1032  O   ASN A  64      14.020 -15.083  10.040  1.00 84.04           O  
ATOM   1033  CG  ASN A  64      13.757 -11.906   7.579  1.00 84.04           C  
ATOM   1034  ND2 ASN A  64      13.685 -10.773   6.926  1.00 84.04           N  
ATOM   1035 HD21 ASN A  64      12.932 -10.596   6.277  1.00 84.04           H  
ATOM   1036 HD22 ASN A  64      14.293 -10.047   7.277  1.00 84.04           H  
ATOM   1037  OD1 ASN A  64      14.626 -12.050   8.410  1.00 84.04           O  
ATOM   1038  N   ASN A  65      14.842 -15.096   7.963  1.00 76.10           N  
ATOM   1039  H   ASN A  65      14.691 -14.857   6.993  1.00 76.10           H  
ATOM   1040  CA  ASN A  65      16.088 -15.777   8.336  1.00 76.10           C  
ATOM   1041  HA  ASN A  65      15.845 -16.619   8.983  1.00 76.10           H  
ATOM   1042  C   ASN A  65      17.084 -14.902   9.127  1.00 76.10           C  
ATOM   1043  CB  ASN A  65      16.754 -16.316   7.058  1.00 76.10           C  
ATOM   1044  HB2 ASN A  65      17.721 -16.744   7.321  1.00 76.10           H  
ATOM   1045  HB3 ASN A  65      16.932 -15.493   6.366  1.00 76.10           H  
ATOM   1046  O   ASN A  65      18.100 -15.418   9.586  1.00 76.10           O  
ATOM   1047  CG  ASN A  65      15.962 -17.405   6.358  1.00 76.10           C  
ATOM   1048  ND2 ASN A  65      16.350 -17.745   5.152  1.00 76.10           N  
ATOM   1049 HD21 ASN A  65      17.184 -17.335   4.755  1.00 76.10           H  
ATOM   1050 HD22 ASN A  65      15.848 -18.511   4.727  1.00 76.10           H  
ATOM   1051  OD1 ASN A  65      14.997 -17.961   6.852  1.00 76.10           O  
ATOM   1052  N   HIS A  66      16.840 -13.597   9.242  1.00 74.89           N  
ATOM   1053  H   HIS A  66      15.964 -13.237   8.892  1.00 74.89           H  
ATOM   1054  CA  HIS A  66      17.771 -12.623   9.819  1.00 74.89           C  
ATOM   1055  HA  HIS A  66      18.654 -13.130  10.208  1.00 74.89           H  
ATOM   1056  C   HIS A  66      17.157 -11.858  10.989  1.00 74.89           C  
ATOM   1057  CB  HIS A  66      18.211 -11.649   8.717  1.00 74.89           C  
ATOM   1058  HB2 HIS A  66      17.345 -11.093   8.356  1.00 74.89           H  
ATOM   1059  HB3 HIS A  66      18.910 -10.928   9.142  1.00 74.89           H  
ATOM   1060  O   HIS A  66      17.809 -11.674  12.012  1.00 74.89           O  
ATOM   1061  CG  HIS A  66      18.876 -12.341   7.557  1.00 74.89           C  
ATOM   1062  CD2 HIS A  66      18.441 -12.369   6.261  1.00 74.89           C  
ATOM   1063  HD2 HIS A  66      17.568 -11.859   5.882  1.00 74.89           H  
ATOM   1064  ND1 HIS A  66      19.997 -13.132   7.626  1.00 74.89           N  
ATOM   1065  HD1 HIS A  66      20.477 -13.392   8.476  1.00 74.89           H  
ATOM   1066  CE1 HIS A  66      20.241 -13.616   6.398  1.00 74.89           C  
ATOM   1067  HE1 HIS A  66      21.046 -14.291   6.147  1.00 74.89           H  
ATOM   1068  NE2 HIS A  66      19.308 -13.190   5.530  1.00 74.89           N  
ATOM   1069  N   ASP A  67      15.897 -11.461  10.843  1.00 75.94           N  
ATOM   1070  H   ASP A  67      15.426 -11.677   9.976  1.00 75.94           H  
ATOM   1071  CA  ASP A  67      15.223 -10.530  11.729  1.00 75.94           C  
ATOM   1072  HA  ASP A  67      15.895 -10.250  12.541  1.00 75.94           H  
ATOM   1073  C   ASP A  67      13.969 -11.170  12.323  1.00 75.94           C  
ATOM   1074  CB  ASP A  67      14.869  -9.247  10.960  1.00 75.94           C  
ATOM   1075  HB2 ASP A  67      14.103  -9.481  10.221  1.00 75.94           H  
ATOM   1076  HB3 ASP A  67      14.448  -8.523  11.658  1.00 75.94           H  
ATOM   1077  O   ASP A  67      13.258 -11.938  11.667  1.00 75.94           O  
ATOM   1078  CG  ASP A  67      16.075  -8.616  10.256  1.00 75.94           C  
ATOM   1079  OD1 ASP A  67      17.094  -8.382  10.939  1.00 75.94           O  
ATOM   1080  OD2 ASP A  67      15.956  -8.382   9.028  1.00 75.94           O  
ATOM   1081  N   THR A  68      13.668 -10.811  13.568  1.00 82.84           N  
ATOM   1082  H   THR A  68      14.293 -10.172  14.037  1.00 82.84           H  
ATOM   1083  CA  THR A  68      12.355 -11.017  14.184  1.00 82.84           C  
ATOM   1084  HA  THR A  68      11.648 -11.368  13.432  1.00 82.84           H  
ATOM   1085  C   THR A  68      11.871  -9.677  14.703  1.00 82.84           C  
ATOM   1086  CB  THR A  68      12.398 -12.058  15.306  1.00 82.84           C  
ATOM   1087  HB  THR A  68      13.115 -11.752  16.068  1.00 82.84           H  
ATOM   1088  O   THR A  68      12.542  -9.047  15.516  1.00 82.84           O  
ATOM   1089  CG2 THR A  68      11.028 -12.278  15.949  1.00 82.84           C  
ATOM   1090 HG21 THR A  68      10.723 -11.385  16.495  1.00 82.84           H  
ATOM   1091 HG22 THR A  68      10.284 -12.500  15.185  1.00 82.84           H  
ATOM   1092 HG23 THR A  68      11.084 -13.109  16.652  1.00 82.84           H  
ATOM   1093  OG1 THR A  68      12.800 -13.292  14.756  1.00 82.84           O  
ATOM   1094  HG1 THR A  68      13.556 -13.108  14.194  1.00 82.84           H  
ATOM   1095  N   ILE A  69      10.714  -9.242  14.217  1.00 85.60           N  
ATOM   1096  H   ILE A  69      10.204  -9.840  13.584  1.00 85.60           H  
ATOM   1097  CA  ILE A  69      10.103  -7.968  14.572  1.00 85.60           C  
ATOM   1098  HA  ILE A  69      10.773  -7.430  15.242  1.00 85.60           H  
ATOM   1099  C   ILE A  69       8.814  -8.247  15.331  1.00 85.60           C  
ATOM   1100  CB  ILE A  69       9.896  -7.071  13.335  1.00 85.60           C  
ATOM   1101  HB  ILE A  69       9.173  -7.542  12.669  1.00 85.60           H  
ATOM   1102  O   ILE A  69       7.923  -8.957  14.854  1.00 85.60           O  
ATOM   1103  CG1 ILE A  69      11.235  -6.922  12.572  1.00 85.60           C  
ATOM   1104 HG12 ILE A  69      12.038  -6.726  13.283  1.00 85.60           H  
ATOM   1105 HG13 ILE A  69      11.454  -7.864  12.069  1.00 85.60           H  
ATOM   1106  CG2 ILE A  69       9.324  -5.709  13.769  1.00 85.60           C  
ATOM   1107 HG21 ILE A  69      10.039  -5.181  14.399  1.00 85.60           H  
ATOM   1108 HG22 ILE A  69       8.390  -5.831  14.318  1.00 85.60           H  
ATOM   1109 HG23 ILE A  69       9.103  -5.102  12.892  1.00 85.60           H  
ATOM   1110  CD1 ILE A  69      11.269  -5.817  11.516  1.00 85.60           C  
ATOM   1111 HD11 ILE A  69      11.367  -4.845  11.999  1.00 85.60           H  
ATOM   1112 HD12 ILE A  69      10.351  -5.824  10.929  1.00 85.60           H  
ATOM   1113 HD13 ILE A  69      12.132  -5.969  10.867  1.00 85.60           H  
ATOM   1114  N   TYR A  70       8.728  -7.660  16.517  1.00 81.61           N  
ATOM   1115  H   TYR A  70       9.489  -7.067  16.815  1.00 81.61           H  
ATOM   1116  CA  TYR A  70       7.538  -7.657  17.350  1.00 81.61           C  
ATOM   1117  HA  TYR A  70       6.893  -8.492  17.076  1.00 81.61           H  
ATOM   1118  C   TYR A  70       6.788  -6.353  17.092  1.00 81.61           C  
ATOM   1119  CB  TYR A  70       7.941  -7.837  18.817  1.00 81.61           C  
ATOM   1120  HB2 TYR A  70       7.039  -7.843  19.430  1.00 81.61           H  
ATOM   1121  HB3 TYR A  70       8.542  -6.984  19.132  1.00 81.61           H  
ATOM   1122  O   TYR A  70       7.357  -5.271  17.215  1.00 81.61           O  
ATOM   1123  CG  TYR A  70       8.721  -9.115  19.072  1.00 81.61           C  
ATOM   1124  CD1 TYR A  70       8.038 -10.313  19.355  1.00 81.61           C  
ATOM   1125  HD1 TYR A  70       6.960 -10.321  19.423  1.00 81.61           H  
ATOM   1126  CD2 TYR A  70      10.129  -9.110  19.003  1.00 81.61           C  
ATOM   1127  HD2 TYR A  70      10.655  -8.191  18.791  1.00 81.61           H  
ATOM   1128  CE1 TYR A  70       8.759 -11.504  19.566  1.00 81.61           C  
ATOM   1129  HE1 TYR A  70       8.242 -12.425  19.790  1.00 81.61           H  
ATOM   1130  CE2 TYR A  70      10.854 -10.298  19.213  1.00 81.61           C  
ATOM   1131  HE2 TYR A  70      11.933 -10.286  19.158  1.00 81.61           H  
ATOM   1132  OH  TYR A  70      10.858 -12.649  19.701  1.00 81.61           O  
ATOM   1133  HH  TYR A  70      11.806 -12.500  19.664  1.00 81.61           H  
ATOM   1134  CZ  TYR A  70      10.167 -11.498  19.497  1.00 81.61           C  
ATOM   1135  N   CYS A  71       5.537  -6.474  16.665  1.00 79.85           N  
ATOM   1136  H   CYS A  71       5.134  -7.395  16.572  1.00 79.85           H  
ATOM   1137  CA  CYS A  71       4.674  -5.361  16.304  1.00 79.85           C  
ATOM   1138  HA  CYS A  71       5.232  -4.425  16.335  1.00 79.85           H  
ATOM   1139  C   CYS A  71       3.527  -5.294  17.311  1.00 79.85           C  
ATOM   1140  CB  CYS A  71       4.128  -5.561  14.882  1.00 79.85           C  
ATOM   1141  HB2 CYS A  71       3.612  -4.655  14.564  1.00 79.85           H  
ATOM   1142  HB3 CYS A  71       3.403  -6.374  14.902  1.00 79.85           H  
ATOM   1143  O   CYS A  71       2.765  -6.259  17.445  1.00 79.85           O  
ATOM   1144  SG  CYS A  71       5.442  -5.979  13.700  1.00 79.85           S  
ATOM   1145  HG  CYS A  71       5.868  -7.053  14.370  1.00 79.85           H  
ATOM   1146  N   ASP A  72       3.395  -4.148  17.968  1.00 74.73           N  
ATOM   1147  H   ASP A  72       4.026  -3.387  17.763  1.00 74.73           H  
ATOM   1148  CA  ASP A  72       2.282  -3.844  18.860  1.00 74.73           C  
ATOM   1149  HA  ASP A  72       1.759  -4.766  19.114  1.00 74.73           H  
ATOM   1150  C   ASP A  72       1.261  -2.937  18.153  1.00 74.73           C  
ATOM   1151  CB  ASP A  72       2.812  -3.254  20.177  1.00 74.73           C  
ATOM   1152  HB2 ASP A  72       3.461  -2.407  19.958  1.00 74.73           H  
ATOM   1153  HB3 ASP A  72       1.967  -2.886  20.761  1.00 74.73           H  
ATOM   1154  O   ASP A  72       1.548  -2.284  17.149  1.00 74.73           O  
ATOM   1155  CG  ASP A  72       3.560  -4.290  21.032  1.00 74.73           C  
ATOM   1156  OD1 ASP A  72       2.957  -5.347  21.347  1.00 74.73           O  
ATOM   1157  OD2 ASP A  72       4.717  -4.008  21.409  1.00 74.73           O  
ATOM   1158  N   GLU A  73       0.027  -2.925  18.645  1.00 68.83           N  
ATOM   1159  H   GLU A  73      -0.173  -3.459  19.478  1.00 68.83           H  
ATOM   1160  CA  GLU A  73      -1.018  -2.042  18.130  1.00 68.83           C  
ATOM   1161  HA  GLU A  73      -0.923  -2.037  17.044  1.00 68.83           H  
ATOM   1162  C   GLU A  73      -0.871  -0.596  18.654  1.00 68.83           C  
ATOM   1163  CB  GLU A  73      -2.412  -2.605  18.470  1.00 68.83           C  
ATOM   1164  HB2 GLU A  73      -2.524  -3.584  18.003  1.00 68.83           H  
ATOM   1165  HB3 GLU A  73      -3.159  -1.940  18.038  1.00 68.83           H  
ATOM   1166  O   GLU A  73      -0.511  -0.400  19.816  1.00 68.83           O  
ATOM   1167  CG  GLU A  73      -2.671  -2.723  19.987  1.00 68.83           C  
ATOM   1168  HG2 GLU A  73      -1.915  -3.371  20.431  1.00 68.83           H  
ATOM   1169  HG3 GLU A  73      -2.577  -1.738  20.445  1.00 68.83           H  
ATOM   1170  CD  GLU A  73      -4.055  -3.277  20.342  1.00 68.83           C  
ATOM   1171  OE1 GLU A  73      -4.891  -2.551  20.912  1.00 68.83           O  
ATOM   1172  OE2 GLU A  73      -4.315  -4.458  20.053  1.00 68.83           O  
ATOM   1173  N   PRO A  74      -1.243   0.433  17.868  1.00 73.92           N  
ATOM   1174  CA  PRO A  74      -1.393   0.436  16.415  1.00 73.92           C  
ATOM   1175  HA  PRO A  74      -1.877  -0.476  16.065  1.00 73.92           H  
ATOM   1176  C   PRO A  74      -0.034   0.608  15.710  1.00 73.92           C  
ATOM   1177  CB  PRO A  74      -2.313   1.624  16.136  1.00 73.92           C  
ATOM   1178  HB2 PRO A  74      -2.188   2.018  15.128  1.00 73.92           H  
ATOM   1179  HB3 PRO A  74      -3.348   1.328  16.307  1.00 73.92           H  
ATOM   1180  O   PRO A  74       0.889   1.217  16.242  1.00 73.92           O  
ATOM   1181  CG  PRO A  74      -1.888   2.636  17.202  1.00 73.92           C  
ATOM   1182  HG2 PRO A  74      -1.013   3.188  16.857  1.00 73.92           H  
ATOM   1183  HG3 PRO A  74      -2.696   3.323  17.452  1.00 73.92           H  
ATOM   1184  CD  PRO A  74      -1.501   1.764  18.398  1.00 73.92           C  
ATOM   1185  HD2 PRO A  74      -2.327   1.714  19.107  1.00 73.92           H  
ATOM   1186  HD3 PRO A  74      -0.612   2.162  18.887  1.00 73.92           H  
ATOM   1187  N   GLY A  75       0.066   0.157  14.460  1.00 78.13           N  
ATOM   1188  H   GLY A  75      -0.725  -0.308  14.038  1.00 78.13           H  
ATOM   1189  CA  GLY A  75       1.280   0.353  13.671  1.00 78.13           C  
ATOM   1190  HA2 GLY A  75       2.089  -0.230  14.111  1.00 78.13           H  
ATOM   1191  HA3 GLY A  75       1.572   1.403  13.718  1.00 78.13           H  
ATOM   1192  C   GLY A  75       1.131  -0.032  12.204  1.00 78.13           C  
ATOM   1193  O   GLY A  75       0.081  -0.508  11.756  1.00 78.13           O  
ATOM   1194  N   MET A  76       2.206   0.168  11.445  1.00 82.54           N  
ATOM   1195  H   MET A  76       3.013   0.598  11.875  1.00 82.54           H  
ATOM   1196  CA  MET A  76       2.328  -0.287  10.066  1.00 82.54           C  
ATOM   1197  HA  MET A  76       1.470  -0.917   9.835  1.00 82.54           H  
ATOM   1198  C   MET A  76       3.586  -1.134   9.872  1.00 82.54           C  
ATOM   1199  CB  MET A  76       2.287   0.902   9.096  1.00 82.54           C  
ATOM   1200  HB2 MET A  76       1.338   1.425   9.218  1.00 82.54           H  
ATOM   1201  HB3 MET A  76       3.104   1.585   9.331  1.00 82.54           H  
ATOM   1202  O   MET A  76       4.696  -0.706  10.182  1.00 82.54           O  
ATOM   1203  CG  MET A  76       2.409   0.427   7.640  1.00 82.54           C  
ATOM   1204  HG2 MET A  76       1.611  -0.291   7.447  1.00 82.54           H  
ATOM   1205  HG3 MET A  76       3.359  -0.091   7.514  1.00 82.54           H  
ATOM   1206  SD  MET A  76       2.330   1.700   6.357  1.00 82.54           S  
ATOM   1207  CE  MET A  76       3.813   2.676   6.736  1.00 82.54           C  
ATOM   1208  HE1 MET A  76       3.762   3.063   7.754  1.00 82.54           H  
ATOM   1209  HE2 MET A  76       3.882   3.512   6.039  1.00 82.54           H  
ATOM   1210  HE3 MET A  76       4.699   2.049   6.638  1.00 82.54           H  
ATOM   1211  N   LEU A  77       3.399  -2.309   9.276  1.00 87.33           N  
ATOM   1212  H   LEU A  77       2.445  -2.587   9.096  1.00 87.33           H  
ATOM   1213  CA  LEU A  77       4.451  -3.125   8.687  1.00 87.33           C  
ATOM   1214  HA  LEU A  77       5.376  -2.932   9.229  1.00 87.33           H  
ATOM   1215  C   LEU A  77       4.632  -2.777   7.218  1.00 87.33           C  
ATOM   1216  CB  LEU A  77       4.087  -4.614   8.761  1.00 87.33           C  
ATOM   1217  HB2 LEU A  77       3.583  -4.892   7.834  1.00 87.33           H  
ATOM   1218  HB3 LEU A  77       3.343  -4.787   9.539  1.00 87.33           H  
ATOM   1219  O   LEU A  77       3.655  -2.678   6.474  1.00 87.33           O  
ATOM   1220  CG  LEU A  77       5.248  -5.595   8.951  1.00 87.33           C  
ATOM   1221  HG  LEU A  77       5.878  -5.588   8.061  1.00 87.33           H  
ATOM   1222  CD1 LEU A  77       6.113  -5.321  10.176  1.00 87.33           C  
ATOM   1223 HD11 LEU A  77       5.478  -5.196  11.054  1.00 87.33           H  
ATOM   1224 HD12 LEU A  77       6.704  -4.415  10.041  1.00 87.33           H  
ATOM   1225 HD13 LEU A  77       6.806  -6.144  10.351  1.00 87.33           H  
ATOM   1226  CD2 LEU A  77       4.604  -6.972   9.121  1.00 87.33           C  
ATOM   1227 HD21 LEU A  77       3.993  -7.212   8.251  1.00 87.33           H  
ATOM   1228 HD22 LEU A  77       5.379  -7.731   9.231  1.00 87.33           H  
ATOM   1229 HD23 LEU A  77       3.984  -6.986  10.018  1.00 87.33           H  
ATOM   1230  N   VAL A  78       5.880  -2.731   6.787  1.00 88.67           N  
ATOM   1231  H   VAL A  78       6.614  -2.794   7.478  1.00 88.67           H  
ATOM   1232  CA  VAL A  78       6.282  -2.696   5.387  1.00 88.67           C  
ATOM   1233  HA  VAL A  78       5.401  -2.688   4.745  1.00 88.67           H  
ATOM   1234  C   VAL A  78       7.089  -3.953   5.105  1.00 88.67           C  
ATOM   1235  CB  VAL A  78       7.102  -1.436   5.090  1.00 88.67           C  
ATOM   1236  HB  VAL A  78       7.971  -1.425   5.749  1.00 88.67           H  
ATOM   1237  O   VAL A  78       8.121  -4.201   5.730  1.00 88.67           O  
ATOM   1238  CG1 VAL A  78       7.600  -1.446   3.645  1.00 88.67           C  
ATOM   1239 HG11 VAL A  78       6.762  -1.628   2.973  1.00 88.67           H  
ATOM   1240 HG12 VAL A  78       8.354  -2.221   3.510  1.00 88.67           H  
ATOM   1241 HG13 VAL A  78       8.062  -0.485   3.416  1.00 88.67           H  
ATOM   1242  CG2 VAL A  78       6.315  -0.143   5.332  1.00 88.67           C  
ATOM   1243 HG21 VAL A  78       7.011   0.695   5.369  1.00 88.67           H  
ATOM   1244 HG22 VAL A  78       5.615   0.035   4.516  1.00 88.67           H  
ATOM   1245 HG23 VAL A  78       5.779  -0.179   6.281  1.00 88.67           H  
ATOM   1246  N   LEU A  79       6.621  -4.745   4.146  1.00 89.35           N  
ATOM   1247  H   LEU A  79       5.749  -4.491   3.706  1.00 89.35           H  
ATOM   1248  CA  LEU A  79       7.289  -5.954   3.686  1.00 89.35           C  
ATOM   1249  HA  LEU A  79       8.151  -6.167   4.318  1.00 89.35           H  
ATOM   1250  C   LEU A  79       7.799  -5.734   2.269  1.00 89.35           C  
ATOM   1251  CB  LEU A  79       6.331  -7.156   3.755  1.00 89.35           C  
ATOM   1252  HB2 LEU A  79       6.890  -8.053   3.491  1.00 89.35           H  
ATOM   1253  HB3 LEU A  79       5.548  -7.015   3.010  1.00 89.35           H  
ATOM   1254  O   LEU A  79       7.009  -5.561   1.336  1.00 89.35           O  
ATOM   1255  CG  LEU A  79       5.664  -7.373   5.119  1.00 89.35           C  
ATOM   1256  HG  LEU A  79       5.073  -6.499   5.392  1.00 89.35           H  
ATOM   1257  CD1 LEU A  79       4.729  -8.583   5.077  1.00 89.35           C  
ATOM   1258 HD11 LEU A  79       4.246  -8.704   6.046  1.00 89.35           H  
ATOM   1259 HD12 LEU A  79       5.294  -9.485   4.842  1.00 89.35           H  
ATOM   1260 HD13 LEU A  79       3.962  -8.425   4.319  1.00 89.35           H  
ATOM   1261  CD2 LEU A  79       6.719  -7.616   6.184  1.00 89.35           C  
ATOM   1262 HD21 LEU A  79       7.324  -8.489   5.939  1.00 89.35           H  
ATOM   1263 HD22 LEU A  79       6.209  -7.768   7.135  1.00 89.35           H  
ATOM   1264 HD23 LEU A  79       7.358  -6.740   6.290  1.00 89.35           H  
ATOM   1265  N   LYS A  80       9.122  -5.795   2.097  1.00 88.39           N  
ATOM   1266  H   LYS A  80       9.703  -5.912   2.915  1.00 88.39           H  
ATOM   1267  CA  LYS A  80       9.743  -5.877   0.772  1.00 88.39           C  
ATOM   1268  HA  LYS A  80       9.442  -5.000   0.199  1.00 88.39           H  
ATOM   1269  C   LYS A  80       9.234  -7.129   0.048  1.00 88.39           C  
ATOM   1270  CB  LYS A  80      11.273  -5.876   0.929  1.00 88.39           C  
ATOM   1271  HB2 LYS A  80      11.559  -5.052   1.584  1.00 88.39           H  
ATOM   1272  HB3 LYS A  80      11.584  -6.809   1.400  1.00 88.39           H  
ATOM   1273  O   LYS A  80       9.002  -8.160   0.682  1.00 88.39           O  
ATOM   1274  CG  LYS A  80      12.008  -5.716  -0.411  1.00 88.39           C  
ATOM   1275  HG2 LYS A  80      11.765  -6.549  -1.070  1.00 88.39           H  
ATOM   1276  HG3 LYS A  80      11.683  -4.790  -0.885  1.00 88.39           H  
ATOM   1277  CD  LYS A  80      13.530  -5.670  -0.223  1.00 88.39           C  
ATOM   1278  HD2 LYS A  80      13.786  -4.822   0.411  1.00 88.39           H  
ATOM   1279  HD3 LYS A  80      13.863  -6.589   0.260  1.00 88.39           H  
ATOM   1280  CE  LYS A  80      14.222  -5.530  -1.584  1.00 88.39           C  
ATOM   1281  HE2 LYS A  80      13.731  -4.724  -2.128  1.00 88.39           H  
ATOM   1282  HE3 LYS A  80      14.081  -6.446  -2.158  1.00 88.39           H  
ATOM   1283  NZ  LYS A  80      15.670  -5.210  -1.451  1.00 88.39           N  
ATOM   1284  HZ1 LYS A  80      15.805  -4.384  -0.885  1.00 88.39           H  
ATOM   1285  HZ2 LYS A  80      16.060  -4.964  -2.350  1.00 88.39           H  
ATOM   1286  HZ3 LYS A  80      16.214  -5.955  -1.040  1.00 88.39           H  
ATOM   1287  N   LYS A  81       9.074  -7.058  -1.274  1.00 84.14           N  
ATOM   1288  H   LYS A  81       9.322  -6.198  -1.741  1.00 84.14           H  
ATOM   1289  CA  LYS A  81       8.763  -8.248  -2.079  1.00 84.14           C  
ATOM   1290  HA  LYS A  81       7.948  -8.783  -1.592  1.00 84.14           H  
ATOM   1291  C   LYS A  81       9.940  -9.229  -2.133  1.00 84.14           C  
ATOM   1292  CB  LYS A  81       8.278  -7.841  -3.473  1.00 84.14           C  
ATOM   1293  HB2 LYS A  81       7.477  -7.110  -3.363  1.00 84.14           H  
ATOM   1294  HB3 LYS A  81       7.864  -8.727  -3.953  1.00 84.14           H  
ATOM   1295  O   LYS A  81      11.056  -8.885  -1.750  1.00 84.14           O  
ATOM   1296  CG  LYS A  81       9.347  -7.234  -4.393  1.00 84.14           C  
ATOM   1297  HG2 LYS A  81       9.707  -6.292  -3.980  1.00 84.14           H  
ATOM   1298  HG3 LYS A  81      10.192  -7.916  -4.494  1.00 84.14           H  
ATOM   1299  CD  LYS A  81       8.710  -6.990  -5.766  1.00 84.14           C  
ATOM   1300  HD2 LYS A  81       8.112  -7.855  -6.053  1.00 84.14           H  
ATOM   1301  HD3 LYS A  81       8.051  -6.124  -5.702  1.00 84.14           H  
ATOM   1302  CE  LYS A  81       9.750  -6.767  -6.861  1.00 84.14           C  
ATOM   1303  HE2 LYS A  81      10.331  -7.679  -6.993  1.00 84.14           H  
ATOM   1304  HE3 LYS A  81      10.429  -5.963  -6.575  1.00 84.14           H  
ATOM   1305  NZ  LYS A  81       9.064  -6.417  -8.121  1.00 84.14           N  
ATOM   1306  HZ1 LYS A  81       9.727  -6.274  -8.870  1.00 84.14           H  
ATOM   1307  HZ2 LYS A  81       8.541  -5.560  -8.014  1.00 84.14           H  
ATOM   1308  HZ3 LYS A  81       8.423  -7.132  -8.435  1.00 84.14           H  
ATOM   1309  N   GLU A  82       9.692 -10.424  -2.659  1.00 77.91           N  
ATOM   1310  H   GLU A  82       8.732 -10.650  -2.873  1.00 77.91           H  
ATOM   1311  CA  GLU A  82      10.703 -11.466  -2.882  1.00 77.91           C  
ATOM   1312  HA  GLU A  82      10.178 -12.350  -3.242  1.00 77.91           H  
ATOM   1313  C   GLU A  82      11.390 -11.918  -1.578  1.00 77.91           C  
ATOM   1314  CB  GLU A  82      11.680 -11.048  -4.001  1.00 77.91           C  
ATOM   1315  HB2 GLU A  82      12.423 -11.835  -4.135  1.00 77.91           H  
ATOM   1316  HB3 GLU A  82      12.221 -10.150  -3.701  1.00 77.91           H  
ATOM   1317  O   GLU A  82      12.617 -11.975  -1.456  1.00 77.91           O  
ATOM   1318  CG  GLU A  82      11.006 -10.779  -5.361  1.00 77.91           C  
ATOM   1319  HG2 GLU A  82      10.286  -9.966  -5.261  1.00 77.91           H  
ATOM   1320  HG3 GLU A  82      11.772 -10.452  -6.064  1.00 77.91           H  
ATOM   1321  CD  GLU A  82      10.297 -12.012  -5.932  1.00 77.91           C  
ATOM   1322  OE1 GLU A  82       9.289 -11.846  -6.651  1.00 77.91           O  
ATOM   1323  OE2 GLU A  82      10.706 -13.146  -5.590  1.00 77.91           O  
ATOM   1324  N   GLN A  83      10.581 -12.235  -0.564  1.00 79.66           N  
ATOM   1325  H   GLN A  83       9.584 -12.142  -0.698  1.00 79.66           H  
ATOM   1326  CA  GLN A  83      11.054 -12.848   0.678  1.00 79.66           C  
ATOM   1327  HA  GLN A  83      11.972 -13.394   0.458  1.00 79.66           H  
ATOM   1328  C   GLN A  83      10.060 -13.868   1.226  1.00 79.66           C  
ATOM   1329  CB  GLN A  83      11.396 -11.778   1.728  1.00 79.66           C  
ATOM   1330  HB2 GLN A  83      12.079 -11.053   1.286  1.00 79.66           H  
ATOM   1331  HB3 GLN A  83      11.906 -12.260   2.563  1.00 79.66           H  
ATOM   1332  O   GLN A  83       8.884 -13.873   0.863  1.00 79.66           O  
ATOM   1333  CG  GLN A  83      10.166 -11.037   2.265  1.00 79.66           C  
ATOM   1334  HG2 GLN A  83       9.673 -10.537   1.431  1.00 79.66           H  
ATOM   1335  HG3 GLN A  83       9.458 -11.741   2.703  1.00 79.66           H  
ATOM   1336  CD  GLN A  83      10.533 -10.011   3.328  1.00 79.66           C  
ATOM   1337  NE2 GLN A  83      10.054  -8.801   3.184  1.00 79.66           N  
ATOM   1338 HE21 GLN A  83       9.518  -8.574   2.359  1.00 79.66           H  
ATOM   1339 HE22 GLN A  83      10.327  -8.096   3.853  1.00 79.66           H  
ATOM   1340  OE1 GLN A  83      11.266 -10.272   4.270  1.00 79.66           O  
ATOM   1341  N   VAL A  84      10.547 -14.714   2.127  1.00 77.92           N  
ATOM   1342  H   VAL A  84      11.504 -14.601   2.428  1.00 77.92           H  
ATOM   1343  CA  VAL A  84       9.736 -15.656   2.892  1.00 77.92           C  
ATOM   1344  HA  VAL A  84       8.704 -15.611   2.546  1.00 77.92           H  
ATOM   1345  C   VAL A  84       9.766 -15.231   4.354  1.00 77.92           C  
ATOM   1346  CB  VAL A  84      10.230 -17.098   2.693  1.00 77.92           C  
ATOM   1347  HB  VAL A  84      11.270 -17.179   3.010  1.00 77.92           H  
ATOM   1348  O   VAL A  84      10.835 -14.953   4.895  1.00 77.92           O  
ATOM   1349  CG1 VAL A  84       9.384 -18.077   3.500  1.00 77.92           C  
ATOM   1350 HG11 VAL A  84       8.337 -17.965   3.218  1.00 77.92           H  
ATOM   1351 HG12 VAL A  84       9.509 -17.885   4.565  1.00 77.92           H  
ATOM   1352 HG13 VAL A  84       9.709 -19.099   3.303  1.00 77.92           H  
ATOM   1353  CG2 VAL A  84      10.125 -17.519   1.220  1.00 77.92           C  
ATOM   1354 HG21 VAL A  84      10.760 -16.886   0.600  1.00 77.92           H  
ATOM   1355 HG22 VAL A  84      10.463 -18.549   1.109  1.00 77.92           H  
ATOM   1356 HG23 VAL A  84       9.091 -17.443   0.884  1.00 77.92           H  
ATOM   1357  N   VAL A  85       8.592 -15.170   4.973  1.00 83.21           N  
ATOM   1358  H   VAL A  85       7.758 -15.388   4.445  1.00 83.21           H  
ATOM   1359  CA  VAL A  85       8.408 -14.755   6.362  1.00 83.21           C  
ATOM   1360  HA  VAL A  85       9.385 -14.738   6.846  1.00 83.21           H  
ATOM   1361  C   VAL A  85       7.554 -15.763   7.122  1.00 83.21           C  
ATOM   1362  CB  VAL A  85       7.824 -13.329   6.468  1.00 83.21           C  
ATOM   1363  HB  VAL A  85       7.750 -13.070   7.524  1.00 83.21           H  
ATOM   1364  O   VAL A  85       6.723 -16.467   6.548  1.00 83.21           O  
ATOM   1365  CG1 VAL A  85       8.735 -12.297   5.797  1.00 83.21           C  
ATOM   1366 HG11 VAL A  85       8.385 -11.288   6.014  1.00 83.21           H  
ATOM   1367 HG12 VAL A  85       9.750 -12.403   6.180  1.00 83.21           H  
ATOM   1368 HG13 VAL A  85       8.744 -12.449   4.718  1.00 83.21           H  
ATOM   1369  CG2 VAL A  85       6.427 -13.204   5.844  1.00 83.21           C  
ATOM   1370 HG21 VAL A  85       6.446 -13.517   4.800  1.00 83.21           H  
ATOM   1371 HG22 VAL A  85       6.081 -12.171   5.879  1.00 83.21           H  
ATOM   1372 HG23 VAL A  85       5.724 -13.822   6.402  1.00 83.21           H  
ATOM   1373  N   ASN A  86       7.732 -15.816   8.432  1.00 78.90           N  
ATOM   1374  H   ASN A  86       8.441 -15.219   8.834  1.00 78.90           H  
ATOM   1375  CA  ASN A  86       6.811 -16.457   9.353  1.00 78.90           C  
ATOM   1376  HA  ASN A  86       6.098 -17.059   8.790  1.00 78.90           H  
ATOM   1377  C   ASN A  86       6.058 -15.354  10.092  1.00 78.90           C  
ATOM   1378  CB  ASN A  86       7.581 -17.379  10.304  1.00 78.90           C  
ATOM   1379  HB2 ASN A  86       6.875 -17.940  10.917  1.00 78.90           H  
ATOM   1380  HB3 ASN A  86       8.193 -16.766  10.965  1.00 78.90           H  
ATOM   1381  O   ASN A  86       6.676 -14.397  10.540  1.00 78.90           O  
ATOM   1382  CG  ASN A  86       8.468 -18.360   9.562  1.00 78.90           C  
ATOM   1383  ND2 ASN A  86       9.747 -18.367   9.848  1.00 78.90           N  
ATOM   1384 HD21 ASN A  86      10.345 -18.949   9.279  1.00 78.90           H  
ATOM   1385 HD22 ASN A  86      10.123 -17.646  10.447  1.00 78.90           H  
ATOM   1386  OD1 ASN A  86       8.024 -19.130   8.724  1.00 78.90           O  
ATOM   1387  N   VAL A  87       4.739 -15.465  10.204  1.00 82.80           N  
ATOM   1388  H   VAL A  87       4.307 -16.321   9.886  1.00 82.80           H  
ATOM   1389  CA  VAL A  87       3.886 -14.460  10.848  1.00 82.80           C  
ATOM   1390  HA  VAL A  87       4.500 -13.676  11.290  1.00 82.80           H  
ATOM   1391  C   VAL A  87       3.103 -15.137  11.950  1.00 82.80           C  
ATOM   1392  CB  VAL A  87       2.914 -13.799   9.852  1.00 82.80           C  
ATOM   1393  HB  VAL A  87       2.228 -14.551   9.463  1.00 82.80           H  
ATOM   1394  O   VAL A  87       2.406 -16.106  11.687  1.00 82.80           O  
ATOM   1395  CG1 VAL A  87       2.095 -12.694  10.532  1.00 82.80           C  
ATOM   1396 HG11 VAL A  87       2.765 -11.946  10.958  1.00 82.80           H  
ATOM   1397 HG12 VAL A  87       1.476 -13.108  11.328  1.00 82.80           H  
ATOM   1398 HG13 VAL A  87       1.438 -12.213   9.808  1.00 82.80           H  
ATOM   1399  CG2 VAL A  87       3.644 -13.168   8.664  1.00 82.80           C  
ATOM   1400 HG21 VAL A  87       4.322 -12.391   9.019  1.00 82.80           H  
ATOM   1401 HG22 VAL A  87       4.208 -13.928   8.123  1.00 82.80           H  
ATOM   1402 HG23 VAL A  87       2.923 -12.720   7.980  1.00 82.80           H  
ATOM   1403  N   THR A  88       3.165 -14.613  13.159  1.00 80.66           N  
ATOM   1404  H   THR A  88       3.766 -13.814  13.302  1.00 80.66           H  
ATOM   1405  CA  THR A  88       2.371 -15.056  14.294  1.00 80.66           C  
ATOM   1406  HA  THR A  88       1.749 -15.905  14.008  1.00 80.66           H  
ATOM   1407  C   THR A  88       1.455 -13.922  14.718  1.00 80.66           C  
ATOM   1408  CB  THR A  88       3.278 -15.519  15.430  1.00 80.66           C  
ATOM   1409  HB  THR A  88       3.933 -14.707  15.747  1.00 80.66           H  
ATOM   1410  O   THR A  88       1.921 -12.843  15.069  1.00 80.66           O  
ATOM   1411  CG2 THR A  88       2.458 -16.009  16.600  1.00 80.66           C  
ATOM   1412 HG21 THR A  88       1.671 -16.671  16.238  1.00 80.66           H  
ATOM   1413 HG22 THR A  88       3.105 -16.550  17.290  1.00 80.66           H  
ATOM   1414 HG23 THR A  88       2.013 -15.158  17.116  1.00 80.66           H  
ATOM   1415  OG1 THR A  88       4.057 -16.627  15.027  1.00 80.66           O  
ATOM   1416  HG1 THR A  88       4.765 -16.693  15.671  1.00 80.66           H  
ATOM   1417  N   LEU A  89       0.153 -14.166  14.647  1.00 78.40           N  
ATOM   1418  H   LEU A  89      -0.137 -15.097  14.384  1.00 78.40           H  
ATOM   1419  CA  LEU A  89      -0.905 -13.248  15.046  1.00 78.40           C  
ATOM   1420  HA  LEU A  89      -0.524 -12.229  15.114  1.00 78.40           H  
ATOM   1421  C   LEU A  89      -1.417 -13.662  16.422  1.00 78.40           C  
ATOM   1422  CB  LEU A  89      -2.037 -13.320  14.007  1.00 78.40           C  
ATOM   1423  HB2 LEU A  89      -2.882 -12.730  14.363  1.00 78.40           H  
ATOM   1424  HB3 LEU A  89      -2.362 -14.358  13.942  1.00 78.40           H  
ATOM   1425  O   LEU A  89      -1.719 -14.836  16.629  1.00 78.40           O  
ATOM   1426  CG  LEU A  89      -1.661 -12.838  12.599  1.00 78.40           C  
ATOM   1427  HG  LEU A  89      -0.784 -13.377  12.242  1.00 78.40           H  
ATOM   1428  CD1 LEU A  89      -2.811 -13.112  11.628  1.00 78.40           C  
ATOM   1429 HD11 LEU A  89      -3.696 -12.558  11.941  1.00 78.40           H  
ATOM   1430 HD12 LEU A  89      -3.032 -14.179  11.632  1.00 78.40           H  
ATOM   1431 HD13 LEU A  89      -2.526 -12.806  10.622  1.00 78.40           H  
ATOM   1432  CD2 LEU A  89      -1.379 -11.342  12.570  1.00 78.40           C  
ATOM   1433 HD21 LEU A  89      -2.228 -10.789  12.971  1.00 78.40           H  
ATOM   1434 HD22 LEU A  89      -0.498 -11.124  13.173  1.00 78.40           H  
ATOM   1435 HD23 LEU A  89      -1.199 -11.030  11.541  1.00 78.40           H  
ATOM   1436  N   GLU A  90      -1.548 -12.708  17.331  1.00 78.34           N  
ATOM   1437  H   GLU A  90      -1.229 -11.774  17.114  1.00 78.34           H  
ATOM   1438  CA  GLU A  90      -2.066 -12.923  18.679  1.00 78.34           C  
ATOM   1439  HA  GLU A  90      -2.517 -13.913  18.755  1.00 78.34           H  
ATOM   1440  C   GLU A  90      -3.140 -11.884  18.992  1.00 78.34           C  
ATOM   1441  CB  GLU A  90      -0.908 -12.854  19.676  1.00 78.34           C  
ATOM   1442  HB2 GLU A  90      -0.144 -13.569  19.372  1.00 78.34           H  
ATOM   1443  HB3 GLU A  90      -0.474 -11.855  19.647  1.00 78.34           H  
ATOM   1444  O   GLU A  90      -2.923 -10.677  18.875  1.00 78.34           O  
ATOM   1445  CG  GLU A  90      -1.350 -13.183  21.108  1.00 78.34           C  
ATOM   1446  HG2 GLU A  90      -2.218 -12.579  21.371  1.00 78.34           H  
ATOM   1447  HG3 GLU A  90      -1.635 -14.234  21.137  1.00 78.34           H  
ATOM   1448  CD  GLU A  90      -0.240 -12.926  22.136  1.00 78.34           C  
ATOM   1449  OE1 GLU A  90      -0.580 -12.667  23.313  1.00 78.34           O  
ATOM   1450  OE2 GLU A  90       0.948 -13.000  21.746  1.00 78.34           O  
ATOM   1451  N   GLU A  91      -4.327 -12.347  19.363  1.00 75.38           N  
ATOM   1452  H   GLU A  91      -4.452 -13.342  19.486  1.00 75.38           H  
ATOM   1453  CA  GLU A  91      -5.430 -11.453  19.699  1.00 75.38           C  
ATOM   1454  HA  GLU A  91      -5.483 -10.657  18.956  1.00 75.38           H  
ATOM   1455  C   GLU A  91      -5.217 -10.801  21.069  1.00 75.38           C  
ATOM   1456  CB  GLU A  91      -6.755 -12.210  19.671  1.00 75.38           C  
ATOM   1457  HB2 GLU A  91      -6.785 -12.900  20.514  1.00 75.38           H  
ATOM   1458  HB3 GLU A  91      -7.557 -11.481  19.791  1.00 75.38           H  
ATOM   1459  O   GLU A  91      -4.927 -11.483  22.050  1.00 75.38           O  
ATOM   1460  CG  GLU A  91      -6.976 -12.998  18.369  1.00 75.38           C  
ATOM   1461  HG2 GLU A  91      -6.805 -12.348  17.511  1.00 75.38           H  
ATOM   1462  HG3 GLU A  91      -6.265 -13.823  18.317  1.00 75.38           H  
ATOM   1463  CD  GLU A  91      -8.388 -13.567  18.320  1.00 75.38           C  
ATOM   1464  OE1 GLU A  91      -9.054 -13.426  17.273  1.00 75.38           O  
ATOM   1465  OE2 GLU A  91      -8.907 -13.932  19.402  1.00 75.38           O  
ATOM   1466  N   VAL A  92      -5.442  -9.491  21.161  1.00 70.49           N  
ATOM   1467  H   VAL A  92      -5.744  -8.984  20.341  1.00 70.49           H  
ATOM   1468  CA  VAL A  92      -5.358  -8.743  22.424  1.00 70.49           C  
ATOM   1469  HA  VAL A  92      -4.893  -9.365  23.189  1.00 70.49           H  
ATOM   1470  C   VAL A  92      -6.769  -8.398  22.876  1.00 70.49           C  
ATOM   1471  CB  VAL A  92      -4.492  -7.482  22.271  1.00 70.49           C  
ATOM   1472  HB  VAL A  92      -4.914  -6.849  21.491  1.00 70.49           H  
ATOM   1473  O   VAL A  92      -7.552  -7.866  22.093  1.00 70.49           O  
ATOM   1474  CG1 VAL A  92      -4.422  -6.687  23.581  1.00 70.49           C  
ATOM   1475 HG11 VAL A  92      -3.762  -5.829  23.446  1.00 70.49           H  
ATOM   1476 HG12 VAL A  92      -4.044  -7.311  24.391  1.00 70.49           H  
ATOM   1477 HG13 VAL A  92      -5.407  -6.300  23.840  1.00 70.49           H  
ATOM   1478  CG2 VAL A  92      -3.056  -7.850  21.887  1.00 70.49           C  
ATOM   1479 HG21 VAL A  92      -3.039  -8.411  20.952  1.00 70.49           H  
ATOM   1480 HG22 VAL A  92      -2.595  -8.454  22.668  1.00 70.49           H  
ATOM   1481 HG23 VAL A  92      -2.491  -6.928  21.746  1.00 70.49           H  
ATOM   1482  N   ASN A  93      -7.123  -8.722  24.123  1.00 68.46           N  
ATOM   1483  H   ASN A  93      -6.418  -9.114  24.731  1.00 68.46           H  
ATOM   1484  CA  ASN A  93      -8.456  -8.474  24.699  1.00 68.46           C  
ATOM   1485  HA  ASN A  93      -8.517  -9.028  25.636  1.00 68.46           H  
ATOM   1486  C   ASN A  93      -9.619  -8.996  23.847  1.00 68.46           C  
ATOM   1487  CB  ASN A  93      -8.607  -6.981  25.036  1.00 68.46           C  
ATOM   1488  HB2 ASN A  93      -8.470  -6.384  24.134  1.00 68.46           H  
ATOM   1489  HB3 ASN A  93      -9.608  -6.786  25.423  1.00 68.46           H  
ATOM   1490  O   ASN A  93     -10.693  -8.402  23.813  1.00 68.46           O  
ATOM   1491  CG  ASN A  93      -7.633  -6.538  26.098  1.00 68.46           C  
ATOM   1492  ND2 ASN A  93      -7.232  -5.291  26.078  1.00 68.46           N  
ATOM   1493 HD21 ASN A  93      -7.537  -4.662  25.349  1.00 68.46           H  
ATOM   1494 HD22 ASN A  93      -6.573  -5.018  26.792  1.00 68.46           H  
ATOM   1495  OD1 ASN A  93      -7.218  -7.304  26.951  1.00 68.46           O  
ATOM   1496  N   GLY A  94      -9.409 -10.084  23.110  1.00 67.26           N  
ATOM   1497  H   GLY A  94      -8.511 -10.545  23.139  1.00 67.26           H  
ATOM   1498  CA  GLY A  94     -10.442 -10.545  22.202  1.00 67.26           C  
ATOM   1499  HA2 GLY A  94     -10.147 -11.517  21.808  1.00 67.26           H  
ATOM   1500  HA3 GLY A  94     -11.379 -10.665  22.746  1.00 67.26           H  
ATOM   1501  C   GLY A  94     -10.680  -9.569  21.040  1.00 67.26           C  
ATOM   1502  O   GLY A  94     -11.783  -9.528  20.501  1.00 67.26           O  
ATOM   1503  N   HIS A  95      -9.646  -8.894  20.524  1.00 70.02           N  
ATOM   1504  H   HIS A  95      -8.790  -8.829  21.057  1.00 70.02           H  
ATOM   1505  CA  HIS A  95      -9.698  -8.154  19.260  1.00 70.02           C  
ATOM   1506  HA  HIS A  95     -10.536  -8.526  18.671  1.00 70.02           H  
ATOM   1507  C   HIS A  95      -8.437  -8.355  18.403  1.00 70.02           C  
ATOM   1508  CB  HIS A  95      -9.990  -6.676  19.545  1.00 70.02           C  
ATOM   1509  HB2 HIS A  95      -9.969  -6.117  18.610  1.00 70.02           H  
ATOM   1510  HB3 HIS A  95      -9.216  -6.272  20.199  1.00 70.02           H  
ATOM   1511  O   HIS A  95      -7.316  -8.439  18.897  1.00 70.02           O  
ATOM   1512  CG  HIS A  95     -11.344  -6.477  20.183  1.00 70.02           C  
ATOM   1513  CD2 HIS A  95     -11.603  -6.298  21.516  1.00 70.02           C  
ATOM   1514  HD2 HIS A  95     -10.868  -6.242  22.305  1.00 70.02           H  
ATOM   1515  ND1 HIS A  95     -12.562  -6.551  19.542  1.00 70.02           N  
ATOM   1516  HD1 HIS A  95     -12.709  -6.672  18.550  1.00 70.02           H  
ATOM   1517  CE1 HIS A  95     -13.527  -6.419  20.466  1.00 70.02           C  
ATOM   1518  HE1 HIS A  95     -14.589  -6.433  20.269  1.00 70.02           H  
ATOM   1519  NE2 HIS A  95     -12.992  -6.245  21.680  1.00 70.02           N  
ATOM   1520  N   MET A  96      -8.640  -8.445  17.089  1.00 75.02           N  
ATOM   1521  H   MET A  96      -9.588  -8.390  16.744  1.00 75.02           H  
ATOM   1522  CA  MET A  96      -7.594  -8.474  16.068  1.00 75.02           C  
ATOM   1523  HA  MET A  96      -6.708  -7.946  16.421  1.00 75.02           H  
ATOM   1524  C   MET A  96      -8.147  -7.769  14.836  1.00 75.02           C  
ATOM   1525  CB  MET A  96      -7.197  -9.923  15.753  1.00 75.02           C  
ATOM   1526  HB2 MET A  96      -8.091 -10.494  15.503  1.00 75.02           H  
ATOM   1527  HB3 MET A  96      -6.754 -10.357  16.649  1.00 75.02           H  
ATOM   1528  O   MET A  96      -9.076  -8.261  14.192  1.00 75.02           O  
ATOM   1529  CG  MET A  96      -6.203 -10.047  14.588  1.00 75.02           C  
ATOM   1530  HG2 MET A  96      -6.627  -9.562  13.709  1.00 75.02           H  
ATOM   1531  HG3 MET A  96      -6.102 -11.106  14.349  1.00 75.02           H  
ATOM   1532  SD  MET A  96      -4.538  -9.391  14.859  1.00 75.02           S  
ATOM   1533  CE  MET A  96      -3.950 -10.582  16.081  1.00 75.02           C  
ATOM   1534  HE1 MET A  96      -4.119 -11.602  15.738  1.00 75.02           H  
ATOM   1535  HE2 MET A  96      -4.500 -10.427  17.010  1.00 75.02           H  
ATOM   1536  HE3 MET A  96      -2.888 -10.419  16.261  1.00 75.02           H  
ATOM   1537  N   ASP A  97      -7.597  -6.605  14.517  1.00 75.95           N  
ATOM   1538  H   ASP A  97      -6.821  -6.260  15.065  1.00 75.95           H  
ATOM   1539  CA  ASP A  97      -8.036  -5.814  13.382  1.00 75.95           C  
ATOM   1540  HA  ASP A  97      -8.559  -6.476  12.692  1.00 75.95           H  
ATOM   1541  C   ASP A  97      -6.834  -5.240  12.647  1.00 75.95           C  
ATOM   1542  CB  ASP A  97      -9.034  -4.725  13.798  1.00 75.95           C  
ATOM   1543  HB2 ASP A  97      -9.823  -5.176  14.400  1.00 75.95           H  
ATOM   1544  HB3 ASP A  97      -8.529  -3.970  14.400  1.00 75.95           H  
ATOM   1545  O   ASP A  97      -6.121  -4.364  13.137  1.00 75.95           O  
ATOM   1546  CG  ASP A  97      -9.681  -4.072  12.570  1.00 75.95           C  
ATOM   1547  OD1 ASP A  97      -9.736  -4.709  11.484  1.00 75.95           O  
ATOM   1548  OD2 ASP A  97     -10.152  -2.914  12.668  1.00 75.95           O  
ATOM   1549  N   PHE A  98      -6.632  -5.743  11.437  1.00 78.00           N  
ATOM   1550  H   PHE A  98      -7.240  -6.484  11.116  1.00 78.00           H  
ATOM   1551  CA  PHE A  98      -5.619  -5.265  10.518  1.00 78.00           C  
ATOM   1552  HA  PHE A  98      -5.361  -4.246  10.804  1.00 78.00           H  
ATOM   1553  C   PHE A  98      -6.160  -5.212   9.093  1.00 78.00           C  
ATOM   1554  CB  PHE A  98      -4.356  -6.131  10.619  1.00 78.00           C  
ATOM   1555  HB2 PHE A  98      -3.590  -5.721   9.962  1.00 78.00           H  
ATOM   1556  HB3 PHE A  98      -3.973  -6.067  11.638  1.00 78.00           H  
ATOM   1557  O   PHE A  98      -7.063  -5.971   8.715  1.00 78.00           O  
ATOM   1558  CG  PHE A  98      -4.572  -7.592  10.276  1.00 78.00           C  
ATOM   1559  CD1 PHE A  98      -4.916  -8.504  11.290  1.00 78.00           C  
ATOM   1560  HD1 PHE A  98      -5.003  -8.161  12.310  1.00 78.00           H  
ATOM   1561  CD2 PHE A  98      -4.445  -8.043   8.949  1.00 78.00           C  
ATOM   1562  HD2 PHE A  98      -4.186  -7.345   8.167  1.00 78.00           H  
ATOM   1563  CE1 PHE A  98      -5.109  -9.863  10.990  1.00 78.00           C  
ATOM   1564  HE1 PHE A  98      -5.336 -10.560  11.783  1.00 78.00           H  
ATOM   1565  CE2 PHE A  98      -4.655  -9.403   8.653  1.00 78.00           C  
ATOM   1566  HE2 PHE A  98      -4.567  -9.774   7.643  1.00 78.00           H  
ATOM   1567  CZ  PHE A  98      -4.965 -10.315   9.671  1.00 78.00           C  
ATOM   1568  HZ  PHE A  98      -5.081 -11.365   9.445  1.00 78.00           H  
ATOM   1569  N   ASP A  99      -5.560  -4.326   8.309  1.00 76.50           N  
ATOM   1570  H   ASP A  99      -4.822  -3.774   8.722  1.00 76.50           H  
ATOM   1571  CA  ASP A  99      -5.770  -4.167   6.879  1.00 76.50           C  
ATOM   1572  HA  ASP A  99      -6.478  -4.921   6.536  1.00 76.50           H  
ATOM   1573  C   ASP A  99      -4.453  -4.406   6.138  1.00 76.50           C  
ATOM   1574  CB  ASP A  99      -6.376  -2.785   6.587  1.00 76.50           C  
ATOM   1575  HB2 ASP A  99      -5.751  -2.009   7.029  1.00 76.50           H  
ATOM   1576  HB3 ASP A  99      -6.405  -2.628   5.508  1.00 76.50           H  
ATOM   1577  O   ASP A  99      -3.368  -4.168   6.664  1.00 76.50           O  
ATOM   1578  CG  ASP A  99      -7.805  -2.692   7.133  1.00 76.50           C  
ATOM   1579  OD1 ASP A  99      -8.611  -3.595   6.834  1.00 76.50           O  
ATOM   1580  OD2 ASP A  99      -8.116  -1.741   7.891  1.00 76.50           O  
ATOM   1581  N   ILE A 100      -4.549  -4.905   4.908  1.00 81.19           N  
ATOM   1582  H   ILE A 100      -5.466  -4.998   4.496  1.00 81.19           H  
ATOM   1583  CA  ILE A 100      -3.390  -5.247   4.080  1.00 81.19           C  
ATOM   1584  HA  ILE A 100      -2.484  -4.867   4.552  1.00 81.19           H  
ATOM   1585  C   ILE A 100      -3.559  -4.596   2.725  1.00 81.19           C  
ATOM   1586  CB  ILE A 100      -3.231  -6.758   3.873  1.00 81.19           C  
ATOM   1587  HB  ILE A 100      -4.067  -7.073   3.249  1.00 81.19           H  
ATOM   1588  O   ILE A 100      -4.635  -4.682   2.121  1.00 81.19           O  
ATOM   1589  CG1 ILE A 100      -3.288  -7.529   5.196  1.00 81.19           C  
ATOM   1590 HG12 ILE A 100      -2.353  -7.439   5.749  1.00 81.19           H  
ATOM   1591 HG13 ILE A 100      -4.107  -7.177   5.824  1.00 81.19           H  
ATOM   1592  CG2 ILE A 100      -1.925  -7.097   3.125  1.00 81.19           C  
ATOM   1593 HG21 ILE A 100      -1.798  -8.174   3.008  1.00 81.19           H  
ATOM   1594 HG22 ILE A 100      -1.072  -6.703   3.677  1.00 81.19           H  
ATOM   1595 HG23 ILE A 100      -1.926  -6.664   2.124  1.00 81.19           H  
ATOM   1596  CD1 ILE A 100      -3.584  -8.978   4.865  1.00 81.19           C  
ATOM   1597 HD11 ILE A 100      -2.650  -9.492   4.636  1.00 81.19           H  
ATOM   1598 HD12 ILE A 100      -4.261  -9.071   4.016  1.00 81.19           H  
ATOM   1599 HD13 ILE A 100      -4.113  -9.405   5.717  1.00 81.19           H  
ATOM   1600  N   LEU A 101      -2.473  -4.018   2.232  1.00 83.54           N  
ATOM   1601  H   LEU A 101      -1.640  -4.012   2.804  1.00 83.54           H  
ATOM   1602  CA  LEU A 101      -2.377  -3.465   0.897  1.00 83.54           C  
ATOM   1603  HA  LEU A 101      -3.258  -3.751   0.323  1.00 83.54           H  
ATOM   1604  C   LEU A 101      -1.144  -4.024   0.198  1.00 83.54           C  
ATOM   1605  CB  LEU A 101      -2.338  -1.939   1.014  1.00 83.54           C  
ATOM   1606  HB2 LEU A 101      -1.431  -1.651   1.544  1.00 83.54           H  
ATOM   1607  HB3 LEU A 101      -3.200  -1.621   1.600  1.00 83.54           H  
ATOM   1608  O   LEU A 101      -0.014  -3.680   0.532  1.00 83.54           O  
ATOM   1609  CG  LEU A 101      -2.382  -1.191  -0.320  1.00 83.54           C  
ATOM   1610  HG  LEU A 101      -1.611  -1.565  -0.993  1.00 83.54           H  
ATOM   1611  CD1 LEU A 101      -3.755  -1.347  -0.976  1.00 83.54           C  
ATOM   1612 HD11 LEU A 101      -4.540  -1.054  -0.278  1.00 83.54           H  
ATOM   1613 HD12 LEU A 101      -3.819  -0.708  -1.857  1.00 83.54           H  
ATOM   1614 HD13 LEU A 101      -3.908  -2.379  -1.290  1.00 83.54           H  
ATOM   1615  CD2 LEU A 101      -2.128   0.293  -0.056  1.00 83.54           C  
ATOM   1616 HD21 LEU A 101      -1.132   0.424   0.366  1.00 83.54           H  
ATOM   1617 HD22 LEU A 101      -2.181   0.850  -0.992  1.00 83.54           H  
ATOM   1618 HD23 LEU A 101      -2.869   0.686   0.640  1.00 83.54           H  
ATOM   1619  N   GLU A 102      -1.372  -4.864  -0.800  1.00 83.70           N  
ATOM   1620  H   GLU A 102      -2.324  -5.116  -1.027  1.00 83.70           H  
ATOM   1621  CA  GLU A 102      -0.339  -5.250  -1.755  1.00 83.70           C  
ATOM   1622  HA  GLU A 102       0.626  -5.338  -1.256  1.00 83.70           H  
ATOM   1623  C   GLU A 102      -0.231  -4.173  -2.826  1.00 83.70           C  
ATOM   1624  CB  GLU A 102      -0.690  -6.598  -2.377  1.00 83.70           C  
ATOM   1625  HB2 GLU A 102      -0.107  -6.741  -3.287  1.00 83.70           H  
ATOM   1626  HB3 GLU A 102      -1.750  -6.611  -2.632  1.00 83.70           H  
ATOM   1627  O   GLU A 102      -1.198  -3.887  -3.532  1.00 83.70           O  
ATOM   1628  CG  GLU A 102      -0.359  -7.718  -1.391  1.00 83.70           C  
ATOM   1629  HG2 GLU A 102      -0.849  -7.520  -0.437  1.00 83.70           H  
ATOM   1630  HG3 GLU A 102       0.717  -7.711  -1.222  1.00 83.70           H  
ATOM   1631  CD  GLU A 102      -0.770  -9.097  -1.907  1.00 83.70           C  
ATOM   1632  OE1 GLU A 102      -0.221 -10.091  -1.381  1.00 83.70           O  
ATOM   1633  OE2 GLU A 102      -1.679  -9.185  -2.759  1.00 83.70           O  
ATOM   1634  N   ILE A 103       0.944  -3.559  -2.931  1.00 86.21           N  
ATOM   1635  H   ILE A 103       1.703  -3.854  -2.333  1.00 86.21           H  
ATOM   1636  CA  ILE A 103       1.215  -2.495  -3.888  1.00 86.21           C  
ATOM   1637  HA  ILE A 103       0.268  -2.018  -4.142  1.00 86.21           H  
ATOM   1638  C   ILE A 103       1.832  -3.130  -5.141  1.00 86.21           C  
ATOM   1639  CB  ILE A 103       2.096  -1.385  -3.276  1.00 86.21           C  
ATOM   1640  HB  ILE A 103       3.076  -1.793  -3.028  1.00 86.21           H  
ATOM   1641  O   ILE A 103       2.931  -3.690  -5.064  1.00 86.21           O  
ATOM   1642  CG1 ILE A 103       1.438  -0.816  -1.994  1.00 86.21           C  
ATOM   1643 HG12 ILE A 103       0.521  -0.299  -2.278  1.00 86.21           H  
ATOM   1644 HG13 ILE A 103       1.160  -1.623  -1.317  1.00 86.21           H  
ATOM   1645  CG2 ILE A 103       2.251  -0.270  -4.333  1.00 86.21           C  
ATOM   1646 HG21 ILE A 103       1.273   0.124  -4.612  1.00 86.21           H  
ATOM   1647 HG22 ILE A 103       2.750  -0.656  -5.222  1.00 86.21           H  
ATOM   1648 HG23 ILE A 103       2.861   0.547  -3.949  1.00 86.21           H  
ATOM   1649  CD1 ILE A 103       2.299   0.155  -1.179  1.00 86.21           C  
ATOM   1650 HD11 ILE A 103       2.969  -0.405  -0.527  1.00 86.21           H  
ATOM   1651 HD12 ILE A 103       2.889   0.816  -1.812  1.00 86.21           H  
ATOM   1652 HD13 ILE A 103       1.646   0.756  -0.546  1.00 86.21           H  
ATOM   1653  N   PRO A 104       1.171  -3.042  -6.311  1.00 80.50           N  
ATOM   1654  CA  PRO A 104       1.726  -3.567  -7.551  1.00 80.50           C  
ATOM   1655  HA  PRO A 104       1.891  -4.637  -7.429  1.00 80.50           H  
ATOM   1656  C   PRO A 104       3.043  -2.877  -7.923  1.00 80.50           C  
ATOM   1657  CB  PRO A 104       0.650  -3.336  -8.621  1.00 80.50           C  
ATOM   1658  HB2 PRO A 104       0.832  -2.396  -9.141  1.00 80.50           H  
ATOM   1659  HB3 PRO A 104       0.611  -4.160  -9.334  1.00 80.50           H  
ATOM   1660  O   PRO A 104       3.161  -1.655  -7.811  1.00 80.50           O  
ATOM   1661  CG  PRO A 104      -0.646  -3.225  -7.821  1.00 80.50           C  
ATOM   1662  HG2 PRO A 104      -1.031  -4.222  -7.605  1.00 80.50           H  
ATOM   1663  HG3 PRO A 104      -1.398  -2.628  -8.337  1.00 80.50           H  
ATOM   1664  CD  PRO A 104      -0.190  -2.566  -6.525  1.00 80.50           C  
ATOM   1665  HD2 PRO A 104      -0.187  -1.481  -6.633  1.00 80.50           H  
ATOM   1666  HD3 PRO A 104      -0.864  -2.862  -5.721  1.00 80.50           H  
ATOM   1667  N   THR A 105       3.994  -3.636  -8.470  1.00 82.53           N  
ATOM   1668  H   THR A 105       3.885  -4.639  -8.423  1.00 82.53           H  
ATOM   1669  CA  THR A 105       5.327  -3.158  -8.884  1.00 82.53           C  
ATOM   1670  HA  THR A 105       5.895  -2.897  -7.991  1.00 82.53           H  
ATOM   1671  C   THR A 105       5.271  -1.898  -9.767  1.00 82.53           C  
ATOM   1672  CB  THR A 105       6.063  -4.324  -9.575  1.00 82.53           C  
ATOM   1673  HB  THR A 105       5.483  -4.675 -10.428  1.00 82.53           H  
ATOM   1674  O   THR A 105       6.021  -0.949  -9.551  1.00 82.53           O  
ATOM   1675  CG2 THR A 105       7.467  -3.960 -10.036  1.00 82.53           C  
ATOM   1676 HG21 THR A 105       7.425  -3.230 -10.845  1.00 82.53           H  
ATOM   1677 HG22 THR A 105       7.976  -4.855 -10.393  1.00 82.53           H  
ATOM   1678 HG23 THR A 105       8.029  -3.534  -9.205  1.00 82.53           H  
ATOM   1679  OG1 THR A 105       6.166  -5.359  -8.618  1.00 82.53           O  
ATOM   1680  HG1 THR A 105       6.331  -6.220  -9.008  1.00 82.53           H  
ATOM   1681  N   GLN A 106       4.309  -1.810 -10.694  1.00 78.14           N  
ATOM   1682  H   GLN A 106       3.696  -2.604 -10.818  1.00 78.14           H  
ATOM   1683  CA  GLN A 106       4.104  -0.612 -11.527  1.00 78.14           C  
ATOM   1684  HA  GLN A 106       5.034  -0.368 -12.040  1.00 78.14           H  
ATOM   1685  C   GLN A 106       3.693   0.634 -10.723  1.00 78.14           C  
ATOM   1686  CB  GLN A 106       3.020  -0.895 -12.574  1.00 78.14           C  
ATOM   1687  HB2 GLN A 106       2.136  -1.294 -12.076  1.00 78.14           H  
ATOM   1688  HB3 GLN A 106       2.746   0.045 -13.052  1.00 78.14           H  
ATOM   1689  O   GLN A 106       4.114   1.745 -11.040  1.00 78.14           O  
ATOM   1690  CG  GLN A 106       3.474  -1.865 -13.674  1.00 78.14           C  
ATOM   1691  HG2 GLN A 106       3.756  -2.822 -13.234  1.00 78.14           H  
ATOM   1692  HG3 GLN A 106       4.341  -1.448 -14.185  1.00 78.14           H  
ATOM   1693  CD  GLN A 106       2.374  -2.119 -14.701  1.00 78.14           C  
ATOM   1694  NE2 GLN A 106       2.675  -2.793 -15.788  1.00 78.14           N  
ATOM   1695 HE21 GLN A 106       3.622  -3.088 -15.977  1.00 78.14           H  
ATOM   1696 HE22 GLN A 106       1.912  -2.945 -16.431  1.00 78.14           H  
ATOM   1697  OE1 GLN A 106       1.226  -1.740 -14.543  1.00 78.14           O  
ATOM   1698  N   ARG A 107       2.872   0.469  -9.677  1.00 84.12           N  
ATOM   1699  H   ARG A 107       2.691  -0.473  -9.363  1.00 84.12           H  
ATOM   1700  CA  ARG A 107       2.420   1.581  -8.824  1.00 84.12           C  
ATOM   1701  HA  ARG A 107       2.161   2.433  -9.453  1.00 84.12           H  
ATOM   1702  C   ARG A 107       3.551   2.083  -7.927  1.00 84.12           C  
ATOM   1703  CB  ARG A 107       1.189   1.162  -7.999  1.00 84.12           C  
ATOM   1704  HB2 ARG A 107       0.919   1.984  -7.336  1.00 84.12           H  
ATOM   1705  HB3 ARG A 107       1.452   0.311  -7.370  1.00 84.12           H  
ATOM   1706  O   ARG A 107       3.666   3.288  -7.730  1.00 84.12           O  
ATOM   1707  CG  ARG A 107      -0.051   0.789  -8.834  1.00 84.12           C  
ATOM   1708  HG2 ARG A 107      -0.832   0.458  -8.149  1.00 84.12           H  
ATOM   1709  HG3 ARG A 107       0.186  -0.043  -9.497  1.00 84.12           H  
ATOM   1710  CD  ARG A 107      -0.585   1.966  -9.666  1.00 84.12           C  
ATOM   1711  HD2 ARG A 107       0.131   2.187 -10.457  1.00 84.12           H  
ATOM   1712  HD3 ARG A 107      -0.668   2.842  -9.023  1.00 84.12           H  
ATOM   1713  NE  ARG A 107      -1.904   1.671 -10.273  1.00 84.12           N  
ATOM   1714  HE  ARG A 107      -2.311   0.768 -10.078  1.00 84.12           H  
ATOM   1715  NH1 ARG A 107      -2.177   3.642 -11.441  1.00 84.12           N  
ATOM   1716 HH11 ARG A 107      -1.342   4.037 -11.031  1.00 84.12           H  
ATOM   1717 HH12 ARG A 107      -2.744   4.186 -12.075  1.00 84.12           H  
ATOM   1718  NH2 ARG A 107      -3.687   2.048 -11.666  1.00 84.12           N  
ATOM   1719 HH21 ARG A 107      -4.105   2.614 -12.390  1.00 84.12           H  
ATOM   1720 HH22 ARG A 107      -4.123   1.172 -11.417  1.00 84.12           H  
ATOM   1721  CZ  ARG A 107      -2.578   2.448 -11.113  1.00 84.12           C  
ATOM   1722  N   LEU A 108       4.419   1.182  -7.465  1.00 86.62           N  
ATOM   1723  H   LEU A 108       4.233   0.207  -7.653  1.00 86.62           H  
ATOM   1724  CA  LEU A 108       5.682   1.531  -6.808  1.00 86.62           C  
ATOM   1725  HA  LEU A 108       5.483   2.161  -5.941  1.00 86.62           H  
ATOM   1726  C   LEU A 108       6.621   2.315  -7.729  1.00 86.62           C  
ATOM   1727  CB  LEU A 108       6.380   0.243  -6.365  1.00 86.62           C  
ATOM   1728  HB2 LEU A 108       7.460   0.359  -6.460  1.00 86.62           H  
ATOM   1729  HB3 LEU A 108       6.087  -0.569  -7.031  1.00 86.62           H  
ATOM   1730  O   LEU A 108       7.200   3.302  -7.294  1.00 86.62           O  
ATOM   1731  CG  LEU A 108       6.084  -0.155  -4.920  1.00 86.62           C  
ATOM   1732  HG  LEU A 108       5.026  -0.021  -4.695  1.00 86.62           H  
ATOM   1733  CD1 LEU A 108       6.444  -1.625  -4.790  1.00 86.62           C  
ATOM   1734 HD11 LEU A 108       6.802  -1.796  -3.775  1.00 86.62           H  
ATOM   1735 HD12 LEU A 108       7.263  -1.888  -5.459  1.00 86.62           H  
ATOM   1736 HD13 LEU A 108       5.576  -2.244  -5.017  1.00 86.62           H  
ATOM   1737  CD2 LEU A 108       6.920   0.646  -3.921  1.00 86.62           C  
ATOM   1738 HD21 LEU A 108       6.724   1.712  -4.038  1.00 86.62           H  
ATOM   1739 HD22 LEU A 108       6.659   0.357  -2.903  1.00 86.62           H  
ATOM   1740 HD23 LEU A 108       7.980   0.448  -4.084  1.00 86.62           H  
ATOM   1741  N   GLY A 109       6.741   1.921  -9.000  1.00 83.73           N  
ATOM   1742  H   GLY A 109       6.328   1.042  -9.278  1.00 83.73           H  
ATOM   1743  CA  GLY A 109       7.533   2.671  -9.981  1.00 83.73           C  
ATOM   1744  HA2 GLY A 109       7.500   2.153 -10.939  1.00 83.73           H  
ATOM   1745  HA3 GLY A 109       8.569   2.728  -9.647  1.00 83.73           H  
ATOM   1746  C   GLY A 109       7.019   4.100 -10.182  1.00 83.73           C  
ATOM   1747  O   GLY A 109       7.801   5.047 -10.168  1.00 83.73           O  
ATOM   1748  N   ALA A 110       5.696   4.273 -10.285  1.00 79.58           N  
ATOM   1749  H   ALA A 110       5.105   3.455 -10.329  1.00 79.58           H  
ATOM   1750  CA  ALA A 110       5.077   5.596 -10.376  1.00 79.58           C  
ATOM   1751  HA  ALA A 110       5.533   6.137 -11.205  1.00 79.58           H  
ATOM   1752  C   ALA A 110       5.294   6.443  -9.109  1.00 79.58           C  
ATOM   1753  CB  ALA A 110       3.584   5.417 -10.677  1.00 79.58           C  
ATOM   1754  HB1 ALA A 110       3.460   4.851 -11.600  1.00 79.58           H  
ATOM   1755  HB2 ALA A 110       3.121   6.397 -10.797  1.00 79.58           H  
ATOM   1756  HB3 ALA A 110       3.096   4.888  -9.858  1.00 79.58           H  
ATOM   1757  O   ALA A 110       5.537   7.642  -9.209  1.00 79.58           O  
ATOM   1758  N   LEU A 111       5.236   5.825  -7.923  1.00 83.26           N  
ATOM   1759  H   LEU A 111       4.994   4.844  -7.902  1.00 83.26           H  
ATOM   1760  CA  LEU A 111       5.583   6.477  -6.660  1.00 83.26           C  
ATOM   1761  HA  LEU A 111       4.969   7.370  -6.541  1.00 83.26           H  
ATOM   1762  C   LEU A 111       7.051   6.923  -6.650  1.00 83.26           C  
ATOM   1763  CB  LEU A 111       5.296   5.504  -5.504  1.00 83.26           C  
ATOM   1764  HB2 LEU A 111       4.236   5.252  -5.497  1.00 83.26           H  
ATOM   1765  HB3 LEU A 111       5.852   4.582  -5.678  1.00 83.26           H  
ATOM   1766  O   LEU A 111       7.332   8.072  -6.323  1.00 83.26           O  
ATOM   1767  CG  LEU A 111       5.706   6.043  -4.123  1.00 83.26           C  
ATOM   1768  HG  LEU A 111       6.714   6.457  -4.147  1.00 83.26           H  
ATOM   1769  CD1 LEU A 111       4.734   7.118  -3.658  1.00 83.26           C  
ATOM   1770 HD11 LEU A 111       4.791   7.983  -4.319  1.00 83.26           H  
ATOM   1771 HD12 LEU A 111       4.995   7.421  -2.644  1.00 83.26           H  
ATOM   1772 HD13 LEU A 111       3.714   6.733  -3.665  1.00 83.26           H  
ATOM   1773  CD2 LEU A 111       5.710   4.908  -3.108  1.00 83.26           C  
ATOM   1774 HD21 LEU A 111       5.993   5.303  -2.133  1.00 83.26           H  
ATOM   1775 HD22 LEU A 111       6.449   4.161  -3.398  1.00 83.26           H  
ATOM   1776 HD23 LEU A 111       4.725   4.443  -3.054  1.00 83.26           H  
ATOM   1777  N   TYR A 112       7.973   6.033  -7.023  1.00 80.48           N  
ATOM   1778  H   TYR A 112       7.673   5.100  -7.268  1.00 80.48           H  
ATOM   1779  CA  TYR A 112       9.408   6.313  -7.035  1.00 80.48           C  
ATOM   1780  HA  TYR A 112       9.717   6.590  -6.027  1.00 80.48           H  
ATOM   1781  C   TYR A 112       9.755   7.487  -7.956  1.00 80.48           C  
ATOM   1782  CB  TYR A 112      10.169   5.048  -7.447  1.00 80.48           C  
ATOM   1783  HB2 TYR A 112       9.856   4.222  -6.808  1.00 80.48           H  
ATOM   1784  HB3 TYR A 112       9.908   4.785  -8.472  1.00 80.48           H  
ATOM   1785  O   TYR A 112      10.551   8.343  -7.590  1.00 80.48           O  
ATOM   1786  CG  TYR A 112      11.671   5.202  -7.336  1.00 80.48           C  
ATOM   1787  CD1 TYR A 112      12.440   5.506  -8.476  1.00 80.48           C  
ATOM   1788  HD1 TYR A 112      11.966   5.630  -9.439  1.00 80.48           H  
ATOM   1789  CD2 TYR A 112      12.295   5.086  -6.078  1.00 80.48           C  
ATOM   1790  HD2 TYR A 112      11.707   4.887  -5.194  1.00 80.48           H  
ATOM   1791  CE1 TYR A 112      13.833   5.676  -8.357  1.00 80.48           C  
ATOM   1792  HE1 TYR A 112      14.441   5.926  -9.215  1.00 80.48           H  
ATOM   1793  CE2 TYR A 112      13.686   5.246  -5.957  1.00 80.48           C  
ATOM   1794  HE2 TYR A 112      14.164   5.140  -4.995  1.00 80.48           H  
ATOM   1795  OH  TYR A 112      15.807   5.635  -7.004  1.00 80.48           O  
ATOM   1796  HH  TYR A 112      16.128   5.568  -6.101  1.00 80.48           H  
ATOM   1797  CZ  TYR A 112      14.458   5.534  -7.102  1.00 80.48           C  
ATOM   1798  N   ALA A 113       9.086   7.593  -9.106  1.00 78.34           N  
ATOM   1799  H   ALA A 113       8.461   6.845  -9.372  1.00 78.34           H  
ATOM   1800  CA  ALA A 113       9.257   8.714 -10.030  1.00 78.34           C  
ATOM   1801  HA  ALA A 113      10.313   8.787 -10.290  1.00 78.34           H  
ATOM   1802  C   ALA A 113       8.844  10.083  -9.445  1.00 78.34           C  
ATOM   1803  CB  ALA A 113       8.464   8.394 -11.301  1.00 78.34           C  
ATOM   1804  HB1 ALA A 113       8.807   7.449 -11.724  1.00 78.34           H  
ATOM   1805  HB2 ALA A 113       7.401   8.322 -11.071  1.00 78.34           H  
ATOM   1806  HB3 ALA A 113       8.618   9.186 -12.034  1.00 78.34           H  
ATOM   1807  O   ALA A 113       9.262  11.116  -9.964  1.00 78.34           O  
ATOM   1808  N   LEU A 114       8.030  10.119  -8.380  1.00 76.97           N  
ATOM   1809  H   LEU A 114       7.726   9.244  -7.979  1.00 76.97           H  
ATOM   1810  CA  LEU A 114       7.673  11.359  -7.679  1.00 76.97           C  
ATOM   1811  HA  LEU A 114       7.678  12.183  -8.394  1.00 76.97           H  
ATOM   1812  C   LEU A 114       8.673  11.758  -6.590  1.00 76.97           C  
ATOM   1813  CB  LEU A 114       6.269  11.234  -7.066  1.00 76.97           C  
ATOM   1814  HB2 LEU A 114       6.245  10.367  -6.406  1.00 76.97           H  
ATOM   1815  HB3 LEU A 114       6.089  12.113  -6.446  1.00 76.97           H  
ATOM   1816  O   LEU A 114       8.598  12.883  -6.090  1.00 76.97           O  
ATOM   1817  CG  LEU A 114       5.120  11.126  -8.076  1.00 76.97           C  
ATOM   1818  HG  LEU A 114       5.226  10.225  -8.680  1.00 76.97           H  
ATOM   1819  CD1 LEU A 114       3.813  11.054  -7.293  1.00 76.97           C  
ATOM   1820 HD11 LEU A 114       3.813  10.156  -6.675  1.00 76.97           H  
ATOM   1821 HD12 LEU A 114       3.703  11.928  -6.651  1.00 76.97           H  
ATOM   1822 HD13 LEU A 114       2.983  11.034  -7.999  1.00 76.97           H  
ATOM   1823  CD2 LEU A 114       5.027  12.346  -8.998  1.00 76.97           C  
ATOM   1824 HD21 LEU A 114       4.141  12.261  -9.627  1.00 76.97           H  
ATOM   1825 HD22 LEU A 114       5.898  12.376  -9.652  1.00 76.97           H  
ATOM   1826 HD23 LEU A 114       4.969  13.259  -8.406  1.00 76.97           H  
ATOM   1827  N   ILE A 115       9.576  10.857  -6.205  1.00 70.13           N  
ATOM   1828  H   ILE A 115       9.641   9.988  -6.716  1.00 70.13           H  
ATOM   1829  CA  ILE A 115      10.575  11.098  -5.168  1.00 70.13           C  
ATOM   1830  HA  ILE A 115      10.104  11.663  -4.363  1.00 70.13           H  
ATOM   1831  C   ILE A 115      11.743  11.898  -5.775  1.00 70.13           C  
ATOM   1832  CB  ILE A 115      11.038   9.766  -4.554  1.00 70.13           C  
ATOM   1833  HB  ILE A 115      11.411   9.124  -5.352  1.00 70.13           H  
ATOM   1834  O   ILE A 115      12.341  11.432  -6.746  1.00 70.13           O  
ATOM   1835  CG1 ILE A 115       9.854   9.053  -3.851  1.00 70.13           C  
ATOM   1836 HG12 ILE A 115       9.503   9.665  -3.020  1.00 70.13           H  
ATOM   1837 HG13 ILE A 115       9.030   8.951  -4.557  1.00 70.13           H  
ATOM   1838  CG2 ILE A 115      12.203  10.022  -3.592  1.00 70.13           C  
ATOM   1839 HG21 ILE A 115      13.025  10.549  -4.077  1.00 70.13           H  
ATOM   1840 HG22 ILE A 115      11.879  10.598  -2.725  1.00 70.13           H  
ATOM   1841 HG23 ILE A 115      12.619   9.058  -3.300  1.00 70.13           H  
ATOM   1842  CD1 ILE A 115      10.163   7.644  -3.330  1.00 70.13           C  
ATOM   1843 HD11 ILE A 115       9.229   7.134  -3.092  1.00 70.13           H  
ATOM   1844 HD12 ILE A 115      10.764   7.698  -2.423  1.00 70.13           H  
ATOM   1845 HD13 ILE A 115      10.702   7.072  -4.085  1.00 70.13           H  
ATOM   1846  N   PRO A 116      12.111  13.070  -5.220  1.00 61.57           N  
ATOM   1847  CA  PRO A 116      13.206  13.896  -5.736  1.00 61.57           C  
ATOM   1848  HA  PRO A 116      12.940  14.216  -6.744  1.00 61.57           H  
ATOM   1849  C   PRO A 116      14.572  13.182  -5.776  1.00 61.57           C  
ATOM   1850  CB  PRO A 116      13.263  15.124  -4.818  1.00 61.57           C  
ATOM   1851  HB2 PRO A 116      13.986  14.960  -4.019  1.00 61.57           H  
ATOM   1852  HB3 PRO A 116      13.513  16.029  -5.371  1.00 61.57           H  
ATOM   1853  O   PRO A 116      14.957  12.509  -4.821  1.00 61.57           O  
ATOM   1854  CG  PRO A 116      11.867  15.202  -4.208  1.00 61.57           C  
ATOM   1855  HG2 PRO A 116      11.199  15.727  -4.892  1.00 61.57           H  
ATOM   1856  HG3 PRO A 116      11.877  15.684  -3.231  1.00 61.57           H  
ATOM   1857  CD  PRO A 116      11.449  13.742  -4.111  1.00 61.57           C  
ATOM   1858  HD2 PRO A 116      11.797  13.315  -3.171  1.00 61.57           H  
ATOM   1859  HD3 PRO A 116      10.363  13.680  -4.181  1.00 61.57           H  
ATOM   1860  N   ASN A 117      15.350  13.406  -6.845  1.00 57.02           N  
ATOM   1861  H   ASN A 117      14.954  13.933  -7.611  1.00 57.02           H  
ATOM   1862  CA  ASN A 117      16.648  12.747  -7.078  1.00 57.02           C  
ATOM   1863  HA  ASN A 117      16.481  11.670  -7.115  1.00 57.02           H  
ATOM   1864  C   ASN A 117      17.697  12.962  -5.972  1.00 57.02           C  
ATOM   1865  CB  ASN A 117      17.238  13.211  -8.430  1.00 57.02           C  
ATOM   1866  HB2 ASN A 117      16.915  14.225  -8.666  1.00 57.02           H  
ATOM   1867  HB3 ASN A 117      18.325  13.222  -8.351  1.00 57.02           H  
ATOM   1868  O   ASN A 117      18.465  12.044  -5.702  1.00 57.02           O  
ATOM   1869  CG  ASN A 117      16.918  12.300  -9.601  1.00 57.02           C  
ATOM   1870  ND2 ASN A 117      17.402  12.621 -10.777  1.00 57.02           N  
ATOM   1871 HD21 ASN A 117      17.211  11.953 -11.510  1.00 57.02           H  
ATOM   1872 HD22 ASN A 117      18.016  13.415 -10.891  1.00 57.02           H  
ATOM   1873  OD1 ASN A 117      16.229  11.308  -9.501  1.00 57.02           O  
ATOM   1874  N   GLU A 118      17.751  14.129  -5.318  1.00 53.87           N  
ATOM   1875  H   GLU A 118      17.120  14.872  -5.580  1.00 53.87           H  
ATOM   1876  CA  GLU A 118      18.739  14.394  -4.249  1.00 53.87           C  
ATOM   1877  HA  GLU A 118      19.747  14.273  -4.646  1.00 53.87           H  
ATOM   1878  C   GLU A 118      18.614  13.426  -3.061  1.00 53.87           C  
ATOM   1879  CB  GLU A 118      18.583  15.827  -3.720  1.00 53.87           C  
ATOM   1880  HB2 GLU A 118      17.537  15.996  -3.466  1.00 53.87           H  
ATOM   1881  HB3 GLU A 118      19.180  15.922  -2.813  1.00 53.87           H  
ATOM   1882  O   GLU A 118      19.606  13.121  -2.398  1.00 53.87           O  
ATOM   1883  CG  GLU A 118      19.059  16.897  -4.712  1.00 53.87           C  
ATOM   1884  HG2 GLU A 118      18.452  16.834  -5.615  1.00 53.87           H  
ATOM   1885  HG3 GLU A 118      20.093  16.683  -4.982  1.00 53.87           H  
ATOM   1886  CD  GLU A 118      18.964  18.320  -4.136  1.00 53.87           C  
ATOM   1887  OE1 GLU A 118      19.505  19.233  -4.794  1.00 53.87           O  
ATOM   1888  OE2 GLU A 118      18.341  18.484  -3.061  1.00 53.87           O  
ATOM   1889  N   GLN A 119      17.406  12.914  -2.806  1.00 54.17           N  
ATOM   1890  H   GLN A 119      16.639  13.165  -3.413  1.00 54.17           H  
ATOM   1891  CA  GLN A 119      17.166  11.882  -1.795  1.00 54.17           C  
ATOM   1892  HA  GLN A 119      17.794  12.075  -0.925  1.00 54.17           H  
ATOM   1893  C   GLN A 119      17.536  10.481  -2.302  1.00 54.17           C  
ATOM   1894  CB  GLN A 119      15.696  11.934  -1.350  1.00 54.17           C  
ATOM   1895  HB2 GLN A 119      15.508  11.094  -0.681  1.00 54.17           H  
ATOM   1896  HB3 GLN A 119      15.043  11.832  -2.217  1.00 54.17           H  
ATOM   1897  O   GLN A 119      17.911   9.625  -1.506  1.00 54.17           O  
ATOM   1898  CG  GLN A 119      15.368  13.231  -0.596  1.00 54.17           C  
ATOM   1899  HG2 GLN A 119      16.045  13.322   0.253  1.00 54.17           H  
ATOM   1900  HG3 GLN A 119      15.520  14.091  -1.249  1.00 54.17           H  
ATOM   1901  CD  GLN A 119      13.927  13.269  -0.095  1.00 54.17           C  
ATOM   1902  NE2 GLN A 119      13.696  13.718   1.120  1.00 54.17           N  
ATOM   1903 HE21 GLN A 119      14.460  13.982   1.725  1.00 54.17           H  
ATOM   1904 HE22 GLN A 119      12.734  13.666   1.425  1.00 54.17           H  
ATOM   1905  OE1 GLN A 119      12.977  12.942  -0.787  1.00 54.17           O  
ATOM   1906  N   GLN A 120      17.486  10.248  -3.618  1.00 53.08           N  
ATOM   1907  H   GLN A 120      17.254  11.015  -4.234  1.00 53.08           H  
ATOM   1908  CA  GLN A 120      17.831   8.958  -4.218  1.00 53.08           C  
ATOM   1909  HA  GLN A 120      17.353   8.169  -3.638  1.00 53.08           H  
ATOM   1910  C   GLN A 120      19.344   8.683  -4.184  1.00 53.08           C  
ATOM   1911  CB  GLN A 120      17.313   8.869  -5.665  1.00 53.08           C  
ATOM   1912  HB2 GLN A 120      17.796   9.634  -6.272  1.00 53.08           H  
ATOM   1913  HB3 GLN A 120      17.609   7.899  -6.064  1.00 53.08           H  
ATOM   1914  O   GLN A 120      19.742   7.562  -3.884  1.00 53.08           O  
ATOM   1915  CG  GLN A 120      15.786   9.001  -5.812  1.00 53.08           C  
ATOM   1916  HG2 GLN A 120      15.464   9.970  -5.431  1.00 53.08           H  
ATOM   1917  HG3 GLN A 120      15.295   8.223  -5.228  1.00 53.08           H  
ATOM   1918  CD  GLN A 120      15.330   8.880  -7.267  1.00 53.08           C  
ATOM   1919  NE2 GLN A 120      14.082   9.156  -7.570  1.00 53.08           N  
ATOM   1920 HE21 GLN A 120      13.457   9.611  -6.921  1.00 53.08           H  
ATOM   1921 HE22 GLN A 120      13.868   9.123  -8.557  1.00 53.08           H  
ATOM   1922  OE1 GLN A 120      16.078   8.534  -8.166  1.00 53.08           O  
ATOM   1923  N   THR A 121      20.199   9.674  -4.471  1.00 49.73           N  
ATOM   1924  H   THR A 121      19.833  10.577  -4.737  1.00 49.73           H  
ATOM   1925  CA  THR A 121      21.662   9.473  -4.562  1.00 49.73           C  
ATOM   1926  HA  THR A 121      21.845   8.505  -5.027  1.00 49.73           H  
ATOM   1927  C   THR A 121      22.380   9.422  -3.216  1.00 49.73           C  
ATOM   1928  CB  THR A 121      22.343  10.543  -5.432  1.00 49.73           C  
ATOM   1929  HB  THR A 121      23.391  10.631  -5.146  1.00 49.73           H  
ATOM   1930  O   THR A 121      23.308   8.631  -3.073  1.00 49.73           O  
ATOM   1931  CG2 THR A 121      22.294  10.186  -6.915  1.00 49.73           C  
ATOM   1932 HG21 THR A 121      22.801   9.235  -7.079  1.00 49.73           H  
ATOM   1933 HG22 THR A 121      21.258  10.101  -7.241  1.00 49.73           H  
ATOM   1934 HG23 THR A 121      22.798  10.957  -7.499  1.00 49.73           H  
ATOM   1935  OG1 THR A 121      21.715  11.795  -5.276  1.00 49.73           O  
ATOM   1936  HG1 THR A 121      22.115  12.403  -5.902  1.00 49.73           H  
ATOM   1937  N   LYS A 122      21.977  10.218  -2.213  1.00 48.56           N  
ATOM   1938  H   LYS A 122      21.215  10.857  -2.391  1.00 48.56           H  
ATOM   1939  CA  LYS A 122      22.669  10.256  -0.905  1.00 48.56           C  
ATOM   1940  HA  LYS A 122      23.729  10.448  -1.073  1.00 48.56           H  
ATOM   1941  C   LYS A 122      22.636   8.928  -0.138  1.00 48.56           C  
ATOM   1942  CB  LYS A 122      22.088  11.372  -0.017  1.00 48.56           C  
ATOM   1943  HB2 LYS A 122      22.268  11.116   1.028  1.00 48.56           H  
ATOM   1944  HB3 LYS A 122      21.010  11.440  -0.162  1.00 48.56           H  
ATOM   1945  O   LYS A 122      23.508   8.699   0.690  1.00 48.56           O  
ATOM   1946  CG  LYS A 122      22.745  12.733  -0.279  1.00 48.56           C  
ATOM   1947  HG2 LYS A 122      23.825  12.637  -0.165  1.00 48.56           H  
ATOM   1948  HG3 LYS A 122      22.523  13.055  -1.297  1.00 48.56           H  
ATOM   1949  CD  LYS A 122      22.227  13.779   0.718  1.00 48.56           C  
ATOM   1950  HD2 LYS A 122      21.156  13.911   0.562  1.00 48.56           H  
ATOM   1951  HD3 LYS A 122      22.399  13.423   1.734  1.00 48.56           H  
ATOM   1952  CE  LYS A 122      22.951  15.115   0.514  1.00 48.56           C  
ATOM   1953  HE2 LYS A 122      22.805  15.429  -0.520  1.00 48.56           H  
ATOM   1954  HE3 LYS A 122      24.019  14.958   0.667  1.00 48.56           H  
ATOM   1955  NZ  LYS A 122      22.447  16.161   1.438  1.00 48.56           N  
ATOM   1956  HZ1 LYS A 122      22.575  15.882   2.400  1.00 48.56           H  
ATOM   1957  HZ2 LYS A 122      21.464  16.326   1.274  1.00 48.56           H  
ATOM   1958  HZ3 LYS A 122      22.937  17.032   1.287  1.00 48.56           H  
ATOM   1959  N   MET A 123      21.628   8.089  -0.374  1.00 49.59           N  
ATOM   1960  H   MET A 123      20.947   8.358  -1.069  1.00 49.59           H  
ATOM   1961  CA  MET A 123      21.316   6.928   0.476  1.00 49.59           C  
ATOM   1962  HA  MET A 123      21.997   6.901   1.327  1.00 49.59           H  
ATOM   1963  C   MET A 123      21.500   5.586  -0.236  1.00 49.59           C  
ATOM   1964  CB  MET A 123      19.894   7.099   1.032  1.00 49.59           C  
ATOM   1965  HB2 MET A 123      19.203   7.267   0.206  1.00 49.59           H  
ATOM   1966  HB3 MET A 123      19.587   6.200   1.566  1.00 49.59           H  
ATOM   1967  O   MET A 123      21.270   4.540   0.357  1.00 49.59           O  
ATOM   1968  CG  MET A 123      19.848   8.290   1.999  1.00 49.59           C  
ATOM   1969  HG2 MET A 123      20.490   9.088   1.625  1.00 49.59           H  
ATOM   1970  HG3 MET A 123      20.251   7.983   2.964  1.00 49.59           H  
ATOM   1971  SD  MET A 123      18.215   9.037   2.228  1.00 49.59           S  
ATOM   1972  CE  MET A 123      17.473   7.728   3.170  1.00 49.59           C  
ATOM   1973  HE1 MET A 123      16.794   7.126   2.566  1.00 49.59           H  
ATOM   1974  HE2 MET A 123      18.305   7.115   3.515  1.00 49.59           H  
ATOM   1975  HE3 MET A 123      16.922   8.158   4.007  1.00 49.59           H  
ATOM   1976  N   ALA A 124      21.944   5.594  -1.494  1.00 47.35           N  
ATOM   1977  H   ALA A 124      22.163   6.481  -1.923  1.00 47.35           H  
ATOM   1978  CA  ALA A 124      22.056   4.396  -2.320  1.00 47.35           C  
ATOM   1979  HA  ALA A 124      21.197   3.761  -2.105  1.00 47.35           H  
ATOM   1980  C   ALA A 124      23.298   3.534  -2.029  1.00 47.35           C  
ATOM   1981  CB  ALA A 124      21.964   4.816  -3.794  1.00 47.35           C  
ATOM   1982  HB1 ALA A 124      22.806   5.456  -4.053  1.00 47.35           H  
ATOM   1983  HB2 ALA A 124      21.031   5.352  -3.966  1.00 47.35           H  
ATOM   1984  HB3 ALA A 124      21.973   3.933  -4.433  1.00 47.35           H  
ATOM   1985  O   ALA A 124      23.723   2.803  -2.920  1.00 47.35           O  
ATOM   1986  N   VAL A 125      23.904   3.604  -0.836  1.00 42.98           N  
ATOM   1987  H   VAL A 125      23.435   4.107  -0.097  1.00 42.98           H  
ATOM   1988  CA  VAL A 125      24.928   2.614  -0.465  1.00 42.98           C  
ATOM   1989  HA  VAL A 125      25.641   2.520  -1.284  1.00 42.98           H  
ATOM   1990  C   VAL A 125      24.186   1.294  -0.256  1.00 42.98           C  
ATOM   1991  CB  VAL A 125      25.735   3.000   0.789  1.00 42.98           C  
ATOM   1992  HB  VAL A 125      25.073   3.082   1.650  1.00 42.98           H  
ATOM   1993  O   VAL A 125      23.454   1.192   0.728  1.00 42.98           O  
ATOM   1994  CG1 VAL A 125      26.812   1.941   1.076  1.00 42.98           C  
ATOM   1995 HG11 VAL A 125      27.402   2.244   1.942  1.00 42.98           H  
ATOM   1996 HG12 VAL A 125      26.346   0.984   1.307  1.00 42.98           H  
ATOM   1997 HG13 VAL A 125      27.470   1.824   0.215  1.00 42.98           H  
ATOM   1998  CG2 VAL A 125      26.445   4.346   0.593  1.00 42.98           C  
ATOM   1999 HG21 VAL A 125      27.031   4.584   1.480  1.00 42.98           H  
ATOM   2000 HG22 VAL A 125      27.103   4.302  -0.275  1.00 42.98           H  
ATOM   2001 HG23 VAL A 125      25.710   5.138   0.447  1.00 42.98           H  
ATOM   2002  N   PRO A 126      24.325   0.296  -1.152  1.00 44.82           N  
ATOM   2003  CA  PRO A 126      23.620  -0.962  -0.994  1.00 44.82           C  
ATOM   2004  HA  PRO A 126      22.556  -0.778  -0.847  1.00 44.82           H  
ATOM   2005  C   PRO A 126      24.213  -1.634   0.237  1.00 44.82           C  
ATOM   2006  CB  PRO A 126      23.840  -1.760  -2.290  1.00 44.82           C  
ATOM   2007  HB2 PRO A 126      22.890  -2.113  -2.692  1.00 44.82           H  
ATOM   2008  HB3 PRO A 126      24.508  -2.605  -2.126  1.00 44.82           H  
ATOM   2009  O   PRO A 126      25.344  -2.125   0.207  1.00 44.82           O  
ATOM   2010  CG  PRO A 126      24.500  -0.764  -3.245  1.00 44.82           C  
ATOM   2011  HG2 PRO A 126      25.202  -1.253  -3.921  1.00 44.82           H  
ATOM   2012  HG3 PRO A 126      23.732  -0.230  -3.805  1.00 44.82           H  
ATOM   2013  CD  PRO A 126      25.202   0.206  -2.306  1.00 44.82           C  
ATOM   2014  HD2 PRO A 126      25.379   1.155  -2.811  1.00 44.82           H  
ATOM   2015  HD3 PRO A 126      26.155  -0.219  -1.990  1.00 44.82           H  
ATOM   2016  N   THR A 127      23.490  -1.608   1.351  1.00 44.98           N  
ATOM   2017  H   THR A 127      22.587  -1.155   1.329  1.00 44.98           H  
ATOM   2018  CA  THR A 127      23.932  -2.359   2.522  1.00 44.98           C  
ATOM   2019  HA  THR A 127      25.014  -2.259   2.608  1.00 44.98           H  
ATOM   2020  C   THR A 127      23.587  -3.810   2.236  1.00 44.98           C  
ATOM   2021  CB  THR A 127      23.317  -1.879   3.844  1.00 44.98           C  
ATOM   2022  HB  THR A 127      22.373  -2.392   4.027  1.00 44.98           H  
ATOM   2023  O   THR A 127      22.424  -4.146   2.041  1.00 44.98           O  
ATOM   2024  CG2 THR A 127      24.291  -2.145   4.995  1.00 44.98           C  
ATOM   2025 HG21 THR A 127      24.507  -3.211   5.066  1.00 44.98           H  
ATOM   2026 HG22 THR A 127      23.839  -1.812   5.929  1.00 44.98           H  
ATOM   2027 HG23 THR A 127      25.216  -1.592   4.833  1.00 44.98           H  
ATOM   2028  OG1 THR A 127      23.099  -0.492   3.853  1.00 44.98           O  
ATOM   2029  HG1 THR A 127      22.612  -0.239   3.065  1.00 44.98           H  
ATOM   2030  N   GLU A 128      24.583  -4.689   2.183  1.00 46.66           N  
ATOM   2031  H   GLU A 128      25.528  -4.336   2.219  1.00 46.66           H  
ATOM   2032  CA  GLU A 128      24.393  -6.094   1.789  1.00 46.66           C  
ATOM   2033  HA  GLU A 128      24.093  -6.122   0.741  1.00 46.66           H  
ATOM   2034  C   GLU A 128      23.299  -6.803   2.622  1.00 46.66           C  
ATOM   2035  CB  GLU A 128      25.755  -6.785   1.947  1.00 46.66           C  
ATOM   2036  HB2 GLU A 128      26.549  -6.055   1.795  1.00 46.66           H  
ATOM   2037  HB3 GLU A 128      25.837  -7.166   2.965  1.00 46.66           H  
ATOM   2038  O   GLU A 128      22.535  -7.627   2.116  1.00 46.66           O  
ATOM   2039  CG  GLU A 128      25.981  -7.913   0.936  1.00 46.66           C  
ATOM   2040  HG2 GLU A 128      25.895  -7.500  -0.069  1.00 46.66           H  
ATOM   2041  HG3 GLU A 128      25.201  -8.663   1.064  1.00 46.66           H  
ATOM   2042  CD  GLU A 128      27.359  -8.572   1.112  1.00 46.66           C  
ATOM   2043  OE1 GLU A 128      27.830  -9.184   0.128  1.00 46.66           O  
ATOM   2044  OE2 GLU A 128      27.911  -8.493   2.235  1.00 46.66           O  
ATOM   2045  N   LYS A 129      23.164  -6.405   3.896  1.00 55.08           N  
ATOM   2046  H   LYS A 129      23.809  -5.688   4.198  1.00 55.08           H  
ATOM   2047  CA  LYS A 129      22.086  -6.789   4.821  1.00 55.08           C  
ATOM   2048  HA  LYS A 129      21.639  -7.717   4.466  1.00 55.08           H  
ATOM   2049  C   LYS A 129      20.937  -5.768   4.848  1.00 55.08           C  
ATOM   2050  CB  LYS A 129      22.651  -7.032   6.231  1.00 55.08           C  
ATOM   2051  HB2 LYS A 129      21.819  -7.136   6.928  1.00 55.08           H  
ATOM   2052  HB3 LYS A 129      23.241  -6.168   6.537  1.00 55.08           H  
ATOM   2053  O   LYS A 129      20.520  -5.345   5.924  1.00 55.08           O  
ATOM   2054  CG  LYS A 129      23.486  -8.308   6.360  1.00 55.08           C  
ATOM   2055  HG2 LYS A 129      22.888  -9.167   6.055  1.00 55.08           H  
ATOM   2056  HG3 LYS A 129      24.372  -8.239   5.728  1.00 55.08           H  
ATOM   2057  CD  LYS A 129      23.903  -8.462   7.827  1.00 55.08           C  
ATOM   2058  HD2 LYS A 129      24.521  -7.609   8.108  1.00 55.08           H  
ATOM   2059  HD3 LYS A 129      23.012  -8.475   8.455  1.00 55.08           H  
ATOM   2060  CE  LYS A 129      24.687  -9.757   8.036  1.00 55.08           C  
ATOM   2061  HE2 LYS A 129      25.543  -9.753   7.362  1.00 55.08           H  
ATOM   2062  HE3 LYS A 129      24.049 -10.598   7.764  1.00 55.08           H  
ATOM   2063  NZ  LYS A 129      25.139  -9.877   9.444  1.00 55.08           N  
ATOM   2064  HZ1 LYS A 129      24.346  -9.870  10.070  1.00 55.08           H  
ATOM   2065  HZ2 LYS A 129      25.736  -9.097   9.681  1.00 55.08           H  
ATOM   2066  HZ3 LYS A 129      25.660 -10.731   9.579  1.00 55.08           H  
ATOM   2067  N   ALA A 130      20.422  -5.344   3.696  1.00 58.56           N  
ATOM   2068  H   ALA A 130      20.898  -5.565   2.833  1.00 58.56           H  
ATOM   2069  CA  ALA A 130      19.264  -4.454   3.666  1.00 58.56           C  
ATOM   2070  HA  ALA A 130      19.508  -3.552   4.227  1.00 58.56           H  
ATOM   2071  C   ALA A 130      18.067  -5.143   4.343  1.00 58.56           C  
ATOM   2072  CB  ALA A 130      18.956  -4.033   2.224  1.00 58.56           C  
ATOM   2073  HB1 ALA A 130      18.765  -4.911   1.608  1.00 58.56           H  
ATOM   2074  HB2 ALA A 130      18.084  -3.379   2.211  1.00 58.56           H  
ATOM   2075  HB3 ALA A 130      19.801  -3.483   1.809  1.00 58.56           H  
ATOM   2076  O   ALA A 130      17.600  -6.196   3.884  1.00 58.56           O  
ATOM   2077  N   GLN A 131      17.579  -4.551   5.437  1.00 73.88           N  
ATOM   2078  H   GLN A 131      18.049  -3.729   5.789  1.00 73.88           H  
ATOM   2079  CA  GLN A 131      16.376  -5.004   6.129  1.00 73.88           C  
ATOM   2080  HA  GLN A 131      16.575  -5.979   6.574  1.00 73.88           H  
ATOM   2081  C   GLN A 131      15.234  -5.165   5.114  1.00 73.88           C  
ATOM   2082  CB  GLN A 131      16.006  -4.019   7.252  1.00 73.88           C  
ATOM   2083  HB2 GLN A 131      14.938  -4.092   7.455  1.00 73.88           H  
ATOM   2084  HB3 GLN A 131      16.237  -3.005   6.925  1.00 73.88           H  
ATOM   2085  O   GLN A 131      15.072  -4.380   4.178  1.00 73.88           O  
ATOM   2086  CG  GLN A 131      16.753  -4.283   8.565  1.00 73.88           C  
ATOM   2087  HG2 GLN A 131      17.828  -4.255   8.387  1.00 73.88           H  
ATOM   2088  HG3 GLN A 131      16.491  -5.276   8.931  1.00 73.88           H  
ATOM   2089  CD  GLN A 131      16.417  -3.254   9.646  1.00 73.88           C  
ATOM   2090  NE2 GLN A 131      16.710  -3.545  10.893  1.00 73.88           N  
ATOM   2091 HE21 GLN A 131      17.119  -4.438  11.128  1.00 73.88           H  
ATOM   2092 HE22 GLN A 131      16.500  -2.825  11.570  1.00 73.88           H  
ATOM   2093  OE1 GLN A 131      15.893  -2.180   9.405  1.00 73.88           O  
ATOM   2094  N   LYS A 132      14.456  -6.240   5.255  1.00 83.71           N  
ATOM   2095  H   LYS A 132      14.686  -6.877   6.005  1.00 83.71           H  
ATOM   2096  CA  LYS A 132      13.327  -6.541   4.353  1.00 83.71           C  
ATOM   2097  HA  LYS A 132      13.335  -5.834   3.523  1.00 83.71           H  
ATOM   2098  C   LYS A 132      11.970  -6.352   5.021  1.00 83.71           C  
ATOM   2099  CB  LYS A 132      13.476  -7.949   3.768  1.00 83.71           C  
ATOM   2100  HB2 LYS A 132      12.625  -8.130   3.111  1.00 83.71           H  
ATOM   2101  HB3 LYS A 132      13.455  -8.682   4.575  1.00 83.71           H  
ATOM   2102  O   LYS A 132      10.938  -6.427   4.349  1.00 83.71           O  
ATOM   2103  CG  LYS A 132      14.754  -8.138   2.941  1.00 83.71           C  
ATOM   2104  HG2 LYS A 132      15.619  -8.152   3.604  1.00 83.71           H  
ATOM   2105  HG3 LYS A 132      14.860  -7.313   2.237  1.00 83.71           H  
ATOM   2106  CD  LYS A 132      14.678  -9.463   2.172  1.00 83.71           C  
ATOM   2107  HD2 LYS A 132      14.570 -10.281   2.884  1.00 83.71           H  
ATOM   2108  HD3 LYS A 132      13.808  -9.441   1.515  1.00 83.71           H  
ATOM   2109  CE  LYS A 132      15.941  -9.671   1.331  1.00 83.71           C  
ATOM   2110  HE2 LYS A 132      16.058  -8.821   0.659  1.00 83.71           H  
ATOM   2111  HE3 LYS A 132      16.803  -9.678   1.999  1.00 83.71           H  
ATOM   2112  NZ  LYS A 132      15.879 -10.937   0.555  1.00 83.71           N  
ATOM   2113  HZ1 LYS A 132      15.072 -10.958  -0.053  1.00 83.71           H  
ATOM   2114  HZ2 LYS A 132      15.828 -11.729   1.181  1.00 83.71           H  
ATOM   2115  HZ3 LYS A 132      16.709 -11.044  -0.010  1.00 83.71           H  
ATOM   2116  N   ILE A 133      11.971  -6.131   6.327  1.00 88.34           N  
ATOM   2117  H   ILE A 133      12.859  -5.983   6.786  1.00 88.34           H  
ATOM   2118  CA  ILE A 133      10.790  -5.960   7.158  1.00 88.34           C  
ATOM   2119  HA  ILE A 133       9.904  -5.836   6.535  1.00 88.34           H  
ATOM   2120  C   ILE A 133      11.022  -4.689   7.960  1.00 88.34           C  
ATOM   2121  CB  ILE A 133      10.584  -7.174   8.089  1.00 88.34           C  
ATOM   2122  HB  ILE A 133      11.398  -7.186   8.813  1.00 88.34           H  
ATOM   2123  O   ILE A 133      12.053  -4.558   8.612  1.00 88.34           O  
ATOM   2124  CG1 ILE A 133      10.610  -8.520   7.326  1.00 88.34           C  
ATOM   2125 HG12 ILE A 133      11.545  -8.614   6.774  1.00 88.34           H  
ATOM   2126 HG13 ILE A 133       9.789  -8.553   6.610  1.00 88.34           H  
ATOM   2127  CG2 ILE A 133       9.254  -7.027   8.849  1.00 88.34           C  
ATOM   2128 HG21 ILE A 133       8.418  -7.354   8.230  1.00 88.34           H  
ATOM   2129 HG22 ILE A 133       9.292  -7.638   9.751  1.00 88.34           H  
ATOM   2130 HG23 ILE A 133       9.070  -5.996   9.153  1.00 88.34           H  
ATOM   2131  CD1 ILE A 133      10.523  -9.740   8.249  1.00 88.34           C  
ATOM   2132 HD11 ILE A 133      10.589 -10.650   7.654  1.00 88.34           H  
ATOM   2133 HD12 ILE A 133      11.344  -9.724   8.966  1.00 88.34           H  
ATOM   2134 HD13 ILE A 133       9.575  -9.741   8.787  1.00 88.34           H  
ATOM   2135  N   PHE A 134      10.069  -3.768   7.907  1.00 85.16           N  
ATOM   2136  H   PHE A 134       9.264  -3.928   7.319  1.00 85.16           H  
ATOM   2137  CA  PHE A 134      10.122  -2.528   8.669  1.00 85.16           C  
ATOM   2138  HA  PHE A 134      10.927  -2.578   9.402  1.00 85.16           H  
ATOM   2139  C   PHE A 134       8.818  -2.357   9.400  1.00 85.16           C  
ATOM   2140  CB  PHE A 134      10.379  -1.316   7.774  1.00 85.16           C  
ATOM   2141  HB2 PHE A 134       9.559  -1.193   7.067  1.00 85.16           H  
ATOM   2142  HB3 PHE A 134      10.416  -0.419   8.391  1.00 85.16           H  
ATOM   2143  O   PHE A 134       7.752  -2.591   8.835  1.00 85.16           O  
ATOM   2144  CG  PHE A 134      11.666  -1.445   7.014  1.00 85.16           C  
ATOM   2145  CD1 PHE A 134      12.829  -0.831   7.505  1.00 85.16           C  
ATOM   2146  HD1 PHE A 134      12.803  -0.232   8.404  1.00 85.16           H  
ATOM   2147  CD2 PHE A 134      11.711  -2.258   5.869  1.00 85.16           C  
ATOM   2148  HD2 PHE A 134      10.813  -2.727   5.493  1.00 85.16           H  
ATOM   2149  CE1 PHE A 134      14.050  -1.032   6.854  1.00 85.16           C  
ATOM   2150  HE1 PHE A 134      14.950  -0.571   7.233  1.00 85.16           H  
ATOM   2151  CE2 PHE A 134      12.943  -2.518   5.267  1.00 85.16           C  
ATOM   2152  HE2 PHE A 134      12.993  -3.168   4.406  1.00 85.16           H  
ATOM   2153  CZ  PHE A 134      14.106  -1.896   5.753  1.00 85.16           C  
ATOM   2154  HZ  PHE A 134      15.060  -2.080   5.282  1.00 85.16           H  
ATOM   2155  N   TYR A 135       8.909  -1.918  10.641  1.00 83.57           N  
ATOM   2156  H   TYR A 135       9.818  -1.695  11.022  1.00 83.57           H  
ATOM   2157  CA  TYR A 135       7.761  -1.598  11.460  1.00 83.57           C  
ATOM   2158  HA  TYR A 135       6.840  -1.709  10.887  1.00 83.57           H  
ATOM   2159  C   TYR A 135       7.871  -0.144  11.897  1.00 83.57           C  
ATOM   2160  CB  TYR A 135       7.698  -2.580  12.628  1.00 83.57           C  
ATOM   2161  HB2 TYR A 135       7.418  -3.563  12.251  1.00 83.57           H  
ATOM   2162  HB3 TYR A 135       8.688  -2.665  13.076  1.00 83.57           H  
ATOM   2163  O   TYR A 135       8.943   0.316  12.287  1.00 83.57           O  
ATOM   2164  CG  TYR A 135       6.719  -2.173  13.702  1.00 83.57           C  
ATOM   2165  CD1 TYR A 135       7.203  -1.538  14.861  1.00 83.57           C  
ATOM   2166  HD1 TYR A 135       8.262  -1.360  14.979  1.00 83.57           H  
ATOM   2167  CD2 TYR A 135       5.341  -2.413  13.544  1.00 83.57           C  
ATOM   2168  HD2 TYR A 135       4.974  -2.921  12.664  1.00 83.57           H  
ATOM   2169  CE1 TYR A 135       6.314  -1.137  15.871  1.00 83.57           C  
ATOM   2170  HE1 TYR A 135       6.684  -0.660  16.767  1.00 83.57           H  
ATOM   2171  CE2 TYR A 135       4.457  -2.027  14.571  1.00 83.57           C  
ATOM   2172  HE2 TYR A 135       3.399  -2.243  14.556  1.00 83.57           H  
ATOM   2173  OH  TYR A 135       4.061  -1.011  16.675  1.00 83.57           O  
ATOM   2174  HH  TYR A 135       4.457  -0.610  17.451  1.00 83.57           H  
ATOM   2175  CZ  TYR A 135       4.939  -1.380  15.718  1.00 83.57           C  
ATOM   2176  N   THR A 136       6.760   0.578  11.817  1.00 78.08           N  
ATOM   2177  H   THR A 136       5.923   0.139  11.460  1.00 78.08           H  
ATOM   2178  CA  THR A 136       6.636   1.919  12.378  1.00 78.08           C  
ATOM   2179  HA  THR A 136       7.490   2.088  13.033  1.00 78.08           H  
ATOM   2180  C   THR A 136       5.351   2.003  13.198  1.00 78.08           C  
ATOM   2181  CB  THR A 136       6.717   3.011  11.299  1.00 78.08           C  
ATOM   2182  HB  THR A 136       7.718   2.979  10.869  1.00 78.08           H  
ATOM   2183  O   THR A 136       4.286   1.648  12.683  1.00 78.08           O  
ATOM   2184  CG2 THR A 136       5.711   2.892  10.153  1.00 78.08           C  
ATOM   2185 HG21 THR A 136       4.693   2.992  10.529  1.00 78.08           H  
ATOM   2186 HG22 THR A 136       5.820   1.926   9.659  1.00 78.08           H  
ATOM   2187 HG23 THR A 136       5.901   3.681   9.425  1.00 78.08           H  
ATOM   2188  OG1 THR A 136       6.528   4.278  11.885  1.00 78.08           O  
ATOM   2189  HG1 THR A 136       5.708   4.646  11.546  1.00 78.08           H  
ATOM   2190  N   PRO A 137       5.411   2.477  14.454  1.00 72.55           N  
ATOM   2191  CA  PRO A 137       4.209   2.808  15.216  1.00 72.55           C  
ATOM   2192  HA  PRO A 137       3.470   2.010  15.148  1.00 72.55           H  
ATOM   2193  C   PRO A 137       3.573   4.115  14.713  1.00 72.55           C  
ATOM   2194  CB  PRO A 137       4.695   2.925  16.661  1.00 72.55           C  
ATOM   2195  HB2 PRO A 137       4.703   1.936  17.119  1.00 72.55           H  
ATOM   2196  HB3 PRO A 137       4.079   3.606  17.248  1.00 72.55           H  
ATOM   2197  O   PRO A 137       2.379   4.340  14.887  1.00 72.55           O  
ATOM   2198  CG  PRO A 137       6.130   3.434  16.518  1.00 72.55           C  
ATOM   2199  HG2 PRO A 137       6.124   4.518  16.403  1.00 72.55           H  
ATOM   2200  HG3 PRO A 137       6.747   3.145  17.368  1.00 72.55           H  
ATOM   2201  CD  PRO A 137       6.613   2.785  15.222  1.00 72.55           C  
ATOM   2202  HD2 PRO A 137       7.145   1.861  15.449  1.00 72.55           H  
ATOM   2203  HD3 PRO A 137       7.264   3.476  14.687  1.00 72.55           H  
ATOM   2204  N   ASP A 138       4.359   4.973  14.052  1.00 64.13           N  
ATOM   2205  H   ASP A 138       5.326   4.724  13.901  1.00 64.13           H  
ATOM   2206  CA  ASP A 138       3.876   6.208  13.449  1.00 64.13           C  
ATOM   2207  HA  ASP A 138       3.046   6.592  14.042  1.00 64.13           H  
ATOM   2208  C   ASP A 138       3.367   5.908  12.041  1.00 64.13           C  
ATOM   2209  CB  ASP A 138       4.978   7.277  13.471  1.00 64.13           C  
ATOM   2210  HB2 ASP A 138       5.348   7.374  14.492  1.00 64.13           H  
ATOM   2211  HB3 ASP A 138       5.808   6.964  12.839  1.00 64.13           H  
ATOM   2212  O   ASP A 138       4.143   5.637  11.118  1.00 64.13           O  
ATOM   2213  CG  ASP A 138       4.483   8.652  13.009  1.00 64.13           C  
ATOM   2214  OD1 ASP A 138       3.270   8.802  12.753  1.00 64.13           O  
ATOM   2215  OD2 ASP A 138       5.353   9.540  12.843  1.00 64.13           O  
ATOM   2216  N   PHE A 139       2.049   5.901  11.885  1.00 59.71           N  
ATOM   2217  H   PHE A 139       1.471   6.095  12.690  1.00 59.71           H  
ATOM   2218  CA  PHE A 139       1.418   5.757  10.591  1.00 59.71           C  
ATOM   2219  HA  PHE A 139       2.115   6.126   9.838  1.00 59.71           H  
ATOM   2220  C   PHE A 139       0.125   6.571  10.539  1.00 59.71           C  
ATOM   2221  CB  PHE A 139       1.152   4.279  10.308  1.00 59.71           C  
ATOM   2222  HB2 PHE A 139       2.104   3.752  10.240  1.00 59.71           H  
ATOM   2223  HB3 PHE A 139       0.593   3.848  11.139  1.00 59.71           H  
ATOM   2224  O   PHE A 139      -0.703   6.463  11.449  1.00 59.71           O  
ATOM   2225  CG  PHE A 139       0.383   4.079   9.027  1.00 59.71           C  
ATOM   2226  CD1 PHE A 139      -0.984   3.768   9.070  1.00 59.71           C  
ATOM   2227  HD1 PHE A 139      -1.475   3.639  10.024  1.00 59.71           H  
ATOM   2228  CD2 PHE A 139       1.023   4.263   7.793  1.00 59.71           C  
ATOM   2229  HD2 PHE A 139       2.069   4.529   7.757  1.00 59.71           H  
ATOM   2230  CE1 PHE A 139      -1.702   3.626   7.876  1.00 59.71           C  
ATOM   2231  HE1 PHE A 139      -2.752   3.373   7.899  1.00 59.71           H  
ATOM   2232  CE2 PHE A 139       0.312   4.070   6.604  1.00 59.71           C  
ATOM   2233  HE2 PHE A 139       0.820   4.108   5.652  1.00 59.71           H  
ATOM   2234  CZ  PHE A 139      -1.040   3.749   6.648  1.00 59.71           C  
ATOM   2235  HZ  PHE A 139      -1.555   3.543   5.721  1.00 59.71           H  
ATOM   2236  N   PRO A 140      -0.121   7.333   9.458  1.00 54.72           N  
ATOM   2237  CA  PRO A 140      -1.416   7.955   9.237  1.00 54.72           C  
ATOM   2238  HA  PRO A 140      -1.702   8.526  10.120  1.00 54.72           H  
ATOM   2239  C   PRO A 140      -2.489   6.884   8.973  1.00 54.72           C  
ATOM   2240  CB  PRO A 140      -1.195   8.923   8.076  1.00 54.72           C  
ATOM   2241  HB2 PRO A 140      -2.089   8.990   7.456  1.00 54.72           H  
ATOM   2242  HB3 PRO A 140      -0.924   9.904   8.467  1.00 54.72           H  
ATOM   2243  O   PRO A 140      -2.804   6.545   7.832  1.00 54.72           O  
ATOM   2244  CG  PRO A 140      -0.012   8.341   7.305  1.00 54.72           C  
ATOM   2245  HG2 PRO A 140       0.548   9.114   6.778  1.00 54.72           H  
ATOM   2246  HG3 PRO A 140      -0.366   7.579   6.611  1.00 54.72           H  
ATOM   2247  CD  PRO A 140       0.818   7.687   8.401  1.00 54.72           C  
ATOM   2248  HD2 PRO A 140       1.336   6.819   7.993  1.00 54.72           H  
ATOM   2249  HD3 PRO A 140       1.542   8.403   8.791  1.00 54.72           H  
ATOM   2250  N   ALA A 141      -3.070   6.351  10.052  1.00 54.23           N  
ATOM   2251  H   ALA A 141      -2.643   6.588  10.936  1.00 54.23           H  
ATOM   2252  CA  ALA A 141      -4.014   5.236  10.065  1.00 54.23           C  
ATOM   2253  HA  ALA A 141      -3.638   4.466   9.391  1.00 54.23           H  
ATOM   2254  C   ALA A 141      -5.408   5.611   9.536  1.00 54.23           C  
ATOM   2255  CB  ALA A 141      -4.027   4.616  11.469  1.00 54.23           C  
ATOM   2256  HB1 ALA A 141      -4.419   5.333  12.190  1.00 54.23           H  
ATOM   2257  HB2 ALA A 141      -4.654   3.724  11.474  1.00 54.23           H  
ATOM   2258  HB3 ALA A 141      -3.016   4.337  11.764  1.00 54.23           H  
ATOM   2259  O   ALA A 141      -6.409   5.542  10.248  1.00 54.23           O  
ATOM   2260  N   ARG A 142      -5.499   6.002   8.260  1.00 58.56           N  
ATOM   2261  H   ARG A 142      -4.636   6.078   7.740  1.00 58.56           H  
ATOM   2262  CA  ARG A 142      -6.779   6.259   7.588  1.00 58.56           C  
ATOM   2263  HA  ARG A 142      -7.545   6.474   8.333  1.00 58.56           H  
ATOM   2264  C   ARG A 142      -7.252   5.034   6.832  1.00 58.56           C  
ATOM   2265  CB  ARG A 142      -6.692   7.479   6.679  1.00 58.56           C  
ATOM   2266  HB2 ARG A 142      -5.853   7.380   5.990  1.00 58.56           H  
ATOM   2267  HB3 ARG A 142      -7.619   7.546   6.111  1.00 58.56           H  
ATOM   2268  O   ARG A 142      -6.775   4.754   5.728  1.00 58.56           O  
ATOM   2269  CG  ARG A 142      -6.532   8.737   7.526  1.00 58.56           C  
ATOM   2270  HG2 ARG A 142      -5.528   8.774   7.949  1.00 58.56           H  
ATOM   2271  HG3 ARG A 142      -7.264   8.732   8.333  1.00 58.56           H  
ATOM   2272  CD  ARG A 142      -6.775   9.956   6.650  1.00 58.56           C  
ATOM   2273  HD2 ARG A 142      -6.025   9.990   5.859  1.00 58.56           H  
ATOM   2274  HD3 ARG A 142      -7.765   9.870   6.202  1.00 58.56           H  
ATOM   2275  NE  ARG A 142      -6.671  11.152   7.478  1.00 58.56           N  
ATOM   2276  HE  ARG A 142      -5.909  11.176   8.141  1.00 58.56           H  
ATOM   2277  NH1 ARG A 142      -8.491  12.311   6.681  1.00 58.56           N  
ATOM   2278 HH11 ARG A 142      -9.159  13.056   6.820  1.00 58.56           H  
ATOM   2279 HH12 ARG A 142      -8.534  11.678   5.895  1.00 58.56           H  
ATOM   2280  NH2 ARG A 142      -7.501  12.900   8.588  1.00 58.56           N  
ATOM   2281 HH21 ARG A 142      -8.033  13.758   8.596  1.00 58.56           H  
ATOM   2282 HH22 ARG A 142      -6.721  12.813   9.224  1.00 58.56           H  
ATOM   2283  CZ  ARG A 142      -7.551  12.117   7.563  1.00 58.56           C  
ATOM   2284  N   ARG A 143      -8.235   4.338   7.413  1.00 64.30           N  
ATOM   2285  H   ARG A 143      -8.576   4.685   8.298  1.00 64.30           H  
ATOM   2286  CA  ARG A 143      -8.911   3.187   6.788  1.00 64.30           C  
ATOM   2287  HA  ARG A 143      -8.205   2.362   6.698  1.00 64.30           H  
ATOM   2288  C   ARG A 143      -9.384   3.520   5.382  1.00 64.30           C  
ATOM   2289  CB  ARG A 143     -10.114   2.753   7.643  1.00 64.30           C  
ATOM   2290  HB2 ARG A 143     -10.913   3.490   7.564  1.00 64.30           H  
ATOM   2291  HB3 ARG A 143      -9.800   2.743   8.687  1.00 64.30           H  
ATOM   2292  O   ARG A 143      -9.246   2.706   4.481  1.00 64.30           O  
ATOM   2293  CG  ARG A 143     -10.659   1.367   7.215  1.00 64.30           C  
ATOM   2294  HG2 ARG A 143      -9.838   0.705   6.940  1.00 64.30           H  
ATOM   2295  HG3 ARG A 143     -11.240   1.509   6.304  1.00 64.30           H  
ATOM   2296  CD  ARG A 143     -11.570   0.667   8.250  1.00 64.30           C  
ATOM   2297  HD2 ARG A 143     -12.534   0.478   7.777  1.00 64.30           H  
ATOM   2298  HD3 ARG A 143     -11.745   1.326   9.101  1.00 64.30           H  
ATOM   2299  NE  ARG A 143     -11.010  -0.629   8.690  1.00 64.30           N  
ATOM   2300  HE  ARG A 143     -10.374  -1.086   8.052  1.00 64.30           H  
ATOM   2301  NH1 ARG A 143     -12.067  -0.971  10.733  1.00 64.30           N  
ATOM   2302 HH11 ARG A 143     -12.056  -1.537  11.570  1.00 64.30           H  
ATOM   2303 HH12 ARG A 143     -12.787  -0.288  10.545  1.00 64.30           H  
ATOM   2304  NH2 ARG A 143     -10.408  -2.284  10.051  1.00 64.30           N  
ATOM   2305 HH21 ARG A 143      -9.718  -2.561   9.367  1.00 64.30           H  
ATOM   2306 HH22 ARG A 143     -10.407  -2.766  10.938  1.00 64.30           H  
ATOM   2307  CZ  ARG A 143     -11.189  -1.283   9.823  1.00 64.30           C  
ATOM   2308  N   GLU A 144      -9.885   4.734   5.187  1.00 68.69           N  
ATOM   2309  H   GLU A 144      -9.936   5.365   5.974  1.00 68.69           H  
ATOM   2310  CA  GLU A 144     -10.441   5.194   3.920  1.00 68.69           C  
ATOM   2311  HA  GLU A 144     -11.223   4.503   3.605  1.00 68.69           H  
ATOM   2312  C   GLU A 144      -9.390   5.231   2.809  1.00 68.69           C  
ATOM   2313  CB  GLU A 144     -11.056   6.596   4.078  1.00 68.69           C  
ATOM   2314  HB2 GLU A 144     -11.515   6.855   3.124  1.00 68.69           H  
ATOM   2315  HB3 GLU A 144     -10.273   7.330   4.263  1.00 68.69           H  
ATOM   2316  O   GLU A 144      -9.705   4.902   1.669  1.00 68.69           O  
ATOM   2317  CG  GLU A 144     -12.147   6.709   5.158  1.00 68.69           C  
ATOM   2318  HG2 GLU A 144     -12.763   7.573   4.910  1.00 68.69           H  
ATOM   2319  HG3 GLU A 144     -12.785   5.827   5.110  1.00 68.69           H  
ATOM   2320  CD  GLU A 144     -11.622   6.900   6.594  1.00 68.69           C  
ATOM   2321  OE1 GLU A 144     -12.476   7.033   7.492  1.00 68.69           O  
ATOM   2322  OE2 GLU A 144     -10.380   6.916   6.794  1.00 68.69           O  
ATOM   2323  N   VAL A 145      -8.141   5.593   3.125  1.00 71.72           N  
ATOM   2324  H   VAL A 145      -7.915   5.746   4.098  1.00 71.72           H  
ATOM   2325  CA  VAL A 145      -7.056   5.615   2.131  1.00 71.72           C  
ATOM   2326  HA  VAL A 145      -7.428   6.089   1.223  1.00 71.72           H  
ATOM   2327  C   VAL A 145      -6.659   4.187   1.756  1.00 71.72           C  
ATOM   2328  CB  VAL A 145      -5.838   6.422   2.620  1.00 71.72           C  
ATOM   2329  HB  VAL A 145      -5.417   5.942   3.503  1.00 71.72           H  
ATOM   2330  O   VAL A 145      -6.492   3.891   0.574  1.00 71.72           O  
ATOM   2331  CG1 VAL A 145      -4.765   6.505   1.527  1.00 71.72           C  
ATOM   2332 HG11 VAL A 145      -5.190   6.928   0.617  1.00 71.72           H  
ATOM   2333 HG12 VAL A 145      -4.374   5.514   1.298  1.00 71.72           H  
ATOM   2334 HG13 VAL A 145      -3.935   7.131   1.856  1.00 71.72           H  
ATOM   2335  CG2 VAL A 145      -6.222   7.865   2.978  1.00 71.72           C  
ATOM   2336 HG21 VAL A 145      -6.971   7.873   3.770  1.00 71.72           H  
ATOM   2337 HG22 VAL A 145      -6.627   8.369   2.100  1.00 71.72           H  
ATOM   2338 HG23 VAL A 145      -5.341   8.403   3.327  1.00 71.72           H  
ATOM   2339  N   PHE A 146      -6.579   3.288   2.742  1.00 73.97           N  
ATOM   2340  H   PHE A 146      -6.757   3.594   3.688  1.00 73.97           H  
ATOM   2341  CA  PHE A 146      -6.334   1.864   2.507  1.00 73.97           C  
ATOM   2342  HA  PHE A 146      -5.387   1.749   1.982  1.00 73.97           H  
ATOM   2343  C   PHE A 146      -7.407   1.233   1.622  1.00 73.97           C  
ATOM   2344  CB  PHE A 146      -6.254   1.117   3.844  1.00 73.97           C  
ATOM   2345  HB2 PHE A 146      -6.765   0.158   3.758  1.00 73.97           H  
ATOM   2346  HB3 PHE A 146      -6.768   1.675   4.626  1.00 73.97           H  
ATOM   2347  O   PHE A 146      -7.078   0.619   0.611  1.00 73.97           O  
ATOM   2348  CG  PHE A 146      -4.838   0.834   4.269  1.00 73.97           C  
ATOM   2349  CD1 PHE A 146      -4.166  -0.286   3.746  1.00 73.97           C  
ATOM   2350  HD1 PHE A 146      -4.679  -0.932   3.049  1.00 73.97           H  
ATOM   2351  CD2 PHE A 146      -4.209   1.642   5.225  1.00 73.97           C  
ATOM   2352  HD2 PHE A 146      -4.730   2.475   5.675  1.00 73.97           H  
ATOM   2353  CE1 PHE A 146      -2.849  -0.579   4.141  1.00 73.97           C  
ATOM   2354  HE1 PHE A 146      -2.337  -1.451   3.762  1.00 73.97           H  
ATOM   2355  CE2 PHE A 146      -2.921   1.295   5.654  1.00 73.97           C  
ATOM   2356  HE2 PHE A 146      -2.481   1.788   6.509  1.00 73.97           H  
ATOM   2357  CZ  PHE A 146      -2.214   0.232   5.086  1.00 73.97           C  
ATOM   2358  HZ  PHE A 146      -1.219  -0.009   5.432  1.00 73.97           H  
ATOM   2359  N   GLU A 147      -8.682   1.413   1.966  1.00 72.06           N  
ATOM   2360  H   GLU A 147      -8.888   1.894   2.830  1.00 72.06           H  
ATOM   2361  CA  GLU A 147      -9.799   0.856   1.201  1.00 72.06           C  
ATOM   2362  HA  GLU A 147      -9.649  -0.216   1.074  1.00 72.06           H  
ATOM   2363  C   GLU A 147      -9.874   1.447  -0.209  1.00 72.06           C  
ATOM   2364  CB  GLU A 147     -11.119   1.094   1.955  1.00 72.06           C  
ATOM   2365  HB2 GLU A 147     -11.188   2.143   2.243  1.00 72.06           H  
ATOM   2366  HB3 GLU A 147     -11.952   0.882   1.284  1.00 72.06           H  
ATOM   2367  O   GLU A 147     -10.102   0.719  -1.180  1.00 72.06           O  
ATOM   2368  CG  GLU A 147     -11.270   0.214   3.208  1.00 72.06           C  
ATOM   2369  HG2 GLU A 147     -12.242   0.414   3.657  1.00 72.06           H  
ATOM   2370  HG3 GLU A 147     -10.508   0.496   3.935  1.00 72.06           H  
ATOM   2371  CD  GLU A 147     -11.150  -1.291   2.905  1.00 72.06           C  
ATOM   2372  OE1 GLU A 147     -10.642  -2.028   3.776  1.00 72.06           O  
ATOM   2373  OE2 GLU A 147     -11.502  -1.712   1.780  1.00 72.06           O  
ATOM   2374  N   HIS A 148      -9.605   2.749  -0.355  1.00 74.65           N  
ATOM   2375  H   HIS A 148      -9.440   3.313   0.467  1.00 74.65           H  
ATOM   2376  CA  HIS A 148      -9.556   3.388  -1.665  1.00 74.65           C  
ATOM   2377  HA  HIS A 148     -10.503   3.195  -2.168  1.00 74.65           H  
ATOM   2378  C   HIS A 148      -8.449   2.795  -2.544  1.00 74.65           C  
ATOM   2379  CB  HIS A 148      -9.397   4.905  -1.506  1.00 74.65           C  
ATOM   2380  HB2 HIS A 148      -8.429   5.132  -1.059  1.00 74.65           H  
ATOM   2381  HB3 HIS A 148     -10.178   5.276  -0.843  1.00 74.65           H  
ATOM   2382  O   HIS A 148      -8.714   2.400  -3.679  1.00 74.65           O  
ATOM   2383  CG  HIS A 148      -9.532   5.630  -2.819  1.00 74.65           C  
ATOM   2384  CD2 HIS A 148      -8.590   6.408  -3.437  1.00 74.65           C  
ATOM   2385  HD2 HIS A 148      -7.603   6.632  -3.059  1.00 74.65           H  
ATOM   2386  ND1 HIS A 148     -10.635   5.596  -3.642  1.00 74.65           N  
ATOM   2387  HD1 HIS A 148     -11.467   5.042  -3.500  1.00 74.65           H  
ATOM   2388  CE1 HIS A 148     -10.360   6.323  -4.737  1.00 74.65           C  
ATOM   2389  HE1 HIS A 148     -11.010   6.432  -5.592  1.00 74.65           H  
ATOM   2390  NE2 HIS A 148      -9.132   6.855  -4.648  1.00 74.65           N  
ATOM   2391  N   LEU A 149      -7.229   2.654  -2.016  1.00 81.79           N  
ATOM   2392  H   LEU A 149      -7.069   2.974  -1.072  1.00 81.79           H  
ATOM   2393  CA  LEU A 149      -6.112   2.064  -2.757  1.00 81.79           C  
ATOM   2394  HA  LEU A 149      -6.029   2.558  -3.725  1.00 81.79           H  
ATOM   2395  C   LEU A 149      -6.324   0.580  -3.050  1.00 81.79           C  
ATOM   2396  CB  LEU A 149      -4.811   2.262  -1.975  1.00 81.79           C  
ATOM   2397  HB2 LEU A 149      -4.046   1.618  -2.410  1.00 81.79           H  
ATOM   2398  HB3 LEU A 149      -4.969   1.942  -0.945  1.00 81.79           H  
ATOM   2399  O   LEU A 149      -6.053   0.131  -4.159  1.00 81.79           O  
ATOM   2400  CG  LEU A 149      -4.282   3.703  -1.994  1.00 81.79           C  
ATOM   2401  HG  LEU A 149      -5.030   4.392  -1.603  1.00 81.79           H  
ATOM   2402  CD1 LEU A 149      -3.049   3.755  -1.107  1.00 81.79           C  
ATOM   2403 HD11 LEU A 149      -3.320   3.335  -0.138  1.00 81.79           H  
ATOM   2404 HD12 LEU A 149      -2.244   3.164  -1.545  1.00 81.79           H  
ATOM   2405 HD13 LEU A 149      -2.718   4.785  -0.975  1.00 81.79           H  
ATOM   2406  CD2 LEU A 149      -3.870   4.147  -3.400  1.00 81.79           C  
ATOM   2407 HD21 LEU A 149      -3.262   3.375  -3.871  1.00 81.79           H  
ATOM   2408 HD22 LEU A 149      -3.288   5.067  -3.345  1.00 81.79           H  
ATOM   2409 HD23 LEU A 149      -4.757   4.335  -4.005  1.00 81.79           H  
ATOM   2410  N   LYS A 150      -6.861  -0.184  -2.098  1.00 76.45           N  
ATOM   2411  H   LYS A 150      -7.039   0.237  -1.198  1.00 76.45           H  
ATOM   2412  CA  LYS A 150      -7.180  -1.604  -2.283  1.00 76.45           C  
ATOM   2413  HA  LYS A 150      -6.275  -2.136  -2.579  1.00 76.45           H  
ATOM   2414  C   LYS A 150      -8.210  -1.794  -3.394  1.00 76.45           C  
ATOM   2415  CB  LYS A 150      -7.672  -2.139  -0.937  1.00 76.45           C  
ATOM   2416  HB2 LYS A 150      -8.637  -1.690  -0.701  1.00 76.45           H  
ATOM   2417  HB3 LYS A 150      -6.961  -1.838  -0.168  1.00 76.45           H  
ATOM   2418  O   LYS A 150      -8.062  -2.668  -4.250  1.00 76.45           O  
ATOM   2419  CG  LYS A 150      -7.787  -3.664  -0.883  1.00 76.45           C  
ATOM   2420  HG2 LYS A 150      -8.499  -4.016  -1.629  1.00 76.45           H  
ATOM   2421  HG3 LYS A 150      -6.811  -4.115  -1.063  1.00 76.45           H  
ATOM   2422  CD  LYS A 150      -8.282  -4.030   0.519  1.00 76.45           C  
ATOM   2423  HD2 LYS A 150      -9.258  -3.570   0.675  1.00 76.45           H  
ATOM   2424  HD3 LYS A 150      -7.593  -3.625   1.260  1.00 76.45           H  
ATOM   2425  CE  LYS A 150      -8.395  -5.537   0.720  1.00 76.45           C  
ATOM   2426  HE2 LYS A 150      -9.002  -5.953  -0.084  1.00 76.45           H  
ATOM   2427  HE3 LYS A 150      -7.397  -5.973   0.675  1.00 76.45           H  
ATOM   2428  NZ  LYS A 150      -9.031  -5.806   2.033  1.00 76.45           N  
ATOM   2429  HZ1 LYS A 150      -9.933  -5.353   2.076  1.00 76.45           H  
ATOM   2430  HZ2 LYS A 150      -8.497  -5.386   2.781  1.00 76.45           H  
ATOM   2431  HZ3 LYS A 150      -9.150  -6.794   2.204  1.00 76.45           H  
ATOM   2432  N   THR A 151      -9.216  -0.924  -3.440  1.00 72.36           N  
ATOM   2433  H   THR A 151      -9.295  -0.255  -2.688  1.00 72.36           H  
ATOM   2434  CA  THR A 151     -10.195  -0.879  -4.531  1.00 72.36           C  
ATOM   2435  HA  THR A 151     -10.647  -1.864  -4.646  1.00 72.36           H  
ATOM   2436  C   THR A 151      -9.526  -0.505  -5.856  1.00 72.36           C  
ATOM   2437  CB  THR A 151     -11.323   0.102  -4.199  1.00 72.36           C  
ATOM   2438  HB  THR A 151     -10.933   1.118  -4.137  1.00 72.36           H  
ATOM   2439  O   THR A 151      -9.726  -1.180  -6.863  1.00 72.36           O  
ATOM   2440  CG2 THR A 151     -12.437   0.050  -5.237  1.00 72.36           C  
ATOM   2441 HG21 THR A 151     -13.209   0.763  -4.947  1.00 72.36           H  
ATOM   2442 HG22 THR A 151     -12.857  -0.954  -5.286  1.00 72.36           H  
ATOM   2443 HG23 THR A 151     -12.047   0.335  -6.215  1.00 72.36           H  
ATOM   2444  OG1 THR A 151     -11.930  -0.240  -2.977  1.00 72.36           O  
ATOM   2445  HG1 THR A 151     -11.349   0.028  -2.261  1.00 72.36           H  
ATOM   2446  N   ALA A 152      -8.666   0.515  -5.862  1.00 74.86           N  
ATOM   2447  H   ALA A 152      -8.541   1.057  -5.019  1.00 74.86           H  
ATOM   2448  CA  ALA A 152      -7.955   0.950  -7.061  1.00 74.86           C  
ATOM   2449  HA  ALA A 152      -8.688   1.153  -7.841  1.00 74.86           H  
ATOM   2450  C   ALA A 152      -6.982  -0.113  -7.613  1.00 74.86           C  
ATOM   2451  CB  ALA A 152      -7.231   2.259  -6.735  1.00 74.86           C  
ATOM   2452  HB1 ALA A 152      -6.785   2.651  -7.649  1.00 74.86           H  
ATOM   2453  HB2 ALA A 152      -7.938   2.993  -6.348  1.00 74.86           H  
ATOM   2454  HB3 ALA A 152      -6.446   2.087  -5.997  1.00 74.86           H  
ATOM   2455  O   ALA A 152      -6.828  -0.228  -8.826  1.00 74.86           O  
ATOM   2456  N   PHE A 153      -6.338  -0.907  -6.751  1.00 75.62           N  
ATOM   2457  H   PHE A 153      -6.419  -0.694  -5.767  1.00 75.62           H  
ATOM   2458  CA  PHE A 153      -5.397  -1.963  -7.152  1.00 75.62           C  
ATOM   2459  HA  PHE A 153      -4.851  -1.645  -8.041  1.00 75.62           H  
ATOM   2460  C   PHE A 153      -6.083  -3.268  -7.540  1.00 75.62           C  
ATOM   2461  CB  PHE A 153      -4.390  -2.226  -6.024  1.00 75.62           C  
ATOM   2462  HB2 PHE A 153      -3.738  -3.045  -6.328  1.00 75.62           H  
ATOM   2463  HB3 PHE A 153      -4.939  -2.554  -5.142  1.00 75.62           H  
ATOM   2464  O   PHE A 153      -5.593  -3.980  -8.413  1.00 75.62           O  
ATOM   2465  CG  PHE A 153      -3.503  -1.063  -5.629  1.00 75.62           C  
ATOM   2466  CD1 PHE A 153      -3.337   0.059  -6.463  1.00 75.62           C  
ATOM   2467  HD1 PHE A 153      -3.841   0.132  -7.416  1.00 75.62           H  
ATOM   2468  CD2 PHE A 153      -2.827  -1.114  -4.398  1.00 75.62           C  
ATOM   2469  HD2 PHE A 153      -2.931  -1.982  -3.764  1.00 75.62           H  
ATOM   2470  CE1 PHE A 153      -2.531   1.125  -6.048  1.00 75.62           C  
ATOM   2471  HE1 PHE A 153      -2.423   1.986  -6.691  1.00 75.62           H  
ATOM   2472  CE2 PHE A 153      -2.025  -0.039  -3.984  1.00 75.62           C  
ATOM   2473  HE2 PHE A 153      -1.528  -0.080  -3.026  1.00 75.62           H  
ATOM   2474  CZ  PHE A 153      -1.886   1.088  -4.805  1.00 75.62           C  
ATOM   2475  HZ  PHE A 153      -1.298   1.932  -4.474  1.00 75.62           H  
ATOM   2476  N   SER A 154      -7.221  -3.579  -6.921  1.00 62.74           N  
ATOM   2477  H   SER A 154      -7.549  -2.979  -6.178  1.00 62.74           H  
ATOM   2478  CA  SER A 154      -8.040  -4.730  -7.319  1.00 62.74           C  
ATOM   2479  HA  SER A 154      -7.384  -5.589  -7.457  1.00 62.74           H  
ATOM   2480  C   SER A 154      -8.753  -4.500  -8.652  1.00 62.74           C  
ATOM   2481  CB  SER A 154      -9.047  -5.089  -6.227  1.00 62.74           C  
ATOM   2482  HB2 SER A 154      -8.510  -5.418  -5.337  1.00 62.74           H  
ATOM   2483  HB3 SER A 154      -9.676  -5.908  -6.576  1.00 62.74           H  
ATOM   2484  O   SER A 154      -9.033  -5.458  -9.377  1.00 62.74           O  
ATOM   2485  OG  SER A 154      -9.858  -3.988  -5.892  1.00 62.74           O  
ATOM   2486  HG  SER A 154      -9.338  -3.422  -5.318  1.00 62.74           H  
ATOM   2487  N   CYS A 155      -9.002  -3.239  -9.018  1.00 53.97           N  
ATOM   2488  H   CYS A 155      -8.818  -2.502  -8.351  1.00 53.97           H  
ATOM   2489  CA  CYS A 155      -9.477  -2.868 -10.341  1.00 53.97           C  
ATOM   2490  HA  CYS A 155     -10.254  -3.578 -10.624  1.00 53.97           H  
ATOM   2491  C   CYS A 155      -8.336  -3.010 -11.363  1.00 53.97           C  
ATOM   2492  CB  CYS A 155     -10.109  -1.466 -10.289  1.00 53.97           C  
ATOM   2493  HB2 CYS A 155     -10.317  -1.188  -9.255  1.00 53.97           H  
ATOM   2494  HB3 CYS A 155      -9.426  -0.723 -10.701  1.00 53.97           H  
ATOM   2495  O   CYS A 155      -7.622  -2.067 -11.694  1.00 53.97           O  
ATOM   2496  SG  CYS A 155     -11.680  -1.470 -11.205  1.00 53.97           S  
ATOM   2497  HG  CYS A 155     -12.312  -2.320 -10.391  1.00 53.97           H  
ATOM   2498  N   THR A 156      -8.142  -4.219 -11.882  1.00 48.00           N  
ATOM   2499  H   THR A 156      -8.659  -4.997 -11.500  1.00 48.00           H  
ATOM   2500  CA  THR A 156      -7.267  -4.441 -13.036  1.00 48.00           C  
ATOM   2501  HA  THR A 156      -6.265  -4.073 -12.815  1.00 48.00           H  
ATOM   2502  C   THR A 156      -7.830  -3.688 -14.243  1.00 48.00           C  
ATOM   2503  CB  THR A 156      -7.187  -5.930 -13.380  1.00 48.00           C  
ATOM   2504  HB  THR A 156      -6.638  -6.058 -14.314  1.00 48.00           H  
ATOM   2505  O   THR A 156      -8.924  -4.012 -14.716  1.00 48.00           O  
ATOM   2506  CG2 THR A 156      -6.526  -6.772 -12.287  1.00 48.00           C  
ATOM   2507 HG21 THR A 156      -6.383  -7.794 -12.637  1.00 48.00           H  
ATOM   2508 HG22 THR A 156      -7.137  -6.773 -11.384  1.00 48.00           H  
ATOM   2509 HG23 THR A 156      -5.549  -6.352 -12.048  1.00 48.00           H  
ATOM   2510  OG1 THR A 156      -8.509  -6.385 -13.536  1.00 48.00           O  
ATOM   2511  HG1 THR A 156      -8.934  -5.719 -14.081  1.00 48.00           H  
ATOM   2512  N   LYS A 157      -7.095  -2.719 -14.787  1.00 44.25           N  
ATOM   2513  H   LYS A 157      -6.236  -2.446 -14.331  1.00 44.25           H  
ATOM   2514  CA  LYS A 157      -7.319  -2.294 -16.172  1.00 44.25           C  
ATOM   2515  HA  LYS A 157      -8.365  -2.037 -16.338  1.00 44.25           H  
ATOM   2516  C   LYS A 157      -6.952  -3.469 -17.079  1.00 44.25           C  
ATOM   2517  CB  LYS A 157      -6.421  -1.100 -16.522  1.00 44.25           C  
ATOM   2518  HB2 LYS A 157      -5.406  -1.296 -16.175  1.00 44.25           H  
ATOM   2519  HB3 LYS A 157      -6.387  -1.021 -17.609  1.00 44.25           H  
ATOM   2520  O   LYS A 157      -5.769  -3.714 -17.264  1.00 44.25           O  
ATOM   2521  CG  LYS A 157      -6.896   0.244 -15.971  1.00 44.25           C  
ATOM   2522  HG2 LYS A 157      -7.896   0.455 -16.350  1.00 44.25           H  
ATOM   2523  HG3 LYS A 157      -6.913   0.225 -14.881  1.00 44.25           H  
ATOM   2524  CD  LYS A 157      -5.913   1.311 -16.464  1.00 44.25           C  
ATOM   2525  HD2 LYS A 157      -5.753   1.201 -17.537  1.00 44.25           H  
ATOM   2526  HD3 LYS A 157      -4.962   1.182 -15.947  1.00 44.25           H  
ATOM   2527  CE  LYS A 157      -6.458   2.703 -16.195  1.00 44.25           C  
ATOM   2528  HE2 LYS A 157      -7.374   2.864 -16.763  1.00 44.25           H  
ATOM   2529  HE3 LYS A 157      -6.698   2.787 -15.135  1.00 44.25           H  
ATOM   2530  NZ  LYS A 157      -5.454   3.734 -16.527  1.00 44.25           N  
ATOM   2531  HZ1 LYS A 157      -4.653   3.597 -15.927  1.00 44.25           H  
ATOM   2532  HZ2 LYS A 157      -5.216   3.801 -17.506  1.00 44.25           H  
ATOM   2533  HZ3 LYS A 157      -5.813   4.605 -16.161  1.00 44.25           H  
ATOM   2534  N   ASP A 158      -7.924  -4.203 -17.609  1.00 36.85           N  
ATOM   2535  H   ASP A 158      -8.879  -4.044 -17.320  1.00 36.85           H  
ATOM   2536  CA  ASP A 158      -7.634  -5.128 -18.713  1.00 36.85           C  
ATOM   2537  HA  ASP A 158      -6.651  -5.574 -18.557  1.00 36.85           H  
ATOM   2538  C   ASP A 158      -7.527  -4.351 -20.046  1.00 36.85           C  
ATOM   2539  CB  ASP A 158      -8.643  -6.299 -18.782  1.00 36.85           C  
ATOM   2540  HB2 ASP A 158      -9.654  -5.908 -18.672  1.00 36.85           H  
ATOM   2541  HB3 ASP A 158      -8.569  -6.754 -19.770  1.00 36.85           H  
ATOM   2542  O   ASP A 158      -6.460  -3.891 -20.437  1.00 36.85           O  
ATOM   2543  CG  ASP A 158      -8.419  -7.439 -17.774  1.00 36.85           C  
ATOM   2544  OD1 ASP A 158      -7.296  -7.593 -17.254  1.00 36.85           O  
ATOM   2545  OD2 ASP A 158      -9.396  -8.173 -17.491  1.00 36.85           O  
ATOM   2546  N   THR A 159      -8.639  -4.243 -20.781  1.00 34.70           N  
ATOM   2547  H   THR A 159      -9.481  -4.625 -20.376  1.00 34.70           H  
ATOM   2548  CA  THR A 159      -8.694  -3.945 -22.227  1.00 34.70           C  
ATOM   2549  HA  THR A 159      -7.756  -4.265 -22.681  1.00 34.70           H  
ATOM   2550  C   THR A 159      -8.890  -2.465 -22.598  1.00 34.70           C  
ATOM   2551  CB  THR A 159      -9.841  -4.760 -22.854  1.00 34.70           C  
ATOM   2552  HB  THR A 159     -10.030  -4.412 -23.870  1.00 34.70           H  
ATOM   2553  O   THR A 159      -9.182  -1.625 -21.755  1.00 34.70           O  
ATOM   2554  CG2 THR A 159      -9.529  -6.253 -22.942  1.00 34.70           C  
ATOM   2555 HG21 THR A 159     -10.353  -6.768 -23.436  1.00 34.70           H  
ATOM   2556 HG22 THR A 159      -9.398  -6.673 -21.945  1.00 34.70           H  
ATOM   2557 HG23 THR A 159      -8.617  -6.410 -23.518  1.00 34.70           H  
ATOM   2558  OG1 THR A 159     -11.024  -4.597 -22.095  1.00 34.70           O  
ATOM   2559  HG1 THR A 159     -11.024  -3.718 -21.711  1.00 34.70           H  
ATOM   2560  N   SER A 160      -8.856  -2.177 -23.907  1.00 35.53           N  
ATOM   2561  H   SER A 160      -8.621  -2.932 -24.536  1.00 35.53           H  
ATOM   2562  CA  SER A 160      -9.180  -0.894 -24.565  1.00 35.53           C  
ATOM   2563  HA  SER A 160      -8.392  -0.173 -24.349  1.00 35.53           H  
ATOM   2564  C   SER A 160     -10.521  -0.244 -24.193  1.00 35.53           C  
ATOM   2565  CB  SER A 160      -9.229  -1.141 -26.078  1.00 35.53           C  
ATOM   2566  HB2 SER A 160      -9.492  -0.216 -26.591  1.00 35.53           H  
ATOM   2567  HB3 SER A 160      -8.243  -1.457 -26.419  1.00 35.53           H  
ATOM   2568  O   SER A 160     -10.662   0.973 -24.297  1.00 35.53           O  
ATOM   2569  OG  SER A 160     -10.178  -2.155 -26.388  1.00 35.53           O  
ATOM   2570  HG  SER A 160     -10.150  -2.297 -27.337  1.00 35.53           H  
ATOM   2571  N   LYS A 161     -11.534  -1.027 -23.804  1.00 37.95           N  
ATOM   2572  H   LYS A 161     -11.354  -2.018 -23.732  1.00 37.95           H  
ATOM   2573  CA  LYS A 161     -12.814  -0.494 -23.323  1.00 37.95           C  
ATOM   2574  HA  LYS A 161     -13.038   0.428 -23.858  1.00 37.95           H  
ATOM   2575  C   LYS A 161     -12.657  -0.141 -21.848  1.00 37.95           C  
ATOM   2576  CB  LYS A 161     -13.963  -1.491 -23.565  1.00 37.95           C  
ATOM   2577  HB2 LYS A 161     -13.666  -2.483 -23.225  1.00 37.95           H  
ATOM   2578  HB3 LYS A 161     -14.825  -1.173 -22.979  1.00 37.95           H  
ATOM   2579  O   LYS A 161     -12.329  -1.015 -21.050  1.00 37.95           O  
ATOM   2580  CG  LYS A 161     -14.374  -1.540 -25.046  1.00 37.95           C  
ATOM   2581  HG2 LYS A 161     -13.523  -1.868 -25.644  1.00 37.95           H  
ATOM   2582  HG3 LYS A 161     -14.661  -0.539 -25.367  1.00 37.95           H  
ATOM   2583  CD  LYS A 161     -15.552  -2.499 -25.280  1.00 37.95           C  
ATOM   2584  HD2 LYS A 161     -16.396  -2.184 -24.666  1.00 37.95           H  
ATOM   2585  HD3 LYS A 161     -15.254  -3.506 -24.989  1.00 37.95           H  
ATOM   2586  CE  LYS A 161     -15.954  -2.479 -26.762  1.00 37.95           C  
ATOM   2587  HE2 LYS A 161     -16.225  -1.459 -27.033  1.00 37.95           H  
ATOM   2588  HE3 LYS A 161     -15.085  -2.755 -27.359  1.00 37.95           H  
ATOM   2589  NZ  LYS A 161     -17.083  -3.400 -27.054  1.00 37.95           N  
ATOM   2590  HZ1 LYS A 161     -17.902  -3.140 -26.523  1.00 37.95           H  
ATOM   2591  HZ2 LYS A 161     -16.837  -4.353 -26.829  1.00 37.95           H  
ATOM   2592  HZ3 LYS A 161     -17.323  -3.361 -28.034  1.00 37.95           H  
ATOM   2593  N   GLY A 162     -12.925   1.120 -21.495  1.00 40.92           N  
ATOM   2594  H   GLY A 162     -13.109   1.789 -22.230  1.00 40.92           H  
ATOM   2595  CA  GLY A 162     -12.994   1.569 -20.102  1.00 40.92           C  
ATOM   2596  HA2 GLY A 162     -13.407   2.576 -20.057  1.00 40.92           H  
ATOM   2597  HA3 GLY A 162     -11.986   1.584 -19.688  1.00 40.92           H  
ATOM   2598  C   GLY A 162     -13.863   0.637 -19.253  1.00 40.92           C  
ATOM   2599  O   GLY A 162     -14.691  -0.104 -19.790  1.00 40.92           O  
ATOM   2600  N   CYS A 163     -13.668   0.654 -17.933  1.00 43.86           N  
ATOM   2601  H   CYS A 163     -12.979   1.288 -17.553  1.00 43.86           H  
ATOM   2602  CA  CYS A 163     -14.389  -0.213 -17.002  1.00 43.86           C  
ATOM   2603  HA  CYS A 163     -14.313  -1.233 -17.379  1.00 43.86           H  
ATOM   2604  C   CYS A 163     -15.886   0.152 -16.958  1.00 43.86           C  
ATOM   2605  CB  CYS A 163     -13.688  -0.159 -15.635  1.00 43.86           C  
ATOM   2606  HB2 CYS A 163     -14.119   0.616 -15.001  1.00 43.86           H  
ATOM   2607  HB3 CYS A 163     -12.626   0.045 -15.768  1.00 43.86           H  
ATOM   2608  O   CYS A 163     -16.363   0.785 -16.027  1.00 43.86           O  
ATOM   2609  SG  CYS A 163     -13.847  -1.786 -14.858  1.00 43.86           S  
ATOM   2610  HG  CYS A 163     -13.039  -1.554 -13.820  1.00 43.86           H  
ATOM   2611  N   SER A 164     -16.629  -0.209 -18.001  1.00 43.79           N  
ATOM   2612  H   SER A 164     -16.137  -0.633 -18.774  1.00 43.79           H  
ATOM   2613  CA  SER A 164     -18.034   0.150 -18.216  1.00 43.79           C  
ATOM   2614  HA  SER A 164     -18.142   1.231 -18.131  1.00 43.79           H  
ATOM   2615  C   SER A 164     -18.956  -0.469 -17.169  1.00 43.79           C  
ATOM   2616  CB  SER A 164     -18.475  -0.268 -19.626  1.00 43.79           C  
ATOM   2617  HB2 SER A 164     -19.563  -0.264 -19.680  1.00 43.79           H  
ATOM   2618  HB3 SER A 164     -18.090   0.455 -20.345  1.00 43.79           H  
ATOM   2619  O   SER A 164     -19.946   0.148 -16.798  1.00 43.79           O  
ATOM   2620  OG  SER A 164     -17.983  -1.556 -19.969  1.00 43.79           O  
ATOM   2621  HG  SER A 164     -17.112  -1.450 -20.357  1.00 43.79           H  
ATOM   2622  N   ASN A 165     -18.592  -1.646 -16.648  1.00 44.62           N  
ATOM   2623  H   ASN A 165     -17.788  -2.099 -17.058  1.00 44.62           H  
ATOM   2624  CA  ASN A 165     -19.324  -2.340 -15.586  1.00 44.62           C  
ATOM   2625  HA  ASN A 165     -20.349  -1.968 -15.561  1.00 44.62           H  
ATOM   2626  C   ASN A 165     -18.783  -2.090 -14.174  1.00 44.62           C  
ATOM   2627  CB  ASN A 165     -19.366  -3.848 -15.893  1.00 44.62           C  
ATOM   2628  HB2 ASN A 165     -18.430  -4.175 -16.345  1.00 44.62           H  
ATOM   2629  HB3 ASN A 165     -19.500  -4.401 -14.962  1.00 44.62           H  
ATOM   2630  O   ASN A 165     -19.391  -2.561 -13.212  1.00 44.62           O  
ATOM   2631  CG  ASN A 165     -20.522  -4.242 -16.790  1.00 44.62           C  
ATOM   2632  ND2 ASN A 165     -20.733  -5.523 -16.977  1.00 44.62           N  
ATOM   2633 HD21 ASN A 165     -21.546  -5.741 -17.534  1.00 44.62           H  
ATOM   2634 HD22 ASN A 165     -20.195  -6.216 -16.478  1.00 44.62           H  
ATOM   2635  OD1 ASN A 165     -21.254  -3.437 -17.329  1.00 44.62           O  
ATOM   2636  N   CYS A 166     -17.663  -1.381 -13.992  1.00 46.44           N  
ATOM   2637  H   CYS A 166     -17.245  -0.899 -14.776  1.00 46.44           H  
ATOM   2638  CA  CYS A 166     -17.324  -0.946 -12.642  1.00 46.44           C  
ATOM   2639  HA  CYS A 166     -17.567  -1.745 -11.941  1.00 46.44           H  
ATOM   2640  C   CYS A 166     -18.211   0.253 -12.314  1.00 46.44           C  
ATOM   2641  CB  CYS A 166     -15.827  -0.690 -12.484  1.00 46.44           C  
ATOM   2642  HB2 CYS A 166     -15.308  -1.583 -12.833  1.00 46.44           H  
ATOM   2643  HB3 CYS A 166     -15.532   0.187 -13.060  1.00 46.44           H  
ATOM   2644  O   CYS A 166     -17.879   1.395 -12.611  1.00 46.44           O  
ATOM   2645  SG  CYS A 166     -15.388  -0.477 -10.737  1.00 46.44           S  
ATOM   2646  HG  CYS A 166     -15.575  -1.742 -10.351  1.00 46.44           H  
ATOM   2647  N   ASN A 167     -19.342  -0.017 -11.657  1.00 44.16           N  
ATOM   2648  H   ASN A 167     -19.632  -0.983 -11.610  1.00 44.16           H  
ATOM   2649  CA  ASN A 167     -20.216   1.009 -11.074  1.00 44.16           C  
ATOM   2650  HA  ASN A 167     -20.594   1.648 -11.871  1.00 44.16           H  
ATOM   2651  C   ASN A 167     -19.478   1.936 -10.093  1.00 44.16           C  
ATOM   2652  CB  ASN A 167     -21.390   0.312 -10.355  1.00 44.16           C  
ATOM   2653  HB2 ASN A 167     -21.048  -0.598  -9.861  1.00 44.16           H  
ATOM   2654  HB3 ASN A 167     -21.790   0.974  -9.587  1.00 44.16           H  
ATOM   2655  O   ASN A 167     -20.015   2.962  -9.671  1.00 44.16           O  
ATOM   2656  CG  ASN A 167     -22.554  -0.011 -11.272  1.00 44.16           C  
ATOM   2657  ND2 ASN A 167     -23.465  -0.848 -10.838  1.00 44.16           N  
ATOM   2658 HD21 ASN A 167     -24.222  -1.040 -11.478  1.00 44.16           H  
ATOM   2659 HD22 ASN A 167     -23.391  -1.289  -9.932  1.00 44.16           H  
ATOM   2660  OD1 ASN A 167     -22.685   0.507 -12.364  1.00 44.16           O  
ATOM   2661  N   ASN A 168     -18.246   1.594  -9.712  1.00 45.83           N  
ATOM   2662  H   ASN A 168     -17.810   0.793 -10.145  1.00 45.83           H  
ATOM   2663  CA  ASN A 168     -17.430   2.424  -8.860  1.00 45.83           C  
ATOM   2664  HA  ASN A 168     -18.105   2.904  -8.151  1.00 45.83           H  
ATOM   2665  C   ASN A 168     -16.772   3.542  -9.685  1.00 45.83           C  
ATOM   2666  CB  ASN A 168     -16.468   1.525  -8.060  1.00 45.83           C  
ATOM   2667  HB2 ASN A 168     -16.886   0.522  -7.969  1.00 45.83           H  
ATOM   2668  HB3 ASN A 168     -15.500   1.445  -8.554  1.00 45.83           H  
ATOM   2669  O   ASN A 168     -15.606   3.455 -10.064  1.00 45.83           O  
ATOM   2670  CG  ASN A 168     -16.258   2.039  -6.653  1.00 45.83           C  
ATOM   2671  ND2 ASN A 168     -15.648   1.250  -5.805  1.00 45.83           N  
ATOM   2672 HD21 ASN A 168     -15.496   1.596  -4.868  1.00 45.83           H  
ATOM   2673 HD22 ASN A 168     -15.273   0.361  -6.102  1.00 45.83           H  
ATOM   2674  OD1 ASN A 168     -16.653   3.143  -6.297  1.00 45.83           O  
ATOM   2675  N   LYS A 169     -17.521   4.632  -9.926  1.00 47.25           N  
ATOM   2676  H   LYS A 169     -18.504   4.559  -9.701  1.00 47.25           H  
ATOM   2677  CA  LYS A 169     -17.004   5.884 -10.526  1.00 47.25           C  
ATOM   2678  HA  LYS A 169     -16.795   5.719 -11.583  1.00 47.25           H  
ATOM   2679  C   LYS A 169     -15.673   6.341  -9.906  1.00 47.25           C  
ATOM   2680  CB  LYS A 169     -18.030   7.024 -10.376  1.00 47.25           C  
ATOM   2681  HB2 LYS A 169     -18.407   7.050  -9.354  1.00 47.25           H  
ATOM   2682  HB3 LYS A 169     -17.517   7.966 -10.568  1.00 47.25           H  
ATOM   2683  O   LYS A 169     -14.849   6.939 -10.587  1.00 47.25           O  
ATOM   2684  CG  LYS A 169     -19.199   6.922 -11.365  1.00 47.25           C  
ATOM   2685  HG2 LYS A 169     -18.799   6.841 -12.376  1.00 47.25           H  
ATOM   2686  HG3 LYS A 169     -19.788   6.032 -11.145  1.00 47.25           H  
ATOM   2687  CD  LYS A 169     -20.094   8.169 -11.280  1.00 47.25           C  
ATOM   2688  HD2 LYS A 169     -19.477   9.054 -11.436  1.00 47.25           H  
ATOM   2689  HD3 LYS A 169     -20.555   8.216 -10.294  1.00 47.25           H  
ATOM   2690  CE  LYS A 169     -21.173   8.101 -12.367  1.00 47.25           C  
ATOM   2691  HE2 LYS A 169     -20.675   7.981 -13.329  1.00 47.25           H  
ATOM   2692  HE3 LYS A 169     -21.782   7.213 -12.202  1.00 47.25           H  
ATOM   2693  NZ  LYS A 169     -22.019   9.319 -12.388  1.00 47.25           N  
ATOM   2694  HZ1 LYS A 169     -22.506   9.434 -11.510  1.00 47.25           H  
ATOM   2695  HZ2 LYS A 169     -22.699   9.250 -13.131  1.00 47.25           H  
ATOM   2696  HZ3 LYS A 169     -21.442  10.129 -12.566  1.00 47.25           H  
ATOM   2697  N   SER A 170     -15.456   6.013  -8.630  1.00 48.81           N  
ATOM   2698  H   SER A 170     -16.150   5.442  -8.169  1.00 48.81           H  
ATOM   2699  CA  SER A 170     -14.251   6.361  -7.877  1.00 48.81           C  
ATOM   2700  HA  SER A 170     -14.103   7.438  -7.958  1.00 48.81           H  
ATOM   2701  C   SER A 170     -12.956   5.704  -8.380  1.00 48.81           C  
ATOM   2702  CB  SER A 170     -14.458   6.024  -6.396  1.00 48.81           C  
ATOM   2703  HB2 SER A 170     -13.640   6.465  -5.826  1.00 48.81           H  
ATOM   2704  HB3 SER A 170     -15.395   6.453  -6.042  1.00 48.81           H  
ATOM   2705  O   SER A 170     -11.893   6.267  -8.139  1.00 48.81           O  
ATOM   2706  OG  SER A 170     -14.454   4.628  -6.180  1.00 48.81           O  
ATOM   2707  HG  SER A 170     -15.343   4.267  -6.148  1.00 48.81           H  
ATOM   2708  N   CYS A 171     -13.015   4.562  -9.082  1.00 51.63           N  
ATOM   2709  H   CYS A 171     -13.913   4.127  -9.241  1.00 51.63           H  
ATOM   2710  CA  CYS A 171     -11.814   3.866  -9.563  1.00 51.63           C  
ATOM   2711  HA  CYS A 171     -11.114   3.737  -8.738  1.00 51.63           H  
ATOM   2712  C   CYS A 171     -11.066   4.646 -10.652  1.00 51.63           C  
ATOM   2713  CB  CYS A 171     -12.190   2.482 -10.119  1.00 51.63           C  
ATOM   2714  HB2 CYS A 171     -11.377   2.129 -10.753  1.00 51.63           H  
ATOM   2715  HB3 CYS A 171     -13.098   2.546 -10.719  1.00 51.63           H  
ATOM   2716  O   CYS A 171      -9.839   4.640 -10.667  1.00 51.63           O  
ATOM   2717  SG  CYS A 171     -12.406   1.281  -8.784  1.00 51.63           S  
ATOM   2718  HG  CYS A 171     -12.510   0.205  -9.570  1.00 51.63           H  
ATOM   2719  N   ILE A 172     -11.795   5.274 -11.583  1.00 51.45           N  
ATOM   2720  H   ILE A 172     -12.800   5.275 -11.479  1.00 51.45           H  
ATOM   2721  CA  ILE A 172     -11.202   5.955 -12.747  1.00 51.45           C  
ATOM   2722  HA  ILE A 172     -10.240   5.496 -12.973  1.00 51.45           H  
ATOM   2723  C   ILE A 172     -10.911   7.423 -12.426  1.00 51.45           C  
ATOM   2724  CB  ILE A 172     -12.097   5.804 -14.004  1.00 51.45           C  
ATOM   2725  HB  ILE A 172     -13.070   6.243 -13.785  1.00 51.45           H  
ATOM   2726  O   ILE A 172      -9.859   7.925 -12.808  1.00 51.45           O  
ATOM   2727  CG1 ILE A 172     -12.299   4.310 -14.360  1.00 51.45           C  
ATOM   2728 HG12 ILE A 172     -11.341   3.873 -14.641  1.00 51.45           H  
ATOM   2729 HG13 ILE A 172     -12.664   3.775 -13.484  1.00 51.45           H  
ATOM   2730  CG2 ILE A 172     -11.487   6.556 -15.205  1.00 51.45           C  
ATOM   2731 HG21 ILE A 172     -11.399   7.620 -14.988  1.00 51.45           H  
ATOM   2732 HG22 ILE A 172     -12.123   6.466 -16.086  1.00 51.45           H  
ATOM   2733 HG23 ILE A 172     -10.494   6.165 -15.429  1.00 51.45           H  
ATOM   2734  CD1 ILE A 172     -13.313   4.057 -15.485  1.00 51.45           C  
ATOM   2735 HD11 ILE A 172     -12.929   4.417 -16.440  1.00 51.45           H  
ATOM   2736 HD12 ILE A 172     -14.255   4.555 -15.255  1.00 51.45           H  
ATOM   2737 HD13 ILE A 172     -13.493   2.985 -15.570  1.00 51.45           H  
ATOM   2738  N   GLU A 173     -11.813   8.107 -11.710  1.00 53.63           N  
ATOM   2739  H   GLU A 173     -12.652   7.642 -11.394  1.00 53.63           H  
ATOM   2740  CA  GLU A 173     -11.722   9.563 -11.513  1.00 53.63           C  
ATOM   2741  HA  GLU A 173     -11.647  10.035 -12.493  1.00 53.63           H  
ATOM   2742  C   GLU A 173     -10.450  10.015 -10.767  1.00 53.63           C  
ATOM   2743  CB  GLU A 173     -13.008  10.100 -10.836  1.00 53.63           C  
ATOM   2744  HB2 GLU A 173     -13.262   9.463  -9.989  1.00 53.63           H  
ATOM   2745  HB3 GLU A 173     -12.815  11.105 -10.461  1.00 53.63           H  
ATOM   2746  O   GLU A 173     -10.066  11.167 -10.920  1.00 53.63           O  
ATOM   2747  CG  GLU A 173     -14.205  10.184 -11.811  1.00 53.63           C  
ATOM   2748  HG2 GLU A 173     -13.914  10.816 -12.651  1.00 53.63           H  
ATOM   2749  HG3 GLU A 173     -14.403   9.188 -12.206  1.00 53.63           H  
ATOM   2750  CD  GLU A 173     -15.516  10.743 -11.203  1.00 53.63           C  
ATOM   2751  OE1 GLU A 173     -16.432  11.083 -11.993  1.00 53.63           O  
ATOM   2752  OE2 GLU A 173     -15.676  10.790  -9.959  1.00 53.63           O  
ATOM   2753  N   ASN A 174      -9.760   9.133 -10.028  1.00 61.19           N  
ATOM   2754  H   ASN A 174     -10.092   8.179  -9.998  1.00 61.19           H  
ATOM   2755  CA  ASN A 174      -8.621   9.505  -9.172  1.00 61.19           C  
ATOM   2756  HA  ASN A 174      -8.340  10.535  -9.392  1.00 61.19           H  
ATOM   2757  C   ASN A 174      -7.342   8.692  -9.415  1.00 61.19           C  
ATOM   2758  CB  ASN A 174      -9.076   9.455  -7.708  1.00 61.19           C  
ATOM   2759  HB2 ASN A 174      -8.240   9.671  -7.043  1.00 61.19           H  
ATOM   2760  HB3 ASN A 174      -9.447   8.456  -7.475  1.00 61.19           H  
ATOM   2761  O   ASN A 174      -6.494   8.574  -8.529  1.00 61.19           O  
ATOM   2762  CG  ASN A 174     -10.141  10.489  -7.433  1.00 61.19           C  
ATOM   2763  ND2 ASN A 174     -11.161  10.137  -6.694  1.00 61.19           N  
ATOM   2764 HD21 ASN A 174     -11.867  10.850  -6.580  1.00 61.19           H  
ATOM   2765 HD22 ASN A 174     -11.214   9.195  -6.334  1.00 61.19           H  
ATOM   2766  OD1 ASN A 174     -10.087  11.625  -7.855  1.00 61.19           O  
ATOM   2767  N   GLU A 175      -7.170   8.116 -10.602  1.00 70.11           N  
ATOM   2768  H   GLU A 175      -7.882   8.219 -11.310  1.00 70.11           H  
ATOM   2769  CA  GLU A 175      -6.004   7.271 -10.866  1.00 70.11           C  
ATOM   2770  HA  GLU A 175      -5.968   6.504 -10.093  1.00 70.11           H  
ATOM   2771  C   GLU A 175      -4.671   8.036 -10.811  1.00 70.11           C  
ATOM   2772  CB  GLU A 175      -6.188   6.586 -12.212  1.00 70.11           C  
ATOM   2773  HB2 GLU A 175      -7.202   6.189 -12.268  1.00 70.11           H  
ATOM   2774  HB3 GLU A 175      -6.037   7.305 -13.017  1.00 70.11           H  
ATOM   2775  O   GLU A 175      -3.677   7.509 -10.307  1.00 70.11           O  
ATOM   2776  CG  GLU A 175      -5.198   5.426 -12.338  1.00 70.11           C  
ATOM   2777  HG2 GLU A 175      -5.340   4.743 -11.501  1.00 70.11           H  
ATOM   2778  HG3 GLU A 175      -4.174   5.799 -12.313  1.00 70.11           H  
ATOM   2779  CD  GLU A 175      -5.398   4.649 -13.623  1.00 70.11           C  
ATOM   2780  OE1 GLU A 175      -4.664   3.643 -13.807  1.00 70.11           O  
ATOM   2781  OE2 GLU A 175      -6.243   5.040 -14.457  1.00 70.11           O  
ATOM   2782  N   GLU A 176      -4.662   9.299 -11.248  1.00 69.67           N  
ATOM   2783  H   GLU A 176      -5.504   9.671 -11.665  1.00 69.67           H  
ATOM   2784  CA  GLU A 176      -3.500  10.195 -11.146  1.00 69.67           C  
ATOM   2785  HA  GLU A 176      -2.636   9.717 -11.608  1.00 69.67           H  
ATOM   2786  C   GLU A 176      -3.116  10.498  -9.689  1.00 69.67           C  
ATOM   2787  CB  GLU A 176      -3.781  11.508 -11.894  1.00 69.67           C  
ATOM   2788  HB2 GLU A 176      -4.663  11.984 -11.466  1.00 69.67           H  
ATOM   2789  HB3 GLU A 176      -2.925  12.168 -11.755  1.00 69.67           H  
ATOM   2790  O   GLU A 176      -1.990  10.910  -9.411  1.00 69.67           O  
ATOM   2791  CG  GLU A 176      -3.993  11.290 -13.402  1.00 69.67           C  
ATOM   2792  HG2 GLU A 176      -4.904  10.710 -13.551  1.00 69.67           H  
ATOM   2793  HG3 GLU A 176      -3.158  10.703 -13.785  1.00 69.67           H  
ATOM   2794  CD  GLU A 176      -4.094  12.597 -14.207  1.00 69.67           C  
ATOM   2795  OE1 GLU A 176      -4.124  12.488 -15.453  1.00 69.67           O  
ATOM   2796  OE2 GLU A 176      -4.148  13.684 -13.589  1.00 69.67           O  
ATOM   2797  N   LEU A 177      -4.025  10.247  -8.740  1.00 73.67           N  
ATOM   2798  H   LEU A 177      -4.913   9.860  -9.025  1.00 73.67           H  
ATOM   2799  CA  LEU A 177      -3.828  10.532  -7.319  1.00 73.67           C  
ATOM   2800  HA  LEU A 177      -3.044  11.285  -7.243  1.00 73.67           H  
ATOM   2801  C   LEU A 177      -3.316   9.345  -6.522  1.00 73.67           C  
ATOM   2802  CB  LEU A 177      -5.113  11.116  -6.722  1.00 73.67           C  
ATOM   2803  HB2 LEU A 177      -5.020  11.213  -5.641  1.00 73.67           H  
ATOM   2804  HB3 LEU A 177      -5.946  10.446  -6.935  1.00 73.67           H  
ATOM   2805  O   LEU A 177      -2.830   9.523  -5.405  1.00 73.67           O  
ATOM   2806  CG  LEU A 177      -5.357  12.494  -7.339  1.00 73.67           C  
ATOM   2807  HG  LEU A 177      -5.148  12.468  -8.408  1.00 73.67           H  
ATOM   2808  CD1 LEU A 177      -6.806  12.906  -7.197  1.00 73.67           C  
ATOM   2809 HD11 LEU A 177      -7.470  12.066  -7.404  1.00 73.67           H  
ATOM   2810 HD12 LEU A 177      -6.999  13.657  -7.963  1.00 73.67           H  
ATOM   2811 HD13 LEU A 177      -6.996  13.327  -6.210  1.00 73.67           H  
ATOM   2812  CD2 LEU A 177      -4.429  13.528  -6.691  1.00 73.67           C  
ATOM   2813 HD21 LEU A 177      -3.435  13.125  -6.499  1.00 73.67           H  
ATOM   2814 HD22 LEU A 177      -4.280  14.355  -7.386  1.00 73.67           H  
ATOM   2815 HD23 LEU A 177      -4.833  13.866  -5.736  1.00 73.67           H  
ATOM   2816  N   ILE A 178      -3.355   8.147  -7.104  1.00 81.30           N  
ATOM   2817  H   ILE A 178      -3.745   8.094  -8.034  1.00 81.30           H  
ATOM   2818  CA  ILE A 178      -2.841   6.926  -6.483  1.00 81.30           C  
ATOM   2819  HA  ILE A 178      -3.449   6.709  -5.605  1.00 81.30           H  
ATOM   2820  C   ILE A 178      -1.399   7.100  -5.972  1.00 81.30           C  
ATOM   2821  CB  ILE A 178      -2.988   5.744  -7.461  1.00 81.30           C  
ATOM   2822  HB  ILE A 178      -2.640   6.043  -8.450  1.00 81.30           H  
ATOM   2823  O   ILE A 178      -1.156   6.753  -4.814  1.00 81.30           O  
ATOM   2824  CG1 ILE A 178      -4.475   5.359  -7.603  1.00 81.30           C  
ATOM   2825 HG12 ILE A 178      -5.045   6.242  -7.893  1.00 81.30           H  
ATOM   2826 HG13 ILE A 178      -4.862   5.009  -6.646  1.00 81.30           H  
ATOM   2827  CG2 ILE A 178      -2.134   4.544  -7.034  1.00 81.30           C  
ATOM   2828 HG21 ILE A 178      -1.075   4.799  -7.005  1.00 81.30           H  
ATOM   2829 HG22 ILE A 178      -2.450   4.196  -6.051  1.00 81.30           H  
ATOM   2830 HG23 ILE A 178      -2.247   3.757  -7.780  1.00 81.30           H  
ATOM   2831  CD1 ILE A 178      -4.715   4.281  -8.665  1.00 81.30           C  
ATOM   2832 HD11 ILE A 178      -4.414   3.302  -8.293  1.00 81.30           H  
ATOM   2833 HD12 ILE A 178      -5.775   4.255  -8.918  1.00 81.30           H  
ATOM   2834 HD13 ILE A 178      -4.148   4.524  -9.564  1.00 81.30           H  
ATOM   2835  N   PRO A 179      -0.442   7.651  -6.750  1.00 81.02           N  
ATOM   2836  CA  PRO A 179       0.918   7.849  -6.258  1.00 81.02           C  
ATOM   2837  HA  PRO A 179       1.346   6.884  -5.987  1.00 81.02           H  
ATOM   2838  C   PRO A 179       0.987   8.786  -5.045  1.00 81.02           C  
ATOM   2839  CB  PRO A 179       1.689   8.426  -7.444  1.00 81.02           C  
ATOM   2840  HB2 PRO A 179       2.732   8.108  -7.452  1.00 81.02           H  
ATOM   2841  HB3 PRO A 179       1.600   9.512  -7.421  1.00 81.02           H  
ATOM   2842  O   PRO A 179       1.773   8.546  -4.137  1.00 81.02           O  
ATOM   2843  CG  PRO A 179       0.930   7.926  -8.664  1.00 81.02           C  
ATOM   2844  HG2 PRO A 179       1.192   6.888  -8.871  1.00 81.02           H  
ATOM   2845  HG3 PRO A 179       1.097   8.558  -9.537  1.00 81.02           H  
ATOM   2846  CD  PRO A 179      -0.505   8.017  -8.163  1.00 81.02           C  
ATOM   2847  HD2 PRO A 179      -0.855   9.046  -8.248  1.00 81.02           H  
ATOM   2848  HD3 PRO A 179      -1.138   7.359  -8.759  1.00 81.02           H  
ATOM   2849  N   TYR A 180       0.135   9.811  -4.979  1.00 75.76           N  
ATOM   2850  H   TYR A 180      -0.540   9.930  -5.721  1.00 75.76           H  
ATOM   2851  CA  TYR A 180       0.098  10.753  -3.857  1.00 75.76           C  
ATOM   2852  HA  TYR A 180       1.118  11.051  -3.613  1.00 75.76           H  
ATOM   2853  C   TYR A 180      -0.507  10.126  -2.599  1.00 75.76           C  
ATOM   2854  CB  TYR A 180      -0.684  12.006  -4.257  1.00 75.76           C  
ATOM   2855  HB2 TYR A 180      -0.747  12.667  -3.393  1.00 75.76           H  
ATOM   2856  HB3 TYR A 180      -1.705  11.732  -4.525  1.00 75.76           H  
ATOM   2857  O   TYR A 180      -0.006  10.349  -1.499  1.00 75.76           O  
ATOM   2858  CG  TYR A 180      -0.061  12.775  -5.403  1.00 75.76           C  
ATOM   2859  CD1 TYR A 180       0.874  13.794  -5.142  1.00 75.76           C  
ATOM   2860  HD1 TYR A 180       1.151  14.018  -4.122  1.00 75.76           H  
ATOM   2861  CD2 TYR A 180      -0.411  12.472  -6.732  1.00 75.76           C  
ATOM   2862  HD2 TYR A 180      -1.092  11.662  -6.950  1.00 75.76           H  
ATOM   2863  CE1 TYR A 180       1.428  14.532  -6.206  1.00 75.76           C  
ATOM   2864  HE1 TYR A 180       2.128  15.327  -6.000  1.00 75.76           H  
ATOM   2865  CE2 TYR A 180       0.136  13.204  -7.797  1.00 75.76           C  
ATOM   2866  HE2 TYR A 180      -0.145  12.979  -8.815  1.00 75.76           H  
ATOM   2867  OH  TYR A 180       1.558  14.956  -8.573  1.00 75.76           O  
ATOM   2868  HH  TYR A 180       2.017  15.755  -8.302  1.00 75.76           H  
ATOM   2869  CZ  TYR A 180       1.051  14.241  -7.537  1.00 75.76           C  
ATOM   2870  N   PHE A 181      -1.540   9.294  -2.749  1.00 77.75           N  
ATOM   2871  H   PHE A 181      -1.944   9.185  -3.669  1.00 77.75           H  
ATOM   2872  CA  PHE A 181      -2.075   8.500  -1.643  1.00 77.75           C  
ATOM   2873  HA  PHE A 181      -2.325   9.163  -0.815  1.00 77.75           H  
ATOM   2874  C   PHE A 181      -1.056   7.497  -1.105  1.00 77.75           C  
ATOM   2875  CB  PHE A 181      -3.328   7.756  -2.107  1.00 77.75           C  
ATOM   2876  HB2 PHE A 181      -3.552   6.971  -1.385  1.00 77.75           H  
ATOM   2877  HB3 PHE A 181      -3.122   7.280  -3.066  1.00 77.75           H  
ATOM   2878  O   PHE A 181      -0.932   7.340   0.108  1.00 77.75           O  
ATOM   2879  CG  PHE A 181      -4.564   8.610  -2.228  1.00 77.75           C  
ATOM   2880  CD1 PHE A 181      -5.006   9.348  -1.115  1.00 77.75           C  
ATOM   2881  HD1 PHE A 181      -4.444   9.338  -0.193  1.00 77.75           H  
ATOM   2882  CD2 PHE A 181      -5.313   8.611  -3.420  1.00 77.75           C  
ATOM   2883  HD2 PHE A 181      -4.979   8.046  -4.278  1.00 77.75           H  
ATOM   2884  CE1 PHE A 181      -6.206  10.068  -1.183  1.00 77.75           C  
ATOM   2885  HE1 PHE A 181      -6.558  10.613  -0.320  1.00 77.75           H  
ATOM   2886  CE2 PHE A 181      -6.518   9.327  -3.486  1.00 77.75           C  
ATOM   2887  HE2 PHE A 181      -7.110   9.305  -4.389  1.00 77.75           H  
ATOM   2888  CZ  PHE A 181      -6.968  10.036  -2.359  1.00 77.75           C  
ATOM   2889  HZ  PHE A 181      -7.918  10.549  -2.380  1.00 77.75           H  
ATOM   2890  N   LEU A 182      -0.303   6.847  -1.994  1.00 84.54           N  
ATOM   2891  H   LEU A 182      -0.477   6.998  -2.978  1.00 84.54           H  
ATOM   2892  CA  LEU A 182       0.797   5.971  -1.600  1.00 84.54           C  
ATOM   2893  HA  LEU A 182       0.424   5.224  -0.899  1.00 84.54           H  
ATOM   2894  C   LEU A 182       1.889   6.739  -0.859  1.00 84.54           C  
ATOM   2895  CB  LEU A 182       1.382   5.286  -2.842  1.00 84.54           C  
ATOM   2896  HB2 LEU A 182       2.392   4.949  -2.607  1.00 84.54           H  
ATOM   2897  HB3 LEU A 182       1.458   6.017  -3.647  1.00 84.54           H  
ATOM   2898  O   LEU A 182       2.335   6.279   0.187  1.00 84.54           O  
ATOM   2899  CG  LEU A 182       0.586   4.076  -3.343  1.00 84.54           C  
ATOM   2900  HG  LEU A 182      -0.456   4.348  -3.515  1.00 84.54           H  
ATOM   2901  CD1 LEU A 182       1.207   3.605  -4.661  1.00 84.54           C  
ATOM   2902 HD11 LEU A 182       0.688   2.720  -5.030  1.00 84.54           H  
ATOM   2903 HD12 LEU A 182       1.130   4.398  -5.404  1.00 84.54           H  
ATOM   2904 HD13 LEU A 182       2.259   3.361  -4.511  1.00 84.54           H  
ATOM   2905  CD2 LEU A 182       0.657   2.927  -2.337  1.00 84.54           C  
ATOM   2906 HD21 LEU A 182       0.217   2.024  -2.760  1.00 84.54           H  
ATOM   2907 HD22 LEU A 182       0.114   3.179  -1.426  1.00 84.54           H  
ATOM   2908 HD23 LEU A 182       1.699   2.739  -2.082  1.00 84.54           H  
ATOM   2909  N   LEU A 183       2.280   7.913  -1.362  1.00 82.27           N  
ATOM   2910  H   LEU A 183       1.910   8.202  -2.256  1.00 82.27           H  
ATOM   2911  CA  LEU A 183       3.280   8.767  -0.721  1.00 82.27           C  
ATOM   2912  HA  LEU A 183       4.193   8.184  -0.601  1.00 82.27           H  
ATOM   2913  C   LEU A 183       2.814   9.183   0.680  1.00 82.27           C  
ATOM   2914  CB  LEU A 183       3.566   9.972  -1.640  1.00 82.27           C  
ATOM   2915  HB2 LEU A 183       2.806  10.736  -1.477  1.00 82.27           H  
ATOM   2916  HB3 LEU A 183       3.468   9.653  -2.678  1.00 82.27           H  
ATOM   2917  O   LEU A 183       3.591   9.106   1.623  1.00 82.27           O  
ATOM   2918  CG  LEU A 183       4.981  10.567  -1.468  1.00 82.27           C  
ATOM   2919  HG  LEU A 183       5.510  10.056  -0.664  1.00 82.27           H  
ATOM   2920  CD1 LEU A 183       5.803  10.444  -2.757  1.00 82.27           C  
ATOM   2921 HD11 LEU A 183       6.754  10.962  -2.639  1.00 82.27           H  
ATOM   2922 HD12 LEU A 183       5.266  10.873  -3.603  1.00 82.27           H  
ATOM   2923 HD13 LEU A 183       6.034   9.398  -2.956  1.00 82.27           H  
ATOM   2924  CD2 LEU A 183       4.912  12.054  -1.126  1.00 82.27           C  
ATOM   2925 HD21 LEU A 183       4.358  12.180  -0.195  1.00 82.27           H  
ATOM   2926 HD22 LEU A 183       4.417  12.603  -1.927  1.00 82.27           H  
ATOM   2927 HD23 LEU A 183       5.920  12.443  -0.981  1.00 82.27           H  
ATOM   2928  N   PHE A 184       1.528   9.520   0.832  1.00 76.47           N  
ATOM   2929  H   PHE A 184       0.954   9.583   0.003  1.00 76.47           H  
ATOM   2930  CA  PHE A 184       0.918   9.830   2.123  1.00 76.47           C  
ATOM   2931  HA  PHE A 184       1.467  10.660   2.567  1.00 76.47           H  
ATOM   2932  C   PHE A 184       1.004   8.656   3.109  1.00 76.47           C  
ATOM   2933  CB  PHE A 184      -0.534  10.284   1.920  1.00 76.47           C  
ATOM   2934  HB2 PHE A 184      -0.538  11.213   1.351  1.00 76.47           H  
ATOM   2935  HB3 PHE A 184      -1.073   9.539   1.335  1.00 76.47           H  
ATOM   2936  O   PHE A 184       1.509   8.844   4.216  1.00 76.47           O  
ATOM   2937  CG  PHE A 184      -1.270  10.504   3.226  1.00 76.47           C  
ATOM   2938  CD1 PHE A 184      -2.182   9.540   3.697  1.00 76.47           C  
ATOM   2939  HD1 PHE A 184      -2.373   8.647   3.119  1.00 76.47           H  
ATOM   2940  CD2 PHE A 184      -0.980  11.638   4.004  1.00 76.47           C  
ATOM   2941  HD2 PHE A 184      -0.258  12.363   3.659  1.00 76.47           H  
ATOM   2942  CE1 PHE A 184      -2.810   9.715   4.941  1.00 76.47           C  
ATOM   2943  HE1 PHE A 184      -3.479   8.957   5.320  1.00 76.47           H  
ATOM   2944  CE2 PHE A 184      -1.599  11.810   5.252  1.00 76.47           C  
ATOM   2945  HE2 PHE A 184      -1.356  12.669   5.860  1.00 76.47           H  
ATOM   2946  CZ  PHE A 184      -2.510  10.848   5.718  1.00 76.47           C  
ATOM   2947  HZ  PHE A 184      -2.964  10.970   6.690  1.00 76.47           H  
ATOM   2948  N   LEU A 185       0.577   7.449   2.717  1.00 77.92           N  
ATOM   2949  H   LEU A 185       0.203   7.345   1.785  1.00 77.92           H  
ATOM   2950  CA  LEU A 185       0.673   6.269   3.588  1.00 77.92           C  
ATOM   2951  HA  LEU A 185       0.178   6.487   4.534  1.00 77.92           H  
ATOM   2952  C   LEU A 185       2.132   5.951   3.940  1.00 77.92           C  
ATOM   2953  CB  LEU A 185       0.018   5.044   2.918  1.00 77.92           C  
ATOM   2954  HB2 LEU A 185       0.263   4.158   3.504  1.00 77.92           H  
ATOM   2955  HB3 LEU A 185       0.469   4.910   1.935  1.00 77.92           H  
ATOM   2956  O   LEU A 185       2.462   5.662   5.086  1.00 77.92           O  
ATOM   2957  CG  LEU A 185      -1.511   5.090   2.752  1.00 77.92           C  
ATOM   2958  HG  LEU A 185      -1.761   5.908   2.077  1.00 77.92           H  
ATOM   2959  CD1 LEU A 185      -1.964   3.783   2.108  1.00 77.92           C  
ATOM   2960 HD11 LEU A 185      -1.693   2.940   2.742  1.00 77.92           H  
ATOM   2961 HD12 LEU A 185      -3.048   3.787   1.987  1.00 77.92           H  
ATOM   2962 HD13 LEU A 185      -1.471   3.667   1.143  1.00 77.92           H  
ATOM   2963  CD2 LEU A 185      -2.327   5.275   4.034  1.00 77.92           C  
ATOM   2964 HD21 LEU A 185      -1.704   5.613   4.863  1.00 77.92           H  
ATOM   2965 HD22 LEU A 185      -2.863   4.366   4.308  1.00 77.92           H  
ATOM   2966 HD23 LEU A 185      -3.071   6.053   3.865  1.00 77.92           H  
ATOM   2967  N   LEU A 186       3.031   6.052   2.968  1.00 83.01           N  
ATOM   2968  H   LEU A 186       2.720   6.312   2.043  1.00 83.01           H  
ATOM   2969  CA  LEU A 186       4.436   5.720   3.155  1.00 83.01           C  
ATOM   2970  HA  LEU A 186       4.500   4.886   3.854  1.00 83.01           H  
ATOM   2971  C   LEU A 186       5.249   6.838   3.812  1.00 83.01           C  
ATOM   2972  CB  LEU A 186       5.019   5.261   1.811  1.00 83.01           C  
ATOM   2973  HB2 LEU A 186       6.105   5.200   1.884  1.00 83.01           H  
ATOM   2974  HB3 LEU A 186       4.783   6.001   1.046  1.00 83.01           H  
ATOM   2975  O   LEU A 186       6.430   6.625   4.047  1.00 83.01           O  
ATOM   2976  CG  LEU A 186       4.491   3.878   1.394  1.00 83.01           C  
ATOM   2977  HG  LEU A 186       3.401   3.861   1.414  1.00 83.01           H  
ATOM   2978  CD1 LEU A 186       4.931   3.557  -0.030  1.00 83.01           C  
ATOM   2979 HD11 LEU A 186       4.561   2.574  -0.322  1.00 83.01           H  
ATOM   2980 HD12 LEU A 186       6.018   3.574  -0.101  1.00 83.01           H  
ATOM   2981 HD13 LEU A 186       4.496   4.303  -0.695  1.00 83.01           H  
ATOM   2982  CD2 LEU A 186       5.023   2.795   2.332  1.00 83.01           C  
ATOM   2983 HD21 LEU A 186       4.359   2.689   3.190  1.00 83.01           H  
ATOM   2984 HD22 LEU A 186       6.025   3.044   2.682  1.00 83.01           H  
ATOM   2985 HD23 LEU A 186       5.090   1.848   1.797  1.00 83.01           H  
ATOM   2986  N   THR A 187       4.657   7.986   4.162  1.00 79.33           N  
ATOM   2987  H   THR A 187       3.692   8.114   3.893  1.00 79.33           H  
ATOM   2988  CA  THR A 187       5.391   9.157   4.686  1.00 79.33           C  
ATOM   2989  HA  THR A 187       6.007   9.564   3.884  1.00 79.33           H  
ATOM   2990  C   THR A 187       6.317   8.791   5.846  1.00 79.33           C  
ATOM   2991  CB  THR A 187       4.434  10.261   5.170  1.00 79.33           C  
ATOM   2992  HB  THR A 187       3.850   9.892   6.013  1.00 79.33           H  
ATOM   2993  O   THR A 187       7.475   9.196   5.857  1.00 79.33           O  
ATOM   2994  CG2 THR A 187       5.165  11.536   5.590  1.00 79.33           C  
ATOM   2995 HG21 THR A 187       5.766  11.911   4.762  1.00 79.33           H  
ATOM   2996 HG22 THR A 187       4.432  12.292   5.875  1.00 79.33           H  
ATOM   2997 HG23 THR A 187       5.810  11.344   6.448  1.00 79.33           H  
ATOM   2998  OG1 THR A 187       3.539  10.655   4.163  1.00 79.33           O  
ATOM   2999  HG1 THR A 187       2.833  10.005   4.156  1.00 79.33           H  
ATOM   3000  N   ALA A 188       5.837   7.995   6.808  1.00 73.99           N  
ATOM   3001  H   ALA A 188       4.880   7.675   6.750  1.00 73.99           H  
ATOM   3002  CA  ALA A 188       6.649   7.589   7.949  1.00 73.99           C  
ATOM   3003  HA  ALA A 188       7.089   8.490   8.377  1.00 73.99           H  
ATOM   3004  C   ALA A 188       7.805   6.661   7.554  1.00 73.99           C  
ATOM   3005  CB  ALA A 188       5.751   6.942   9.002  1.00 73.99           C  
ATOM   3006  HB1 ALA A 188       5.246   6.070   8.587  1.00 73.99           H  
ATOM   3007  HB2 ALA A 188       6.352   6.619   9.852  1.00 73.99           H  
ATOM   3008  HB3 ALA A 188       5.003   7.654   9.352  1.00 73.99           H  
ATOM   3009  O   ALA A 188       8.924   6.861   8.016  1.00 73.99           O  
ATOM   3010  N   PHE A 189       7.543   5.703   6.663  1.00 80.34           N  
ATOM   3011  H   PHE A 189       6.615   5.668   6.266  1.00 80.34           H  
ATOM   3012  CA  PHE A 189       8.544   4.780   6.132  1.00 80.34           C  
ATOM   3013  HA  PHE A 189       9.077   4.311   6.959  1.00 80.34           H  
ATOM   3014  C   PHE A 189       9.593   5.497   5.272  1.00 80.34           C  
ATOM   3015  CB  PHE A 189       7.814   3.692   5.336  1.00 80.34           C  
ATOM   3016  HB2 PHE A 189       7.142   4.161   4.617  1.00 80.34           H  
ATOM   3017  HB3 PHE A 189       7.203   3.106   6.022  1.00 80.34           H  
ATOM   3018  O   PHE A 189      10.773   5.205   5.393  1.00 80.34           O  
ATOM   3019  CG  PHE A 189       8.743   2.757   4.590  1.00 80.34           C  
ATOM   3020  CD1 PHE A 189       8.895   2.873   3.196  1.00 80.34           C  
ATOM   3021  HD1 PHE A 189       8.355   3.632   2.650  1.00 80.34           H  
ATOM   3022  CD2 PHE A 189       9.491   1.801   5.299  1.00 80.34           C  
ATOM   3023  HD2 PHE A 189       9.398   1.721   6.372  1.00 80.34           H  
ATOM   3024  CE1 PHE A 189       9.774   2.017   2.512  1.00 80.34           C  
ATOM   3025  HE1 PHE A 189       9.908   2.116   1.445  1.00 80.34           H  
ATOM   3026  CE2 PHE A 189      10.385   0.962   4.614  1.00 80.34           C  
ATOM   3027  HE2 PHE A 189      10.997   0.259   5.160  1.00 80.34           H  
ATOM   3028  CZ  PHE A 189      10.514   1.059   3.221  1.00 80.34           C  
ATOM   3029  HZ  PHE A 189      11.208   0.418   2.697  1.00 80.34           H  
ATOM   3030  N   LEU A 190       9.189   6.480   4.463  1.00 80.04           N  
ATOM   3031  H   LEU A 190       8.199   6.673   4.424  1.00 80.04           H  
ATOM   3032  CA  LEU A 190      10.066   7.275   3.591  1.00 80.04           C  
ATOM   3033  HA  LEU A 190      10.654   6.602   2.967  1.00 80.04           H  
ATOM   3034  C   LEU A 190      11.084   8.135   4.356  1.00 80.04           C  
ATOM   3035  CB  LEU A 190       9.190   8.172   2.696  1.00 80.04           C  
ATOM   3036  HB2 LEU A 190       8.475   8.698   3.329  1.00 80.04           H  
ATOM   3037  HB3 LEU A 190       9.821   8.926   2.225  1.00 80.04           H  
ATOM   3038  O   LEU A 190      12.024   8.654   3.757  1.00 80.04           O  
ATOM   3039  CG  LEU A 190       8.434   7.424   1.587  1.00 80.04           C  
ATOM   3040  HG  LEU A 190       7.911   6.564   2.004  1.00 80.04           H  
ATOM   3041  CD1 LEU A 190       7.410   8.351   0.928  1.00 80.04           C  
ATOM   3042 HD11 LEU A 190       7.917   9.211   0.489  1.00 80.04           H  
ATOM   3043 HD12 LEU A 190       6.868   7.812   0.152  1.00 80.04           H  
ATOM   3044 HD13 LEU A 190       6.695   8.696   1.675  1.00 80.04           H  
ATOM   3045  CD2 LEU A 190       9.378   6.921   0.499  1.00 80.04           C  
ATOM   3046 HD21 LEU A 190       8.801   6.504  -0.326  1.00 80.04           H  
ATOM   3047 HD22 LEU A 190      10.040   6.155   0.903  1.00 80.04           H  
ATOM   3048 HD23 LEU A 190       9.988   7.744   0.127  1.00 80.04           H  
ATOM   3049  N   ARG A 191      10.909   8.302   5.673  1.00 74.26           N  
ATOM   3050  H   ARG A 191      10.107   7.859   6.100  1.00 74.26           H  
ATOM   3051  CA  ARG A 191      11.909   8.938   6.544  1.00 74.26           C  
ATOM   3052  HA  ARG A 191      12.363   9.776   6.015  1.00 74.26           H  
ATOM   3053  C   ARG A 191      13.076   8.007   6.883  1.00 74.26           C  
ATOM   3054  CB  ARG A 191      11.250   9.460   7.830  1.00 74.26           C  
ATOM   3055  HB2 ARG A 191      10.728   8.642   8.326  1.00 74.26           H  
ATOM   3056  HB3 ARG A 191      12.030   9.811   8.505  1.00 74.26           H  
ATOM   3057  O   ARG A 191      14.098   8.498   7.351  1.00 74.26           O  
ATOM   3058  CG  ARG A 191      10.286  10.629   7.571  1.00 74.26           C  
ATOM   3059  HG2 ARG A 191      10.841  11.440   7.099  1.00 74.26           H  
ATOM   3060  HG3 ARG A 191       9.493  10.318   6.891  1.00 74.26           H  
ATOM   3061  CD  ARG A 191       9.661  11.160   8.869  1.00 74.26           C  
ATOM   3062  HD2 ARG A 191       9.109  12.071   8.637  1.00 74.26           H  
ATOM   3063  HD3 ARG A 191      10.454  11.401   9.577  1.00 74.26           H  
ATOM   3064  NE  ARG A 191       8.741  10.178   9.467  1.00 74.26           N  
ATOM   3065  HE  ARG A 191       8.742   9.259   9.049  1.00 74.26           H  
ATOM   3066  NH1 ARG A 191       7.890  11.454  11.203  1.00 74.26           N  
ATOM   3067 HH11 ARG A 191       7.212  11.496  11.950  1.00 74.26           H  
ATOM   3068 HH12 ARG A 191       8.558  12.196  11.049  1.00 74.26           H  
ATOM   3069  NH2 ARG A 191       7.109   9.430  10.842  1.00 74.26           N  
ATOM   3070 HH21 ARG A 191       6.491   9.582  11.626  1.00 74.26           H  
ATOM   3071 HH22 ARG A 191       7.143   8.501  10.448  1.00 74.26           H  
ATOM   3072  CZ  ARG A 191       7.929  10.366  10.492  1.00 74.26           C  
ATOM   3073  N   LEU A 192      12.933   6.695   6.681  1.00 73.91           N  
ATOM   3074  H   LEU A 192      12.094   6.355   6.233  1.00 73.91           H  
ATOM   3075  CA  LEU A 192      13.973   5.721   7.006  1.00 73.91           C  
ATOM   3076  HA  LEU A 192      14.400   6.019   7.964  1.00 73.91           H  
ATOM   3077  C   LEU A 192      15.085   5.711   5.949  1.00 73.91           C  
ATOM   3078  CB  LEU A 192      13.389   4.310   7.170  1.00 73.91           C  
ATOM   3079  HB2 LEU A 192      14.206   3.618   7.375  1.00 73.91           H  
ATOM   3080  HB3 LEU A 192      12.939   4.005   6.226  1.00 73.91           H  
ATOM   3081  O   LEU A 192      14.777   5.842   4.756  1.00 73.91           O  
ATOM   3082  CG  LEU A 192      12.347   4.176   8.292  1.00 73.91           C  
ATOM   3083  HG  LEU A 192      11.525   4.871   8.120  1.00 73.91           H  
ATOM   3084  CD1 LEU A 192      11.784   2.758   8.279  1.00 73.91           C  
ATOM   3085 HD11 LEU A 192      11.389   2.533   7.288  1.00 73.91           H  
ATOM   3086 HD12 LEU A 192      12.583   2.054   8.511  1.00 73.91           H  
ATOM   3087 HD13 LEU A 192      10.992   2.665   9.021  1.00 73.91           H  
ATOM   3088  CD2 LEU A 192      12.945   4.443   9.675  1.00 73.91           C  
ATOM   3089 HD21 LEU A 192      12.200   4.239  10.444  1.00 73.91           H  
ATOM   3090 HD22 LEU A 192      13.810   3.800   9.838  1.00 73.91           H  
ATOM   3091 HD23 LEU A 192      13.248   5.486   9.761  1.00 73.91           H  
ATOM   3092  N   PRO A 193      16.352   5.498   6.354  1.00 72.17           N  
ATOM   3093  CA  PRO A 193      17.489   5.522   5.448  1.00 72.17           C  
ATOM   3094  HA  PRO A 193      17.562   6.572   5.164  1.00 72.17           H  
ATOM   3095  C   PRO A 193      17.373   4.558   4.252  1.00 72.17           C  
ATOM   3096  CB  PRO A 193      18.733   5.243   6.284  1.00 72.17           C  
ATOM   3097  HB2 PRO A 193      19.607   5.768   5.897  1.00 72.17           H  
ATOM   3098  HB3 PRO A 193      18.928   4.172   6.337  1.00 72.17           H  
ATOM   3099  O   PRO A 193      17.651   4.880   3.100  1.00 72.17           O  
ATOM   3100  CG  PRO A 193      18.326   5.756   7.658  1.00 72.17           C  
ATOM   3101  HG2 PRO A 193      18.468   6.835   7.705  1.00 72.17           H  
ATOM   3102  HG3 PRO A 193      18.883   5.258   8.453  1.00 72.17           H  
ATOM   3103  CD  PRO A 193      16.838   5.428   7.724  1.00 72.17           C  
ATOM   3104  HD2 PRO A 193      16.355   6.155   8.377  1.00 72.17           H  
ATOM   3105  HD3 PRO A 193      16.699   4.418   8.108  1.00 72.17           H  
ATOM   3106  N   GLU A 194      16.896   3.354   4.519  1.00 76.33           N  
ATOM   3107  H   GLU A 194      16.738   3.120   5.489  1.00 76.33           H  
ATOM   3108  CA  GLU A 194      16.874   2.251   3.564  1.00 76.33           C  
ATOM   3109  HA  GLU A 194      17.759   2.309   2.931  1.00 76.33           H  
ATOM   3110  C   GLU A 194      15.643   2.315   2.640  1.00 76.33           C  
ATOM   3111  CB  GLU A 194      16.933   0.922   4.341  1.00 76.33           C  
ATOM   3112  HB2 GLU A 194      17.006   0.118   3.608  1.00 76.33           H  
ATOM   3113  HB3 GLU A 194      16.001   0.776   4.886  1.00 76.33           H  
ATOM   3114  O   GLU A 194      15.551   1.591   1.644  1.00 76.33           O  
ATOM   3115  CG  GLU A 194      18.129   0.779   5.310  1.00 76.33           C  
ATOM   3116  HG2 GLU A 194      19.038   1.070   4.783  1.00 76.33           H  
ATOM   3117  HG3 GLU A 194      18.221  -0.278   5.560  1.00 76.33           H  
ATOM   3118  CD  GLU A 194      18.013   1.573   6.630  1.00 76.33           C  
ATOM   3119  OE1 GLU A 194      19.047   1.711   7.317  1.00 76.33           O  
ATOM   3120  OE2 GLU A 194      16.906   2.087   6.930  1.00 76.33           O  
ATOM   3121  N   SER A 195      14.679   3.193   2.951  1.00 80.38           N  
ATOM   3122  H   SER A 195      14.863   3.812   3.728  1.00 80.38           H  
ATOM   3123  CA  SER A 195      13.352   3.229   2.324  1.00 80.38           C  
ATOM   3124  HA  SER A 195      12.850   2.286   2.538  1.00 80.38           H  
ATOM   3125  C   SER A 195      13.399   3.379   0.803  1.00 80.38           C  
ATOM   3126  CB  SER A 195      12.503   4.332   2.953  1.00 80.38           C  
ATOM   3127  HB2 SER A 195      11.493   4.282   2.544  1.00 80.38           H  
ATOM   3128  HB3 SER A 195      12.457   4.159   4.028  1.00 80.38           H  
ATOM   3129  O   SER A 195      12.688   2.660   0.092  1.00 80.38           O  
ATOM   3130  OG  SER A 195      13.040   5.613   2.702  1.00 80.38           O  
ATOM   3131  HG  SER A 195      13.666   5.821   3.400  1.00 80.38           H  
ATOM   3132  N   TYR A 196      14.269   4.249   0.285  1.00 77.87           N  
ATOM   3133  H   TYR A 196      14.785   4.833   0.927  1.00 77.87           H  
ATOM   3134  CA  TYR A 196      14.411   4.477  -1.154  1.00 77.87           C  
ATOM   3135  HA  TYR A 196      13.421   4.671  -1.567  1.00 77.87           H  
ATOM   3136  C   TYR A 196      14.974   3.263  -1.887  1.00 77.87           C  
ATOM   3137  CB  TYR A 196      15.290   5.705  -1.420  1.00 77.87           C  
ATOM   3138  HB2 TYR A 196      15.408   5.829  -2.496  1.00 77.87           H  
ATOM   3139  HB3 TYR A 196      16.281   5.536  -0.998  1.00 77.87           H  
ATOM   3140  O   TYR A 196      14.474   2.925  -2.959  1.00 77.87           O  
ATOM   3141  CG  TYR A 196      14.706   6.980  -0.859  1.00 77.87           C  
ATOM   3142  CD1 TYR A 196      13.515   7.502  -1.390  1.00 77.87           C  
ATOM   3143  HD1 TYR A 196      13.036   7.009  -2.224  1.00 77.87           H  
ATOM   3144  CD2 TYR A 196      15.315   7.605   0.239  1.00 77.87           C  
ATOM   3145  HD2 TYR A 196      16.249   7.215   0.615  1.00 77.87           H  
ATOM   3146  CE1 TYR A 196      12.925   8.634  -0.795  1.00 77.87           C  
ATOM   3147  HE1 TYR A 196      11.975   9.023  -1.130  1.00 77.87           H  
ATOM   3148  CE2 TYR A 196      14.724   8.733   0.838  1.00 77.87           C  
ATOM   3149  HE2 TYR A 196      15.189   9.193   1.698  1.00 77.87           H  
ATOM   3150  OH  TYR A 196      12.920  10.316   0.893  1.00 77.87           O  
ATOM   3151  HH  TYR A 196      13.306  10.481   1.756  1.00 77.87           H  
ATOM   3152  CZ  TYR A 196      13.526   9.252   0.312  1.00 77.87           C  
ATOM   3153  N   GLU A 197      15.964   2.575  -1.312  1.00 81.20           N  
ATOM   3154  H   GLU A 197      16.290   2.857  -0.399  1.00 81.20           H  
ATOM   3155  CA  GLU A 197      16.548   1.368  -1.905  1.00 81.20           C  
ATOM   3156  HA  GLU A 197      16.875   1.591  -2.921  1.00 81.20           H  
ATOM   3157  C   GLU A 197      15.512   0.237  -1.964  1.00 81.20           C  
ATOM   3158  CB  GLU A 197      17.768   0.923  -1.082  1.00 81.20           C  
ATOM   3159  HB2 GLU A 197      17.422   0.479  -0.149  1.00 81.20           H  
ATOM   3160  HB3 GLU A 197      18.389   1.788  -0.846  1.00 81.20           H  
ATOM   3161  O   GLU A 197      15.381  -0.478  -2.964  1.00 81.20           O  
ATOM   3162  CG  GLU A 197      18.617  -0.095  -1.861  1.00 81.20           C  
ATOM   3163  HG2 GLU A 197      19.275   0.444  -2.542  1.00 81.20           H  
ATOM   3164  HG3 GLU A 197      17.966  -0.718  -2.473  1.00 81.20           H  
ATOM   3165  CD  GLU A 197      19.444  -1.008  -0.948  1.00 81.20           C  
ATOM   3166  OE1 GLU A 197      19.423  -2.231  -1.225  1.00 81.20           O  
ATOM   3167  OE2 GLU A 197      20.052  -0.503   0.018  1.00 81.20           O  
ATOM   3168  N   ILE A 198      14.706   0.099  -0.912  1.00 84.12           N  
ATOM   3169  H   ILE A 198      14.883   0.682  -0.106  1.00 84.12           H  
ATOM   3170  CA  ILE A 198      13.647  -0.910  -0.844  1.00 84.12           C  
ATOM   3171  HA  ILE A 198      14.073  -1.887  -1.074  1.00 84.12           H  
ATOM   3172  C   ILE A 198      12.560  -0.615  -1.869  1.00 84.12           C  
ATOM   3173  CB  ILE A 198      13.053  -0.960   0.565  1.00 84.12           C  
ATOM   3174  HB  ILE A 198      12.676   0.036   0.795  1.00 84.12           H  
ATOM   3175  O   ILE A 198      12.114  -1.540  -2.548  1.00 84.12           O  
ATOM   3176  CG1 ILE A 198      14.138  -1.362   1.579  1.00 84.12           C  
ATOM   3177 HG12 ILE A 198      14.190  -2.445   1.697  1.00 84.12           H  
ATOM   3178 HG13 ILE A 198      15.127  -1.014   1.284  1.00 84.12           H  
ATOM   3179  CG2 ILE A 198      11.884  -1.957   0.669  1.00 84.12           C  
ATOM   3180 HG21 ILE A 198      11.110  -1.722  -0.061  1.00 84.12           H  
ATOM   3181 HG22 ILE A 198      11.445  -1.917   1.666  1.00 84.12           H  
ATOM   3182 HG23 ILE A 198      12.247  -2.968   0.482  1.00 84.12           H  
ATOM   3183  CD1 ILE A 198      13.809  -0.713   2.906  1.00 84.12           C  
ATOM   3184 HD11 ILE A 198      13.692   0.365   2.788  1.00 84.12           H  
ATOM   3185 HD12 ILE A 198      14.656  -0.872   3.573  1.00 84.12           H  
ATOM   3186 HD13 ILE A 198      12.866  -1.100   3.290  1.00 84.12           H  
ATOM   3187  N   ILE A 199      12.140   0.646  -2.007  1.00 85.70           N  
ATOM   3188  H   ILE A 199      12.534   1.351  -1.400  1.00 85.70           H  
ATOM   3189  CA  ILE A 199      11.149   1.049  -3.010  1.00 85.70           C  
ATOM   3190  HA  ILE A 199      10.277   0.401  -2.916  1.00 85.70           H  
ATOM   3191  C   ILE A 199      11.707   0.829  -4.413  1.00 85.70           C  
ATOM   3192  CB  ILE A 199      10.688   2.504  -2.779  1.00 85.70           C  
ATOM   3193  HB  ILE A 199      11.569   3.129  -2.633  1.00 85.70           H  
ATOM   3194  O   ILE A 199      11.025   0.208  -5.223  1.00 85.70           O  
ATOM   3195  CG1 ILE A 199       9.814   2.543  -1.509  1.00 85.70           C  
ATOM   3196 HG12 ILE A 199       8.879   2.011  -1.688  1.00 85.70           H  
ATOM   3197 HG13 ILE A 199      10.333   2.028  -0.701  1.00 85.70           H  
ATOM   3198  CG2 ILE A 199       9.888   3.067  -3.972  1.00 85.70           C  
ATOM   3199 HG21 ILE A 199       8.956   2.517  -4.106  1.00 85.70           H  
ATOM   3200 HG22 ILE A 199       9.658   4.120  -3.810  1.00 85.70           H  
ATOM   3201 HG23 ILE A 199      10.466   3.001  -4.893  1.00 85.70           H  
ATOM   3202  CD1 ILE A 199       9.494   3.960  -1.032  1.00 85.70           C  
ATOM   3203 HD11 ILE A 199      10.420   4.524  -0.917  1.00 85.70           H  
ATOM   3204 HD12 ILE A 199       8.987   3.908  -0.069  1.00 85.70           H  
ATOM   3205 HD13 ILE A 199       8.839   4.466  -1.741  1.00 85.70           H  
ATOM   3206  N   LEU A 200      12.942   1.260  -4.693  1.00 83.12           N  
ATOM   3207  H   LEU A 200      13.451   1.762  -3.979  1.00 83.12           H  
ATOM   3208  CA  LEU A 200      13.586   1.093  -5.997  1.00 83.12           C  
ATOM   3209  HA  LEU A 200      12.976   1.595  -6.749  1.00 83.12           H  
ATOM   3210  C   LEU A 200      13.687  -0.385  -6.381  1.00 83.12           C  
ATOM   3211  CB  LEU A 200      14.978   1.752  -5.962  1.00 83.12           C  
ATOM   3212  HB2 LEU A 200      14.861   2.819  -5.772  1.00 83.12           H  
ATOM   3213  HB3 LEU A 200      15.545   1.332  -5.131  1.00 83.12           H  
ATOM   3214  O   LEU A 200      13.216  -0.787  -7.443  1.00 83.12           O  
ATOM   3215  CG  LEU A 200      15.800   1.561  -7.252  1.00 83.12           C  
ATOM   3216  HG  LEU A 200      15.953   0.497  -7.429  1.00 83.12           H  
ATOM   3217  CD1 LEU A 200      15.120   2.158  -8.485  1.00 83.12           C  
ATOM   3218 HD11 LEU A 200      14.175   1.653  -8.682  1.00 83.12           H  
ATOM   3219 HD12 LEU A 200      14.940   3.222  -8.328  1.00 83.12           H  
ATOM   3220 HD13 LEU A 200      15.767   2.041  -9.354  1.00 83.12           H  
ATOM   3221  CD2 LEU A 200      17.178   2.198  -7.092  1.00 83.12           C  
ATOM   3222 HD21 LEU A 200      17.780   2.019  -7.982  1.00 83.12           H  
ATOM   3223 HD22 LEU A 200      17.690   1.765  -6.232  1.00 83.12           H  
ATOM   3224 HD23 LEU A 200      17.081   3.273  -6.942  1.00 83.12           H  
ATOM   3225  N   SER A 201      14.254  -1.211  -5.501  1.00 83.77           N  
ATOM   3226  H   SER A 201      14.628  -0.817  -4.650  1.00 83.77           H  
ATOM   3227  CA  SER A 201      14.387  -2.651  -5.746  1.00 83.77           C  
ATOM   3228  HA  SER A 201      14.871  -2.790  -6.712  1.00 83.77           H  
ATOM   3229  C   SER A 201      13.028  -3.356  -5.829  1.00 83.77           C  
ATOM   3230  CB  SER A 201      15.283  -3.302  -4.689  1.00 83.77           C  
ATOM   3231  HB2 SER A 201      15.340  -4.373  -4.886  1.00 83.77           H  
ATOM   3232  HB3 SER A 201      16.287  -2.885  -4.767  1.00 83.77           H  
ATOM   3233  O   SER A 201      12.864  -4.288  -6.612  1.00 83.77           O  
ATOM   3234  OG  SER A 201      14.798  -3.088  -3.377  1.00 83.77           O  
ATOM   3235  HG  SER A 201      14.999  -2.174  -3.164  1.00 83.77           H  
ATOM   3236  N   SER A 202      12.016  -2.885  -5.095  1.00 86.09           N  
ATOM   3237  H   SER A 202      12.201  -2.134  -4.445  1.00 86.09           H  
ATOM   3238  CA  SER A 202      10.649  -3.414  -5.197  1.00 86.09           C  
ATOM   3239  HA  SER A 202      10.710  -4.501  -5.248  1.00 86.09           H  
ATOM   3240  C   SER A 202       9.910  -2.942  -6.453  1.00 86.09           C  
ATOM   3241  CB  SER A 202       9.819  -3.068  -3.963  1.00 86.09           C  
ATOM   3242  HB2 SER A 202       9.721  -1.987  -3.869  1.00 86.09           H  
ATOM   3243  HB3 SER A 202       8.827  -3.507  -4.073  1.00 86.09           H  
ATOM   3244  O   SER A 202       9.002  -3.636  -6.909  1.00 86.09           O  
ATOM   3245  OG  SER A 202      10.432  -3.598  -2.807  1.00 86.09           O  
ATOM   3246  HG  SER A 202      11.137  -2.980  -2.599  1.00 86.09           H  
ATOM   3247  N   ALA A 203      10.294  -1.796  -7.022  1.00 84.75           N  
ATOM   3248  H   ALA A 203      10.994  -1.242  -6.549  1.00 84.75           H  
ATOM   3249  CA  ALA A 203       9.747  -1.237  -8.257  1.00 84.75           C  
ATOM   3250  HA  ALA A 203       8.668  -1.393  -8.267  1.00 84.75           H  
ATOM   3251  C   ALA A 203      10.317  -1.902  -9.523  1.00 84.75           C  
ATOM   3252  CB  ALA A 203      10.010   0.274  -8.271  1.00 84.75           C  
ATOM   3253  HB1 ALA A 203       9.584   0.705  -9.176  1.00 84.75           H  
ATOM   3254  HB2 ALA A 203      11.082   0.471  -8.262  1.00 84.75           H  
ATOM   3255  HB3 ALA A 203       9.555   0.748  -7.401  1.00 84.75           H  
ATOM   3256  O   ALA A 203       9.728  -1.784 -10.599  1.00 84.75           O  
ATOM   3257  N   GLN A 204      11.433  -2.626  -9.417  1.00 84.19           N  
ATOM   3258  H   GLN A 204      11.902  -2.664  -8.523  1.00 84.19           H  
ATOM   3259  CA  GLN A 204      11.991  -3.391 -10.530  1.00 84.19           C  
ATOM   3260  HA  GLN A 204      11.982  -2.763 -11.421  1.00 84.19           H  
ATOM   3261  C   GLN A 204      11.145  -4.635 -10.819  1.00 84.19           C  
ATOM   3262  CB  GLN A 204      13.444  -3.777 -10.238  1.00 84.19           C  
ATOM   3263  HB2 GLN A 204      13.780  -4.482 -10.998  1.00 84.19           H  
ATOM   3264  HB3 GLN A 204      13.503  -4.265  -9.265  1.00 84.19           H  
ATOM   3265  O   GLN A 204      10.858  -5.426  -9.922  1.00 84.19           O  
ATOM   3266  CG  GLN A 204      14.374  -2.555 -10.264  1.00 84.19           C  
ATOM   3267  HG2 GLN A 204      14.346  -2.102 -11.255  1.00 84.19           H  
ATOM   3268  HG3 GLN A 204      14.033  -1.811  -9.543  1.00 84.19           H  
ATOM   3269  CD  GLN A 204      15.819  -2.907  -9.935  1.00 84.19           C  
ATOM   3270  NE2 GLN A 204      16.698  -1.933  -9.866  1.00 84.19           N  
ATOM   3271 HE21 GLN A 204      16.420  -0.968  -9.974  1.00 84.19           H  
ATOM   3272 HE22 GLN A 204      17.641  -2.206  -9.629  1.00 84.19           H  
ATOM   3273  OE1 GLN A 204      16.192  -4.052  -9.748  1.00 84.19           O  
ATOM   3274  N   ILE A 205      10.751  -4.821 -12.081  1.00 83.06           N  
ATOM   3275  H   ILE A 205      11.031  -4.141 -12.773  1.00 83.06           H  
ATOM   3276  CA  ILE A 205       9.969  -5.986 -12.513  1.00 83.06           C  
ATOM   3277  HA  ILE A 205       9.256  -6.222 -11.723  1.00 83.06           H  
ATOM   3278  C   ILE A 205      10.899  -7.195 -12.684  1.00 83.06           C  
ATOM   3279  CB  ILE A 205       9.149  -5.671 -13.787  1.00 83.06           C  
ATOM   3280  HB  ILE A 205       9.835  -5.335 -14.564  1.00 83.06           H  
ATOM   3281  O   ILE A 205      11.805  -7.145 -13.521  1.00 83.06           O  
ATOM   3282  CG1 ILE A 205       8.124  -4.547 -13.505  1.00 83.06           C  
ATOM   3283 HG12 ILE A 205       8.642  -3.683 -13.088  1.00 83.06           H  
ATOM   3284 HG13 ILE A 205       7.403  -4.897 -12.767  1.00 83.06           H  
ATOM   3285  CG2 ILE A 205       8.414  -6.924 -14.299  1.00 83.06           C  
ATOM   3286 HG21 ILE A 205       7.868  -6.710 -15.218  1.00 83.06           H  
ATOM   3287 HG22 ILE A 205       7.720  -7.276 -13.536  1.00 83.06           H  
ATOM   3288 HG23 ILE A 205       9.126  -7.718 -14.522  1.00 83.06           H  
ATOM   3289  CD1 ILE A 205       7.356  -4.059 -14.740  1.00 83.06           C  
ATOM   3290 HD11 ILE A 205       6.668  -4.827 -15.095  1.00 83.06           H  
ATOM   3291 HD12 ILE A 205       6.776  -3.176 -14.472  1.00 83.06           H  
ATOM   3292 HD13 ILE A 205       8.056  -3.795 -15.533  1.00 83.06           H  
ATOM   3293  N   THR A 206      10.651  -8.278 -11.942  1.00 82.81           N  
ATOM   3294  H   THR A 206       9.855  -8.258 -11.320  1.00 82.81           H  
ATOM   3295  CA  THR A 206      11.412  -9.540 -12.055  1.00 82.81           C  
ATOM   3296  HA  THR A 206      12.474  -9.298 -12.094  1.00 82.81           H  
ATOM   3297  C   THR A 206      11.077 -10.291 -13.346  1.00 82.81           C  
ATOM   3298  CB  THR A 206      11.208 -10.462 -10.839  1.00 82.81           C  
ATOM   3299  HB  THR A 206      11.852 -11.335 -10.944  1.00 82.81           H  
ATOM   3300  O   THR A 206      10.082  -9.991 -14.020  1.00 82.81           O  
ATOM   3301  CG2 THR A 206      11.551  -9.769  -9.521  1.00 82.81           C  
ATOM   3302 HG21 THR A 206      12.571  -9.387  -9.564  1.00 82.81           H  
ATOM   3303 HG22 THR A 206      10.862  -8.947  -9.329  1.00 82.81           H  
ATOM   3304 HG23 THR A 206      11.484 -10.490  -8.705  1.00 82.81           H  
ATOM   3305  OG1 THR A 206       9.871 -10.898 -10.748  1.00 82.81           O  
ATOM   3306  HG1 THR A 206       9.782 -11.271  -9.868  1.00 82.81           H  
ATOM   3307  N   LEU A 207      11.887 -11.283 -13.734  1.00 87.10           N  
ATOM   3308  H   LEU A 207      12.617 -11.615 -13.119  1.00 87.10           H  
ATOM   3309  CA  LEU A 207      11.585 -12.077 -14.926  1.00 87.10           C  
ATOM   3310  HA  LEU A 207      11.426 -11.386 -15.754  1.00 87.10           H  
ATOM   3311  C   LEU A 207      10.293 -12.877 -14.731  1.00 87.10           C  
ATOM   3312  CB  LEU A 207      12.774 -12.989 -15.256  1.00 87.10           C  
ATOM   3313  HB2 LEU A 207      12.893 -13.712 -14.449  1.00 87.10           H  
ATOM   3314  HB3 LEU A 207      13.680 -12.385 -15.300  1.00 87.10           H  
ATOM   3315  O   LEU A 207       9.451 -12.901 -15.631  1.00 87.10           O  
ATOM   3316  CG  LEU A 207      12.615 -13.765 -16.573  1.00 87.10           C  
ATOM   3317  HG  LEU A 207      11.726 -14.395 -16.535  1.00 87.10           H  
ATOM   3318  CD1 LEU A 207      12.518 -12.843 -17.790  1.00 87.10           C  
ATOM   3319 HD11 LEU A 207      13.350 -12.139 -17.795  1.00 87.10           H  
ATOM   3320 HD12 LEU A 207      11.570 -12.304 -17.771  1.00 87.10           H  
ATOM   3321 HD13 LEU A 207      12.550 -13.449 -18.696  1.00 87.10           H  
ATOM   3322  CD2 LEU A 207      13.831 -14.663 -16.758  1.00 87.10           C  
ATOM   3323 HD21 LEU A 207      14.739 -14.059 -16.737  1.00 87.10           H  
ATOM   3324 HD22 LEU A 207      13.859 -15.388 -15.945  1.00 87.10           H  
ATOM   3325 HD23 LEU A 207      13.772 -15.194 -17.708  1.00 87.10           H  
ATOM   3326  N   LYS A 208      10.092 -13.454 -13.543  1.00 86.72           N  
ATOM   3327  H   LYS A 208      10.862 -13.462 -12.889  1.00 86.72           H  
ATOM   3328  CA  LYS A 208       8.852 -14.107 -13.117  1.00 86.72           C  
ATOM   3329  HA  LYS A 208       8.683 -14.981 -13.747  1.00 86.72           H  
ATOM   3330  C   LYS A 208       7.649 -13.188 -13.272  1.00 86.72           C  
ATOM   3331  CB  LYS A 208       9.029 -14.563 -11.661  1.00 86.72           C  
ATOM   3332  HB2 LYS A 208       9.395 -13.719 -11.076  1.00 86.72           H  
ATOM   3333  HB3 LYS A 208       9.786 -15.347 -11.633  1.00 86.72           H  
ATOM   3334  O   LYS A 208       6.662 -13.599 -13.879  1.00 86.72           O  
ATOM   3335  CG  LYS A 208       7.757 -15.103 -10.993  1.00 86.72           C  
ATOM   3336  HG2 LYS A 208       6.960 -14.361 -11.043  1.00 86.72           H  
ATOM   3337  HG3 LYS A 208       7.435 -16.014 -11.496  1.00 86.72           H  
ATOM   3338  CD  LYS A 208       8.050 -15.398  -9.519  1.00 86.72           C  
ATOM   3339  HD2 LYS A 208       8.431 -14.491  -9.048  1.00 86.72           H  
ATOM   3340  HD3 LYS A 208       8.820 -16.166  -9.448  1.00 86.72           H  
ATOM   3341  CE  LYS A 208       6.789 -15.851  -8.780  1.00 86.72           C  
ATOM   3342  HE2 LYS A 208       6.443 -16.789  -9.214  1.00 86.72           H  
ATOM   3343  HE3 LYS A 208       6.016 -15.095  -8.916  1.00 86.72           H  
ATOM   3344  NZ  LYS A 208       7.080 -16.020  -7.335  1.00 86.72           N  
ATOM   3345  HZ1 LYS A 208       7.433 -15.162  -6.935  1.00 86.72           H  
ATOM   3346  HZ2 LYS A 208       7.833 -16.678  -7.195  1.00 86.72           H  
ATOM   3347  HZ3 LYS A 208       6.276 -16.313  -6.800  1.00 86.72           H  
ATOM   3348  N   GLU A 209       7.719 -11.953 -12.770  1.00 83.18           N  
ATOM   3349  H   GLU A 209       8.554 -11.679 -12.272  1.00 83.18           H  
ATOM   3350  CA  GLU A 209       6.631 -10.974 -12.913  1.00 83.18           C  
ATOM   3351  HA  GLU A 209       5.707 -11.390 -12.511  1.00 83.18           H  
ATOM   3352  C   GLU A 209       6.379 -10.626 -14.385  1.00 83.18           C  
ATOM   3353  CB  GLU A 209       6.958  -9.683 -12.151  1.00 83.18           C  
ATOM   3354  HB2 GLU A 209       7.987  -9.407 -12.383  1.00 83.18           H  
ATOM   3355  HB3 GLU A 209       6.305  -8.893 -12.520  1.00 83.18           H  
ATOM   3356  O   GLU A 209       5.229 -10.540 -14.815  1.00 83.18           O  
ATOM   3357  CG  GLU A 209       6.765  -9.758 -10.628  1.00 83.18           C  
ATOM   3358  HG2 GLU A 209       5.706  -9.917 -10.422  1.00 83.18           H  
ATOM   3359  HG3 GLU A 209       7.317 -10.606 -10.224  1.00 83.18           H  
ATOM   3360  CD  GLU A 209       7.235  -8.458  -9.948  1.00 83.18           C  
ATOM   3361  OE1 GLU A 209       6.687  -8.033  -8.911  1.00 83.18           O  
ATOM   3362  OE2 GLU A 209       8.144  -7.774 -10.463  1.00 83.18           O  
ATOM   3363  N   ARG A 210       7.436 -10.469 -15.191  1.00 86.59           N  
ATOM   3364  H   ARG A 210       8.356 -10.532 -14.779  1.00 86.59           H  
ATOM   3365  CA  ARG A 210       7.304 -10.188 -16.627  1.00 86.59           C  
ATOM   3366  HA  ARG A 210       6.676  -9.304 -16.742  1.00 86.59           H  
ATOM   3367  C   ARG A 210       6.586 -11.324 -17.356  1.00 86.59           C  
ATOM   3368  CB  ARG A 210       8.691  -9.899 -17.214  1.00 86.59           C  
ATOM   3369  HB2 ARG A 210       9.195  -9.184 -16.563  1.00 86.59           H  
ATOM   3370  HB3 ARG A 210       9.282 -10.813 -17.238  1.00 86.59           H  
ATOM   3371  O   ARG A 210       5.633 -11.067 -18.089  1.00 86.59           O  
ATOM   3372  CG  ARG A 210       8.598  -9.312 -18.632  1.00 86.59           C  
ATOM   3373  HG2 ARG A 210       8.119 -10.034 -19.293  1.00 86.59           H  
ATOM   3374  HG3 ARG A 210       7.994  -8.405 -18.614  1.00 86.59           H  
ATOM   3375  CD  ARG A 210       9.984  -8.982 -19.198  1.00 86.59           C  
ATOM   3376  HD2 ARG A 210       9.861  -8.621 -20.219  1.00 86.59           H  
ATOM   3377  HD3 ARG A 210      10.578  -9.896 -19.224  1.00 86.59           H  
ATOM   3378  NE  ARG A 210      10.680  -7.958 -18.392  1.00 86.59           N  
ATOM   3379  HE  ARG A 210      10.218  -7.649 -17.549  1.00 86.59           H  
ATOM   3380  NH1 ARG A 210      12.591  -7.821 -19.655  1.00 86.59           N  
ATOM   3381 HH11 ARG A 210      13.486  -7.393 -19.841  1.00 86.59           H  
ATOM   3382 HH12 ARG A 210      12.197  -8.476 -20.315  1.00 86.59           H  
ATOM   3383  NH2 ARG A 210      12.394  -6.582 -17.805  1.00 86.59           N  
ATOM   3384 HH21 ARG A 210      11.930  -6.366 -16.934  1.00 86.59           H  
ATOM   3385 HH22 ARG A 210      13.316  -6.206 -17.971  1.00 86.59           H  
ATOM   3386  CZ  ARG A 210      11.880  -7.458 -18.622  1.00 86.59           C  
ATOM   3387  N   VAL A 211       6.996 -12.569 -17.118  1.00 90.54           N  
ATOM   3388  H   VAL A 211       7.779 -12.689 -16.491  1.00 90.54           H  
ATOM   3389  CA  VAL A 211       6.358 -13.769 -17.683  1.00 90.54           C  
ATOM   3390  HA  VAL A 211       6.327 -13.681 -18.769  1.00 90.54           H  
ATOM   3391  C   VAL A 211       4.911 -13.893 -17.202  1.00 90.54           C  
ATOM   3392  CB  VAL A 211       7.176 -15.023 -17.322  1.00 90.54           C  
ATOM   3393  HB  VAL A 211       7.348 -15.037 -16.245  1.00 90.54           H  
ATOM   3394  O   VAL A 211       4.013 -14.146 -18.005  1.00 90.54           O  
ATOM   3395  CG1 VAL A 211       6.469 -16.329 -17.714  1.00 90.54           C  
ATOM   3396 HG11 VAL A 211       6.109 -16.276 -18.741  1.00 90.54           H  
ATOM   3397 HG12 VAL A 211       5.608 -16.497 -17.067  1.00 90.54           H  
ATOM   3398 HG13 VAL A 211       7.147 -17.174 -17.599  1.00 90.54           H  
ATOM   3399  CG2 VAL A 211       8.539 -15.006 -18.025  1.00 90.54           C  
ATOM   3400 HG21 VAL A 211       8.412 -15.066 -19.106  1.00 90.54           H  
ATOM   3401 HG22 VAL A 211       9.131 -15.853 -17.679  1.00 90.54           H  
ATOM   3402 HG23 VAL A 211       9.087 -14.093 -17.793  1.00 90.54           H  
ATOM   3403  N   TYR A 212       4.663 -13.652 -15.912  1.00 86.96           N  
ATOM   3404  H   TYR A 212       5.441 -13.463 -15.296  1.00 86.96           H  
ATOM   3405  CA  TYR A 212       3.323 -13.665 -15.332  1.00 86.96           C  
ATOM   3406  HA  TYR A 212       2.883 -14.652 -15.476  1.00 86.96           H  
ATOM   3407  C   TYR A 212       2.400 -12.647 -16.007  1.00 86.96           C  
ATOM   3408  CB  TYR A 212       3.418 -13.389 -13.826  1.00 86.96           C  
ATOM   3409  HB2 TYR A 212       4.062 -14.137 -13.363  1.00 86.96           H  
ATOM   3410  HB3 TYR A 212       3.881 -12.416 -13.663  1.00 86.96           H  
ATOM   3411  O   TYR A 212       1.268 -12.985 -16.355  1.00 86.96           O  
ATOM   3412  CG  TYR A 212       2.075 -13.401 -13.131  1.00 86.96           C  
ATOM   3413  CD1 TYR A 212       1.306 -12.222 -13.070  1.00 86.96           C  
ATOM   3414  HD1 TYR A 212       1.683 -11.302 -13.493  1.00 86.96           H  
ATOM   3415  CD2 TYR A 212       1.588 -14.592 -12.561  1.00 86.96           C  
ATOM   3416  HD2 TYR A 212       2.177 -15.496 -12.598  1.00 86.96           H  
ATOM   3417  CE1 TYR A 212       0.037 -12.240 -12.465  1.00 86.96           C  
ATOM   3418  HE1 TYR A 212      -0.557 -11.338 -12.441  1.00 86.96           H  
ATOM   3419  CE2 TYR A 212       0.334 -14.605 -11.925  1.00 86.96           C  
ATOM   3420  HE2 TYR A 212      -0.029 -15.510 -11.461  1.00 86.96           H  
ATOM   3421  OH  TYR A 212      -1.674 -13.456 -11.308  1.00 86.96           O  
ATOM   3422  HH  TYR A 212      -2.099 -12.601 -11.408  1.00 86.96           H  
ATOM   3423  CZ  TYR A 212      -0.452 -13.435 -11.898  1.00 86.96           C  
ATOM   3424  N   ASN A 213       2.879 -11.423 -16.235  1.00 83.51           N  
ATOM   3425  H   ASN A 213       3.795 -11.197 -15.874  1.00 83.51           H  
ATOM   3426  CA  ASN A 213       2.105 -10.359 -16.873  1.00 83.51           C  
ATOM   3427  HA  ASN A 213       1.160 -10.241 -16.343  1.00 83.51           H  
ATOM   3428  C   ASN A 213       1.754 -10.697 -18.328  1.00 83.51           C  
ATOM   3429  CB  ASN A 213       2.891  -9.042 -16.772  1.00 83.51           C  
ATOM   3430  HB2 ASN A 213       2.406  -8.289 -17.393  1.00 83.51           H  
ATOM   3431  HB3 ASN A 213       3.905  -9.191 -17.142  1.00 83.51           H  
ATOM   3432  O   ASN A 213       0.617 -10.479 -18.744  1.00 83.51           O  
ATOM   3433  CG  ASN A 213       2.944  -8.492 -15.357  1.00 83.51           C  
ATOM   3434  ND2 ASN A 213       3.880  -7.617 -15.074  1.00 83.51           N  
ATOM   3435 HD21 ASN A 213       3.935  -7.348 -14.102  1.00 83.51           H  
ATOM   3436 HD22 ASN A 213       4.604  -7.415 -15.748  1.00 83.51           H  
ATOM   3437  OD1 ASN A 213       2.140  -8.810 -14.497  1.00 83.51           O  
ATOM   3438  N   ILE A 214       2.690 -11.289 -19.079  1.00 88.70           N  
ATOM   3439  H   ILE A 214       3.608 -11.426 -18.683  1.00 88.70           H  
ATOM   3440  CA  ILE A 214       2.438 -11.754 -20.453  1.00 88.70           C  
ATOM   3441  HA  ILE A 214       2.105 -10.910 -21.057  1.00 88.70           H  
ATOM   3442  C   ILE A 214       1.309 -12.784 -20.460  1.00 88.70           C  
ATOM   3443  CB  ILE A 214       3.731 -12.321 -21.082  1.00 88.70           C  
ATOM   3444  HB  ILE A 214       4.163 -13.050 -20.397  1.00 88.70           H  
ATOM   3445  O   ILE A 214       0.322 -12.617 -21.174  1.00 88.70           O  
ATOM   3446  CG1 ILE A 214       4.743 -11.177 -21.299  1.00 88.70           C  
ATOM   3447 HG12 ILE A 214       4.759 -10.516 -20.432  1.00 88.70           H  
ATOM   3448 HG13 ILE A 214       4.433 -10.575 -22.153  1.00 88.70           H  
ATOM   3449  CG2 ILE A 214       3.451 -13.027 -22.424  1.00 88.70           C  
ATOM   3450 HG21 ILE A 214       4.378 -13.382 -22.874  1.00 88.70           H  
ATOM   3451 HG22 ILE A 214       2.809 -13.897 -22.283  1.00 88.70           H  
ATOM   3452 HG23 ILE A 214       2.968 -12.337 -23.117  1.00 88.70           H  
ATOM   3453  CD1 ILE A 214       6.175 -11.671 -21.518  1.00 88.70           C  
ATOM   3454 HD11 ILE A 214       6.251 -12.263 -22.430  1.00 88.70           H  
ATOM   3455 HD12 ILE A 214       6.498 -12.271 -20.667  1.00 88.70           H  
ATOM   3456 HD13 ILE A 214       6.825 -10.801 -21.604  1.00 88.70           H  
ATOM   3457  N   ILE A 215       1.401 -13.814 -19.617  1.00 90.42           N  
ATOM   3458  H   ILE A 215       2.227 -13.892 -19.041  1.00 90.42           H  
ATOM   3459  CA  ILE A 215       0.386 -14.873 -19.556  1.00 90.42           C  
ATOM   3460  HA  ILE A 215       0.234 -15.260 -20.564  1.00 90.42           H  
ATOM   3461  C   ILE A 215      -0.961 -14.308 -19.083  1.00 90.42           C  
ATOM   3462  CB  ILE A 215       0.891 -16.031 -18.669  1.00 90.42           C  
ATOM   3463  HB  ILE A 215       1.137 -15.628 -17.687  1.00 90.42           H  
ATOM   3464  O   ILE A 215      -2.002 -14.620 -19.661  1.00 90.42           O  
ATOM   3465  CG1 ILE A 215       2.159 -16.671 -19.287  1.00 90.42           C  
ATOM   3466 HG12 ILE A 215       1.880 -17.292 -20.139  1.00 90.42           H  
ATOM   3467 HG13 ILE A 215       2.833 -15.900 -19.660  1.00 90.42           H  
ATOM   3468  CG2 ILE A 215      -0.203 -17.104 -18.500  1.00 90.42           C  
ATOM   3469 HG21 ILE A 215       0.157 -17.915 -17.868  1.00 90.42           H  
ATOM   3470 HG22 ILE A 215      -1.086 -16.684 -18.019  1.00 90.42           H  
ATOM   3471 HG23 ILE A 215      -0.488 -17.505 -19.473  1.00 90.42           H  
ATOM   3472  CD1 ILE A 215       2.964 -17.509 -18.291  1.00 90.42           C  
ATOM   3473 HD11 ILE A 215       3.225 -16.896 -17.429  1.00 90.42           H  
ATOM   3474 HD12 ILE A 215       2.395 -18.379 -17.963  1.00 90.42           H  
ATOM   3475 HD13 ILE A 215       3.882 -17.855 -18.768  1.00 90.42           H  
ATOM   3476  N   SER A 216      -0.946 -13.433 -18.075  1.00 84.57           N  
ATOM   3477  H   SER A 216      -0.055 -13.214 -17.653  1.00 84.57           H  
ATOM   3478  CA  SER A 216      -2.149 -12.818 -17.497  1.00 84.57           C  
ATOM   3479  HA  SER A 216      -2.850 -13.608 -17.225  1.00 84.57           H  
ATOM   3480  C   SER A 216      -2.873 -11.881 -18.461  1.00 84.57           C  
ATOM   3481  CB  SER A 216      -1.805 -12.040 -16.227  1.00 84.57           C  
ATOM   3482  HB2 SER A 216      -2.714 -11.597 -15.821  1.00 84.57           H  
ATOM   3483  HB3 SER A 216      -1.096 -11.245 -16.458  1.00 84.57           H  
ATOM   3484  O   SER A 216      -4.085 -11.729 -18.347  1.00 84.57           O  
ATOM   3485  OG  SER A 216      -1.250 -12.913 -15.267  1.00 84.57           O  
ATOM   3486  HG  SER A 216      -0.321 -13.025 -15.481  1.00 84.57           H  
ATOM   3487  N   SER A 217      -2.170 -11.296 -19.437  1.00 85.04           N  
ATOM   3488  H   SER A 217      -1.164 -11.391 -19.433  1.00 85.04           H  
ATOM   3489  CA  SER A 217      -2.790 -10.473 -20.485  1.00 85.04           C  
ATOM   3490  HA  SER A 217      -3.413  -9.717 -20.006  1.00 85.04           H  
ATOM   3491  C   SER A 217      -3.692 -11.278 -21.429  1.00 85.04           C  
ATOM   3492  CB  SER A 217      -1.708  -9.753 -21.298  1.00 85.04           C  
ATOM   3493  HB2 SER A 217      -2.182  -8.952 -21.866  1.00 85.04           H  
ATOM   3494  HB3 SER A 217      -0.974  -9.308 -20.626  1.00 85.04           H  
ATOM   3495  O   SER A 217      -4.562 -10.724 -22.098  1.00 85.04           O  
ATOM   3496  OG  SER A 217      -1.066 -10.624 -22.210  1.00 85.04           O  
ATOM   3497  HG  SER A 217      -0.538 -11.276 -21.743  1.00 85.04           H  
ATOM   3498  N   SER A 218      -3.491 -12.595 -21.518  1.00 89.86           N  
ATOM   3499  H   SER A 218      -2.761 -12.994 -20.945  1.00 89.86           H  
ATOM   3500  CA  SER A 218      -4.275 -13.498 -22.368  1.00 89.86           C  
ATOM   3501  HA  SER A 218      -5.302 -13.139 -22.436  1.00 89.86           H  
ATOM   3502  C   SER A 218      -4.299 -14.907 -21.765  1.00 89.86           C  
ATOM   3503  CB  SER A 218      -3.699 -13.511 -23.786  1.00 89.86           C  
ATOM   3504  HB2 SER A 218      -2.630 -13.717 -23.743  1.00 89.86           H  
ATOM   3505  HB3 SER A 218      -4.186 -14.290 -24.373  1.00 89.86           H  
ATOM   3506  O   SER A 218      -3.670 -15.821 -22.300  1.00 89.86           O  
ATOM   3507  OG  SER A 218      -3.922 -12.269 -24.416  1.00 89.86           O  
ATOM   3508  HG  SER A 218      -3.989 -11.588 -23.742  1.00 89.86           H  
ATOM   3509  N   PRO A 219      -5.019 -15.118 -20.650  1.00 86.16           N  
ATOM   3510  CA  PRO A 219      -4.942 -16.354 -19.868  1.00 86.16           C  
ATOM   3511  HA  PRO A 219      -3.899 -16.584 -19.652  1.00 86.16           H  
ATOM   3512  C   PRO A 219      -5.552 -17.563 -20.595  1.00 86.16           C  
ATOM   3513  CB  PRO A 219      -5.667 -16.031 -18.556  1.00 86.16           C  
ATOM   3514  HB2 PRO A 219      -4.944 -15.648 -17.836  1.00 86.16           H  
ATOM   3515  HB3 PRO A 219      -6.185 -16.897 -18.144  1.00 86.16           H  
ATOM   3516  O   PRO A 219      -5.137 -18.701 -20.362  1.00 86.16           O  
ATOM   3517  CG  PRO A 219      -6.640 -14.912 -18.934  1.00 86.16           C  
ATOM   3518  HG2 PRO A 219      -7.564 -15.339 -19.324  1.00 86.16           H  
ATOM   3519  HG3 PRO A 219      -6.838 -14.242 -18.097  1.00 86.16           H  
ATOM   3520  CD  PRO A 219      -5.914 -14.156 -20.034  1.00 86.16           C  
ATOM   3521  HD2 PRO A 219      -5.331 -13.345 -19.597  1.00 86.16           H  
ATOM   3522  HD3 PRO A 219      -6.632 -13.756 -20.750  1.00 86.16           H  
ATOM   3523  N   SER A 220      -6.503 -17.321 -21.504  1.00 89.13           N  
ATOM   3524  H   SER A 220      -6.803 -16.368 -21.655  1.00 89.13           H  
ATOM   3525  CA  SER A 220      -7.112 -18.347 -22.356  1.00 89.13           C  
ATOM   3526  HA  SER A 220      -7.373 -19.202 -21.733  1.00 89.13           H  
ATOM   3527  C   SER A 220      -6.183 -18.853 -23.459  1.00 89.13           C  
ATOM   3528  CB  SER A 220      -8.401 -17.816 -22.988  1.00 89.13           C  
ATOM   3529  HB2 SER A 220      -9.132 -17.605 -22.208  1.00 89.13           H  
ATOM   3530  HB3 SER A 220      -8.812 -18.573 -23.656  1.00 89.13           H  
ATOM   3531  O   SER A 220      -6.378 -19.960 -23.957  1.00 89.13           O  
ATOM   3532  OG  SER A 220      -8.131 -16.629 -23.715  1.00 89.13           O  
ATOM   3533  HG  SER A 220      -8.868 -16.463 -24.307  1.00 89.13           H  
ATOM   3534  N   ARG A 221      -5.150 -18.086 -23.834  1.00 91.79           N  
ATOM   3535  H   ARG A 221      -4.985 -17.223 -23.335  1.00 91.79           H  
ATOM   3536  CA  ARG A 221      -4.179 -18.513 -24.843  1.00 91.79           C  
ATOM   3537  HA  ARG A 221      -4.740 -18.869 -25.707  1.00 91.79           H  
ATOM   3538  C   ARG A 221      -3.362 -19.691 -24.311  1.00 91.79           C  
ATOM   3539  CB  ARG A 221      -3.319 -17.318 -25.292  1.00 91.79           C  
ATOM   3540  HB2 ARG A 221      -2.818 -16.893 -24.422  1.00 91.79           H  
ATOM   3541  HB3 ARG A 221      -3.974 -16.556 -25.716  1.00 91.79           H  
ATOM   3542  O   ARG A 221      -2.925 -19.711 -23.156  1.00 91.79           O  
ATOM   3543  CG  ARG A 221      -2.250 -17.694 -26.328  1.00 91.79           C  
ATOM   3544  HG2 ARG A 221      -1.530 -18.370 -25.868  1.00 91.79           H  
ATOM   3545  HG3 ARG A 221      -2.719 -18.195 -27.175  1.00 91.79           H  
ATOM   3546  CD  ARG A 221      -1.498 -16.458 -26.831  1.00 91.79           C  
ATOM   3547  HD2 ARG A 221      -2.182 -15.835 -27.408  1.00 91.79           H  
ATOM   3548  HD3 ARG A 221      -1.148 -15.885 -25.972  1.00 91.79           H  
ATOM   3549  NE  ARG A 221      -0.344 -16.841 -27.665  1.00 91.79           N  
ATOM   3550  HE  ARG A 221      -0.177 -17.828 -27.806  1.00 91.79           H  
ATOM   3551  NH1 ARG A 221       0.485 -14.733 -28.045  1.00 91.79           N  
ATOM   3552 HH11 ARG A 221      -0.185 -14.362 -27.387  1.00 91.79           H  
ATOM   3553 HH12 ARG A 221       1.194 -14.137 -28.449  1.00 91.79           H  
ATOM   3554  NH2 ARG A 221       1.512 -16.503 -28.935  1.00 91.79           N  
ATOM   3555 HH21 ARG A 221       1.645 -17.501 -29.017  1.00 91.79           H  
ATOM   3556 HH22 ARG A 221       2.211 -15.892 -29.332  1.00 91.79           H  
ATOM   3557  CZ  ARG A 221       0.542 -16.025 -28.208  1.00 91.79           C  
ATOM   3558  N   GLN A 222      -3.123 -20.672 -25.175  1.00 89.07           N  
ATOM   3559  H   GLN A 222      -3.540 -20.620 -26.094  1.00 89.07           H  
ATOM   3560  CA  GLN A 222      -2.264 -21.817 -24.876  1.00 89.07           C  
ATOM   3561  HA  GLN A 222      -2.404 -22.092 -23.831  1.00 89.07           H  
ATOM   3562  C   GLN A 222      -0.786 -21.432 -25.019  1.00 89.07           C  
ATOM   3563  CB  GLN A 222      -2.660 -23.039 -25.730  1.00 89.07           C  
ATOM   3564  HB2 GLN A 222      -2.006 -23.870 -25.468  1.00 89.07           H  
ATOM   3565  HB3 GLN A 222      -2.494 -22.804 -26.781  1.00 89.07           H  
ATOM   3566  O   GLN A 222      -0.114 -21.854 -25.954  1.00 89.07           O  
ATOM   3567  CG  GLN A 222      -4.122 -23.506 -25.568  1.00 89.07           C  
ATOM   3568  HG2 GLN A 222      -4.791 -22.717 -25.912  1.00 89.07           H  
ATOM   3569  HG3 GLN A 222      -4.281 -24.368 -26.215  1.00 89.07           H  
ATOM   3570  CD  GLN A 222      -4.536 -23.905 -24.147  1.00 89.07           C  
ATOM   3571  NE2 GLN A 222      -5.808 -24.124 -23.905  1.00 89.07           N  
ATOM   3572 HE21 GLN A 222      -6.482 -24.191 -24.655  1.00 89.07           H  
ATOM   3573 HE22 GLN A 222      -6.105 -24.375 -22.974  1.00 89.07           H  
ATOM   3574  OE1 GLN A 222      -3.752 -23.964 -23.210  1.00 89.07           O  
ATOM   3575  N   TRP A 223      -0.299 -20.573 -24.116  1.00 92.26           N  
ATOM   3576  H   TRP A 223      -0.928 -20.172 -23.436  1.00 92.26           H  
ATOM   3577  CA  TRP A 223       1.099 -20.142 -24.112  1.00 92.26           C  
ATOM   3578  HA  TRP A 223       1.319 -19.664 -25.067  1.00 92.26           H  
ATOM   3579  C   TRP A 223       2.056 -21.320 -23.949  1.00 92.26           C  
ATOM   3580  CB  TRP A 223       1.361 -19.129 -22.993  1.00 92.26           C  
ATOM   3581  HB2 TRP A 223       2.425 -18.893 -23.005  1.00 92.26           H  
ATOM   3582  HB3 TRP A 223       1.166 -19.582 -22.021  1.00 92.26           H  
ATOM   3583  O   TRP A 223       1.930 -22.115 -23.016  1.00 92.26           O  
ATOM   3584  CG  TRP A 223       0.627 -17.836 -23.108  1.00 92.26           C  
ATOM   3585  CD1 TRP A 223      -0.526 -17.485 -22.494  1.00 92.26           C  
ATOM   3586  HD1 TRP A 223      -1.106 -18.111 -21.832  1.00 92.26           H  
ATOM   3587  CD2 TRP A 223       1.027 -16.683 -23.899  1.00 92.26           C  
ATOM   3588  CE2 TRP A 223       0.088 -15.633 -23.680  1.00 92.26           C  
ATOM   3589  CE3 TRP A 223       2.111 -16.423 -24.762  1.00 92.26           C  
ATOM   3590  HE3 TRP A 223       2.850 -17.193 -24.929  1.00 92.26           H  
ATOM   3591  NE1 TRP A 223      -0.846 -16.184 -22.827  1.00 92.26           N  
ATOM   3592  HE1 TRP A 223      -1.676 -15.727 -22.480  1.00 92.26           H  
ATOM   3593  CH2 TRP A 223       1.340 -14.136 -25.113  1.00 92.26           C  
ATOM   3594  HH2 TRP A 223       1.501 -13.152 -25.528  1.00 92.26           H  
ATOM   3595  CZ2 TRP A 223       0.234 -14.372 -24.278  1.00 92.26           C  
ATOM   3596  HZ2 TRP A 223      -0.455 -13.573 -24.048  1.00 92.26           H  
ATOM   3597  CZ3 TRP A 223       2.270 -15.162 -25.362  1.00 92.26           C  
ATOM   3598  HZ3 TRP A 223       3.136 -14.967 -25.977  1.00 92.26           H  
ATOM   3599  N   LYS A 224       3.063 -21.375 -24.817  1.00 90.88           N  
ATOM   3600  H   LYS A 224       3.023 -20.771 -25.625  1.00 90.88           H  
ATOM   3601  CA  LYS A 224       4.231 -22.245 -24.681  1.00 90.88           C  
ATOM   3602  HA  LYS A 224       4.017 -23.015 -23.941  1.00 90.88           H  
ATOM   3603  C   LYS A 224       5.434 -21.450 -24.180  1.00 90.88           C  
ATOM   3604  CB  LYS A 224       4.517 -22.923 -26.028  1.00 90.88           C  
ATOM   3605  HB2 LYS A 224       5.408 -23.545 -25.936  1.00 90.88           H  
ATOM   3606  HB3 LYS A 224       4.714 -22.157 -26.778  1.00 90.88           H  
ATOM   3607  O   LYS A 224       5.493 -20.227 -24.308  1.00 90.88           O  
ATOM   3608  CG  LYS A 224       3.346 -23.800 -26.495  1.00 90.88           C  
ATOM   3609  HG2 LYS A 224       2.444 -23.196 -26.597  1.00 90.88           H  
ATOM   3610  HG3 LYS A 224       3.166 -24.587 -25.762  1.00 90.88           H  
ATOM   3611  CD  LYS A 224       3.665 -24.427 -27.854  1.00 90.88           C  
ATOM   3612  HD2 LYS A 224       3.863 -23.628 -28.568  1.00 90.88           H  
ATOM   3613  HD3 LYS A 224       4.551 -25.055 -27.767  1.00 90.88           H  
ATOM   3614  CE  LYS A 224       2.473 -25.261 -28.335  1.00 90.88           C  
ATOM   3615  HE2 LYS A 224       2.286 -26.058 -27.615  1.00 90.88           H  
ATOM   3616  HE3 LYS A 224       1.596 -24.615 -28.356  1.00 90.88           H  
ATOM   3617  NZ  LYS A 224       2.725 -25.823 -29.685  1.00 90.88           N  
ATOM   3618  HZ1 LYS A 224       3.536 -26.426 -29.679  1.00 90.88           H  
ATOM   3619  HZ2 LYS A 224       1.927 -26.350 -30.010  1.00 90.88           H  
ATOM   3620  HZ3 LYS A 224       2.896 -25.074 -30.340  1.00 90.88           H  
ATOM   3621  N   LEU A 225       6.432 -22.167 -23.660  1.00 93.72           N  
ATOM   3622  H   LEU A 225       6.298 -23.162 -23.548  1.00 93.72           H  
ATOM   3623  CA  LEU A 225       7.711 -21.572 -23.260  1.00 93.72           C  
ATOM   3624  HA  LEU A 225       7.517 -20.845 -22.471  1.00 93.72           H  
ATOM   3625  C   LEU A 225       8.375 -20.822 -24.427  1.00 93.72           C  
ATOM   3626  CB  LEU A 225       8.632 -22.684 -22.721  1.00 93.72           C  
ATOM   3627  HB2 LEU A 225       8.762 -23.429 -23.505  1.00 93.72           H  
ATOM   3628  HB3 LEU A 225       8.146 -23.166 -21.873  1.00 93.72           H  
ATOM   3629  O   LEU A 225       8.927 -19.751 -24.205  1.00 93.72           O  
ATOM   3630  CG  LEU A 225      10.029 -22.193 -22.284  1.00 93.72           C  
ATOM   3631  HG  LEU A 225      10.503 -21.633 -23.090  1.00 93.72           H  
ATOM   3632  CD1 LEU A 225       9.969 -21.323 -21.033  1.00 93.72           C  
ATOM   3633 HD11 LEU A 225       9.320 -20.462 -21.201  1.00 93.72           H  
ATOM   3634 HD12 LEU A 225       9.589 -21.915 -20.201  1.00 93.72           H  
ATOM   3635 HD13 LEU A 225      10.969 -20.963 -20.791  1.00 93.72           H  
ATOM   3636  CD2 LEU A 225      10.927 -23.388 -21.961  1.00 93.72           C  
ATOM   3637 HD21 LEU A 225      10.499 -23.971 -21.146  1.00 93.72           H  
ATOM   3638 HD22 LEU A 225      11.026 -24.018 -22.845  1.00 93.72           H  
ATOM   3639 HD23 LEU A 225      11.917 -23.030 -21.678  1.00 93.72           H  
ATOM   3640  N   THR A 226       8.300 -21.372 -25.645  1.00 93.21           N  
ATOM   3641  H   THR A 226       7.774 -22.225 -25.765  1.00 93.21           H  
ATOM   3642  CA  THR A 226       8.798 -20.745 -26.883  1.00 93.21           C  
ATOM   3643  HA  THR A 226       9.867 -20.545 -26.803  1.00 93.21           H  
ATOM   3644  C   THR A 226       8.131 -19.401 -27.134  1.00 93.21           C  
ATOM   3645  CB  THR A 226       8.562 -21.659 -28.099  1.00 93.21           C  
ATOM   3646  HB  THR A 226       8.732 -21.101 -29.020  1.00 93.21           H  
ATOM   3647  O   THR A 226       8.824 -18.405 -27.283  1.00 93.21           O  
ATOM   3648  CG2 THR A 226       9.500 -22.867 -28.079  1.00 93.21           C  
ATOM   3649 HG21 THR A 226       9.230 -23.542 -28.891  1.00 93.21           H  
ATOM   3650 HG22 THR A 226      10.521 -22.526 -28.249  1.00 93.21           H  
ATOM   3651 HG23 THR A 226       9.430 -23.398 -27.129  1.00 93.21           H  
ATOM   3652  OG1 THR A 226       7.238 -22.166 -28.090  1.00 93.21           O  
ATOM   3653  HG1 THR A 226       6.713 -21.579 -28.639  1.00 93.21           H  
ATOM   3654  N   ASP A 227       6.799 -19.351 -27.057  1.00 94.46           N  
ATOM   3655  H   ASP A 227       6.289 -20.217 -26.964  1.00 94.46           H  
ATOM   3656  CA  ASP A 227       6.029 -18.139 -27.346  1.00 94.46           C  
ATOM   3657  HA  ASP A 227       6.218 -17.835 -28.375  1.00 94.46           H  
ATOM   3658  C   ASP A 227       6.421 -16.988 -26.415  1.00 94.46           C  
ATOM   3659  CB  ASP A 227       4.525 -18.395 -27.154  1.00 94.46           C  
ATOM   3660  HB2 ASP A 227       3.978 -17.517 -27.500  1.00 94.46           H  
ATOM   3661  HB3 ASP A 227       4.328 -18.503 -26.088  1.00 94.46           H  
ATOM   3662  O   ASP A 227       6.542 -15.845 -26.846  1.00 94.46           O  
ATOM   3663  CG  ASP A 227       3.951 -19.626 -27.851  1.00 94.46           C  
ATOM   3664  OD1 ASP A 227       4.545 -20.132 -28.824  1.00 94.46           O  
ATOM   3665  OD2 ASP A 227       2.894 -20.082 -27.357  1.00 94.46           O  
ATOM   3666  N   VAL A 228       6.610 -17.285 -25.125  1.00 94.77           N  
ATOM   3667  H   VAL A 228       6.492 -18.247 -24.839  1.00 94.77           H  
ATOM   3668  CA  VAL A 228       7.014 -16.276 -24.141  1.00 94.77           C  
ATOM   3669  HA  VAL A 228       6.435 -15.370 -24.320  1.00 94.77           H  
ATOM   3670  C   VAL A 228       8.475 -15.884 -24.314  1.00 94.77           C  
ATOM   3671  CB  VAL A 228       6.722 -16.744 -22.707  1.00 94.77           C  
ATOM   3672  HB  VAL A 228       7.197 -17.709 -22.526  1.00 94.77           H  
ATOM   3673  O   VAL A 228       8.781 -14.702 -24.192  1.00 94.77           O  
ATOM   3674  CG1 VAL A 228       7.235 -15.748 -21.661  1.00 94.77           C  
ATOM   3675 HG11 VAL A 228       6.982 -16.115 -20.666  1.00 94.77           H  
ATOM   3676 HG12 VAL A 228       6.783 -14.769 -21.820  1.00 94.77           H  
ATOM   3677 HG13 VAL A 228       8.320 -15.658 -21.714  1.00 94.77           H  
ATOM   3678  CG2 VAL A 228       5.205 -16.886 -22.516  1.00 94.77           C  
ATOM   3679 HG21 VAL A 228       4.954 -16.946 -21.457  1.00 94.77           H  
ATOM   3680 HG22 VAL A 228       4.695 -16.014 -22.928  1.00 94.77           H  
ATOM   3681 HG23 VAL A 228       4.849 -17.778 -23.031  1.00 94.77           H  
ATOM   3682  N   ALA A 229       9.360 -16.842 -24.601  1.00 92.56           N  
ATOM   3683  H   ALA A 229       9.028 -17.784 -24.748  1.00 92.56           H  
ATOM   3684  CA  ALA A 229      10.778 -16.584 -24.837  1.00 92.56           C  
ATOM   3685  HA  ALA A 229      11.196 -16.094 -23.957  1.00 92.56           H  
ATOM   3686  C   ALA A 229      10.977 -15.629 -26.027  1.00 92.56           C  
ATOM   3687  CB  ALA A 229      11.485 -17.934 -25.021  1.00 92.56           C  
ATOM   3688  HB1 ALA A 229      11.204 -18.377 -25.976  1.00 92.56           H  
ATOM   3689  HB2 ALA A 229      12.566 -17.793 -24.994  1.00 92.56           H  
ATOM   3690  HB3 ALA A 229      11.220 -18.612 -24.211  1.00 92.56           H  
ATOM   3691  O   ALA A 229      11.654 -14.611 -25.879  1.00 92.56           O  
ATOM   3692  N   ASP A 230      10.286 -15.884 -27.140  1.00 91.80           N  
ATOM   3693  H   ASP A 230       9.794 -16.762 -27.218  1.00 91.80           H  
ATOM   3694  CA  ASP A 230      10.300 -15.020 -28.323  1.00 91.80           C  
ATOM   3695  HA  ASP A 230      11.328 -14.894 -28.663  1.00 91.80           H  
ATOM   3696  C   ASP A 230       9.734 -13.630 -28.002  1.00 91.80           C  
ATOM   3697  CB  ASP A 230       9.490 -15.676 -29.457  1.00 91.80           C  
ATOM   3698  HB2 ASP A 230       9.431 -14.974 -30.289  1.00 91.80           H  
ATOM   3699  HB3 ASP A 230       8.476 -15.862 -29.105  1.00 91.80           H  
ATOM   3700  O   ASP A 230      10.317 -12.614 -28.376  1.00 91.80           O  
ATOM   3701  CG  ASP A 230      10.091 -16.987 -29.983  1.00 91.80           C  
ATOM   3702  OD1 ASP A 230      11.305 -17.218 -29.776  1.00 91.80           O  
ATOM   3703  OD2 ASP A 230       9.319 -17.760 -30.593  1.00 91.80           O  
ATOM   3704  N   HIS A 231       8.642 -13.564 -27.230  1.00 90.46           N  
ATOM   3705  H   HIS A 231       8.200 -14.432 -26.962  1.00 90.46           H  
ATOM   3706  CA  HIS A 231       8.001 -12.300 -26.857  1.00 90.46           C  
ATOM   3707  HA  HIS A 231       7.782 -11.757 -27.776  1.00 90.46           H  
ATOM   3708  C   HIS A 231       8.884 -11.383 -25.994  1.00 90.46           C  
ATOM   3709  CB  HIS A 231       6.682 -12.605 -26.136  1.00 90.46           C  
ATOM   3710  HB2 HIS A 231       6.178 -13.422 -26.653  1.00 90.46           H  
ATOM   3711  HB3 HIS A 231       6.881 -12.919 -25.111  1.00 90.46           H  
ATOM   3712  O   HIS A 231       8.703 -10.167 -26.003  1.00 90.46           O  
ATOM   3713  CG  HIS A 231       5.724 -11.447 -26.142  1.00 90.46           C  
ATOM   3714  CD2 HIS A 231       5.375 -10.647 -25.090  1.00 90.46           C  
ATOM   3715  HD2 HIS A 231       5.768 -10.716 -24.086  1.00 90.46           H  
ATOM   3716  ND1 HIS A 231       5.033 -10.997 -27.241  1.00 90.46           N  
ATOM   3717  HD1 HIS A 231       5.170 -11.314 -28.190  1.00 90.46           H  
ATOM   3718  CE1 HIS A 231       4.279  -9.954 -26.858  1.00 90.46           C  
ATOM   3719  HE1 HIS A 231       3.656  -9.364 -27.513  1.00 90.46           H  
ATOM   3720  NE2 HIS A 231       4.436  -9.717 -25.547  1.00 90.46           N  
ATOM   3721  N   ILE A 232       9.833 -11.949 -25.243  1.00 90.18           N  
ATOM   3722  H   ILE A 232       9.917 -12.955 -25.276  1.00 90.18           H  
ATOM   3723  CA  ILE A 232      10.796 -11.192 -24.427  1.00 90.18           C  
ATOM   3724  HA  ILE A 232      10.485 -10.147 -24.417  1.00 90.18           H  
ATOM   3725  C   ILE A 232      12.207 -11.173 -25.027  1.00 90.18           C  
ATOM   3726  CB  ILE A 232      10.801 -11.665 -22.960  1.00 90.18           C  
ATOM   3727  HB  ILE A 232      11.431 -10.977 -22.396  1.00 90.18           H  
ATOM   3728  O   ILE A 232      13.138 -10.748 -24.340  1.00 90.18           O  
ATOM   3729  CG1 ILE A 232      11.420 -13.070 -22.836  1.00 90.18           C  
ATOM   3730 HG12 ILE A 232      12.435 -13.051 -23.235  1.00 90.18           H  
ATOM   3731 HG13 ILE A 232      10.855 -13.791 -23.427  1.00 90.18           H  
ATOM   3732  CG2 ILE A 232       9.393 -11.572 -22.354  1.00 90.18           C  
ATOM   3733 HG21 ILE A 232       8.968 -10.593 -22.575  1.00 90.18           H  
ATOM   3734 HG22 ILE A 232       8.756 -12.342 -22.789  1.00 90.18           H  
ATOM   3735 HG23 ILE A 232       9.433 -11.712 -21.274  1.00 90.18           H  
ATOM   3736  CD1 ILE A 232      11.516 -13.579 -21.404  1.00 90.18           C  
ATOM   3737 HD11 ILE A 232      10.528 -13.828 -21.017  1.00 90.18           H  
ATOM   3738 HD12 ILE A 232      12.140 -14.473 -21.414  1.00 90.18           H  
ATOM   3739 HD13 ILE A 232      11.986 -12.818 -20.782  1.00 90.18           H  
ATOM   3740  N   PHE A 233      12.366 -11.634 -26.271  1.00 92.72           N  
ATOM   3741  H   PHE A 233      11.547 -11.941 -26.776  1.00 92.72           H  
ATOM   3742  CA  PHE A 233      13.641 -11.703 -26.987  1.00 92.72           C  
ATOM   3743  HA  PHE A 233      13.449 -12.258 -27.905  1.00 92.72           H  
ATOM   3744  C   PHE A 233      14.727 -12.502 -26.235  1.00 92.72           C  
ATOM   3745  CB  PHE A 233      14.082 -10.290 -27.406  1.00 92.72           C  
ATOM   3746  HB2 PHE A 233      14.363  -9.723 -26.518  1.00 92.72           H  
ATOM   3747  HB3 PHE A 233      14.974 -10.375 -28.027  1.00 92.72           H  
ATOM   3748  O   PHE A 233      15.867 -12.062 -26.093  1.00 92.72           O  
ATOM   3749  CG  PHE A 233      13.034  -9.509 -28.177  1.00 92.72           C  
ATOM   3750  CD1 PHE A 233      12.919  -9.676 -29.569  1.00 92.72           C  
ATOM   3751  HD1 PHE A 233      13.573 -10.361 -30.089  1.00 92.72           H  
ATOM   3752  CD2 PHE A 233      12.167  -8.625 -27.507  1.00 92.72           C  
ATOM   3753  HD2 PHE A 233      12.244  -8.502 -26.436  1.00 92.72           H  
ATOM   3754  CE1 PHE A 233      11.950  -8.955 -30.289  1.00 92.72           C  
ATOM   3755  HE1 PHE A 233      11.862  -9.090 -31.357  1.00 92.72           H  
ATOM   3756  CE2 PHE A 233      11.192  -7.910 -28.225  1.00 92.72           C  
ATOM   3757  HE2 PHE A 233      10.517  -7.245 -27.707  1.00 92.72           H  
ATOM   3758  CZ  PHE A 233      11.087  -8.073 -29.618  1.00 92.72           C  
ATOM   3759  HZ  PHE A 233      10.335  -7.528 -30.171  1.00 92.72           H  
ATOM   3760  N   MET A 234      14.380 -13.690 -25.729  1.00 90.93           N  
ATOM   3761  H   MET A 234      13.437 -14.012 -25.896  1.00 90.93           H  
ATOM   3762  CA  MET A 234      15.311 -14.628 -25.087  1.00 90.93           C  
ATOM   3763  HA  MET A 234      16.334 -14.287 -25.246  1.00 90.93           H  
ATOM   3764  C   MET A 234      15.206 -16.025 -25.696  1.00 90.93           C  
ATOM   3765  CB  MET A 234      15.054 -14.706 -23.574  1.00 90.93           C  
ATOM   3766  HB2 MET A 234      15.625 -15.540 -23.165  1.00 90.93           H  
ATOM   3767  HB3 MET A 234      13.997 -14.897 -23.386  1.00 90.93           H  
ATOM   3768  O   MET A 234      14.150 -16.430 -26.165  1.00 90.93           O  
ATOM   3769  CG  MET A 234      15.494 -13.438 -22.840  1.00 90.93           C  
ATOM   3770  HG2 MET A 234      14.836 -12.616 -23.121  1.00 90.93           H  
ATOM   3771  HG3 MET A 234      16.504 -13.186 -23.162  1.00 90.93           H  
ATOM   3772  SD  MET A 234      15.498 -13.612 -21.031  1.00 90.93           S  
ATOM   3773  CE  MET A 234      16.297 -12.046 -20.608  1.00 90.93           C  
ATOM   3774  HE1 MET A 234      16.340 -11.940 -19.524  1.00 90.93           H  
ATOM   3775  HE2 MET A 234      15.713 -11.226 -21.026  1.00 90.93           H  
ATOM   3776  HE3 MET A 234      17.300 -12.019 -21.033  1.00 90.93           H  
ATOM   3777  N   SER A 235      16.278 -16.820 -25.619  1.00 90.67           N  
ATOM   3778  H   SER A 235      17.139 -16.462 -25.231  1.00 90.67           H  
ATOM   3779  CA  SER A 235      16.174 -18.249 -25.929  1.00 90.67           C  
ATOM   3780  HA  SER A 235      15.628 -18.344 -26.868  1.00 90.67           H  
ATOM   3781  C   SER A 235      15.380 -18.991 -24.848  1.00 90.67           C  
ATOM   3782  CB  SER A 235      17.551 -18.891 -26.140  1.00 90.67           C  
ATOM   3783  HB2 SER A 235      17.410 -19.854 -26.630  1.00 90.67           H  
ATOM   3784  HB3 SER A 235      18.155 -18.261 -26.794  1.00 90.67           H  
ATOM   3785  O   SER A 235      15.409 -18.630 -23.666  1.00 90.67           O  
ATOM   3786  OG  SER A 235      18.231 -19.105 -24.913  1.00 90.67           O  
ATOM   3787  HG  SER A 235      18.687 -19.947 -24.977  1.00 90.67           H  
ATOM   3788  N   THR A 236      14.732 -20.097 -25.220  1.00 92.98           N  
ATOM   3789  H   THR A 236      14.710 -20.343 -26.200  1.00 92.98           H  
ATOM   3790  CA  THR A 236      14.008 -20.966 -24.274  1.00 92.98           C  
ATOM   3791  HA  THR A 236      13.217 -20.388 -23.797  1.00 92.98           H  
ATOM   3792  C   THR A 236      14.910 -21.513 -23.166  1.00 92.98           C  
ATOM   3793  CB  THR A 236      13.373 -22.155 -25.004  1.00 92.98           C  
ATOM   3794  HB  THR A 236      12.961 -22.848 -24.271  1.00 92.98           H  
ATOM   3795  O   THR A 236      14.492 -21.589 -22.010  1.00 92.98           O  
ATOM   3796  CG2 THR A 236      12.251 -21.718 -25.934  1.00 92.98           C  
ATOM   3797 HG21 THR A 236      12.636 -21.110 -26.753  1.00 92.98           H  
ATOM   3798 HG22 THR A 236      11.524 -21.133 -25.372  1.00 92.98           H  
ATOM   3799 HG23 THR A 236      11.758 -22.603 -26.336  1.00 92.98           H  
ATOM   3800  OG1 THR A 236      14.341 -22.822 -25.783  1.00 92.98           O  
ATOM   3801  HG1 THR A 236      13.886 -23.274 -26.497  1.00 92.98           H  
ATOM   3802  N   SER A 237      16.161 -21.849 -23.494  1.00 93.39           N  
ATOM   3803  H   SER A 237      16.423 -21.786 -24.468  1.00 93.39           H  
ATOM   3804  CA  SER A 237      17.175 -22.305 -22.539  1.00 93.39           C  
ATOM   3805  HA  SER A 237      16.772 -23.148 -21.977  1.00 93.39           H  
ATOM   3806  C   SER A 237      17.542 -21.222 -21.523  1.00 93.39           C  
ATOM   3807  CB  SER A 237      18.424 -22.790 -23.289  1.00 93.39           C  
ATOM   3808  HB2 SER A 237      19.211 -23.017 -22.569  1.00 93.39           H  
ATOM   3809  HB3 SER A 237      18.174 -23.705 -23.826  1.00 93.39           H  
ATOM   3810  O   SER A 237      17.572 -21.492 -20.321  1.00 93.39           O  
ATOM   3811  OG  SER A 237      18.895 -21.829 -24.225  1.00 93.39           O  
ATOM   3812  HG  SER A 237      19.651 -22.213 -24.675  1.00 93.39           H  
ATOM   3813  N   THR A 238      17.752 -19.986 -21.986  1.00 91.51           N  
ATOM   3814  H   THR A 238      17.687 -19.829 -22.981  1.00 91.51           H  
ATOM   3815  CA  THR A 238      18.073 -18.842 -21.122  1.00 91.51           C  
ATOM   3816  HA  THR A 238      18.919 -19.107 -20.488  1.00 91.51           H  
ATOM   3817  C   THR A 238      16.902 -18.503 -20.209  1.00 91.51           C  
ATOM   3818  CB  THR A 238      18.464 -17.610 -21.950  1.00 91.51           C  
ATOM   3819  HB  THR A 238      17.628 -17.303 -22.580  1.00 91.51           H  
ATOM   3820  O   THR A 238      17.102 -18.335 -19.008  1.00 91.51           O  
ATOM   3821  CG2 THR A 238      18.894 -16.429 -21.079  1.00 91.51           C  
ATOM   3822 HG21 THR A 238      18.050 -16.069 -20.490  1.00 91.51           H  
ATOM   3823 HG22 THR A 238      19.239 -15.618 -21.720  1.00 91.51           H  
ATOM   3824 HG23 THR A 238      19.702 -16.734 -20.414  1.00 91.51           H  
ATOM   3825  OG1 THR A 238      19.563 -17.925 -22.768  1.00 91.51           O  
ATOM   3826  HG1 THR A 238      19.209 -18.234 -23.605  1.00 91.51           H  
ATOM   3827  N   LEU A 239      15.677 -18.467 -20.748  1.00 94.88           N  
ATOM   3828  H   LEU A 239      15.582 -18.592 -21.746  1.00 94.88           H  
ATOM   3829  CA  LEU A 239      14.467 -18.223 -19.964  1.00 94.88           C  
ATOM   3830  HA  LEU A 239      14.570 -17.258 -19.468  1.00 94.88           H  
ATOM   3831  C   LEU A 239      14.291 -19.284 -18.870  1.00 94.88           C  
ATOM   3832  CB  LEU A 239      13.257 -18.165 -20.917  1.00 94.88           C  
ATOM   3833  HB2 LEU A 239      13.219 -19.083 -21.504  1.00 94.88           H  
ATOM   3834  HB3 LEU A 239      13.401 -17.335 -21.609  1.00 94.88           H  
ATOM   3835  O   LEU A 239      14.085 -18.943 -17.709  1.00 94.88           O  
ATOM   3836  CG  LEU A 239      11.899 -17.990 -20.207  1.00 94.88           C  
ATOM   3837  HG  LEU A 239      11.690 -18.872 -19.603  1.00 94.88           H  
ATOM   3838  CD1 LEU A 239      11.878 -16.761 -19.302  1.00 94.88           C  
ATOM   3839 HD11 LEU A 239      10.862 -16.566 -18.958  1.00 94.88           H  
ATOM   3840 HD12 LEU A 239      12.257 -15.889 -19.834  1.00 94.88           H  
ATOM   3841 HD13 LEU A 239      12.508 -16.936 -18.430  1.00 94.88           H  
ATOM   3842  CD2 LEU A 239      10.778 -17.843 -21.232  1.00 94.88           C  
ATOM   3843 HD21 LEU A 239      10.792 -18.682 -21.928  1.00 94.88           H  
ATOM   3844 HD22 LEU A 239      10.907 -16.918 -21.795  1.00 94.88           H  
ATOM   3845 HD23 LEU A 239       9.812 -17.818 -20.728  1.00 94.88           H  
ATOM   3846  N   LYS A 240      14.425 -20.570 -19.216  1.00 92.21           N  
ATOM   3847  H   LYS A 240      14.596 -20.788 -20.187  1.00 92.21           H  
ATOM   3848  CA  LYS A 240      14.295 -21.669 -18.250  1.00 92.21           C  
ATOM   3849  HA  LYS A 240      13.321 -21.584 -17.768  1.00 92.21           H  
ATOM   3850  C   LYS A 240      15.332 -21.570 -17.127  1.00 92.21           C  
ATOM   3851  CB  LYS A 240      14.369 -23.007 -19.000  1.00 92.21           C  
ATOM   3852  HB2 LYS A 240      13.660 -22.979 -19.826  1.00 92.21           H  
ATOM   3853  HB3 LYS A 240      15.370 -23.140 -19.410  1.00 92.21           H  
ATOM   3854  O   LYS A 240      14.964 -21.746 -15.969  1.00 92.21           O  
ATOM   3855  CG  LYS A 240      14.014 -24.200 -18.100  1.00 92.21           C  
ATOM   3856  HG2 LYS A 240      14.737 -24.272 -17.288  1.00 92.21           H  
ATOM   3857  HG3 LYS A 240      13.021 -24.048 -17.676  1.00 92.21           H  
ATOM   3858  CD  LYS A 240      14.031 -25.508 -18.901  1.00 92.21           C  
ATOM   3859  HD2 LYS A 240      15.033 -25.663 -19.300  1.00 92.21           H  
ATOM   3860  HD3 LYS A 240      13.325 -25.434 -19.728  1.00 92.21           H  
ATOM   3861  CE  LYS A 240      13.646 -26.686 -17.997  1.00 92.21           C  
ATOM   3862  HE2 LYS A 240      12.633 -26.529 -17.627  1.00 92.21           H  
ATOM   3863  HE3 LYS A 240      14.313 -26.689 -17.135  1.00 92.21           H  
ATOM   3864  NZ  LYS A 240      13.740 -27.986 -18.711  1.00 92.21           N  
ATOM   3865  HZ1 LYS A 240      13.113 -28.013 -19.503  1.00 92.21           H  
ATOM   3866  HZ2 LYS A 240      14.682 -28.140 -19.042  1.00 92.21           H  
ATOM   3867  HZ3 LYS A 240      13.506 -28.748 -18.091  1.00 92.21           H  
ATOM   3868  N   ARG A 241      16.595 -21.265 -17.456  1.00 92.19           N  
ATOM   3869  H   ARG A 241      16.815 -21.140 -18.434  1.00 92.19           H  
ATOM   3870  CA  ARG A 241      17.668 -21.100 -16.462  1.00 92.19           C  
ATOM   3871  HA  ARG A 241      17.690 -21.980 -15.820  1.00 92.19           H  
ATOM   3872  C   ARG A 241      17.397 -19.920 -15.526  1.00 92.19           C  
ATOM   3873  CB  ARG A 241      19.028 -20.976 -17.168  1.00 92.19           C  
ATOM   3874  HB2 ARG A 241      19.148 -21.811 -17.859  1.00 92.19           H  
ATOM   3875  HB3 ARG A 241      19.057 -20.048 -17.738  1.00 92.19           H  
ATOM   3876  O   ARG A 241      17.418 -20.106 -14.318  1.00 92.19           O  
ATOM   3877  CG  ARG A 241      20.185 -21.005 -16.154  1.00 92.19           C  
ATOM   3878  HG2 ARG A 241      20.142 -21.939 -15.594  1.00 92.19           H  
ATOM   3879  HG3 ARG A 241      20.078 -20.183 -15.446  1.00 92.19           H  
ATOM   3880  CD  ARG A 241      21.559 -20.903 -16.825  1.00 92.19           C  
ATOM   3881  HD2 ARG A 241      21.651 -21.711 -17.551  1.00 92.19           H  
ATOM   3882  HD3 ARG A 241      22.320 -21.040 -16.056  1.00 92.19           H  
ATOM   3883  NE  ARG A 241      21.760 -19.586 -17.455  1.00 92.19           N  
ATOM   3884  HE  ARG A 241      21.470 -18.805 -16.884  1.00 92.19           H  
ATOM   3885  NH1 ARG A 241      22.974 -20.266 -19.289  1.00 92.19           N  
ATOM   3886 HH11 ARG A 241      23.023 -21.193 -18.890  1.00 92.19           H  
ATOM   3887 HH12 ARG A 241      23.506 -20.037 -20.116  1.00 92.19           H  
ATOM   3888  NH2 ARG A 241      22.452 -18.114 -19.048  1.00 92.19           N  
ATOM   3889 HH21 ARG A 241      22.114 -17.366 -18.460  1.00 92.19           H  
ATOM   3890 HH22 ARG A 241      22.960 -17.913 -19.898  1.00 92.19           H  
ATOM   3891  CZ  ARG A 241      22.388 -19.332 -18.591  1.00 92.19           C  
ATOM   3892  N   LYS A 242      17.057 -18.747 -16.067  1.00 92.77           N  
ATOM   3893  H   LYS A 242      17.034 -18.669 -17.074  1.00 92.77           H  
ATOM   3894  CA  LYS A 242      16.786 -17.548 -15.256  1.00 92.77           C  
ATOM   3895  HA  LYS A 242      17.616 -17.382 -14.568  1.00 92.77           H  
ATOM   3896  C   LYS A 242      15.547 -17.679 -14.368  1.00 92.77           C  
ATOM   3897  CB  LYS A 242      16.653 -16.319 -16.155  1.00 92.77           C  
ATOM   3898  HB2 LYS A 242      15.946 -16.522 -16.960  1.00 92.77           H  
ATOM   3899  HB3 LYS A 242      16.267 -15.510 -15.535  1.00 92.77           H  
ATOM   3900  O   LYS A 242      15.550 -17.207 -13.241  1.00 92.77           O  
ATOM   3901  CG  LYS A 242      17.993 -15.865 -16.740  1.00 92.77           C  
ATOM   3902  HG2 LYS A 242      18.343 -16.576 -17.489  1.00 92.77           H  
ATOM   3903  HG3 LYS A 242      18.727 -15.811 -15.935  1.00 92.77           H  
ATOM   3904  CD  LYS A 242      17.839 -14.474 -17.365  1.00 92.77           C  
ATOM   3905  HD2 LYS A 242      17.401 -13.808 -16.620  1.00 92.77           H  
ATOM   3906  HD3 LYS A 242      17.183 -14.526 -18.233  1.00 92.77           H  
ATOM   3907  CE  LYS A 242      19.218 -13.943 -17.762  1.00 92.77           C  
ATOM   3908  HE2 LYS A 242      19.902 -14.146 -16.938  1.00 92.77           H  
ATOM   3909  HE3 LYS A 242      19.570 -14.491 -18.636  1.00 92.77           H  
ATOM   3910  NZ  LYS A 242      19.184 -12.485 -18.026  1.00 92.77           N  
ATOM   3911  HZ1 LYS A 242      20.109 -12.147 -18.253  1.00 92.77           H  
ATOM   3912  HZ2 LYS A 242      18.882 -12.000 -17.193  1.00 92.77           H  
ATOM   3913  HZ3 LYS A 242      18.553 -12.268 -18.784  1.00 92.77           H  
ATOM   3914  N   LEU A 243      14.491 -18.346 -14.839  1.00 91.44           N  
ATOM   3915  H   LEU A 243      14.504 -18.678 -15.792  1.00 91.44           H  
ATOM   3916  CA  LEU A 243      13.337 -18.636 -13.981  1.00 91.44           C  
ATOM   3917  HA  LEU A 243      13.010 -17.713 -13.502  1.00 91.44           H  
ATOM   3918  C   LEU A 243      13.708 -19.583 -12.833  1.00 91.44           C  
ATOM   3919  CB  LEU A 243      12.185 -19.213 -14.816  1.00 91.44           C  
ATOM   3920  HB2 LEU A 243      12.563 -20.047 -15.407  1.00 91.44           H  
ATOM   3921  HB3 LEU A 243      11.431 -19.605 -14.132  1.00 91.44           H  
ATOM   3922  O   LEU A 243      13.228 -19.390 -11.719  1.00 91.44           O  
ATOM   3923  CG  LEU A 243      11.508 -18.193 -15.746  1.00 91.44           C  
ATOM   3924  HG  LEU A 243      12.244 -17.792 -16.443  1.00 91.44           H  
ATOM   3925  CD1 LEU A 243      10.411 -18.903 -16.544  1.00 91.44           C  
ATOM   3926 HD11 LEU A 243      10.851 -19.715 -17.122  1.00 91.44           H  
ATOM   3927 HD12 LEU A 243       9.657 -19.295 -15.861  1.00 91.44           H  
ATOM   3928 HD13 LEU A 243       9.944 -18.196 -17.231  1.00 91.44           H  
ATOM   3929  CD2 LEU A 243      10.899 -17.014 -14.986  1.00 91.44           C  
ATOM   3930 HD21 LEU A 243      11.689 -16.358 -14.622  1.00 91.44           H  
ATOM   3931 HD22 LEU A 243      10.339 -17.377 -14.124  1.00 91.44           H  
ATOM   3932 HD23 LEU A 243      10.248 -16.429 -15.636  1.00 91.44           H  
ATOM   3933  N   ALA A 244      14.582 -20.563 -13.083  1.00 89.91           N  
ATOM   3934  H   ALA A 244      14.949 -20.676 -14.017  1.00 89.91           H  
ATOM   3935  CA  ALA A 244      15.077 -21.455 -12.038  1.00 89.91           C  
ATOM   3936  HA  ALA A 244      14.220 -21.857 -11.497  1.00 89.91           H  
ATOM   3937  C   ALA A 244      15.950 -20.716 -11.007  1.00 89.91           C  
ATOM   3938  CB  ALA A 244      15.821 -22.628 -12.688  1.00 89.91           C  
ATOM   3939  HB1 ALA A 244      16.719 -22.275 -13.195  1.00 89.91           H  
ATOM   3940  HB2 ALA A 244      15.168 -23.128 -13.403  1.00 89.91           H  
ATOM   3941  HB3 ALA A 244      16.113 -23.338 -11.913  1.00 89.91           H  
ATOM   3942  O   ALA A 244      15.846 -21.009  -9.819  1.00 89.91           O  
ATOM   3943  N   GLU A 245      16.747 -19.730 -11.437  1.00 86.89           N  
ATOM   3944  H   GLU A 245      16.841 -19.587 -12.433  1.00 86.89           H  
ATOM   3945  CA  GLU A 245      17.487 -18.819 -10.544  1.00 86.89           C  
ATOM   3946  HA  GLU A 245      18.125 -19.402  -9.880  1.00 86.89           H  
ATOM   3947  C   GLU A 245      16.534 -18.006  -9.642  1.00 86.89           C  
ATOM   3948  CB  GLU A 245      18.382 -17.874 -11.375  1.00 86.89           C  
ATOM   3949  HB2 GLU A 245      18.782 -17.099 -10.720  1.00 86.89           H  
ATOM   3950  HB3 GLU A 245      17.761 -17.386 -12.125  1.00 86.89           H  
ATOM   3951  O   GLU A 245      16.825 -17.802  -8.468  1.00 86.89           O  
ATOM   3952  CG  GLU A 245      19.571 -18.569 -12.072  1.00 86.89           C  
ATOM   3953  HG2 GLU A 245      20.331 -18.791 -11.323  1.00 86.89           H  
ATOM   3954  HG3 GLU A 245      19.236 -19.522 -12.481  1.00 86.89           H  
ATOM   3955  CD  GLU A 245      20.205 -17.747 -13.220  1.00 86.89           C  
ATOM   3956  OE1 GLU A 245      21.000 -18.333 -13.999  1.00 86.89           O  
ATOM   3957  OE2 GLU A 245      19.845 -16.563 -13.417  1.00 86.89           O  
ATOM   3958  N   GLU A 246      15.353 -17.624 -10.145  1.00 82.41           N  
ATOM   3959  H   GLU A 246      15.199 -17.757 -11.134  1.00 82.41           H  
ATOM   3960  CA  GLU A 246      14.271 -17.009  -9.354  1.00 82.41           C  
ATOM   3961  HA  GLU A 246      14.725 -16.369  -8.597  1.00 82.41           H  
ATOM   3962  C   GLU A 246      13.415 -18.037  -8.571  1.00 82.41           C  
ATOM   3963  CB  GLU A 246      13.398 -16.107 -10.252  1.00 82.41           C  
ATOM   3964  HB2 GLU A 246      13.006 -16.696 -11.081  1.00 82.41           H  
ATOM   3965  HB3 GLU A 246      12.555 -15.747  -9.662  1.00 82.41           H  
ATOM   3966  O   GLU A 246      12.357 -17.704  -8.032  1.00 82.41           O  
ATOM   3967  CG  GLU A 246      14.138 -14.872 -10.806  1.00 82.41           C  
ATOM   3968  HG2 GLU A 246      14.951 -15.201 -11.455  1.00 82.41           H  
ATOM   3969  HG3 GLU A 246      14.574 -14.325  -9.970  1.00 82.41           H  
ATOM   3970  CD  GLU A 246      13.221 -13.918 -11.598  1.00 82.41           C  
ATOM   3971  OE1 GLU A 246      13.698 -12.896 -12.148  1.00 82.41           O  
ATOM   3972  OE2 GLU A 246      12.003 -14.178 -11.705  1.00 82.41           O  
ATOM   3973  N   GLY A 247      13.838 -19.305  -8.508  1.00 82.67           N  
ATOM   3974  H   GLY A 247      14.719 -19.532  -8.948  1.00 82.67           H  
ATOM   3975  CA  GLY A 247      13.154 -20.360  -7.754  1.00 82.67           C  
ATOM   3976  HA2 GLY A 247      13.003 -20.025  -6.728  1.00 82.67           H  
ATOM   3977  HA3 GLY A 247      13.794 -21.242  -7.742  1.00 82.67           H  
ATOM   3978  C   GLY A 247      11.797 -20.765  -8.336  1.00 82.67           C  
ATOM   3979  O   GLY A 247      10.902 -21.187  -7.601  1.00 82.67           O  
ATOM   3980  N   THR A 248      11.597 -20.610  -9.647  1.00 85.94           N  
ATOM   3981  H   THR A 248      12.347 -20.233 -10.207  1.00 85.94           H  
ATOM   3982  CA  THR A 248      10.324 -20.918 -10.305  1.00 85.94           C  
ATOM   3983  HA  THR A 248       9.807 -21.666  -9.704  1.00 85.94           H  
ATOM   3984  C   THR A 248      10.506 -21.555 -11.685  1.00 85.94           C  
ATOM   3985  CB  THR A 248       9.445 -19.656 -10.324  1.00 85.94           C  
ATOM   3986  HB  THR A 248       9.513 -19.178  -9.347  1.00 85.94           H  
ATOM   3987  O   THR A 248      11.611 -21.795 -12.165  1.00 85.94           O  
ATOM   3988  CG2 THR A 248       9.840 -18.625 -11.378  1.00 85.94           C  
ATOM   3989 HG21 THR A 248       9.188 -17.756 -11.291  1.00 85.94           H  
ATOM   3990 HG22 THR A 248      10.867 -18.302 -11.207  1.00 85.94           H  
ATOM   3991 HG23 THR A 248       9.750 -19.045 -12.380  1.00 85.94           H  
ATOM   3992  OG1 THR A 248       8.090 -20.016 -10.517  1.00 85.94           O  
ATOM   3993  HG1 THR A 248       7.866 -20.593  -9.783  1.00 85.94           H  
ATOM   3994  N   SER A 249       9.396 -21.881 -12.342  1.00 89.88           N  
ATOM   3995  H   SER A 249       8.510 -21.624 -11.931  1.00 89.88           H  
ATOM   3996  CA  SER A 249       9.382 -22.447 -13.686  1.00 89.88           C  
ATOM   3997  HA  SER A 249      10.328 -22.216 -14.175  1.00 89.88           H  
ATOM   3998  C   SER A 249       8.269 -21.824 -14.523  1.00 89.88           C  
ATOM   3999  CB  SER A 249       9.254 -23.974 -13.611  1.00 89.88           C  
ATOM   4000  HB2 SER A 249       9.938 -24.366 -12.859  1.00 89.88           H  
ATOM   4001  HB3 SER A 249       9.531 -24.393 -14.578  1.00 89.88           H  
ATOM   4002  O   SER A 249       7.303 -21.271 -13.997  1.00 89.88           O  
ATOM   4003  OG  SER A 249       7.931 -24.377 -13.314  1.00 89.88           O  
ATOM   4004  HG  SER A 249       7.834 -24.419 -12.360  1.00 89.88           H  
ATOM   4005  N   PHE A 250       8.368 -21.939 -15.849  1.00 90.77           N  
ATOM   4006  H   PHE A 250       9.196 -22.359 -16.246  1.00 90.77           H  
ATOM   4007  CA  PHE A 250       7.300 -21.481 -16.741  1.00 90.77           C  
ATOM   4008  HA  PHE A 250       7.166 -20.407 -16.616  1.00 90.77           H  
ATOM   4009  C   PHE A 250       5.957 -22.143 -16.407  1.00 90.77           C  
ATOM   4010  CB  PHE A 250       7.700 -21.759 -18.191  1.00 90.77           C  
ATOM   4011  HB2 PHE A 250       8.030 -22.793 -18.287  1.00 90.77           H  
ATOM   4012  HB3 PHE A 250       8.539 -21.107 -18.432  1.00 90.77           H  
ATOM   4013  O   PHE A 250       4.946 -21.453 -16.312  1.00 90.77           O  
ATOM   4014  CG  PHE A 250       6.580 -21.509 -19.181  1.00 90.77           C  
ATOM   4015  CD1 PHE A 250       5.775 -22.574 -19.635  1.00 90.77           C  
ATOM   4016  HD1 PHE A 250       5.967 -23.583 -19.303  1.00 90.77           H  
ATOM   4017  CD2 PHE A 250       6.296 -20.195 -19.590  1.00 90.77           C  
ATOM   4018  HD2 PHE A 250       6.895 -19.369 -19.235  1.00 90.77           H  
ATOM   4019  CE1 PHE A 250       4.687 -22.323 -20.490  1.00 90.77           C  
ATOM   4020  HE1 PHE A 250       4.048 -23.129 -20.819  1.00 90.77           H  
ATOM   4021  CE2 PHE A 250       5.208 -19.950 -20.443  1.00 90.77           C  
ATOM   4022  HE2 PHE A 250       4.971 -18.939 -20.741  1.00 90.77           H  
ATOM   4023  CZ  PHE A 250       4.403 -21.008 -20.891  1.00 90.77           C  
ATOM   4024  HZ  PHE A 250       3.555 -20.806 -21.528  1.00 90.77           H  
ATOM   4025  N   SER A 251       5.956 -23.458 -16.170  1.00 89.29           N  
ATOM   4026  H   SER A 251       6.822 -23.973 -16.244  1.00 89.29           H  
ATOM   4027  CA  SER A 251       4.752 -24.219 -15.818  1.00 89.29           C  
ATOM   4028  HA  SER A 251       4.022 -24.126 -16.623  1.00 89.29           H  
ATOM   4029  C   SER A 251       4.107 -23.712 -14.527  1.00 89.29           C  
ATOM   4030  CB  SER A 251       5.107 -25.698 -15.642  1.00 89.29           C  
ATOM   4031  HB2 SER A 251       5.771 -25.813 -14.786  1.00 89.29           H  
ATOM   4032  HB3 SER A 251       4.195 -26.265 -15.460  1.00 89.29           H  
ATOM   4033  O   SER A 251       2.883 -23.617 -14.440  1.00 89.29           O  
ATOM   4034  OG  SER A 251       5.751 -26.195 -16.803  1.00 89.29           O  
ATOM   4035  HG  SER A 251       5.896 -27.136 -16.683  1.00 89.29           H  
ATOM   4036  N   ASP A 252       4.929 -23.342 -13.546  1.00 86.57           N  
ATOM   4037  H   ASP A 252       5.925 -23.448 -13.678  1.00 86.57           H  
ATOM   4038  CA  ASP A 252       4.474 -22.789 -12.274  1.00 86.57           C  
ATOM   4039  HA  ASP A 252       3.708 -23.441 -11.853  1.00 86.57           H  
ATOM   4040  C   ASP A 252       3.842 -21.407 -12.442  1.00 86.57           C  
ATOM   4041  CB  ASP A 252       5.668 -22.725 -11.312  1.00 86.57           C  
ATOM   4042  HB2 ASP A 252       5.445 -22.081 -10.462  1.00 86.57           H  
ATOM   4043  HB3 ASP A 252       6.520 -22.270 -11.818  1.00 86.57           H  
ATOM   4044  O   ASP A 252       2.749 -21.157 -11.928  1.00 86.57           O  
ATOM   4045  CG  ASP A 252       6.057 -24.109 -10.805  1.00 86.57           C  
ATOM   4046  OD1 ASP A 252       5.138 -24.909 -10.522  1.00 86.57           O  
ATOM   4047  OD2 ASP A 252       7.283 -24.346 -10.746  1.00 86.57           O  
ATOM   4048  N   ILE A 253       4.491 -20.517 -13.197  1.00 88.57           N  
ATOM   4049  H   ILE A 253       5.389 -20.776 -13.579  1.00 88.57           H  
ATOM   4050  CA  ILE A 253       3.956 -19.177 -13.472  1.00 88.57           C  
ATOM   4051  HA  ILE A 253       3.711 -18.699 -12.523  1.00 88.57           H  
ATOM   4052  C   ILE A 253       2.664 -19.275 -14.282  1.00 88.57           C  
ATOM   4053  CB  ILE A 253       4.997 -18.303 -14.201  1.00 88.57           C  
ATOM   4054  HB  ILE A 253       5.273 -18.780 -15.141  1.00 88.57           H  
ATOM   4055  O   ILE A 253       1.692 -18.578 -13.993  1.00 88.57           O  
ATOM   4056  CG1 ILE A 253       6.256 -18.120 -13.331  1.00 88.57           C  
ATOM   4057 HG12 ILE A 253       6.012 -17.489 -12.476  1.00 88.57           H  
ATOM   4058 HG13 ILE A 253       6.597 -19.078 -12.939  1.00 88.57           H  
ATOM   4059  CG2 ILE A 253       4.378 -16.923 -14.489  1.00 88.57           C  
ATOM   4060 HG21 ILE A 253       4.018 -16.485 -13.557  1.00 88.57           H  
ATOM   4061 HG22 ILE A 253       3.547 -17.005 -15.189  1.00 88.57           H  
ATOM   4062 HG23 ILE A 253       5.111 -16.241 -14.920  1.00 88.57           H  
ATOM   4063  CD1 ILE A 253       7.426 -17.504 -14.101  1.00 88.57           C  
ATOM   4064 HD11 ILE A 253       8.278 -17.427 -13.426  1.00 88.57           H  
ATOM   4065 HD12 ILE A 253       7.183 -16.501 -14.450  1.00 88.57           H  
ATOM   4066 HD13 ILE A 253       7.690 -18.136 -14.949  1.00 88.57           H  
ATOM   4067  N   TYR A 254       2.630 -20.173 -15.262  1.00 89.77           N  
ATOM   4068  H   TYR A 254       3.471 -20.699 -15.456  1.00 89.77           H  
ATOM   4069  CA  TYR A 254       1.472 -20.407 -16.109  1.00 89.77           C  
ATOM   4070  HA  TYR A 254       1.187 -19.471 -16.588  1.00 89.77           H  
ATOM   4071  C   TYR A 254       0.257 -20.886 -15.316  1.00 89.77           C  
ATOM   4072  CB  TYR A 254       1.876 -21.420 -17.176  1.00 89.77           C  
ATOM   4073  HB2 TYR A 254       2.751 -21.045 -17.706  1.00 89.77           H  
ATOM   4074  HB3 TYR A 254       2.157 -22.361 -16.703  1.00 89.77           H  
ATOM   4075  O   TYR A 254      -0.838 -20.332 -15.454  1.00 89.77           O  
ATOM   4076  CG  TYR A 254       0.798 -21.670 -18.193  1.00 89.77           C  
ATOM   4077  CD1 TYR A 254       0.078 -22.879 -18.184  1.00 89.77           C  
ATOM   4078  HD1 TYR A 254       0.269 -23.618 -17.420  1.00 89.77           H  
ATOM   4079  CD2 TYR A 254       0.555 -20.695 -19.177  1.00 89.77           C  
ATOM   4080  HD2 TYR A 254       1.107 -19.767 -19.175  1.00 89.77           H  
ATOM   4081  CE1 TYR A 254      -0.809 -23.159 -19.236  1.00 89.77           C  
ATOM   4082  HE1 TYR A 254      -1.295 -24.121 -19.315  1.00 89.77           H  
ATOM   4083  CE2 TYR A 254      -0.362 -20.957 -20.203  1.00 89.77           C  
ATOM   4084  HE2 TYR A 254      -0.550 -20.228 -20.978  1.00 89.77           H  
ATOM   4085  OH  TYR A 254      -1.662 -22.549 -21.377  1.00 89.77           O  
ATOM   4086  HH  TYR A 254      -1.641 -21.844 -22.028  1.00 89.77           H  
ATOM   4087  CZ  TYR A 254      -0.974 -22.217 -20.269  1.00 89.77           C  
ATOM   4088  N   LEU A 255       0.458 -21.867 -14.430  1.00 86.32           N  
ATOM   4089  H   LEU A 255       1.376 -22.281 -14.363  1.00 86.32           H  
ATOM   4090  CA  LEU A 255      -0.584 -22.315 -13.514  1.00 86.32           C  
ATOM   4091  HA  LEU A 255      -1.446 -22.620 -14.107  1.00 86.32           H  
ATOM   4092  C   LEU A 255      -1.031 -21.169 -12.601  1.00 86.32           C  
ATOM   4093  CB  LEU A 255      -0.064 -23.518 -12.710  1.00 86.32           C  
ATOM   4094  HB2 LEU A 255       0.828 -23.211 -12.164  1.00 86.32           H  
ATOM   4095  HB3 LEU A 255       0.228 -24.307 -13.404  1.00 86.32           H  
ATOM   4096  O   LEU A 255      -2.230 -20.936 -12.467  1.00 86.32           O  
ATOM   4097  CG  LEU A 255      -1.086 -24.081 -11.705  1.00 86.32           C  
ATOM   4098  HG  LEU A 255      -1.390 -23.299 -11.009  1.00 86.32           H  
ATOM   4099  CD1 LEU A 255      -2.338 -24.643 -12.389  1.00 86.32           C  
ATOM   4100 HD11 LEU A 255      -3.006 -25.067 -11.639  1.00 86.32           H  
ATOM   4101 HD12 LEU A 255      -2.872 -23.842 -12.900  1.00 86.32           H  
ATOM   4102 HD13 LEU A 255      -2.056 -25.410 -13.110  1.00 86.32           H  
ATOM   4103  CD2 LEU A 255      -0.443 -25.205 -10.894  1.00 86.32           C  
ATOM   4104 HD21 LEU A 255      -0.117 -26.004 -11.560  1.00 86.32           H  
ATOM   4105 HD22 LEU A 255      -1.155 -25.593 -10.166  1.00 86.32           H  
ATOM   4106 HD23 LEU A 255       0.425 -24.812 -10.364  1.00 86.32           H  
ATOM   4107  N   SER A 256      -0.086 -20.434 -12.010  1.00 84.50           N  
ATOM   4108  H   SER A 256       0.882 -20.673 -12.173  1.00 84.50           H  
ATOM   4109  CA  SER A 256      -0.385 -19.328 -11.098  1.00 84.50           C  
ATOM   4110  HA  SER A 256      -0.967 -19.725 -10.266  1.00 84.50           H  
ATOM   4111  C   SER A 256      -1.231 -18.237 -11.760  1.00 84.50           C  
ATOM   4112  CB  SER A 256       0.918 -18.752 -10.541  1.00 84.50           C  
ATOM   4113  HB2 SER A 256       1.513 -18.337 -11.354  1.00 84.50           H  
ATOM   4114  HB3 SER A 256       1.488 -19.547 -10.060  1.00 84.50           H  
ATOM   4115  O   SER A 256      -2.275 -17.870 -11.224  1.00 84.50           O  
ATOM   4116  OG  SER A 256       0.646 -17.739  -9.596  1.00 84.50           O  
ATOM   4117  HG  SER A 256       0.157 -18.122  -8.864  1.00 84.50           H  
ATOM   4118  N   ALA A 257      -0.858 -17.783 -12.960  1.00 85.49           N  
ATOM   4119  H   ALA A 257       0.006 -18.124 -13.358  1.00 85.49           H  
ATOM   4120  CA  ALA A 257      -1.600 -16.769 -13.709  1.00 85.49           C  
ATOM   4121  HA  ALA A 257      -1.662 -15.855 -13.117  1.00 85.49           H  
ATOM   4122  C   ALA A 257      -3.043 -17.209 -14.001  1.00 85.49           C  
ATOM   4123  CB  ALA A 257      -0.827 -16.462 -14.996  1.00 85.49           C  
ATOM   4124  HB1 ALA A 257       0.158 -16.065 -14.752  1.00 85.49           H  
ATOM   4125  HB2 ALA A 257      -1.369 -15.716 -15.578  1.00 85.49           H  
ATOM   4126  HB3 ALA A 257      -0.710 -17.370 -15.587  1.00 85.49           H  
ATOM   4127  O   ALA A 257      -3.994 -16.466 -13.745  1.00 85.49           O  
ATOM   4128  N   ARG A 258      -3.232 -18.453 -14.465  1.00 88.03           N  
ATOM   4129  H   ARG A 258      -2.418 -19.025 -14.637  1.00 88.03           H  
ATOM   4130  CA  ARG A 258      -4.570 -19.001 -14.739  1.00 88.03           C  
ATOM   4131  HA  ARG A 258      -5.115 -18.294 -15.365  1.00 88.03           H  
ATOM   4132  C   ARG A 258      -5.410 -19.162 -13.473  1.00 88.03           C  
ATOM   4133  CB  ARG A 258      -4.444 -20.333 -15.488  1.00 88.03           C  
ATOM   4134  HB2 ARG A 258      -5.411 -20.834 -15.457  1.00 88.03           H  
ATOM   4135  HB3 ARG A 258      -3.706 -20.971 -15.002  1.00 88.03           H  
ATOM   4136  O   ARG A 258      -6.595 -18.834 -13.489  1.00 88.03           O  
ATOM   4137  CG  ARG A 258      -4.068 -20.116 -16.959  1.00 88.03           C  
ATOM   4138  HG2 ARG A 258      -4.814 -19.466 -17.416  1.00 88.03           H  
ATOM   4139  HG3 ARG A 258      -3.091 -19.638 -17.036  1.00 88.03           H  
ATOM   4140  CD  ARG A 258      -4.042 -21.451 -17.705  1.00 88.03           C  
ATOM   4141  HD2 ARG A 258      -3.131 -21.989 -17.444  1.00 88.03           H  
ATOM   4142  HD3 ARG A 258      -4.907 -22.043 -17.404  1.00 88.03           H  
ATOM   4143  NE  ARG A 258      -4.107 -21.238 -19.158  1.00 88.03           N  
ATOM   4144  HE  ARG A 258      -4.268 -20.295 -19.481  1.00 88.03           H  
ATOM   4145  NH1 ARG A 258      -4.247 -23.444 -19.804  1.00 88.03           N  
ATOM   4146 HH11 ARG A 258      -4.385 -24.088 -20.570  1.00 88.03           H  
ATOM   4147 HH12 ARG A 258      -4.243 -23.741 -18.839  1.00 88.03           H  
ATOM   4148  NH2 ARG A 258      -4.341 -21.834 -21.329  1.00 88.03           N  
ATOM   4149 HH21 ARG A 258      -4.311 -20.861 -21.596  1.00 88.03           H  
ATOM   4150 HH22 ARG A 258      -4.299 -22.566 -22.024  1.00 88.03           H  
ATOM   4151  CZ  ARG A 258      -4.231 -22.171 -20.080  1.00 88.03           C  
ATOM   4152  N   MET A 259      -4.814 -19.632 -12.378  1.00 84.33           N  
ATOM   4153  H   MET A 259      -3.836 -19.879 -12.440  1.00 84.33           H  
ATOM   4154  CA  MET A 259      -5.497 -19.800 -11.092  1.00 84.33           C  
ATOM   4155  HA  MET A 259      -6.434 -20.334 -11.250  1.00 84.33           H  
ATOM   4156  C   MET A 259      -5.883 -18.461 -10.460  1.00 84.33           C  
ATOM   4157  CB  MET A 259      -4.620 -20.625 -10.139  1.00 84.33           C  
ATOM   4158  HB2 MET A 259      -3.624 -20.187 -10.090  1.00 84.33           H  
ATOM   4159  HB3 MET A 259      -5.044 -20.591  -9.135  1.00 84.33           H  
ATOM   4160  O   MET A 259      -7.008 -18.320  -9.982  1.00 84.33           O  
ATOM   4161  CG  MET A 259      -4.499 -22.099 -10.545  1.00 84.33           C  
ATOM   4162  HG2 MET A 259      -3.844 -22.586  -9.823  1.00 84.33           H  
ATOM   4163  HG3 MET A 259      -4.004 -22.170 -11.514  1.00 84.33           H  
ATOM   4164  SD  MET A 259      -6.037 -23.061 -10.629  1.00 84.33           S  
ATOM   4165  CE  MET A 259      -6.436 -22.869 -12.386  1.00 84.33           C  
ATOM   4166  HE1 MET A 259      -5.511 -22.837 -12.963  1.00 84.33           H  
ATOM   4167  HE2 MET A 259      -6.982 -21.940 -12.551  1.00 84.33           H  
ATOM   4168  HE3 MET A 259      -7.051 -23.706 -12.717  1.00 84.33           H  
ATOM   4169  N   ASN A 260      -5.008 -17.458 -10.509  1.00 79.23           N  
ATOM   4170  H   ASN A 260      -4.085 -17.629 -10.883  1.00 79.23           H  
ATOM   4171  CA  ASN A 260      -5.306 -16.121  -9.997  1.00 79.23           C  
ATOM   4172  HA  ASN A 260      -5.693 -16.204  -8.981  1.00 79.23           H  
ATOM   4173  C   ASN A 260      -6.397 -15.432 -10.829  1.00 79.23           C  
ATOM   4174  CB  ASN A 260      -4.009 -15.302  -9.954  1.00 79.23           C  
ATOM   4175  HB2 ASN A 260      -4.247 -14.258  -9.749  1.00 79.23           H  
ATOM   4176  HB3 ASN A 260      -3.516 -15.357 -10.924  1.00 79.23           H  
ATOM   4177  O   ASN A 260      -7.320 -14.846 -10.262  1.00 79.23           O  
ATOM   4178  CG  ASN A 260      -3.042 -15.763  -8.874  1.00 79.23           C  
ATOM   4179  ND2 ASN A 260      -1.780 -15.444  -9.025  1.00 79.23           N  
ATOM   4180 HD21 ASN A 260      -1.119 -15.745  -8.324  1.00 79.23           H  
ATOM   4181 HD22 ASN A 260      -1.502 -14.891  -9.823  1.00 79.23           H  
ATOM   4182  OD1 ASN A 260      -3.402 -16.394  -7.890  1.00 79.23           O  
ATOM   4183  N   GLN A 261      -6.368 -15.576 -12.160  1.00 83.86           N  
ATOM   4184  H   GLN A 261      -5.562 -16.000 -12.596  1.00 83.86           H  
ATOM   4185  CA  GLN A 261      -7.462 -15.096 -13.005  1.00 83.86           C  
ATOM   4186  HA  GLN A 261      -7.604 -14.036 -12.795  1.00 83.86           H  
ATOM   4187  C   GLN A 261      -8.779 -15.811 -12.681  1.00 83.86           C  
ATOM   4188  CB  GLN A 261      -7.095 -15.263 -14.486  1.00 83.86           C  
ATOM   4189  HB2 GLN A 261      -6.956 -16.322 -14.702  1.00 83.86           H  
ATOM   4190  HB3 GLN A 261      -6.155 -14.750 -14.689  1.00 83.86           H  
ATOM   4191  O   GLN A 261      -9.824 -15.167 -12.591  1.00 83.86           O  
ATOM   4192  CG  GLN A 261      -8.184 -14.707 -15.422  1.00 83.86           C  
ATOM   4193  HG2 GLN A 261      -7.948 -15.021 -16.438  1.00 83.86           H  
ATOM   4194  HG3 GLN A 261      -9.149 -15.157 -15.189  1.00 83.86           H  
ATOM   4195  CD  GLN A 261      -8.337 -13.181 -15.403  1.00 83.86           C  
ATOM   4196  NE2 GLN A 261      -9.209 -12.644 -16.227  1.00 83.86           N  
ATOM   4197 HE21 GLN A 261      -9.161 -11.641 -16.335  1.00 83.86           H  
ATOM   4198 HE22 GLN A 261      -9.677 -13.220 -16.912  1.00 83.86           H  
ATOM   4199  OE1 GLN A 261      -7.712 -12.438 -14.662  1.00 83.86           O  
ATOM   4200  N   ALA A 262      -8.743 -17.127 -12.461  1.00 86.47           N  
ATOM   4201  H   ALA A 262      -7.874 -17.625 -12.593  1.00 86.47           H  
ATOM   4202  CA  ALA A 262      -9.927 -17.883 -12.073  1.00 86.47           C  
ATOM   4203  HA  ALA A 262     -10.694 -17.743 -12.834  1.00 86.47           H  
ATOM   4204  C   ALA A 262     -10.498 -17.383 -10.742  1.00 86.47           C  
ATOM   4205  CB  ALA A 262      -9.581 -19.371 -12.004  1.00 86.47           C  
ATOM   4206  HB1 ALA A 262      -9.217 -19.715 -12.972  1.00 86.47           H  
ATOM   4207  HB2 ALA A 262     -10.482 -19.923 -11.739  1.00 86.47           H  
ATOM   4208  HB3 ALA A 262      -8.817 -19.558 -11.248  1.00 86.47           H  
ATOM   4209  O   ALA A 262     -11.691 -17.109 -10.654  1.00 86.47           O  
ATOM   4210  N   ALA A 263      -9.652 -17.201  -9.725  1.00 77.17           N  
ATOM   4211  H   ALA A 263      -8.679 -17.437  -9.859  1.00 77.17           H  
ATOM   4212  CA  ALA A 263     -10.059 -16.665  -8.430  1.00 77.17           C  
ATOM   4213  HA  ALA A 263     -10.803 -17.328  -7.990  1.00 77.17           H  
ATOM   4214  C   ALA A 263     -10.699 -15.276  -8.564  1.00 77.17           C  
ATOM   4215  CB  ALA A 263      -8.834 -16.636  -7.512  1.00 77.17           C  
ATOM   4216  HB1 ALA A 263      -9.101 -16.196  -6.551  1.00 77.17           H  
ATOM   4217  HB2 ALA A 263      -8.036 -16.042  -7.958  1.00 77.17           H  
ATOM   4218  HB3 ALA A 263      -8.477 -17.653  -7.350  1.00 77.17           H  
ATOM   4219  O   ALA A 263     -11.759 -15.033  -7.990  1.00 77.17           O  
ATOM   4220  N   LYS A 264     -10.109 -14.392  -9.376  1.00 73.91           N  
ATOM   4221  H   LYS A 264      -9.224 -14.647  -9.790  1.00 73.91           H  
ATOM   4222  CA  LYS A 264     -10.663 -13.066  -9.674  1.00 73.91           C  
ATOM   4223  HA  LYS A 264     -10.800 -12.522  -8.739  1.00 73.91           H  
ATOM   4224  C   LYS A 264     -12.046 -13.158 -10.328  1.00 73.91           C  
ATOM   4225  CB  LYS A 264      -9.638 -12.310 -10.531  1.00 73.91           C  
ATOM   4226  HB2 LYS A 264      -8.713 -12.214  -9.962  1.00 73.91           H  
ATOM   4227  HB3 LYS A 264      -9.424 -12.900 -11.422  1.00 73.91           H  
ATOM   4228  O   LYS A 264     -12.977 -12.508  -9.862  1.00 73.91           O  
ATOM   4229  CG  LYS A 264     -10.096 -10.912 -10.968  1.00 73.91           C  
ATOM   4230  HG2 LYS A 264     -10.303 -10.288 -10.099  1.00 73.91           H  
ATOM   4231  HG3 LYS A 264     -11.003 -11.008 -11.565  1.00 73.91           H  
ATOM   4232  CD  LYS A 264      -8.996 -10.270 -11.826  1.00 73.91           C  
ATOM   4233  HD2 LYS A 264      -8.219  -9.851 -11.187  1.00 73.91           H  
ATOM   4234  HD3 LYS A 264      -8.546 -11.044 -12.448  1.00 73.91           H  
ATOM   4235  CE  LYS A 264      -9.565  -9.189 -12.747  1.00 73.91           C  
ATOM   4236  HE2 LYS A 264      -9.693  -8.255 -12.200  1.00 73.91           H  
ATOM   4237  HE3 LYS A 264     -10.544  -9.518 -13.096  1.00 73.91           H  
ATOM   4238  NZ  LYS A 264      -8.680  -8.993 -13.927  1.00 73.91           N  
ATOM   4239  HZ1 LYS A 264      -8.229  -9.843 -14.235  1.00 73.91           H  
ATOM   4240  HZ2 LYS A 264      -7.981  -8.294 -13.721  1.00 73.91           H  
ATOM   4241  HZ3 LYS A 264      -9.168  -8.597 -14.717  1.00 73.91           H  
ATOM   4242  N   LEU A 265     -12.215 -13.989 -11.359  1.00 80.54           N  
ATOM   4243  H   LEU A 265     -11.412 -14.506 -11.689  1.00 80.54           H  
ATOM   4244  CA  LEU A 265     -13.508 -14.164 -12.035  1.00 80.54           C  
ATOM   4245  HA  LEU A 265     -13.889 -13.185 -12.326  1.00 80.54           H  
ATOM   4246  C   LEU A 265     -14.575 -14.778 -11.116  1.00 80.54           C  
ATOM   4247  CB  LEU A 265     -13.327 -15.034 -13.290  1.00 80.54           C  
ATOM   4248  HB2 LEU A 265     -14.317 -15.280 -13.674  1.00 80.54           H  
ATOM   4249  HB3 LEU A 265     -12.842 -15.965 -12.995  1.00 80.54           H  
ATOM   4250  O   LEU A 265     -15.728 -14.356 -11.160  1.00 80.54           O  
ATOM   4251  CG  LEU A 265     -12.523 -14.391 -14.433  1.00 80.54           C  
ATOM   4252  HG  LEU A 265     -11.548 -14.064 -14.072  1.00 80.54           H  
ATOM   4253  CD1 LEU A 265     -12.316 -15.424 -15.543  1.00 80.54           C  
ATOM   4254 HD11 LEU A 265     -11.743 -14.983 -16.358  1.00 80.54           H  
ATOM   4255 HD12 LEU A 265     -11.750 -16.269 -15.149  1.00 80.54           H  
ATOM   4256 HD13 LEU A 265     -13.275 -15.782 -15.916  1.00 80.54           H  
ATOM   4257  CD2 LEU A 265     -13.236 -13.181 -15.042  1.00 80.54           C  
ATOM   4258 HD21 LEU A 265     -13.345 -12.395 -14.295  1.00 80.54           H  
ATOM   4259 HD22 LEU A 265     -12.636 -12.783 -15.861  1.00 80.54           H  
ATOM   4260 HD23 LEU A 265     -14.219 -13.467 -15.416  1.00 80.54           H  
ATOM   4261  N   LEU A 266     -14.190 -15.737 -10.268  1.00 80.79           N  
ATOM   4262  H   LEU A 266     -13.233 -16.058 -10.314  1.00 80.79           H  
ATOM   4263  CA  LEU A 266     -15.086 -16.357  -9.289  1.00 80.79           C  
ATOM   4264  HA  LEU A 266     -15.987 -16.697  -9.798  1.00 80.79           H  
ATOM   4265  C   LEU A 266     -15.542 -15.353  -8.225  1.00 80.79           C  
ATOM   4266  CB  LEU A 266     -14.391 -17.560  -8.624  1.00 80.79           C  
ATOM   4267  HB2 LEU A 266     -13.423 -17.228  -8.248  1.00 80.79           H  
ATOM   4268  HB3 LEU A 266     -14.982 -17.884  -7.768  1.00 80.79           H  
ATOM   4269  O   LEU A 266     -16.721 -15.348  -7.888  1.00 80.79           O  
ATOM   4270  CG  LEU A 266     -14.186 -18.764  -9.557  1.00 80.79           C  
ATOM   4271  HG  LEU A 266     -13.779 -18.417 -10.507  1.00 80.79           H  
ATOM   4272  CD1 LEU A 266     -13.198 -19.746  -8.924  1.00 80.79           C  
ATOM   4273 HD11 LEU A 266     -13.014 -20.576  -9.606  1.00 80.79           H  
ATOM   4274 HD12 LEU A 266     -13.589 -20.119  -7.978  1.00 80.79           H  
ATOM   4275 HD13 LEU A 266     -12.252 -19.234  -8.744  1.00 80.79           H  
ATOM   4276  CD2 LEU A 266     -15.469 -19.536  -9.854  1.00 80.79           C  
ATOM   4277 HD21 LEU A 266     -15.275 -20.280 -10.626  1.00 80.79           H  
ATOM   4278 HD22 LEU A 266     -16.247 -18.860 -10.208  1.00 80.79           H  
ATOM   4279 HD23 LEU A 266     -15.802 -20.039  -8.946  1.00 80.79           H  
ATOM   4280  N   ARG A 267     -14.643 -14.483  -7.738  1.00 70.88           N  
ATOM   4281  H   ARG A 267     -13.685 -14.566  -8.045  1.00 70.88           H  
ATOM   4282  CA  ARG A 267     -14.991 -13.405  -6.792  1.00 70.88           C  
ATOM   4283  HA  ARG A 267     -15.523 -13.821  -5.936  1.00 70.88           H  
ATOM   4284  C   ARG A 267     -15.955 -12.388  -7.402  1.00 70.88           C  
ATOM   4285  CB  ARG A 267     -13.731 -12.671  -6.298  1.00 70.88           C  
ATOM   4286  HB2 ARG A 267     -13.109 -12.411  -7.155  1.00 70.88           H  
ATOM   4287  HB3 ARG A 267     -14.037 -11.745  -5.812  1.00 70.88           H  
ATOM   4288  O   ARG A 267     -16.842 -11.914  -6.712  1.00 70.88           O  
ATOM   4289  CG  ARG A 267     -12.903 -13.475  -5.287  1.00 70.88           C  
ATOM   4290  HG2 ARG A 267     -12.613 -14.424  -5.738  1.00 70.88           H  
ATOM   4291  HG3 ARG A 267     -13.502 -13.681  -4.401  1.00 70.88           H  
ATOM   4292  CD  ARG A 267     -11.640 -12.697  -4.879  1.00 70.88           C  
ATOM   4293  HD2 ARG A 267     -11.170 -12.302  -5.779  1.00 70.88           H  
ATOM   4294  HD3 ARG A 267     -11.933 -11.863  -4.242  1.00 70.88           H  
ATOM   4295  NE  ARG A 267     -10.662 -13.553  -4.174  1.00 70.88           N  
ATOM   4296  HE  ARG A 267     -10.979 -14.474  -3.907  1.00 70.88           H  
ATOM   4297  NH1 ARG A 267      -8.911 -12.045  -3.996  1.00 70.88           N  
ATOM   4298 HH11 ARG A 267      -9.488 -11.278  -4.313  1.00 70.88           H  
ATOM   4299 HH12 ARG A 267      -7.986 -11.896  -3.619  1.00 70.88           H  
ATOM   4300  NH2 ARG A 267      -8.618 -14.101  -3.302  1.00 70.88           N  
ATOM   4301 HH21 ARG A 267      -7.694 -13.805  -3.019  1.00 70.88           H  
ATOM   4302 HH22 ARG A 267      -8.916 -15.030  -3.040  1.00 70.88           H  
ATOM   4303  CZ  ARG A 267      -9.419 -13.230  -3.835  1.00 70.88           C  
ATOM   4304  N   ILE A 268     -15.801 -12.062  -8.689  1.00 68.07           N  
ATOM   4305  H   ILE A 268     -15.009 -12.445  -9.186  1.00 68.07           H  
ATOM   4306  CA  ILE A 268     -16.723 -11.152  -9.390  1.00 68.07           C  
ATOM   4307  HA  ILE A 268     -16.843 -10.251  -8.787  1.00 68.07           H  
ATOM   4308  C   ILE A 268     -18.129 -11.772  -9.513  1.00 68.07           C  
ATOM   4309  CB  ILE A 268     -16.124 -10.737 -10.758  1.00 68.07           C  
ATOM   4310  HB  ILE A 268     -15.849 -11.643 -11.299  1.00 68.07           H  
ATOM   4311  O   ILE A 268     -19.111 -11.042  -9.575  1.00 68.07           O  
ATOM   4312  CG1 ILE A 268     -14.858  -9.869 -10.564  1.00 68.07           C  
ATOM   4313 HG12 ILE A 268     -15.149  -8.879 -10.212  1.00 68.07           H  
ATOM   4314 HG13 ILE A 268     -14.223 -10.305  -9.793  1.00 68.07           H  
ATOM   4315  CG2 ILE A 268     -17.134  -9.955 -11.617  1.00 68.07           C  
ATOM   4316 HG21 ILE A 268     -17.982 -10.595 -11.861  1.00 68.07           H  
ATOM   4317 HG22 ILE A 268     -16.686  -9.630 -12.556  1.00 68.07           H  
ATOM   4318 HG23 ILE A 268     -17.497  -9.087 -11.067  1.00 68.07           H  
ATOM   4319  CD1 ILE A 268     -14.006  -9.720 -11.833  1.00 68.07           C  
ATOM   4320 HD11 ILE A 268     -13.084  -9.195 -11.583  1.00 68.07           H  
ATOM   4321 HD12 ILE A 268     -14.534  -9.142 -12.592  1.00 68.07           H  
ATOM   4322 HD13 ILE A 268     -13.754 -10.704 -12.230  1.00 68.07           H  
ATOM   4323  N   GLY A 269     -18.248 -13.104  -9.562  1.00 72.44           N  
ATOM   4324  H   GLY A 269     -17.409 -13.659  -9.469  1.00 72.44           H  
ATOM   4325  CA  GLY A 269     -19.536 -13.808  -9.505  1.00 72.44           C  
ATOM   4326  HA2 GLY A 269     -19.351 -14.851  -9.250  1.00 72.44           H  
ATOM   4327  HA3 GLY A 269     -20.135 -13.369  -8.706  1.00 72.44           H  
ATOM   4328  C   GLY A 269     -20.380 -13.773 -10.788  1.00 72.44           C  
ATOM   4329  O   GLY A 269     -21.420 -14.418 -10.853  1.00 72.44           O  
ATOM   4330  N   ASN A 270     -19.925 -13.092 -11.844  1.00 75.17           N  
ATOM   4331  H   ASN A 270     -19.126 -12.498 -11.678  1.00 75.17           H  
ATOM   4332  CA  ASN A 270     -20.671 -12.943 -13.106  1.00 75.17           C  
ATOM   4333  HA  ASN A 270     -21.716 -12.748 -12.867  1.00 75.17           H  
ATOM   4334  C   ASN A 270     -20.659 -14.192 -14.008  1.00 75.17           C  
ATOM   4335  CB  ASN A 270     -20.105 -11.732 -13.870  1.00 75.17           C  
ATOM   4336  HB2 ASN A 270     -20.550 -11.694 -14.864  1.00 75.17           H  
ATOM   4337  HB3 ASN A 270     -19.026 -11.839 -13.982  1.00 75.17           H  
ATOM   4338  O   ASN A 270     -21.260 -14.196 -15.084  1.00 75.17           O  
ATOM   4339  CG  ASN A 270     -20.416 -10.407 -13.202  1.00 75.17           C  
ATOM   4340  ND2 ASN A 270     -19.753  -9.347 -13.600  1.00 75.17           N  
ATOM   4341 HD21 ASN A 270     -19.027  -9.413 -14.299  1.00 75.17           H  
ATOM   4342 HD22 ASN A 270     -19.976  -8.505 -13.088  1.00 75.17           H  
ATOM   4343  OD1 ASN A 270     -21.256 -10.286 -12.336  1.00 75.17           O  
ATOM   4344  N   HIS A 271     -19.918 -15.232 -13.630  1.00 81.54           N  
ATOM   4345  H   HIS A 271     -19.518 -15.219 -12.703  1.00 81.54           H  
ATOM   4346  CA  HIS A 271     -19.702 -16.417 -14.450  1.00 81.54           C  
ATOM   4347  HA  HIS A 271     -20.465 -16.467 -15.227  1.00 81.54           H  
ATOM   4348  C   HIS A 271     -19.831 -17.680 -13.608  1.00 81.54           C  
ATOM   4349  CB  HIS A 271     -18.325 -16.334 -15.123  1.00 81.54           C  
ATOM   4350  HB2 HIS A 271     -18.134 -17.259 -15.668  1.00 81.54           H  
ATOM   4351  HB3 HIS A 271     -17.564 -16.242 -14.348  1.00 81.54           H  
ATOM   4352  O   HIS A 271     -19.320 -17.757 -12.492  1.00 81.54           O  
ATOM   4353  CG  HIS A 271     -18.184 -15.179 -16.083  1.00 81.54           C  
ATOM   4354  CD2 HIS A 271     -17.178 -14.253 -16.098  1.00 81.54           C  
ATOM   4355  HD2 HIS A 271     -16.331 -14.241 -15.429  1.00 81.54           H  
ATOM   4356  ND1 HIS A 271     -19.099 -14.797 -17.036  1.00 81.54           N  
ATOM   4357  HD1 HIS A 271     -20.061 -15.102 -17.060  1.00 81.54           H  
ATOM   4358  CE1 HIS A 271     -18.664 -13.662 -17.600  1.00 81.54           C  
ATOM   4359  HE1 HIS A 271     -19.238 -13.070 -18.297  1.00 81.54           H  
ATOM   4360  NE2 HIS A 271     -17.466 -13.312 -17.098  1.00 81.54           N  
ATOM   4361  N   ASN A 272     -20.477 -18.698 -14.175  1.00 88.56           N  
ATOM   4362  H   ASN A 272     -20.854 -18.583 -15.105  1.00 88.56           H  
ATOM   4363  CA  ASN A 272     -20.476 -20.026 -13.581  1.00 88.56           C  
ATOM   4364  HA  ASN A 272     -20.673 -19.910 -12.515  1.00 88.56           H  
ATOM   4365  C   ASN A 272     -19.085 -20.681 -13.704  1.00 88.56           C  
ATOM   4366  CB  ASN A 272     -21.633 -20.856 -14.175  1.00 88.56           C  
ATOM   4367  HB2 ASN A 272     -22.560 -20.295 -14.053  1.00 88.56           H  
ATOM   4368  HB3 ASN A 272     -21.741 -21.784 -13.614  1.00 88.56           H  
ATOM   4369  O   ASN A 272     -18.219 -20.228 -14.456  1.00 88.56           O  
ATOM   4370  CG  ASN A 272     -21.469 -21.220 -15.642  1.00 88.56           C  
ATOM   4371  ND2 ASN A 272     -22.545 -21.377 -16.370  1.00 88.56           N  
ATOM   4372 HD21 ASN A 272     -22.415 -21.630 -17.339  1.00 88.56           H  
ATOM   4373 HD22 ASN A 272     -23.467 -21.270 -15.971  1.00 88.56           H  
ATOM   4374  OD1 ASN A 272     -20.380 -21.390 -16.153  1.00 88.56           O  
ATOM   4375  N   VAL A 273     -18.883 -21.778 -12.975  1.00 91.75           N  
ATOM   4376  H   VAL A 273     -19.630 -22.097 -12.374  1.00 91.75           H  
ATOM   4377  CA  VAL A 273     -17.593 -22.485 -12.910  1.00 91.75           C  
ATOM   4378  HA  VAL A 273     -16.844 -21.793 -12.526  1.00 91.75           H  
ATOM   4379  C   VAL A 273     -17.104 -22.932 -14.299  1.00 91.75           C  
ATOM   4380  CB  VAL A 273     -17.695 -23.672 -11.930  1.00 91.75           C  
ATOM   4381  HB  VAL A 273     -18.462 -24.361 -12.284  1.00 91.75           H  
ATOM   4382  O   VAL A 273     -15.918 -22.784 -14.588  1.00 91.75           O  
ATOM   4383  CG1 VAL A 273     -16.378 -24.442 -11.795  1.00 91.75           C  
ATOM   4384 HG11 VAL A 273     -15.609 -23.778 -11.401  1.00 91.75           H  
ATOM   4385 HG12 VAL A 273     -16.512 -25.284 -11.116  1.00 91.75           H  
ATOM   4386 HG13 VAL A 273     -16.065 -24.838 -12.760  1.00 91.75           H  
ATOM   4387  CG2 VAL A 273     -18.080 -23.189 -10.520  1.00 91.75           C  
ATOM   4388 HG21 VAL A 273     -19.088 -22.776 -10.518  1.00 91.75           H  
ATOM   4389 HG22 VAL A 273     -17.381 -22.425 -10.179  1.00 91.75           H  
ATOM   4390 HG23 VAL A 273     -18.061 -24.027  -9.823  1.00 91.75           H  
ATOM   4391  N   ASN A 274     -17.999 -23.397 -15.180  1.00 92.45           N  
ATOM   4392  H   ASN A 274     -18.960 -23.501 -14.890  1.00 92.45           H  
ATOM   4393  CA  ASN A 274     -17.645 -23.819 -16.544  1.00 92.45           C  
ATOM   4394  HA  ASN A 274     -16.832 -24.544 -16.496  1.00 92.45           H  
ATOM   4395  C   ASN A 274     -17.149 -22.639 -17.393  1.00 92.45           C  
ATOM   4396  CB  ASN A 274     -18.852 -24.484 -17.238  1.00 92.45           C  
ATOM   4397  HB2 ASN A 274     -19.707 -23.808 -17.233  1.00 92.45           H  
ATOM   4398  HB3 ASN A 274     -18.582 -24.677 -18.276  1.00 92.45           H  
ATOM   4399  O   ASN A 274     -16.124 -22.732 -18.062  1.00 92.45           O  
ATOM   4400  CG  ASN A 274     -19.282 -25.808 -16.635  1.00 92.45           C  
ATOM   4401  ND2 ASN A 274     -20.174 -26.523 -17.277  1.00 92.45           N  
ATOM   4402 HD21 ASN A 274     -20.510 -26.243 -18.187  1.00 92.45           H  
ATOM   4403 HD22 ASN A 274     -20.434 -27.401 -16.852  1.00 92.45           H  
ATOM   4404  OD1 ASN A 274     -18.883 -26.193 -15.555  1.00 92.45           O  
ATOM   4405  N   ALA A 275     -17.849 -21.505 -17.343  1.00 92.37           N  
ATOM   4406  H   ALA A 275     -18.680 -21.476 -16.770  1.00 92.37           H  
ATOM   4407  CA  ALA A 275     -17.474 -20.299 -18.069  1.00 92.37           C  
ATOM   4408  HA  ALA A 275     -17.338 -20.550 -19.121  1.00 92.37           H  
ATOM   4409  C   ALA A 275     -16.145 -19.724 -17.559  1.00 92.37           C  
ATOM   4410  CB  ALA A 275     -18.618 -19.285 -17.953  1.00 92.37           C  
ATOM   4411  HB1 ALA A 275     -19.516 -19.694 -18.415  1.00 92.37           H  
ATOM   4412  HB2 ALA A 275     -18.344 -18.363 -18.466  1.00 92.37           H  
ATOM   4413  HB3 ALA A 275     -18.824 -19.073 -16.904  1.00 92.37           H  
ATOM   4414  O   ALA A 275     -15.342 -19.246 -18.359  1.00 92.37           O  
ATOM   4415  N   VAL A 276     -15.882 -19.798 -16.248  1.00 93.25           N  
ATOM   4416  H   VAL A 276     -16.593 -20.171 -15.635  1.00 93.25           H  
ATOM   4417  CA  VAL A 276     -14.575 -19.429 -15.683  1.00 93.25           C  
ATOM   4418  HA  VAL A 276     -14.320 -18.427 -16.027  1.00 93.25           H  
ATOM   4419  C   VAL A 276     -13.475 -20.356 -16.202  1.00 93.25           C  
ATOM   4420  CB  VAL A 276     -14.595 -19.407 -14.143  1.00 93.25           C  
ATOM   4421  HB  VAL A 276     -14.947 -20.365 -13.761  1.00 93.25           H  
ATOM   4422  O   VAL A 276     -12.439 -19.858 -16.636  1.00 93.25           O  
ATOM   4423  CG1 VAL A 276     -13.195 -19.136 -13.576  1.00 93.25           C  
ATOM   4424 HG11 VAL A 276     -12.786 -18.221 -14.004  1.00 93.25           H  
ATOM   4425 HG12 VAL A 276     -13.240 -19.038 -12.491  1.00 93.25           H  
ATOM   4426 HG13 VAL A 276     -12.523 -19.965 -13.802  1.00 93.25           H  
ATOM   4427  CG2 VAL A 276     -15.521 -18.296 -13.634  1.00 93.25           C  
ATOM   4428 HG21 VAL A 276     -15.487 -18.247 -12.545  1.00 93.25           H  
ATOM   4429 HG22 VAL A 276     -16.551 -18.492 -13.931  1.00 93.25           H  
ATOM   4430 HG23 VAL A 276     -15.213 -17.335 -14.046  1.00 93.25           H  
ATOM   4431  N   ALA A 277     -13.700 -21.674 -16.215  1.00 93.05           N  
ATOM   4432  H   ALA A 277     -14.568 -22.029 -15.840  1.00 93.05           H  
ATOM   4433  CA  ALA A 277     -12.731 -22.641 -16.733  1.00 93.05           C  
ATOM   4434  HA  ALA A 277     -11.832 -22.594 -16.119  1.00 93.05           H  
ATOM   4435  C   ALA A 277     -12.326 -22.310 -18.181  1.00 93.05           C  
ATOM   4436  CB  ALA A 277     -13.324 -24.052 -16.617  1.00 93.05           C  
ATOM   4437  HB1 ALA A 277     -12.567 -24.790 -16.880  1.00 93.05           H  
ATOM   4438  HB2 ALA A 277     -13.666 -24.233 -15.598  1.00 93.05           H  
ATOM   4439  HB3 ALA A 277     -14.169 -24.172 -17.295  1.00 93.05           H  
ATOM   4440  O   ALA A 277     -11.137 -22.143 -18.465  1.00 93.05           O  
ATOM   4441  N   LEU A 278     -13.317 -22.101 -19.057  1.00 91.19           N  
ATOM   4442  H   LEU A 278     -14.262 -22.279 -18.749  1.00 91.19           H  
ATOM   4443  CA  LEU A 278     -13.101 -21.733 -20.460  1.00 91.19           C  
ATOM   4444  HA  LEU A 278     -12.488 -22.498 -20.937  1.00 91.19           H  
ATOM   4445  C   LEU A 278     -12.339 -20.405 -20.595  1.00 91.19           C  
ATOM   4446  CB  LEU A 278     -14.464 -21.651 -21.173  1.00 91.19           C  
ATOM   4447  HB2 LEU A 278     -14.317 -21.203 -22.156  1.00 91.19           H  
ATOM   4448  HB3 LEU A 278     -15.114 -20.989 -20.601  1.00 91.19           H  
ATOM   4449  O   LEU A 278     -11.366 -20.313 -21.341  1.00 91.19           O  
ATOM   4450  CG  LEU A 278     -15.173 -23.006 -21.364  1.00 91.19           C  
ATOM   4451  HG  LEU A 278     -15.221 -23.537 -20.414  1.00 91.19           H  
ATOM   4452  CD1 LEU A 278     -16.602 -22.764 -21.854  1.00 91.19           C  
ATOM   4453 HD11 LEU A 278     -17.106 -23.721 -21.988  1.00 91.19           H  
ATOM   4454 HD12 LEU A 278     -16.586 -22.235 -22.807  1.00 91.19           H  
ATOM   4455 HD13 LEU A 278     -17.151 -22.178 -21.116  1.00 91.19           H  
ATOM   4456  CD2 LEU A 278     -14.460 -23.890 -22.386  1.00 91.19           C  
ATOM   4457 HD21 LEU A 278     -14.383 -23.381 -23.347  1.00 91.19           H  
ATOM   4458 HD22 LEU A 278     -13.460 -24.145 -22.037  1.00 91.19           H  
ATOM   4459 HD23 LEU A 278     -15.010 -24.822 -22.520  1.00 91.19           H  
ATOM   4460  N   LYS A 279     -12.716 -19.377 -19.822  1.00 90.72           N  
ATOM   4461  H   LYS A 279     -13.511 -19.513 -19.214  1.00 90.72           H  
ATOM   4462  CA  LYS A 279     -12.028 -18.071 -19.822  1.00 90.72           C  
ATOM   4463  HA  LYS A 279     -11.965 -17.707 -20.848  1.00 90.72           H  
ATOM   4464  C   LYS A 279     -10.582 -18.142 -19.329  1.00 90.72           C  
ATOM   4465  CB  LYS A 279     -12.821 -17.069 -18.974  1.00 90.72           C  
ATOM   4466  HB2 LYS A 279     -13.119 -17.532 -18.034  1.00 90.72           H  
ATOM   4467  HB3 LYS A 279     -12.184 -16.214 -18.749  1.00 90.72           H  
ATOM   4468  O   LYS A 279      -9.764 -17.315 -19.725  1.00 90.72           O  
ATOM   4469  CG  LYS A 279     -14.051 -16.564 -19.734  1.00 90.72           C  
ATOM   4470  HG2 LYS A 279     -13.715 -16.077 -20.650  1.00 90.72           H  
ATOM   4471  HG3 LYS A 279     -14.701 -17.395 -20.005  1.00 90.72           H  
ATOM   4472  CD  LYS A 279     -14.832 -15.553 -18.891  1.00 90.72           C  
ATOM   4473  HD2 LYS A 279     -14.156 -14.761 -18.570  1.00 90.72           H  
ATOM   4474  HD3 LYS A 279     -15.242 -16.047 -18.010  1.00 90.72           H  
ATOM   4475  CE  LYS A 279     -15.973 -14.984 -19.742  1.00 90.72           C  
ATOM   4476  HE2 LYS A 279     -15.799 -15.258 -20.782  1.00 90.72           H  
ATOM   4477  HE3 LYS A 279     -16.908 -15.448 -19.429  1.00 90.72           H  
ATOM   4478  NZ  LYS A 279     -16.060 -13.509 -19.625  1.00 90.72           N  
ATOM   4479  HZ1 LYS A 279     -15.168 -13.076 -19.821  1.00 90.72           H  
ATOM   4480  HZ2 LYS A 279     -16.342 -13.265 -18.687  1.00 90.72           H  
ATOM   4481  HZ3 LYS A 279     -16.753 -13.140 -20.260  1.00 90.72           H  
ATOM   4482  N   CYS A 280     -10.262 -19.122 -18.493  1.00 91.91           N  
ATOM   4483  H   CYS A 280     -11.008 -19.711 -18.150  1.00 91.91           H  
ATOM   4484  CA  CYS A 280      -8.910 -19.393 -18.014  1.00 91.91           C  
ATOM   4485  HA  CYS A 280      -8.335 -18.468 -18.035  1.00 91.91           H  
ATOM   4486  C   CYS A 280      -8.134 -20.378 -18.905  1.00 91.91           C  
ATOM   4487  CB  CYS A 280      -9.002 -19.856 -16.555  1.00 91.91           C  
ATOM   4488  HB2 CYS A 280      -9.727 -20.667 -16.477  1.00 91.91           H  
ATOM   4489  HB3 CYS A 280      -8.030 -20.211 -16.213  1.00 91.91           H  
ATOM   4490  O   CYS A 280      -7.021 -20.746 -18.543  1.00 91.91           O  
ATOM   4491  SG  CYS A 280      -9.532 -18.462 -15.521  1.00 91.91           S  
ATOM   4492  HG  CYS A 280      -8.319 -17.926 -15.357  1.00 91.91           H  
ATOM   4493  N   GLY A 281      -8.687 -20.796 -20.051  1.00 91.25           N  
ATOM   4494  H   GLY A 281      -9.627 -20.501 -20.276  1.00 91.25           H  
ATOM   4495  CA  GLY A 281      -8.001 -21.644 -21.033  1.00 91.25           C  
ATOM   4496  HA2 GLY A 281      -8.477 -21.504 -22.004  1.00 91.25           H  
ATOM   4497  HA3 GLY A 281      -6.960 -21.336 -21.119  1.00 91.25           H  
ATOM   4498  C   GLY A 281      -8.029 -23.141 -20.725  1.00 91.25           C  
ATOM   4499  O   GLY A 281      -7.129 -23.866 -21.154  1.00 91.25           O  
ATOM   4500  N   TYR A 282      -9.025 -23.597 -19.962  1.00 91.77           N  
ATOM   4501  H   TYR A 282      -9.734 -22.947 -19.654  1.00 91.77           H  
ATOM   4502  CA  TYR A 282      -9.268 -25.013 -19.701  1.00 91.77           C  
ATOM   4503  HA  TYR A 282      -8.375 -25.590 -19.942  1.00 91.77           H  
ATOM   4504  C   TYR A 282     -10.419 -25.537 -20.558  1.00 91.77           C  
ATOM   4505  CB  TYR A 282      -9.586 -25.234 -18.218  1.00 91.77           C  
ATOM   4506  HB2 TYR A 282      -9.910 -26.266 -18.084  1.00 91.77           H  
ATOM   4507  HB3 TYR A 282     -10.424 -24.598 -17.929  1.00 91.77           H  
ATOM   4508  O   TYR A 282     -11.540 -25.045 -20.449  1.00 91.77           O  
ATOM   4509  CG  TYR A 282      -8.424 -24.974 -17.287  1.00 91.77           C  
ATOM   4510  CD1 TYR A 282      -7.558 -26.030 -16.958  1.00 91.77           C  
ATOM   4511  HD1 TYR A 282      -7.740 -27.009 -17.376  1.00 91.77           H  
ATOM   4512  CD2 TYR A 282      -8.203 -23.689 -16.759  1.00 91.77           C  
ATOM   4513  HD2 TYR A 282      -8.866 -22.880 -17.028  1.00 91.77           H  
ATOM   4514  CE1 TYR A 282      -6.455 -25.811 -16.116  1.00 91.77           C  
ATOM   4515  HE1 TYR A 282      -5.791 -26.628 -15.876  1.00 91.77           H  
ATOM   4516  CE2 TYR A 282      -7.100 -23.461 -15.915  1.00 91.77           C  
ATOM   4517  HE2 TYR A 282      -6.913 -22.473 -15.521  1.00 91.77           H  
ATOM   4518  OH  TYR A 282      -5.120 -24.299 -14.843  1.00 91.77           O  
ATOM   4519  HH  TYR A 282      -4.590 -25.095 -14.756  1.00 91.77           H  
ATOM   4520  CZ  TYR A 282      -6.217 -24.519 -15.608  1.00 91.77           C  
ATOM   4521  N   ASP A 283     -10.159 -26.598 -21.320  1.00 87.89           N  
ATOM   4522  H   ASP A 283      -9.195 -26.832 -21.512  1.00 87.89           H  
ATOM   4523  CA  ASP A 283     -11.180 -27.264 -22.142  1.00 87.89           C  
ATOM   4524  HA  ASP A 283     -11.831 -26.510 -22.585  1.00 87.89           H  
ATOM   4525  C   ASP A 283     -12.059 -28.220 -21.315  1.00 87.89           C  
ATOM   4526  CB  ASP A 283     -10.485 -28.015 -23.287  1.00 87.89           C  
ATOM   4527  HB2 ASP A 283     -11.242 -28.420 -23.958  1.00 87.89           H  
ATOM   4528  HB3 ASP A 283      -9.919 -28.848 -22.870  1.00 87.89           H  
ATOM   4529  O   ASP A 283     -13.216 -28.473 -21.639  1.00 87.89           O  
ATOM   4530  CG  ASP A 283      -9.546 -27.104 -24.083  1.00 87.89           C  
ATOM   4531  OD1 ASP A 283      -9.980 -25.992 -24.452  1.00 87.89           O  
ATOM   4532  OD2 ASP A 283      -8.364 -27.487 -24.219  1.00 87.89           O  
ATOM   4533  N   SER A 284     -11.527 -28.733 -20.199  1.00 89.86           N  
ATOM   4534  H   SER A 284     -10.584 -28.449 -19.976  1.00 89.86           H  
ATOM   4535  CA  SER A 284     -12.245 -29.609 -19.269  1.00 89.86           C  
ATOM   4536  HA  SER A 284     -13.207 -29.878 -19.703  1.00 89.86           H  
ATOM   4537  C   SER A 284     -12.505 -28.903 -17.944  1.00 89.86           C  
ATOM   4538  CB  SER A 284     -11.481 -30.917 -19.067  1.00 89.86           C  
ATOM   4539  HB2 SER A 284     -10.445 -30.701 -18.805  1.00 89.86           H  
ATOM   4540  HB3 SER A 284     -11.491 -31.477 -20.003  1.00 89.86           H  
ATOM   4541  O   SER A 284     -11.580 -28.584 -17.190  1.00 89.86           O  
ATOM   4542  OG  SER A 284     -12.075 -31.698 -18.039  1.00 89.86           O  
ATOM   4543  HG  SER A 284     -11.988 -32.616 -18.306  1.00 89.86           H  
ATOM   4544  N   THR A 285     -13.787 -28.728 -17.614  1.00 91.58           N  
ATOM   4545  H   THR A 285     -14.487 -29.007 -18.286  1.00 91.58           H  
ATOM   4546  CA  THR A 285     -14.200 -28.180 -16.312  1.00 91.58           C  
ATOM   4547  HA  THR A 285     -13.729 -27.207 -16.171  1.00 91.58           H  
ATOM   4548  C   THR A 285     -13.749 -29.094 -15.168  1.00 91.58           C  
ATOM   4549  CB  THR A 285     -15.720 -27.981 -16.252  1.00 91.58           C  
ATOM   4550  HB  THR A 285     -16.211 -28.946 -16.382  1.00 91.58           H  
ATOM   4551  O   THR A 285     -13.258 -28.610 -14.149  1.00 91.58           O  
ATOM   4552  CG2 THR A 285     -16.169 -27.360 -14.926  1.00 91.58           C  
ATOM   4553 HG21 THR A 285     -17.198 -27.665 -14.731  1.00 91.58           H  
ATOM   4554 HG22 THR A 285     -15.582 -27.711 -14.077  1.00 91.58           H  
ATOM   4555 HG23 THR A 285     -16.102 -26.273 -14.972  1.00 91.58           H  
ATOM   4556  OG1 THR A 285     -16.126 -27.101 -17.279  1.00 91.58           O  
ATOM   4557  HG1 THR A 285     -15.798 -27.410 -18.126  1.00 91.58           H  
ATOM   4558  N   SER A 286     -13.848 -30.416 -15.333  1.00 91.10           N  
ATOM   4559  H   SER A 286     -14.272 -30.781 -16.174  1.00 91.10           H  
ATOM   4560  CA  SER A 286     -13.416 -31.384 -14.316  1.00 91.10           C  
ATOM   4561  HA  SER A 286     -13.972 -31.204 -13.396  1.00 91.10           H  
ATOM   4562  C   SER A 286     -11.927 -31.241 -14.004  1.00 91.10           C  
ATOM   4563  CB  SER A 286     -13.711 -32.812 -14.785  1.00 91.10           C  
ATOM   4564  HB2 SER A 286     -13.452 -33.517 -13.996  1.00 91.10           H  
ATOM   4565  HB3 SER A 286     -13.123 -33.038 -15.675  1.00 91.10           H  
ATOM   4566  O   SER A 286     -11.536 -31.211 -12.836  1.00 91.10           O  
ATOM   4567  OG  SER A 286     -15.086 -32.926 -15.091  1.00 91.10           O  
ATOM   4568  HG  SER A 286     -15.282 -33.822 -15.374  1.00 91.10           H  
ATOM   4569  N   TYR A 287     -11.100 -31.076 -15.040  1.00 91.69           N  
ATOM   4570  H   TYR A 287     -11.480 -31.071 -15.976  1.00 91.69           H  
ATOM   4571  CA  TYR A 287      -9.669 -30.843 -14.870  1.00 91.69           C  
ATOM   4572  HA  TYR A 287      -9.272 -31.610 -14.205  1.00 91.69           H  
ATOM   4573  C   TYR A 287      -9.384 -29.482 -14.218  1.00 91.69           C  
ATOM   4574  CB  TYR A 287      -8.973 -30.982 -16.225  1.00 91.69           C  
ATOM   4575  HB2 TYR A 287      -9.358 -30.216 -16.899  1.00 91.69           H  
ATOM   4576  HB3 TYR A 287      -9.209 -31.957 -16.651  1.00 91.69           H  
ATOM   4577  O   TYR A 287      -8.601 -29.411 -13.270  1.00 91.69           O  
ATOM   4578  CG  TYR A 287      -7.469 -30.855 -16.132  1.00 91.69           C  
ATOM   4579  CD1 TYR A 287      -6.812 -29.793 -16.780  1.00 91.69           C  
ATOM   4580  HD1 TYR A 287      -7.378 -29.105 -17.390  1.00 91.69           H  
ATOM   4581  CD2 TYR A 287      -6.728 -31.796 -15.391  1.00 91.69           C  
ATOM   4582  HD2 TYR A 287      -7.228 -32.620 -14.903  1.00 91.69           H  
ATOM   4583  CE1 TYR A 287      -5.417 -29.650 -16.666  1.00 91.69           C  
ATOM   4584  HE1 TYR A 287      -4.900 -28.848 -17.172  1.00 91.69           H  
ATOM   4585  CE2 TYR A 287      -5.331 -31.669 -15.291  1.00 91.69           C  
ATOM   4586  HE2 TYR A 287      -4.765 -32.400 -14.731  1.00 91.69           H  
ATOM   4587  OH  TYR A 287      -3.326 -30.462 -15.826  1.00 91.69           O  
ATOM   4588  HH  TYR A 287      -2.929 -31.239 -15.425  1.00 91.69           H  
ATOM   4589  CZ  TYR A 287      -4.675 -30.590 -15.922  1.00 91.69           C  
ATOM   4590  N   PHE A 288     -10.083 -28.417 -14.632  1.00 94.54           N  
ATOM   4591  H   PHE A 288     -10.699 -28.520 -15.426  1.00 94.54           H  
ATOM   4592  CA  PHE A 288      -9.999 -27.106 -13.980  1.00 94.54           C  
ATOM   4593  HA  PHE A 288      -8.984 -26.725 -14.087  1.00 94.54           H  
ATOM   4594  C   PHE A 288     -10.296 -27.188 -12.475  1.00 94.54           C  
ATOM   4595  CB  PHE A 288     -10.956 -26.117 -14.661  1.00 94.54           C  
ATOM   4596  HB2 PHE A 288     -11.917 -26.600 -14.837  1.00 94.54           H  
ATOM   4597  HB3 PHE A 288     -10.548 -25.847 -15.635  1.00 94.54           H  
ATOM   4598  O   PHE A 288      -9.525 -26.669 -11.668  1.00 94.54           O  
ATOM   4599  CG  PHE A 288     -11.192 -24.855 -13.855  1.00 94.54           C  
ATOM   4600  CD1 PHE A 288     -12.424 -24.648 -13.204  1.00 94.54           C  
ATOM   4601  HD1 PHE A 288     -13.225 -25.364 -13.317  1.00 94.54           H  
ATOM   4602  CD2 PHE A 288     -10.157 -23.917 -13.704  1.00 94.54           C  
ATOM   4603  HD2 PHE A 288      -9.207 -24.082 -14.190  1.00 94.54           H  
ATOM   4604  CE1 PHE A 288     -12.619 -23.499 -12.421  1.00 94.54           C  
ATOM   4605  HE1 PHE A 288     -13.572 -23.321 -11.944  1.00 94.54           H  
ATOM   4606  CE2 PHE A 288     -10.350 -22.774 -12.910  1.00 94.54           C  
ATOM   4607  HE2 PHE A 288      -9.548 -22.060 -12.798  1.00 94.54           H  
ATOM   4608  CZ  PHE A 288     -11.583 -22.566 -12.267  1.00 94.54           C  
ATOM   4609  HZ  PHE A 288     -11.745 -21.690 -11.656  1.00 94.54           H  
ATOM   4610  N   ILE A 289     -11.368 -27.883 -12.077  1.00 91.42           N  
ATOM   4611  H   ILE A 289     -11.965 -28.276 -12.790  1.00 91.42           H  
ATOM   4612  CA  ILE A 289     -11.739 -28.058 -10.665  1.00 91.42           C  
ATOM   4613  HA  ILE A 289     -11.841 -27.072 -10.212  1.00 91.42           H  
ATOM   4614  C   ILE A 289     -10.630 -28.790  -9.896  1.00 91.42           C  
ATOM   4615  CB  ILE A 289     -13.098 -28.790 -10.549  1.00 91.42           C  
ATOM   4616  HB  ILE A 289     -13.059 -29.689 -11.164  1.00 91.42           H  
ATOM   4617  O   ILE A 289     -10.301 -28.389  -8.776  1.00 91.42           O  
ATOM   4618  CG1 ILE A 289     -14.247 -27.889 -11.058  1.00 91.42           C  
ATOM   4619 HG12 ILE A 289     -14.436 -27.098 -10.333  1.00 91.42           H  
ATOM   4620 HG13 ILE A 289     -13.959 -27.410 -11.994  1.00 91.42           H  
ATOM   4621  CG2 ILE A 289     -13.382 -29.213  -9.091  1.00 91.42           C  
ATOM   4622 HG21 ILE A 289     -14.364 -29.680  -9.013  1.00 91.42           H  
ATOM   4623 HG22 ILE A 289     -12.654 -29.954  -8.762  1.00 91.42           H  
ATOM   4624 HG23 ILE A 289     -13.342 -28.346  -8.432  1.00 91.42           H  
ATOM   4625  CD1 ILE A 289     -15.558 -28.646 -11.311  1.00 91.42           C  
ATOM   4626 HD11 ILE A 289     -16.290 -27.959 -11.736  1.00 91.42           H  
ATOM   4627 HD12 ILE A 289     -15.387 -29.459 -12.017  1.00 91.42           H  
ATOM   4628 HD13 ILE A 289     -15.965 -29.046 -10.383  1.00 91.42           H  
ATOM   4629  N   GLN A 290     -10.026 -29.830 -10.483  1.00 90.00           N  
ATOM   4630  H   GLN A 290     -10.329 -30.106 -11.406  1.00 90.00           H  
ATOM   4631  CA  GLN A 290      -8.903 -30.548  -9.871  1.00 90.00           C  
ATOM   4632  HA  GLN A 290      -9.201 -30.885  -8.879  1.00 90.00           H  
ATOM   4633  C   GLN A 290      -7.677 -29.641  -9.690  1.00 90.00           C  
ATOM   4634  CB  GLN A 290      -8.528 -31.777 -10.709  1.00 90.00           C  
ATOM   4635  HB2 GLN A 290      -7.569 -32.156 -10.354  1.00 90.00           H  
ATOM   4636  HB3 GLN A 290      -8.408 -31.486 -11.752  1.00 90.00           H  
ATOM   4637  O   GLN A 290      -7.114 -29.595  -8.592  1.00 90.00           O  
ATOM   4638  CG  GLN A 290      -9.549 -32.921 -10.614  1.00 90.00           C  
ATOM   4639  HG2 GLN A 290     -10.532 -32.573 -10.932  1.00 90.00           H  
ATOM   4640  HG3 GLN A 290      -9.624 -33.251  -9.577  1.00 90.00           H  
ATOM   4641  CD  GLN A 290      -9.152 -34.118 -11.476  1.00 90.00           C  
ATOM   4642  NE2 GLN A 290      -9.916 -35.187 -11.468  1.00 90.00           N  
ATOM   4643 HE21 GLN A 290     -10.777 -35.224 -10.941  1.00 90.00           H  
ATOM   4644 HE22 GLN A 290      -9.605 -35.950 -12.051  1.00 90.00           H  
ATOM   4645  OE1 GLN A 290      -8.142 -34.125 -12.158  1.00 90.00           O  
ATOM   4646  N   CYS A 291      -7.293 -28.877 -10.718  1.00 88.22           N  
ATOM   4647  H   CYS A 291      -7.767 -28.987 -11.603  1.00 88.22           H  
ATOM   4648  CA  CYS A 291      -6.195 -27.910 -10.647  1.00 88.22           C  
ATOM   4649  HA  CYS A 291      -5.277 -28.428 -10.369  1.00 88.22           H  
ATOM   4650  C   CYS A 291      -6.453 -26.839  -9.582  1.00 88.22           C  
ATOM   4651  CB  CYS A 291      -5.999 -27.258 -12.023  1.00 88.22           C  
ATOM   4652  HB2 CYS A 291      -5.332 -26.400 -11.936  1.00 88.22           H  
ATOM   4653  HB3 CYS A 291      -6.958 -26.912 -12.407  1.00 88.22           H  
ATOM   4654  O   CYS A 291      -5.601 -26.608  -8.721  1.00 88.22           O  
ATOM   4655  SG  CYS A 291      -5.283 -28.449 -13.186  1.00 88.22           S  
ATOM   4656  HG  CYS A 291      -4.063 -28.540 -12.650  1.00 88.22           H  
ATOM   4657  N   PHE A 292      -7.649 -26.247  -9.581  1.00 87.42           N  
ATOM   4658  H   PHE A 292      -8.295 -26.472 -10.324  1.00 87.42           H  
ATOM   4659  CA  PHE A 292      -8.046 -25.224  -8.619  1.00 87.42           C  
ATOM   4660  HA  PHE A 292      -7.327 -24.406  -8.661  1.00 87.42           H  
ATOM   4661  C   PHE A 292      -8.028 -25.768  -7.189  1.00 87.42           C  
ATOM   4662  CB  PHE A 292      -9.422 -24.672  -9.008  1.00 87.42           C  
ATOM   4663  HB2 PHE A 292      -9.429 -24.470 -10.079  1.00 87.42           H  
ATOM   4664  HB3 PHE A 292     -10.186 -25.425  -8.815  1.00 87.42           H  
ATOM   4665  O   PHE A 292      -7.462 -25.137  -6.299  1.00 87.42           O  
ATOM   4666  CG  PHE A 292      -9.783 -23.389  -8.288  1.00 87.42           C  
ATOM   4667  CD1 PHE A 292     -10.294 -23.426  -6.977  1.00 87.42           C  
ATOM   4668  HD1 PHE A 292     -10.441 -24.375  -6.483  1.00 87.42           H  
ATOM   4669  CD2 PHE A 292      -9.597 -22.149  -8.928  1.00 87.42           C  
ATOM   4670  HD2 PHE A 292      -9.197 -22.110  -9.930  1.00 87.42           H  
ATOM   4671  CE1 PHE A 292     -10.611 -22.233  -6.306  1.00 87.42           C  
ATOM   4672  HE1 PHE A 292     -10.993 -22.266  -5.296  1.00 87.42           H  
ATOM   4673  CE2 PHE A 292      -9.920 -20.955  -8.259  1.00 87.42           C  
ATOM   4674  HE2 PHE A 292      -9.762 -20.004  -8.744  1.00 87.42           H  
ATOM   4675  CZ  PHE A 292     -10.425 -20.996  -6.947  1.00 87.42           C  
ATOM   4676  HZ  PHE A 292     -10.656 -20.076  -6.430  1.00 87.42           H  
ATOM   4677  N   LYS A 293      -8.543 -26.984  -6.961  1.00 85.39           N  
ATOM   4678  H   LYS A 293      -9.005 -27.455  -7.726  1.00 85.39           H  
ATOM   4679  CA  LYS A 293      -8.474 -27.645  -5.650  1.00 85.39           C  
ATOM   4680  HA  LYS A 293      -8.869 -26.956  -4.904  1.00 85.39           H  
ATOM   4681  C   LYS A 293      -7.035 -27.923  -5.230  1.00 85.39           C  
ATOM   4682  CB  LYS A 293      -9.340 -28.914  -5.652  1.00 85.39           C  
ATOM   4683  HB2 LYS A 293     -10.339 -28.655  -6.003  1.00 85.39           H  
ATOM   4684  HB3 LYS A 293      -8.912 -29.642  -6.342  1.00 85.39           H  
ATOM   4685  O   LYS A 293      -6.690 -27.683  -4.076  1.00 85.39           O  
ATOM   4686  CG  LYS A 293      -9.458 -29.536  -4.248  1.00 85.39           C  
ATOM   4687  HG2 LYS A 293      -8.466 -29.788  -3.873  1.00 85.39           H  
ATOM   4688  HG3 LYS A 293      -9.916 -28.811  -3.575  1.00 85.39           H  
ATOM   4689  CD  LYS A 293     -10.307 -30.815  -4.272  1.00 85.39           C  
ATOM   4690  HD2 LYS A 293      -9.840 -31.538  -4.940  1.00 85.39           H  
ATOM   4691  HD3 LYS A 293     -11.302 -30.579  -4.651  1.00 85.39           H  
ATOM   4692  CE  LYS A 293     -10.421 -31.418  -2.862  1.00 85.39           C  
ATOM   4693  HE2 LYS A 293     -10.874 -30.678  -2.202  1.00 85.39           H  
ATOM   4694  HE3 LYS A 293      -9.418 -31.623  -2.489  1.00 85.39           H  
ATOM   4695  NZ  LYS A 293     -11.228 -32.669  -2.846  1.00 85.39           N  
ATOM   4696  HZ1 LYS A 293     -11.290 -33.044  -1.910  1.00 85.39           H  
ATOM   4697  HZ2 LYS A 293     -12.170 -32.505  -3.171  1.00 85.39           H  
ATOM   4698  HZ3 LYS A 293     -10.812 -33.381  -3.429  1.00 85.39           H  
ATOM   4699  N   LYS A 294      -6.173 -28.384  -6.138  1.00 80.76           N  
ATOM   4700  H   LYS A 294      -6.518 -28.577  -7.067  1.00 80.76           H  
ATOM   4701  CA  LYS A 294      -4.753 -28.622  -5.836  1.00 80.76           C  
ATOM   4702  HA  LYS A 294      -4.697 -29.277  -4.967  1.00 80.76           H  
ATOM   4703  C   LYS A 294      -4.029 -27.324  -5.462  1.00 80.76           C  
ATOM   4704  CB  LYS A 294      -4.097 -29.340  -7.027  1.00 80.76           C  
ATOM   4705  HB2 LYS A 294      -4.097 -28.682  -7.895  1.00 80.76           H  
ATOM   4706  HB3 LYS A 294      -4.687 -30.224  -7.270  1.00 80.76           H  
ATOM   4707  O   LYS A 294      -3.227 -27.346  -4.525  1.00 80.76           O  
ATOM   4708  CG  LYS A 294      -2.655 -29.783  -6.723  1.00 80.76           C  
ATOM   4709  HG2 LYS A 294      -2.653 -30.418  -5.837  1.00 80.76           H  
ATOM   4710  HG3 LYS A 294      -2.040 -28.904  -6.528  1.00 80.76           H  
ATOM   4711  CD  LYS A 294      -2.047 -30.559  -7.901  1.00 80.76           C  
ATOM   4712  HD2 LYS A 294      -2.635 -31.459  -8.079  1.00 80.76           H  
ATOM   4713  HD3 LYS A 294      -2.079 -29.934  -8.793  1.00 80.76           H  
ATOM   4714  CE  LYS A 294      -0.589 -30.945  -7.600  1.00 80.76           C  
ATOM   4715  HE2 LYS A 294      -0.568 -31.559  -6.699  1.00 80.76           H  
ATOM   4716  HE3 LYS A 294      -0.024 -30.035  -7.397  1.00 80.76           H  
ATOM   4717  NZ  LYS A 294       0.045 -31.683  -8.725  1.00 80.76           N  
ATOM   4718  HZ1 LYS A 294       1.001 -31.920  -8.503  1.00 80.76           H  
ATOM   4719  HZ2 LYS A 294      -0.445 -32.544  -8.924  1.00 80.76           H  
ATOM   4720  HZ3 LYS A 294       0.062 -31.123  -9.565  1.00 80.76           H  
ATOM   4721  N   TYR A 295      -4.345 -26.219  -6.138  1.00 77.45           N  
ATOM   4722  H   TYR A 295      -4.978 -26.316  -6.919  1.00 77.45           H  
ATOM   4723  CA  TYR A 295      -3.723 -24.908  -5.945  1.00 77.45           C  
ATOM   4724  HA  TYR A 295      -2.654 -25.043  -5.779  1.00 77.45           H  
ATOM   4725  C   TYR A 295      -4.286 -24.154  -4.728  1.00 77.45           C  
ATOM   4726  CB  TYR A 295      -3.891 -24.110  -7.243  1.00 77.45           C  
ATOM   4727  HB2 TYR A 295      -3.573 -24.732  -8.080  1.00 77.45           H  
ATOM   4728  HB3 TYR A 295      -4.945 -23.881  -7.401  1.00 77.45           H  
ATOM   4729  O   TYR A 295      -3.554 -23.825  -3.792  1.00 77.45           O  
ATOM   4730  CG  TYR A 295      -3.096 -22.824  -7.286  1.00 77.45           C  
ATOM   4731  CD1 TYR A 295      -3.622 -21.645  -6.723  1.00 77.45           C  
ATOM   4732  HD1 TYR A 295      -4.583 -21.656  -6.230  1.00 77.45           H  
ATOM   4733  CD2 TYR A 295      -1.860 -22.789  -7.956  1.00 77.45           C  
ATOM   4734  HD2 TYR A 295      -1.442 -23.679  -8.403  1.00 77.45           H  
ATOM   4735  CE1 TYR A 295      -2.927 -20.429  -6.838  1.00 77.45           C  
ATOM   4736  HE1 TYR A 295      -3.345 -19.516  -6.440  1.00 77.45           H  
ATOM   4737  CE2 TYR A 295      -1.190 -21.564  -8.111  1.00 77.45           C  
ATOM   4738  HE2 TYR A 295      -0.288 -21.503  -8.702  1.00 77.45           H  
ATOM   4739  OH  TYR A 295      -1.090 -19.200  -7.748  1.00 77.45           O  
ATOM   4740  HH  TYR A 295      -1.549 -18.459  -7.345  1.00 77.45           H  
ATOM   4741  CZ  TYR A 295      -1.714 -20.386  -7.548  1.00 77.45           C  
ATOM   4742  N   PHE A 296      -5.604 -23.932  -4.674  1.00 72.32           N  
ATOM   4743  H   PHE A 296      -6.166 -24.224  -5.461  1.00 72.32           H  
ATOM   4744  CA  PHE A 296      -6.282 -23.184  -3.609  1.00 72.32           C  
ATOM   4745  HA  PHE A 296      -5.594 -22.395  -3.307  1.00 72.32           H  
ATOM   4746  C   PHE A 296      -6.629 -24.018  -2.362  1.00 72.32           C  
ATOM   4747  CB  PHE A 296      -7.474 -22.393  -4.140  1.00 72.32           C  
ATOM   4748  HB2 PHE A 296      -8.049 -22.005  -3.299  1.00 72.32           H  
ATOM   4749  HB3 PHE A 296      -8.129 -23.044  -4.719  1.00 72.32           H  
ATOM   4750  O   PHE A 296      -6.933 -23.452  -1.308  1.00 72.32           O  
ATOM   4751  CG  PHE A 296      -7.036 -21.200  -4.961  1.00 72.32           C  
ATOM   4752  CD1 PHE A 296      -6.429 -20.084  -4.344  1.00 72.32           C  
ATOM   4753  HD1 PHE A 296      -6.302 -20.053  -3.272  1.00 72.32           H  
ATOM   4754  CD2 PHE A 296      -7.215 -21.212  -6.352  1.00 72.32           C  
ATOM   4755  HD2 PHE A 296      -7.675 -22.062  -6.835  1.00 72.32           H  
ATOM   4756  CE1 PHE A 296      -6.001 -18.992  -5.120  1.00 72.32           C  
ATOM   4757  HE1 PHE A 296      -5.547 -18.130  -4.654  1.00 72.32           H  
ATOM   4758  CE2 PHE A 296      -6.818 -20.108  -7.120  1.00 72.32           C  
ATOM   4759  HE2 PHE A 296      -7.002 -20.105  -8.184  1.00 72.32           H  
ATOM   4760  CZ  PHE A 296      -6.197 -19.004  -6.511  1.00 72.32           C  
ATOM   4761  HZ  PHE A 296      -5.884 -18.160  -7.107  1.00 72.32           H  
ATOM   4762  N   LYS A 297      -6.489 -25.349  -2.424  1.00 74.72           N  
ATOM   4763  H   LYS A 297      -6.231 -25.745  -3.317  1.00 74.72           H  
ATOM   4764  CA  LYS A 297      -6.893 -26.297  -1.361  1.00 74.72           C  
ATOM   4765  HA  LYS A 297      -6.742 -27.307  -1.743  1.00 74.72           H  
ATOM   4766  C   LYS A 297      -8.394 -26.253  -1.054  1.00 74.72           C  
ATOM   4767  CB  LYS A 297      -6.010 -26.177  -0.101  1.00 74.72           C  
ATOM   4768  HB2 LYS A 297      -6.266 -25.262   0.432  1.00 74.72           H  
ATOM   4769  HB3 LYS A 297      -6.243 -27.010   0.563  1.00 74.72           H  
ATOM   4770  O   LYS A 297      -8.822 -26.619   0.031  1.00 74.72           O  
ATOM   4771  CG  LYS A 297      -4.495 -26.181  -0.356  1.00 74.72           C  
ATOM   4772  HG2 LYS A 297      -3.989 -26.145   0.609  1.00 74.72           H  
ATOM   4773  HG3 LYS A 297      -4.217 -25.286  -0.913  1.00 74.72           H  
ATOM   4774  CD  LYS A 297      -4.011 -27.418  -1.125  1.00 74.72           C  
ATOM   4775  HD2 LYS A 297      -4.456 -27.417  -2.120  1.00 74.72           H  
ATOM   4776  HD3 LYS A 297      -4.310 -28.322  -0.595  1.00 74.72           H  
ATOM   4777  CE  LYS A 297      -2.485 -27.367  -1.248  1.00 74.72           C  
ATOM   4778  HE2 LYS A 297      -2.045 -27.535  -0.266  1.00 74.72           H  
ATOM   4779  HE3 LYS A 297      -2.200 -26.368  -1.580  1.00 74.72           H  
ATOM   4780  NZ  LYS A 297      -1.986 -28.362  -2.224  1.00 74.72           N  
ATOM   4781  HZ1 LYS A 297      -2.259 -29.299  -1.964  1.00 74.72           H  
ATOM   4782  HZ2 LYS A 297      -2.364 -28.139  -3.133  1.00 74.72           H  
ATOM   4783  HZ3 LYS A 297      -0.979 -28.316  -2.295  1.00 74.72           H  
ATOM   4784  N   THR A 298      -9.193 -25.797  -2.013  1.00 77.11           N  
ATOM   4785  H   THR A 298      -8.777 -25.519  -2.891  1.00 77.11           H  
ATOM   4786  CA  THR A 298     -10.653 -25.717  -1.929  1.00 77.11           C  
ATOM   4787  HA  THR A 298     -11.025 -26.564  -1.353  1.00 77.11           H  
ATOM   4788  C   THR A 298     -11.245 -25.792  -3.332  1.00 77.11           C  
ATOM   4789  CB  THR A 298     -11.086 -24.436  -1.205  1.00 77.11           C  
ATOM   4790  HB  THR A 298     -10.577 -24.386  -0.243  1.00 77.11           H  
ATOM   4791  O   THR A 298     -10.555 -25.492  -4.304  1.00 77.11           O  
ATOM   4792  CG2 THR A 298     -10.808 -23.145  -1.970  1.00 77.11           C  
ATOM   4793 HG21 THR A 298     -11.164 -22.293  -1.390  1.00 77.11           H  
ATOM   4794 HG22 THR A 298     -11.314 -23.156  -2.936  1.00 77.11           H  
ATOM   4795 HG23 THR A 298      -9.735 -23.038  -2.126  1.00 77.11           H  
ATOM   4796  OG1 THR A 298     -12.462 -24.501  -0.964  1.00 77.11           O  
ATOM   4797  HG1 THR A 298     -12.717 -23.666  -0.565  1.00 77.11           H  
ATOM   4798  N   THR A 299     -12.497 -26.217  -3.466  1.00 84.73           N  
ATOM   4799  H   THR A 299     -13.066 -26.283  -2.634  1.00 84.73           H  
ATOM   4800  CA  THR A 299     -13.152 -26.259  -4.783  1.00 84.73           C  
ATOM   4801  HA  THR A 299     -12.423 -26.624  -5.506  1.00 84.73           H  
ATOM   4802  C   THR A 299     -13.593 -24.854  -5.217  1.00 84.73           C  
ATOM   4803  CB  THR A 299     -14.343 -27.226  -4.821  1.00 84.73           C  
ATOM   4804  HB  THR A 299     -14.628 -27.352  -5.866  1.00 84.73           H  
ATOM   4805  O   THR A 299     -13.844 -24.017  -4.346  1.00 84.73           O  
ATOM   4806  CG2 THR A 299     -14.010 -28.611  -4.267  1.00 84.73           C  
ATOM   4807 HG21 THR A 299     -14.865 -29.269  -4.423  1.00 84.73           H  
ATOM   4808 HG22 THR A 299     -13.150 -29.017  -4.801  1.00 84.73           H  
ATOM   4809 HG23 THR A 299     -13.795 -28.558  -3.200  1.00 84.73           H  
ATOM   4810  OG1 THR A 299     -15.462 -26.700  -4.148  1.00 84.73           O  
ATOM   4811  HG1 THR A 299     -15.358 -26.738  -3.194  1.00 84.73           H  
ATOM   4812  N   PRO A 300     -13.752 -24.579  -6.529  1.00 87.16           N  
ATOM   4813  CA  PRO A 300     -14.283 -23.300  -7.008  1.00 87.16           C  
ATOM   4814  HA  PRO A 300     -13.551 -22.517  -6.807  1.00 87.16           H  
ATOM   4815  C   PRO A 300     -15.618 -22.914  -6.355  1.00 87.16           C  
ATOM   4816  CB  PRO A 300     -14.436 -23.469  -8.523  1.00 87.16           C  
ATOM   4817  HB2 PRO A 300     -15.410 -23.894  -8.764  1.00 87.16           H  
ATOM   4818  HB3 PRO A 300     -14.293 -22.528  -9.053  1.00 87.16           H  
ATOM   4819  O   PRO A 300     -15.788 -21.782  -5.915  1.00 87.16           O  
ATOM   4820  CG  PRO A 300     -13.350 -24.483  -8.870  1.00 87.16           C  
ATOM   4821  HG2 PRO A 300     -13.569 -25.012  -9.798  1.00 87.16           H  
ATOM   4822  HG3 PRO A 300     -12.390 -23.974  -8.943  1.00 87.16           H  
ATOM   4823  CD  PRO A 300     -13.361 -25.415  -7.659  1.00 87.16           C  
ATOM   4824  HD2 PRO A 300     -12.372 -25.851  -7.522  1.00 87.16           H  
ATOM   4825  HD3 PRO A 300     -14.107 -26.196  -7.808  1.00 87.16           H  
ATOM   4826  N   SER A 301     -16.545 -23.865  -6.209  1.00 85.63           N  
ATOM   4827  H   SER A 301     -16.389 -24.774  -6.621  1.00 85.63           H  
ATOM   4828  CA  SER A 301     -17.859 -23.620  -5.602  1.00 85.63           C  
ATOM   4829  HA  SER A 301     -18.346 -22.802  -6.132  1.00 85.63           H  
ATOM   4830  C   SER A 301     -17.761 -23.228  -4.128  1.00 85.63           C  
ATOM   4831  CB  SER A 301     -18.731 -24.871  -5.730  1.00 85.63           C  
ATOM   4832  HB2 SER A 301     -19.737 -24.657  -5.369  1.00 85.63           H  
ATOM   4833  HB3 SER A 301     -18.302 -25.674  -5.130  1.00 85.63           H  
ATOM   4834  O   SER A 301     -18.464 -22.326  -3.679  1.00 85.63           O  
ATOM   4835  OG  SER A 301     -18.783 -25.287  -7.080  1.00 85.63           O  
ATOM   4836  HG  SER A 301     -19.637 -25.053  -7.451  1.00 85.63           H  
ATOM   4837  N   THR A 302     -16.880 -23.877  -3.362  1.00 80.93           N  
ATOM   4838  H   THR A 302     -16.331 -24.623  -3.764  1.00 80.93           H  
ATOM   4839  CA  THR A 302     -16.646 -23.507  -1.959  1.00 80.93           C  
ATOM   4840  HA  THR A 302     -17.606 -23.395  -1.456  1.00 80.93           H  
ATOM   4841  C   THR A 302     -15.916 -22.165  -1.858  1.00 80.93           C  
ATOM   4842  CB  THR A 302     -15.827 -24.575  -1.223  1.00 80.93           C  
ATOM   4843  HB  THR A 302     -14.782 -24.449  -1.505  1.00 80.93           H  
ATOM   4844  O   THR A 302     -16.204 -21.385  -0.959  1.00 80.93           O  
ATOM   4845  CG2 THR A 302     -15.983 -24.473   0.292  1.00 80.93           C  
ATOM   4846 HG21 THR A 302     -15.875 -23.439   0.620  1.00 80.93           H  
ATOM   4847 HG22 THR A 302     -16.974 -24.810   0.595  1.00 80.93           H  
ATOM   4848 HG23 THR A 302     -15.228 -25.088   0.780  1.00 80.93           H  
ATOM   4849  OG1 THR A 302     -16.215 -25.889  -1.560  1.00 80.93           O  
ATOM   4850  HG1 THR A 302     -16.922 -26.137  -0.960  1.00 80.93           H  
ATOM   4851  N   PHE A 303     -15.005 -21.869  -2.789  1.00 74.07           N  
ATOM   4852  H   PHE A 303     -14.802 -22.551  -3.506  1.00 74.07           H  
ATOM   4853  CA  PHE A 303     -14.295 -20.592  -2.843  1.00 74.07           C  
ATOM   4854  HA  PHE A 303     -13.785 -20.430  -1.893  1.00 74.07           H  
ATOM   4855  C   PHE A 303     -15.246 -19.406  -3.045  1.00 74.07           C  
ATOM   4856  CB  PHE A 303     -13.243 -20.658  -3.953  1.00 74.07           C  
ATOM   4857  HB2 PHE A 303     -12.615 -21.533  -3.786  1.00 74.07           H  
ATOM   4858  HB3 PHE A 303     -13.732 -20.792  -4.918  1.00 74.07           H  
ATOM   4859  O   PHE A 303     -15.112 -18.412  -2.341  1.00 74.07           O  
ATOM   4860  CG  PHE A 303     -12.353 -19.440  -4.036  1.00 74.07           C  
ATOM   4861  CD1 PHE A 303     -12.665 -18.401  -4.932  1.00 74.07           C  
ATOM   4862  HD1 PHE A 303     -13.552 -18.456  -5.544  1.00 74.07           H  
ATOM   4863  CD2 PHE A 303     -11.202 -19.352  -3.232  1.00 74.07           C  
ATOM   4864  HD2 PHE A 303     -10.966 -20.141  -2.533  1.00 74.07           H  
ATOM   4865  CE1 PHE A 303     -11.811 -17.292  -5.042  1.00 74.07           C  
ATOM   4866  HE1 PHE A 303     -12.038 -16.515  -5.757  1.00 74.07           H  
ATOM   4867  CE2 PHE A 303     -10.352 -18.238  -3.337  1.00 74.07           C  
ATOM   4868  HE2 PHE A 303      -9.462 -18.174  -2.729  1.00 74.07           H  
ATOM   4869  CZ  PHE A 303     -10.653 -17.212  -4.249  1.00 74.07           C  
ATOM   4870  HZ  PHE A 303      -9.979 -16.376  -4.360  1.00 74.07           H  
ATOM   4871  N   ILE A 304     -16.245 -19.533  -3.930  1.00 73.93           N  
ATOM   4872  H   ILE A 304     -16.269 -20.355  -4.515  1.00 73.93           H  
ATOM   4873  CA  ILE A 304     -17.290 -18.506  -4.110  1.00 73.93           C  
ATOM   4874  HA  ILE A 304     -16.820 -17.565  -4.396  1.00 73.93           H  
ATOM   4875  C   ILE A 304     -18.033 -18.256  -2.792  1.00 73.93           C  
ATOM   4876  CB  ILE A 304     -18.286 -18.915  -5.222  1.00 73.93           C  
ATOM   4877  HB  ILE A 304     -18.692 -19.895  -4.972  1.00 73.93           H  
ATOM   4878  O   ILE A 304     -18.222 -17.109  -2.399  1.00 73.93           O  
ATOM   4879  CG1 ILE A 304     -17.605 -19.000  -6.607  1.00 73.93           C  
ATOM   4880 HG12 ILE A 304     -17.397 -17.994  -6.973  1.00 73.93           H  
ATOM   4881 HG13 ILE A 304     -16.650 -19.521  -6.527  1.00 73.93           H  
ATOM   4882  CG2 ILE A 304     -19.457 -17.913  -5.300  1.00 73.93           C  
ATOM   4883 HG21 ILE A 304     -19.077 -16.912  -5.505  1.00 73.93           H  
ATOM   4884 HG22 ILE A 304     -20.019 -17.885  -4.367  1.00 73.93           H  
ATOM   4885 HG23 ILE A 304     -20.164 -18.187  -6.084  1.00 73.93           H  
ATOM   4886  CD1 ILE A 304     -18.466 -19.745  -7.640  1.00 73.93           C  
ATOM   4887 HD11 ILE A 304     -17.935 -19.829  -8.588  1.00 73.93           H  
ATOM   4888 HD12 ILE A 304     -19.392 -19.203  -7.837  1.00 73.93           H  
ATOM   4889 HD13 ILE A 304     -18.701 -20.745  -7.277  1.00 73.93           H  
ATOM   4890  N   LYS A 305     -18.422 -19.324  -2.080  1.00 71.46           N  
ATOM   4891  H   LYS A 305     -18.229 -20.242  -2.453  1.00 71.46           H  
ATOM   4892  CA  LYS A 305     -19.130 -19.199  -0.795  1.00 71.46           C  
ATOM   4893  HA  LYS A 305     -20.016 -18.580  -0.933  1.00 71.46           H  
ATOM   4894  C   LYS A 305     -18.295 -18.468   0.256  1.00 71.46           C  
ATOM   4895  CB  LYS A 305     -19.557 -20.573  -0.262  1.00 71.46           C  
ATOM   4896  HB2 LYS A 305     -19.938 -20.442   0.750  1.00 71.46           H  
ATOM   4897  HB3 LYS A 305     -18.692 -21.235  -0.215  1.00 71.46           H  
ATOM   4898  O   LYS A 305     -18.841 -17.656   0.982  1.00 71.46           O  
ATOM   4899  CG  LYS A 305     -20.660 -21.217  -1.111  1.00 71.46           C  
ATOM   4900  HG2 LYS A 305     -20.305 -21.370  -2.130  1.00 71.46           H  
ATOM   4901  HG3 LYS A 305     -21.523 -20.552  -1.136  1.00 71.46           H  
ATOM   4902  CD  LYS A 305     -21.075 -22.562  -0.503  1.00 71.46           C  
ATOM   4903  HD2 LYS A 305     -21.422 -22.391   0.516  1.00 71.46           H  
ATOM   4904  HD3 LYS A 305     -20.214 -23.231  -0.481  1.00 71.46           H  
ATOM   4905  CE  LYS A 305     -22.201 -23.188  -1.331  1.00 71.46           C  
ATOM   4906  HE2 LYS A 305     -22.995 -22.448  -1.435  1.00 71.46           H  
ATOM   4907  HE3 LYS A 305     -21.824 -23.411  -2.329  1.00 71.46           H  
ATOM   4908  NZ  LYS A 305     -22.744 -24.411  -0.684  1.00 71.46           N  
ATOM   4909  HZ1 LYS A 305     -23.514 -24.785  -1.219  1.00 71.46           H  
ATOM   4910  HZ2 LYS A 305     -23.101 -24.184   0.233  1.00 71.46           H  
ATOM   4911  HZ3 LYS A 305     -22.035 -25.123  -0.583  1.00 71.46           H  
ATOM   4912  N   MET A 306     -16.991 -18.735   0.320  1.00 61.01           N  
ATOM   4913  H   MET A 306     -16.605 -19.417  -0.316  1.00 61.01           H  
ATOM   4914  CA  MET A 306     -16.093 -18.041   1.252  1.00 61.01           C  
ATOM   4915  HA  MET A 306     -16.543 -18.024   2.245  1.00 61.01           H  
ATOM   4916  C   MET A 306     -15.823 -16.581   0.870  1.00 61.01           C  
ATOM   4917  CB  MET A 306     -14.740 -18.761   1.333  1.00 61.01           C  
ATOM   4918  HB2 MET A 306     -14.068 -18.162   1.947  1.00 61.01           H  
ATOM   4919  HB3 MET A 306     -14.311 -18.831   0.334  1.00 61.01           H  
ATOM   4920  O   MET A 306     -15.413 -15.818   1.727  1.00 61.01           O  
ATOM   4921  CG  MET A 306     -14.796 -20.159   1.948  1.00 61.01           C  
ATOM   4922  HG2 MET A 306     -15.423 -20.796   1.324  1.00 61.01           H  
ATOM   4923  HG3 MET A 306     -15.241 -20.096   2.940  1.00 61.01           H  
ATOM   4924  SD  MET A 306     -13.141 -20.902   2.086  1.00 61.01           S  
ATOM   4925  CE  MET A 306     -13.568 -22.653   2.039  1.00 61.01           C  
ATOM   4926  HE1 MET A 306     -12.707 -23.245   2.348  1.00 61.01           H  
ATOM   4927  HE2 MET A 306     -13.842 -22.922   1.018  1.00 61.01           H  
ATOM   4928  HE3 MET A 306     -14.400 -22.846   2.716  1.00 61.01           H  
ATOM   4929  N   ALA A 307     -15.969 -16.205  -0.404  1.00 55.15           N  
ATOM   4930  H   ALA A 307     -16.266 -16.887  -1.088  1.00 55.15           H  
ATOM   4931  CA  ALA A 307     -15.688 -14.847  -0.872  1.00 55.15           C  
ATOM   4932  HA  ALA A 307     -14.883 -14.421  -0.273  1.00 55.15           H  
ATOM   4933  C   ALA A 307     -16.885 -13.890  -0.738  1.00 55.15           C  
ATOM   4934  CB  ALA A 307     -15.211 -14.937  -2.325  1.00 55.15           C  
ATOM   4935  HB1 ALA A 307     -15.999 -15.361  -2.948  1.00 55.15           H  
ATOM   4936  HB2 ALA A 307     -14.318 -15.559  -2.388  1.00 55.15           H  
ATOM   4937  HB3 ALA A 307     -14.986 -13.931  -2.680  1.00 55.15           H  
ATOM   4938  O   ALA A 307     -16.686 -12.680  -0.716  1.00 55.15           O
[truncated: 194,086 more chars]
