# Supplementary material for: HilE represses the activity of the Salmonella virulence regulator HilD via a mechanism distinct from that of intestinal long-chain fatty acids
Source: J Biol Chem. 2023 Oct 27;299(12):105387. doi: 10.1016/j.jbc.2023.105387 (PMC10696396; doi:10.1016/j.jbc.2023.105387)
Supplement: Dataset S3 [file mmc4.zip › S6 Dataset/ranked_17.pdb]

ATOM      1  N   MET A   1     -23.705  -1.576  23.274  1.00 32.83           N  
ATOM      2  H   MET A   1     -24.146  -2.379  22.850  1.00 32.83           H  
ATOM      3  H2  MET A   1     -24.388  -0.852  23.448  1.00 32.83           H  
ATOM      4  H3  MET A   1     -23.291  -1.830  24.159  1.00 32.83           H  
ATOM      5  CA  MET A   1     -22.653  -1.036  22.399  1.00 32.83           C  
ATOM      6  HA  MET A   1     -21.877  -1.783  22.230  1.00 32.83           H  
ATOM      7  C   MET A   1     -22.030   0.116  23.139  1.00 32.83           C  
ATOM      8  CB  MET A   1     -23.187  -0.542  21.042  1.00 32.83           C  
ATOM      9  HB2 MET A   1     -22.594   0.310  20.710  1.00 32.83           H  
ATOM     10  HB3 MET A   1     -24.220  -0.212  21.147  1.00 32.83           H  
ATOM     11  O   MET A   1     -22.714   1.111  23.360  1.00 32.83           O  
ATOM     12  CG  MET A   1     -23.092  -1.600  19.945  1.00 32.83           C  
ATOM     13  HG2 MET A   1     -22.041  -1.838  19.777  1.00 32.83           H  
ATOM     14  HG3 MET A   1     -23.615  -2.504  20.258  1.00 32.83           H  
ATOM     15  SD  MET A   1     -23.799  -1.028  18.382  1.00 32.83           S  
ATOM     16  CE  MET A   1     -23.351  -2.410  17.295  1.00 32.83           C  
ATOM     17  HE1 MET A   1     -23.799  -3.337  17.654  1.00 32.83           H  
ATOM     18  HE2 MET A   1     -22.267  -2.520  17.262  1.00 32.83           H  
ATOM     19  HE3 MET A   1     -23.706  -2.213  16.283  1.00 32.83           H  
ATOM     20  N   GLU A   2     -20.773  -0.016  23.536  1.00 37.41           N  
ATOM     21  H   GLU A   2     -20.249  -0.851  23.317  1.00 37.41           H  
ATOM     22  CA  GLU A   2     -20.005   1.165  23.906  1.00 37.41           C  
ATOM     23  HA  GLU A   2     -20.668   1.901  24.361  1.00 37.41           H  
ATOM     24  C   GLU A   2     -19.446   1.792  22.636  1.00 37.41           C  
ATOM     25  CB  GLU A   2     -18.911   0.861  24.926  1.00 37.41           C  
ATOM     26  HB2 GLU A   2     -18.174   1.659  24.832  1.00 37.41           H  
ATOM     27  HB3 GLU A   2     -18.428  -0.092  24.709  1.00 37.41           H  
ATOM     28  O   GLU A   2     -18.841   1.114  21.802  1.00 37.41           O  
ATOM     29  CG  GLU A   2     -19.493   0.867  26.351  1.00 37.41           C  
ATOM     30  HG2 GLU A   2     -20.052  -0.056  26.504  1.00 37.41           H  
ATOM     31  HG3 GLU A   2     -20.186   1.702  26.455  1.00 37.41           H  
ATOM     32  CD  GLU A   2     -18.418   1.016  27.431  1.00 37.41           C  
ATOM     33  OE1 GLU A   2     -18.736   0.753  28.610  1.00 37.41           O  
ATOM     34  OE2 GLU A   2     -17.286   1.397  27.070  1.00 37.41           O  
ATOM     35  N   ASN A   3     -19.721   3.085  22.482  1.00 38.63           N  
ATOM     36  H   ASN A   3     -20.192   3.567  23.235  1.00 38.63           H  
ATOM     37  CA  ASN A   3     -19.368   3.868  21.314  1.00 38.63           C  
ATOM     38  HA  ASN A   3     -18.939   3.206  20.562  1.00 38.63           H  
ATOM     39  C   ASN A   3     -18.289   4.872  21.706  1.00 38.63           C  
ATOM     40  CB  ASN A   3     -20.647   4.520  20.738  1.00 38.63           C  
ATOM     41  HB2 ASN A   3     -20.505   5.593  20.614  1.00 38.63           H  
ATOM     42  HB3 ASN A   3     -21.492   4.369  21.409  1.00 38.63           H  
ATOM     43  O   ASN A   3     -18.576   5.888  22.341  1.00 38.63           O  
ATOM     44  CG  ASN A   3     -20.975   3.952  19.376  1.00 38.63           C  
ATOM     45  ND2 ASN A   3     -22.214   3.647  19.081  1.00 38.63           N  
ATOM     46 HD21 ASN A   3     -22.958   3.721  19.760  1.00 38.63           H  
ATOM     47 HD22 ASN A   3     -22.317   3.127  18.221  1.00 38.63           H  
ATOM     48  OD1 ASN A   3     -20.101   3.800  18.547  1.00 38.63           O  
ATOM     49  N   VAL A   4     -17.040   4.597  21.331  1.00 43.73           N  
ATOM     50  H   VAL A   4     -16.871   3.750  20.808  1.00 43.73           H  
ATOM     51  CA  VAL A   4     -15.927   5.506  21.620  1.00 43.73           C  
ATOM     52  HA  VAL A   4     -16.233   6.186  22.416  1.00 43.73           H  
ATOM     53  C   VAL A   4     -15.635   6.334  20.380  1.00 43.73           C  
ATOM     54  CB  VAL A   4     -14.679   4.780  22.143  1.00 43.73           C  
ATOM     55  HB  VAL A   4     -14.193   4.238  21.331  1.00 43.73           H  
ATOM     56  O   VAL A   4     -15.283   5.798  19.332  1.00 43.73           O  
ATOM     57  CG1 VAL A   4     -13.707   5.818  22.713  1.00 43.73           C  
ATOM     58 HG11 VAL A   4     -12.824   5.307  23.095  1.00 43.73           H  
ATOM     59 HG12 VAL A   4     -13.413   6.532  21.944  1.00 43.73           H  
ATOM     60 HG13 VAL A   4     -14.175   6.355  23.538  1.00 43.73           H  
ATOM     61  CG2 VAL A   4     -15.004   3.795  23.272  1.00 43.73           C  
ATOM     62 HG21 VAL A   4     -15.535   4.298  24.080  1.00 43.73           H  
ATOM     63 HG22 VAL A   4     -14.088   3.355  23.665  1.00 43.73           H  
ATOM     64 HG23 VAL A   4     -15.626   2.982  22.896  1.00 43.73           H  
ATOM     65  N   THR A   5     -15.784   7.653  20.481  1.00 45.04           N  
ATOM     66  H   THR A   5     -16.053   8.041  21.374  1.00 45.04           H  
ATOM     67  CA  THR A   5     -15.483   8.569  19.376  1.00 45.04           C  
ATOM     68  HA  THR A   5     -15.335   7.988  18.465  1.00 45.04           H  
ATOM     69  C   THR A   5     -14.202   9.343  19.658  1.00 45.04           C  
ATOM     70  CB  THR A   5     -16.650   9.514  19.080  1.00 45.04           C  
ATOM     71  HB  THR A   5     -16.861  10.130  19.954  1.00 45.04           H  
ATOM     72  O   THR A   5     -14.123  10.095  20.626  1.00 45.04           O  
ATOM     73  CG2 THR A   5     -16.377  10.408  17.869  1.00 45.04           C  
ATOM     74 HG21 THR A   5     -16.150   9.790  17.001  1.00 45.04           H  
ATOM     75 HG22 THR A   5     -15.538  11.074  18.074  1.00 45.04           H  
ATOM     76 HG23 THR A   5     -17.262  11.014  17.672  1.00 45.04           H  
ATOM     77  OG1 THR A   5     -17.797   8.772  18.742  1.00 45.04           O  
ATOM     78  HG1 THR A   5     -17.961   8.137  19.443  1.00 45.04           H  
ATOM     79  N   PHE A   6     -13.221   9.216  18.772  1.00 49.27           N  
ATOM     80  H   PHE A   6     -13.364   8.579  18.002  1.00 49.27           H  
ATOM     81  CA  PHE A   6     -11.990   9.994  18.778  1.00 49.27           C  
ATOM     82  HA  PHE A   6     -11.908  10.548  19.713  1.00 49.27           H  
ATOM     83  C   PHE A   6     -12.018  10.983  17.623  1.00 49.27           C  
ATOM     84  CB  PHE A   6     -10.781   9.059  18.669  1.00 49.27           C  
ATOM     85  HB2 PHE A   6      -9.873   9.660  18.627  1.00 49.27           H  
ATOM     86  HB3 PHE A   6     -10.845   8.495  17.738  1.00 49.27           H  
ATOM     87  O   PHE A   6     -12.199  10.596  16.474  1.00 49.27           O  
ATOM     88  CG  PHE A   6     -10.673   8.095  19.828  1.00 49.27           C  
ATOM     89  CD1 PHE A   6     -10.125   8.529  21.050  1.00 49.27           C  
ATOM     90  HD1 PHE A   6      -9.776   9.545  21.159  1.00 49.27           H  
ATOM     91  CD2 PHE A   6     -11.156   6.780  19.701  1.00 49.27           C  
ATOM     92  HD2 PHE A   6     -11.599   6.447  18.774  1.00 49.27           H  
ATOM     93  CE1 PHE A   6     -10.057   7.649  22.143  1.00 49.27           C  
ATOM     94  HE1 PHE A   6      -9.657   7.982  23.089  1.00 49.27           H  
ATOM     95  CE2 PHE A   6     -11.073   5.897  20.790  1.00 49.27           C  
ATOM     96  HE2 PHE A   6     -11.443   4.886  20.703  1.00 49.27           H  
ATOM     97  CZ  PHE A   6     -10.529   6.334  22.010  1.00 49.27           C  
ATOM     98  HZ  PHE A   6     -10.491   5.661  22.854  1.00 49.27           H  
ATOM     99  N   VAL A   7     -11.789  12.265  17.893  1.00 42.86           N  
ATOM    100  H   VAL A   7     -11.645  12.553  18.850  1.00 42.86           H  
ATOM    101  CA  VAL A   7     -11.465  13.200  16.815  1.00 42.86           C  
ATOM    102  HA  VAL A   7     -12.009  12.917  15.913  1.00 42.86           H  
ATOM    103  C   VAL A   7      -9.980  13.048  16.535  1.00 42.86           C  
ATOM    104  CB  VAL A   7     -11.874  14.645  17.135  1.00 42.86           C  
ATOM    105  HB  VAL A   7     -11.326  14.999  18.008  1.00 42.86           H  
ATOM    106  O   VAL A   7      -9.135  13.367  17.375  1.00 42.86           O  
ATOM    107  CG1 VAL A   7     -11.580  15.569  15.945  1.00 42.86           C  
ATOM    108 HG11 VAL A   7     -11.920  16.579  16.171  1.00 42.86           H  
ATOM    109 HG12 VAL A   7     -10.507  15.612  15.758  1.00 42.86           H  
ATOM    110 HG13 VAL A   7     -12.088  15.208  15.050  1.00 42.86           H  
ATOM    111  CG2 VAL A   7     -13.379  14.723  17.429  1.00 42.86           C  
ATOM    112 HG21 VAL A   7     -13.951  14.360  16.575  1.00 42.86           H  
ATOM    113 HG22 VAL A   7     -13.626  14.128  18.308  1.00 42.86           H  
ATOM    114 HG23 VAL A   7     -13.659  15.757  17.631  1.00 42.86           H  
ATOM    115  N   SER A   8      -9.655  12.543  15.352  1.00 45.30           N  
ATOM    116  H   SER A   8     -10.402  12.307  14.714  1.00 45.30           H  
ATOM    117  CA  SER A   8      -8.327  12.689  14.797  1.00 45.30           C  
ATOM    118  HA  SER A   8      -7.598  12.257  15.483  1.00 45.30           H  
ATOM    119  C   SER A   8      -8.059  14.187  14.653  1.00 45.30           C  
ATOM    120  CB  SER A   8      -8.219  11.942  13.462  1.00 45.30           C  
ATOM    121  HB2 SER A   8      -8.163  10.868  13.644  1.00 45.30           H  
ATOM    122  HB3 SER A   8      -9.097  12.152  12.852  1.00 45.30           H  
ATOM    123  O   SER A   8      -8.415  14.820  13.670  1.00 45.30           O  
ATOM    124  OG  SER A   8      -7.072  12.366  12.758  1.00 45.30           O  
ATOM    125  HG  SER A   8      -7.377  13.082  12.195  1.00 45.30           H  
ATOM    126  N   ASN A   9      -7.349  14.764  15.620  1.00 41.07           N  
ATOM    127  H   ASN A   9      -7.269  14.275  16.500  1.00 41.07           H  
ATOM    128  CA  ASN A   9      -6.653  16.045  15.426  1.00 41.07           C  
ATOM    129  HA  ASN A   9      -7.351  16.777  15.020  1.00 41.07           H  
ATOM    130  C   ASN A   9      -5.504  15.914  14.417  1.00 41.07           C  
ATOM    131  CB  ASN A   9      -6.122  16.530  16.780  1.00 41.07           C  
ATOM    132  HB2 ASN A   9      -5.452  17.376  16.627  1.00 41.07           H  
ATOM    133  HB3 ASN A   9      -5.556  15.733  17.263  1.00 41.07           H  
ATOM    134  O   ASN A   9      -4.754  16.851  14.145  1.00 41.07           O  
ATOM    135  CG  ASN A   9      -7.229  17.005  17.695  1.00 41.07           C  
ATOM    136  ND2 ASN A   9      -7.000  16.984  18.986  1.00 41.07           N  
ATOM    137 HD21 ASN A   9      -7.781  17.246  19.569  1.00 41.07           H  
ATOM    138 HD22 ASN A   9      -6.126  16.632  19.350  1.00 41.07           H  
ATOM    139  OD1 ASN A   9      -8.289  17.431  17.281  1.00 41.07           O  
ATOM    140  N   SER A  10      -5.314  14.706  13.907  1.00 45.77           N  
ATOM    141  H   SER A  10      -6.018  14.002  14.080  1.00 45.77           H  
ATOM    142  CA  SER A  10      -4.225  14.332  13.068  1.00 45.77           C  
ATOM    143  HA  SER A  10      -3.343  14.888  13.386  1.00 45.77           H  
ATOM    144  C   SER A  10      -4.547  14.705  11.617  1.00 45.77           C  
ATOM    145  CB  SER A  10      -3.931  12.862  13.339  1.00 45.77           C  
ATOM    146  HB2 SER A  10      -4.824  12.319  13.648  1.00 45.77           H  
ATOM    147  HB3 SER A  10      -3.199  12.796  14.144  1.00 45.77           H  
ATOM    148  O   SER A  10      -4.936  13.872  10.810  1.00 45.77           O  
ATOM    149  OG  SER A  10      -3.426  12.287  12.181  1.00 45.77           O  
ATOM    150  HG  SER A  10      -4.068  12.415  11.479  1.00 45.77           H  
ATOM    151  N   HIS A  11      -4.226  15.944  11.263  1.00 39.86           N  
ATOM    152  H   HIS A  11      -4.158  16.632  12.000  1.00 39.86           H  
ATOM    153  CA  HIS A  11      -3.469  16.201  10.031  1.00 39.86           C  
ATOM    154  HA  HIS A  11      -3.936  15.681   9.195  1.00 39.86           H  
ATOM    155  C   HIS A  11      -2.008  15.701  10.138  1.00 39.86           C  
ATOM    156  CB  HIS A  11      -3.503  17.705   9.736  1.00 39.86           C  
ATOM    157  HB2 HIS A  11      -3.014  18.245  10.547  1.00 39.86           H  
ATOM    158  HB3 HIS A  11      -2.943  17.898   8.821  1.00 39.86           H  
ATOM    159  O   HIS A  11      -1.194  15.933   9.254  1.00 39.86           O  
ATOM    160  CG  HIS A  11      -4.895  18.246   9.552  1.00 39.86           C  
ATOM    161  CD2 HIS A  11      -5.640  18.921  10.482  1.00 39.86           C  
ATOM    162  HD2 HIS A  11      -5.338  19.158  11.491  1.00 39.86           H  
ATOM    163  ND1 HIS A  11      -5.655  18.154   8.409  1.00 39.86           N  
ATOM    164  HD1 HIS A  11      -5.393  17.696   7.548  1.00 39.86           H  
ATOM    165  CE1 HIS A  11      -6.828  18.768   8.643  1.00 39.86           C  
ATOM    166  HE1 HIS A  11      -7.635  18.858   7.932  1.00 39.86           H  
ATOM    167  NE2 HIS A  11      -6.861  19.254   9.894  1.00 39.86           N  
ATOM    168  N   GLN A  12      -1.650  15.093  11.274  1.00 39.03           N  
ATOM    169  H   GLN A  12      -2.400  14.850  11.905  1.00 39.03           H  
ATOM    170  CA  GLN A  12      -0.304  15.099  11.846  1.00 39.03           C  
ATOM    171  HA  GLN A  12       0.396  15.563  11.151  1.00 39.03           H  
ATOM    172  C   GLN A  12       0.231  13.716  12.216  1.00 39.03           C  
ATOM    173  CB  GLN A  12      -0.327  15.889  13.144  1.00 39.03           C  
ATOM    174  HB2 GLN A  12       0.680  16.288  13.266  1.00 39.03           H  
ATOM    175  HB3 GLN A  12      -0.545  15.200  13.961  1.00 39.03           H  
ATOM    176  O   GLN A  12       1.396  13.559  12.588  1.00 39.03           O  
ATOM    177  CG  GLN A  12      -1.291  17.061  13.250  1.00 39.03           C  
ATOM    178  HG2 GLN A  12      -1.011  17.843  12.545  1.00 39.03           H  
ATOM    179  HG3 GLN A  12      -2.326  16.770  13.072  1.00 39.03           H  
ATOM    180  CD  GLN A  12      -1.191  17.530  14.662  1.00 39.03           C  
ATOM    181  NE2 GLN A  12      -0.526  18.630  14.835  1.00 39.03           N  
ATOM    182 HE21 GLN A  12      -0.297  18.878  15.787  1.00 39.03           H  
ATOM    183 HE22 GLN A  12      -0.209  19.155  14.032  1.00 39.03           H  
ATOM    184  OE1 GLN A  12      -1.587  16.852  15.597  1.00 39.03           O  
ATOM    185  N   ARG A  13      -0.642  12.713  12.217  1.00 43.26           N  
ATOM    186  H   ARG A  13      -1.581  12.889  11.888  1.00 43.26           H  
ATOM    187  CA  ARG A  13      -0.270  11.312  12.283  1.00 43.26           C  
ATOM    188  HA  ARG A  13       0.805  11.258  12.452  1.00 43.26           H  
ATOM    189  C   ARG A  13      -0.580  10.702  10.921  1.00 43.26           C  
ATOM    190  CB  ARG A  13      -0.994  10.570  13.422  1.00 43.26           C  
ATOM    191  HB2 ARG A  13      -1.819  11.162  13.819  1.00 43.26           H  
ATOM    192  HB3 ARG A  13      -1.382   9.621  13.051  1.00 43.26           H  
ATOM    193  O   ARG A  13      -1.672  10.932  10.405  1.00 43.26           O  
ATOM    194  CG  ARG A  13      -0.026  10.266  14.549  1.00 43.26           C  
ATOM    195  HG2 ARG A  13       0.447  11.197  14.861  1.00 43.26           H  
ATOM    196  HG3 ARG A  13       0.697   9.562  14.138  1.00 43.26           H  
ATOM    197  CD  ARG A  13      -0.650   9.608  15.773  1.00 43.26           C  
ATOM    198  HD2 ARG A  13      -1.396  10.288  16.184  1.00 43.26           H  
ATOM    199  HD3 ARG A  13      -1.154   8.694  15.459  1.00 43.26           H  
ATOM    200  NE  ARG A  13       0.409   9.290  16.759  1.00 43.26           N  
ATOM    201  HE  ARG A  13       1.263   8.914  16.373  1.00 43.26           H  
ATOM    202  NH1 ARG A  13      -0.816   9.645  18.648  1.00 43.26           N  
ATOM    203 HH11 ARG A  13      -1.627   9.772  18.060  1.00 43.26           H  
ATOM    204 HH12 ARG A  13      -0.869   9.829  19.639  1.00 43.26           H  
ATOM    205  NH2 ARG A  13       1.358   9.170  18.835  1.00 43.26           N  
ATOM    206 HH21 ARG A  13       2.237   8.884  18.427  1.00 43.26           H  
ATOM    207 HH22 ARG A  13       1.304   9.295  19.836  1.00 43.26           H  
ATOM    208  CZ  ARG A  13       0.319   9.373  18.072  1.00 43.26           C  
ATOM    209  N   PRO A  14       0.352   9.917  10.370  1.00 49.07           N  
ATOM    210  CA  PRO A  14       0.033   8.928   9.352  1.00 49.07           C  
ATOM    211  HA  PRO A  14      -0.016   9.410   8.376  1.00 49.07           H  
ATOM    212  C   PRO A  14      -1.305   8.243   9.671  1.00 49.07           C  
ATOM    213  CB  PRO A  14       1.222   7.963   9.392  1.00 49.07           C  
ATOM    214  HB2 PRO A  14       1.419   7.497   8.427  1.00 49.07           H  
ATOM    215  HB3 PRO A  14       1.068   7.200  10.156  1.00 49.07           H  
ATOM    216  O   PRO A  14      -1.570   7.895  10.830  1.00 49.07           O  
ATOM    217  CG  PRO A  14       2.390   8.857   9.785  1.00 49.07           C  
ATOM    218  HG2 PRO A  14       2.733   9.414   8.913  1.00 49.07           H  
ATOM    219  HG3 PRO A  14       3.212   8.293  10.226  1.00 49.07           H  
ATOM    220  CD  PRO A  14       1.742   9.808  10.779  1.00 49.07           C  
ATOM    221  HD2 PRO A  14       1.789   9.388  11.784  1.00 49.07           H  
ATOM    222  HD3 PRO A  14       2.241  10.777  10.746  1.00 49.07           H  
ATOM    223  N   ALA A  15      -2.169   8.088   8.669  1.00 47.82           N  
ATOM    224  H   ALA A  15      -1.803   8.195   7.734  1.00 47.82           H  
ATOM    225  CA  ALA A  15      -3.445   7.399   8.819  1.00 47.82           C  
ATOM    226  HA  ALA A  15      -4.074   7.987   9.487  1.00 47.82           H  
ATOM    227  C   ALA A  15      -3.257   6.007   9.442  1.00 47.82           C  
ATOM    228  CB  ALA A  15      -4.128   7.313   7.451  1.00 47.82           C  
ATOM    229  HB1 ALA A  15      -4.326   8.320   7.084  1.00 47.82           H  
ATOM    230  HB2 ALA A  15      -3.489   6.787   6.741  1.00 47.82           H  
ATOM    231  HB3 ALA A  15      -5.075   6.780   7.543  1.00 47.82           H  
ATOM    232  O   ALA A  15      -4.015   5.631  10.334  1.00 47.82           O  
ATOM    233  N   ALA A  16      -2.196   5.295   9.056  1.00 48.09           N  
ATOM    234  H   ALA A  16      -1.613   5.697   8.335  1.00 48.09           H  
ATOM    235  CA  ALA A  16      -1.767   4.030   9.628  1.00 48.09           C  
ATOM    236  HA  ALA A  16      -2.571   3.303   9.512  1.00 48.09           H  
ATOM    237  C   ALA A  16      -1.459   4.130  11.120  1.00 48.09           C  
ATOM    238  CB  ALA A  16      -0.534   3.521   8.874  1.00 48.09           C  
ATOM    239  HB1 ALA A  16      -0.136   2.637   9.372  1.00 48.09           H  
ATOM    240  HB2 ALA A  16       0.238   4.290   8.842  1.00 48.09           H  
ATOM    241  HB3 ALA A  16      -0.820   3.242   7.860  1.00 48.09           H  
ATOM    242  O   ALA A  16      -1.883   3.252  11.857  1.00 48.09           O  
ATOM    243  N   ASP A  17      -0.789   5.182  11.594  1.00 53.84           N  
ATOM    244  H   ASP A  17      -0.519   5.915  10.953  1.00 53.84           H  
ATOM    245  CA  ASP A  17      -0.520   5.342  13.028  1.00 53.84           C  
ATOM    246  HA  ASP A  17      -0.043   4.440  13.411  1.00 53.84           H  
ATOM    247  C   ASP A  17      -1.805   5.566  13.823  1.00 53.84           C  
ATOM    248  CB  ASP A  17       0.399   6.536  13.282  1.00 53.84           C  
ATOM    249  HB2 ASP A  17       0.044   7.407  12.731  1.00 53.84           H  
ATOM    250  HB3 ASP A  17       0.356   6.790  14.341  1.00 53.84           H  
ATOM    251  O   ASP A  17      -1.945   5.060  14.936  1.00 53.84           O  
ATOM    252  CG  ASP A  17       1.857   6.272  12.947  1.00 53.84           C  
ATOM    253  OD1 ASP A  17       2.375   5.210  13.326  1.00 53.84           O  
ATOM    254  OD2 ASP A  17       2.511   7.254  12.535  1.00 53.84           O  
ATOM    255  N   ASN A  18      -2.756   6.323  13.268  1.00 51.74           N  
ATOM    256  H   ASN A  18      -2.590   6.706  12.349  1.00 51.74           H  
ATOM    257  CA  ASN A  18      -4.055   6.511  13.914  1.00 51.74           C  
ATOM    258  HA  ASN A  18      -3.900   6.783  14.958  1.00 51.74           H  
ATOM    259  C   ASN A  18      -4.876   5.227  13.900  1.00 51.74           C  
ATOM    260  CB  ASN A  18      -4.841   7.625  13.233  1.00 51.74           C  
ATOM    261  HB2 ASN A  18      -5.831   7.703  13.684  1.00 51.74           H  
ATOM    262  HB3 ASN A  18      -4.965   7.369  12.181  1.00 51.74           H  
ATOM    263  O   ASN A  18      -5.442   4.868  14.928  1.00 51.74           O  
ATOM    264  CG  ASN A  18      -4.167   8.962  13.372  1.00 51.74           C  
ATOM    265  ND2 ASN A  18      -4.022   9.633  12.263  1.00 51.74           N  
ATOM    266 HD21 ASN A  18      -3.508  10.502  12.278  1.00 51.74           H  
ATOM    267 HD22 ASN A  18      -4.298   9.235  11.377  1.00 51.74           H  
ATOM    268  OD1 ASN A  18      -3.751   9.388  14.445  1.00 51.74           O  
ATOM    269  N   LEU A  19      -4.922   4.519  12.769  1.00 53.35           N  
ATOM    270  H   LEU A  19      -4.459   4.876  11.945  1.00 53.35           H  
ATOM    271  CA  LEU A  19      -5.651   3.259  12.672  1.00 53.35           C  
ATOM    272  HA  LEU A  19      -6.650   3.418  13.080  1.00 53.35           H  
ATOM    273  C   LEU A  19      -4.997   2.163  13.526  1.00 53.35           C  
ATOM    274  CB  LEU A  19      -5.791   2.802  11.206  1.00 53.35           C  
ATOM    275  HB2 LEU A  19      -5.399   1.786  11.160  1.00 53.35           H  
ATOM    276  HB3 LEU A  19      -5.194   3.410  10.527  1.00 53.35           H  
ATOM    277  O   LEU A  19      -5.708   1.390  14.159  1.00 53.35           O  
ATOM    278  CG  LEU A  19      -7.247   2.723  10.721  1.00 53.35           C  
ATOM    279  HG  LEU A  19      -7.882   2.382  11.539  1.00 53.35           H  
ATOM    280  CD1 LEU A  19      -7.722   4.092  10.246  1.00 53.35           C  
ATOM    281 HD11 LEU A  19      -7.617   4.816  11.054  1.00 53.35           H  
ATOM    282 HD12 LEU A  19      -7.128   4.421   9.394  1.00 53.35           H  
ATOM    283 HD13 LEU A  19      -8.771   4.038   9.954  1.00 53.35           H  
ATOM    284  CD2 LEU A  19      -7.427   1.749   9.557  1.00 53.35           C  
ATOM    285 HD21 LEU A  19      -8.490   1.655   9.334  1.00 53.35           H  
ATOM    286 HD22 LEU A  19      -6.924   2.123   8.665  1.00 53.35           H  
ATOM    287 HD23 LEU A  19      -7.052   0.759   9.815  1.00 53.35           H  
ATOM    288  N   GLN A  20      -3.664   2.104  13.599  1.00 54.37           N  
ATOM    289  H   GLN A  20      -3.120   2.730  13.022  1.00 54.37           H  
ATOM    290  CA  GLN A  20      -2.943   1.194  14.496  1.00 54.37           C  
ATOM    291  HA  GLN A  20      -3.293   0.175  14.331  1.00 54.37           H  
ATOM    292  C   GLN A  20      -3.218   1.530  15.957  1.00 54.37           C  
ATOM    293  CB  GLN A  20      -1.426   1.244  14.272  1.00 54.37           C  
ATOM    294  HB2 GLN A  20      -1.095   2.276  14.153  1.00 54.37           H  
ATOM    295  HB3 GLN A  20      -0.944   0.847  15.165  1.00 54.37           H  
ATOM    296  O   GLN A  20      -3.496   0.625  16.740  1.00 54.37           O  
ATOM    297  CG  GLN A  20      -0.953   0.393  13.087  1.00 54.37           C  
ATOM    298  HG2 GLN A  20      -1.325  -0.624  13.204  1.00 54.37           H  
ATOM    299  HG3 GLN A  20      -1.349   0.794  12.154  1.00 54.37           H  
ATOM    300  CD  GLN A  20       0.571   0.334  12.999  1.00 54.37           C  
ATOM    301  NE2 GLN A  20       1.119  -0.271  11.970  1.00 54.37           N  
ATOM    302 HE21 GLN A  20       2.127  -0.214  11.947  1.00 54.37           H  
ATOM    303 HE22 GLN A  20       0.559  -0.547  11.176  1.00 54.37           H  
ATOM    304  OE1 GLN A  20       1.305   0.796  13.853  1.00 54.37           O  
ATOM    305  N   LYS A  21      -3.210   2.819  16.320  1.00 53.43           N  
ATOM    306  H   LYS A  21      -2.918   3.514  15.647  1.00 53.43           H  
ATOM    307  CA  LYS A  21      -3.656   3.257  17.647  1.00 53.43           C  
ATOM    308  HA  LYS A  21      -3.075   2.729  18.403  1.00 53.43           H  
ATOM    309  C   LYS A  21      -5.097   2.884  17.926  1.00 53.43           C  
ATOM    310  CB  LYS A  21      -3.491   4.767  17.811  1.00 53.43           C  
ATOM    311  HB2 LYS A  21      -3.624   5.286  16.862  1.00 53.43           H  
ATOM    312  HB3 LYS A  21      -4.233   5.141  18.517  1.00 53.43           H  
ATOM    313  O   LYS A  21      -5.427   2.576  19.063  1.00 53.43           O  
ATOM    314  CG  LYS A  21      -2.108   5.017  18.392  1.00 53.43           C  
ATOM    315  HG2 LYS A  21      -1.345   4.618  17.724  1.00 53.43           H  
ATOM    316  HG3 LYS A  21      -2.046   4.481  19.340  1.00 53.43           H  
ATOM    317  CD  LYS A  21      -1.862   6.507  18.607  1.00 53.43           C  
ATOM    318  HD2 LYS A  21      -1.531   6.939  17.662  1.00 53.43           H  
ATOM    319  HD3 LYS A  21      -2.769   7.013  18.938  1.00 53.43           H  
ATOM    320  CE  LYS A  21      -0.767   6.631  19.666  1.00 53.43           C  
ATOM    321  HE2 LYS A  21       0.032   5.927  19.434  1.00 53.43           H  
ATOM    322  HE3 LYS A  21      -0.343   7.635  19.668  1.00 53.43           H  
ATOM    323  NZ  LYS A  21      -1.303   6.336  21.006  1.00 53.43           N  
ATOM    324  HZ1 LYS A  21      -2.041   6.955  21.309  1.00 53.43           H  
ATOM    325  HZ2 LYS A  21      -0.582   6.369  21.713  1.00 53.43           H  
ATOM    326  HZ3 LYS A  21      -1.629   5.383  21.078  1.00 53.43           H  
ATOM    327  N   LEU A  22      -5.954   2.895  16.912  1.00 52.40           N  
ATOM    328  H   LEU A  22      -5.665   3.264  16.017  1.00 52.40           H  
ATOM    329  CA  LEU A  22      -7.307   2.403  17.089  1.00 52.40           C  
ATOM    330  HA  LEU A  22      -7.692   2.847  18.007  1.00 52.40           H  
ATOM    331  C   LEU A  22      -7.346   0.907  17.315  1.00 52.40           C  
ATOM    332  CB  LEU A  22      -8.213   2.778  15.916  1.00 52.40           C  
ATOM    333  HB2 LEU A  22      -7.644   3.164  15.071  1.00 52.40           H  
ATOM    334  HB3 LEU A  22      -8.748   1.891  15.578  1.00 52.40           H  
ATOM    335  O   LEU A  22      -8.066   0.463  18.199  1.00 52.40           O  
ATOM    336  CG  LEU A  22      -9.226   3.810  16.411  1.00 52.40           C  
ATOM    337  HG  LEU A  22      -9.498   3.612  17.448  1.00 52.40           H  
ATOM    338  CD1 LEU A  22      -8.573   5.189  16.380  1.00 52.40           C  
ATOM    339 HD11 LEU A  22      -8.174   5.431  15.395  1.00 52.40           H  
ATOM    340 HD12 LEU A  22      -7.734   5.191  17.076  1.00 52.40           H  
ATOM    341 HD13 LEU A  22      -9.276   5.939  16.742  1.00 52.40           H  
ATOM    342  CD2 LEU A  22     -10.527   3.652  15.648  1.00 52.40           C  
ATOM    343 HD21 LEU A  22     -11.180   4.502  15.848  1.00 52.40           H  
ATOM    344 HD22 LEU A  22     -11.028   2.747  15.991  1.00 52.40           H  
ATOM    345 HD23 LEU A  22     -10.350   3.563  14.577  1.00 52.40           H  
ATOM    346  N   LYS A  23      -6.553   0.137  16.568  1.00 53.46           N  
ATOM    347  H   LYS A  23      -6.030   0.576  15.823  1.00 53.46           H  
ATOM    348  CA  LYS A  23      -6.430  -1.304  16.776  1.00 53.46           C  
ATOM    349  HA  LYS A  23      -7.419  -1.747  16.661  1.00 53.46           H  
ATOM    350  C   LYS A  23      -5.980  -1.603  18.207  1.00 53.46           C  
ATOM    351  CB  LYS A  23      -5.483  -1.904  15.721  1.00 53.46           C  
ATOM    352  HB2 LYS A  23      -5.697  -1.456  14.750  1.00 53.46           H  
ATOM    353  HB3 LYS A  23      -4.447  -1.684  15.978  1.00 53.46           H  
ATOM    354  O   LYS A  23      -6.562  -2.472  18.851  1.00 53.46           O  
ATOM    355  CG  LYS A  23      -5.673  -3.424  15.609  1.00 53.46           C  
ATOM    356  HG2 LYS A  23      -6.724  -3.634  15.411  1.00 53.46           H  
ATOM    357  HG3 LYS A  23      -5.397  -3.892  16.555  1.00 53.46           H  
ATOM    358  CD  LYS A  23      -4.828  -4.034  14.479  1.00 53.46           C  
ATOM    359  HD2 LYS A  23      -5.098  -3.555  13.538  1.00 53.46           H  
ATOM    360  HD3 LYS A  23      -3.770  -3.868  14.681  1.00 53.46           H  
ATOM    361  CE  LYS A  23      -5.121  -5.541  14.384  1.00 53.46           C  
ATOM    362  HE2 LYS A  23      -6.200  -5.667  14.289  1.00 53.46           H  
ATOM    363  HE3 LYS A  23      -4.820  -6.021  15.315  1.00 53.46           H  
ATOM    364  NZ  LYS A  23      -4.449  -6.190  13.226  1.00 53.46           N  
ATOM    365  HZ1 LYS A  23      -4.793  -7.128  13.079  1.00 53.46           H  
ATOM    366  HZ2 LYS A  23      -4.660  -5.694  12.372  1.00 53.46           H  
ATOM    367  HZ3 LYS A  23      -3.444  -6.204  13.325  1.00 53.46           H  
ATOM    368  N   SER A  24      -5.002  -0.862  18.735  1.00 54.47           N  
ATOM    369  H   SER A  24      -4.554  -0.159  18.165  1.00 54.47           H  
ATOM    370  CA  SER A  24      -4.566  -1.024  20.127  1.00 54.47           C  
ATOM    371  HA  SER A  24      -4.414  -2.088  20.307  1.00 54.47           H  
ATOM    372  C   SER A  24      -5.625  -0.566  21.135  1.00 54.47           C  
ATOM    373  CB  SER A  24      -3.219  -0.344  20.384  1.00 54.47           C  
ATOM    374  HB2 SER A  24      -2.903  -0.584  21.399  1.00 54.47           H  
ATOM    375  HB3 SER A  24      -2.478  -0.744  19.692  1.00 54.47           H  
ATOM    376  O   SER A  24      -5.839  -1.266  22.121  1.00 54.47           O  
ATOM    377  OG  SER A  24      -3.274   1.058  20.246  1.00 54.47           O  
ATOM    378  HG  SER A  24      -2.644   1.429  20.869  1.00 54.47           H  
ATOM    379  N   LEU A  25      -6.336   0.537  20.873  1.00 49.77           N  
ATOM    380  H   LEU A  25      -6.062   1.100  20.081  1.00 49.77           H  
ATOM    381  CA  LEU A  25      -7.458   1.002  21.699  1.00 49.77           C  
ATOM    382  HA  LEU A  25      -7.106   1.135  22.723  1.00 49.77           H  
ATOM    383  C   LEU A  25      -8.579  -0.033  21.771  1.00 49.77           C  
ATOM    384  CB  LEU A  25      -7.989   2.347  21.174  1.00 49.77           C  
ATOM    385  HB2 LEU A  25      -7.922   2.352  20.086  1.00 49.77           H  
ATOM    386  HB3 LEU A  25      -9.045   2.446  21.427  1.00 49.77           H  
ATOM    387  O   LEU A  25      -8.937  -0.425  22.869  1.00 49.77           O  
ATOM    388  CG  LEU A  25      -7.233   3.552  21.754  1.00 49.77           C  
ATOM    389  HG  LEU A  25      -6.170   3.323  21.830  1.00 49.77           H  
ATOM    390  CD1 LEU A  25      -7.388   4.774  20.848  1.00 49.77           C  
ATOM    391 HD11 LEU A  25      -6.895   5.635  21.297  1.00 49.77           H  
ATOM    392 HD12 LEU A  25      -8.446   4.995  20.704  1.00 49.77           H  
ATOM    393 HD13 LEU A  25      -6.937   4.567  19.877  1.00 49.77           H  
ATOM    394  CD2 LEU A  25      -7.771   3.904  23.144  1.00 49.77           C  
ATOM    395 HD21 LEU A  25      -8.840   4.114  23.092  1.00 49.77           H  
ATOM    396 HD22 LEU A  25      -7.248   4.775  23.540  1.00 49.77           H  
ATOM    397 HD23 LEU A  25      -7.618   3.067  23.825  1.00 49.77           H  
ATOM    398  N   LEU A  26      -9.060  -0.538  20.634  1.00 49.29           N  
ATOM    399  H   LEU A  26      -8.708  -0.162  19.765  1.00 49.29           H  
ATOM    400  CA  LEU A  26     -10.047  -1.623  20.560  1.00 49.29           C  
ATOM    401  HA  LEU A  26     -11.000  -1.295  20.976  1.00 49.29           H  
ATOM    402  C   LEU A  26      -9.600  -2.848  21.363  1.00 49.29           C  
ATOM    403  CB  LEU A  26     -10.219  -2.011  19.082  1.00 49.29           C  
ATOM    404  HB2 LEU A  26     -10.602  -3.030  19.019  1.00 49.29           H  
ATOM    405  HB3 LEU A  26      -9.241  -2.009  18.602  1.00 49.29           H  
ATOM    406  O   LEU A  26     -10.353  -3.393  22.165  1.00 49.29           O  
ATOM    407  CG  LEU A  26     -11.174  -1.079  18.323  1.00 49.29           C  
ATOM    408  HG  LEU A  26     -11.074  -0.059  18.694  1.00 49.29           H  
ATOM    409  CD1 LEU A  26     -10.810  -1.065  16.841  1.00 49.29           C  
ATOM    410 HD11 LEU A  26      -9.852  -0.563  16.703  1.00 49.29           H  
ATOM    411 HD12 LEU A  26     -11.569  -0.518  16.283  1.00 49.29           H  
ATOM    412 HD13 LEU A  26     -10.720  -2.090  16.479  1.00 49.29           H  
ATOM    413  CD2 LEU A  26     -12.618  -1.554  18.494  1.00 49.29           C  
ATOM    414 HD21 LEU A  26     -12.712  -2.597  18.193  1.00 49.29           H  
ATOM    415 HD22 LEU A  26     -12.912  -1.479  19.541  1.00 49.29           H  
ATOM    416 HD23 LEU A  26     -13.294  -0.953  17.885  1.00 49.29           H  
ATOM    417  N   THR A  27      -8.334  -3.241  21.204  1.00 49.35           N  
ATOM    418  H   THR A  27      -7.763  -2.740  20.539  1.00 49.35           H  
ATOM    419  CA  THR A  27      -7.774  -4.390  21.929  1.00 49.35           C  
ATOM    420  HA  THR A  27      -8.415  -5.251  21.740  1.00 49.35           H  
ATOM    421  C   THR A  27      -7.767  -4.156  23.448  1.00 49.35           C  
ATOM    422  CB  THR A  27      -6.358  -4.728  21.433  1.00 49.35           C  
ATOM    423  HB  THR A  27      -5.658  -3.961  21.764  1.00 49.35           H  
ATOM    424  O   THR A  27      -8.101  -5.066  24.208  1.00 49.35           O  
ATOM    425  CG2 THR A  27      -5.895  -6.094  21.938  1.00 49.35           C  
ATOM    426 HG21 THR A  27      -5.815  -6.083  23.025  1.00 49.35           H  
ATOM    427 HG22 THR A  27      -6.606  -6.861  21.633  1.00 49.35           H  
ATOM    428 HG23 THR A  27      -4.914  -6.323  21.521  1.00 49.35           H  
ATOM    429  OG1 THR A  27      -6.301  -4.823  20.026  1.00 49.35           O  
ATOM    430  HG1 THR A  27      -6.496  -3.961  19.652  1.00 49.35           H  
ATOM    431  N   ASN A  28      -7.432  -2.943  23.902  1.00 46.05           N  
ATOM    432  H   ASN A  28      -7.174  -2.235  23.230  1.00 46.05           H  
ATOM    433  CA  ASN A  28      -7.448  -2.570  25.321  1.00 46.05           C  
ATOM    434  HA  ASN A  28      -6.961  -3.351  25.905  1.00 46.05           H  
ATOM    435  C   ASN A  28      -8.871  -2.448  25.878  1.00 46.05           C  
ATOM    436  CB  ASN A  28      -6.686  -1.244  25.509  1.00 46.05           C  
ATOM    437  HB2 ASN A  28      -6.905  -0.568  24.682  1.00 46.05           H  
ATOM    438  HB3 ASN A  28      -7.023  -0.767  26.428  1.00 46.05           H  
ATOM    439  O   ASN A  28      -9.162  -2.961  26.958  1.00 46.05           O  
ATOM    440  CG  ASN A  28      -5.186  -1.423  25.646  1.00 46.05           C  
ATOM    441  ND2 ASN A  28      -4.418  -0.395  25.370  1.00 46.05           N  
ATOM    442 HD21 ASN A  28      -3.426  -0.532  25.496  1.00 46.05           H  
ATOM    443 HD22 ASN A  28      -4.819   0.473  25.043  1.00 46.05           H  
ATOM    444  OD1 ASN A  28      -4.678  -2.458  26.035  1.00 46.05           O  
ATOM    445  N   THR A  29      -9.776  -1.806  25.143  1.00 43.11           N  
ATOM    446  H   THR A  29      -9.490  -1.366  24.280  1.00 43.11           H  
ATOM    447  CA  THR A  29     -11.175  -1.651  25.541  1.00 43.11           C  
ATOM    448  HA  THR A  29     -11.204  -1.207  26.536  1.00 43.11           H  
ATOM    449  C   THR A  29     -11.855  -3.019  25.641  1.00 43.11           C  
ATOM    450  CB  THR A  29     -11.897  -0.692  24.579  1.00 43.11           C  
ATOM    451  HB  THR A  29     -11.926  -1.122  23.578  1.00 43.11           H  
ATOM    452  O   THR A  29     -12.620  -3.248  26.572  1.00 43.11           O  
ATOM    453  CG2 THR A  29     -13.291  -0.322  25.068  1.00 43.11           C  
ATOM    454 HG21 THR A  29     -13.244   0.173  26.039  1.00 43.11           H  
ATOM    455 HG22 THR A  29     -13.887  -1.228  25.170  1.00 43.11           H  
ATOM    456 HG23 THR A  29     -13.776   0.332  24.343  1.00 43.11           H  
ATOM    457  OG1 THR A  29     -11.220   0.541  24.515  1.00 43.11           O  
ATOM    458  HG1 THR A  29     -11.517   1.046  25.276  1.00 43.11           H  
ATOM    459  N   ARG A  30     -11.509  -4.004  24.800  1.00 47.32           N  
ATOM    460  H   ARG A  30     -10.975  -3.754  23.980  1.00 47.32           H  
ATOM    461  CA  ARG A  30     -11.911  -5.417  24.977  1.00 47.32           C  
ATOM    462  HA  ARG A  30     -12.997  -5.509  24.956  1.00 47.32           H  
ATOM    463  C   ARG A  30     -11.487  -6.039  26.298  1.00 47.32           C  
ATOM    464  CB  ARG A  30     -11.304  -6.273  23.866  1.00 47.32           C  
ATOM    465  HB2 ARG A  30     -10.487  -5.748  23.370  1.00 47.32           H  
ATOM    466  HB3 ARG A  30     -10.894  -7.189  24.293  1.00 47.32           H  
ATOM    467  O   ARG A  30     -12.267  -6.773  26.899  1.00 47.32           O  
ATOM    468  CG  ARG A  30     -12.355  -6.659  22.839  1.00 47.32           C  
ATOM    469  HG2 ARG A  30     -13.262  -7.019  23.323  1.00 47.32           H  
ATOM    470  HG3 ARG A  30     -12.583  -5.796  22.213  1.00 47.32           H  
ATOM    471  CD  ARG A  30     -11.747  -7.785  22.015  1.00 47.32           C  
ATOM    472  HD2 ARG A  30     -11.671  -8.686  22.624  1.00 47.32           H  
ATOM    473  HD3 ARG A  30     -10.756  -7.474  21.685  1.00 47.32           H  
ATOM    474  NE  ARG A  30     -12.588  -8.035  20.863  1.00 47.32           N  
ATOM    475  HE  ARG A  30     -13.423  -7.471  20.811  1.00 47.32           H  
ATOM    476  NH1 ARG A  30     -11.015  -9.034  19.529  1.00 47.32           N  
ATOM    477 HH11 ARG A  30     -10.564  -9.325  20.384  1.00 47.32           H  
ATOM    478 HH12 ARG A  30     -10.945  -9.596  18.692  1.00 47.32           H  
ATOM    479  NH2 ARG A  30     -12.844  -8.134  18.653  1.00 47.32           N  
ATOM    480 HH21 ARG A  30     -12.338  -7.849  17.827  1.00 47.32           H  
ATOM    481 HH22 ARG A  30     -13.658  -7.588  18.898  1.00 47.32           H  
ATOM    482  CZ  ARG A  30     -12.141  -8.406  19.696  1.00 47.32           C  
ATOM    483  N   GLN A  31     -10.253  -5.792  26.737  1.00 45.22           N  
ATOM    484  H   GLN A  31      -9.658  -5.173  26.205  1.00 45.22           H  
ATOM    485  CA  GLN A  31      -9.794  -6.318  28.024  1.00 45.22           C  
ATOM    486  HA  GLN A  31      -9.937  -7.399  28.038  1.00 45.22           H  
ATOM    487  C   GLN A  31     -10.620  -5.747  29.178  1.00 45.22           C  
ATOM    488  CB  GLN A  31      -8.310  -6.015  28.257  1.00 45.22           C  
ATOM    489  HB2 GLN A  31      -8.109  -4.958  28.084  1.00 45.22           H  
ATOM    490  HB3 GLN A  31      -8.080  -6.234  29.299  1.00 45.22           H  
ATOM    491  O   GLN A  31     -10.896  -6.464  30.140  1.00 45.22           O  
ATOM    492  CG  GLN A  31      -7.383  -6.868  27.385  1.00 45.22           C  
ATOM    493  HG2 GLN A  31      -7.543  -6.627  26.334  1.00 45.22           H  
ATOM    494  HG3 GLN A  31      -7.615  -7.923  27.538  1.00 45.22           H  
ATOM    495  CD  GLN A  31      -5.913  -6.640  27.722  1.00 45.22           C  
ATOM    496  NE2 GLN A  31      -5.015  -7.421  27.166  1.00 45.22           N  
ATOM    497 HE21 GLN A  31      -4.058  -7.198  27.398  1.00 45.22           H  
ATOM    498 HE22 GLN A  31      -5.283  -8.116  26.483  1.00 45.22           H  
ATOM    499  OE1 GLN A  31      -5.530  -5.784  28.497  1.00 45.22           O  
ATOM    500  N   GLN A  32     -11.038  -4.484  29.062  1.00 39.55           N  
ATOM    501  H   GLN A  32     -10.747  -3.950  28.255  1.00 39.55           H  
ATOM    502  CA  GLN A  32     -11.902  -3.839  30.048  1.00 39.55           C  
ATOM    503  HA  GLN A  32     -11.573  -4.125  31.046  1.00 39.55           H  
ATOM    504  C   GLN A  32     -13.366  -4.285  29.941  1.00 39.55           C  
ATOM    505  CB  GLN A  32     -11.774  -2.314  29.919  1.00 39.55           C  
ATOM    506  HB2 GLN A  32     -12.573  -1.846  30.495  1.00 39.55           H  
ATOM    507  HB3 GLN A  32     -11.881  -2.014  28.877  1.00 39.55           H  
ATOM    508  O   GLN A  32     -14.023  -4.460  30.964  1.00 39.55           O  
ATOM    509  CG  GLN A  32     -10.429  -1.823  30.475  1.00 39.55           C  
ATOM    510  HG2 GLN A  32     -10.319  -2.182  31.498  1.00 39.55           H  
ATOM    511  HG3 GLN A  32      -9.613  -2.230  29.878  1.00 39.55           H  
ATOM    512  CD  GLN A  32     -10.309  -0.303  30.478  1.00 39.55           C  
ATOM    513  NE2 GLN A  32      -9.467   0.255  31.320  1.00 39.55           N  
ATOM    514 HE21 GLN A  32      -8.930  -0.307  31.964  1.00 39.55           H  
ATOM    515 HE22 GLN A  32      -9.449   1.265  31.303  1.00 39.55           H  
ATOM    516  OE1 GLN A  32     -10.942   0.419  29.729  1.00 39.55           O  
ATOM    517  N   ILE A  33     -13.877  -4.510  28.730  1.00 38.48           N  
ATOM    518  H   ILE A  33     -13.288  -4.317  27.932  1.00 38.48           H  
ATOM    519  CA  ILE A  33     -15.299  -4.749  28.465  1.00 38.48           C  
ATOM    520  HA  ILE A  33     -15.841  -4.794  29.410  1.00 38.48           H  
ATOM    521  C   ILE A  33     -15.444  -6.091  27.762  1.00 38.48           C  
ATOM    522  CB  ILE A  33     -15.916  -3.605  27.647  1.00 38.48           C  
ATOM    523  HB  ILE A  33     -15.511  -3.667  26.636  1.00 38.48           H  
ATOM    524  O   ILE A  33     -15.458  -6.194  26.537  1.00 38.48           O  
ATOM    525  CG1 ILE A  33     -15.515  -2.228  28.201  1.00 38.48           C  
ATOM    526 HG12 ILE A  33     -14.432  -2.130  28.262  1.00 38.48           H  
ATOM    527 HG13 ILE A  33     -15.940  -2.077  29.193  1.00 38.48           H  
ATOM    528  CG2 ILE A  33     -17.447  -3.782  27.559  1.00 38.48           C  
ATOM    529 HG21 ILE A  33     -17.705  -4.778  27.199  1.00 38.48           H  
ATOM    530 HG22 ILE A  33     -17.893  -3.620  28.540  1.00 38.48           H  
ATOM    531 HG23 ILE A  33     -17.868  -3.058  26.861  1.00 38.48           H  
ATOM    532  CD1 ILE A  33     -15.981  -1.133  27.268  1.00 38.48           C  
ATOM    533 HD11 ILE A  33     -17.065  -1.064  27.355  1.00 38.48           H  
ATOM    534 HD12 ILE A  33     -15.736  -1.364  26.232  1.00 38.48           H  
ATOM    535 HD13 ILE A  33     -15.502  -0.200  27.565  1.00 38.48           H  
ATOM    536  N   LYS A  34     -15.560  -7.143  28.569  1.00 46.74           N  
ATOM    537  H   LYS A  34     -15.495  -6.963  29.560  1.00 46.74           H  
ATOM    538  CA  LYS A  34     -15.557  -8.534  28.101  1.00 46.74           C  
ATOM    539  HA  LYS A  34     -14.694  -8.663  27.448  1.00 46.74           H  
ATOM    540  C   LYS A  34     -16.761  -8.945  27.232  1.00 46.74           C  
ATOM    541  CB  LYS A  34     -15.401  -9.472  29.313  1.00 46.74           C  
ATOM    542  HB2 LYS A  34     -16.110  -9.187  30.091  1.00 46.74           H  
ATOM    543  HB3 LYS A  34     -15.637 -10.490  29.003  1.00 46.74           H  
ATOM    544  O   LYS A  34     -16.747 -10.069  26.746  1.00 46.74           O  
ATOM    545  CG  LYS A  34     -13.973  -9.477  29.878  1.00 46.74           C  
ATOM    546  HG2 LYS A  34     -13.277  -9.756  29.086  1.00 46.74           H  
ATOM    547  HG3 LYS A  34     -13.715  -8.482  30.240  1.00 46.74           H  
ATOM    548  CD  LYS A  34     -13.864 -10.487  31.028  1.00 46.74           C  
ATOM    549  HD2 LYS A  34     -14.515 -10.166  31.841  1.00 46.74           H  
ATOM    550  HD3 LYS A  34     -14.187 -11.467  30.677  1.00 46.74           H  
ATOM    551  CE  LYS A  34     -12.417 -10.575  31.524  1.00 46.74           C  
ATOM    552  HE2 LYS A  34     -11.786 -10.899  30.696  1.00 46.74           H  
ATOM    553  HE3 LYS A  34     -12.092  -9.575  31.813  1.00 46.74           H  
ATOM    554  NZ  LYS A  34     -12.293 -11.510  32.671  1.00 46.74           N  
ATOM    555  HZ1 LYS A  34     -12.590 -12.438  32.405  1.00 46.74           H  
ATOM    556  HZ2 LYS A  34     -12.867 -11.194  33.439  1.00 46.74           H  
ATOM    557  HZ3 LYS A  34     -11.334 -11.551  32.987  1.00 46.74           H  
ATOM    558  N   SER A  35     -17.804  -8.123  27.054  1.00 44.71           N  
ATOM    559  H   SER A  35     -17.778  -7.212  27.490  1.00 44.71           H  
ATOM    560  CA  SER A  35     -19.092  -8.624  26.529  1.00 44.71           C  
ATOM    561  HA  SER A  35     -18.914  -9.534  25.956  1.00 44.71           H  
ATOM    562  C   SER A  35     -19.900  -7.727  25.588  1.00 44.71           C  
ATOM    563  CB  SER A  35     -19.991  -9.006  27.707  1.00 44.71           C  
ATOM    564  HB2 SER A  35     -20.917  -9.443  27.336  1.00 44.71           H  
ATOM    565  HB3 SER A  35     -19.482  -9.744  28.327  1.00 44.71           H  
ATOM    566  O   SER A  35     -20.905  -8.201  25.064  1.00 44.71           O  
ATOM    567  OG  SER A  35     -20.286  -7.858  28.485  1.00 44.71           O  
ATOM    568  HG  SER A  35     -20.975  -8.089  29.112  1.00 44.71           H  
ATOM    569  N   GLN A  36     -19.537  -6.464  25.351  1.00 47.14           N  
ATOM    570  H   GLN A  36     -18.648  -6.129  25.694  1.00 47.14           H  
ATOM    571  CA  GLN A  36     -20.307  -5.620  24.429  1.00 47.14           C  
ATOM    572  HA  GLN A  36     -21.283  -6.073  24.249  1.00 47.14           H  
ATOM    573  C   GLN A  36     -19.636  -5.526  23.069  1.00 47.14           C  
ATOM    574  CB  GLN A  36     -20.583  -4.227  25.006  1.00 47.14           C  
ATOM    575  HB2 GLN A  36     -20.964  -3.608  24.193  1.00 47.14           H  
ATOM    576  HB3 GLN A  36     -19.661  -3.778  25.374  1.00 47.14           H  
ATOM    577  O   GLN A  36     -18.421  -5.358  22.991  1.00 47.14           O  
ATOM    578  CG  GLN A  36     -21.636  -4.276  26.127  1.00 47.14           C  
ATOM    579  HG2 GLN A  36     -22.457  -4.931  25.834  1.00 47.14           H  
ATOM    580  HG3 GLN A  36     -21.178  -4.689  27.025  1.00 47.14           H  
ATOM    581  CD  GLN A  36     -22.228  -2.909  26.451  1.00 47.14           C  
ATOM    582  NE2 GLN A  36     -22.952  -2.773  27.536  1.00 47.14           N  
ATOM    583 HE21 GLN A  36     -23.014  -3.523  28.209  1.00 47.14           H  
ATOM    584 HE22 GLN A  36     -23.231  -1.831  27.771  1.00 47.14           H  
ATOM    585  OE1 GLN A  36     -22.146  -1.964  25.683  1.00 47.14           O  
ATOM    586  N   THR A  37     -20.450  -5.545  22.008  1.00 54.58           N  
ATOM    587  H   THR A  37     -21.415  -5.826  22.107  1.00 54.58           H  
ATOM    588  CA  THR A  37     -20.031  -5.074  20.688  1.00 54.58           C  
ATOM    589  HA  THR A  37     -19.267  -5.748  20.299  1.00 54.58           H  
ATOM    590  C   THR A  37     -19.448  -3.681  20.864  1.00 54.58           C  
ATOM    591  CB  THR A  37     -21.195  -5.008  19.686  1.00 54.58           C  
ATOM    592  HB  THR A  37     -21.739  -4.071  19.806  1.00 54.58           H  
ATOM    593  O   THR A  37     -20.142  -2.756  21.306  1.00 54.58           O  
ATOM    594  CG2 THR A  37     -20.696  -5.111  18.249  1.00 54.58           C  
ATOM    595 HG21 THR A  37     -19.946  -4.345  18.054  1.00 54.58           H  
ATOM    596 HG22 THR A  37     -21.522  -4.959  17.554  1.00 54.58           H  
ATOM    597 HG23 THR A  37     -20.256  -6.091  18.069  1.00 54.58           H  
ATOM    598  OG1 THR A  37     -22.103  -6.062  19.903  1.00 54.58           O  
ATOM    599  HG1 THR A  37     -22.453  -6.297  19.040  1.00 54.58           H  
ATOM    600  N   GLN A  38     -18.154  -3.562  20.600  1.00 64.22           N  
ATOM    601  H   GLN A  38     -17.631  -4.374  20.307  1.00 64.22           H  
ATOM    602  CA  GLN A  38     -17.457  -2.294  20.659  1.00 64.22           C  
ATOM    603  HA  GLN A  38     -17.979  -1.616  21.334  1.00 64.22           H  
ATOM    604  C   GLN A  38     -17.470  -1.676  19.281  1.00 64.22           C  
ATOM    605  CB  GLN A  38     -16.036  -2.471  21.184  1.00 64.22           C  
ATOM    606  HB2 GLN A  38     -15.589  -3.371  20.761  1.00 64.22           H  
ATOM    607  HB3 GLN A  38     -15.432  -1.609  20.900  1.00 64.22           H  
ATOM    608  O   GLN A  38     -17.096  -2.305  18.288  1.00 64.22           O  
ATOM    609  CG  GLN A  38     -16.076  -2.557  22.708  1.00 64.22           C  
ATOM    610  HG2 GLN A  38     -16.797  -3.317  23.010  1.00 64.22           H  
ATOM    611  HG3 GLN A  38     -16.387  -1.602  23.129  1.00 64.22           H  
ATOM    612  CD  GLN A  38     -14.722  -2.919  23.274  1.00 64.22           C  
ATOM    613  NE2 GLN A  38     -14.698  -3.674  24.341  1.00 64.22           N  
ATOM    614 HE21 GLN A  38     -13.799  -3.848  24.767  1.00 64.22           H  
ATOM    615 HE22 GLN A  38     -15.548  -4.078  24.707  1.00 64.22           H  
ATOM    616  OE1 GLN A  38     -13.674  -2.522  22.798  1.00 64.22           O  
ATOM    617  N   GLN A  39     -17.903  -0.427  19.259  1.00 68.74           N  
ATOM    618  H   GLN A  39     -18.183   0.015  20.123  1.00 68.74           H  
ATOM    619  CA  GLN A  39     -17.841   0.409  18.087  1.00 68.74           C  
ATOM    620  HA  GLN A  39     -17.429  -0.158  17.253  1.00 68.74           H  
ATOM    621  C   GLN A  39     -16.898   1.564  18.410  1.00 68.74           C  
ATOM    622  CB  GLN A  39     -19.264   0.815  17.708  1.00 68.74           C  
ATOM    623  HB2 GLN A  39     -19.707   1.359  18.542  1.00 68.74           H  
ATOM    624  HB3 GLN A  39     -19.854  -0.087  17.547  1.00 68.74           H  
ATOM    625  O   GLN A  39     -17.034   2.254  19.424  1.00 68.74           O  
ATOM    626  CG  GLN A  39     -19.316   1.657  16.427  1.00 68.74           C  
ATOM    627  HG2 GLN A  39     -18.670   2.528  16.533  1.00 68.74           H  
ATOM    628  HG3 GLN A  39     -18.958   1.057  15.590  1.00 68.74           H  
ATOM    629  CD  GLN A  39     -20.730   2.149  16.113  1.00 68.74           C  
ATOM    630  NE2 GLN A  39     -20.919   2.899  15.056  1.00 68.74           N  
ATOM    631 HE21 GLN A  39     -21.883   3.119  14.849  1.00 68.74           H  
ATOM    632 HE22 GLN A  39     -20.157   3.093  14.422  1.00 68.74           H  
ATOM    633  OE1 GLN A  39     -21.705   1.910  16.808  1.00 68.74           O  
ATOM    634  N   VAL A  40     -15.900   1.759  17.556  1.00 68.26           N  
ATOM    635  H   VAL A  40     -15.835   1.156  16.748  1.00 68.26           H  
ATOM    636  CA  VAL A  40     -14.939   2.848  17.706  1.00 68.26           C  
ATOM    637  HA  VAL A  40     -15.259   3.487  18.529  1.00 68.26           H  
ATOM    638  C   VAL A  40     -14.961   3.693  16.450  1.00 68.26           C  
ATOM    639  CB  VAL A  40     -13.533   2.352  18.074  1.00 68.26           C  
ATOM    640  HB  VAL A  40     -13.130   1.727  17.277  1.00 68.26           H  
ATOM    641  O   VAL A  40     -14.752   3.202  15.346  1.00 68.26           O  
ATOM    642  CG1 VAL A  40     -12.606   3.548  18.316  1.00 68.26           C  
ATOM    643 HG11 VAL A  40     -11.600   3.194  18.542  1.00 68.26           H  
ATOM    644 HG12 VAL A  40     -12.982   4.132  19.155  1.00 68.26           H  
ATOM    645 HG13 VAL A  40     -12.580   4.197  17.441  1.00 68.26           H  
ATOM    646  CG2 VAL A  40     -13.568   1.565  19.390  1.00 68.26           C  
ATOM    647 HG21 VAL A  40     -14.168   0.662  19.276  1.00 68.26           H  
ATOM    648 HG22 VAL A  40     -12.561   1.286  19.701  1.00 68.26           H  
ATOM    649 HG23 VAL A  40     -14.023   2.166  20.177  1.00 68.26           H  
ATOM    650  N   THR A  41     -15.210   4.984  16.628  1.00 72.39           N  
ATOM    651  H   THR A  41     -15.325   5.313  17.576  1.00 72.39           H  
ATOM    652  CA  THR A  41     -15.295   5.955  15.541  1.00 72.39           C  
ATOM    653  HA  THR A  41     -15.227   5.427  14.590  1.00 72.39           H  
ATOM    654  C   THR A  41     -14.135   6.941  15.614  1.00 72.39           C  
ATOM    655  CB  THR A  41     -16.660   6.654  15.546  1.00 72.39           C  
ATOM    656  HB  THR A  41     -16.824   7.144  16.506  1.00 72.39           H  
ATOM    657  O   THR A  41     -13.949   7.619  16.618  1.00 72.39           O  
ATOM    658  CG2 THR A  41     -16.786   7.686  14.426  1.00 72.39           C  
ATOM    659 HG21 THR A  41     -16.531   7.231  13.469  1.00 72.39           H  
ATOM    660 HG22 THR A  41     -17.813   8.051  14.385  1.00 72.39           H  
ATOM    661 HG23 THR A  41     -16.117   8.525  14.613  1.00 72.39           H  
ATOM    662  OG1 THR A  41     -17.677   5.698  15.328  1.00 72.39           O  
ATOM    663  HG1 THR A  41     -17.848   5.252  16.161  1.00 72.39           H  
ATOM    664  N   ILE A  42     -13.370   7.070  14.536  1.00 68.41           N  
ATOM    665  H   ILE A  42     -13.580   6.465  13.756  1.00 68.41           H  
ATOM    666  CA  ILE A  42     -12.436   8.164  14.280  1.00 68.41           C  
ATOM    667  HA  ILE A  42     -12.135   8.594  15.235  1.00 68.41           H  
ATOM    668  C   ILE A  42     -13.149   9.201  13.429  1.00 68.41           C  
ATOM    669  CB  ILE A  42     -11.165   7.735  13.521  1.00 68.41           C  
ATOM    670  HB  ILE A  42     -11.398   7.621  12.463  1.00 68.41           H  
ATOM    671  O   ILE A  42     -13.573   8.902  12.317  1.00 68.41           O  
ATOM    672  CG1 ILE A  42     -10.623   6.393  14.003  1.00 68.41           C  
ATOM    673 HG12 ILE A  42     -11.387   5.632  13.842  1.00 68.41           H  
ATOM    674 HG13 ILE A  42     -10.416   6.487  15.069  1.00 68.41           H  
ATOM    675  CG2 ILE A  42     -10.112   8.851  13.665  1.00 68.41           C  
ATOM    676 HG21 ILE A  42      -9.818   8.954  14.710  1.00 68.41           H  
ATOM    677 HG22 ILE A  42      -9.233   8.629  13.061  1.00 68.41           H  
ATOM    678 HG23 ILE A  42     -10.516   9.799  13.310  1.00 68.41           H  
ATOM    679  CD1 ILE A  42      -9.379   5.942  13.226  1.00 68.41           C  
ATOM    680 HD11 ILE A  42      -9.581   6.009  12.157  1.00 68.41           H  
ATOM    681 HD12 ILE A  42      -8.519   6.568  13.466  1.00 68.41           H  
ATOM    682 HD13 ILE A  42      -9.129   4.904  13.445  1.00 68.41           H  
ATOM    683  N   LYS A  43     -13.227  10.436  13.903  1.00 68.38           N  
ATOM    684  H   LYS A  43     -12.848  10.606  14.824  1.00 68.38           H  
ATOM    685  CA  LYS A  43     -13.658  11.574  13.094  1.00 68.38           C  
ATOM    686  HA  LYS A  43     -14.182  11.198  12.215  1.00 68.38           H  
ATOM    687  C   LYS A  43     -12.457  12.351  12.584  1.00 68.38           C  
ATOM    688  CB  LYS A  43     -14.633  12.459  13.875  1.00 68.38           C  
ATOM    689  HB2 LYS A  43     -14.867  13.336  13.272  1.00 68.38           H  
ATOM    690  HB3 LYS A  43     -14.172  12.786  14.807  1.00 68.38           H  
ATOM    691  O   LYS A  43     -11.468  12.462  13.300  1.00 68.38           O  
ATOM    692  CG  LYS A  43     -15.932  11.698  14.174  1.00 68.38           C  
ATOM    693  HG2 LYS A  43     -16.324  11.290  13.242  1.00 68.38           H  
ATOM    694  HG3 LYS A  43     -15.724  10.877  14.860  1.00 68.38           H  
ATOM    695  CD  LYS A  43     -16.986  12.619  14.796  1.00 68.38           C  
ATOM    696  HD2 LYS A  43     -17.165  13.461  14.127  1.00 68.38           H  
ATOM    697  HD3 LYS A  43     -16.626  12.986  15.757  1.00 68.38           H  
ATOM    698  CE  LYS A  43     -18.288  11.830  14.985  1.00 68.38           C  
ATOM    699  HE2 LYS A  43     -18.585  11.423  14.018  1.00 68.38           H  
ATOM    700  HE3 LYS A  43     -18.094  10.986  15.647  1.00 68.38           H  
ATOM    701  NZ  LYS A  43     -19.380  12.674  15.532  1.00 68.38           N  
ATOM    702  HZ1 LYS A  43     -20.220  12.123  15.635  1.00 68.38           H  
ATOM    703  HZ2 LYS A  43     -19.586  13.440  14.907  1.00 68.38           H  
ATOM    704  HZ3 LYS A  43     -19.133  13.042  16.440  1.00 68.38           H  
ATOM    705  N   ASN A  44     -12.560  12.940  11.400  1.00 69.83           N  
ATOM    706  H   ASN A  44     -13.423  12.816  10.891  1.00 69.83           H  
ATOM    707  CA  ASN A  44     -11.548  13.822  10.813  1.00 69.83           C  
ATOM    708  HA  ASN A  44     -11.904  14.013   9.801  1.00 69.83           H  
ATOM    709  C   ASN A  44     -10.148  13.192  10.653  1.00 69.83           C  
ATOM    710  CB  ASN A  44     -11.529  15.176  11.546  1.00 69.83           C  
ATOM    711  HB2 ASN A  44     -11.228  15.024  12.583  1.00 69.83           H  
ATOM    712  HB3 ASN A  44     -10.787  15.824  11.079  1.00 69.83           H  
ATOM    713  O   ASN A  44      -9.120  13.834  10.880  1.00 69.83           O  
ATOM    714  CG  ASN A  44     -12.854  15.909  11.502  1.00 69.83           C  
ATOM    715  ND2 ASN A  44     -13.057  16.853  12.388  1.00 69.83           N  
ATOM    716 HD21 ASN A  44     -12.326  17.108  13.037  1.00 69.83           H  
ATOM    717 HD22 ASN A  44     -13.924  17.362  12.289  1.00 69.83           H  
ATOM    718  OD1 ASN A  44     -13.717  15.666  10.681  1.00 69.83           O  
ATOM    719  N   LEU A  45     -10.081  11.917  10.277  1.00 70.80           N  
ATOM    720  H   LEU A  45     -10.938  11.452  10.011  1.00 70.80           H  
ATOM    721  CA  LEU A  45      -8.827  11.253   9.941  1.00 70.80           C  
ATOM    722  HA  LEU A  45      -8.099  11.446  10.729  1.00 70.80           H  
ATOM    723  C   LEU A  45      -8.272  11.818   8.630  1.00 70.80           C  
ATOM    724  CB  LEU A  45      -9.072   9.739   9.864  1.00 70.80           C  
ATOM    725  HB2 LEU A  45      -9.820   9.548   9.094  1.00 70.80           H  
ATOM    726  HB3 LEU A  45      -9.479   9.391  10.814  1.00 70.80           H  
ATOM    727  O   LEU A  45      -8.856  11.602   7.572  1.00 70.80           O  
ATOM    728  CG  LEU A  45      -7.812   8.930   9.521  1.00 70.80           C  
ATOM    729  HG  LEU A  45      -7.375   9.288   8.589  1.00 70.80           H  
ATOM    730  CD1 LEU A  45      -6.770   9.035  10.632  1.00 70.80           C  
ATOM    731 HD11 LEU A  45      -5.961   8.338  10.408  1.00 70.80           H  
ATOM    732 HD12 LEU A  45      -7.216   8.778  11.593  1.00 70.80           H  
ATOM    733 HD13 LEU A  45      -6.364  10.046  10.667  1.00 70.80           H  
ATOM    734  CD2 LEU A  45      -8.172   7.459   9.339  1.00 70.80           C  
ATOM    735 HD21 LEU A  45      -8.890   7.359   8.524  1.00 70.80           H  
ATOM    736 HD22 LEU A  45      -7.279   6.889   9.081  1.00 70.80           H  
ATOM    737 HD23 LEU A  45      -8.612   7.061  10.254  1.00 70.80           H  
ATOM    738  N   TYR A  46      -7.140  12.521   8.682  1.00 71.20           N  
ATOM    739  H   TYR A  46      -6.702  12.706   9.573  1.00 71.20           H  
ATOM    740  CA  TYR A  46      -6.444  12.943   7.469  1.00 71.20           C  
ATOM    741  HA  TYR A  46      -7.185  13.251   6.732  1.00 71.20           H  
ATOM    742  C   TYR A  46      -5.627  11.785   6.892  1.00 71.20           C  
ATOM    743  CB  TYR A  46      -5.552  14.147   7.756  1.00 71.20           C  
ATOM    744  HB2 TYR A  46      -4.771  13.811   8.438  1.00 71.20           H  
ATOM    745  HB3 TYR A  46      -6.139  14.926   8.243  1.00 71.20           H  
ATOM    746  O   TYR A  46      -4.819  11.168   7.587  1.00 71.20           O  
ATOM    747  CG  TYR A  46      -4.864  14.736   6.542  1.00 71.20           C  
ATOM    748  CD1 TYR A  46      -3.479  14.544   6.364  1.00 71.20           C  
ATOM    749  HD1 TYR A  46      -2.917  13.967   7.082  1.00 71.20           H  
ATOM    750  CD2 TYR A  46      -5.599  15.471   5.593  1.00 71.20           C  
ATOM    751  HD2 TYR A  46      -6.666  15.589   5.708  1.00 71.20           H  
ATOM    752  CE1 TYR A  46      -2.830  15.088   5.240  1.00 71.20           C  
ATOM    753  HE1 TYR A  46      -1.768  14.940   5.108  1.00 71.20           H  
ATOM    754  CE2 TYR A  46      -4.950  16.029   4.474  1.00 71.20           C  
ATOM    755  HE2 TYR A  46      -5.508  16.582   3.734  1.00 71.20           H  
ATOM    756  OH  TYR A  46      -2.937  16.357   3.206  1.00 71.20           O  
ATOM    757  HH  TYR A  46      -2.095  15.925   3.045  1.00 71.20           H  
ATOM    758  CZ  TYR A  46      -3.564  15.833   4.293  1.00 71.20           C  
ATOM    759  N   VAL A  47      -5.813  11.522   5.605  1.00 79.75           N  
ATOM    760  H   VAL A  47      -6.500  12.071   5.108  1.00 79.75           H  
ATOM    761  CA  VAL A  47      -5.078  10.512   4.845  1.00 79.75           C  
ATOM    762  HA  VAL A  47      -4.650   9.779   5.529  1.00 79.75           H  
ATOM    763  C   VAL A  47      -3.934  11.206   4.109  1.00 79.75           C  
ATOM    764  CB  VAL A  47      -6.032   9.762   3.897  1.00 79.75           C  
ATOM    765  HB  VAL A  47      -6.433  10.461   3.164  1.00 79.75           H  
ATOM    766  O   VAL A  47      -4.147  11.859   3.092  1.00 79.75           O  
ATOM    767  CG1 VAL A  47      -5.286   8.651   3.163  1.00 79.75           C  
ATOM    768 HG11 VAL A  47      -5.968   8.124   2.497  1.00 79.75           H  
ATOM    769 HG12 VAL A  47      -4.501   9.087   2.545  1.00 79.75           H  
ATOM    770 HG13 VAL A  47      -4.852   7.947   3.874  1.00 79.75           H  
ATOM    771  CG2 VAL A  47      -7.208   9.123   4.650  1.00 79.75           C  
ATOM    772 HG21 VAL A  47      -7.850   8.597   3.943  1.00 79.75           H  
ATOM    773 HG22 VAL A  47      -6.841   8.421   5.398  1.00 79.75           H  
ATOM    774 HG23 VAL A  47      -7.808   9.891   5.138  1.00 79.75           H  
ATOM    775  N   SER A  48      -2.710  11.113   4.634  1.00 72.20           N  
ATOM    776  H   SER A  48      -2.584  10.598   5.494  1.00 72.20           H  
ATOM    777  CA  SER A  48      -1.541  11.821   4.083  1.00 72.20           C  
ATOM    778  HA  SER A  48      -1.845  12.827   3.793  1.00 72.20           H  
ATOM    779  C   SER A  48      -0.932  11.174   2.841  1.00 72.20           C  
ATOM    780  CB  SER A  48      -0.454  11.946   5.155  1.00 72.20           C  
ATOM    781  HB2 SER A  48      -0.805  12.632   5.927  1.00 72.20           H  
ATOM    782  HB3 SER A  48       0.454  12.360   4.716  1.00 72.20           H  
ATOM    783  O   SER A  48      -0.302  11.859   2.044  1.00 72.20           O  
ATOM    784  OG  SER A  48      -0.170  10.698   5.766  1.00 72.20           O  
ATOM    785  HG  SER A  48       0.226  10.089   5.138  1.00 72.20           H  
ATOM    786  N   SER A  49      -1.090   9.865   2.690  1.00 79.66           N  
ATOM    787  H   SER A  49      -1.639   9.361   3.371  1.00 79.66           H  
ATOM    788  CA  SER A  49      -0.498   9.042   1.633  1.00 79.66           C  
ATOM    789  HA  SER A  49      -0.187   9.673   0.800  1.00 79.66           H  
ATOM    790  C   SER A  49      -1.544   8.055   1.125  1.00 79.66           C  
ATOM    791  CB  SER A  49       0.735   8.302   2.175  1.00 79.66           C  
ATOM    792  HB2 SER A  49       1.518   9.029   2.392  1.00 79.66           H  
ATOM    793  HB3 SER A  49       1.101   7.591   1.435  1.00 79.66           H  
ATOM    794  O   SER A  49      -2.529   7.777   1.814  1.00 79.66           O  
ATOM    795  OG  SER A  49       0.382   7.622   3.366  1.00 79.66           O  
ATOM    796  HG  SER A  49       1.147   7.360   3.884  1.00 79.66           H  
ATOM    797  N   PHE A  50      -1.354   7.526  -0.086  1.00 87.97           N  
ATOM    798  H   PHE A  50      -0.501   7.719  -0.591  1.00 87.97           H  
ATOM    799  CA  PHE A  50      -2.248   6.495  -0.602  1.00 87.97           C  
ATOM    800  HA  PHE A  50      -3.258   6.899  -0.671  1.00 87.97           H  
ATOM    801  C   PHE A  50      -2.250   5.318   0.369  1.00 87.97           C  
ATOM    802  CB  PHE A  50      -1.802   6.057  -1.993  1.00 87.97           C  
ATOM    803  HB2 PHE A  50      -0.776   5.694  -1.944  1.00 87.97           H  
ATOM    804  HB3 PHE A  50      -1.810   6.930  -2.646  1.00 87.97           H  
ATOM    805  O   PHE A  50      -1.199   4.749   0.666  1.00 87.97           O  
ATOM    806  CG  PHE A  50      -2.678   4.979  -2.600  1.00 87.97           C  
ATOM    807  CD1 PHE A  50      -2.359   3.628  -2.390  1.00 87.97           C  
ATOM    808  HD1 PHE A  50      -1.511   3.375  -1.770  1.00 87.97           H  
ATOM    809  CD2 PHE A  50      -3.812   5.310  -3.362  1.00 87.97           C  
ATOM    810  HD2 PHE A  50      -4.095   6.343  -3.500  1.00 87.97           H  
ATOM    811  CE1 PHE A  50      -3.134   2.613  -2.972  1.00 87.97           C  
ATOM    812  HE1 PHE A  50      -2.882   1.575  -2.813  1.00 87.97           H  
ATOM    813  CE2 PHE A  50      -4.581   4.295  -3.958  1.00 87.97           C  
ATOM    814  HE2 PHE A  50      -5.437   4.538  -4.570  1.00 87.97           H  
ATOM    815  CZ  PHE A  50      -4.234   2.949  -3.774  1.00 87.97           C  
ATOM    816  HZ  PHE A  50      -4.817   2.174  -4.251  1.00 87.97           H  
ATOM    817  N   THR A  51      -3.419   4.987   0.904  1.00 86.85           N  
ATOM    818  H   THR A  51      -4.251   5.460   0.582  1.00 86.85           H  
ATOM    819  CA  THR A  51      -3.527   4.029   2.004  1.00 86.85           C  
ATOM    820  HA  THR A  51      -2.538   3.659   2.276  1.00 86.85           H  
ATOM    821  C   THR A  51      -4.360   2.845   1.561  1.00 86.85           C  
ATOM    822  CB  THR A  51      -4.104   4.686   3.261  1.00 86.85           C  
ATOM    823  HB  THR A  51      -5.113   5.047   3.063  1.00 86.85           H  
ATOM    824  O   THR A  51      -5.508   3.006   1.159  1.00 86.85           O  
ATOM    825  CG2 THR A  51      -4.139   3.716   4.437  1.00 86.85           C  
ATOM    826 HG21 THR A  51      -3.137   3.321   4.603  1.00 86.85           H  
ATOM    827 HG22 THR A  51      -4.830   2.898   4.233  1.00 86.85           H  
ATOM    828 HG23 THR A  51      -4.472   4.241   5.332  1.00 86.85           H  
ATOM    829  OG1 THR A  51      -3.297   5.765   3.674  1.00 86.85           O  
ATOM    830  HG1 THR A  51      -3.145   6.357   2.933  1.00 86.85           H  
ATOM    831  N   LEU A  52      -3.781   1.655   1.663  1.00 87.50           N  
ATOM    832  H   LEU A  52      -2.832   1.614   2.004  1.00 87.50           H  
ATOM    833  CA  LEU A  52      -4.465   0.392   1.452  1.00 87.50           C  
ATOM    834  HA  LEU A  52      -5.383   0.576   0.893  1.00 87.50           H  
ATOM    835  C   LEU A  52      -4.825  -0.209   2.810  1.00 87.50           C  
ATOM    836  CB  LEU A  52      -3.544  -0.512   0.621  1.00 87.50           C  
ATOM    837  HB2 LEU A  52      -2.624  -0.667   1.183  1.00 87.50           H  
ATOM    838  HB3 LEU A  52      -3.285   0.005  -0.303  1.00 87.50           H  
ATOM    839  O   LEU A  52      -3.954  -0.401   3.659  1.00 87.50           O  
ATOM    840  CG  LEU A  52      -4.148  -1.879   0.267  1.00 87.50           C  
ATOM    841  HG  LEU A  52      -4.512  -2.374   1.167  1.00 87.50           H  
ATOM    842  CD1 LEU A  52      -5.305  -1.739  -0.716  1.00 87.50           C  
ATOM    843 HD11 LEU A  52      -5.804  -2.698  -0.853  1.00 87.50           H  
ATOM    844 HD12 LEU A  52      -4.946  -1.376  -1.679  1.00 87.50           H  
ATOM    845 HD13 LEU A  52      -6.059  -1.053  -0.330  1.00 87.50           H  
ATOM    846  CD2 LEU A  52      -3.044  -2.734  -0.359  1.00 87.50           C  
ATOM    847 HD21 LEU A  52      -2.220  -2.849   0.345  1.00 87.50           H  
ATOM    848 HD22 LEU A  52      -3.429  -3.720  -0.620  1.00 87.50           H  
ATOM    849 HD23 LEU A  52      -2.674  -2.254  -1.265  1.00 87.50           H  
ATOM    850  N   VAL A  53      -6.095  -0.530   3.013  1.00 85.32           N  
ATOM    851  H   VAL A  53      -6.761  -0.342   2.278  1.00 85.32           H  
ATOM    852  CA  VAL A  53      -6.581  -1.199   4.218  1.00 85.32           C  
ATOM    853  HA  VAL A  53      -5.728  -1.370   4.875  1.00 85.32           H  
ATOM    854  C   VAL A  53      -7.141  -2.561   3.841  1.00 85.32           C  
ATOM    855  CB  VAL A  53      -7.594  -0.356   5.011  1.00 85.32           C  
ATOM    856  HB  VAL A  53      -8.584  -0.456   4.566  1.00 85.32           H  
ATOM    857  O   VAL A  53      -7.881  -2.704   2.875  1.00 85.32           O  
ATOM    858  CG1 VAL A  53      -7.611  -0.866   6.455  1.00 85.32           C  
ATOM    859 HG11 VAL A  53      -8.260  -0.242   7.069  1.00 85.32           H  
ATOM    860 HG12 VAL A  53      -7.947  -1.902   6.491  1.00 85.32           H  
ATOM    861 HG13 VAL A  53      -6.604  -0.819   6.872  1.00 85.32           H  
ATOM    862  CG2 VAL A  53      -7.248   1.138   5.070  1.00 85.32           C  
ATOM    863 HG21 VAL A  53      -6.246   1.274   5.477  1.00 85.32           H  
ATOM    864 HG22 VAL A  53      -7.971   1.661   5.696  1.00 85.32           H  
ATOM    865 HG23 VAL A  53      -7.297   1.570   4.070  1.00 85.32           H  
ATOM    866  N   CYS A  54      -6.728  -3.576   4.580  1.00 79.84           N  
ATOM    867  H   CYS A  54      -6.117  -3.367   5.357  1.00 79.84           H  
ATOM    868  CA  CYS A  54      -7.017  -4.976   4.333  1.00 79.84           C  
ATOM    869  HA  CYS A  54      -7.664  -5.101   3.466  1.00 79.84           H  
ATOM    870  C   CYS A  54      -7.728  -5.527   5.566  1.00 79.84           C  
ATOM    871  CB  CYS A  54      -5.651  -5.621   4.064  1.00 79.84           C  
ATOM    872  HB2 CYS A  54      -5.236  -5.197   3.150  1.00 79.84           H  
ATOM    873  HB3 CYS A  54      -4.979  -5.388   4.889  1.00 79.84           H  
ATOM    874  O   CYS A  54      -7.112  -5.621   6.627  1.00 79.84           O  
ATOM    875  SG  CYS A  54      -5.744  -7.412   3.900  1.00 79.84           S  
ATOM    876  HG  CYS A  54      -6.663  -7.443   2.930  1.00 79.84           H  
ATOM    877  N   PHE A  55      -9.007  -5.869   5.450  1.00 76.14           N  
ATOM    878  H   PHE A  55      -9.461  -5.792   4.551  1.00 76.14           H  
ATOM    879  CA  PHE A  55      -9.822  -6.352   6.567  1.00 76.14           C  
ATOM    880  HA  PHE A  55      -9.275  -6.218   7.500  1.00 76.14           H  
ATOM    881  C   PHE A  55     -10.101  -7.835   6.380  1.00 76.14           C  
ATOM    882  CB  PHE A  55     -11.135  -5.569   6.707  1.00 76.14           C  
ATOM    883  HB2 PHE A  55     -11.416  -5.534   7.759  1.00 76.14           H  
ATOM    884  HB3 PHE A  55     -11.930  -6.100   6.185  1.00 76.14           H  
ATOM    885  O   PHE A  55     -10.591  -8.256   5.334  1.00 76.14           O  
ATOM    886  CG  PHE A  55     -11.078  -4.170   6.152  1.00 76.14           C  
ATOM    887  CD1 PHE A  55     -10.623  -3.108   6.945  1.00 76.14           C  
ATOM    888  HD1 PHE A  55     -10.362  -3.273   7.980  1.00 76.14           H  
ATOM    889  CD2 PHE A  55     -11.457  -3.953   4.818  1.00 76.14           C  
ATOM    890  HD2 PHE A  55     -11.836  -4.771   4.224  1.00 76.14           H  
ATOM    891  CE1 PHE A  55     -10.566  -1.823   6.398  1.00 76.14           C  
ATOM    892  HE1 PHE A  55     -10.274  -0.997   7.030  1.00 76.14           H  
ATOM    893  CE2 PHE A  55     -11.370  -2.673   4.263  1.00 76.14           C  
ATOM    894  HE2 PHE A  55     -11.691  -2.525   3.242  1.00 76.14           H  
ATOM    895  CZ  PHE A  55     -10.928  -1.606   5.059  1.00 76.14           C  
ATOM    896  HZ  PHE A  55     -10.915  -0.600   4.666  1.00 76.14           H  
ATOM    897  N   ARG A  56      -9.771  -8.624   7.399  1.00 72.80           N  
ATOM    898  H   ARG A  56      -9.383  -8.183   8.221  1.00 72.80           H  
ATOM    899  CA  ARG A  56     -10.061 -10.060   7.472  1.00 72.80           C  
ATOM    900  HA  ARG A  56     -10.355 -10.437   6.492  1.00 72.80           H  
ATOM    901  C   ARG A  56     -11.222 -10.355   8.399  1.00 72.80           C  
ATOM    902  CB  ARG A  56      -8.844 -10.835   7.975  1.00 72.80           C  
ATOM    903  HB2 ARG A  56      -9.103 -11.893   8.022  1.00 72.80           H  
ATOM    904  HB3 ARG A  56      -8.585 -10.498   8.979  1.00 72.80           H  
ATOM    905  O   ARG A  56     -11.923 -11.327   8.159  1.00 72.80           O  
ATOM    906  CG  ARG A  56      -7.641 -10.659   7.060  1.00 72.80           C  
ATOM    907  HG2 ARG A  56      -7.924 -10.925   6.042  1.00 72.80           H  
ATOM    908  HG3 ARG A  56      -7.313  -9.620   7.091  1.00 72.80           H  
ATOM    909  CD  ARG A  56      -6.513 -11.573   7.531  1.00 72.80           C  
ATOM    910  HD2 ARG A  56      -6.737 -12.595   7.223  1.00 72.80           H  
ATOM    911  HD3 ARG A  56      -6.463 -11.556   8.620  1.00 72.80           H  
ATOM    912  NE  ARG A  56      -5.245 -11.135   6.936  1.00 72.80           N  
ATOM    913  HE  ARG A  56      -5.171 -11.231   5.933  1.00 72.80           H  
ATOM    914  NH1 ARG A  56      -4.363 -10.106   8.798  1.00 72.80           N  
ATOM    915 HH11 ARG A  56      -3.870  -9.261   9.052  1.00 72.80           H  
ATOM    916 HH12 ARG A  56      -5.114 -10.421   9.395  1.00 72.80           H  
ATOM    917  NH2 ARG A  56      -3.501  -9.719   6.809  1.00 72.80           N  
ATOM    918 HH21 ARG A  56      -3.658  -9.630   5.815  1.00 72.80           H  
ATOM    919 HH22 ARG A  56      -3.049  -8.953   7.286  1.00 72.80           H  
ATOM    920  CZ  ARG A  56      -4.378 -10.347   7.525  1.00 72.80           C  
ATOM    921  N   SER A  57     -11.377  -9.552   9.453  1.00 73.71           N  
ATOM    922  H   SER A  57     -10.729  -8.790   9.594  1.00 73.71           H  
ATOM    923  CA  SER A  57     -12.560  -9.588  10.300  1.00 73.71           C  
ATOM    924  HA  SER A  57     -13.377  -9.863   9.632  1.00 73.71           H  
ATOM    925  C   SER A  57     -12.888  -8.219  10.909  1.00 73.71           C  
ATOM    926  CB  SER A  57     -12.451 -10.677  11.376  1.00 73.71           C  
ATOM    927  HB2 SER A  57     -11.925 -11.542  10.973  1.00 73.71           H  
ATOM    928  HB3 SER A  57     -13.457 -10.994  11.651  1.00 73.71           H  
ATOM    929  O   SER A  57     -11.988  -7.396  11.109  1.00 73.71           O  
ATOM    930  OG  SER A  57     -11.791 -10.209  12.541  1.00 73.71           O  
ATOM    931  HG  SER A  57     -12.487  -9.793  13.056  1.00 73.71           H  
ATOM    932  N   GLY A  58     -14.145  -8.015  11.281  1.00 76.04           N  
ATOM    933  H   GLY A  58     -14.795  -8.744  11.023  1.00 76.04           H  
ATOM    934  CA  GLY A  58     -14.758  -6.753  11.660  1.00 76.04           C  
ATOM    935  HA2 GLY A  58     -13.998  -6.046  11.993  1.00 76.04           H  
ATOM    936  HA3 GLY A  58     -15.443  -6.928  12.490  1.00 76.04           H  
ATOM    937  C   GLY A  58     -15.538  -6.112  10.510  1.00 76.04           C  
ATOM    938  O   GLY A  58     -15.352  -6.432   9.336  1.00 76.04           O  
ATOM    939  N   LYS A  59     -16.382  -5.145  10.863  1.00 77.96           N  
ATOM    940  H   LYS A  59     -16.451  -4.920  11.845  1.00 77.96           H  
ATOM    941  CA  LYS A  59     -17.024  -4.233   9.915  1.00 77.96           C  
ATOM    942  HA  LYS A  59     -16.917  -4.618   8.900  1.00 77.96           H  
ATOM    943  C   LYS A  59     -16.338  -2.879   9.964  1.00 77.96           C  
ATOM    944  CB  LYS A  59     -18.519  -4.108  10.217  1.00 77.96           C  
ATOM    945  HB2 LYS A  59     -18.934  -3.284   9.637  1.00 77.96           H  
ATOM    946  HB3 LYS A  59     -18.653  -3.892  11.277  1.00 77.96           H  
ATOM    947  O   LYS A  59     -15.953  -2.397  11.033  1.00 77.96           O  
ATOM    948  CG  LYS A  59     -19.278  -5.387   9.861  1.00 77.96           C  
ATOM    949  HG2 LYS A  59     -19.234  -5.546   8.784  1.00 77.96           H  
ATOM    950  HG3 LYS A  59     -18.826  -6.241  10.365  1.00 77.96           H  
ATOM    951  CD  LYS A  59     -20.734  -5.247  10.303  1.00 77.96           C  
ATOM    952  HD2 LYS A  59     -21.178  -4.391   9.795  1.00 77.96           H  
ATOM    953  HD3 LYS A  59     -20.773  -5.082  11.380  1.00 77.96           H  
ATOM    954  CE  LYS A  59     -21.498  -6.517   9.940  1.00 77.96           C  
ATOM    955  HE2 LYS A  59     -21.042  -7.361  10.457  1.00 77.96           H  
ATOM    956  HE3 LYS A  59     -21.400  -6.680   8.867  1.00 77.96           H  
ATOM    957  NZ  LYS A  59     -22.922  -6.372  10.314  1.00 77.96           N  
ATOM    958  HZ1 LYS A  59     -23.430  -7.220  10.105  1.00 77.96           H  
ATOM    959  HZ2 LYS A  59     -23.323  -5.613   9.781  1.00 77.96           H  
ATOM    960  HZ3 LYS A  59     -23.000  -6.146  11.295  1.00 77.96           H  
ATOM    961  N   LEU A  60     -16.215  -2.248   8.804  1.00 82.22           N  
ATOM    962  H   LEU A  60     -16.563  -2.707   7.974  1.00 82.22           H  
ATOM    963  CA  LEU A  60     -15.717  -0.885   8.682  1.00 82.22           C  
ATOM    964  HA  LEU A  60     -15.596  -0.448   9.673  1.00 82.22           H  
ATOM    965  C   LEU A  60     -16.743  -0.054   7.917  1.00 82.22           C  
ATOM    966  CB  LEU A  60     -14.335  -0.896   8.003  1.00 82.22           C  
ATOM    967  HB2 LEU A  60     -13.632  -1.463   8.615  1.00 82.22           H  
ATOM    968  HB3 LEU A  60     -14.421  -1.424   7.054  1.00 82.22           H  
ATOM    969  O   LEU A  60     -17.064  -0.349   6.773  1.00 82.22           O  
ATOM    970  CG  LEU A  60     -13.797   0.526   7.747  1.00 82.22           C  
ATOM    971  HG  LEU A  60     -14.610   1.242   7.631  1.00 82.22           H  
ATOM    972  CD1 LEU A  60     -12.911   0.990   8.887  1.00 82.22           C  
ATOM    973 HD11 LEU A  60     -12.118   0.259   9.045  1.00 82.22           H  
ATOM    974 HD12 LEU A  60     -12.451   1.936   8.602  1.00 82.22           H  
ATOM    975 HD13 LEU A  60     -13.516   1.105   9.787  1.00 82.22           H  
ATOM    976  CD2 LEU A  60     -12.949   0.638   6.491  1.00 82.22           C  
ATOM    977 HD21 LEU A  60     -11.933   0.293   6.683  1.00 82.22           H  
ATOM    978 HD22 LEU A  60     -13.402   0.065   5.683  1.00 82.22           H  
ATOM    979 HD23 LEU A  60     -12.902   1.685   6.190  1.00 82.22           H  
ATOM    980  N   THR A  61     -17.200   1.038   8.514  1.00 84.12           N  
ATOM    981  H   THR A  61     -16.877   1.233   9.450  1.00 84.12           H  
ATOM    982  CA  THR A  61     -17.860   2.117   7.775  1.00 84.12           C  
ATOM    983  HA  THR A  61     -18.149   1.774   6.782  1.00 84.12           H  
ATOM    984  C   THR A  61     -16.875   3.262   7.619  1.00 84.12           C  
ATOM    985  CB  THR A  61     -19.135   2.581   8.479  1.00 84.12           C  
ATOM    986  HB  THR A  61     -18.882   3.025   9.442  1.00 84.12           H  
ATOM    987  O   THR A  61     -16.293   3.717   8.602  1.00 84.12           O  
ATOM    988  CG2 THR A  61     -19.915   3.601   7.653  1.00 84.12           C  
ATOM    989 HG21 THR A  61     -20.853   3.832   8.156  1.00 84.12           H  
ATOM    990 HG22 THR A  61     -19.340   4.521   7.544  1.00 84.12           H  
ATOM    991 HG23 THR A  61     -20.133   3.191   6.667  1.00 84.12           H  
ATOM    992  OG1 THR A  61     -19.977   1.478   8.704  1.00 84.12           O  
ATOM    993  HG1 THR A  61     -19.434   0.748   9.010  1.00 84.12           H  
ATOM    994  N   ILE A  62     -16.679   3.746   6.401  1.00 86.17           N  
ATOM    995  H   ILE A  62     -17.186   3.341   5.627  1.00 86.17           H  
ATOM    996  CA  ILE A  62     -15.855   4.923   6.136  1.00 86.17           C  
ATOM    997  HA  ILE A  62     -15.581   5.368   7.093  1.00 86.17           H  
ATOM    998  C   ILE A  62     -16.673   5.962   5.384  1.00 86.17           C  
ATOM    999  CB  ILE A  62     -14.547   4.534   5.431  1.00 86.17           C  
ATOM   1000  HB  ILE A  62     -14.091   3.734   6.014  1.00 86.17           H  
ATOM   1001  O   ILE A  62     -17.439   5.627   4.488  1.00 86.17           O  
ATOM   1002  CG1 ILE A  62     -13.584   5.737   5.457  1.00 86.17           C  
ATOM   1003 HG12 ILE A  62     -13.493   6.104   6.479  1.00 86.17           H  
ATOM   1004 HG13 ILE A  62     -13.978   6.546   4.842  1.00 86.17           H  
ATOM   1005  CG2 ILE A  62     -14.810   3.998   4.013  1.00 86.17           C  
ATOM   1006 HG21 ILE A  62     -15.202   4.787   3.370  1.00 86.17           H  
ATOM   1007 HG22 ILE A  62     -15.531   3.181   4.047  1.00 86.17           H  
ATOM   1008 HG23 ILE A  62     -13.895   3.604   3.571  1.00 86.17           H  
ATOM   1009  CD1 ILE A  62     -12.191   5.379   4.959  1.00 86.17           C  
ATOM   1010 HD11 ILE A  62     -11.519   6.226   5.096  1.00 86.17           H  
ATOM   1011 HD12 ILE A  62     -11.802   4.513   5.494  1.00 86.17           H  
ATOM   1012 HD13 ILE A  62     -12.274   5.167   3.893  1.00 86.17           H  
ATOM   1013  N   SER A  63     -16.529   7.228   5.749  1.00 85.59           N  
ATOM   1014  H   SER A  63     -15.882   7.452   6.492  1.00 85.59           H  
ATOM   1015  CA  SER A  63     -17.232   8.327   5.092  1.00 85.59           C  
ATOM   1016  HA  SER A  63     -17.557   7.987   4.108  1.00 85.59           H  
ATOM   1017  C   SER A  63     -16.322   9.520   4.861  1.00 85.59           C  
ATOM   1018  CB  SER A  63     -18.487   8.737   5.871  1.00 85.59           C  
ATOM   1019  HB2 SER A  63     -19.207   7.919   5.847  1.00 85.59           H  
ATOM   1020  HB3 SER A  63     -18.941   9.609   5.400  1.00 85.59           H  
ATOM   1021  O   SER A  63     -15.394   9.773   5.628  1.00 85.59           O  
ATOM   1022  OG  SER A  63     -18.166   9.032   7.220  1.00 85.59           O  
ATOM   1023  HG  SER A  63     -17.982   8.187   7.636  1.00 85.59           H  
ATOM   1024  N   ASN A  64     -16.596  10.267   3.802  1.00 84.05           N  
ATOM   1025  H   ASN A  64     -17.387   9.992   3.236  1.00 84.05           H  
ATOM   1026  CA  ASN A  64     -16.062  11.605   3.572  1.00 84.05           C  
ATOM   1027  HA  ASN A  64     -15.531  11.941   4.462  1.00 84.05           H  
ATOM   1028  C   ASN A  64     -17.250  12.578   3.390  1.00 84.05           C  
ATOM   1029  CB  ASN A  64     -15.031  11.529   2.419  1.00 84.05           C  
ATOM   1030  HB2 ASN A  64     -14.293  10.765   2.665  1.00 84.05           H  
ATOM   1031  HB3 ASN A  64     -14.502  12.478   2.335  1.00 84.05           H  
ATOM   1032  O   ASN A  64     -18.376  12.261   3.763  1.00 84.05           O  
ATOM   1033  CG  ASN A  64     -15.629  11.194   1.064  1.00 84.05           C  
ATOM   1034  ND2 ASN A  64     -14.885  10.658   0.130  1.00 84.05           N  
ATOM   1035 HD21 ASN A  64     -13.948  10.340   0.332  1.00 84.05           H  
ATOM   1036 HD22 ASN A  64     -15.390  10.381  -0.700  1.00 84.05           H  
ATOM   1037  OD1 ASN A  64     -16.775  11.474   0.804  1.00 84.05           O  
ATOM   1038  N   ASN A  65     -17.017  13.773   2.842  1.00 76.20           N  
ATOM   1039  H   ASN A  65     -16.074  14.007   2.567  1.00 76.20           H  
ATOM   1040  CA  ASN A  65     -18.084  14.764   2.631  1.00 76.20           C  
ATOM   1041  HA  ASN A  65     -18.660  14.857   3.552  1.00 76.20           H  
ATOM   1042  C   ASN A  65     -19.101  14.392   1.530  1.00 76.20           C  
ATOM   1043  CB  ASN A  65     -17.442  16.126   2.314  1.00 76.20           C  
ATOM   1044  HB2 ASN A  65     -18.230  16.829   2.044  1.00 76.20           H  
ATOM   1045  HB3 ASN A  65     -16.781  16.024   1.453  1.00 76.20           H  
ATOM   1046  O   ASN A  65     -20.094  15.096   1.371  1.00 76.20           O  
ATOM   1047  CG  ASN A  65     -16.680  16.740   3.472  1.00 76.20           C  
ATOM   1048  ND2 ASN A  65     -15.922  17.777   3.206  1.00 76.20           N  
ATOM   1049 HD21 ASN A  65     -15.933  18.183   2.282  1.00 76.20           H  
ATOM   1050 HD22 ASN A  65     -15.476  18.209   4.002  1.00 76.20           H  
ATOM   1051  OD1 ASN A  65     -16.733  16.321   4.614  1.00 76.20           O  
ATOM   1052  N   HIS A  66     -18.842  13.348   0.745  1.00 76.30           N  
ATOM   1053  H   HIS A  66     -18.042  12.771   0.961  1.00 76.30           H  
ATOM   1054  CA  HIS A  66     -19.621  12.974  -0.437  1.00 76.30           C  
ATOM   1055  HA  HIS A  66     -20.491  13.622  -0.533  1.00 76.30           H  
ATOM   1056  C   HIS A  66     -20.149  11.541  -0.365  1.00 76.30           C  
ATOM   1057  CB  HIS A  66     -18.739  13.153  -1.682  1.00 76.30           C  
ATOM   1058  HB2 HIS A  66     -19.311  12.862  -2.563  1.00 76.30           H  
ATOM   1059  HB3 HIS A  66     -17.877  12.489  -1.615  1.00 76.30           H  
ATOM   1060  O   HIS A  66     -21.293  11.294  -0.734  1.00 76.30           O  
ATOM   1061  CG  HIS A  66     -18.265  14.572  -1.863  1.00 76.30           C  
ATOM   1062  CD2 HIS A  66     -16.978  15.025  -1.770  1.00 76.30           C  
ATOM   1063  HD2 HIS A  66     -16.112  14.408  -1.581  1.00 76.30           H  
ATOM   1064  ND1 HIS A  66     -19.064  15.666  -2.088  1.00 76.30           N  
ATOM   1065  HD1 HIS A  66     -20.073  15.657  -2.128  1.00 76.30           H  
ATOM   1066  CE1 HIS A  66     -18.278  16.753  -2.140  1.00 76.30           C  
ATOM   1067  HE1 HIS A  66     -18.630  17.763  -2.289  1.00 76.30           H  
ATOM   1068  NE2 HIS A  66     -16.991  16.416  -1.939  1.00 76.30           N  
ATOM   1069  N   ASP A  67     -19.336  10.623   0.147  1.00 79.79           N  
ATOM   1070  H   ASP A  67     -18.417  10.918   0.446  1.00 79.79           H  
ATOM   1071  CA  ASP A  67     -19.554   9.189   0.069  1.00 79.79           C  
ATOM   1072  HA  ASP A  67     -20.523   8.995  -0.393  1.00 79.79           H  
ATOM   1073  C   ASP A  67     -19.536   8.570   1.466  1.00 79.79           C  
ATOM   1074  CB  ASP A  67     -18.480   8.542  -0.821  1.00 79.79           C  
ATOM   1075  HB2 ASP A  67     -17.525   8.572  -0.295  1.00 79.79           H  
ATOM   1076  HB3 ASP A  67     -18.738   7.496  -0.983  1.00 79.79           H  
ATOM   1077  O   ASP A  67     -18.763   8.971   2.342  1.00 79.79           O  
ATOM   1078  CG  ASP A  67     -18.327   9.237  -2.178  1.00 79.79           C  
ATOM   1079  OD1 ASP A  67     -19.350   9.385  -2.882  1.00 79.79           O  
ATOM   1080  OD2 ASP A  67     -17.177   9.649  -2.474  1.00 79.79           O  
ATOM   1081  N   THR A  68     -20.364   7.546   1.660  1.00 85.63           N  
ATOM   1082  H   THR A  68     -20.952   7.263   0.890  1.00 85.63           H  
ATOM   1083  CA  THR A  68     -20.280   6.621   2.794  1.00 85.63           C  
ATOM   1084  HA  THR A  68     -19.365   6.809   3.355  1.00 85.63           H  
ATOM   1085  C   THR A  68     -20.220   5.210   2.241  1.00 85.63           C  
ATOM   1086  CB  THR A  68     -21.460   6.780   3.757  1.00 85.63           C  
ATOM   1087  HB  THR A  68     -22.398   6.631   3.224  1.00 85.63           H  
ATOM   1088  O   THR A  68     -21.092   4.802   1.479  1.00 85.63           O  
ATOM   1089  CG2 THR A  68     -21.383   5.816   4.942  1.00 85.63           C  
ATOM   1090 HG21 THR A  68     -21.506   4.789   4.598  1.00 85.63           H  
ATOM   1091 HG22 THR A  68     -20.423   5.915   5.448  1.00 85.63           H  
ATOM   1092 HG23 THR A  68     -22.188   6.040   5.642  1.00 85.63           H  
ATOM   1093  OG1 THR A  68     -21.425   8.084   4.291  1.00 85.63           O  
ATOM   1094  HG1 THR A  68     -21.331   8.685   3.548  1.00 85.63           H  
ATOM   1095  N   ILE A  69     -19.176   4.478   2.614  1.00 87.16           N  
ATOM   1096  H   ILE A  69     -18.518   4.876   3.269  1.00 87.16           H  
ATOM   1097  CA  ILE A  69     -18.905   3.130   2.134  1.00 87.16           C  
ATOM   1098  HA  ILE A  69     -19.705   2.823   1.460  1.00 87.16           H  
ATOM   1099  C   ILE A  69     -18.920   2.184   3.326  1.00 87.16           C  
ATOM   1100  CB  ILE A  69     -17.594   3.085   1.323  1.00 87.16           C  
ATOM   1101  HB  ILE A  69     -16.781   3.457   1.946  1.00 87.16           H  
ATOM   1102  O   ILE A  69     -18.191   2.365   4.307  1.00 87.16           O  
ATOM   1103  CG1 ILE A  69     -17.734   3.998   0.081  1.00 87.16           C  
ATOM   1104 HG12 ILE A  69     -18.547   3.635  -0.547  1.00 87.16           H  
ATOM   1105 HG13 ILE A  69     -17.982   5.012   0.397  1.00 87.16           H  
ATOM   1106  CG2 ILE A  69     -17.265   1.642   0.897  1.00 87.16           C  
ATOM   1107 HG21 ILE A  69     -17.200   0.982   1.761  1.00 87.16           H  
ATOM   1108 HG22 ILE A  69     -16.297   1.614   0.396  1.00 87.16           H  
ATOM   1109 HG23 ILE A  69     -18.030   1.263   0.220  1.00 87.16           H  
ATOM   1110  CD1 ILE A  69     -16.472   4.106  -0.770  1.00 87.16           C  
ATOM   1111 HD11 ILE A  69     -16.216   3.150  -1.226  1.00 87.16           H  
ATOM   1112 HD12 ILE A  69     -15.669   4.449  -0.119  1.00 87.16           H  
ATOM   1113 HD13 ILE A  69     -16.629   4.839  -1.561  1.00 87.16           H  
ATOM   1114  N   TYR A  70     -19.759   1.163   3.210  1.00 84.15           N  
ATOM   1115  H   TYR A  70     -20.296   1.080   2.359  1.00 84.15           H  
ATOM   1116  CA  TYR A  70     -19.867   0.065   4.155  1.00 84.15           C  
ATOM   1117  HA  TYR A  70     -19.482   0.373   5.127  1.00 84.15           H  
ATOM   1118  C   TYR A  70     -19.018  -1.092   3.633  1.00 84.15           C  
ATOM   1119  CB  TYR A  70     -21.343  -0.308   4.329  1.00 84.15           C  
ATOM   1120  HB2 TYR A  70     -21.739  -0.665   3.378  1.00 84.15           H  
ATOM   1121  HB3 TYR A  70     -21.416  -1.130   5.041  1.00 84.15           H  
ATOM   1122  O   TYR A  70     -19.209  -1.551   2.510  1.00 84.15           O  
ATOM   1123  CG  TYR A  70     -22.198   0.847   4.820  1.00 84.15           C  
ATOM   1124  CD1 TYR A  70     -22.299   1.105   6.200  1.00 84.15           C  
ATOM   1125  HD1 TYR A  70     -21.779   0.474   6.906  1.00 84.15           H  
ATOM   1126  CD2 TYR A  70     -22.866   1.680   3.900  1.00 84.15           C  
ATOM   1127  HD2 TYR A  70     -22.791   1.487   2.840  1.00 84.15           H  
ATOM   1128  CE1 TYR A  70     -23.074   2.185   6.664  1.00 84.15           C  
ATOM   1129  HE1 TYR A  70     -23.145   2.373   7.725  1.00 84.15           H  
ATOM   1130  CE2 TYR A  70     -23.635   2.767   4.358  1.00 84.15           C  
ATOM   1131  HE2 TYR A  70     -24.148   3.410   3.659  1.00 84.15           H  
ATOM   1132  OH  TYR A  70     -24.491   4.061   6.184  1.00 84.15           O  
ATOM   1133  HH  TYR A  70     -24.514   4.096   7.143  1.00 84.15           H  
ATOM   1134  CZ  TYR A  70     -23.744   3.017   5.741  1.00 84.15           C  
ATOM   1135  N   CYS A  71     -18.035  -1.504   4.427  1.00 80.81           N  
ATOM   1136  H   CYS A  71     -17.934  -1.085   5.340  1.00 80.81           H  
ATOM   1137  CA  CYS A  71     -17.078  -2.542   4.078  1.00 80.81           C  
ATOM   1138  HA  CYS A  71     -17.181  -2.812   3.027  1.00 80.81           H  
ATOM   1139  C   CYS A  71     -17.346  -3.777   4.939  1.00 80.81           C  
ATOM   1140  CB  CYS A  71     -15.649  -2.033   4.317  1.00 80.81           C  
ATOM   1141  HB2 CYS A  71     -15.520  -1.914   5.393  1.00 80.81           H  
ATOM   1142  HB3 CYS A  71     -14.936  -2.780   3.970  1.00 80.81           H  
ATOM   1143  O   CYS A  71     -17.211  -3.716   6.167  1.00 80.81           O  
ATOM   1144  SG  CYS A  71     -15.318  -0.439   3.511  1.00 80.81           S  
ATOM   1145  HG  CYS A  71     -16.384   0.184   4.021  1.00 80.81           H  
ATOM   1146  N   ASP A  72     -17.655  -4.891   4.282  1.00 73.78           N  
ATOM   1147  H   ASP A  72     -17.784  -4.856   3.281  1.00 73.78           H  
ATOM   1148  CA  ASP A  72     -17.804  -6.196   4.921  1.00 73.78           C  
ATOM   1149  HA  ASP A  72     -18.005  -6.049   5.982  1.00 73.78           H  
ATOM   1150  C   ASP A  72     -16.506  -7.019   4.832  1.00 73.78           C  
ATOM   1151  CB  ASP A  72     -19.020  -6.930   4.335  1.00 73.78           C  
ATOM   1152  HB2 ASP A  72     -18.937  -6.955   3.248  1.00 73.78           H  
ATOM   1153  HB3 ASP A  72     -19.019  -7.958   4.696  1.00 73.78           H  
ATOM   1154  O   ASP A  72     -15.629  -6.779   3.991  1.00 73.78           O  
ATOM   1155  CG  ASP A  72     -20.350  -6.284   4.752  1.00 73.78           C  
ATOM   1156  OD1 ASP A  72     -20.530  -6.046   5.973  1.00 73.78           O  
ATOM   1157  OD2 ASP A  72     -21.192  -6.064   3.856  1.00 73.78           O  
ATOM   1158  N   GLU A  73     -16.362  -7.985   5.738  1.00 72.79           N  
ATOM   1159  H   GLU A  73     -17.126  -8.157   6.377  1.00 72.79           H  
ATOM   1160  CA  GLU A  73     -15.235  -8.918   5.774  1.00 72.79           C  
ATOM   1161  HA  GLU A  73     -14.353  -8.357   5.466  1.00 72.79           H  
ATOM   1162  C   GLU A  73     -15.432 -10.112   4.811  1.00 72.79           C  
ATOM   1163  CB  GLU A  73     -14.985  -9.410   7.217  1.00 72.79           C  
ATOM   1164  HB2 GLU A  73     -14.087 -10.028   7.219  1.00 72.79           H  
ATOM   1165  HB3 GLU A  73     -14.795  -8.546   7.854  1.00 72.79           H  
ATOM   1166  O   GLU A  73     -16.552 -10.600   4.657  1.00 72.79           O  
ATOM   1167  CG  GLU A  73     -16.156 -10.235   7.797  1.00 72.79           C  
ATOM   1168  HG2 GLU A  73     -17.066  -9.635   7.759  1.00 72.79           H  
ATOM   1169  HG3 GLU A  73     -16.309 -11.115   7.172  1.00 72.79           H  
ATOM   1170  CD  GLU A  73     -15.953 -10.710   9.243  1.00 72.79           C  
ATOM   1171  OE1 GLU A  73     -16.222 -11.887   9.554  1.00 72.79           O  
ATOM   1172  OE2 GLU A  73     -15.552  -9.896  10.093  1.00 72.79           O  
ATOM   1173  N   PRO A  74     -14.354 -10.663   4.222  1.00 76.07           N  
ATOM   1174  CA  PRO A  74     -13.055 -10.032   4.006  1.00 76.07           C  
ATOM   1175  HA  PRO A  74     -12.706  -9.537   4.912  1.00 76.07           H  
ATOM   1176  C   PRO A  74     -13.124  -9.020   2.849  1.00 76.07           C  
ATOM   1177  CB  PRO A  74     -12.114 -11.192   3.680  1.00 76.07           C  
ATOM   1178  HB2 PRO A  74     -11.262 -10.878   3.076  1.00 76.07           H  
ATOM   1179  HB3 PRO A  74     -11.776 -11.653   4.608  1.00 76.07           H  
ATOM   1180  O   PRO A  74     -13.893  -9.184   1.906  1.00 76.07           O  
ATOM   1181  CG  PRO A  74     -13.022 -12.165   2.926  1.00 76.07           C  
ATOM   1182  HG2 PRO A  74     -13.084 -11.871   1.878  1.00 76.07           H  
ATOM   1183  HG3 PRO A  74     -12.673 -13.194   3.014  1.00 76.07           H  
ATOM   1184  CD  PRO A  74     -14.387 -11.974   3.590  1.00 76.07           C  
ATOM   1185  HD2 PRO A  74     -14.539 -12.735   4.356  1.00 76.07           H  
ATOM   1186  HD3 PRO A  74     -15.182 -12.026   2.846  1.00 76.07           H  
ATOM   1187  N   GLY A  75     -12.269  -7.999   2.876  1.00 80.66           N  
ATOM   1188  H   GLY A  75     -11.633  -7.909   3.655  1.00 80.66           H  
ATOM   1189  CA  GLY A  75     -12.229  -7.008   1.801  1.00 80.66           C  
ATOM   1190  HA2 GLY A  75     -13.128  -6.394   1.847  1.00 80.66           H  
ATOM   1191  HA3 GLY A  75     -12.236  -7.521   0.840  1.00 80.66           H  
ATOM   1192  C   GLY A  75     -11.005  -6.104   1.846  1.00 80.66           C  
ATOM   1193  O   GLY A  75     -10.197  -6.138   2.783  1.00 80.66           O  
ATOM   1194  N   MET A  76     -10.852  -5.294   0.804  1.00 85.09           N  
ATOM   1195  H   MET A  76     -11.545  -5.326   0.070  1.00 85.09           H  
ATOM   1196  CA  MET A  76      -9.793  -4.299   0.689  1.00 85.09           C  
ATOM   1197  HA  MET A  76      -9.297  -4.204   1.655  1.00 85.09           H  
ATOM   1198  C   MET A  76     -10.381  -2.933   0.356  1.00 85.09           C  
ATOM   1199  CB  MET A  76      -8.737  -4.724  -0.343  1.00 85.09           C  
ATOM   1200  HB2 MET A  76      -8.033  -3.905  -0.488  1.00 85.09           H  
ATOM   1201  HB3 MET A  76      -9.220  -4.948  -1.295  1.00 85.09           H  
ATOM   1202  O   MET A  76     -11.331  -2.808  -0.409  1.00 85.09           O  
ATOM   1203  CG  MET A  76      -7.958  -5.951   0.137  1.00 85.09           C  
ATOM   1204  HG2 MET A  76      -8.673  -6.754   0.315  1.00 85.09           H  
ATOM   1205  HG3 MET A  76      -7.475  -5.716   1.085  1.00 85.09           H  
ATOM   1206  SD  MET A  76      -6.712  -6.604  -1.006  1.00 85.09           S  
ATOM   1207  CE  MET A  76      -5.471  -5.299  -1.025  1.00 85.09           C  
ATOM   1208  HE1 MET A  76      -4.505  -5.735  -1.276  1.00 85.09           H  
ATOM   1209  HE2 MET A  76      -5.422  -4.820  -0.047  1.00 85.09           H  
ATOM   1210  HE3 MET A  76      -5.723  -4.581  -1.805  1.00 85.09           H  
ATOM   1211  N   LEU A  77      -9.772  -1.897   0.913  1.00 88.22           N  
ATOM   1212  H   LEU A  77      -9.005  -2.084   1.542  1.00 88.22           H  
ATOM   1213  CA  LEU A  77     -10.147  -0.505   0.720  1.00 88.22           C  
ATOM   1214  HA  LEU A  77     -10.902  -0.419  -0.062  1.00 88.22           H  
ATOM   1215  C   LEU A  77      -8.913   0.292   0.331  1.00 88.22           C  
ATOM   1216  CB  LEU A  77     -10.719   0.006   2.041  1.00 88.22           C  
ATOM   1217  HB2 LEU A  77      -9.921  -0.076   2.778  1.00 88.22           H  
ATOM   1218  HB3 LEU A  77     -11.540  -0.649   2.333  1.00 88.22           H  
ATOM   1219  O   LEU A  77      -7.874   0.170   0.980  1.00 88.22           O  
ATOM   1220  CG  LEU A  77     -11.252   1.442   2.059  1.00 88.22           C  
ATOM   1221  HG  LEU A  77     -10.551   2.133   1.590  1.00 88.22           H  
ATOM   1222  CD1 LEU A  77     -12.612   1.513   1.379  1.00 88.22           C  
ATOM   1223 HD11 LEU A  77     -13.248   0.696   1.721  1.00 88.22           H  
ATOM   1224 HD12 LEU A  77     -13.118   2.443   1.637  1.00 88.22           H  
ATOM   1225 HD13 LEU A  77     -12.498   1.452   0.296  1.00 88.22           H  
ATOM   1226  CD2 LEU A  77     -11.449   1.846   3.516  1.00 88.22           C  
ATOM   1227 HD21 LEU A  77     -11.847   2.859   3.571  1.00 88.22           H  
ATOM   1228 HD22 LEU A  77     -12.177   1.174   3.970  1.00 88.22           H  
ATOM   1229 HD23 LEU A  77     -10.502   1.804   4.054  1.00 88.22           H  
ATOM   1230  N   VAL A  78      -9.035   1.145  -0.676  1.00 88.22           N  
ATOM   1231  H   VAL A  78      -9.916   1.185  -1.168  1.00 88.22           H  
ATOM   1232  CA  VAL A  78      -8.022   2.152  -0.995  1.00 88.22           C  
ATOM   1233  HA  VAL A  78      -7.153   1.989  -0.357  1.00 88.22           H  
ATOM   1234  C   VAL A  78      -8.545   3.539  -0.674  1.00 88.22           C  
ATOM   1235  CB  VAL A  78      -7.502   2.065  -2.437  1.00 88.22           C  
ATOM   1236  HB  VAL A  78      -6.827   2.904  -2.605  1.00 88.22           H  
ATOM   1237  O   VAL A  78      -9.691   3.879  -0.966  1.00 88.22           O  
ATOM   1238  CG1 VAL A  78      -6.702   0.775  -2.628  1.00 88.22           C  
ATOM   1239 HG11 VAL A  78      -7.295  -0.084  -2.315  1.00 88.22           H  
ATOM   1240 HG12 VAL A  78      -6.434   0.646  -3.677  1.00 88.22           H  
ATOM   1241 HG13 VAL A  78      -5.793   0.828  -2.028  1.00 88.22           H  
ATOM   1242  CG2 VAL A  78      -8.603   2.137  -3.490  1.00 88.22           C  
ATOM   1243 HG21 VAL A  78      -8.168   2.094  -4.489  1.00 88.22           H  
ATOM   1244 HG22 VAL A  78      -9.279   1.292  -3.360  1.00 88.22           H  
ATOM   1245 HG23 VAL A  78      -9.159   3.070  -3.396  1.00 88.22           H  
ATOM   1246  N   LEU A  79      -7.675   4.343  -0.076  1.00 88.61           N  
ATOM   1247  H   LEU A  79      -6.777   3.955   0.176  1.00 88.61           H  
ATOM   1248  CA  LEU A  79      -7.908   5.743   0.231  1.00 88.61           C  
ATOM   1249  HA  LEU A  79      -8.918   6.027  -0.066  1.00 88.61           H  
ATOM   1250  C   LEU A  79      -6.930   6.580  -0.579  1.00 88.61           C  
ATOM   1251  CB  LEU A  79      -7.743   6.000   1.742  1.00 88.61           C  
ATOM   1252  HB2 LEU A  79      -6.686   5.903   1.989  1.00 88.61           H  
ATOM   1253  HB3 LEU A  79      -8.042   7.027   1.951  1.00 88.61           H  
ATOM   1254  O   LEU A  79      -5.711   6.442  -0.425  1.00 88.61           O  
ATOM   1255  CG  LEU A  79      -8.534   5.055   2.656  1.00 88.61           C  
ATOM   1256  HG  LEU A  79      -8.239   4.023   2.467  1.00 88.61           H  
ATOM   1257  CD1 LEU A  79      -8.279   5.350   4.134  1.00 88.61           C  
ATOM   1258 HD11 LEU A  79      -8.829   4.634   4.746  1.00 88.61           H  
ATOM   1259 HD12 LEU A  79      -7.214   5.255   4.348  1.00 88.61           H  
ATOM   1260 HD13 LEU A  79      -8.611   6.359   4.378  1.00 88.61           H  
ATOM   1261  CD2 LEU A  79     -10.018   5.205   2.392  1.00 88.61           C  
ATOM   1262 HD21 LEU A  79     -10.221   5.033   1.335  1.00 88.61           H  
ATOM   1263 HD22 LEU A  79     -10.368   6.196   2.679  1.00 88.61           H  
ATOM   1264 HD23 LEU A  79     -10.531   4.427   2.958  1.00 88.61           H  
ATOM   1265  N   LYS A  80      -7.468   7.484  -1.401  1.00 87.55           N  
ATOM   1266  H   LYS A  80      -8.472   7.489  -1.509  1.00 87.55           H  
ATOM   1267  CA  LYS A  80      -6.698   8.567  -2.016  1.00 87.55           C  
ATOM   1268  HA  LYS A  80      -5.962   8.126  -2.688  1.00 87.55           H  
ATOM   1269  C   LYS A  80      -5.970   9.352  -0.927  1.00 87.55           C  
ATOM   1270  CB  LYS A  80      -7.636   9.493  -2.813  1.00 87.55           C  
ATOM   1271  HB2 LYS A  80      -8.403   8.895  -3.303  1.00 87.55           H  
ATOM   1272  HB3 LYS A  80      -8.151  10.167  -2.128  1.00 87.55           H  
ATOM   1273  O   LYS A  80      -6.508   9.550   0.165  1.00 87.55           O  
ATOM   1274  CG  LYS A  80      -6.903  10.329  -3.878  1.00 87.55           C  
ATOM   1275  HG2 LYS A  80      -6.283  11.085  -3.396  1.00 87.55           H  
ATOM   1276  HG3 LYS A  80      -6.270   9.674  -4.478  1.00 87.55           H  
ATOM   1277  CD  LYS A  80      -7.904  11.002  -4.826  1.00 87.55           C  
ATOM   1278  HD2 LYS A  80      -8.409  10.219  -5.393  1.00 87.55           H  
ATOM   1279  HD3 LYS A  80      -8.650  11.543  -4.243  1.00 87.55           H  
ATOM   1280  CE  LYS A  80      -7.236  11.983  -5.802  1.00 87.55           C  
ATOM   1281  HE2 LYS A  80      -7.088  12.938  -5.298  1.00 87.55           H  
ATOM   1282  HE3 LYS A  80      -6.255  11.591  -6.072  1.00 87.55           H  
ATOM   1283  NZ  LYS A  80      -8.049  12.157  -7.046  1.00 87.55           N  
ATOM   1284  HZ1 LYS A  80      -7.989  11.343  -7.640  1.00 87.55           H  
ATOM   1285  HZ2 LYS A  80      -7.712  12.892  -7.651  1.00 87.55           H  
ATOM   1286  HZ3 LYS A  80      -9.040  12.273  -6.884  1.00 87.55           H  
ATOM   1287  N   LYS A  81      -4.772   9.838  -1.228  1.00 82.25           N  
ATOM   1288  H   LYS A  81      -4.407   9.663  -2.153  1.00 82.25           H  
ATOM   1289  CA  LYS A  81      -4.105  10.813  -0.358  1.00 82.25           C  
ATOM   1290  HA  LYS A  81      -4.126  10.432   0.663  1.00 82.25           H  
ATOM   1291  C   LYS A  81      -4.851  12.154  -0.343  1.00 82.25           C  
ATOM   1292  CB  LYS A  81      -2.638  10.962  -0.774  1.00 82.25           C  
ATOM   1293  HB2 LYS A  81      -2.126  11.579  -0.035  1.00 82.25           H  
ATOM   1294  HB3 LYS A  81      -2.171   9.977  -0.777  1.00 82.25           H  
ATOM   1295  O   LYS A  81      -5.703  12.416  -1.187  1.00 82.25           O  
ATOM   1296  CG  LYS A  81      -2.459  11.589  -2.161  1.00 82.25           C  
ATOM   1297  HG2 LYS A  81      -2.913  12.579  -2.187  1.00 82.25           H  
ATOM   1298  HG3 LYS A  81      -2.933  10.965  -2.920  1.00 82.25           H  
ATOM   1299  CD  LYS A  81      -0.967  11.706  -2.466  1.00 82.25           C  
ATOM   1300  HD2 LYS A  81      -0.545  10.708  -2.580  1.00 82.25           H  
ATOM   1301  HD3 LYS A  81      -0.457  12.218  -1.650  1.00 82.25           H  
ATOM   1302  CE  LYS A  81      -0.761  12.505  -3.749  1.00 82.25           C  
ATOM   1303  HE2 LYS A  81      -1.388  12.095  -4.540  1.00 82.25           H  
ATOM   1304  HE3 LYS A  81      -1.057  13.541  -3.584  1.00 82.25           H  
ATOM   1305  NZ  LYS A  81       0.651  12.437  -4.157  1.00 82.25           N  
ATOM   1306  HZ1 LYS A  81       0.942  11.478  -4.284  1.00 82.25           H  
ATOM   1307  HZ2 LYS A  81       1.270  12.896  -3.504  1.00 82.25           H  
ATOM   1308  HZ3 LYS A  81       0.783  12.909  -5.040  1.00 82.25           H  
ATOM   1309  N   GLU A  82      -4.487  13.007   0.607  1.00 76.43           N  
ATOM   1310  H   GLU A  82      -3.873  12.653   1.326  1.00 76.43           H  
ATOM   1311  CA  GLU A  82      -4.972  14.384   0.745  1.00 76.43           C  
ATOM   1312  HA  GLU A  82      -4.581  14.752   1.694  1.00 76.43           H  
ATOM   1313  C   GLU A  82      -6.497  14.499   0.890  1.00 76.43           C  
ATOM   1314  CB  GLU A  82      -4.381  15.298  -0.339  1.00 76.43           C  
ATOM   1315  HB2 GLU A  82      -4.696  16.319  -0.125  1.00 76.43           H  
ATOM   1316  HB3 GLU A  82      -4.760  15.014  -1.321  1.00 76.43           H  
ATOM   1317  O   GLU A  82      -7.159  15.335   0.274  1.00 76.43           O  
ATOM   1318  CG  GLU A  82      -2.848  15.258  -0.346  1.00 76.43           C  
ATOM   1319  HG2 GLU A  82      -2.499  14.346  -0.829  1.00 76.43           H  
ATOM   1320  HG3 GLU A  82      -2.488  15.246   0.683  1.00 76.43           H  
ATOM   1321  CD  GLU A  82      -2.277  16.479  -1.063  1.00 76.43           C  
ATOM   1322  OE1 GLU A  82      -1.570  17.259  -0.372  1.00 76.43           O  
ATOM   1323  OE2 GLU A  82      -2.566  16.648  -2.263  1.00 76.43           O  
ATOM   1324  N   GLN A  83      -7.070  13.664   1.756  1.00 77.78           N  
ATOM   1325  H   GLN A  83      -6.487  12.990   2.232  1.00 77.78           H  
ATOM   1326  CA  GLN A  83      -8.480  13.749   2.133  1.00 77.78           C  
ATOM   1327  HA  GLN A  83      -8.852  14.739   1.872  1.00 77.78           H  
ATOM   1328  C   GLN A  83      -8.673  13.598   3.638  1.00 77.78           C  
ATOM   1329  CB  GLN A  83      -9.310  12.727   1.345  1.00 77.78           C  
ATOM   1330  HB2 GLN A  83      -9.100  12.840   0.281  1.00 77.78           H  
ATOM   1331  HB3 GLN A  83     -10.368  12.935   1.507  1.00 77.78           H  
ATOM   1332  O   GLN A  83      -7.790  13.126   4.353  1.00 77.78           O  
ATOM   1333  CG  GLN A  83      -9.018  11.282   1.763  1.00 77.78           C  
ATOM   1334  HG2 GLN A  83      -7.967  11.069   1.569  1.00 77.78           H  
ATOM   1335  HG3 GLN A  83      -9.199  11.145   2.829  1.00 77.78           H  
ATOM   1336  CD  GLN A  83      -9.887  10.292   1.008  1.00 77.78           C  
ATOM   1337  NE2 GLN A  83      -9.283   9.315   0.387  1.00 77.78           N  
ATOM   1338 HE21 GLN A  83      -9.850   8.694  -0.174  1.00 77.78           H  
ATOM   1339 HE22 GLN A  83      -8.274   9.272   0.385  1.00 77.78           H  
ATOM   1340  OE1 GLN A  83     -11.102  10.400   0.945  1.00 77.78           O  
ATOM   1341  N   VAL A  84      -9.856  13.985   4.103  1.00 78.12           N  
ATOM   1342  H   VAL A  84     -10.556  14.291   3.444  1.00 78.12           H  
ATOM   1343  CA  VAL A  84     -10.308  13.771   5.474  1.00 78.12           C  
ATOM   1344  HA  VAL A  84      -9.502  13.327   6.058  1.00 78.12           H  
ATOM   1345  C   VAL A  84     -11.470  12.788   5.439  1.00 78.12           C  
ATOM   1346  CB  VAL A  84     -10.690  15.100   6.144  1.00 78.12           C  
ATOM   1347  HB  VAL A  84     -11.478  15.588   5.569  1.00 78.12           H  
ATOM   1348  O   VAL A  84     -12.403  12.968   4.657  1.00 78.12           O  
ATOM   1349  CG1 VAL A  84     -11.181  14.871   7.570  1.00 78.12           C  
ATOM   1350 HG11 VAL A  84     -10.412  14.343   8.133  1.00 78.12           H  
ATOM   1351 HG12 VAL A  84     -12.102  14.289   7.557  1.00 78.12           H  
ATOM   1352 HG13 VAL A  84     -11.396  15.826   8.048  1.00 78.12           H  
ATOM   1353  CG2 VAL A  84      -9.483  16.043   6.236  1.00 78.12           C  
ATOM   1354 HG21 VAL A  84      -9.104  16.271   5.239  1.00 78.12           H  
ATOM   1355 HG22 VAL A  84      -9.785  16.977   6.708  1.00 78.12           H  
ATOM   1356 HG23 VAL A  84      -8.697  15.578   6.832  1.00 78.12           H  
ATOM   1357  N   VAL A  85     -11.400  11.758   6.276  1.00 83.16           N  
ATOM   1358  H   VAL A  85     -10.581  11.669   6.861  1.00 83.16           H  
ATOM   1359  CA  VAL A  85     -12.414  10.706   6.381  1.00 83.16           C  
ATOM   1360  HA  VAL A  85     -13.301  11.024   5.832  1.00 83.16           H  
ATOM   1361  C   VAL A  85     -12.840  10.505   7.831  1.00 83.16           C  
ATOM   1362  CB  VAL A  85     -11.941   9.378   5.749  1.00 83.16           C  
ATOM   1363  HB  VAL A  85     -12.749   8.651   5.835  1.00 83.16           H  
ATOM   1364  O   VAL A  85     -12.074  10.748   8.763  1.00 83.16           O  
ATOM   1365  CG1 VAL A  85     -11.624   9.548   4.261  1.00 83.16           C  
ATOM   1366 HG11 VAL A  85     -12.469  10.020   3.759  1.00 83.16           H  
ATOM   1367 HG12 VAL A  85     -11.444   8.575   3.805  1.00 83.16           H  
ATOM   1368 HG13 VAL A  85     -10.741  10.174   4.135  1.00 83.16           H  
ATOM   1369  CG2 VAL A  85     -10.698   8.792   6.432  1.00 83.16           C  
ATOM   1370 HG21 VAL A  85     -10.355   7.905   5.899  1.00 83.16           H  
ATOM   1371 HG22 VAL A  85     -10.945   8.509   7.455  1.00 83.16           H  
ATOM   1372 HG23 VAL A  85      -9.887   9.520   6.437  1.00 83.16           H  
ATOM   1373  N   ASN A  86     -14.057  10.024   8.035  1.00 79.13           N  
ATOM   1374  H   ASN A  86     -14.635   9.851   7.225  1.00 79.13           H  
ATOM   1375  CA  ASN A  86     -14.494   9.452   9.297  1.00 79.13           C  
ATOM   1376  HA  ASN A  86     -13.772   9.706  10.073  1.00 79.13           H  
ATOM   1377  C   ASN A  86     -14.527   7.934   9.142  1.00 79.13           C  
ATOM   1378  CB  ASN A  86     -15.852  10.025   9.715  1.00 79.13           C  
ATOM   1379  HB2 ASN A  86     -16.084   9.701  10.729  1.00 79.13           H  
ATOM   1380  HB3 ASN A  86     -16.623   9.630   9.053  1.00 79.13           H  
ATOM   1381  O   ASN A  86     -14.996   7.424   8.130  1.00 79.13           O  
ATOM   1382  CG  ASN A  86     -15.886  11.538   9.673  1.00 79.13           C  
ATOM   1383  ND2 ASN A  86     -16.769  12.112   8.892  1.00 79.13           N  
ATOM   1384 HD21 ASN A  86     -17.344  11.545   8.286  1.00 79.13           H  
ATOM   1385 HD22 ASN A  86     -16.733  13.117   8.800  1.00 79.13           H  
ATOM   1386  OD1 ASN A  86     -15.124  12.216  10.344  1.00 79.13           O  
ATOM   1387  N   VAL A  87     -14.022   7.217  10.135  1.00 82.11           N  
ATOM   1388  H   VAL A  87     -13.735   7.709  10.969  1.00 82.11           H  
ATOM   1389  CA  VAL A  87     -13.890   5.762  10.133  1.00 82.11           C  
ATOM   1390  HA  VAL A  87     -14.362   5.334   9.249  1.00 82.11           H  
ATOM   1391  C   VAL A  87     -14.596   5.218  11.358  1.00 82.11           C  
ATOM   1392  CB  VAL A  87     -12.402   5.365  10.136  1.00 82.11           C  
ATOM   1393  HB  VAL A  87     -11.869   5.958  10.880  1.00 82.11           H  
ATOM   1394  O   VAL A  87     -14.246   5.582  12.469  1.00 82.11           O  
ATOM   1395  CG1 VAL A  87     -12.220   3.891  10.492  1.00 82.11           C  
ATOM   1396 HG11 VAL A  87     -12.249   3.772  11.575  1.00 82.11           H  
ATOM   1397 HG12 VAL A  87     -13.050   3.326  10.068  1.00 82.11           H  
ATOM   1398 HG13 VAL A  87     -11.266   3.509  10.127  1.00 82.11           H  
ATOM   1399  CG2 VAL A  87     -11.758   5.634   8.774  1.00 82.11           C  
ATOM   1400 HG21 VAL A  87     -12.194   4.969   8.028  1.00 82.11           H  
ATOM   1401 HG22 VAL A  87     -11.925   6.670   8.477  1.00 82.11           H  
ATOM   1402 HG23 VAL A  87     -10.685   5.452   8.829  1.00 82.11           H  
ATOM   1403  N   THR A  88     -15.535   4.311  11.177  1.00 80.27           N  
ATOM   1404  H   THR A  88     -15.787   4.068  10.229  1.00 80.27           H  
ATOM   1405  CA  THR A  88     -16.196   3.569  12.242  1.00 80.27           C  
ATOM   1406  HA  THR A  88     -15.855   3.910  13.220  1.00 80.27           H  
ATOM   1407  C   THR A  88     -15.835   2.103  12.089  1.00 80.27           C  
ATOM   1408  CB  THR A  88     -17.700   3.799  12.168  1.00 80.27           C  
ATOM   1409  HB  THR A  88     -18.034   3.588  11.152  1.00 80.27           H  
ATOM   1410  O   THR A  88     -16.111   1.493  11.063  1.00 80.27           O  
ATOM   1411  CG2 THR A  88     -18.493   2.936  13.130  1.00 80.27           C  
ATOM   1412 HG21 THR A  88     -19.546   3.100  12.899  1.00 80.27           H  
ATOM   1413 HG22 THR A  88     -18.251   3.201  14.160  1.00 80.27           H  
ATOM   1414 HG23 THR A  88     -18.287   1.878  12.966  1.00 80.27           H  
ATOM   1415  OG1 THR A  88     -18.002   5.142  12.478  1.00 80.27           O  
ATOM   1416  HG1 THR A  88     -17.921   5.259  13.428  1.00 80.27           H  
ATOM   1417  N   LEU A  89     -15.203   1.551  13.114  1.00 77.28           N  
ATOM   1418  H   LEU A  89     -15.042   2.118  13.934  1.00 77.28           H  
ATOM   1419  CA  LEU A  89     -14.851   0.147  13.220  1.00 77.28           C  
ATOM   1420  HA  LEU A  89     -14.938  -0.348  12.253  1.00 77.28           H  
ATOM   1421  C   LEU A  89     -15.809  -0.532  14.196  1.00 77.28           C  
ATOM   1422  CB  LEU A  89     -13.406   0.048  13.721  1.00 77.28           C  
ATOM   1423  HB2 LEU A  89     -13.229  -0.993  13.992  1.00 77.28           H  
ATOM   1424  HB3 LEU A  89     -13.311   0.653  14.623  1.00 77.28           H  
ATOM   1425  O   LEU A  89     -16.042  -0.012  15.288  1.00 77.28           O  
ATOM   1426  CG  LEU A  89     -12.324   0.449  12.712  1.00 77.28           C  
ATOM   1427  HG  LEU A  89     -12.585   1.389  12.227  1.00 77.28           H  
ATOM   1428  CD1 LEU A  89     -10.983   0.617  13.427  1.00 77.28           C  
ATOM   1429 HD11 LEU A  89     -10.676  -0.332  13.867  1.00 77.28           H  
ATOM   1430 HD12 LEU A  89     -11.092   1.359  14.218  1.00 77.28           H  
ATOM   1431 HD13 LEU A  89     -10.227   0.953  12.718  1.00 77.28           H  
ATOM   1432  CD2 LEU A  89     -12.121  -0.643  11.664  1.00 77.28           C  
ATOM   1433 HD21 LEU A  89     -13.038  -0.795  11.096  1.00 77.28           H  
ATOM   1434 HD22 LEU A  89     -11.867  -1.586  12.146  1.00 77.28           H  
ATOM   1435 HD23 LEU A  89     -11.306  -0.369  10.993  1.00 77.28           H  
ATOM   1436  N   GLU A  90     -16.323  -1.695  13.822  1.00 75.36           N  
ATOM   1437  H   GLU A  90     -16.105  -2.055  12.904  1.00 75.36           H  
ATOM   1438  CA  GLU A  90     -17.202  -2.510  14.654  1.00 75.36           C  
ATOM   1439  HA  GLU A  90     -17.206  -2.125  15.674  1.00 75.36           H  
ATOM   1440  C   GLU A  90     -16.680  -3.947  14.696  1.00 75.36           C  
ATOM   1441  CB  GLU A  90     -18.639  -2.425  14.124  1.00 75.36           C  
ATOM   1442  HB2 GLU A  90     -18.931  -1.376  14.069  1.00 75.36           H  
ATOM   1443  HB3 GLU A  90     -18.658  -2.841  13.117  1.00 75.36           H  
ATOM   1444  O   GLU A  90     -16.363  -4.557  13.673  1.00 75.36           O  
ATOM   1445  CG  GLU A  90     -19.651  -3.171  15.008  1.00 75.36           C  
ATOM   1446  HG2 GLU A  90     -19.711  -2.664  15.971  1.00 75.36           H  
ATOM   1447  HG3 GLU A  90     -19.294  -4.185  15.184  1.00 75.36           H  
ATOM   1448  CD  GLU A  90     -21.054  -3.262  14.384  1.00 75.36           C  
ATOM   1449  OE1 GLU A  90     -21.901  -3.962  14.986  1.00 75.36           O  
ATOM   1450  OE2 GLU A  90     -21.283  -2.665  13.308  1.00 75.36           O  
ATOM   1451  N   GLU A  91     -16.567  -4.491  15.902  1.00 70.87           N  
ATOM   1452  H   GLU A  91     -16.862  -3.959  16.708  1.00 70.87           H  
ATOM   1453  CA  GLU A  91     -16.149  -5.875  16.090  1.00 70.87           C  
ATOM   1454  HA  GLU A  91     -15.311  -6.085  15.424  1.00 70.87           H  
ATOM   1455  C   GLU A  91     -17.279  -6.850  15.755  1.00 70.87           C  
ATOM   1456  CB  GLU A  91     -15.691  -6.091  17.530  1.00 70.87           C  
ATOM   1457  HB2 GLU A  91     -15.399  -7.136  17.636  1.00 70.87           H  
ATOM   1458  HB3 GLU A  91     -16.517  -5.884  18.211  1.00 70.87           H  
ATOM   1459  O   GLU A  91     -18.402  -6.697  16.232  1.00 70.87           O  
ATOM   1460  CG  GLU A  91     -14.497  -5.197  17.887  1.00 70.87           C  
ATOM   1461  HG2 GLU A  91     -13.736  -5.361  17.125  1.00 70.87           H  
ATOM   1462  HG3 GLU A  91     -14.791  -4.147  17.887  1.00 70.87           H  
ATOM   1463  CD  GLU A  91     -13.884  -5.555  19.233  1.00 70.87           C  
ATOM   1464  OE1 GLU A  91     -12.658  -5.360  19.366  1.00 70.87           O  
ATOM   1465  OE2 GLU A  91     -14.514  -6.336  19.985  1.00 70.87           O  
ATOM   1466  N   VAL A  92     -16.960  -7.914  15.018  1.00 67.97           N  
ATOM   1467  H   VAL A  92     -16.010  -8.024  14.695  1.00 67.97           H  
ATOM   1468  CA  VAL A  92     -17.905  -8.996  14.712  1.00 67.97           C  
ATOM   1469  HA  VAL A  92     -18.907  -8.707  15.029  1.00 67.97           H  
ATOM   1470  C   VAL A  92     -17.492 -10.231  15.501  1.00 67.97           C  
ATOM   1471  CB  VAL A  92     -17.970  -9.268  13.200  1.00 67.97           C  
ATOM   1472  HB  VAL A  92     -16.977  -9.535  12.838  1.00 67.97           H  
ATOM   1473  O   VAL A  92     -16.335 -10.639  15.453  1.00 67.97           O  
ATOM   1474  CG1 VAL A  92     -18.944 -10.411  12.883  1.00 67.97           C  
ATOM   1475 HG11 VAL A  92     -18.989 -10.553  11.803  1.00 67.97           H  
ATOM   1476 HG12 VAL A  92     -18.585 -11.344  13.318  1.00 67.97           H  
ATOM   1477 HG13 VAL A  92     -19.941 -10.183  13.260  1.00 67.97           H  
ATOM   1478  CG2 VAL A  92     -18.457  -8.027  12.444  1.00 67.97           C  
ATOM   1479 HG21 VAL A  92     -19.455  -7.744  12.779  1.00 67.97           H  
ATOM   1480 HG22 VAL A  92     -17.779  -7.189  12.606  1.00 67.97           H  
ATOM   1481 HG23 VAL A  92     -18.473  -8.251  11.377  1.00 67.97           H  
ATOM   1482  N   ASN A  93     -18.419 -10.818  16.264  1.00 61.96           N  
ATOM   1483  H   ASN A  93     -19.364 -10.463  16.222  1.00 61.96           H  
ATOM   1484  CA  ASN A  93     -18.167 -11.991  17.117  1.00 61.96           C  
ATOM   1485  HA  ASN A  93     -19.033 -12.112  17.768  1.00 61.96           H  
ATOM   1486  C   ASN A  93     -16.967 -11.832  18.066  1.00 61.96           C  
ATOM   1487  CB  ASN A  93     -18.075 -13.254  16.241  1.00 61.96           C  
ATOM   1488  HB2 ASN A  93     -17.865 -14.122  16.865  1.00 61.96           H  
ATOM   1489  HB3 ASN A  93     -17.259 -13.146  15.526  1.00 61.96           H  
ATOM   1490  O   ASN A  93     -16.255 -12.794  18.342  1.00 61.96           O  
ATOM   1491  CG  ASN A  93     -19.367 -13.536  15.507  1.00 61.96           C  
ATOM   1492  ND2 ASN A  93     -19.297 -14.127  14.340  1.00 61.96           N  
ATOM   1493 HD21 ASN A  93     -20.173 -14.268  13.857  1.00 61.96           H  
ATOM   1494 HD22 ASN A  93     -18.403 -14.316  13.909  1.00 61.96           H  
ATOM   1495  OD1 ASN A  93     -20.450 -13.226  15.971  1.00 61.96           O  
ATOM   1496  N   GLY A  94     -16.702 -10.610  18.535  1.00 59.47           N  
ATOM   1497  H   GLY A  94     -17.305  -9.843  18.274  1.00 59.47           H  
ATOM   1498  CA  GLY A  94     -15.529 -10.350  19.364  1.00 59.47           C  
ATOM   1499  HA2 GLY A  94     -15.538  -9.309  19.686  1.00 59.47           H  
ATOM   1500  HA3 GLY A  94     -15.562 -10.990  20.246  1.00 59.47           H  
ATOM   1501  C   GLY A  94     -14.212 -10.613  18.628  1.00 59.47           C  
ATOM   1502  O   GLY A  94     -13.209 -10.928  19.270  1.00 59.47           O  
ATOM   1503  N   HIS A  95     -14.174 -10.434  17.301  1.00 65.62           N  
ATOM   1504  H   HIS A  95     -15.041 -10.295  16.802  1.00 65.62           H  
ATOM   1505  CA  HIS A  95     -12.946 -10.396  16.511  1.00 65.62           C  
ATOM   1506  HA  HIS A  95     -12.102 -10.309  17.195  1.00 65.62           H  
ATOM   1507  C   HIS A  95     -12.886  -9.171  15.584  1.00 65.62           C  
ATOM   1508  CB  HIS A  95     -12.764 -11.720  15.768  1.00 65.62           C  
ATOM   1509  HB2 HIS A  95     -13.657 -11.932  15.179  1.00 65.62           H  
ATOM   1510  HB3 HIS A  95     -11.919 -11.642  15.084  1.00 65.62           H  
ATOM   1511  O   HIS A  95     -13.871  -8.755  14.983  1.00 65.62           O  
ATOM   1512  CG  HIS A  95     -12.501 -12.859  16.722  1.00 65.62           C  
ATOM   1513  CD2 HIS A  95     -13.395 -13.817  17.122  1.00 65.62           C  
ATOM   1514  HD2 HIS A  95     -14.421 -13.906  16.795  1.00 65.62           H  
ATOM   1515  ND1 HIS A  95     -11.336 -13.078  17.423  1.00 65.62           N  
ATOM   1516  HD1 HIS A  95     -10.484 -12.539  17.351  1.00 65.62           H  
ATOM   1517  CE1 HIS A  95     -11.525 -14.138  18.224  1.00 65.62           C  
ATOM   1518  HE1 HIS A  95     -10.791 -14.551  18.900  1.00 65.62           H  
ATOM   1519  NE2 HIS A  95     -12.754 -14.639  18.056  1.00 65.62           N  
ATOM   1520  N   MET A  96     -11.693  -8.582  15.471  1.00 68.93           N  
ATOM   1521  H   MET A  96     -10.902  -8.988  15.951  1.00 68.93           H  
ATOM   1522  CA  MET A  96     -11.379  -7.549  14.485  1.00 68.93           C  
ATOM   1523  HA  MET A  96     -12.011  -7.690  13.607  1.00 68.93           H  
ATOM   1524  C   MET A  96      -9.918  -7.704  14.067  1.00 68.93           C  
ATOM   1525  CB  MET A  96     -11.681  -6.156  15.050  1.00 68.93           C  
ATOM   1526  HB2 MET A  96     -12.733  -6.143  15.337  1.00 68.93           H  
ATOM   1527  HB3 MET A  96     -11.076  -5.966  15.936  1.00 68.93           H  
ATOM   1528  O   MET A  96      -9.010  -7.558  14.888  1.00 68.93           O  
ATOM   1529  CG  MET A  96     -11.446  -5.046  14.017  1.00 68.93           C  
ATOM   1530  HG2 MET A  96     -11.160  -5.493  13.065  1.00 68.93           H  
ATOM   1531  HG3 MET A  96     -10.624  -4.420  14.364  1.00 68.93           H  
ATOM   1532  SD  MET A  96     -12.887  -3.999  13.698  1.00 68.93           S  
ATOM   1533  CE  MET A  96     -13.084  -3.200  15.306  1.00 68.93           C  
ATOM   1534  HE1 MET A  96     -12.766  -3.862  16.111  1.00 68.93           H  
ATOM   1535  HE2 MET A  96     -12.454  -2.310  15.333  1.00 68.93           H  
ATOM   1536  HE3 MET A  96     -14.124  -2.908  15.450  1.00 68.93           H  
ATOM   1537  N   ASP A  97      -9.688  -8.022  12.798  1.00 72.27           N  
ATOM   1538  H   ASP A  97     -10.481  -8.128  12.181  1.00 72.27           H  
ATOM   1539  CA  ASP A  97      -8.356  -8.177  12.226  1.00 72.27           C  
ATOM   1540  HA  ASP A  97      -7.636  -7.727  12.909  1.00 72.27           H  
ATOM   1541  C   ASP A  97      -8.271  -7.424  10.906  1.00 72.27           C  
ATOM   1542  CB  ASP A  97      -7.954  -9.656  12.067  1.00 72.27           C  
ATOM   1543  HB2 ASP A  97      -8.098 -10.165  13.020  1.00 72.27           H  
ATOM   1544  HB3 ASP A  97      -8.591 -10.138  11.325  1.00 72.27           H  
ATOM   1545  O   ASP A  97      -8.808  -7.844   9.884  1.00 72.27           O  
ATOM   1546  CG  ASP A  97      -6.472  -9.800  11.665  1.00 72.27           C  
ATOM   1547  OD1 ASP A  97      -5.630  -8.960  12.083  1.00 72.27           O  
ATOM   1548  OD2 ASP A  97      -6.081 -10.775  10.975  1.00 72.27           O  
ATOM   1549  N   PHE A  98      -7.545  -6.314  10.933  1.00 76.69           N  
ATOM   1550  H   PHE A  98      -7.199  -5.980  11.821  1.00 76.69           H  
ATOM   1551  CA  PHE A  98      -7.217  -5.535   9.752  1.00 76.69           C  
ATOM   1552  HA  PHE A  98      -7.386  -6.163   8.877  1.00 76.69           H  
ATOM   1553  C   PHE A  98      -5.745  -5.135   9.746  1.00 76.69           C  
ATOM   1554  CB  PHE A  98      -8.139  -4.313   9.646  1.00 76.69           C  
ATOM   1555  HB2 PHE A  98      -9.170  -4.662   9.594  1.00 76.69           H  
ATOM   1556  HB3 PHE A  98      -7.930  -3.794   8.710  1.00 76.69           H  
ATOM   1557  O   PHE A  98      -5.094  -5.048  10.794  1.00 76.69           O  
ATOM   1558  CG  PHE A  98      -8.012  -3.331  10.796  1.00 76.69           C  
ATOM   1559  CD1 PHE A  98      -8.756  -3.539  11.972  1.00 76.69           C  
ATOM   1560  HD1 PHE A  98      -9.426  -4.384  12.038  1.00 76.69           H  
ATOM   1561  CD2 PHE A  98      -7.176  -2.201  10.695  1.00 76.69           C  
ATOM   1562  HD2 PHE A  98      -6.624  -2.015   9.785  1.00 76.69           H  
ATOM   1563  CE1 PHE A  98      -8.663  -2.635  13.045  1.00 76.69           C  
ATOM   1564  HE1 PHE A  98      -9.260  -2.780  13.933  1.00 76.69           H  
ATOM   1565  CE2 PHE A  98      -7.108  -1.288  11.767  1.00 76.69           C  
ATOM   1566  HE2 PHE A  98      -6.538  -0.373  11.699  1.00 76.69           H  
ATOM   1567  CZ  PHE A  98      -7.841  -1.506  12.938  1.00 76.69           C  
ATOM   1568  HZ  PHE A  98      -7.809  -0.784  13.741  1.00 76.69           H  
ATOM   1569  N   ASP A  99      -5.230  -4.871   8.556  1.00 75.75           N  
ATOM   1570  H   ASP A  99      -5.839  -4.974   7.756  1.00 75.75           H  
ATOM   1571  CA  ASP A  99      -3.891  -4.368   8.304  1.00 75.75           C  
ATOM   1572  HA  ASP A  99      -3.426  -4.092   9.250  1.00 75.75           H  
ATOM   1573  C   ASP A  99      -3.962  -3.100   7.450  1.00 75.75           C  
ATOM   1574  CB  ASP A  99      -3.043  -5.472   7.650  1.00 75.75           C  
ATOM   1575  HB2 ASP A  99      -2.137  -5.018   7.248  1.00 75.75           H  
ATOM   1576  HB3 ASP A  99      -3.592  -5.937   6.830  1.00 75.75           H  
ATOM   1577  O   ASP A  99      -4.770  -3.005   6.533  1.00 75.75           O  
ATOM   1578  CG  ASP A  99      -2.620  -6.521   8.677  1.00 75.75           C  
ATOM   1579  OD1 ASP A  99      -1.981  -6.095   9.665  1.00 75.75           O  
ATOM   1580  OD2 ASP A  99      -2.881  -7.734   8.487  1.00 75.75           O  
ATOM   1581  N   ILE A 100      -3.102  -2.124   7.748  1.00 80.62           N  
ATOM   1582  H   ILE A 100      -2.463  -2.255   8.519  1.00 80.62           H  
ATOM   1583  CA  ILE A 100      -2.977  -0.877   6.981  1.00 80.62           C  
ATOM   1584  HA  ILE A 100      -3.725  -0.864   6.188  1.00 80.62           H  
ATOM   1585  C   ILE A 100      -1.599  -0.817   6.347  1.00 80.62           C  
ATOM   1586  CB  ILE A 100      -3.176   0.388   7.840  1.00 80.62           C  
ATOM   1587  HB  ILE A 100      -2.280   0.542   8.440  1.00 80.62           H  
ATOM   1588  O   ILE A 100      -0.601  -1.098   7.013  1.00 80.62           O  
ATOM   1589  CG1 ILE A 100      -4.391   0.296   8.773  1.00 80.62           C  
ATOM   1590 HG12 ILE A 100      -5.087  -0.478   8.449  1.00 80.62           H  
ATOM   1591 HG13 ILE A 100      -4.910   1.254   8.796  1.00 80.62           H  
ATOM   1592  CG2 ILE A 100      -3.314   1.628   6.948  1.00 80.62           C  
ATOM   1593 HG21 ILE A 100      -3.516   2.516   7.548  1.00 80.62           H  
ATOM   1594 HG22 ILE A 100      -4.130   1.486   6.240  1.00 80.62           H  
ATOM   1595 HG23 ILE A 100      -2.392   1.810   6.395  1.00 80.62           H  
ATOM   1596  CD1 ILE A 100      -3.892   0.004  10.181  1.00 80.62           C  
ATOM   1597 HD11 ILE A 100      -3.364   0.871  10.579  1.00 80.62           H  
ATOM   1598 HD12 ILE A 100      -3.209  -0.846  10.171  1.00 80.62           H  
ATOM   1599 HD13 ILE A 100      -4.718  -0.262  10.839  1.00 80.62           H  
ATOM   1600  N   LEU A 101      -1.549  -0.426   5.084  1.00 83.07           N  
ATOM   1601  H   LEU A 101      -2.419  -0.256   4.600  1.00 83.07           H  
ATOM   1602  CA  LEU A 101      -0.329  -0.168   4.347  1.00 83.07           C  
ATOM   1603  HA  LEU A 101       0.520  -0.183   5.030  1.00 83.07           H  
ATOM   1604  C   LEU A 101      -0.427   1.221   3.728  1.00 83.07           C  
ATOM   1605  CB  LEU A 101      -0.143  -1.274   3.300  1.00 83.07           C  
ATOM   1606  HB2 LEU A 101      -1.002  -1.272   2.629  1.00 83.07           H  
ATOM   1607  HB3 LEU A 101      -0.110  -2.234   3.814  1.00 83.07           H  
ATOM   1608  O   LEU A 101      -1.179   1.447   2.784  1.00 83.07           O  
ATOM   1609  CG  LEU A 101       1.144  -1.152   2.478  1.00 83.07           C  
ATOM   1610  HG  LEU A 101       1.243  -0.147   2.067  1.00 83.07           H  
ATOM   1611  CD1 LEU A 101       2.360  -1.471   3.349  1.00 83.07           C  
ATOM   1612 HD11 LEU A 101       2.471  -0.725   4.136  1.00 83.07           H  
ATOM   1613 HD12 LEU A 101       3.263  -1.457   2.739  1.00 83.07           H  
ATOM   1614 HD13 LEU A 101       2.255  -2.463   3.789  1.00 83.07           H  
ATOM   1615  CD2 LEU A 101       1.096  -2.152   1.324  1.00 83.07           C  
ATOM   1616 HD21 LEU A 101       0.997  -3.167   1.708  1.00 83.07           H  
ATOM   1617 HD22 LEU A 101       2.008  -2.073   0.731  1.00 83.07           H  
ATOM   1618 HD23 LEU A 101       0.245  -1.926   0.681  1.00 83.07           H  
ATOM   1619  N   GLU A 102       0.353   2.149   4.262  1.00 82.71           N  
ATOM   1620  H   GLU A 102       0.953   1.909   5.039  1.00 82.71           H  
ATOM   1621  CA  GLU A 102       0.587   3.428   3.607  1.00 82.71           C  
ATOM   1622  HA  GLU A 102      -0.327   3.786   3.133  1.00 82.71           H  
ATOM   1623  C   GLU A 102       1.651   3.267   2.535  1.00 82.71           C  
ATOM   1624  CB  GLU A 102       1.043   4.466   4.618  1.00 82.71           C  
ATOM   1625  HB2 GLU A 102       1.778   4.034   5.297  1.00 82.71           H  
ATOM   1626  HB3 GLU A 102       1.508   5.286   4.071  1.00 82.71           H  
ATOM   1627  O   GLU A 102       2.762   2.810   2.808  1.00 82.71           O  
ATOM   1628  CG  GLU A 102      -0.152   4.998   5.401  1.00 82.71           C  
ATOM   1629  HG2 GLU A 102      -0.620   4.181   5.952  1.00 82.71           H  
ATOM   1630  HG3 GLU A 102      -0.885   5.391   4.696  1.00 82.71           H  
ATOM   1631  CD  GLU A 102       0.267   6.119   6.344  1.00 82.71           C  
ATOM   1632  OE1 GLU A 102      -0.537   6.440   7.240  1.00 82.71           O  
ATOM   1633  OE2 GLU A 102       1.371   6.682   6.170  1.00 82.71           O  
ATOM   1634  N   ILE A 103       1.307   3.651   1.313  1.00 85.43           N  
ATOM   1635  H   ILE A 103       0.389   4.045   1.167  1.00 85.43           H  
ATOM   1636  CA  ILE A 103       2.173   3.527   0.152  1.00 85.43           C  
ATOM   1637  HA  ILE A 103       2.994   2.853   0.397  1.00 85.43           H  
ATOM   1638  C   ILE A 103       2.711   4.924  -0.169  1.00 85.43           C  
ATOM   1639  CB  ILE A 103       1.428   2.870  -1.026  1.00 85.43           C  
ATOM   1640  HB  ILE A 103       0.605   3.520  -1.326  1.00 85.43           H  
ATOM   1641  O   ILE A 103       1.939   5.814  -0.539  1.00 85.43           O  
ATOM   1642  CG1 ILE A 103       0.873   1.483  -0.610  1.00 85.43           C  
ATOM   1643 HG12 ILE A 103       0.380   1.539   0.361  1.00 85.43           H  
ATOM   1644 HG13 ILE A 103       1.710   0.794  -0.501  1.00 85.43           H  
ATOM   1645  CG2 ILE A 103       2.413   2.725  -2.205  1.00 85.43           C  
ATOM   1646 HG21 ILE A 103       1.926   2.239  -3.051  1.00 85.43           H  
ATOM   1647 HG22 ILE A 103       2.746   3.706  -2.542  1.00 85.43           H  
ATOM   1648 HG23 ILE A 103       3.277   2.132  -1.906  1.00 85.43           H  
ATOM   1649  CD1 ILE A 103      -0.154   0.864  -1.564  1.00 85.43           C  
ATOM   1650 HD11 ILE A 103       0.087   1.069  -2.607  1.00 85.43           H  
ATOM   1651 HD12 ILE A 103      -0.187  -0.214  -1.406  1.00 85.43           H  
ATOM   1652 HD13 ILE A 103      -1.142   1.260  -1.332  1.00 85.43           H  
ATOM   1653  N   PRO A 104       4.031   5.150  -0.041  1.00 80.39           N  
ATOM   1654  CA  PRO A 104       4.630   6.429  -0.393  1.00 80.39           C  
ATOM   1655  HA  PRO A 104       4.205   7.202   0.247  1.00 80.39           H  
ATOM   1656  C   PRO A 104       4.381   6.776  -1.864  1.00 80.39           C  
ATOM   1657  CB  PRO A 104       6.127   6.279  -0.095  1.00 80.39           C  
ATOM   1658  HB2 PRO A 104       6.661   5.961  -0.991  1.00 80.39           H  
ATOM   1659  HB3 PRO A 104       6.554   7.206   0.289  1.00 80.39           H  
ATOM   1660  O   PRO A 104       4.525   5.912  -2.732  1.00 80.39           O  
ATOM   1661  CG  PRO A 104       6.184   5.160   0.945  1.00 80.39           C  
ATOM   1662  HG2 PRO A 104       7.135   4.628   0.922  1.00 80.39           H  
ATOM   1663  HG3 PRO A 104       5.997   5.571   1.937  1.00 80.39           H  
ATOM   1664  CD  PRO A 104       5.024   4.258   0.543  1.00 80.39           C  
ATOM   1665  HD2 PRO A 104       5.349   3.533  -0.203  1.00 80.39           H  
ATOM   1666  HD3 PRO A 104       4.644   3.747   1.427  1.00 80.39           H  
ATOM   1667  N   THR A 105       4.113   8.050  -2.161  1.00 83.26           N  
ATOM   1668  H   THR A 105       3.903   8.690  -1.408  1.00 83.26           H  
ATOM   1669  CA  THR A 105       3.853   8.554  -3.523  1.00 83.26           C  
ATOM   1670  HA  THR A 105       2.889   8.173  -3.860  1.00 83.26           H  
ATOM   1671  C   THR A 105       4.912   8.087  -4.530  1.00 83.26           C  
ATOM   1672  CB  THR A 105       3.766  10.094  -3.493  1.00 83.26           C  
ATOM   1673  HB  THR A 105       4.720  10.504  -3.162  1.00 83.26           H  
ATOM   1674  O   THR A 105       4.579   7.623  -5.615  1.00 83.26           O  
ATOM   1675  CG2 THR A 105       3.417  10.677  -4.857  1.00 83.26           C  
ATOM   1676 HG21 THR A 105       4.222  10.490  -5.568  1.00 83.26           H  
ATOM   1677 HG22 THR A 105       3.271  11.754  -4.771  1.00 83.26           H  
ATOM   1678 HG23 THR A 105       2.509  10.213  -5.244  1.00 83.26           H  
ATOM   1679  OG1 THR A 105       2.763  10.467  -2.567  1.00 83.26           O  
ATOM   1680  HG1 THR A 105       2.823  11.395  -2.329  1.00 83.26           H  
ATOM   1681  N   GLN A 106       6.195   8.091  -4.146  1.00 77.99           N  
ATOM   1682  H   GLN A 106       6.418   8.474  -3.239  1.00 77.99           H  
ATOM   1683  CA  GLN A 106       7.291   7.624  -5.004  1.00 77.99           C  
ATOM   1684  HA  GLN A 106       7.246   8.175  -5.944  1.00 77.99           H  
ATOM   1685  C   GLN A 106       7.207   6.123  -5.342  1.00 77.99           C  
ATOM   1686  CB  GLN A 106       8.616   7.953  -4.301  1.00 77.99           C  
ATOM   1687  HB2 GLN A 106       8.741   7.294  -3.442  1.00 77.99           H  
ATOM   1688  HB3 GLN A 106       8.577   8.982  -3.943  1.00 77.99           H  
ATOM   1689  O   GLN A 106       7.535   5.718  -6.456  1.00 77.99           O  
ATOM   1690  CG  GLN A 106       9.831   7.823  -5.233  1.00 77.99           C  
ATOM   1691  HG2 GLN A 106       9.906   6.802  -5.607  1.00 77.99           H  
ATOM   1692  HG3 GLN A 106       9.701   8.491  -6.084  1.00 77.99           H  
ATOM   1693  CD  GLN A 106      11.143   8.171  -4.535  1.00 77.99           C  
ATOM   1694  NE2 GLN A 106      12.231   8.272  -5.263  1.00 77.99           N  
ATOM   1695 HE21 GLN A 106      13.076   8.518  -4.766  1.00 77.99           H  
ATOM   1696 HE22 GLN A 106      12.204   8.147  -6.264  1.00 77.99           H  
ATOM   1697  OE1 GLN A 106      11.220   8.340  -3.330  1.00 77.99           O  
ATOM   1698  N   ARG A 107       6.752   5.285  -4.399  1.00 83.43           N  
ATOM   1699  H   ARG A 107       6.346   5.692  -3.569  1.00 83.43           H  
ATOM   1700  CA  ARG A 107       6.557   3.842  -4.626  1.00 83.43           C  
ATOM   1701  HA  ARG A 107       7.405   3.446  -5.185  1.00 83.43           H  
ATOM   1702  C   ARG A 107       5.339   3.587  -5.513  1.00 83.43           C  
ATOM   1703  CB  ARG A 107       6.422   3.091  -3.289  1.00 83.43           C  
ATOM   1704  HB2 ARG A 107       5.578   3.499  -2.733  1.00 83.43           H  
ATOM   1705  HB3 ARG A 107       6.197   2.045  -3.497  1.00 83.43           H  
ATOM   1706  O   ARG A 107       5.397   2.704  -6.363  1.00 83.43           O  
ATOM   1707  CG  ARG A 107       7.670   3.145  -2.390  1.00 83.43           C  
ATOM   1708  HG2 ARG A 107       7.418   2.674  -1.440  1.00 83.43           H  
ATOM   1709  HG3 ARG A 107       7.937   4.183  -2.190  1.00 83.43           H  
ATOM   1710  CD  ARG A 107       8.878   2.416  -2.999  1.00 83.43           C  
ATOM   1711  HD2 ARG A 107       8.569   1.416  -3.304  1.00 83.43           H  
ATOM   1712  HD3 ARG A 107       9.212   2.961  -3.882  1.00 83.43           H  
ATOM   1713  NE  ARG A 107       9.990   2.313  -2.032  1.00 83.43           N  
ATOM   1714  HE  ARG A 107       9.828   2.686  -1.107  1.00 83.43           H  
ATOM   1715  NH1 ARG A 107      11.560   1.286  -3.383  1.00 83.43           N  
ATOM   1716 HH11 ARG A 107      12.502   0.929  -3.460  1.00 83.43           H  
ATOM   1717 HH12 ARG A 107      10.921   1.244  -4.164  1.00 83.43           H  
ATOM   1718  NH2 ARG A 107      12.087   1.796  -1.301  1.00 83.43           N  
ATOM   1719 HH21 ARG A 107      13.009   1.434  -1.501  1.00 83.43           H  
ATOM   1720 HH22 ARG A 107      11.884   2.126  -0.368  1.00 83.43           H  
ATOM   1721  CZ  ARG A 107      11.194   1.803  -2.246  1.00 83.43           C  
ATOM   1722  N   LEU A 108       4.281   4.385  -5.359  1.00 85.40           N  
ATOM   1723  H   LEU A 108       4.301   5.075  -4.621  1.00 85.40           H  
ATOM   1724  CA  LEU A 108       3.109   4.333  -6.233  1.00 85.40           C  
ATOM   1725  HA  LEU A 108       2.793   3.292  -6.301  1.00 85.40           H  
ATOM   1726  C   LEU A 108       3.447   4.793  -7.663  1.00 85.40           C  
ATOM   1727  CB  LEU A 108       1.978   5.166  -5.605  1.00 85.40           C  
ATOM   1728  HB2 LEU A 108       2.040   5.117  -4.518  1.00 85.40           H  
ATOM   1729  HB3 LEU A 108       2.108   6.209  -5.895  1.00 85.40           H  
ATOM   1730  O   LEU A 108       2.999   4.176  -8.622  1.00 85.40           O  
ATOM   1731  CG  LEU A 108       0.576   4.687  -6.027  1.00 85.40           C  
ATOM   1732  HG  LEU A 108       0.537   4.551  -7.107  1.00 85.40           H  
ATOM   1733  CD1 LEU A 108       0.187   3.380  -5.328  1.00 85.40           C  
ATOM   1734 HD11 LEU A 108       0.866   2.575  -5.608  1.00 85.40           H  
ATOM   1735 HD12 LEU A 108      -0.820   3.092  -5.629  1.00 85.40           H  
ATOM   1736 HD13 LEU A 108       0.199   3.515  -4.246  1.00 85.40           H  
ATOM   1737  CD2 LEU A 108      -0.455   5.729  -5.620  1.00 85.40           C  
ATOM   1738 HD21 LEU A 108      -0.254   6.653  -6.163  1.00 85.40           H  
ATOM   1739 HD22 LEU A 108      -0.408   5.915  -4.547  1.00 85.40           H  
ATOM   1740 HD23 LEU A 108      -1.454   5.384  -5.889  1.00 85.40           H  
ATOM   1741  N   GLY A 109       4.310   5.801  -7.817  1.00 82.71           N  
ATOM   1742  H   GLY A 109       4.560   6.346  -7.004  1.00 82.71           H  
ATOM   1743  CA  GLY A 109       4.843   6.215  -9.120  1.00 82.71           C  
ATOM   1744  HA2 GLY A 109       5.476   7.091  -8.982  1.00 82.71           H  
ATOM   1745  HA3 GLY A 109       4.021   6.483  -9.784  1.00 82.71           H  
ATOM   1746  C   GLY A 109       5.673   5.123  -9.806  1.00 82.71           C  
ATOM   1747  O   GLY A 109       5.520   4.891 -11.002  1.00 82.71           O  
ATOM   1748  N   ALA A 110       6.500   4.392  -9.049  1.00 79.36           N  
ATOM   1749  H   ALA A 110       6.628   4.651  -8.081  1.00 79.36           H  
ATOM   1750  CA  ALA A 110       7.250   3.250  -9.580  1.00 79.36           C  
ATOM   1751  HA  ALA A 110       7.802   3.576 -10.462  1.00 79.36           H  
ATOM   1752  C   ALA A 110       6.333   2.095 -10.022  1.00 79.36           C  
ATOM   1753  CB  ALA A 110       8.257   2.783  -8.524  1.00 79.36           C  
ATOM   1754  HB1 ALA A 110       7.733   2.423  -7.639  1.00 79.36           H  
ATOM   1755  HB2 ALA A 110       8.913   3.609  -8.249  1.00 79.36           H  
ATOM   1756  HB3 ALA A 110       8.861   1.974  -8.937  1.00 79.36           H  
ATOM   1757  O   ALA A 110       6.597   1.463 -11.040  1.00 79.36           O  
ATOM   1758  N   LEU A 111       5.250   1.836  -9.281  1.00 80.72           N  
ATOM   1759  H   LEU A 111       5.107   2.366  -8.433  1.00 80.72           H  
ATOM   1760  CA  LEU A 111       4.204   0.902  -9.701  1.00 80.72           C  
ATOM   1761  HA  LEU A 111       4.648  -0.075  -9.890  1.00 80.72           H  
ATOM   1762  C   LEU A 111       3.542   1.364 -11.002  1.00 80.72           C  
ATOM   1763  CB  LEU A 111       3.166   0.778  -8.573  1.00 80.72           C  
ATOM   1764  HB2 LEU A 111       2.882   1.776  -8.240  1.00 80.72           H  
ATOM   1765  HB3 LEU A 111       3.618   0.265  -7.724  1.00 80.72           H  
ATOM   1766  O   LEU A 111       3.400   0.570 -11.925  1.00 80.72           O  
ATOM   1767  CG  LEU A 111       1.881   0.046  -8.998  1.00 80.72           C  
ATOM   1768  HG  LEU A 111       1.466   0.465  -9.914  1.00 80.72           H  
ATOM   1769  CD1 LEU A 111       2.154  -1.434  -9.208  1.00 80.72           C  
ATOM   1770 HD11 LEU A 111       2.854  -1.571 -10.033  1.00 80.72           H  
ATOM   1771 HD12 LEU A 111       2.568  -1.874  -8.301  1.00 80.72           H  
ATOM   1772 HD13 LEU A 111       1.217  -1.922  -9.476  1.00 80.72           H  
ATOM   1773  CD2 LEU A 111       0.823   0.226  -7.922  1.00 80.72           C  
ATOM   1774 HD21 LEU A 111       1.230  -0.074  -6.957  1.00 80.72           H  
ATOM   1775 HD22 LEU A 111      -0.055  -0.371  -8.169  1.00 80.72           H  
ATOM   1776 HD23 LEU A 111       0.527   1.274  -7.878  1.00 80.72           H  
ATOM   1777  N   TYR A 112       3.142   2.634 -11.072  1.00 76.30           N  
ATOM   1778  H   TYR A 112       3.256   3.224 -10.260  1.00 76.30           H  
ATOM   1779  CA  TYR A 112       2.464   3.200 -12.235  1.00 76.30           C  
ATOM   1780  HA  TYR A 112       1.525   2.669 -12.391  1.00 76.30           H  
ATOM   1781  C   TYR A 112       3.295   3.043 -13.516  1.00 76.30           C  
ATOM   1782  CB  TYR A 112       2.147   4.671 -11.944  1.00 76.30           C  
ATOM   1783  HB2 TYR A 112       1.541   4.734 -11.041  1.00 76.30           H  
ATOM   1784  HB3 TYR A 112       3.071   5.220 -11.764  1.00 76.30           H  
ATOM   1785  O   TYR A 112       2.766   2.662 -14.555  1.00 76.30           O  
ATOM   1786  CG  TYR A 112       1.398   5.329 -13.075  1.00 76.30           C  
ATOM   1787  CD1 TYR A 112       2.097   6.072 -14.048  1.00 76.30           C  
ATOM   1788  HD1 TYR A 112       3.165   6.208 -13.966  1.00 76.30           H  
ATOM   1789  CD2 TYR A 112       0.013   5.122 -13.196  1.00 76.30           C  
ATOM   1790  HD2 TYR A 112      -0.523   4.541 -12.460  1.00 76.30           H  
ATOM   1791  CE1 TYR A 112       1.410   6.596 -15.157  1.00 76.30           C  
ATOM   1792  HE1 TYR A 112       1.938   7.134 -15.929  1.00 76.30           H  
ATOM   1793  CE2 TYR A 112      -0.672   5.648 -14.301  1.00 76.30           C  
ATOM   1794  HE2 TYR A 112      -1.733   5.483 -14.420  1.00 76.30           H  
ATOM   1795  OH  TYR A 112      -0.637   6.863 -16.367  1.00 76.30           O  
ATOM   1796  HH  TYR A 112      -0.033   7.011 -17.098  1.00 76.30           H  
ATOM   1797  CZ  TYR A 112       0.023   6.380 -15.285  1.00 76.30           C  
ATOM   1798  N   ALA A 113       4.614   3.227 -13.417  1.00 76.01           N  
ATOM   1799  H   ALA A 113       4.986   3.558 -12.539  1.00 76.01           H  
ATOM   1800  CA  ALA A 113       5.542   3.029 -14.529  1.00 76.01           C  
ATOM   1801  HA  ALA A 113       5.222   3.660 -15.358  1.00 76.01           H  
ATOM   1802  C   ALA A 113       5.593   1.582 -15.067  1.00 76.01           C  
ATOM   1803  CB  ALA A 113       6.927   3.495 -14.068  1.00 76.01           C  
ATOM   1804  HB1 ALA A 113       6.878   4.532 -13.737  1.00 76.01           H  
ATOM   1805  HB2 ALA A 113       7.279   2.868 -13.248  1.00 76.01           H  
ATOM   1806  HB3 ALA A 113       7.629   3.420 -14.899  1.00 76.01           H  
ATOM   1807  O   ALA A 113       6.036   1.376 -16.194  1.00 76.01           O  
ATOM   1808  N   LEU A 114       5.151   0.583 -14.291  1.00 74.47           N  
ATOM   1809  H   LEU A 114       4.774   0.811 -13.382  1.00 74.47           H  
ATOM   1810  CA  LEU A 114       5.047  -0.810 -14.745  1.00 74.47           C  
ATOM   1811  HA  LEU A 114       5.834  -1.010 -15.473  1.00 74.47           H  
ATOM   1812  C   LEU A 114       3.731  -1.118 -15.464  1.00 74.47           C  
ATOM   1813  CB  LEU A 114       5.207  -1.769 -13.554  1.00 74.47           C  
ATOM   1814  HB2 LEU A 114       4.441  -1.543 -12.811  1.00 74.47           H  
ATOM   1815  HB3 LEU A 114       5.021  -2.783 -13.908  1.00 74.47           H  
ATOM   1816  O   LEU A 114       3.618  -2.173 -16.088  1.00 74.47           O  
ATOM   1817  CG  LEU A 114       6.584  -1.750 -12.882  1.00 74.47           C  
ATOM   1818  HG  LEU A 114       6.810  -0.751 -12.507  1.00 74.47           H  
ATOM   1819  CD1 LEU A 114       6.559  -2.722 -11.707  1.00 74.47           C  
ATOM   1820 HD11 LEU A 114       7.565  -2.785 -11.293  1.00 74.47           H  
ATOM   1821 HD12 LEU A 114       5.854  -2.366 -10.955  1.00 74.47           H  
ATOM   1822 HD13 LEU A 114       6.256  -3.712 -12.046  1.00 74.47           H  
ATOM   1823  CD2 LEU A 114       7.704  -2.200 -13.823  1.00 74.47           C  
ATOM   1824 HD21 LEU A 114       7.474  -3.182 -14.237  1.00 74.47           H  
ATOM   1825 HD22 LEU A 114       7.810  -1.483 -14.637  1.00 74.47           H  
ATOM   1826 HD23 LEU A 114       8.651  -2.240 -13.285  1.00 74.47           H  
ATOM   1827  N   ILE A 115       2.729  -0.245 -15.354  1.00 69.34           N  
ATOM   1828  H   ILE A 115       2.898   0.643 -14.903  1.00 69.34           H  
ATOM   1829  CA  ILE A 115       1.422  -0.464 -15.968  1.00 69.34           C  
ATOM   1830  HA  ILE A 115       1.180  -1.522 -15.863  1.00 69.34           H  
ATOM   1831  C   ILE A 115       1.516  -0.091 -17.456  1.00 69.34           C  
ATOM   1832  CB  ILE A 115       0.310   0.311 -15.235  1.00 69.34           C  
ATOM   1833  HB  ILE A 115       0.507   1.380 -15.317  1.00 69.34           H  
ATOM   1834  O   ILE A 115       1.901   1.040 -17.759  1.00 69.34           O  
ATOM   1835  CG1 ILE A 115       0.286  -0.081 -13.737  1.00 69.34           C  
ATOM   1836 HG12 ILE A 115       0.064  -1.144 -13.642  1.00 69.34           H  
ATOM   1837 HG13 ILE A 115       1.270   0.096 -13.303  1.00 69.34           H  
ATOM   1838  CG2 ILE A 115      -1.036   0.007 -15.919  1.00 69.34           C  
ATOM   1839 HG21 ILE A 115      -1.246  -1.062 -15.891  1.00 69.34           H  
ATOM   1840 HG22 ILE A 115      -1.025   0.339 -16.957  1.00 69.34           H  
ATOM   1841 HG23 ILE A 115      -1.850   0.535 -15.423  1.00 69.34           H  
ATOM   1842  CD1 ILE A 115      -0.710   0.714 -12.889  1.00 69.34           C  
ATOM   1843 HD11 ILE A 115      -0.595   1.782 -13.072  1.00 69.34           H  
ATOM   1844 HD12 ILE A 115      -1.725   0.403 -13.137  1.00 69.34           H  
ATOM   1845 HD13 ILE A 115      -0.532   0.508 -11.834  1.00 69.34           H  
ATOM   1846  N   PRO A 116       1.156  -0.993 -18.390  1.00 61.56           N  
ATOM   1847  CA  PRO A 116       1.220  -0.731 -19.827  1.00 61.56           C  
ATOM   1848  HA  PRO A 116       2.271  -0.652 -20.106  1.00 61.56           H  
ATOM   1849  C   PRO A 116       0.480   0.542 -20.261  1.00 61.56           C  
ATOM   1850  CB  PRO A 116       0.616  -1.969 -20.498  1.00 61.56           C  
ATOM   1851  HB2 PRO A 116      -0.461  -1.847 -20.619  1.00 61.56           H  
ATOM   1852  HB3 PRO A 116       1.088  -2.178 -21.458  1.00 61.56           H  
ATOM   1853  O   PRO A 116      -0.641   0.805 -19.826  1.00 61.56           O  
ATOM   1854  CG  PRO A 116       0.872  -3.085 -19.492  1.00 61.56           C  
ATOM   1855  HG2 PRO A 116       0.145  -3.891 -19.583  1.00 61.56           H  
ATOM   1856  HG3 PRO A 116       1.885  -3.464 -19.624  1.00 61.56           H  
ATOM   1857  CD  PRO A 116       0.764  -2.374 -18.149  1.00 61.56           C  
ATOM   1858  HD2 PRO A 116      -0.267  -2.401 -17.796  1.00 61.56           H  
ATOM   1859  HD3 PRO A 116       1.423  -2.868 -17.434  1.00 61.56           H  
ATOM   1860  N   ASN A 117       1.079   1.301 -21.184  1.00 59.04           N  
ATOM   1861  H   ASN A 117       2.006   1.035 -21.481  1.00 59.04           H  
ATOM   1862  CA  ASN A 117       0.571   2.605 -21.634  1.00 59.04           C  
ATOM   1863  HA  ASN A 117       0.522   3.258 -20.763  1.00 59.04           H  
ATOM   1864  C   ASN A 117      -0.854   2.562 -22.216  1.00 59.04           C  
ATOM   1865  CB  ASN A 117       1.557   3.185 -22.677  1.00 59.04           C  
ATOM   1866  HB2 ASN A 117       1.024   3.396 -23.604  1.00 59.04           H  
ATOM   1867  HB3 ASN A 117       2.336   2.461 -22.914  1.00 59.04           H  
ATOM   1868  O   ASN A 117      -1.615   3.512 -22.053  1.00 59.04           O  
ATOM   1869  CG  ASN A 117       2.233   4.475 -22.246  1.00 59.04           C  
ATOM   1870  ND2 ASN A 117       3.120   4.998 -23.057  1.00 59.04           N  
ATOM   1871 HD21 ASN A 117       3.527   5.869 -22.748  1.00 59.04           H  
ATOM   1872 HD22 ASN A 117       3.311   4.586 -23.959  1.00 59.04           H  
ATOM   1873  OD1 ASN A 117       1.999   5.030 -21.194  1.00 59.04           O  
ATOM   1874  N   GLU A 118      -1.243   1.468 -22.875  1.00 55.50           N  
ATOM   1875  H   GLU A 118      -0.576   0.727 -23.037  1.00 55.50           H  
ATOM   1876  CA  GLU A 118      -2.608   1.295 -23.395  1.00 55.50           C  
ATOM   1877  HA  GLU A 118      -2.867   2.122 -24.056  1.00 55.50           H  
ATOM   1878  C   GLU A 118      -3.658   1.241 -22.278  1.00 55.50           C  
ATOM   1879  CB  GLU A 118      -2.702  -0.010 -24.184  1.00 55.50           C  
ATOM   1880  HB2 GLU A 118      -2.347  -0.826 -23.555  1.00 55.50           H  
ATOM   1881  HB3 GLU A 118      -3.750  -0.186 -24.425  1.00 55.50           H  
ATOM   1882  O   GLU A 118      -4.764   1.757 -22.435  1.00 55.50           O  
ATOM   1883  CG  GLU A 118      -1.904   0.019 -25.493  1.00 55.50           C  
ATOM   1884  HG2 GLU A 118      -2.255   0.855 -26.098  1.00 55.50           H  
ATOM   1885  HG3 GLU A 118      -0.850   0.178 -25.263  1.00 55.50           H  
ATOM   1886  CD  GLU A 118      -2.059  -1.289 -26.282  1.00 55.50           C  
ATOM   1887  OE1 GLU A 118      -1.518  -1.333 -27.405  1.00 55.50           O  
ATOM   1888  OE2 GLU A 118      -2.715  -2.220 -25.757  1.00 55.50           O  
ATOM   1889  N   GLN A 119      -3.315   0.645 -21.132  1.00 58.98           N  
ATOM   1890  H   GLN A 119      -2.368   0.313 -21.023  1.00 58.98           H  
ATOM   1891  CA  GLN A 119      -4.171   0.688 -19.947  1.00 58.98           C  
ATOM   1892  HA  GLN A 119      -5.200   0.480 -20.239  1.00 58.98           H  
ATOM   1893  C   GLN A 119      -4.166   2.092 -19.341  1.00 58.98           C  
ATOM   1894  CB  GLN A 119      -3.738  -0.368 -18.920  1.00 58.98           C  
ATOM   1895  HB2 GLN A 119      -4.226  -0.153 -17.970  1.00 58.98           H  
ATOM   1896  HB3 GLN A 119      -2.660  -0.319 -18.766  1.00 58.98           H  
ATOM   1897  O   GLN A 119      -5.234   2.596 -19.010  1.00 58.98           O  
ATOM   1898  CG  GLN A 119      -4.143  -1.784 -19.353  1.00 58.98           C  
ATOM   1899  HG2 GLN A 119      -3.689  -2.020 -20.315  1.00 58.98           H  
ATOM   1900  HG3 GLN A 119      -5.227  -1.819 -19.465  1.00 58.98           H  
ATOM   1901  CD  GLN A 119      -3.713  -2.849 -18.349  1.00 58.98           C  
ATOM   1902  NE2 GLN A 119      -4.427  -3.949 -18.254  1.00 58.98           N  
ATOM   1903 HE21 GLN A 119      -5.263  -4.073 -18.807  1.00 58.98           H  
ATOM   1904 HE22 GLN A 119      -4.112  -4.621 -17.569  1.00 58.98           H  
ATOM   1905  OE1 GLN A 119      -2.722  -2.737 -17.647  1.00 58.98           O  
ATOM   1906  N   GLN A 120      -3.006   2.760 -19.288  1.00 59.41           N  
ATOM   1907  H   GLN A 120      -2.162   2.288 -19.578  1.00 59.41           H  
ATOM   1908  CA  GLN A 120      -2.919   4.146 -18.808  1.00 59.41           C  
ATOM   1909  HA  GLN A 120      -3.254   4.178 -17.771  1.00 59.41           H  
ATOM   1910  C   GLN A 120      -3.844   5.084 -19.595  1.00 59.41           C  
ATOM   1911  CB  GLN A 120      -1.478   4.683 -18.876  1.00 59.41           C  
ATOM   1912  HB2 GLN A 120      -1.149   4.734 -19.914  1.00 59.41           H  
ATOM   1913  HB3 GLN A 120      -1.503   5.706 -18.502  1.00 59.41           H  
ATOM   1914  O   GLN A 120      -4.622   5.825 -19.005  1.00 59.41           O  
ATOM   1915  CG  GLN A 120      -0.436   3.886 -18.074  1.00 59.41           C  
ATOM   1916  HG2 GLN A 120      -0.764   3.775 -17.040  1.00 59.41           H  
ATOM   1917  HG3 GLN A 120      -0.316   2.890 -18.501  1.00 59.41           H  
ATOM   1918  CD  GLN A 120       0.927   4.557 -18.002  1.00 59.41           C  
ATOM   1919  NE2 GLN A 120       1.935   3.867 -17.525  1.00 59.41           N  
ATOM   1920 HE21 GLN A 120       2.829   4.336 -17.499  1.00 59.41           H  
ATOM   1921 HE22 GLN A 120       1.851   2.877 -17.346  1.00 59.41           H  
ATOM   1922  OE1 GLN A 120       1.110   5.726 -18.305  1.00 59.41           O  
ATOM   1923  N   THR A 121      -3.800   5.023 -20.927  1.00 57.38           N  
ATOM   1924  H   THR A 121      -3.156   4.367 -21.345  1.00 57.38           H  
ATOM   1925  CA  THR A 121      -4.606   5.885 -21.809  1.00 57.38           C  
ATOM   1926  HA  THR A 121      -4.515   6.913 -21.459  1.00 57.38           H  
ATOM   1927  C   THR A 121      -6.094   5.562 -21.755  1.00 57.38           C  
ATOM   1928  CB  THR A 121      -4.132   5.840 -23.271  1.00 57.38           C  
ATOM   1929  HB  THR A 121      -4.971   6.077 -23.925  1.00 57.38           H  
ATOM   1930  O   THR A 121      -6.900   6.483 -21.648  1.00 57.38           O  
ATOM   1931  CG2 THR A 121      -3.034   6.862 -23.538  1.00 57.38           C  
ATOM   1932 HG21 THR A 121      -2.715   6.791 -24.578  1.00 57.38           H  
ATOM   1933 HG22 THR A 121      -3.417   7.866 -23.356  1.00 57.38           H  
ATOM   1934 HG23 THR A 121      -2.183   6.676 -22.883  1.00 57.38           H  
ATOM   1935  OG1 THR A 121      -3.627   4.573 -23.628  1.00 57.38           O  
ATOM   1936  HG1 THR A 121      -2.813   4.417 -23.143  1.00 57.38           H  
ATOM   1937  N   LYS A 122      -6.482   4.279 -21.767  1.00 55.65           N  
ATOM   1938  H   LYS A 122      -5.778   3.564 -21.886  1.00 55.65           H  
ATOM   1939  CA  LYS A 122      -7.897   3.882 -21.640  1.00 55.65           C  
ATOM   1940  HA  LYS A 122      -8.485   4.389 -22.406  1.00 55.65           H  
ATOM   1941  C   LYS A 122      -8.514   4.300 -20.307  1.00 55.65           C  
ATOM   1942  CB  LYS A 122      -8.034   2.363 -21.811  1.00 55.65           C  
ATOM   1943  HB2 LYS A 122      -7.256   1.858 -21.238  1.00 55.65           H  
ATOM   1944  HB3 LYS A 122      -9.001   2.048 -21.419  1.00 55.65           H  
ATOM   1945  O   LYS A 122      -9.705   4.586 -20.253  1.00 55.65           O  
ATOM   1946  CG  LYS A 122      -7.964   1.952 -23.286  1.00 55.65           C  
ATOM   1947  HG2 LYS A 122      -7.032   2.308 -23.725  1.00 55.65           H  
ATOM   1948  HG3 LYS A 122      -8.798   2.404 -23.822  1.00 55.65           H  
ATOM   1949  CD  LYS A 122      -8.039   0.427 -23.423  1.00 55.65           C  
ATOM   1950  HD2 LYS A 122      -8.961   0.064 -22.970  1.00 55.65           H  
ATOM   1951  HD3 LYS A 122      -7.184  -0.012 -22.910  1.00 55.65           H  
ATOM   1952  CE  LYS A 122      -8.002   0.049 -24.908  1.00 55.65           C  
ATOM   1953  HE2 LYS A 122      -8.887   0.459 -25.395  1.00 55.65           H  
ATOM   1954  HE3 LYS A 122      -7.129   0.521 -25.358  1.00 55.65           H  
ATOM   1955  NZ  LYS A 122      -7.933  -1.420 -25.109  1.00 55.65           N  
ATOM   1956  HZ1 LYS A 122      -7.081  -1.784 -24.706  1.00 55.65           H  
ATOM   1957  HZ2 LYS A 122      -7.906  -1.636 -26.096  1.00 55.65           H  
ATOM   1958  HZ3 LYS A 122      -8.727  -1.884 -24.692  1.00 55.65           H  
ATOM   1959  N   MET A 123      -7.720   4.314 -19.241  1.00 55.17           N  
ATOM   1960  H   MET A 123      -6.760   4.021 -19.354  1.00 55.17           H  
ATOM   1961  CA  MET A 123      -8.200   4.567 -17.882  1.00 55.17           C  
ATOM   1962  HA  MET A 123      -9.270   4.363 -17.836  1.00 55.17           H  
ATOM   1963  C   MET A 123      -8.032   6.028 -17.442  1.00 55.17           C  
ATOM   1964  CB  MET A 123      -7.511   3.596 -16.918  1.00 55.17           C  
ATOM   1965  HB2 MET A 123      -6.437   3.778 -16.938  1.00 55.17           H  
ATOM   1966  HB3 MET A 123      -7.886   3.780 -15.911  1.00 55.17           H  
ATOM   1967  O   MET A 123      -8.519   6.397 -16.380  1.00 55.17           O  
ATOM   1968  CG  MET A 123      -7.782   2.127 -17.267  1.00 55.17           C  
ATOM   1969  HG2 MET A 123      -8.849   1.926 -17.171  1.00 55.17           H  
ATOM   1970  HG3 MET A 123      -7.508   1.945 -18.307  1.00 55.17           H  
ATOM   1971  SD  MET A 123      -6.857   0.946 -16.256  1.00 55.17           S  
ATOM   1972  CE  MET A 123      -8.087   0.700 -14.960  1.00 55.17           C  
ATOM   1973  HE1 MET A 123      -8.856   0.013 -15.314  1.00 55.17           H  
ATOM   1974  HE2 MET A 123      -7.611   0.274 -14.077  1.00 55.17           H  
ATOM   1975  HE3 MET A 123      -8.555   1.655 -14.723  1.00 55.17           H  
ATOM   1976  N   ALA A 124      -7.383   6.873 -18.251  1.00 53.60           N  
ATOM   1977  H   ALA A 124      -6.956   6.502 -19.088  1.00 53.60           H  
ATOM   1978  CA  ALA A 124      -7.177   8.294 -17.965  1.00 53.60           C  
ATOM   1979  HA  ALA A 124      -6.958   8.396 -16.902  1.00 53.60           H  
ATOM   1980  C   ALA A 124      -8.409   9.178 -18.233  1.00 53.60           C  
ATOM   1981  CB  ALA A 124      -5.951   8.786 -18.746  1.00 53.60           C  
ATOM   1982  HB1 ALA A 124      -5.787   9.846 -18.551  1.00 53.60           H  
ATOM   1983  HB2 ALA A 124      -5.064   8.241 -18.424  1.00 53.60           H  
ATOM   1984  HB3 ALA A 124      -6.105   8.639 -19.815  1.00 53.60           H  
ATOM   1985  O   ALA A 124      -8.298  10.400 -18.138  1.00 53.60           O  
ATOM   1986  N   VAL A 125      -9.568   8.604 -18.579  1.00 51.23           N  
ATOM   1987  H   VAL A 125      -9.628   7.596 -18.582  1.00 51.23           H  
ATOM   1988  CA  VAL A 125     -10.799   9.386 -18.750  1.00 51.23           C  
ATOM   1989  HA  VAL A 125     -10.590  10.189 -19.457  1.00 51.23           H  
ATOM   1990  C   VAL A 125     -11.189   9.964 -17.387  1.00 51.23           C  
ATOM   1991  CB  VAL A 125     -11.951   8.561 -19.349  1.00 51.23           C  
ATOM   1992  HB  VAL A 125     -12.220   7.750 -18.671  1.00 51.23           H  
ATOM   1993  O   VAL A 125     -11.476   9.188 -16.475  1.00 51.23           O  
ATOM   1994  CG1 VAL A 125     -13.182   9.448 -19.587  1.00 51.23           C  
ATOM   1995 HG11 VAL A 125     -13.976   8.860 -20.047  1.00 51.23           H  
ATOM   1996 HG12 VAL A 125     -13.558   9.835 -18.640  1.00 51.23           H  
ATOM   1997 HG13 VAL A 125     -12.929  10.283 -20.241  1.00 51.23           H  
ATOM   1998  CG2 VAL A 125     -11.543   7.953 -20.698  1.00 51.23           C  
ATOM   1999 HG21 VAL A 125     -11.234   8.739 -21.388  1.00 51.23           H  
ATOM   2000 HG22 VAL A 125     -10.722   7.249 -20.563  1.00 51.23           H  
ATOM   2001 HG23 VAL A 125     -12.385   7.409 -21.125  1.00 51.23           H  
ATOM   2002  N   PRO A 126     -11.197  11.298 -17.211  1.00 49.48           N  
ATOM   2003  CA  PRO A 126     -11.590  11.895 -15.946  1.00 49.48           C  
ATOM   2004  HA  PRO A 126     -10.971  11.488 -15.147  1.00 49.48           H  
ATOM   2005  C   PRO A 126     -13.061  11.574 -15.686  1.00 49.48           C  
ATOM   2006  CB  PRO A 126     -11.331  13.405 -16.082  1.00 49.48           C  
ATOM   2007  HB2 PRO A 126     -10.849  13.806 -15.190  1.00 49.48           H  
ATOM   2008  HB3 PRO A 126     -12.258  13.945 -16.276  1.00 49.48           H  
ATOM   2009  O   PRO A 126     -13.941  12.051 -16.403  1.00 49.48           O  
ATOM   2010  CG  PRO A 126     -10.423  13.526 -17.305  1.00 49.48           C  
ATOM   2011  HG2 PRO A 126      -9.383  13.415 -16.998  1.00 49.48           H  
ATOM   2012  HG3 PRO A 126     -10.572  14.470 -17.829  1.00 49.48           H  
ATOM   2013  CD  PRO A 126     -10.827  12.333 -18.160  1.00 49.48           C  
ATOM   2014  HD2 PRO A 126      -9.991  12.050 -18.800  1.00 49.48           H  
ATOM   2015  HD3 PRO A 126     -11.695  12.590 -18.767  1.00 49.48           H  
ATOM   2016  N   THR A 127     -13.345  10.766 -14.671  1.00 51.38           N  
ATOM   2017  H   THR A 127     -12.611  10.234 -14.224  1.00 51.38           H  
ATOM   2018  CA  THR A 127     -14.713  10.613 -14.183  1.00 51.38           C  
ATOM   2019  HA  THR A 127     -15.367  10.496 -15.047  1.00 51.38           H  
ATOM   2020  C   THR A 127     -15.092  11.892 -13.442  1.00 51.38           C  
ATOM   2021  CB  THR A 127     -14.893   9.383 -13.276  1.00 51.38           C  
ATOM   2022  HB  THR A 127     -14.727   9.663 -12.236  1.00 51.38           H  
ATOM   2023  O   THR A 127     -14.345  12.362 -12.585  1.00 51.38           O  
ATOM   2024  CG2 THR A 127     -16.295   8.795 -13.431  1.00 51.38           C  
ATOM   2025 HG21 THR A 127     -16.427   7.972 -12.730  1.00 51.38           H  
ATOM   2026 HG22 THR A 127     -17.045   9.557 -13.217  1.00 51.38           H  
ATOM   2027 HG23 THR A 127     -16.435   8.426 -14.447  1.00 51.38           H  
ATOM   2028  OG1 THR A 127     -13.992   8.355 -13.612  1.00 51.38           O  
ATOM   2029  HG1 THR A 127     -14.223   7.579 -13.096  1.00 51.38           H  
ATOM   2030  N   GLU A 128     -16.254  12.462 -13.760  1.00 51.97           N  
ATOM   2031  H   GLU A 128     -16.779  12.069 -14.528  1.00 51.97           H  
ATOM   2032  CA  GLU A 128     -16.711  13.760 -13.236  1.00 51.97           C  
ATOM   2033  HA  GLU A 128     -16.072  14.547 -13.637  1.00 51.97           H  
ATOM   2034  C   GLU A 128     -16.658  13.851 -11.700  1.00 51.97           C  
ATOM   2035  CB  GLU A 128     -18.158  13.976 -13.713  1.00 51.97           C  
ATOM   2036  HB2 GLU A 128     -18.833  13.870 -12.864  1.00 51.97           H  
ATOM   2037  HB3 GLU A 128     -18.428  13.217 -14.447  1.00 51.97           H  
ATOM   2038  O   GLU A 128     -16.297  14.879 -11.126  1.00 51.97           O  
ATOM   2039  CG  GLU A 128     -18.361  15.350 -14.359  1.00 51.97           C  
ATOM   2040  HG2 GLU A 128     -17.726  15.414 -15.243  1.00 51.97           H  
ATOM   2041  HG3 GLU A 128     -18.044  16.119 -13.654  1.00 51.97           H  
ATOM   2042  CD  GLU A 128     -19.825  15.598 -14.757  1.00 51.97           C  
ATOM   2043  OE1 GLU A 128     -20.069  16.645 -15.394  1.00 51.97           O  
ATOM   2044  OE2 GLU A 128     -20.691  14.767 -14.392  1.00 51.97           O  
ATOM   2045  N   LYS A 129     -16.970  12.739 -11.024  1.00 57.41           N  
ATOM   2046  H   LYS A 129     -17.222  11.931 -11.575  1.00 57.41           H  
ATOM   2047  CA  LYS A 129     -16.770  12.563  -9.586  1.00 57.41           C  
ATOM   2048  HA  LYS A 129     -16.520  13.521  -9.131  1.00 57.41           H  
ATOM   2049  C   LYS A 129     -15.581  11.640  -9.356  1.00 57.41           C  
ATOM   2050  CB  LYS A 129     -18.054  12.046  -8.924  1.00 57.41           C  
ATOM   2051  HB2 LYS A 129     -18.426  11.180  -9.473  1.00 57.41           H  
ATOM   2052  HB3 LYS A 129     -17.819  11.732  -7.907  1.00 57.41           H  
ATOM   2053  O   LYS A 129     -15.738  10.423  -9.310  1.00 57.41           O  
ATOM   2054  CG  LYS A 129     -19.133  13.134  -8.864  1.00 57.41           C  
ATOM   2055  HG2 LYS A 129     -18.754  13.991  -8.307  1.00 57.41           H  
ATOM   2056  HG3 LYS A 129     -19.392  13.452  -9.874  1.00 57.41           H  
ATOM   2057  CD  LYS A 129     -20.383  12.588  -8.169  1.00 57.41           C  
ATOM   2058  HD2 LYS A 129     -20.124  12.268  -7.160  1.00 57.41           H  
ATOM   2059  HD3 LYS A 129     -20.750  11.729  -8.731  1.00 57.41           H  
ATOM   2060  CE  LYS A 129     -21.467  13.666  -8.110  1.00 57.41           C  
ATOM   2061  HE2 LYS A 129     -21.662  14.015  -9.125  1.00 57.41           H  
ATOM   2062  HE3 LYS A 129     -21.091  14.510  -7.532  1.00 57.41           H  
ATOM   2063  NZ  LYS A 129     -22.710  13.129  -7.506  1.00 57.41           N  
ATOM   2064  HZ1 LYS A 129     -23.057  12.361  -8.063  1.00 57.41           H  
ATOM   2065  HZ2 LYS A 129     -23.425  13.842  -7.466  1.00 57.41           H  
ATOM   2066  HZ3 LYS A 129     -22.530  12.783  -6.574  1.00 57.41           H  
ATOM   2067  N   ALA A 130     -14.402  12.236  -9.198  1.00 61.42           N  
ATOM   2068  H   ALA A 130     -14.340  13.223  -9.403  1.00 61.42           H  
ATOM   2069  CA  ALA A 130     -13.194  11.528  -8.788  1.00 61.42           C  
ATOM   2070  HA  ALA A 130     -12.982  10.727  -9.496  1.00 61.42           H  
ATOM   2071  C   ALA A 130     -13.414  10.909  -7.398  1.00 61.42           C  
ATOM   2072  CB  ALA A 130     -12.018  12.512  -8.815  1.00 61.42           C  
ATOM   2073  HB1 ALA A 130     -11.849  12.847  -9.838  1.00 61.42           H  
ATOM   2074  HB2 ALA A 130     -11.119  12.008  -8.460  1.00 61.42           H  
ATOM   2075  HB3 ALA A 130     -12.228  13.370  -8.176  1.00 61.42           H  
ATOM   2076  O   ALA A 130     -13.341  11.603  -6.374  1.00 61.42           O  
ATOM   2077  N   GLN A 131     -13.733   9.613  -7.365  1.00 75.86           N  
ATOM   2078  H   GLN A 131     -13.814   9.116  -8.241  1.00 75.86           H  
ATOM   2079  CA  GLN A 131     -13.897   8.870  -6.123  1.00 75.86           C  
ATOM   2080  HA  GLN A 131     -14.710   9.314  -5.549  1.00 75.86           H  
ATOM   2081  C   GLN A 131     -12.605   8.984  -5.310  1.00 75.86           C  
ATOM   2082  CB  GLN A 131     -14.240   7.401  -6.403  1.00 75.86           C  
ATOM   2083  HB2 GLN A 131     -14.117   6.837  -5.478  1.00 75.86           H  
ATOM   2084  HB3 GLN A 131     -13.536   7.005  -7.135  1.00 75.86           H  
ATOM   2085  O   GLN A 131     -11.498   8.931  -5.837  1.00 75.86           O  
ATOM   2086  CG  GLN A 131     -15.684   7.184  -6.903  1.00 75.86           C  
ATOM   2087  HG2 GLN A 131     -16.389   7.529  -6.146  1.00 75.86           H  
ATOM   2088  HG3 GLN A 131     -15.845   7.758  -7.815  1.00 75.86           H  
ATOM   2089  CD  GLN A 131     -15.960   5.710  -7.199  1.00 75.86           C  
ATOM   2090  NE2 GLN A 131     -17.112   5.341  -7.707  1.00 75.86           N  
ATOM   2091 HE21 GLN A 131     -17.100   4.421  -8.124  1.00 75.86           H  
ATOM   2092 HE22 GLN A 131     -17.820   6.011  -7.972  1.00 75.86           H  
ATOM   2093  OE1 GLN A 131     -15.113   4.865  -7.003  1.00 75.86           O  
ATOM   2094  N   LYS A 132     -12.722   9.184  -3.999  1.00 85.13           N  
ATOM   2095  H   LYS A 132     -13.652   9.291  -3.620  1.00 85.13           H  
ATOM   2096  CA  LYS A 132     -11.542   9.245  -3.115  1.00 85.13           C  
ATOM   2097  HA  LYS A 132     -10.642   9.320  -3.725  1.00 85.13           H  
ATOM   2098  C   LYS A 132     -11.358   7.970  -2.307  1.00 85.13           C  
ATOM   2099  CB  LYS A 132     -11.595  10.494  -2.234  1.00 85.13           C  
ATOM   2100  HB2 LYS A 132     -12.450  10.435  -1.560  1.00 85.13           H  
ATOM   2101  HB3 LYS A 132     -10.678  10.524  -1.646  1.00 85.13           H  
ATOM   2102  O   LYS A 132     -10.324   7.788  -1.664  1.00 85.13           O  
ATOM   2103  CG  LYS A 132     -11.673  11.784  -3.059  1.00 85.13           C  
ATOM   2104  HG2 LYS A 132     -12.647  11.852  -3.542  1.00 85.13           H  
ATOM   2105  HG3 LYS A 132     -10.900  11.775  -3.827  1.00 85.13           H  
ATOM   2106  CD  LYS A 132     -11.476  13.003  -2.155  1.00 85.13           C  
ATOM   2107  HD2 LYS A 132     -10.503  12.936  -1.666  1.00 85.13           H  
ATOM   2108  HD3 LYS A 132     -12.262  13.020  -1.401  1.00 85.13           H  
ATOM   2109  CE  LYS A 132     -11.538  14.270  -3.011  1.00 85.13           C  
ATOM   2110  HE2 LYS A 132     -10.772  14.207  -3.784  1.00 85.13           H  
ATOM   2111  HE3 LYS A 132     -12.506  14.298  -3.512  1.00 85.13           H  
ATOM   2112  NZ  LYS A 132     -11.345  15.494  -2.195  1.00 85.13           N  
ATOM   2113  HZ1 LYS A 132     -10.441  15.481  -1.744  1.00 85.13           H  
ATOM   2114  HZ2 LYS A 132     -11.396  16.311  -2.786  1.00 85.13           H  
ATOM   2115  HZ3 LYS A 132     -12.071  15.564  -1.497  1.00 85.13           H  
ATOM   2116  N   ILE A 133     -12.358   7.102  -2.323  1.00 88.75           N  
ATOM   2117  H   ILE A 133     -13.137   7.272  -2.943  1.00 88.75           H  
ATOM   2118  CA  ILE A 133     -12.410   5.873  -1.553  1.00 88.75           C  
ATOM   2119  HA  ILE A 133     -11.407   5.590  -1.234  1.00 88.75           H  
ATOM   2120  C   ILE A 133     -12.959   4.802  -2.487  1.00 88.75           C  
ATOM   2121  CB  ILE A 133     -13.304   6.058  -0.309  1.00 88.75           C  
ATOM   2122  HB  ILE A 133     -14.328   6.216  -0.647  1.00 88.75           H  
ATOM   2123  O   ILE A 133     -13.977   5.030  -3.131  1.00 88.75           O  
ATOM   2124  CG1 ILE A 133     -12.903   7.279   0.554  1.00 88.75           C  
ATOM   2125 HG12 ILE A 133     -11.886   7.152   0.923  1.00 88.75           H  
ATOM   2126 HG13 ILE A 133     -12.930   8.181  -0.058  1.00 88.75           H  
ATOM   2127  CG2 ILE A 133     -13.243   4.769   0.520  1.00 88.75           C  
ATOM   2128 HG21 ILE A 133     -13.533   3.912  -0.088  1.00 88.75           H  
ATOM   2129 HG22 ILE A 133     -13.934   4.823   1.361  1.00 88.75           H  
ATOM   2130 HG23 ILE A 133     -12.233   4.594   0.892  1.00 88.75           H  
ATOM   2131  CD1 ILE A 133     -13.843   7.540   1.738  1.00 88.75           C  
ATOM   2132 HD11 ILE A 133     -14.875   7.591   1.392  1.00 88.75           H  
ATOM   2133 HD12 ILE A 133     -13.579   8.489   2.203  1.00 88.75           H  
ATOM   2134 HD13 ILE A 133     -13.744   6.751   2.484  1.00 88.75           H  
ATOM   2135  N   PHE A 134     -12.297   3.651  -2.548  1.00 88.28           N  
ATOM   2136  H   PHE A 134     -11.452   3.539  -2.006  1.00 88.28           H  
ATOM   2137  CA  PHE A 134     -12.785   2.508  -3.314  1.00 88.28           C  
ATOM   2138  HA  PHE A 134     -13.836   2.660  -3.561  1.00 88.28           H  
ATOM   2139  C   PHE A 134     -12.667   1.241  -2.482  1.00 88.28           C  
ATOM   2140  CB  PHE A 134     -12.017   2.383  -4.630  1.00 88.28           C  
ATOM   2141  HB2 PHE A 134     -11.036   1.937  -4.465  1.00 88.28           H  
ATOM   2142  HB3 PHE A 134     -11.873   3.383  -5.038  1.00 88.28           H  
ATOM   2143  O   PHE A 134     -11.601   0.961  -1.932  1.00 88.28           O  
ATOM   2144  CG  PHE A 134     -12.748   1.568  -5.663  1.00 88.28           C  
ATOM   2145  CD1 PHE A 134     -12.741   0.162  -5.641  1.00 88.28           C  
ATOM   2146  HD1 PHE A 134     -12.183  -0.376  -4.889  1.00 88.28           H  
ATOM   2147  CD2 PHE A 134     -13.488   2.248  -6.635  1.00 88.28           C  
ATOM   2148  HD2 PHE A 134     -13.458   3.327  -6.670  1.00 88.28           H  
ATOM   2149  CE1 PHE A 134     -13.522  -0.551  -6.566  1.00 88.28           C  
ATOM   2150  HE1 PHE A 134     -13.570  -1.629  -6.515  1.00 88.28           H  
ATOM   2151  CE2 PHE A 134     -14.294   1.542  -7.533  1.00 88.28           C  
ATOM   2152  HE2 PHE A 134     -14.932   2.080  -8.218  1.00 88.28           H  
ATOM   2153  CZ  PHE A 134     -14.317   0.144  -7.495  1.00 88.28           C  
ATOM   2154  HZ  PHE A 134     -14.993  -0.377  -8.158  1.00 88.28           H  
ATOM   2155  N   TYR A 135     -13.750   0.476  -2.399  1.00 86.41           N  
ATOM   2156  H   TYR A 135     -14.556   0.725  -2.955  1.00 86.41           H  
ATOM   2157  CA  TYR A 135     -13.803  -0.802  -1.700  1.00 86.41           C  
ATOM   2158  HA  TYR A 135     -12.870  -0.970  -1.161  1.00 86.41           H  
ATOM   2159  C   TYR A 135     -13.971  -1.941  -2.703  1.00 86.41           C  
ATOM   2160  CB  TYR A 135     -14.935  -0.785  -0.668  1.00 86.41           C  
ATOM   2161  HB2 TYR A 135     -14.679  -0.090   0.132  1.00 86.41           H  
ATOM   2162  HB3 TYR A 135     -15.840  -0.411  -1.148  1.00 86.41           H  
ATOM   2163  O   TYR A 135     -14.702  -1.815  -3.682  1.00 86.41           O  
ATOM   2164  CG  TYR A 135     -15.238  -2.139  -0.058  1.00 86.41           C  
ATOM   2165  CD1 TYR A 135     -16.351  -2.864  -0.522  1.00 86.41           C  
ATOM   2166  HD1 TYR A 135     -16.991  -2.449  -1.286  1.00 86.41           H  
ATOM   2167  CD2 TYR A 135     -14.406  -2.689   0.938  1.00 86.41           C  
ATOM   2168  HD2 TYR A 135     -13.550  -2.131   1.289  1.00 86.41           H  
ATOM   2169  CE1 TYR A 135     -16.637  -4.132   0.011  1.00 86.41           C  
ATOM   2170  HE1 TYR A 135     -17.498  -4.688  -0.327  1.00 86.41           H  
ATOM   2171  CE2 TYR A 135     -14.702  -3.955   1.488  1.00 86.41           C  
ATOM   2172  HE2 TYR A 135     -14.088  -4.375   2.271  1.00 86.41           H  
ATOM   2173  OH  TYR A 135     -16.159  -5.895   1.518  1.00 86.41           O  
ATOM   2174  HH  TYR A 135     -15.717  -6.169   2.325  1.00 86.41           H  
ATOM   2175  CZ  TYR A 135     -15.821  -4.679   1.019  1.00 86.41           C  
ATOM   2176  N   THR A 136     -13.309  -3.063  -2.444  1.00 82.38           N  
ATOM   2177  H   THR A 136     -12.734  -3.105  -1.614  1.00 82.38           H  
ATOM   2178  CA  THR A 136     -13.518  -4.306  -3.179  1.00 82.38           C  
ATOM   2179  HA  THR A 136     -14.469  -4.218  -3.704  1.00 82.38           H  
ATOM   2180  C   THR A 136     -13.589  -5.492  -2.215  1.00 82.38           C  
ATOM   2181  CB  THR A 136     -12.450  -4.514  -4.261  1.00 82.38           C  
ATOM   2182  HB  THR A 136     -12.477  -3.661  -4.939  1.00 82.38           H  
ATOM   2183  O   THR A 136     -12.765  -5.588  -1.298  1.00 82.38           O  
ATOM   2184  CG2 THR A 136     -11.028  -4.669  -3.726  1.00 82.38           C  
ATOM   2185 HG21 THR A 136     -10.314  -4.604  -4.548  1.00 82.38           H  
ATOM   2186 HG22 THR A 136     -10.820  -3.876  -3.007  1.00 82.38           H  
ATOM   2187 HG23 THR A 136     -10.917  -5.630  -3.225  1.00 82.38           H  
ATOM   2188  OG1 THR A 136     -12.748  -5.683  -4.988  1.00 82.38           O  
ATOM   2189  HG1 THR A 136     -12.148  -5.713  -5.737  1.00 82.38           H  
ATOM   2190  N   PRO A 137     -14.536  -6.422  -2.419  1.00 76.58           N  
ATOM   2191  CA  PRO A 137     -14.552  -7.696  -1.708  1.00 76.58           C  
ATOM   2192  HA  PRO A 137     -14.349  -7.550  -0.647  1.00 76.58           H  
ATOM   2193  C   PRO A 137     -13.518  -8.687  -2.273  1.00 76.58           C  
ATOM   2194  CB  PRO A 137     -15.985  -8.202  -1.881  1.00 76.58           C  
ATOM   2195  HB2 PRO A 137     -16.052  -9.288  -1.816  1.00 76.58           H  
ATOM   2196  HB3 PRO A 137     -16.624  -7.740  -1.129  1.00 76.58           H  
ATOM   2197  O   PRO A 137     -13.272  -9.731  -1.671  1.00 76.58           O  
ATOM   2198  CG  PRO A 137     -16.372  -7.686  -3.268  1.00 76.58           C  
ATOM   2199  HG2 PRO A 137     -15.976  -8.354  -4.032  1.00 76.58           H  
ATOM   2200  HG3 PRO A 137     -17.452  -7.579  -3.372  1.00 76.58           H  
ATOM   2201  CD  PRO A 137     -15.661  -6.338  -3.345  1.00 76.58           C  
ATOM   2202  HD2 PRO A 137     -16.337  -5.548  -3.019  1.00 76.58           H  
ATOM   2203  HD3 PRO A 137     -15.329  -6.154  -4.367  1.00 76.58           H  
ATOM   2204  N   ASP A 138     -12.914  -8.396  -3.435  1.00 68.36           N  
ATOM   2205  H   ASP A 138     -13.105  -7.508  -3.878  1.00 68.36           H  
ATOM   2206  CA  ASP A 138     -11.855  -9.228  -4.006  1.00 68.36           C  
ATOM   2207  HA  ASP A 138     -12.171 -10.270  -3.944  1.00 68.36           H  
ATOM   2208  C   ASP A 138     -10.579  -9.064  -3.168  1.00 68.36           C  
ATOM   2209  CB  ASP A 138     -11.655  -8.906  -5.497  1.00 68.36           C  
ATOM   2210  HB2 ASP A 138     -11.213  -7.915  -5.598  1.00 68.36           H  
ATOM   2211  HB3 ASP A 138     -12.631  -8.890  -5.981  1.00 68.36           H  
ATOM   2212  O   ASP A 138      -9.950  -8.004  -3.151  1.00 68.36           O  
ATOM   2213  CG  ASP A 138     -10.778  -9.930  -6.232  1.00 68.36           C  
ATOM   2214  OD1 ASP A 138     -10.215 -10.834  -5.580  1.00 68.36           O  
ATOM   2215  OD2 ASP A 138     -10.641  -9.799  -7.475  1.00 68.36           O  
ATOM   2216  N   PHE A 139     -10.237 -10.117  -2.424  1.00 59.11           N  
ATOM   2217  H   PHE A 139     -10.826 -10.934  -2.503  1.00 59.11           H  
ATOM   2218  CA  PHE A 139      -9.214 -10.119  -1.384  1.00 59.11           C  
ATOM   2219  HA  PHE A 139      -8.878  -9.095  -1.219  1.00 59.11           H  
ATOM   2220  C   PHE A 139      -7.989 -10.953  -1.807  1.00 59.11           C  
ATOM   2221  CB  PHE A 139      -9.863 -10.600  -0.073  1.00 59.11           C  
ATOM   2222  HB2 PHE A 139     -10.762 -10.010   0.105  1.00 59.11           H  
ATOM   2223  HB3 PHE A 139     -10.181 -11.637  -0.185  1.00 59.11           H  
ATOM   2224  O   PHE A 139      -7.782 -12.062  -1.310  1.00 59.11           O  
ATOM   2225  CG  PHE A 139      -8.972 -10.481   1.148  1.00 59.11           C  
ATOM   2226  CD1 PHE A 139      -8.204 -11.571   1.602  1.00 59.11           C  
ATOM   2227  HD1 PHE A 139      -8.247 -12.514   1.077  1.00 59.11           H  
ATOM   2228  CD2 PHE A 139      -8.950  -9.274   1.860  1.00 59.11           C  
ATOM   2229  HD2 PHE A 139      -9.578  -8.455   1.543  1.00 59.11           H  
ATOM   2230  CE1 PHE A 139      -7.371 -11.433   2.725  1.00 59.11           C  
ATOM   2231  HE1 PHE A 139      -6.756 -12.263   3.040  1.00 59.11           H  
ATOM   2232  CE2 PHE A 139      -8.178  -9.158   3.021  1.00 59.11           C  
ATOM   2233  HE2 PHE A 139      -8.265  -8.256   3.609  1.00 59.11           H  
ATOM   2234  CZ  PHE A 139      -7.352 -10.220   3.431  1.00 59.11           C  
ATOM   2235  HZ  PHE A 139      -6.725 -10.108   4.303  1.00 59.11           H  
ATOM   2236  N   PRO A 140      -7.109 -10.444  -2.694  1.00 57.07           N  
ATOM   2237  CA  PRO A 140      -5.856 -11.126  -3.022  1.00 57.07           C  
ATOM   2238  HA  PRO A 140      -6.047 -12.181  -3.216  1.00 57.07           H  
ATOM   2239  C   PRO A 140      -4.812 -11.026  -1.893  1.00 57.07           C  
ATOM   2240  CB  PRO A 140      -5.379 -10.458  -4.317  1.00 57.07           C  
ATOM   2241  HB2 PRO A 140      -5.843 -10.952  -5.170  1.00 57.07           H  
ATOM   2242  HB3 PRO A 140      -4.294 -10.470  -4.420  1.00 57.07           H  
ATOM   2243  O   PRO A 140      -3.727 -11.609  -1.982  1.00 57.07           O  
ATOM   2244  CG  PRO A 140      -5.921  -9.033  -4.205  1.00 57.07           C  
ATOM   2245  HG2 PRO A 140      -6.043  -8.567  -5.183  1.00 57.07           H  
ATOM   2246  HG3 PRO A 140      -5.264  -8.435  -3.574  1.00 57.07           H  
ATOM   2247  CD  PRO A 140      -7.259  -9.243  -3.503  1.00 57.07           C  
ATOM   2248  HD2 PRO A 140      -7.507  -8.371  -2.898  1.00 57.07           H  
ATOM   2249  HD3 PRO A 140      -8.032  -9.413  -4.253  1.00 57.07           H  
ATOM   2250  N   ALA A 141      -5.090 -10.257  -0.833  1.00 58.01           N  
ATOM   2251  H   ALA A 141      -6.004  -9.832  -0.780  1.00 58.01           H  
ATOM   2252  CA  ALA A 141      -4.085  -9.852   0.137  1.00 58.01           C  
ATOM   2253  HA  ALA A 141      -3.209  -9.525  -0.422  1.00 58.01           H  
ATOM   2254  C   ALA A 141      -3.632 -10.987   1.065  1.00 58.01           C  
ATOM   2255  CB  ALA A 141      -4.581  -8.638   0.918  1.00 58.01           C  
ATOM   2256  HB1 ALA A 141      -4.606  -7.770   0.259  1.00 58.01           H  
ATOM   2257  HB2 ALA A 141      -5.578  -8.834   1.313  1.00 58.01           H  
ATOM   2258  HB3 ALA A 141      -3.899  -8.422   1.740  1.00 58.01           H  
ATOM   2259  O   ALA A 141      -4.289 -11.369   2.037  1.00 58.01           O  
ATOM   2260  N   ARG A 142      -2.398 -11.444   0.843  1.00 57.83           N  
ATOM   2261  H   ARG A 142      -1.937 -11.140  -0.002  1.00 57.83           H  
ATOM   2262  CA  ARG A 142      -1.669 -12.252   1.822  1.00 57.83           C  
ATOM   2263  HA  ARG A 142      -2.388 -12.905   2.315  1.00 57.83           H  
ATOM   2264  C   ARG A 142      -1.055 -11.376   2.905  1.00 57.83           C  
ATOM   2265  CB  ARG A 142      -0.619 -13.133   1.139  1.00 57.83           C  
ATOM   2266  HB2 ARG A 142       0.013 -12.534   0.482  1.00 57.83           H  
ATOM   2267  HB3 ARG A 142       0.009 -13.566   1.917  1.00 57.83           H  
ATOM   2268  O   ARG A 142      -0.355 -10.407   2.610  1.00 57.83           O  
ATOM   2269  CG  ARG A 142      -1.299 -14.252   0.337  1.00 57.83           C  
ATOM   2270  HG2 ARG A 142      -2.257 -14.491   0.798  1.00 57.83           H  
ATOM   2271  HG3 ARG A 142      -1.498 -13.911  -0.679  1.00 57.83           H  
ATOM   2272  CD  ARG A 142      -0.475 -15.548   0.337  1.00 57.83           C  
ATOM   2273  HD2 ARG A 142      -1.173 -16.381   0.411  1.00 57.83           H  
ATOM   2274  HD3 ARG A 142       0.167 -15.587   1.217  1.00 57.83           H  
ATOM   2275  NE  ARG A 142       0.332 -15.728  -0.881  1.00 57.83           N  
ATOM   2276  HE  ARG A 142       0.179 -15.079  -1.640  1.00 57.83           H  
ATOM   2277  NH1 ARG A 142       1.197 -17.788  -0.320  1.00 57.83           N  
ATOM   2278 HH11 ARG A 142       0.720 -17.757   0.570  1.00 57.83           H  
ATOM   2279 HH12 ARG A 142       1.712 -18.610  -0.599  1.00 57.83           H  
ATOM   2280  NH2 ARG A 142       1.708 -16.899  -2.276  1.00 57.83           N  
ATOM   2281 HH21 ARG A 142       1.528 -16.235  -3.015  1.00 57.83           H  
ATOM   2282 HH22 ARG A 142       2.214 -17.752  -2.468  1.00 57.83           H  
ATOM   2283  CZ  ARG A 142       1.069 -16.793  -1.151  1.00 57.83           C  
ATOM   2284  N   ARG A 143      -1.256 -11.784   4.164  1.00 66.25           N  
ATOM   2285  H   ARG A 143      -1.837 -12.600   4.291  1.00 66.25           H  
ATOM   2286  CA  ARG A 143      -0.678 -11.131   5.351  1.00 66.25           C  
ATOM   2287  HA  ARG A 143      -1.086 -10.123   5.430  1.00 66.25           H  
ATOM   2288  C   ARG A 143       0.837 -10.958   5.214  1.00 66.25           C  
ATOM   2289  CB  ARG A 143      -1.067 -11.936   6.607  1.00 66.25           C  
ATOM   2290  HB2 ARG A 143      -0.517 -12.877   6.622  1.00 66.25           H  
ATOM   2291  HB3 ARG A 143      -2.129 -12.172   6.535  1.00 66.25           H  
ATOM   2292  O   ARG A 143       1.356  -9.908   5.554  1.00 66.25           O  
ATOM   2293  CG  ARG A 143      -0.827 -11.182   7.933  1.00 66.25           C  
ATOM   2294  HG2 ARG A 143      -1.212 -10.165   7.855  1.00 66.25           H  
ATOM   2295  HG3 ARG A 143       0.242 -11.115   8.130  1.00 66.25           H  
ATOM   2296  CD  ARG A 143      -1.515 -11.905   9.108  1.00 66.25           C  
ATOM   2297  HD2 ARG A 143      -2.485 -12.271   8.769  1.00 66.25           H  
ATOM   2298  HD3 ARG A 143      -0.906 -12.758   9.408  1.00 66.25           H  
ATOM   2299  NE  ARG A 143      -1.726 -11.011  10.264  1.00 66.25           N  
ATOM   2300  HE  ARG A 143      -1.183 -10.159  10.276  1.00 66.25           H  
ATOM   2301  NH1 ARG A 143      -3.542 -12.082  11.220  1.00 66.25           N  
ATOM   2302 HH11 ARG A 143      -3.376 -12.916  10.675  1.00 66.25           H  
ATOM   2303 HH12 ARG A 143      -4.477 -11.886  11.547  1.00 66.25           H  
ATOM   2304  NH2 ARG A 143      -3.056  -9.990  11.784  1.00 66.25           N  
ATOM   2305 HH21 ARG A 143      -2.547  -9.137  11.600  1.00 66.25           H  
ATOM   2306 HH22 ARG A 143      -4.009  -9.889  12.101  1.00 66.25           H  
ATOM   2307  CZ  ARG A 143      -2.750 -11.053  11.105  1.00 66.25           C  
ATOM   2308  N   GLU A 144       1.524 -11.943   4.643  1.00 65.73           N  
ATOM   2309  H   GLU A 144       1.027 -12.784   4.388  1.00 65.73           H  
ATOM   2310  CA  GLU A 144       2.974 -11.933   4.423  1.00 65.73           C  
ATOM   2311  HA  GLU A 144       3.484 -11.774   5.373  1.00 65.73           H  
ATOM   2312  C   GLU A 144       3.433 -10.821   3.479  1.00 65.73           C  
ATOM   2313  CB  GLU A 144       3.431 -13.277   3.830  1.00 65.73           C  
ATOM   2314  HB2 GLU A 144       2.924 -13.466   2.884  1.00 65.73           H  
ATOM   2315  HB3 GLU A 144       4.497 -13.193   3.617  1.00 65.73           H  
ATOM   2316  O   GLU A 144       4.419 -10.151   3.770  1.00 65.73           O  
ATOM   2317  CG  GLU A 144       3.250 -14.475   4.767  1.00 65.73           C  
ATOM   2318  HG2 GLU A 144       3.481 -14.169   5.788  1.00 65.73           H  
ATOM   2319  HG3 GLU A 144       3.984 -15.228   4.479  1.00 65.73           H  
ATOM   2320  CD  GLU A 144       1.864 -15.130   4.729  1.00 65.73           C  
ATOM   2321  OE1 GLU A 144       1.741 -16.227   5.301  1.00 65.73           O  
ATOM   2322  OE2 GLU A 144       0.863 -14.554   4.233  1.00 65.73           O  
ATOM   2323  N   VAL A 145       2.718 -10.603   2.370  1.00 70.23           N  
ATOM   2324  H   VAL A 145       1.866 -11.128   2.231  1.00 70.23           H  
ATOM   2325  CA  VAL A 145       3.052  -9.536   1.411  1.00 70.23           C  
ATOM   2326  HA  VAL A 145       4.106  -9.616   1.143  1.00 70.23           H  
ATOM   2327  C   VAL A 145       2.856  -8.173   2.072  1.00 70.23           C  
ATOM   2328  CB  VAL A 145       2.210  -9.654   0.123  1.00 70.23           C  
ATOM   2329  HB  VAL A 145       1.152  -9.588   0.375  1.00 70.23           H  
ATOM   2330  O   VAL A 145       3.692  -7.284   1.933  1.00 70.23           O  
ATOM   2331  CG1 VAL A 145       2.546  -8.545  -0.879  1.00 70.23           C  
ATOM   2332 HG11 VAL A 145       3.610  -8.572  -1.115  1.00 70.23           H  
ATOM   2333 HG12 VAL A 145       2.301  -7.566  -0.468  1.00 70.23           H  
ATOM   2334 HG13 VAL A 145       1.973  -8.680  -1.797  1.00 70.23           H  
ATOM   2335  CG2 VAL A 145       2.462 -10.994  -0.586  1.00 70.23           C  
ATOM   2336 HG21 VAL A 145       1.839 -11.061  -1.477  1.00 70.23           H  
ATOM   2337 HG22 VAL A 145       2.221 -11.829   0.072  1.00 70.23           H  
ATOM   2338 HG23 VAL A 145       3.510 -11.066  -0.878  1.00 70.23           H  
ATOM   2339  N   PHE A 146       1.785  -8.032   2.854  1.00 73.35           N  
ATOM   2340  H   PHE A 146       1.152  -8.815   2.939  1.00 73.35           H  
ATOM   2341  CA  PHE A 146       1.486  -6.820   3.609  1.00 73.35           C  
ATOM   2342  HA  PHE A 146       1.456  -5.980   2.914  1.00 73.35           H  
ATOM   2343  C   PHE A 146       2.562  -6.499   4.653  1.00 73.35           C  
ATOM   2344  CB  PHE A 146       0.107  -6.975   4.263  1.00 73.35           C  
ATOM   2345  HB2 PHE A 146       0.206  -6.985   5.348  1.00 73.35           H  
ATOM   2346  HB3 PHE A 146      -0.340  -7.931   3.988  1.00 73.35           H  
ATOM   2347  O   PHE A 146       3.053  -5.375   4.700  1.00 73.35           O  
ATOM   2348  CG  PHE A 146      -0.855  -5.885   3.867  1.00 73.35           C  
ATOM   2349  CD1 PHE A 146      -1.048  -4.783   4.714  1.00 73.35           C  
ATOM   2350  HD1 PHE A 146      -0.484  -4.703   5.631  1.00 73.35           H  
ATOM   2351  CD2 PHE A 146      -1.578  -5.984   2.664  1.00 73.35           C  
ATOM   2352  HD2 PHE A 146      -1.429  -6.829   2.009  1.00 73.35           H  
ATOM   2353  CE1 PHE A 146      -2.008  -3.814   4.386  1.00 73.35           C  
ATOM   2354  HE1 PHE A 146      -2.211  -2.995   5.060  1.00 73.35           H  
ATOM   2355  CE2 PHE A 146      -2.504  -4.985   2.317  1.00 73.35           C  
ATOM   2356  HE2 PHE A 146      -3.067  -5.066   1.400  1.00 73.35           H  
ATOM   2357  CZ  PHE A 146      -2.719  -3.899   3.182  1.00 73.35           C  
ATOM   2358  HZ  PHE A 146      -3.449  -3.140   2.944  1.00 73.35           H  
ATOM   2359  N   GLU A 147       2.961  -7.481   5.463  1.00 69.45           N  
ATOM   2360  H   GLU A 147       2.494  -8.375   5.406  1.00 69.45           H  
ATOM   2361  CA  GLU A 147       4.006  -7.307   6.478  1.00 69.45           C  
ATOM   2362  HA  GLU A 147       3.767  -6.444   7.099  1.00 69.45           H  
ATOM   2363  C   GLU A 147       5.375  -7.013   5.852  1.00 69.45           C  
ATOM   2364  CB  GLU A 147       4.077  -8.557   7.374  1.00 69.45           C  
ATOM   2365  HB2 GLU A 147       4.978  -8.497   7.986  1.00 69.45           H  
ATOM   2366  HB3 GLU A 147       4.162  -9.447   6.752  1.00 69.45           H  
ATOM   2367  O   GLU A 147       6.116  -6.155   6.344  1.00 69.45           O  
ATOM   2368  CG  GLU A 147       2.867  -8.712   8.315  1.00 69.45           C  
ATOM   2369  HG2 GLU A 147       3.036  -9.571   8.964  1.00 69.45           H  
ATOM   2370  HG3 GLU A 147       1.971  -8.918   7.730  1.00 69.45           H  
ATOM   2371  CD  GLU A 147       2.628  -7.463   9.173  1.00 69.45           C  
ATOM   2372  OE1 GLU A 147       1.481  -6.951   9.184  1.00 69.45           O  
ATOM   2373  OE2 GLU A 147       3.598  -6.965   9.773  1.00 69.45           O  
ATOM   2374  N   HIS A 148       5.696  -7.657   4.726  1.00 72.40           N  
ATOM   2375  H   HIS A 148       5.071  -8.366   4.370  1.00 72.40           H  
ATOM   2376  CA  HIS A 148       6.924  -7.375   3.988  1.00 72.40           C  
ATOM   2377  HA  HIS A 148       7.767  -7.487   4.669  1.00 72.40           H  
ATOM   2378  C   HIS A 148       6.948  -5.930   3.467  1.00 72.40           C  
ATOM   2379  CB  HIS A 148       7.082  -8.396   2.856  1.00 72.40           C  
ATOM   2380  HB2 HIS A 148       6.283  -8.264   2.127  1.00 72.40           H  
ATOM   2381  HB3 HIS A 148       7.001  -9.401   3.269  1.00 72.40           H  
ATOM   2382  O   HIS A 148       7.921  -5.211   3.695  1.00 72.40           O  
ATOM   2383  CG  HIS A 148       8.414  -8.286   2.163  1.00 72.40           C  
ATOM   2384  CD2 HIS A 148       8.649  -7.746   0.928  1.00 72.40           C  
ATOM   2385  HD2 HIS A 148       7.908  -7.329   0.263  1.00 72.40           H  
ATOM   2386  ND1 HIS A 148       9.631  -8.690   2.667  1.00 72.40           N  
ATOM   2387  HD1 HIS A 148       9.803  -9.092   3.578  1.00 72.40           H  
ATOM   2388  CE1 HIS A 148      10.577  -8.396   1.758  1.00 72.40           C  
ATOM   2389  HE1 HIS A 148      11.637  -8.567   1.874  1.00 72.40           H  
ATOM   2390  NE2 HIS A 148      10.020  -7.831   0.677  1.00 72.40           N  
ATOM   2391  N   LEU A 149       5.859  -5.463   2.847  1.00 80.09           N  
ATOM   2392  H   LEU A 149       5.083  -6.091   2.692  1.00 80.09           H  
ATOM   2393  CA  LEU A 149       5.754  -4.086   2.358  1.00 80.09           C  
ATOM   2394  HA  LEU A 149       6.640  -3.857   1.766  1.00 80.09           H  
ATOM   2395  C   LEU A 149       5.733  -3.057   3.494  1.00 80.09           C  
ATOM   2396  CB  LEU A 149       4.510  -3.940   1.472  1.00 80.09           C  
ATOM   2397  HB2 LEU A 149       4.337  -2.879   1.293  1.00 80.09           H  
ATOM   2398  HB3 LEU A 149       3.648  -4.333   2.012  1.00 80.09           H  
ATOM   2399  O   LEU A 149       6.420  -2.043   3.392  1.00 80.09           O  
ATOM   2400  CG  LEU A 149       4.619  -4.632   0.103  1.00 80.09           C  
ATOM   2401  HG  LEU A 149       4.856  -5.689   0.230  1.00 80.09           H  
ATOM   2402  CD1 LEU A 149       3.277  -4.511  -0.607  1.00 80.09           C  
ATOM   2403 HD11 LEU A 149       2.506  -4.915   0.048  1.00 80.09           H  
ATOM   2404 HD12 LEU A 149       3.058  -3.467  -0.834  1.00 80.09           H  
ATOM   2405 HD13 LEU A 149       3.290  -5.083  -1.535  1.00 80.09           H  
ATOM   2406  CD2 LEU A 149       5.685  -3.990  -0.785  1.00 80.09           C  
ATOM   2407 HD21 LEU A 149       5.612  -4.383  -1.800  1.00 80.09           H  
ATOM   2408 HD22 LEU A 149       5.540  -2.910  -0.816  1.00 80.09           H  
ATOM   2409 HD23 LEU A 149       6.679  -4.214  -0.400  1.00 80.09           H  
ATOM   2410  N   LYS A 150       5.023  -3.321   4.600  1.00 73.12           N  
ATOM   2411  H   LYS A 150       4.450  -4.153   4.615  1.00 73.12           H  
ATOM   2412  CA  LYS A 150       5.072  -2.465   5.799  1.00 73.12           C  
ATOM   2413  HA  LYS A 150       4.710  -1.466   5.555  1.00 73.12           H  
ATOM   2414  C   LYS A 150       6.504  -2.310   6.289  1.00 73.12           C  
ATOM   2415  CB  LYS A 150       4.248  -3.054   6.950  1.00 73.12           C  
ATOM   2416  HB2 LYS A 150       4.429  -4.128   6.997  1.00 73.12           H  
ATOM   2417  HB3 LYS A 150       4.616  -2.623   7.881  1.00 73.12           H  
ATOM   2418  O   LYS A 150       6.929  -1.191   6.559  1.00 73.12           O  
ATOM   2419  CG  LYS A 150       2.737  -2.787   6.901  1.00 73.12           C  
ATOM   2420  HG2 LYS A 150       2.302  -3.235   6.007  1.00 73.12           H  
ATOM   2421  HG3 LYS A 150       2.537  -1.716   6.913  1.00 73.12           H  
ATOM   2422  CD  LYS A 150       2.152  -3.450   8.154  1.00 73.12           C  
ATOM   2423  HD2 LYS A 150       2.534  -2.946   9.042  1.00 73.12           H  
ATOM   2424  HD3 LYS A 150       2.506  -4.481   8.179  1.00 73.12           H  
ATOM   2425  CE  LYS A 150       0.626  -3.486   8.216  1.00 73.12           C  
ATOM   2426  HE2 LYS A 150       0.244  -3.753   7.231  1.00 73.12           H  
ATOM   2427  HE3 LYS A 150       0.252  -2.496   8.479  1.00 73.12           H  
ATOM   2428  NZ  LYS A 150       0.215  -4.503   9.221  1.00 73.12           N  
ATOM   2429  HZ1 LYS A 150      -0.761  -4.763   9.225  1.00 73.12           H  
ATOM   2430  HZ2 LYS A 150       0.681  -5.383   9.052  1.00 73.12           H  
ATOM   2431  HZ3 LYS A 150       0.503  -4.267  10.160  1.00 73.12           H  
ATOM   2432  N   THR A 151       7.250  -3.411   6.378  1.00 71.06           N  
ATOM   2433  H   THR A 151       6.820  -4.297   6.153  1.00 71.06           H  
ATOM   2434  CA  THR A 151       8.656  -3.389   6.801  1.00 71.06           C  
ATOM   2435  HA  THR A 151       8.723  -2.916   7.781  1.00 71.06           H  
ATOM   2436  C   THR A 151       9.495  -2.567   5.825  1.00 71.06           C  
ATOM   2437  CB  THR A 151       9.217  -4.813   6.925  1.00 71.06           C  
ATOM   2438  HB  THR A 151       9.223  -5.295   5.948  1.00 71.06           H  
ATOM   2439  O   THR A 151      10.194  -1.644   6.242  1.00 71.06           O  
ATOM   2440  CG2 THR A 151      10.634  -4.822   7.500  1.00 71.06           C  
ATOM   2441 HG21 THR A 151      11.328  -4.342   6.810  1.00 71.06           H  
ATOM   2442 HG22 THR A 151      10.954  -5.853   7.651  1.00 71.06           H  
ATOM   2443 HG23 THR A 151      10.652  -4.298   8.456  1.00 71.06           H  
ATOM   2444  OG1 THR A 151       8.417  -5.572   7.803  1.00 71.06           O  
ATOM   2445  HG1 THR A 151       7.597  -5.793   7.356  1.00 71.06           H  
ATOM   2446  N   ALA A 152       9.355  -2.822   4.522  1.00 73.78           N  
ATOM   2447  H   ALA A 152       8.764  -3.590   4.235  1.00 73.78           H  
ATOM   2448  CA  ALA A 152      10.101  -2.123   3.482  1.00 73.78           C  
ATOM   2449  HA  ALA A 152      11.165  -2.248   3.683  1.00 73.78           H  
ATOM   2450  C   ALA A 152       9.814  -0.609   3.432  1.00 73.78           C  
ATOM   2451  CB  ALA A 152       9.782  -2.792   2.142  1.00 73.78           C  
ATOM   2452  HB1 ALA A 152      10.012  -3.856   2.191  1.00 73.78           H  
ATOM   2453  HB2 ALA A 152      10.399  -2.334   1.368  1.00 73.78           H  
ATOM   2454  HB3 ALA A 152       8.730  -2.659   1.892  1.00 73.78           H  
ATOM   2455  O   ALA A 152      10.723   0.173   3.159  1.00 73.78           O  
ATOM   2456  N   PHE A 153       8.577  -0.180   3.705  1.00 74.70           N  
ATOM   2457  H   PHE A 153       7.849  -0.869   3.827  1.00 74.70           H  
ATOM   2458  CA  PHE A 153       8.196   1.240   3.732  1.00 74.70           C  
ATOM   2459  HA  PHE A 153       8.776   1.784   2.987  1.00 74.70           H  
ATOM   2460  C   PHE A 153       8.505   1.925   5.063  1.00 74.70           C  
ATOM   2461  CB  PHE A 153       6.706   1.389   3.394  1.00 74.70           C  
ATOM   2462  HB2 PHE A 153       6.445   2.446   3.439  1.00 74.70           H  
ATOM   2463  HB3 PHE A 153       6.129   0.877   4.164  1.00 74.70           H  
ATOM   2464  O   PHE A 153       8.789   3.121   5.082  1.00 74.70           O  
ATOM   2465  CG  PHE A 153       6.265   0.868   2.038  1.00 74.70           C  
ATOM   2466  CD1 PHE A 153       7.174   0.705   0.973  1.00 74.70           C  
ATOM   2467  HD1 PHE A 153       8.220   0.943   1.094  1.00 74.70           H  
ATOM   2468  CD2 PHE A 153       4.911   0.550   1.842  1.00 74.70           C  
ATOM   2469  HD2 PHE A 153       4.205   0.700   2.646  1.00 74.70           H  
ATOM   2470  CE1 PHE A 153       6.731   0.197  -0.257  1.00 74.70           C  
ATOM   2471  HE1 PHE A 153       7.437   0.062  -1.063  1.00 74.70           H  
ATOM   2472  CE2 PHE A 153       4.471   0.034   0.612  1.00 74.70           C  
ATOM   2473  HE2 PHE A 153       3.431  -0.226   0.481  1.00 74.70           H  
ATOM   2474  CZ  PHE A 153       5.384  -0.153  -0.435  1.00 74.70           C  
ATOM   2475  HZ  PHE A 153       5.050  -0.582  -1.368  1.00 74.70           H  
ATOM   2476  N   SER A 154       8.487   1.177   6.167  1.00 60.95           N  
ATOM   2477  H   SER A 154       8.202   0.211   6.089  1.00 60.95           H  
ATOM   2478  CA  SER A 154       8.863   1.691   7.490  1.00 60.95           C  
ATOM   2479  HA  SER A 154       8.398   2.665   7.642  1.00 60.95           H  
ATOM   2480  C   SER A 154      10.372   1.866   7.622  1.00 60.95           C  
ATOM   2481  CB  SER A 154       8.382   0.753   8.596  1.00 60.95           C  
ATOM   2482  HB2 SER A 154       8.869  -0.217   8.498  1.00 60.95           H  
ATOM   2483  HB3 SER A 154       8.640   1.183   9.564  1.00 60.95           H  
ATOM   2484  O   SER A 154      10.836   2.729   8.370  1.00 60.95           O  
ATOM   2485  OG  SER A 154       6.984   0.584   8.525  1.00 60.95           O  
ATOM   2486  HG  SER A 154       6.814  -0.003   7.785  1.00 60.95           H  
ATOM   2487  N   CYS A 155      11.151   1.072   6.885  1.00 53.46           N  
ATOM   2488  H   CYS A 155      10.726   0.315   6.368  1.00 53.46           H  
ATOM   2489  CA  CYS A 155      12.580   1.280   6.740  1.00 53.46           C  
ATOM   2490  HA  CYS A 155      13.020   1.395   7.730  1.00 53.46           H  
ATOM   2491  C   CYS A 155      12.838   2.577   5.977  1.00 53.46           C  
ATOM   2492  CB  CYS A 155      13.221   0.063   6.068  1.00 53.46           C  
ATOM   2493  HB2 CYS A 155      12.563  -0.329   5.293  1.00 53.46           H  
ATOM   2494  HB3 CYS A 155      14.172   0.343   5.615  1.00 53.46           H  
ATOM   2495  O   CYS A 155      12.950   2.610   4.752  1.00 53.46           O  
ATOM   2496  SG  CYS A 155      13.515  -1.186   7.345  1.00 53.46           S  
ATOM   2497  HG  CYS A 155      14.453  -0.530   8.033  1.00 53.46           H  
ATOM   2498  N   THR A 156      13.002   3.663   6.725  1.00 47.20           N  
ATOM   2499  H   THR A 156      12.760   3.619   7.704  1.00 47.20           H  
ATOM   2500  CA  THR A 156      13.635   4.866   6.206  1.00 47.20           C  
ATOM   2501  HA  THR A 156      13.137   5.169   5.285  1.00 47.20           H  
ATOM   2502  C   THR A 156      15.078   4.509   5.880  1.00 47.20           C  
ATOM   2503  CB  THR A 156      13.549   6.031   7.204  1.00 47.20           C  
ATOM   2504  HB  THR A 156      14.128   6.871   6.820  1.00 47.20           H  
ATOM   2505  O   THR A 156      15.937   4.511   6.764  1.00 47.20           O  
ATOM   2506  CG2 THR A 156      12.099   6.476   7.389  1.00 47.20           C  
ATOM   2507 HG21 THR A 156      11.496   5.649   7.764  1.00 47.20           H  
ATOM   2508 HG22 THR A 156      12.055   7.296   8.106  1.00 47.20           H  
ATOM   2509 HG23 THR A 156      11.691   6.807   6.434  1.00 47.20           H  
ATOM   2510  OG1 THR A 156      14.038   5.680   8.479  1.00 47.20           O  
ATOM   2511  HG1 THR A 156      14.916   5.321   8.330  1.00 47.20           H  
ATOM   2512  N   LYS A 157      15.350   4.153   4.621  1.00 46.05           N  
ATOM   2513  H   LYS A 157      14.576   4.007   3.989  1.00 46.05           H  
ATOM   2514  CA  LYS A 157      16.710   4.206   4.095  1.00 46.05           C  
ATOM   2515  HA  LYS A 157      17.383   3.615   4.717  1.00 46.05           H  
ATOM   2516  C   LYS A 157      17.155   5.662   4.177  1.00 46.05           C  
ATOM   2517  CB  LYS A 157      16.791   3.716   2.634  1.00 46.05           C  
ATOM   2518  HB2 LYS A 157      17.737   4.071   2.226  1.00 46.05           H  
ATOM   2519  HB3 LYS A 157      15.983   4.158   2.051  1.00 46.05           H  
ATOM   2520  O   LYS A 157      16.925   6.422   3.245  1.00 46.05           O  
ATOM   2521  CG  LYS A 157      16.770   2.196   2.471  1.00 46.05           C  
ATOM   2522  HG2 LYS A 157      17.569   1.765   3.075  1.00 46.05           H  
ATOM   2523  HG3 LYS A 157      15.805   1.842   2.833  1.00 46.05           H  
ATOM   2524  CD  LYS A 157      16.976   1.806   0.992  1.00 46.05           C  
ATOM   2525  HD2 LYS A 157      16.052   1.982   0.440  1.00 46.05           H  
ATOM   2526  HD3 LYS A 157      17.750   2.445   0.567  1.00 46.05           H  
ATOM   2527  CE  LYS A 157      17.414   0.344   0.809  1.00 46.05           C  
ATOM   2528  HE2 LYS A 157      16.593  -0.330   1.052  1.00 46.05           H  
ATOM   2529  HE3 LYS A 157      18.244   0.135   1.484  1.00 46.05           H  
ATOM   2530  NZ  LYS A 157      17.819   0.070  -0.581  1.00 46.05           N  
ATOM   2531  HZ1 LYS A 157      18.589   0.640  -0.901  1.00 46.05           H  
ATOM   2532  HZ2 LYS A 157      17.057   0.234  -1.223  1.00 46.05           H  
ATOM   2533  HZ3 LYS A 157      18.025  -0.906  -0.745  1.00 46.05           H  
ATOM   2534  N   ASP A 158      17.840   6.038   5.250  1.00 39.73           N  
ATOM   2535  H   ASP A 158      17.874   5.419   6.047  1.00 39.73           H  
ATOM   2536  CA  ASP A 158      18.962   6.944   5.049  1.00 39.73           C  
ATOM   2537  HA  ASP A 158      18.654   7.799   4.447  1.00 39.73           H  
ATOM   2538  C   ASP A 158      19.969   6.135   4.226  1.00 39.73           C  
ATOM   2539  CB  ASP A 158      19.532   7.463   6.383  1.00 39.73           C  
ATOM   2540  HB2 ASP A 158      20.577   7.731   6.228  1.00 39.73           H  
ATOM   2541  HB3 ASP A 158      19.499   6.671   7.131  1.00 39.73           H  
ATOM   2542  O   ASP A 158      20.736   5.331   4.745  1.00 39.73           O  
ATOM   2543  CG  ASP A 158      18.816   8.717   6.909  1.00 39.73           C  
ATOM   2544  OD1 ASP A 158      18.224   9.454   6.090  1.00 39.73           O  
ATOM   2545  OD2 ASP A 158      18.890   8.956   8.136  1.00 39.73           O  
ATOM   2546  N   THR A 159      19.888   6.241   2.899  1.00 40.20           N  
ATOM   2547  H   THR A 159      19.207   6.869   2.498  1.00 40.20           H  
ATOM   2548  CA  THR A 159      20.761   5.502   1.972  1.00 40.20           C  
ATOM   2549  HA  THR A 159      20.596   4.432   2.097  1.00 40.20           H  
ATOM   2550  C   THR A 159      22.239   5.753   2.258  1.00 40.20           C  
ATOM   2551  CB  THR A 159      20.485   5.897   0.509  1.00 40.20           C  
ATOM   2552  HB  THR A 159      21.406   5.822  -0.069  1.00 40.20           H  
ATOM   2553  O   THR A 159      23.058   4.868   2.031  1.00 40.20           O  
ATOM   2554  CG2 THR A 159      19.446   4.994  -0.148  1.00 40.20           C  
ATOM   2555 HG21 THR A 159      18.479   5.131   0.336  1.00 40.20           H  
ATOM   2556 HG22 THR A 159      19.354   5.251  -1.204  1.00 40.20           H  
ATOM   2557 HG23 THR A 159      19.758   3.953  -0.067  1.00 40.20           H  
ATOM   2558  OG1 THR A 159      19.990   7.216   0.428  1.00 40.20           O  
ATOM   2559  HG1 THR A 159      19.846   7.426  -0.498  1.00 40.20           H  
ATOM   2560  N   SER A 160      22.587   6.940   2.763  1.00 40.90           N  
ATOM   2561  H   SER A 160      21.853   7.607   2.954  1.00 40.90           H  
ATOM   2562  CA  SER A 160      23.969   7.347   3.037  1.00 40.90           C  
ATOM   2563  HA  SER A 160      24.597   7.050   2.197  1.00 40.90           H  
ATOM   2564  C   SER A 160      24.569   6.717   4.295  1.00 40.90           C  
ATOM   2565  CB  SER A 160      24.023   8.870   3.163  1.00 40.90           C  
ATOM   2566  HB2 SER A 160      23.690   9.314   2.224  1.00 40.90           H  
ATOM   2567  HB3 SER A 160      25.048   9.186   3.357  1.00 40.90           H  
ATOM   2568  O   SER A 160      25.776   6.495   4.355  1.00 40.90           O  
ATOM   2569  OG  SER A 160      23.178   9.311   4.215  1.00 40.90           O  
ATOM   2570  HG  SER A 160      22.919  10.220   4.049  1.00 40.90           H  
ATOM   2571  N   LYS A 161      23.753   6.437   5.313  1.00 40.12           N  
ATOM   2572  H   LYS A 161      22.765   6.597   5.182  1.00 40.12           H  
ATOM   2573  CA  LYS A 161      24.182   5.831   6.575  1.00 40.12           C  
ATOM   2574  HA  LYS A 161      25.199   5.448   6.491  1.00 40.12           H  
ATOM   2575  C   LYS A 161      23.253   4.665   6.831  1.00 40.12           C  
ATOM   2576  CB  LYS A 161      24.126   6.860   7.718  1.00 40.12           C  
ATOM   2577  HB2 LYS A 161      24.250   6.331   8.663  1.00 40.12           H  
ATOM   2578  HB3 LYS A 161      23.150   7.345   7.724  1.00 40.12           H  
ATOM   2579  O   LYS A 161      22.110   4.891   7.208  1.00 40.12           O  
ATOM   2580  CG  LYS A 161      25.227   7.923   7.602  1.00 40.12           C  
ATOM   2581  HG2 LYS A 161      26.198   7.429   7.564  1.00 40.12           H  
ATOM   2582  HG3 LYS A 161      25.085   8.496   6.686  1.00 40.12           H  
ATOM   2583  CD  LYS A 161      25.188   8.874   8.803  1.00 40.12           C  
ATOM   2584  HD2 LYS A 161      25.323   8.301   9.720  1.00 40.12           H  
ATOM   2585  HD3 LYS A 161      24.220   9.373   8.829  1.00 40.12           H  
ATOM   2586  CE  LYS A 161      26.308   9.911   8.667  1.00 40.12           C  
ATOM   2587  HE2 LYS A 161      27.262   9.386   8.615  1.00 40.12           H  
ATOM   2588  HE3 LYS A 161      26.172  10.440   7.724  1.00 40.12           H  
ATOM   2589  NZ  LYS A 161      26.309  10.870   9.798  1.00 40.12           N  
ATOM   2590  HZ1 LYS A 161      26.452  10.380  10.670  1.00 40.12           H  
ATOM   2591  HZ2 LYS A 161      27.052  11.544   9.682  1.00 40.12           H  
ATOM   2592  HZ3 LYS A 161      25.428  11.362   9.836  1.00 40.12           H  
ATOM   2593  N   GLY A 162      23.741   3.446   6.581  1.00 41.74           N  
ATOM   2594  H   GLY A 162      24.687   3.385   6.232  1.00 41.74           H  
ATOM   2595  CA  GLY A 162      22.967   2.210   6.713  1.00 41.74           C  
ATOM   2596  HA2 GLY A 162      23.640   1.363   6.853  1.00 41.74           H  
ATOM   2597  HA3 GLY A 162      22.400   2.056   5.795  1.00 41.74           H  
ATOM   2598  C   GLY A 162      22.001   2.259   7.897  1.00 41.74           C  
ATOM   2599  O   GLY A 162      22.358   2.745   8.966  1.00 41.74           O  
ATOM   2600  N   CYS A 163      20.766   1.814   7.678  1.00 43.42           N  
ATOM   2601  H   CYS A 163      20.549   1.452   6.760  1.00 43.42           H  
ATOM   2602  CA  CYS A 163      19.674   1.934   8.639  1.00 43.42           C  
ATOM   2603  HA  CYS A 163      19.358   2.975   8.700  1.00 43.42           H  
ATOM   2604  C   CYS A 163      20.090   1.451  10.039  1.00 43.42           C  
ATOM   2605  CB  CYS A 163      18.525   1.092   8.098  1.00 43.42           C  
ATOM   2606  HB2 CYS A 163      18.211   1.489   7.132  1.00 43.42           H  
ATOM   2607  HB3 CYS A 163      18.909   0.085   7.940  1.00 43.42           H  
ATOM   2608  O   CYS A 163      20.161   0.254  10.301  1.00 43.42           O  
ATOM   2609  SG  CYS A 163      17.066   0.953   9.150  1.00 43.42           S  
ATOM   2610  N   SER A 164      20.348   2.380  10.959  1.00 44.05           N  
ATOM   2611  H   SER A 164      20.362   3.349  10.675  1.00 44.05           H  
ATOM   2612  CA  SER A 164      20.872   2.055  12.291  1.00 44.05           C  
ATOM   2613  HA  SER A 164      21.778   1.459  12.180  1.00 44.05           H  
ATOM   2614  C   SER A 164      19.888   1.249  13.136  1.00 44.05           C  
ATOM   2615  CB  SER A 164      21.230   3.351  13.018  1.00 44.05           C  
ATOM   2616  HB2 SER A 164      21.599   3.123  14.018  1.00 44.05           H  
ATOM   2617  HB3 SER A 164      22.018   3.859  12.462  1.00 44.05           H  
ATOM   2618  O   SER A 164      20.288   0.375  13.896  1.00 44.05           O  
ATOM   2619  OG  SER A 164      20.099   4.206  13.101  1.00 44.05           O  
ATOM   2620  HG  SER A 164      19.633   4.018  13.919  1.00 44.05           H  
ATOM   2621  N   ASN A 165      18.587   1.521  12.997  1.00 45.12           N  
ATOM   2622  H   ASN A 165      18.324   2.275  12.378  1.00 45.12           H  
ATOM   2623  CA  ASN A 165      17.545   0.758  13.691  1.00 45.12           C  
ATOM   2624  HA  ASN A 165      17.792   0.682  14.750  1.00 45.12           H  
ATOM   2625  C   ASN A 165      17.433  -0.672  13.180  1.00 45.12           C  
ATOM   2626  CB  ASN A 165      16.186   1.456  13.515  1.00 45.12           C  
ATOM   2627  HB2 ASN A 165      15.395   0.708  13.568  1.00 45.12           H  
ATOM   2628  HB3 ASN A 165      16.120   1.943  12.542  1.00 45.12           H  
ATOM   2629  O   ASN A 165      16.908  -1.542  13.868  1.00 45.12           O  
ATOM   2630  CG  ASN A 165      15.898   2.459  14.608  1.00 45.12           C  
ATOM   2631  ND2 ASN A 165      14.686   2.957  14.665  1.00 45.12           N  
ATOM   2632 HD21 ASN A 165      13.967   2.631  14.036  1.00 45.12           H  
ATOM   2633 HD22 ASN A 165      14.496   3.563  15.451  1.00 45.12           H  
ATOM   2634  OD1 ASN A 165      16.734   2.814  15.418  1.00 45.12           O  
ATOM   2635  N   CYS A 166      17.863  -0.900  11.948  1.00 42.34           N  
ATOM   2636  H   CYS A 166      18.384  -0.188  11.457  1.00 42.34           H  
ATOM   2637  CA  CYS A 166      17.622  -2.135  11.266  1.00 42.34           C  
ATOM   2638  HA  CYS A 166      17.235  -2.863  11.979  1.00 42.34           H  
ATOM   2639  C   CYS A 166      18.964  -2.716  10.820  1.00 42.34           C  
ATOM   2640  CB  CYS A 166      16.459  -1.893  10.301  1.00 42.34           C  
ATOM   2641  HB2 CYS A 166      15.999  -2.865  10.123  1.00 42.34           H  
ATOM   2642  HB3 CYS A 166      15.693  -1.361  10.866  1.00 42.34           H  
ATOM   2643  O   CYS A 166      19.316  -2.752   9.650  1.00 42.34           O  
ATOM   2644  SG  CYS A 166      16.629  -0.982   8.739  1.00 42.34           S  
ATOM   2645  N   ASN A 167      19.700  -3.228  11.818  1.00 41.17           N  
ATOM   2646  H   ASN A 167      19.403  -3.018  12.761  1.00 41.17           H  
ATOM   2647  CA  ASN A 167      20.894  -4.074  11.655  1.00 41.17           C  
ATOM   2648  HA  ASN A 167      21.717  -3.476  11.265  1.00 41.17           H  
ATOM   2649  C   ASN A 167      20.684  -5.240  10.676  1.00 41.17           C  
ATOM   2650  CB  ASN A 167      21.258  -4.676  13.033  1.00 41.17           C  
ATOM   2651  HB2 ASN A 167      20.363  -4.814  13.638  1.00 41.17           H  
ATOM   2652  HB3 ASN A 167      21.709  -5.658  12.891  1.00 41.17           H  
ATOM   2653  O   ASN A 167      21.640  -5.867  10.221  1.00 41.17           O  
ATOM   2654  CG  ASN A 167      22.276  -3.872  13.816  1.00 41.17           C  
ATOM   2655  ND2 ASN A 167      22.480  -4.209  15.068  1.00 41.17           N  
ATOM   2656 HD21 ASN A 167      21.962  -4.957  15.505  1.00 41.17           H  
ATOM   2657 HD22 ASN A 167      23.160  -3.649  15.562  1.00 41.17           H  
ATOM   2658  OD1 ASN A 167      22.923  -2.970  13.323  1.00 41.17           O  
ATOM   2659  N   ASN A 168      19.431  -5.581  10.381  1.00 41.55           N  
ATOM   2660  H   ASN A 168      18.683  -5.009  10.746  1.00 41.55           H  
ATOM   2661  CA  ASN A 168      19.110  -6.581   9.392  1.00 41.55           C  
ATOM   2662  HA  ASN A 168      19.742  -7.448   9.582  1.00 41.55           H  
ATOM   2663  C   ASN A 168      19.478  -6.059   7.998  1.00 41.55           C  
ATOM   2664  CB  ASN A 168      17.625  -6.982   9.546  1.00 41.55           C  
ATOM   2665  HB2 ASN A 168      17.121  -6.909   8.582  1.00 41.55           H  
ATOM   2666  HB3 ASN A 168      17.110  -6.302  10.225  1.00 41.55           H  
ATOM   2667  O   ASN A 168      18.751  -5.273   7.393  1.00 41.55           O  
ATOM   2668  CG  ASN A 168      17.433  -8.404  10.047  1.00 41.55           C  
ATOM   2669  ND2 ASN A 168      16.243  -8.741  10.485  1.00 41.55           N  
ATOM   2670 HD21 ASN A 168      16.133  -9.707  10.759  1.00 41.55           H  
ATOM   2671 HD22 ASN A 168      15.471  -8.092  10.423  1.00 41.55           H  
ATOM   2672  OD1 ASN A 168      18.334  -9.226  10.063  1.00 41.55           O  
ATOM   2673  N   LYS A 169      20.563  -6.594   7.426  1.00 43.66           N  
ATOM   2674  H   LYS A 169      21.183  -7.127   8.019  1.00 43.66           H  
ATOM   2675  CA  LYS A 169      20.802  -6.559   5.970  1.00 43.66           C  
ATOM   2676  HA  LYS A 169      21.027  -5.539   5.659  1.00 43.66           H  
ATOM   2677  C   LYS A 169      19.563  -6.989   5.166  1.00 43.66           C  
ATOM   2678  CB  LYS A 169      21.970  -7.489   5.604  1.00 43.66           C  
ATOM   2679  HB2 LYS A 169      21.827  -8.458   6.083  1.00 43.66           H  
ATOM   2680  HB3 LYS A 169      21.954  -7.645   4.526  1.00 43.66           H  
ATOM   2681  O   LYS A 169      19.424  -6.592   4.017  1.00 43.66           O  
ATOM   2682  CG  LYS A 169      23.344  -6.918   5.976  1.00 43.66           C  
ATOM   2683  HG2 LYS A 169      23.414  -6.800   7.058  1.00 43.66           H  
ATOM   2684  HG3 LYS A 169      23.467  -5.944   5.503  1.00 43.66           H  
ATOM   2685  CD  LYS A 169      24.451  -7.865   5.489  1.00 43.66           C  
ATOM   2686  HD2 LYS A 169      24.356  -8.820   6.007  1.00 43.66           H  
ATOM   2687  HD3 LYS A 169      24.334  -8.028   4.418  1.00 43.66           H  
ATOM   2688  CE  LYS A 169      25.832  -7.258   5.762  1.00 43.66           C  
ATOM   2689  HE2 LYS A 169      25.924  -7.074   6.832  1.00 43.66           H  
ATOM   2690  HE3 LYS A 169      25.892  -6.295   5.255  1.00 43.66           H  
ATOM   2691  NZ  LYS A 169      26.928  -8.148   5.298  1.00 43.66           N  
ATOM   2692  HZ1 LYS A 169      26.893  -9.036   5.778  1.00 43.66           H  
ATOM   2693  HZ2 LYS A 169      27.825  -7.723   5.485  1.00 43.66           H  
ATOM   2694  HZ3 LYS A 169      26.857  -8.308   4.304  1.00 43.66           H  
ATOM   2695  N   SER A 170      18.665  -7.757   5.788  1.00 44.40           N  
ATOM   2696  H   SER A 170      18.867  -8.057   6.731  1.00 44.40           H  
ATOM   2697  CA  SER A 170      17.419  -8.245   5.208  1.00 44.40           C  
ATOM   2698  HA  SER A 170      17.642  -8.612   4.207  1.00 44.40           H  
ATOM   2699  C   SER A 170      16.302  -7.208   5.074  1.00 44.40           C  
ATOM   2700  CB  SER A 170      16.912  -9.430   6.030  1.00 44.40           C  
ATOM   2701  HB2 SER A 170      17.731 -10.124   6.216  1.00 44.40           H  
ATOM   2702  HB3 SER A 170      16.138  -9.953   5.468  1.00 44.40           H  
ATOM   2703  O   SER A 170      15.257  -7.529   4.519  1.00 44.40           O  
ATOM   2704  OG  SER A 170      16.376  -8.968   7.257  1.00 44.40           O  
ATOM   2705  HG  SER A 170      15.432  -8.864   7.112  1.00 44.40           H  
ATOM   2706  N   CYS A 171      16.449  -5.992   5.611  1.00 49.83           N  
ATOM   2707  H   CYS A 171      17.302  -5.770   6.104  1.00 49.83           H  
ATOM   2708  CA  CYS A 171      15.322  -5.054   5.703  1.00 49.83           C  
ATOM   2709  HA  CYS A 171      14.532  -5.492   6.313  1.00 49.83           H  
ATOM   2710  C   CYS A 171      14.686  -4.717   4.365  1.00 49.83           C  
ATOM   2711  CB  CYS A 171      15.802  -3.767   6.350  1.00 49.83           C  
ATOM   2712  HB2 CYS A 171      16.738  -3.417   5.914  1.00 49.83           H  
ATOM   2713  HB3 CYS A 171      15.031  -3.005   6.243  1.00 49.83           H  
ATOM   2714  O   CYS A 171      13.470  -4.580   4.271  1.00 49.83           O  
ATOM   2715  SG  CYS A 171      16.011  -4.187   8.079  1.00 49.83           S  
ATOM   2716  HG  CYS A 171      17.336  -4.353   8.017  1.00 49.83           H  
ATOM   2717  N   ILE A 172      15.524  -4.577   3.343  1.00 52.03           N  
ATOM   2718  H   ILE A 172      16.502  -4.766   3.506  1.00 52.03           H  
ATOM   2719  CA  ILE A 172      15.074  -4.424   1.969  1.00 52.03           C  
ATOM   2720  HA  ILE A 172      14.025  -4.716   1.913  1.00 52.03           H  
ATOM   2721  C   ILE A 172      15.827  -5.456   1.131  1.00 52.03           C  
ATOM   2722  CB  ILE A 172      15.160  -2.954   1.508  1.00 52.03           C  
ATOM   2723  HB  ILE A 172      16.207  -2.671   1.392  1.00 52.03           H  
ATOM   2724  O   ILE A 172      16.480  -5.148   0.134  1.00 52.03           O  
ATOM   2725  CG1 ILE A 172      14.460  -2.006   2.513  1.00 52.03           C  
ATOM   2726 HG12 ILE A 172      13.394  -2.234   2.536  1.00 52.03           H  
ATOM   2727 HG13 ILE A 172      14.841  -2.169   3.521  1.00 52.03           H  
ATOM   2728  CG2 ILE A 172      14.419  -2.814   0.179  1.00 52.03           C  
ATOM   2729 HG21 ILE A 172      13.341  -2.812   0.340  1.00 52.03           H  
ATOM   2730 HG22 ILE A 172      14.719  -1.883  -0.303  1.00 52.03           H  
ATOM   2731 HG23 ILE A 172      14.638  -3.662  -0.470  1.00 52.03           H  
ATOM   2732  CD1 ILE A 172      14.630  -0.516   2.262  1.00 52.03           C  
ATOM   2733 HD11 ILE A 172      15.612  -0.254   2.658  1.00 52.03           H  
ATOM   2734 HD12 ILE A 172      13.881   0.029   2.836  1.00 52.03           H  
ATOM   2735 HD13 ILE A 172      14.522  -0.256   1.209  1.00 52.03           H  
ATOM   2736  N   GLU A 173      15.774  -6.711   1.581  1.00 52.30           N  
ATOM   2737  H   GLU A 173      15.258  -6.901   2.429  1.00 52.30           H  
ATOM   2738  CA  GLU A 173      15.944  -7.821   0.655  1.00 52.30           C  
ATOM   2739  HA  GLU A 173      16.908  -7.727   0.154  1.00 52.30           H  
ATOM   2740  C   GLU A 173      14.846  -7.705  -0.404  1.00 52.30           C  
ATOM   2741  CB  GLU A 173      15.899  -9.173   1.390  1.00 52.30           C  
ATOM   2742  HB2 GLU A 173      15.453  -9.924   0.738  1.00 52.30           H  
ATOM   2743  HB3 GLU A 173      15.286  -9.084   2.286  1.00 52.30           H  
ATOM   2744  O   GLU A 173      13.670  -7.552  -0.081  1.00 52.30           O  
ATOM   2745  CG  GLU A 173      17.320  -9.635   1.750  1.00 52.30           C  
ATOM   2746  HG2 GLU A 173      17.822  -9.934   0.830  1.00 52.30           H  
ATOM   2747  HG3 GLU A 173      17.878  -8.789   2.150  1.00 52.30           H  
ATOM   2748  CD  GLU A 173      17.365 -10.809   2.746  1.00 52.30           C  
ATOM   2749  OE1 GLU A 173      18.438 -10.989   3.371  1.00 52.30           O  
ATOM   2750  OE2 GLU A 173      16.341 -11.505   2.917  1.00 52.30           O  
ATOM   2751  N   ASN A 174      15.251  -7.753  -1.672  1.00 58.03           N  
ATOM   2752  H   ASN A 174      16.232  -7.912  -1.850  1.00 58.03           H  
ATOM   2753  CA  ASN A 174      14.364  -7.678  -2.828  1.00 58.03           C  
ATOM   2754  HA  ASN A 174      14.997  -7.794  -3.707  1.00 58.03           H  
ATOM   2755  C   ASN A 174      13.638  -6.330  -3.026  1.00 58.03           C  
ATOM   2756  CB  ASN A 174      13.411  -8.883  -2.818  1.00 58.03           C  
ATOM   2757  HB2 ASN A 174      12.917  -8.908  -3.790  1.00 58.03           H  
ATOM   2758  HB3 ASN A 174      12.646  -8.749  -2.054  1.00 58.03           H  
ATOM   2759  O   ASN A 174      12.466  -6.313  -3.398  1.00 58.03           O  
ATOM   2760  CG  ASN A 174      14.109 -10.212  -2.624  1.00 58.03           C  
ATOM   2761  ND2 ASN A 174      13.600 -11.056  -1.758  1.00 58.03           N  
ATOM   2762 HD21 ASN A 174      12.835 -10.761  -1.168  1.00 58.03           H  
ATOM   2763 HD22 ASN A 174      14.132 -11.893  -1.567  1.00 58.03           H  
ATOM   2764  OD1 ASN A 174      15.121 -10.498  -3.238  1.00 58.03           O  
ATOM   2765  N   GLU A 175      14.326  -5.190  -2.858  1.00 67.46           N  
ATOM   2766  H   GLU A 175      15.260  -5.238  -2.476  1.00 67.46           H  
ATOM   2767  CA  GLU A 175      13.745  -3.865  -3.168  1.00 67.46           C  
ATOM   2768  HA  GLU A 175      12.949  -3.669  -2.448  1.00 67.46           H  
ATOM   2769  C   GLU A 175      13.143  -3.788  -4.574  1.00 67.46           C  
ATOM   2770  CB  GLU A 175      14.805  -2.754  -3.086  1.00 67.46           C  
ATOM   2771  HB2 GLU A 175      15.488  -2.939  -2.257  1.00 67.46           H  
ATOM   2772  HB3 GLU A 175      15.412  -2.748  -3.991  1.00 67.46           H  
ATOM   2773  O   GLU A 175      12.083  -3.198  -4.778  1.00 67.46           O  
ATOM   2774  CG  GLU A 175      14.107  -1.390  -2.923  1.00 67.46           C  
ATOM   2775  HG2 GLU A 175      13.317  -1.481  -2.177  1.00 67.46           H  
ATOM   2776  HG3 GLU A 175      13.645  -1.099  -3.866  1.00 67.46           H  
ATOM   2777  CD  GLU A 175      15.049  -0.281  -2.470  1.00 67.46           C  
ATOM   2778  OE1 GLU A 175      14.541   0.744  -1.957  1.00 67.46           O  
ATOM   2779  OE2 GLU A 175      16.280  -0.455  -2.551  1.00 67.46           O  
ATOM   2780  N   GLU A 176      13.807  -4.429  -5.534  1.00 66.58           N  
ATOM   2781  H   GLU A 176      14.692  -4.856  -5.300  1.00 66.58           H  
ATOM   2782  CA  GLU A 176      13.368  -4.507  -6.926  1.00 66.58           C  
ATOM   2783  HA  GLU A 176      13.231  -3.499  -7.318  1.00 66.58           H  
ATOM   2784  C   GLU A 176      12.035  -5.250  -7.094  1.00 66.58           C  
ATOM   2785  CB  GLU A 176      14.445  -5.212  -7.757  1.00 66.58           C  
ATOM   2786  HB2 GLU A 176      14.584  -6.225  -7.381  1.00 66.58           H  
ATOM   2787  HB3 GLU A 176      14.080  -5.268  -8.783  1.00 66.58           H  
ATOM   2788  O   GLU A 176      11.358  -5.074  -8.106  1.00 66.58           O  
ATOM   2789  CG  GLU A 176      15.794  -4.475  -7.746  1.00 66.58           C  
ATOM   2790  HG2 GLU A 176      16.204  -4.500  -6.736  1.00 66.58           H  
ATOM   2791  HG3 GLU A 176      15.623  -3.433  -8.019  1.00 66.58           H  
ATOM   2792  CD  GLU A 176      16.809  -5.090  -8.722  1.00 66.58           C  
ATOM   2793  OE1 GLU A 176      17.978  -4.651  -8.664  1.00 66.58           O  
ATOM   2794  OE2 GLU A 176      16.410  -5.986  -9.503  1.00 66.58           O  
ATOM   2795  N   LEU A 177      11.628  -6.061  -6.109  1.00 67.61           N  
ATOM   2796  H   LEU A 177      12.194  -6.117  -5.275  1.00 67.61           H  
ATOM   2797  CA  LEU A 177      10.347  -6.767  -6.106  1.00 67.61           C  
ATOM   2798  HA  LEU A 177      10.058  -6.958  -7.140  1.00 67.61           H  
ATOM   2799  C   LEU A 177       9.205  -5.945  -5.493  1.00 67.61           C  
ATOM   2800  CB  LEU A 177      10.474  -8.142  -5.425  1.00 67.61           C  
ATOM   2801  HB2 LEU A 177      10.754  -7.995  -4.382  1.00 67.61           H  
ATOM   2802  HB3 LEU A 177       9.489  -8.610  -5.431  1.00 67.61           H  
ATOM   2803  O   LEU A 177       8.045  -6.291  -5.712  1.00 67.61           O  
ATOM   2804  CG  LEU A 177      11.465  -9.120  -6.084  1.00 67.61           C  
ATOM   2805  HG  LEU A 177      12.477  -8.723  -5.999  1.00 67.61           H  
ATOM   2806  CD1 LEU A 177      11.400 -10.477  -5.374  1.00 67.61           C  
ATOM   2807 HD11 LEU A 177      10.475 -10.989  -5.639  1.00 67.61           H  
ATOM   2808 HD12 LEU A 177      11.411 -10.357  -4.291  1.00 67.61           H  
ATOM   2809 HD13 LEU A 177      12.250 -11.089  -5.675  1.00 67.61           H  
ATOM   2810  CD2 LEU A 177      11.165  -9.377  -7.563  1.00 67.61           C  
ATOM   2811 HD21 LEU A 177      11.342  -8.467  -8.137  1.00 67.61           H  
ATOM   2812 HD22 LEU A 177      10.128  -9.689  -7.687  1.00 67.61           H  
ATOM   2813 HD23 LEU A 177      11.830 -10.155  -7.938  1.00 67.61           H  
ATOM   2814  N   ILE A 178       9.486  -4.845  -4.780  1.00 78.10           N  
ATOM   2815  H   ILE A 178      10.455  -4.582  -4.673  1.00 78.10           H  
ATOM   2816  CA  ILE A 178       8.452  -4.001  -4.151  1.00 78.10           C  
ATOM   2817  HA  ILE A 178       7.940  -4.605  -3.401  1.00 78.10           H  
ATOM   2818  C   ILE A 178       7.366  -3.565  -5.149  1.00 78.10           C  
ATOM   2819  CB  ILE A 178       9.079  -2.791  -3.417  1.00 78.10           C  
ATOM   2820  HB  ILE A 178       9.810  -2.312  -4.067  1.00 78.10           H  
ATOM   2821  O   ILE A 178       6.187  -3.733  -4.827  1.00 78.10           O  
ATOM   2822  CG1 ILE A 178       9.834  -3.265  -2.160  1.00 78.10           C  
ATOM   2823 HG12 ILE A 178       9.143  -3.754  -1.473  1.00 78.10           H  
ATOM   2824 HG13 ILE A 178      10.587  -3.996  -2.455  1.00 78.10           H  
ATOM   2825  CG2 ILE A 178       8.040  -1.713  -3.061  1.00 78.10           C  
ATOM   2826 HG21 ILE A 178       7.534  -1.341  -3.952  1.00 78.10           H  
ATOM   2827 HG22 ILE A 178       7.304  -2.114  -2.363  1.00 78.10           H  
ATOM   2828 HG23 ILE A 178       8.552  -0.856  -2.622  1.00 78.10           H  
ATOM   2829  CD1 ILE A 178      10.543  -2.124  -1.423  1.00 78.10           C  
ATOM   2830 HD11 ILE A 178      11.276  -2.547  -0.736  1.00 78.10           H  
ATOM   2831 HD12 ILE A 178       9.825  -1.532  -0.856  1.00 78.10           H  
ATOM   2832 HD13 ILE A 178      11.057  -1.482  -2.140  1.00 78.10           H  
ATOM   2833  N   PRO A 179       7.697  -3.049  -6.353  1.00 78.62           N  
ATOM   2834  CA  PRO A 179       6.679  -2.664  -7.329  1.00 78.62           C  
ATOM   2835  HA  PRO A 179       6.053  -1.879  -6.905  1.00 78.62           H  
ATOM   2836  C   PRO A 179       5.790  -3.836  -7.765  1.00 78.62           C  
ATOM   2837  CB  PRO A 179       7.464  -2.100  -8.512  1.00 78.62           C  
ATOM   2838  HB2 PRO A 179       6.923  -1.303  -9.023  1.00 78.62           H  
ATOM   2839  HB3 PRO A 179       7.709  -2.918  -9.190  1.00 78.62           H  
ATOM   2840  O   PRO A 179       4.594  -3.656  -7.966  1.00 78.62           O  
ATOM   2841  CG  PRO A 179       8.765  -1.603  -7.900  1.00 78.62           C  
ATOM   2842  HG2 PRO A 179       8.607  -0.639  -7.416  1.00 78.62           H  
ATOM   2843  HG3 PRO A 179       9.567  -1.550  -8.635  1.00 78.62           H  
ATOM   2844  CD  PRO A 179       9.019  -2.680  -6.854  1.00 78.62           C  
ATOM   2845  HD2 PRO A 179       9.684  -2.284  -6.086  1.00 78.62           H  
ATOM   2846  HD3 PRO A 179       9.478  -3.547  -7.330  1.00 78.62           H  
ATOM   2847  N   TYR A 180       6.340  -5.050  -7.846  1.00 73.28           N  
ATOM   2848  H   TYR A 180       7.315  -5.157  -7.603  1.00 73.28           H  
ATOM   2849  CA  TYR A 180       5.592  -6.252  -8.223  1.00 73.28           C  
ATOM   2850  HA  TYR A 180       4.963  -6.019  -9.081  1.00 73.28           H  
ATOM   2851  C   TYR A 180       4.672  -6.734  -7.098  1.00 73.28           C  
ATOM   2852  CB  TYR A 180       6.566  -7.362  -8.632  1.00 73.28           C  
ATOM   2853  HB2 TYR A 180       7.216  -7.608  -7.793  1.00 73.28           H  
ATOM   2854  HB3 TYR A 180       5.988  -8.257  -8.862  1.00 73.28           H  
ATOM   2855  O   TYR A 180       3.542  -7.142  -7.359  1.00 73.28           O  
ATOM   2856  CG  TYR A 180       7.420  -7.022  -9.837  1.00 73.28           C  
ATOM   2857  CD1 TYR A 180       6.949  -7.306 -11.132  1.00 73.28           C  
ATOM   2858  HD1 TYR A 180       5.972  -7.746 -11.270  1.00 73.28           H  
ATOM   2859  CD2 TYR A 180       8.673  -6.405  -9.668  1.00 73.28           C  
ATOM   2860  HD2 TYR A 180       9.015  -6.130  -8.681  1.00 73.28           H  
ATOM   2861  CE1 TYR A 180       7.746  -7.001 -12.252  1.00 73.28           C  
ATOM   2862  HE1 TYR A 180       7.388  -7.193 -13.252  1.00 73.28           H  
ATOM   2863  CE2 TYR A 180       9.474  -6.097 -10.781  1.00 73.28           C  
ATOM   2864  HE2 TYR A 180      10.426  -5.609 -10.635  1.00 73.28           H  
ATOM   2865  OH  TYR A 180       9.774  -6.109 -13.161  1.00 73.28           O  
ATOM   2866  HH  TYR A 180      10.503  -5.526 -12.937  1.00 73.28           H  
ATOM   2867  CZ  TYR A 180       9.011  -6.402 -12.078  1.00 73.28           C  
ATOM   2868  N   PHE A 181       5.113  -6.646  -5.840  1.00 75.32           N  
ATOM   2869  H   PHE A 181       6.067  -6.352  -5.681  1.00 75.32           H  
ATOM   2870  CA  PHE A 181       4.253  -6.919  -4.687  1.00 75.32           C  
ATOM   2871  HA  PHE A 181       3.795  -7.900  -4.810  1.00 75.32           H  
ATOM   2872  C   PHE A 181       3.103  -5.912  -4.580  1.00 75.32           C  
ATOM   2873  CB  PHE A 181       5.091  -6.901  -3.403  1.00 75.32           C  
ATOM   2874  HB2 PHE A 181       5.658  -5.971  -3.377  1.00 75.32           H  
ATOM   2875  HB3 PHE A 181       4.414  -6.897  -2.548  1.00 75.32           H  
ATOM   2876  O   PHE A 181       1.970  -6.302  -4.301  1.00 75.32           O  
ATOM   2877  CG  PHE A 181       6.043  -8.065  -3.219  1.00 75.32           C  
ATOM   2878  CD1 PHE A 181       5.591  -9.390  -3.376  1.00 75.32           C  
ATOM   2879  HD1 PHE A 181       4.565  -9.590  -3.650  1.00 75.32           H  
ATOM   2880  CD2 PHE A 181       7.376  -7.827  -2.831  1.00 75.32           C  
ATOM   2881  HD2 PHE A 181       7.731  -6.817  -2.690  1.00 75.32           H  
ATOM   2882  CE1 PHE A 181       6.472 -10.466  -3.173  1.00 75.32           C  
ATOM   2883  HE1 PHE A 181       6.126 -11.481  -3.305  1.00 75.32           H  
ATOM   2884  CE2 PHE A 181       8.253  -8.903  -2.613  1.00 75.32           C  
ATOM   2885  HE2 PHE A 181       9.269  -8.713  -2.302  1.00 75.32           H  
ATOM   2886  CZ  PHE A 181       7.803 -10.223  -2.791  1.00 75.32           C  
ATOM   2887  HZ  PHE A 181       8.480 -11.048  -2.626  1.00 75.32           H  
ATOM   2888  N   LEU A 182       3.378  -4.631  -4.843  1.00 82.68           N  
ATOM   2889  H   LEU A 182       4.337  -4.378  -5.034  1.00 82.68           H  
ATOM   2890  CA  LEU A 182       2.353  -3.592  -4.941  1.00 82.68           C  
ATOM   2891  HA  LEU A 182       1.775  -3.572  -4.017  1.00 82.68           H  
ATOM   2892  C   LEU A 182       1.364  -3.881  -6.072  1.00 82.68           C  
ATOM   2893  CB  LEU A 182       3.030  -2.231  -5.168  1.00 82.68           C  
ATOM   2894  HB2 LEU A 182       3.926  -2.375  -5.773  1.00 82.68           H  
ATOM   2895  HB3 LEU A 182       2.360  -1.590  -5.740  1.00 82.68           H  
ATOM   2896  O   LEU A 182       0.159  -3.809  -5.845  1.00 82.68           O  
ATOM   2897  CG  LEU A 182       3.397  -1.499  -3.873  1.00 82.68           C  
ATOM   2898  HG  LEU A 182       3.874  -2.185  -3.173  1.00 82.68           H  
ATOM   2899  CD1 LEU A 182       4.371  -0.367  -4.200  1.00 82.68           C  
ATOM   2900 HD11 LEU A 182       4.564   0.240  -3.315  1.00 82.68           H  
ATOM   2901 HD12 LEU A 182       3.946   0.274  -4.972  1.00 82.68           H  
ATOM   2902 HD13 LEU A 182       5.306  -0.789  -4.568  1.00 82.68           H  
ATOM   2903  CD2 LEU A 182       2.158  -0.883  -3.229  1.00 82.68           C  
ATOM   2904 HD21 LEU A 182       2.452  -0.363  -2.317  1.00 82.68           H  
ATOM   2905 HD22 LEU A 182       1.437  -1.658  -2.969  1.00 82.68           H  
ATOM   2906 HD23 LEU A 182       1.689  -0.179  -3.917  1.00 82.68           H  
ATOM   2907  N   LEU A 183       1.862  -4.249  -7.257  1.00 79.48           N  
ATOM   2908  H   LEU A 183       2.862  -4.220  -7.393  1.00 79.48           H  
ATOM   2909  CA  LEU A 183       1.027  -4.600  -8.406  1.00 79.48           C  
ATOM   2910  HA  LEU A 183       0.393  -3.745  -8.639  1.00 79.48           H  
ATOM   2911  C   LEU A 183       0.099  -5.761  -8.059  1.00 79.48           C  
ATOM   2912  CB  LEU A 183       1.927  -4.934  -9.615  1.00 79.48           C  
ATOM   2913  HB2 LEU A 183       2.499  -5.832  -9.383  1.00 79.48           H  
ATOM   2914  HB3 LEU A 183       2.639  -4.124  -9.774  1.00 79.48           H  
ATOM   2915  O   LEU A 183      -1.100  -5.670  -8.296  1.00 79.48           O  
ATOM   2916  CG  LEU A 183       1.161  -5.174 -10.930  1.00 79.48           C  
ATOM   2917  HG  LEU A 183       0.388  -5.926 -10.773  1.00 79.48           H  
ATOM   2918  CD1 LEU A 183       0.518  -3.895 -11.460  1.00 79.48           C  
ATOM   2919 HD11 LEU A 183       1.279  -3.144 -11.673  1.00 79.48           H  
ATOM   2920 HD12 LEU A 183      -0.182  -3.505 -10.721  1.00 79.48           H  
ATOM   2921 HD13 LEU A 183      -0.033  -4.112 -12.375  1.00 79.48           H  
ATOM   2922  CD2 LEU A 183       2.122  -5.688 -12.000  1.00 79.48           C  
ATOM   2923 HD21 LEU A 183       2.570  -6.627 -11.673  1.00 79.48           H  
ATOM   2924 HD22 LEU A 183       1.576  -5.865 -12.926  1.00 79.48           H  
ATOM   2925 HD23 LEU A 183       2.906  -4.953 -12.185  1.00 79.48           H  
ATOM   2926  N   PHE A 184       0.631  -6.807  -7.426  1.00 75.32           N  
ATOM   2927  H   PHE A 184       1.631  -6.818  -7.282  1.00 75.32           H  
ATOM   2928  CA  PHE A 184      -0.148  -7.953  -6.966  1.00 75.32           C  
ATOM   2929  HA  PHE A 184      -0.624  -8.422  -7.827  1.00 75.32           H  
ATOM   2930  C   PHE A 184      -1.274  -7.544  -6.003  1.00 75.32           C  
ATOM   2931  CB  PHE A 184       0.808  -8.970  -6.328  1.00 75.32           C  
ATOM   2932  HB2 PHE A 184       1.494  -9.338  -7.091  1.00 75.32           H  
ATOM   2933  HB3 PHE A 184       1.403  -8.480  -5.558  1.00 75.32           H  
ATOM   2934  O   PHE A 184      -2.428  -7.905  -6.223  1.00 75.32           O  
ATOM   2935  CG  PHE A 184       0.082 -10.145  -5.714  1.00 75.32           C  
ATOM   2936  CD1 PHE A 184      -0.139 -10.193  -4.324  1.00 75.32           C  
ATOM   2937  HD1 PHE A 184       0.250  -9.412  -3.688  1.00 75.32           H  
ATOM   2938  CD2 PHE A 184      -0.463 -11.136  -6.550  1.00 75.32           C  
ATOM   2939  HD2 PHE A 184      -0.321 -11.083  -7.619  1.00 75.32           H  
ATOM   2940  CE1 PHE A 184      -0.932 -11.216  -3.776  1.00 75.32           C  
ATOM   2941  HE1 PHE A 184      -1.162 -11.221  -2.721  1.00 75.32           H  
ATOM   2942  CE2 PHE A 184      -1.254 -12.159  -6.002  1.00 75.32           C  
ATOM   2943  HE2 PHE A 184      -1.719 -12.886  -6.651  1.00 75.32           H  
ATOM   2944  CZ  PHE A 184      -1.503 -12.183  -4.620  1.00 75.32           C  
ATOM   2945  HZ  PHE A 184      -2.187 -12.913  -4.212  1.00 75.32           H  
ATOM   2946  N   LEU A 185      -0.972  -6.743  -4.971  1.00 77.48           N  
ATOM   2947  H   LEU A 185      -0.016  -6.442  -4.854  1.00 77.48           H  
ATOM   2948  CA  LEU A 185      -1.993  -6.281  -4.020  1.00 77.48           C  
ATOM   2949  HA  LEU A 185      -2.544  -7.143  -3.643  1.00 77.48           H  
ATOM   2950  C   LEU A 185      -3.042  -5.369  -4.664  1.00 77.48           C  
ATOM   2951  CB  LEU A 185      -1.332  -5.530  -2.854  1.00 77.48           C  
ATOM   2952  HB2 LEU A 185      -0.658  -4.776  -3.261  1.00 77.48           H  
ATOM   2953  HB3 LEU A 185      -2.116  -5.006  -2.308  1.00 77.48           H  
ATOM   2954  O   LEU A 185      -4.204  -5.402  -4.266  1.00 77.48           O  
ATOM   2955  CG  LEU A 185      -0.564  -6.402  -1.850  1.00 77.48           C  
ATOM   2956  HG  LEU A 185       0.285  -6.877  -2.341  1.00 77.48           H  
ATOM   2957  CD1 LEU A 185      -0.055  -5.494  -0.734  1.00 77.48           C  
ATOM   2958 HD11 LEU A 185       0.527  -6.073  -0.017  1.00 77.48           H  
ATOM   2959 HD12 LEU A 185       0.565  -4.709  -1.168  1.00 77.48           H  
ATOM   2960 HD13 LEU A 185      -0.893  -5.028  -0.216  1.00 77.48           H  
ATOM   2961  CD2 LEU A 185      -1.431  -7.484  -1.200  1.00 77.48           C  
ATOM   2962 HD21 LEU A 185      -1.719  -8.223  -1.947  1.00 77.48           H  
ATOM   2963 HD22 LEU A 185      -2.327  -7.034  -0.772  1.00 77.48           H  
ATOM   2964 HD23 LEU A 185      -0.865  -7.989  -0.417  1.00 77.48           H  
ATOM   2965  N   LEU A 186      -2.639  -4.553  -5.638  1.00 81.99           N  
ATOM   2966  H   LEU A 186      -1.659  -4.547  -5.885  1.00 81.99           H  
ATOM   2967  CA  LEU A 186      -3.517  -3.588  -6.293  1.00 81.99           C  
ATOM   2968  HA  LEU A 186      -4.344  -3.375  -5.617  1.00 81.99           H  
ATOM   2969  C   LEU A 186      -4.195  -4.139  -7.551  1.00 81.99           C  
ATOM   2970  CB  LEU A 186      -2.759  -2.268  -6.525  1.00 81.99           C  
ATOM   2971  HB2 LEU A 186      -1.860  -2.475  -7.105  1.00 81.99           H  
ATOM   2972  HB3 LEU A 186      -3.386  -1.595  -7.111  1.00 81.99           H  
ATOM   2973  O   LEU A 186      -5.040  -3.457  -8.117  1.00 81.99           O  
ATOM   2974  CG  LEU A 186      -2.375  -1.556  -5.211  1.00 81.99           C  
ATOM   2975  HG  LEU A 186      -1.817  -2.236  -4.567  1.00 81.99           H  
ATOM   2976  CD1 LEU A 186      -1.480  -0.358  -5.504  1.00 81.99           C  
ATOM   2977 HD11 LEU A 186      -1.935   0.283  -6.259  1.00 81.99           H  
ATOM   2978 HD12 LEU A 186      -1.304   0.217  -4.595  1.00 81.99           H  
ATOM   2979 HD13 LEU A 186      -0.525  -0.747  -5.856  1.00 81.99           H  
ATOM   2980  CD2 LEU A 186      -3.589  -1.052  -4.427  1.00 81.99           C  
ATOM   2981 HD21 LEU A 186      -3.258  -0.531  -3.529  1.00 81.99           H  
ATOM   2982 HD22 LEU A 186      -4.213  -1.887  -4.110  1.00 81.99           H  
ATOM   2983 HD23 LEU A 186      -4.179  -0.374  -5.045  1.00 81.99           H  
ATOM   2984  N   THR A 187      -3.914  -5.380  -7.959  1.00 75.57           N  
ATOM   2985  H   THR A 187      -3.203  -5.890  -7.455  1.00 75.57           H  
ATOM   2986  CA  THR A 187      -4.484  -5.990  -9.176  1.00 75.57           C  
ATOM   2987  HA  THR A 187      -4.161  -5.415 -10.044  1.00 75.57           H  
ATOM   2988  C   THR A 187      -6.018  -5.987  -9.169  1.00 75.57           C  
ATOM   2989  CB  THR A 187      -3.974  -7.432  -9.348  1.00 75.57           C  
ATOM   2990  HB  THR A 187      -4.214  -8.010  -8.455  1.00 75.57           H  
ATOM   2991  O   THR A 187      -6.635  -5.780 -10.212  1.00 75.57           O  
ATOM   2992  CG2 THR A 187      -4.555  -8.137 -10.573  1.00 75.57           C  
ATOM   2993 HG21 THR A 187      -4.410  -7.522 -11.461  1.00 75.57           H  
ATOM   2994 HG22 THR A 187      -5.618  -8.332 -10.433  1.00 75.57           H  
ATOM   2995 HG23 THR A 187      -4.049  -9.092 -10.715  1.00 75.57           H  
ATOM   2996  OG1 THR A 187      -2.581  -7.455  -9.547  1.00 75.57           O  
ATOM   2997  HG1 THR A 187      -2.174  -6.756  -9.030  1.00 75.57           H  
ATOM   2998  N   ALA A 188      -6.650  -6.166  -8.004  1.00 71.82           N  
ATOM   2999  H   ALA A 188      -6.103  -6.333  -7.172  1.00 71.82           H  
ATOM   3000  CA  ALA A 188      -8.108  -6.092  -7.868  1.00 71.82           C  
ATOM   3001  HA  ALA A 188      -8.571  -6.774  -8.579  1.00 71.82           H  
ATOM   3002  C   ALA A 188      -8.663  -4.689  -8.177  1.00 71.82           C  
ATOM   3003  CB  ALA A 188      -8.484  -6.549  -6.454  1.00 71.82           C  
ATOM   3004  HB1 ALA A 188      -9.564  -6.481  -6.328  1.00 71.82           H  
ATOM   3005  HB2 ALA A 188      -8.005  -5.918  -5.705  1.00 71.82           H  
ATOM   3006  HB3 ALA A 188      -8.185  -7.586  -6.302  1.00 71.82           H  
ATOM   3007  O   ALA A 188      -9.710  -4.564  -8.803  1.00 71.82           O  
ATOM   3008  N   PHE A 189      -7.930  -3.640  -7.801  1.00 79.81           N  
ATOM   3009  H   PHE A 189      -7.041  -3.814  -7.355  1.00 79.81           H  
ATOM   3010  CA  PHE A 189      -8.285  -2.244  -8.070  1.00 79.81           C  
ATOM   3011  HA  PHE A 189      -9.362  -2.113  -7.966  1.00 79.81           H  
ATOM   3012  C   PHE A 189      -7.909  -1.816  -9.494  1.00 79.81           C  
ATOM   3013  CB  PHE A 189      -7.580  -1.362  -7.033  1.00 79.81           C  
ATOM   3014  HB2 PHE A 189      -6.502  -1.501  -7.112  1.00 79.81           H  
ATOM   3015  HB3 PHE A 189      -7.776  -0.315  -7.265  1.00 79.81           H  
ATOM   3016  O   PHE A 189      -8.589  -1.011 -10.114  1.00 79.81           O  
ATOM   3017  CG  PHE A 189      -8.015  -1.630  -5.607  1.00 79.81           C  
ATOM   3018  CD1 PHE A 189      -9.218  -1.087  -5.120  1.00 79.81           C  
ATOM   3019  HD1 PHE A 189      -9.836  -0.476  -5.761  1.00 79.81           H  
ATOM   3020  CD2 PHE A 189      -7.233  -2.450  -4.776  1.00 79.81           C  
ATOM   3021  HD2 PHE A 189      -6.328  -2.901  -5.156  1.00 79.81           H  
ATOM   3022  CE1 PHE A 189      -9.619  -1.345  -3.797  1.00 79.81           C  
ATOM   3023  HE1 PHE A 189     -10.540  -0.931  -3.414  1.00 79.81           H  
ATOM   3024  CE2 PHE A 189      -7.636  -2.708  -3.458  1.00 79.81           C  
ATOM   3025  HE2 PHE A 189      -7.045  -3.357  -2.828  1.00 79.81           H  
ATOM   3026  CZ  PHE A 189      -8.821  -2.143  -2.965  1.00 79.81           C  
ATOM   3027  HZ  PHE A 189      -9.138  -2.332  -1.950  1.00 79.81           H  
ATOM   3028  N   LEU A 190      -6.845  -2.371 -10.068  1.00 74.85           N  
ATOM   3029  H   LEU A 190      -6.273  -2.995  -9.517  1.00 74.85           H  
ATOM   3030  CA  LEU A 190      -6.418  -2.025 -11.427  1.00 74.85           C  
ATOM   3031  HA  LEU A 190      -6.441  -0.941 -11.538  1.00 74.85           H  
ATOM   3032  C   LEU A 190      -7.359  -2.559 -12.516  1.00 74.85           C  
ATOM   3033  CB  LEU A 190      -4.984  -2.522 -11.636  1.00 74.85           C  
ATOM   3034  HB2 LEU A 190      -4.946  -3.586 -11.401  1.00 74.85           H  
ATOM   3035  HB3 LEU A 190      -4.719  -2.405 -12.687  1.00 74.85           H  
ATOM   3036  O   LEU A 190      -7.273  -2.127 -13.659  1.00 74.85           O  
ATOM   3037  CG  LEU A 190      -3.946  -1.770 -10.785  1.00 74.85           C  
ATOM   3038  HG  LEU A 190      -4.217  -1.797  -9.730  1.00 74.85           H  
ATOM   3039  CD1 LEU A 190      -2.589  -2.443 -10.946  1.00 74.85           C  
ATOM   3040 HD11 LEU A 190      -2.652  -3.480 -10.617  1.00 74.85           H  
ATOM   3041 HD12 LEU A 190      -2.278  -2.410 -11.991  1.00 74.85           H  
ATOM   3042 HD13 LEU A 190      -1.854  -1.921 -10.333  1.00 74.85           H  
ATOM   3043  CD2 LEU A 190      -3.813  -0.306 -11.194  1.00 74.85           C  
ATOM   3044 HD21 LEU A 190      -4.716   0.241 -10.924  1.00 74.85           H  
ATOM   3045 HD22 LEU A 190      -3.672  -0.242 -12.273  1.00 74.85           H  
ATOM   3046 HD23 LEU A 190      -2.967   0.156 -10.684  1.00 74.85           H  
ATOM   3047  N   ARG A 191      -8.266  -3.480 -12.175  1.00 67.68           N  
ATOM   3048  H   ARG A 191      -8.266  -3.806 -11.219  1.00 67.68           H  
ATOM   3049  CA  ARG A 191      -9.303  -3.979 -13.088  1.00 67.68           C  
ATOM   3050  HA  ARG A 191      -8.883  -4.079 -14.089  1.00 67.68           H  
ATOM   3051  C   ARG A 191     -10.481  -3.015 -13.261  1.00 67.68           C  
ATOM   3052  CB  ARG A 191      -9.779  -5.358 -12.603  1.00 67.68           C  
ATOM   3053  HB2 ARG A 191      -9.950  -5.335 -11.527  1.00 67.68           H  
ATOM   3054  HB3 ARG A 191     -10.721  -5.603 -13.094  1.00 67.68           H  
ATOM   3055  O   ARG A 191     -11.240  -3.176 -14.211  1.00 67.68           O  
ATOM   3056  CG  ARG A 191      -8.758  -6.451 -12.955  1.00 67.68           C  
ATOM   3057  HG2 ARG A 191      -7.781  -6.217 -12.532  1.00 67.68           H  
ATOM   3058  HG3 ARG A 191      -8.656  -6.475 -14.040  1.00 67.68           H  
ATOM   3059  CD  ARG A 191      -9.213  -7.843 -12.490  1.00 67.68           C  
ATOM   3060  HD2 ARG A 191      -8.788  -8.581 -13.170  1.00 67.68           H  
ATOM   3061  HD3 ARG A 191     -10.299  -7.906 -12.558  1.00 67.68           H  
ATOM   3062  NE  ARG A 191      -8.753  -8.159 -11.126  1.00 67.68           N  
ATOM   3063  HE  ARG A 191      -8.004  -7.595 -10.751  1.00 67.68           H  
ATOM   3064  NH1 ARG A 191     -10.271  -9.822 -10.574  1.00 67.68           N  
ATOM   3065 HH11 ARG A 191     -10.805  -9.663 -11.417  1.00 67.68           H  
ATOM   3066 HH12 ARG A 191     -10.667 -10.339  -9.802  1.00 67.68           H  
ATOM   3067  NH2 ARG A 191      -8.640  -9.322  -9.189  1.00 67.68           N  
ATOM   3068 HH21 ARG A 191      -9.315  -9.404  -8.442  1.00 67.68           H  
ATOM   3069 HH22 ARG A 191      -8.099 -10.175  -9.170  1.00 67.68           H  
ATOM   3070  CZ  ARG A 191      -9.227  -9.092 -10.319  1.00 67.68           C  
ATOM   3071  N   LEU A 192     -10.641  -2.040 -12.365  1.00 69.80           N  
ATOM   3072  H   LEU A 192      -9.933  -1.907 -11.658  1.00 69.80           H  
ATOM   3073  CA  LEU A 192     -11.785  -1.130 -12.343  1.00 69.80           C  
ATOM   3074  HA  LEU A 192     -12.512  -1.466 -13.083  1.00 69.80           H  
ATOM   3075  C   LEU A 192     -11.320   0.297 -12.701  1.00 69.80           C  
ATOM   3076  CB  LEU A 192     -12.484  -1.231 -10.975  1.00 69.80           C  
ATOM   3077  HB2 LEU A 192     -13.260  -0.469 -10.897  1.00 69.80           H  
ATOM   3078  HB3 LEU A 192     -11.739  -1.038 -10.203  1.00 69.80           H  
ATOM   3079  O   LEU A 192     -10.379   0.797 -12.078  1.00 69.80           O  
ATOM   3080  CG  LEU A 192     -13.092  -2.617 -10.690  1.00 69.80           C  
ATOM   3081  HG  LEU A 192     -12.366  -3.392 -10.937  1.00 69.80           H  
ATOM   3082  CD1 LEU A 192     -13.436  -2.787  -9.214  1.00 69.80           C  
ATOM   3083 HD11 LEU A 192     -12.592  -2.480  -8.597  1.00 69.80           H  
ATOM   3084 HD12 LEU A 192     -13.656  -3.835  -9.013  1.00 69.80           H  
ATOM   3085 HD13 LEU A 192     -14.320  -2.197  -8.971  1.00 69.80           H  
ATOM   3086  CD2 LEU A 192     -14.362  -2.863 -11.506  1.00 69.80           C  
ATOM   3087 HD21 LEU A 192     -15.093  -2.079 -11.307  1.00 69.80           H  
ATOM   3088 HD22 LEU A 192     -14.129  -2.879 -12.571  1.00 69.80           H  
ATOM   3089 HD23 LEU A 192     -14.793  -3.827 -11.235  1.00 69.80           H  
ATOM   3090  N   PRO A 193     -11.945   0.965 -13.694  1.00 69.33           N  
ATOM   3091  CA  PRO A 193     -11.543   2.306 -14.132  1.00 69.33           C  
ATOM   3092  HA  PRO A 193     -10.542   2.255 -14.561  1.00 69.33           H  
ATOM   3093  C   PRO A 193     -11.539   3.346 -13.005  1.00 69.33           C  
ATOM   3094  CB  PRO A 193     -12.533   2.693 -15.237  1.00 69.33           C  
ATOM   3095  HB2 PRO A 193     -12.060   3.312 -16.000  1.00 69.33           H  
ATOM   3096  HB3 PRO A 193     -13.395   3.209 -14.814  1.00 69.33           H  
ATOM   3097  O   PRO A 193     -10.601   4.127 -12.879  1.00 69.33           O  
ATOM   3098  CG  PRO A 193     -12.985   1.349 -15.801  1.00 69.33           C  
ATOM   3099  HG2 PRO A 193     -12.251   0.991 -16.523  1.00 69.33           H  
ATOM   3100  HG3 PRO A 193     -13.974   1.411 -16.255  1.00 69.33           H  
ATOM   3101  CD  PRO A 193     -12.980   0.440 -14.577  1.00 69.33           C  
ATOM   3102  HD2 PRO A 193     -12.765  -0.579 -14.900  1.00 69.33           H  
ATOM   3103  HD3 PRO A 193     -13.946   0.486 -14.075  1.00 69.33           H  
ATOM   3104  N   GLU A 194     -12.557   3.316 -12.145  1.00 69.39           N  
ATOM   3105  H   GLU A 194     -13.303   2.655 -12.307  1.00 69.39           H  
ATOM   3106  CA  GLU A 194     -12.744   4.280 -11.056  1.00 69.39           C  
ATOM   3107  HA  GLU A 194     -12.774   5.293 -11.459  1.00 69.39           H  
ATOM   3108  C   GLU A 194     -11.599   4.232 -10.035  1.00 69.39           C  
ATOM   3109  CB  GLU A 194     -14.080   3.977 -10.367  1.00 69.39           C  
ATOM   3110  HB2 GLU A 194     -14.060   2.932 -10.058  1.00 69.39           H  
ATOM   3111  HB3 GLU A 194     -14.178   4.612  -9.487  1.00 69.39           H  
ATOM   3112  O   GLU A 194     -11.037   5.262  -9.670  1.00 69.39           O  
ATOM   3113  CG  GLU A 194     -15.289   4.208 -11.289  1.00 69.39           C  
ATOM   3114  HG2 GLU A 194     -15.376   5.277 -11.482  1.00 69.39           H  
ATOM   3115  HG3 GLU A 194     -15.114   3.712 -12.243  1.00 69.39           H  
ATOM   3116  CD  GLU A 194     -16.614   3.676 -10.717  1.00 69.39           C  
ATOM   3117  OE1 GLU A 194     -17.617   3.768 -11.454  1.00 69.39           O  
ATOM   3118  OE2 GLU A 194     -16.636   3.189  -9.564  1.00 69.39           O  
ATOM   3119  N   SER A 195     -11.169   3.036  -9.625  1.00 74.02           N  
ATOM   3120  H   SER A 195     -11.635   2.200  -9.946  1.00 74.02           H  
ATOM   3121  CA  SER A 195     -10.038   2.887  -8.705  1.00 74.02           C  
ATOM   3122  HA  SER A 195     -10.164   3.604  -7.893  1.00 74.02           H  
ATOM   3123  C   SER A 195      -8.685   3.181  -9.344  1.00 74.02           C  
ATOM   3124  CB  SER A 195     -10.028   1.498  -8.083  1.00 74.02           C  
ATOM   3125  HB2 SER A 195     -10.774   1.478  -7.288  1.00 74.02           H  
ATOM   3126  HB3 SER A 195      -9.053   1.305  -7.634  1.00 74.02           H  
ATOM   3127  O   SER A 195      -7.727   3.493  -8.632  1.00 74.02           O  
ATOM   3128  OG  SER A 195     -10.361   0.499  -9.009  1.00 74.02           O  
ATOM   3129  HG  SER A 195      -9.638   0.286  -9.604  1.00 74.02           H  
ATOM   3130  N   TYR A 196      -8.584   3.116 -10.669  1.00 74.52           N  
ATOM   3131  H   TYR A 196      -9.401   2.876 -11.212  1.00 74.52           H  
ATOM   3132  CA  TYR A 196      -7.362   3.491 -11.369  1.00 74.52           C  
ATOM   3133  HA  TYR A 196      -6.521   2.973 -10.908  1.00 74.52           H  
ATOM   3134  C   TYR A 196      -7.084   4.988 -11.296  1.00 74.52           C  
ATOM   3135  CB  TYR A 196      -7.464   3.043 -12.809  1.00 74.52           C  
ATOM   3136  HB2 TYR A 196      -7.778   2.000 -12.772  1.00 74.52           H  
ATOM   3137  HB3 TYR A 196      -8.220   3.622 -13.339  1.00 74.52           H  
ATOM   3138  O   TYR A 196      -5.939   5.374 -11.060  1.00 74.52           O  
ATOM   3139  CG  TYR A 196      -6.156   3.150 -13.548  1.00 74.52           C  
ATOM   3140  CD1 TYR A 196      -5.810   4.327 -14.242  1.00 74.52           C  
ATOM   3141  HD1 TYR A 196      -6.490   5.166 -14.262  1.00 74.52           H  
ATOM   3142  CD2 TYR A 196      -5.284   2.053 -13.522  1.00 74.52           C  
ATOM   3143  HD2 TYR A 196      -5.574   1.147 -13.012  1.00 74.52           H  
ATOM   3144  CE1 TYR A 196      -4.585   4.395 -14.932  1.00 74.52           C  
ATOM   3145  HE1 TYR A 196      -4.312   5.280 -15.489  1.00 74.52           H  
ATOM   3146  CE2 TYR A 196      -4.068   2.116 -14.209  1.00 74.52           C  
ATOM   3147  HE2 TYR A 196      -3.424   1.249 -14.218  1.00 74.52           H  
ATOM   3148  OH  TYR A 196      -2.537   3.328 -15.555  1.00 74.52           O  
ATOM   3149  HH  TYR A 196      -2.060   2.497 -15.490  1.00 74.52           H  
ATOM   3150  CZ  TYR A 196      -3.721   3.284 -14.912  1.00 74.52           C  
ATOM   3151  N   GLU A 197      -8.117   5.829 -11.411  1.00 78.24           N  
ATOM   3152  H   GLU A 197      -9.032   5.455 -11.619  1.00 78.24           H  
ATOM   3153  CA  GLU A 197      -7.977   7.283 -11.245  1.00 78.24           C  
ATOM   3154  HA  GLU A 197      -7.253   7.643 -11.976  1.00 78.24           H  
ATOM   3155  C   GLU A 197      -7.437   7.626  -9.852  1.00 78.24           C  
ATOM   3156  CB  GLU A 197      -9.318   7.981 -11.531  1.00 78.24           C  
ATOM   3157  HB2 GLU A 197      -9.654   7.650 -12.514  1.00 78.24           H  
ATOM   3158  HB3 GLU A 197     -10.067   7.662 -10.807  1.00 78.24           H  
ATOM   3159  O   GLU A 197      -6.540   8.462  -9.723  1.00 78.24           O  
ATOM   3160  CG  GLU A 197      -9.230   9.526 -11.572  1.00 78.24           C  
ATOM   3161  HG2 GLU A 197     -10.054   9.891 -12.184  1.00 78.24           H  
ATOM   3162  HG3 GLU A 197      -8.305   9.813 -12.073  1.00 78.24           H  
ATOM   3163  CD  GLU A 197      -9.325  10.222 -10.195  1.00 78.24           C  
ATOM   3164  OE1 GLU A 197      -8.562  11.186  -9.916  1.00 78.24           O  
ATOM   3165  OE2 GLU A 197     -10.144   9.799  -9.355  1.00 78.24           O  
ATOM   3166  N   ILE A 198      -7.881   6.910  -8.813  1.00 83.51           N  
ATOM   3167  H   ILE A 198      -8.658   6.286  -8.979  1.00 83.51           H  
ATOM   3168  CA  ILE A 198      -7.364   7.068  -7.445  1.00 83.51           C  
ATOM   3169  HA  ILE A 198      -7.516   8.105  -7.148  1.00 83.51           H  
ATOM   3170  C   ILE A 198      -5.865   6.777  -7.381  1.00 83.51           C  
ATOM   3171  CB  ILE A 198      -8.119   6.161  -6.447  1.00 83.51           C  
ATOM   3172  HB  ILE A 198      -7.925   5.115  -6.682  1.00 83.51           H  
ATOM   3173  O   ILE A 198      -5.116   7.531  -6.753  1.00 83.51           O  
ATOM   3174  CG1 ILE A 198      -9.631   6.420  -6.561  1.00 83.51           C  
ATOM   3175 HG12 ILE A 198      -9.788   7.498  -6.561  1.00 83.51           H  
ATOM   3176 HG13 ILE A 198      -9.983   6.037  -7.519  1.00 83.51           H  
ATOM   3177  CG2 ILE A 198      -7.630   6.426  -5.012  1.00 83.51           C  
ATOM   3178 HG21 ILE A 198      -7.942   7.432  -4.730  1.00 83.51           H  
ATOM   3179 HG22 ILE A 198      -6.545   6.364  -4.933  1.00 83.51           H  
ATOM   3180 HG23 ILE A 198      -8.061   5.701  -4.322  1.00 83.51           H  
ATOM   3181  CD1 ILE A 198     -10.487   5.770  -5.471  1.00 83.51           C  
ATOM   3182 HD11 ILE A 198     -11.538   5.822  -5.755  1.00 83.51           H  
ATOM   3183 HD12 ILE A 198     -10.356   6.291  -4.522  1.00 83.51           H  
ATOM   3184 HD13 ILE A 198     -10.188   4.728  -5.360  1.00 83.51           H  
ATOM   3185  N   ILE A 199      -5.417   5.694  -8.020  1.00 82.12           N  
ATOM   3186  H   ILE A 199      -6.086   5.144  -8.540  1.00 82.12           H  
ATOM   3187  CA  ILE A 199      -4.007   5.287  -8.035  1.00 82.12           C  
ATOM   3188  HA  ILE A 199      -3.631   5.306  -7.012  1.00 82.12           H  
ATOM   3189  C   ILE A 199      -3.173   6.295  -8.834  1.00 82.12           C  
ATOM   3190  CB  ILE A 199      -3.867   3.840  -8.565  1.00 82.12           C  
ATOM   3191  HB  ILE A 199      -4.376   3.769  -9.527  1.00 82.12           H  
ATOM   3192  O   ILE A 199      -2.161   6.779  -8.325  1.00 82.12           O  
ATOM   3193  CG1 ILE A 199      -4.525   2.848  -7.576  1.00 82.12           C  
ATOM   3194 HG12 ILE A 199      -5.501   3.221  -7.268  1.00 82.12           H  
ATOM   3195 HG13 ILE A 199      -3.907   2.773  -6.681  1.00 82.12           H  
ATOM   3196  CG2 ILE A 199      -2.385   3.466  -8.769  1.00 82.12           C  
ATOM   3197 HG21 ILE A 199      -1.930   4.108  -9.523  1.00 82.12           H  
ATOM   3198 HG22 ILE A 199      -1.839   3.570  -7.831  1.00 82.12           H  
ATOM   3199 HG23 ILE A 199      -2.297   2.440  -9.129  1.00 82.12           H  
ATOM   3200  CD1 ILE A 199      -4.742   1.441  -8.147  1.00 82.12           C  
ATOM   3201 HD11 ILE A 199      -5.356   1.503  -9.046  1.00 82.12           H  
ATOM   3202 HD12 ILE A 199      -3.791   0.962  -8.376  1.00 82.12           H  
ATOM   3203 HD13 ILE A 199      -5.265   0.833  -7.409  1.00 82.12           H  
ATOM   3204  N   LEU A 200      -3.615   6.658 -10.042  1.00 80.22           N  
ATOM   3205  H   LEU A 200      -4.466   6.233 -10.379  1.00 80.22           H  
ATOM   3206  CA  LEU A 200      -2.944   7.614 -10.927  1.00 80.22           C  
ATOM   3207  HA  LEU A 200      -1.951   7.234 -11.167  1.00 80.22           H  
ATOM   3208  C   LEU A 200      -2.776   8.978 -10.252  1.00 80.22           C  
ATOM   3209  CB  LEU A 200      -3.768   7.734 -12.226  1.00 80.22           C  
ATOM   3210  HB2 LEU A 200      -4.805   7.936 -11.959  1.00 80.22           H  
ATOM   3211  HB3 LEU A 200      -3.746   6.779 -12.752  1.00 80.22           H  
ATOM   3212  O   LEU A 200      -1.664   9.494 -10.141  1.00 80.22           O  
ATOM   3213  CG  LEU A 200      -3.300   8.851 -13.180  1.00 80.22           C  
ATOM   3214  HG  LEU A 200      -3.262   9.803 -12.651  1.00 80.22           H  
ATOM   3215  CD1 LEU A 200      -1.932   8.569 -13.777  1.00 80.22           C  
ATOM   3216 HD11 LEU A 200      -1.575   9.447 -14.314  1.00 80.22           H  
ATOM   3217 HD12 LEU A 200      -2.059   7.761 -14.497  1.00 80.22           H  
ATOM   3218 HD13 LEU A 200      -1.206   8.296 -13.010  1.00 80.22           H  
ATOM   3219  CD2 LEU A 200      -4.279   9.004 -14.342  1.00 80.22           C  
ATOM   3220 HD21 LEU A 200      -5.263   9.276 -13.960  1.00 80.22           H  
ATOM   3221 HD22 LEU A 200      -4.365   8.069 -14.894  1.00 80.22           H  
ATOM   3222 HD23 LEU A 200      -3.940   9.789 -15.019  1.00 80.22           H  
ATOM   3223  N   SER A 201      -3.874   9.550  -9.762  1.00 81.76           N  
ATOM   3224  H   SER A 201      -4.758   9.074  -9.877  1.00 81.76           H  
ATOM   3225  CA  SER A 201      -3.860  10.854  -9.097  1.00 81.76           C  
ATOM   3226  HA  SER A 201      -3.393  11.582  -9.761  1.00 81.76           H  
ATOM   3227  C   SER A 201      -3.049  10.827  -7.800  1.00 81.76           C  
ATOM   3228  CB  SER A 201      -5.291  11.315  -8.824  1.00 81.76           C  
ATOM   3229  HB2 SER A 201      -5.263  12.289  -8.336  1.00 81.76           H  
ATOM   3230  HB3 SER A 201      -5.830  11.413  -9.766  1.00 81.76           H  
ATOM   3231  O   SER A 201      -2.360  11.793  -7.476  1.00 81.76           O  
ATOM   3232  OG  SER A 201      -5.963  10.388  -7.995  1.00 81.76           O  
ATOM   3233  HG  SER A 201      -6.298   9.707  -8.583  1.00 81.76           H  
ATOM   3234  N   SER A 202      -3.049   9.703  -7.077  1.00 85.17           N  
ATOM   3235  H   SER A 202      -3.654   8.946  -7.360  1.00 85.17           H  
ATOM   3236  CA  SER A 202      -2.211   9.548  -5.885  1.00 85.17           C  
ATOM   3237  HA  SER A 202      -2.310  10.449  -5.280  1.00 85.17           H  
ATOM   3238  C   SER A 202      -0.726   9.376  -6.206  1.00 85.17           C  
ATOM   3239  CB  SER A 202      -2.675   8.376  -5.032  1.00 85.17           C  
ATOM   3240  HB2 SER A 202      -2.645   7.454  -5.612  1.00 85.17           H  
ATOM   3241  HB3 SER A 202      -1.998   8.297  -4.181  1.00 85.17           H  
ATOM   3242  O   SER A 202       0.106   9.687  -5.351  1.00 85.17           O  
ATOM   3243  OG  SER A 202      -3.985   8.602  -4.560  1.00 85.17           O  
ATOM   3244  HG  SER A 202      -4.553   8.356  -5.294  1.00 85.17           H  
ATOM   3245  N   ALA A 203      -0.381   8.901  -7.408  1.00 83.68           N  
ATOM   3246  H   ALA A 203      -1.114   8.613  -8.040  1.00 83.68           H  
ATOM   3247  CA  ALA A 203       0.999   8.706  -7.854  1.00 83.68           C  
ATOM   3248  HA  ALA A 203       1.583   8.310  -7.024  1.00 83.68           H  
ATOM   3249  C   ALA A 203       1.669  10.022  -8.285  1.00 83.68           C  
ATOM   3250  CB  ALA A 203       1.009   7.664  -8.980  1.00 83.68           C  
ATOM   3251  HB1 ALA A 203       0.571   6.729  -8.631  1.00 83.68           H  
ATOM   3252  HB2 ALA A 203       2.035   7.479  -9.297  1.00 83.68           H  
ATOM   3253  HB3 ALA A 203       0.440   8.026  -9.837  1.00 83.68           H  
ATOM   3254  O   ALA A 203       2.898  10.114  -8.294  1.00 83.68           O  
ATOM   3255  N   GLN A 204       0.886  11.056  -8.597  1.00 82.97           N  
ATOM   3256  H   GLN A 204      -0.116  10.923  -8.582  1.00 82.97           H  
ATOM   3257  CA  GLN A 204       1.400  12.380  -8.938  1.00 82.97           C  
ATOM   3258  HA  GLN A 204       2.245  12.262  -9.616  1.00 82.97           H  
ATOM   3259  C   GLN A 204       1.887  13.122  -7.689  1.00 82.97           C  
ATOM   3260  CB  GLN A 204       0.319  13.190  -9.664  1.00 82.97           C  
ATOM   3261  HB2 GLN A 204       0.687  14.205  -9.816  1.00 82.97           H  
ATOM   3262  HB3 GLN A 204      -0.576  13.238  -9.044  1.00 82.97           H  
ATOM   3263  O   GLN A 204       1.164  13.238  -6.702  1.00 82.97           O  
ATOM   3264  CG  GLN A 204      -0.035  12.587 -11.033  1.00 82.97           C  
ATOM   3265  HG2 GLN A 204       0.861  12.548 -11.652  1.00 82.97           H  
ATOM   3266  HG3 GLN A 204      -0.406  11.570 -10.907  1.00 82.97           H  
ATOM   3267  CD  GLN A 204      -1.098  13.390 -11.773  1.00 82.97           C  
ATOM   3268  NE2 GLN A 204      -1.471  12.980 -12.964  1.00 82.97           N  
ATOM   3269 HE21 GLN A 204      -1.120  12.117 -13.355  1.00 82.97           H  
ATOM   3270 HE22 GLN A 204      -2.202  13.519 -13.406  1.00 82.97           H  
ATOM   3271  OE1 GLN A 204      -1.603  14.398 -11.313  1.00 82.97           O  
ATOM   3272  N   ILE A 205       3.114  13.648  -7.724  1.00 84.52           N  
ATOM   3273  H   ILE A 205       3.658  13.534  -8.567  1.00 84.52           H  
ATOM   3274  CA  ILE A 205       3.671  14.463  -6.632  1.00 84.52           C  
ATOM   3275  HA  ILE A 205       3.299  14.077  -5.683  1.00 84.52           H  
ATOM   3276  C   ILE A 205       3.177  15.905  -6.783  1.00 84.52           C  
ATOM   3277  CB  ILE A 205       5.215  14.383  -6.592  1.00 84.52           C  
ATOM   3278  HB  ILE A 205       5.603  14.727  -7.551  1.00 84.52           H  
ATOM   3279  O   ILE A 205       3.524  16.566  -7.766  1.00 84.52           O  
ATOM   3280  CG1 ILE A 205       5.687  12.929  -6.361  1.00 84.52           C  
ATOM   3281 HG12 ILE A 205       5.397  12.618  -5.358  1.00 84.52           H  
ATOM   3282 HG13 ILE A 205       5.200  12.269  -7.079  1.00 84.52           H  
ATOM   3283  CG2 ILE A 205       5.777  15.292  -5.480  1.00 84.52           C  
ATOM   3284 HG21 ILE A 205       6.866  15.256  -5.459  1.00 84.52           H  
ATOM   3285 HG22 ILE A 205       5.485  16.328  -5.648  1.00 84.52           H  
ATOM   3286 HG23 ILE A 205       5.384  14.970  -4.516  1.00 84.52           H  
ATOM   3287  CD1 ILE A 205       7.199  12.719  -6.512  1.00 84.52           C  
ATOM   3288 HD11 ILE A 205       7.416  11.652  -6.463  1.00 84.52           H  
ATOM   3289 HD12 ILE A 205       7.533  13.102  -7.476  1.00 84.52           H  
ATOM   3290 HD13 ILE A 205       7.741  13.217  -5.709  1.00 84.52           H  
ATOM   3291  N   THR A 206       2.423  16.399  -5.799  1.00 84.09           N  
ATOM   3292  H   THR A 206       2.230  15.819  -4.995  1.00 84.09           H  
ATOM   3293  CA  THR A 206       1.919  17.785  -5.782  1.00 84.09           C  
ATOM   3294  HA  THR A 206       1.521  18.019  -6.769  1.00 84.09           H  
ATOM   3295  C   THR A 206       3.038  18.790  -5.506  1.00 84.09           C  
ATOM   3296  CB  THR A 206       0.764  17.971  -4.782  1.00 84.09           C  
ATOM   3297  HB  THR A 206       0.405  18.998  -4.837  1.00 84.09           H  
ATOM   3298  O   THR A 206       4.125  18.428  -5.034  1.00 84.09           O  
ATOM   3299  CG2 THR A 206      -0.401  17.035  -5.098  1.00 84.09           C  
ATOM   3300 HG21 THR A 206      -1.248  17.282  -4.457  1.00 84.09           H  
ATOM   3301 HG22 THR A 206      -0.708  17.166  -6.136  1.00 84.09           H  
ATOM   3302 HG23 THR A 206      -0.120  15.995  -4.931  1.00 84.09           H  
ATOM   3303  OG1 THR A 206       1.172  17.701  -3.458  1.00 84.09           O  
ATOM   3304  HG1 THR A 206       0.355  17.612  -2.961  1.00 84.09           H  
ATOM   3305  N   LEU A 207       2.810  20.074  -5.797  1.00 88.97           N  
ATOM   3306  H   LEU A 207       1.882  20.373  -6.061  1.00 88.97           H  
ATOM   3307  CA  LEU A 207       3.800  21.110  -5.501  1.00 88.97           C  
ATOM   3308  HA  LEU A 207       4.744  20.813  -5.959  1.00 88.97           H  
ATOM   3309  C   LEU A 207       4.023  21.223  -3.989  1.00 88.97           C  
ATOM   3310  CB  LEU A 207       3.335  22.441  -6.103  1.00 88.97           C  
ATOM   3311  HB2 LEU A 207       2.476  22.794  -5.534  1.00 88.97           H  
ATOM   3312  HB3 LEU A 207       3.006  22.280  -7.130  1.00 88.97           H  
ATOM   3313  O   LEU A 207       5.168  21.320  -3.545  1.00 88.97           O  
ATOM   3314  CG  LEU A 207       4.421  23.527  -6.084  1.00 88.97           C  
ATOM   3315  HG  LEU A 207       4.840  23.631  -5.083  1.00 88.97           H  
ATOM   3316  CD1 LEU A 207       5.546  23.234  -7.083  1.00 88.97           C  
ATOM   3317 HD11 LEU A 207       5.128  23.044  -8.071  1.00 88.97           H  
ATOM   3318 HD12 LEU A 207       6.219  24.089  -7.134  1.00 88.97           H  
ATOM   3319 HD13 LEU A 207       6.114  22.364  -6.753  1.00 88.97           H  
ATOM   3320  CD2 LEU A 207       3.791  24.854  -6.478  1.00 88.97           C  
ATOM   3321 HD21 LEU A 207       4.534  25.650  -6.426  1.00 88.97           H  
ATOM   3322 HD22 LEU A 207       2.973  25.087  -5.796  1.00 88.97           H  
ATOM   3323 HD23 LEU A 207       3.403  24.772  -7.494  1.00 88.97           H  
ATOM   3324  N   LYS A 208       2.954  21.127  -3.197  1.00 87.91           N  
ATOM   3325  H   LYS A 208       2.046  21.153  -3.640  1.00 87.91           H  
ATOM   3326  CA  LYS A 208       2.974  21.031  -1.738  1.00 87.91           C  
ATOM   3327  HA  LYS A 208       3.397  21.948  -1.328  1.00 87.91           H  
ATOM   3328  C   LYS A 208       3.834  19.872  -1.258  1.00 87.91           C  
ATOM   3329  CB  LYS A 208       1.525  20.888  -1.262  1.00 87.91           C  
ATOM   3330  HB2 LYS A 208       1.057  20.090  -1.839  1.00 87.91           H  
ATOM   3331  HB3 LYS A 208       0.994  21.814  -1.481  1.00 87.91           H  
ATOM   3332  O   LYS A 208       4.700  20.099  -0.416  1.00 87.91           O  
ATOM   3333  CG  LYS A 208       1.362  20.574   0.231  1.00 87.91           C  
ATOM   3334  HG2 LYS A 208       1.910  19.667   0.487  1.00 87.91           H  
ATOM   3335  HG3 LYS A 208       1.722  21.405   0.838  1.00 87.91           H  
ATOM   3336  CD  LYS A 208      -0.124  20.336   0.493  1.00 87.91           C  
ATOM   3337  HD2 LYS A 208      -0.675  21.273   0.408  1.00 87.91           H  
ATOM   3338  HD3 LYS A 208      -0.495  19.664  -0.281  1.00 87.91           H  
ATOM   3339  CE  LYS A 208      -0.387  19.696   1.853  1.00 87.91           C  
ATOM   3340  HE2 LYS A 208      -0.377  20.463   2.627  1.00 87.91           H  
ATOM   3341  HE3 LYS A 208       0.396  18.965   2.053  1.00 87.91           H  
ATOM   3342  NZ  LYS A 208      -1.696  19.006   1.780  1.00 87.91           N  
ATOM   3343  HZ1 LYS A 208      -2.435  19.647   1.530  1.00 87.91           H  
ATOM   3344  HZ2 LYS A 208      -1.664  18.349   1.013  1.00 87.91           H  
ATOM   3345  HZ3 LYS A 208      -1.941  18.488   2.612  1.00 87.91           H  
ATOM   3346  N   GLU A 209       3.648  18.659  -1.787  1.00 84.28           N  
ATOM   3347  H   GLU A 209       2.906  18.527  -2.460  1.00 84.28           H  
ATOM   3348  CA  GLU A 209       4.505  17.512  -1.442  1.00 84.28           C  
ATOM   3349  HA  GLU A 209       4.477  17.345  -0.366  1.00 84.28           H  
ATOM   3350  C   GLU A 209       5.965  17.775  -1.820  1.00 84.28           C  
ATOM   3351  CB  GLU A 209       4.050  16.227  -2.151  1.00 84.28           C  
ATOM   3352  HB2 GLU A 209       4.922  15.588  -2.292  1.00 84.28           H  
ATOM   3353  HB3 GLU A 209       3.661  16.480  -3.138  1.00 84.28           H  
ATOM   3354  O   GLU A 209       6.868  17.471  -1.042  1.00 84.28           O  
ATOM   3355  CG  GLU A 209       3.026  15.394  -1.367  1.00 84.28           C  
ATOM   3356  HG2 GLU A 209       3.453  15.139  -0.397  1.00 84.28           H  
ATOM   3357  HG3 GLU A 209       2.128  15.990  -1.202  1.00 84.28           H  
ATOM   3358  CD  GLU A 209       2.660  14.106  -2.129  1.00 84.28           C  
ATOM   3359  OE1 GLU A 209       2.368  13.055  -1.518  1.00 84.28           O  
ATOM   3360  OE2 GLU A 209       2.673  14.101  -3.378  1.00 84.28           O  
ATOM   3361  N   ARG A 210       6.220  18.373  -2.989  1.00 88.22           N  
ATOM   3362  H   ARG A 210       5.437  18.579  -3.593  1.00 88.22           H  
ATOM   3363  CA  ARG A 210       7.583  18.686  -3.439  1.00 88.22           C  
ATOM   3364  HA  ARG A 210       8.167  17.767  -3.401  1.00 88.22           H  
ATOM   3365  C   ARG A 210       8.274  19.672  -2.494  1.00 88.22           C  
ATOM   3366  CB  ARG A 210       7.528  19.187  -4.889  1.00 88.22           C  
ATOM   3367  HB2 ARG A 210       6.845  18.548  -5.449  1.00 88.22           H  
ATOM   3368  HB3 ARG A 210       7.142  20.206  -4.917  1.00 88.22           H  
ATOM   3369  O   ARG A 210       9.397  19.419  -2.065  1.00 88.22           O  
ATOM   3370  CG  ARG A 210       8.909  19.140  -5.560  1.00 88.22           C  
ATOM   3371  HG2 ARG A 210       9.296  18.122  -5.529  1.00 88.22           H  
ATOM   3372  HG3 ARG A 210       9.595  19.788  -5.015  1.00 88.22           H  
ATOM   3373  CD  ARG A 210       8.849  19.613  -7.019  1.00 88.22           C  
ATOM   3374  HD2 ARG A 210       9.865  19.626  -7.414  1.00 88.22           H  
ATOM   3375  HD3 ARG A 210       8.456  20.630  -7.041  1.00 88.22           H  
ATOM   3376  NE  ARG A 210       8.007  18.735  -7.858  1.00 88.22           N  
ATOM   3377  HE  ARG A 210       7.523  17.982  -7.391  1.00 88.22           H  
ATOM   3378  NH1 ARG A 210       8.304  19.839  -9.849  1.00 88.22           N  
ATOM   3379 HH11 ARG A 210       8.934  20.484  -9.395  1.00 88.22           H  
ATOM   3380 HH12 ARG A 210       8.142  19.907 -10.843  1.00 88.22           H  
ATOM   3381  NH2 ARG A 210       6.989  18.035  -9.770  1.00 88.22           N  
ATOM   3382 HH21 ARG A 210       6.459  17.353  -9.248  1.00 88.22           H  
ATOM   3383 HH22 ARG A 210       6.798  18.145 -10.756  1.00 88.22           H  
ATOM   3384  CZ  ARG A 210       7.774  18.872  -9.152  1.00 88.22           C  
ATOM   3385  N   VAL A 211       7.590  20.755  -2.124  1.00 92.02           N  
ATOM   3386  H   VAL A 211       6.669  20.876  -2.519  1.00 92.02           H  
ATOM   3387  CA  VAL A 211       8.078  21.757  -1.161  1.00 92.02           C  
ATOM   3388  HA  VAL A 211       9.053  22.122  -1.485  1.00 92.02           H  
ATOM   3389  C   VAL A 211       8.263  21.140   0.225  1.00 92.02           C  
ATOM   3390  CB  VAL A 211       7.105  22.951  -1.106  1.00 92.02           C  
ATOM   3391  HB  VAL A 211       6.095  22.573  -0.948  1.00 92.02           H  
ATOM   3392  O   VAL A 211       9.291  21.366   0.863  1.00 92.02           O  
ATOM   3393  CG1 VAL A 211       7.425  23.945   0.022  1.00 92.02           C  
ATOM   3394 HG11 VAL A 211       6.818  24.844  -0.085  1.00 92.02           H  
ATOM   3395 HG12 VAL A 211       8.483  24.207   0.020  1.00 92.02           H  
ATOM   3396 HG13 VAL A 211       7.200  23.499   0.991  1.00 92.02           H  
ATOM   3397  CG2 VAL A 211       7.124  23.728  -2.427  1.00 92.02           C  
ATOM   3398 HG21 VAL A 211       8.091  24.207  -2.576  1.00 92.02           H  
ATOM   3399 HG22 VAL A 211       6.341  24.486  -2.404  1.00 92.02           H  
ATOM   3400 HG23 VAL A 211       6.933  23.067  -3.273  1.00 92.02           H  
ATOM   3401  N   TYR A 212       7.309  20.323   0.675  1.00 87.29           N  
ATOM   3402  H   TYR A 212       6.483  20.181   0.110  1.00 87.29           H  
ATOM   3403  CA  TYR A 212       7.391  19.610   1.947  1.00 87.29           C  
ATOM   3404  HA  TYR A 212       7.478  20.333   2.758  1.00 87.29           H  
ATOM   3405  C   TYR A 212       8.632  18.718   1.998  1.00 87.29           C  
ATOM   3406  CB  TYR A 212       6.110  18.793   2.158  1.00 87.29           C  
ATOM   3407  HB2 TYR A 212       5.248  19.459   2.131  1.00 87.29           H  
ATOM   3408  HB3 TYR A 212       5.994  18.085   1.338  1.00 87.29           H  
ATOM   3409  O   TYR A 212       9.400  18.804   2.950  1.00 87.29           O  
ATOM   3410  CG  TYR A 212       6.092  18.023   3.460  1.00 87.29           C  
ATOM   3411  CD1 TYR A 212       6.657  16.734   3.512  1.00 87.29           C  
ATOM   3412  HD1 TYR A 212       7.088  16.292   2.626  1.00 87.29           H  
ATOM   3413  CD2 TYR A 212       5.523  18.593   4.615  1.00 87.29           C  
ATOM   3414  HD2 TYR A 212       5.082  19.578   4.576  1.00 87.29           H  
ATOM   3415  CE1 TYR A 212       6.680  16.025   4.724  1.00 87.29           C  
ATOM   3416  HE1 TYR A 212       7.140  15.048   4.758  1.00 87.29           H  
ATOM   3417  CE2 TYR A 212       5.519  17.875   5.824  1.00 87.29           C  
ATOM   3418  HE2 TYR A 212       5.061  18.299   6.705  1.00 87.29           H  
ATOM   3419  OH  TYR A 212       6.155  15.915   7.051  1.00 87.29           O  
ATOM   3420  HH  TYR A 212       6.598  15.075   6.913  1.00 87.29           H  
ATOM   3421  CZ  TYR A 212       6.122  16.602   5.882  1.00 87.29           C  
ATOM   3422  N   ASN A 213       8.881  17.928   0.951  1.00 85.09           N  
ATOM   3423  H   ASN A 213       8.197  17.894   0.208  1.00 85.09           H  
ATOM   3424  CA  ASN A 213      10.027  17.023   0.879  1.00 85.09           C  
ATOM   3425  HA  ASN A 213      10.006  16.363   1.747  1.00 85.09           H  
ATOM   3426  C   ASN A 213      11.368  17.770   0.934  1.00 85.09           C  
ATOM   3427  CB  ASN A 213       9.904  16.168  -0.393  1.00 85.09           C  
ATOM   3428  HB2 ASN A 213      10.838  15.629  -0.553  1.00 85.09           H  
ATOM   3429  HB3 ASN A 213       9.731  16.816  -1.253  1.00 85.09           H  
ATOM   3430  O   ASN A 213      12.278  17.320   1.629  1.00 85.09           O  
ATOM   3431  CG  ASN A 213       8.794  15.134  -0.305  1.00 85.09           C  
ATOM   3432  ND2 ASN A 213       8.318  14.647  -1.427  1.00 85.09           N  
ATOM   3433 HD21 ASN A 213       7.527  14.027  -1.329  1.00 85.09           H  
ATOM   3434 HD22 ASN A 213       8.611  15.032  -2.313  1.00 85.09           H  
ATOM   3435  OD1 ASN A 213       8.363  14.721   0.758  1.00 85.09           O  
ATOM   3436  N   ILE A 214      11.476  18.925   0.267  1.00 89.44           N  
ATOM   3437  H   ILE A 214      10.694  19.226  -0.297  1.00 89.44           H  
ATOM   3438  CA  ILE A 214      12.671  19.787   0.330  1.00 89.44           C  
ATOM   3439  HA  ILE A 214      13.547  19.204   0.046  1.00 89.44           H  
ATOM   3440  C   ILE A 214      12.908  20.279   1.761  1.00 89.44           C  
ATOM   3441  CB  ILE A 214      12.525  20.972  -0.654  1.00 89.44           C  
ATOM   3442  HB  ILE A 214      11.563  21.453  -0.480  1.00 89.44           H  
ATOM   3443  O   ILE A 214      14.020  20.211   2.279  1.00 89.44           O  
ATOM   3444  CG1 ILE A 214      12.568  20.457  -2.108  1.00 89.44           C  
ATOM   3445 HG12 ILE A 214      13.589  20.174  -2.363  1.00 89.44           H  
ATOM   3446 HG13 ILE A 214      11.953  19.563  -2.207  1.00 89.44           H  
ATOM   3447  CG2 ILE A 214      13.630  22.027  -0.449  1.00 89.44           C  
ATOM   3448 HG21 ILE A 214      14.611  21.563  -0.559  1.00 89.44           H  
ATOM   3449 HG22 ILE A 214      13.558  22.478   0.541  1.00 89.44           H  
ATOM   3450 HG23 ILE A 214      13.538  22.834  -1.176  1.00 89.44           H  
ATOM   3451  CD1 ILE A 214      12.057  21.477  -3.130  1.00 89.44           C  
ATOM   3452 HD11 ILE A 214      12.040  21.000  -4.110  1.00 89.44           H  
ATOM   3453 HD12 ILE A 214      11.046  21.792  -2.872  1.00 89.44           H  
ATOM   3454 HD13 ILE A 214      12.712  22.347  -3.175  1.00 89.44           H  
ATOM   3455  N   ILE A 215      11.862  20.753   2.437  1.00 90.95           N  
ATOM   3456  H   ILE A 215      10.962  20.789   1.980  1.00 90.95           H  
ATOM   3457  CA  ILE A 215      11.998  21.259   3.807  1.00 90.95           C  
ATOM   3458  HA  ILE A 215      12.850  21.938   3.838  1.00 90.95           H  
ATOM   3459  C   ILE A 215      12.307  20.106   4.773  1.00 90.95           C  
ATOM   3460  CB  ILE A 215      10.741  22.059   4.201  1.00 90.95           C  
ATOM   3461  HB  ILE A 215       9.868  21.420   4.068  1.00 90.95           H  
ATOM   3462  O   ILE A 215      13.175  20.234   5.638  1.00 90.95           O  
ATOM   3463  CG1 ILE A 215      10.600  23.310   3.296  1.00 90.95           C  
ATOM   3464 HG12 ILE A 215      11.342  24.056   3.581  1.00 90.95           H  
ATOM   3465 HG13 ILE A 215      10.791  23.047   2.256  1.00 90.95           H  
ATOM   3466  CG2 ILE A 215      10.820  22.489   5.678  1.00 90.95           C  
ATOM   3467 HG21 ILE A 215      11.683  23.137   5.834  1.00 90.95           H  
ATOM   3468 HG22 ILE A 215       9.909  23.016   5.962  1.00 90.95           H  
ATOM   3469 HG23 ILE A 215      10.908  21.621   6.332  1.00 90.95           H  
ATOM   3470  CD1 ILE A 215       9.207  23.942   3.338  1.00 90.95           C  
ATOM   3471 HD11 ILE A 215       9.153  24.742   2.599  1.00 90.95           H  
ATOM   3472 HD12 ILE A 215       8.460  23.187   3.093  1.00 90.95           H  
ATOM   3473 HD13 ILE A 215       8.999  24.363   4.321  1.00 90.95           H  
ATOM   3474  N   SER A 216      11.638  18.963   4.612  1.00 85.49           N  
ATOM   3475  H   SER A 216      10.927  18.929   3.896  1.00 85.49           H  
ATOM   3476  CA  SER A 216      11.814  17.768   5.439  1.00 85.49           C  
ATOM   3477  HA  SER A 216      11.733  18.056   6.487  1.00 85.49           H  
ATOM   3478  C   SER A 216      13.175  17.096   5.276  1.00 85.49           C  
ATOM   3479  CB  SER A 216      10.723  16.740   5.133  1.00 85.49           C  
ATOM   3480  HB2 SER A 216      10.628  16.608   4.055  1.00 85.49           H  
ATOM   3481  HB3 SER A 216      10.988  15.783   5.582  1.00 85.49           H  
ATOM   3482  O   SER A 216      13.584  16.394   6.200  1.00 85.49           O  
ATOM   3483  OG  SER A 216       9.491  17.162   5.681  1.00 85.49           O  
ATOM   3484  HG  SER A 216       9.604  17.309   6.623  1.00 85.49           H  
ATOM   3485  N   SER A 217      13.897  17.309   4.170  1.00 86.00           N  
ATOM   3486  H   SER A 217      13.499  17.829   3.401  1.00 86.00           H  
ATOM   3487  CA  SER A 217      15.270  16.800   4.034  1.00 86.00           C  
ATOM   3488  HA  SER A 217      15.273  15.746   4.312  1.00 86.00           H  
ATOM   3489  C   SER A 217      16.244  17.514   4.973  1.00 86.00           C  
ATOM   3490  CB  SER A 217      15.752  16.893   2.581  1.00 86.00           C  
ATOM   3491  HB2 SER A 217      14.963  16.544   1.915  1.00 86.00           H  
ATOM   3492  HB3 SER A 217      16.619  16.244   2.456  1.00 86.00           H  
ATOM   3493  O   SER A 217      17.212  16.913   5.432  1.00 86.00           O  
ATOM   3494  OG  SER A 217      16.127  18.208   2.226  1.00 86.00           O  
ATOM   3495  HG  SER A 217      16.920  18.449   2.710  1.00 86.00           H  
ATOM   3496  N   SER A 218      15.974  18.786   5.286  1.00 90.74           N  
ATOM   3497  H   SER A 218      15.153  19.199   4.868  1.00 90.74           H  
ATOM   3498  CA  SER A 218      16.813  19.613   6.159  1.00 90.74           C  
ATOM   3499  HA  SER A 218      17.408  18.965   6.803  1.00 90.74           H  
ATOM   3500  C   SER A 218      15.955  20.511   7.061  1.00 90.74           C  
ATOM   3501  CB  SER A 218      17.796  20.445   5.324  1.00 90.74           C  
ATOM   3502  HB2 SER A 218      17.241  21.134   4.687  1.00 90.74           H  
ATOM   3503  HB3 SER A 218      18.434  21.019   5.995  1.00 90.74           H  
ATOM   3504  O   SER A 218      15.972  21.731   6.902  1.00 90.74           O  
ATOM   3505  OG  SER A 218      18.604  19.611   4.516  1.00 90.74           O  
ATOM   3506  HG  SER A 218      19.316  20.121   4.123  1.00 90.74           H  
ATOM   3507  N   PRO A 219      15.205  19.955   8.027  1.00 87.19           N  
ATOM   3508  CA  PRO A 219      14.201  20.703   8.789  1.00 87.19           C  
ATOM   3509  HA  PRO A 219      13.538  21.223   8.098  1.00 87.19           H  
ATOM   3510  C   PRO A 219      14.810  21.753   9.728  1.00 87.19           C  
ATOM   3511  CB  PRO A 219      13.395  19.637   9.541  1.00 87.19           C  
ATOM   3512  HB2 PRO A 219      12.525  19.364   8.943  1.00 87.19           H  
ATOM   3513  HB3 PRO A 219      13.079  19.975  10.527  1.00 87.19           H  
ATOM   3514  O   PRO A 219      14.167  22.763  10.020  1.00 87.19           O  
ATOM   3515  CG  PRO A 219      14.340  18.437   9.628  1.00 87.19           C  
ATOM   3516  HG2 PRO A 219      14.967  18.526  10.515  1.00 87.19           H  
ATOM   3517  HG3 PRO A 219      13.794  17.494   9.625  1.00 87.19           H  
ATOM   3518  CD  PRO A 219      15.199  18.549   8.379  1.00 87.19           C  
ATOM   3519  HD2 PRO A 219      14.742  17.980   7.570  1.00 87.19           H  
ATOM   3520  HD3 PRO A 219      16.206  18.179   8.576  1.00 87.19           H  
ATOM   3521  N   SER A 220      16.056  21.546  10.171  1.00 89.94           N  
ATOM   3522  H   SER A 220      16.540  20.705   9.892  1.00 89.94           H  
ATOM   3523  CA  SER A 220      16.810  22.512  10.975  1.00 89.94           C  
ATOM   3524  HA  SER A 220      16.164  22.868  11.778  1.00 89.94           H  
ATOM   3525  C   SER A 220      17.269  23.738  10.183  1.00 89.94           C  
ATOM   3526  CB  SER A 220      18.030  21.842  11.611  1.00 89.94           C  
ATOM   3527  HB2 SER A 220      17.701  21.061  12.297  1.00 89.94           H  
ATOM   3528  HB3 SER A 220      18.597  22.585  12.173  1.00 89.94           H  
ATOM   3529  O   SER A 220      17.517  24.785  10.780  1.00 89.94           O  
ATOM   3530  OG  SER A 220      18.850  21.272  10.605  1.00 89.94           O  
ATOM   3531  HG  SER A 220      19.720  21.116  10.979  1.00 89.94           H  
ATOM   3532  N   ARG A 221      17.357  23.644   8.848  1.00 93.07           N  
ATOM   3533  H   ARG A 221      17.045  22.791   8.405  1.00 93.07           H  
ATOM   3534  CA  ARG A 221      17.713  24.782   7.998  1.00 93.07           C  
ATOM   3535  HA  ARG A 221      18.630  25.215   8.397  1.00 93.07           H  
ATOM   3536  C   ARG A 221      16.620  25.849   8.090  1.00 93.07           C  
ATOM   3537  CB  ARG A 221      17.988  24.312   6.557  1.00 93.07           C  
ATOM   3538  HB2 ARG A 221      17.092  23.827   6.169  1.00 93.07           H  
ATOM   3539  HB3 ARG A 221      18.795  23.580   6.576  1.00 93.07           H  
ATOM   3540  O   ARG A 221      15.424  25.553   8.106  1.00 93.07           O  
ATOM   3541  CG  ARG A 221      18.366  25.450   5.596  1.00 93.07           C  
ATOM   3542  HG2 ARG A 221      19.229  25.988   5.987  1.00 93.07           H  
ATOM   3543  HG3 ARG A 221      17.525  26.138   5.507  1.00 93.07           H  
ATOM   3544  CD  ARG A 221      18.696  24.914   4.198  1.00 93.07           C  
ATOM   3545  HD2 ARG A 221      19.595  24.299   4.256  1.00 93.07           H  
ATOM   3546  HD3 ARG A 221      17.868  24.294   3.855  1.00 93.07           H  
ATOM   3547  NE  ARG A 221      18.909  26.013   3.237  1.00 93.07           N  
ATOM   3548  HE  ARG A 221      18.803  26.957   3.581  1.00 93.07           H  
ATOM   3549  NH1 ARG A 221      19.221  24.738   1.351  1.00 93.07           N  
ATOM   3550 HH11 ARG A 221      19.371  24.694   0.353  1.00 93.07           H  
ATOM   3551 HH12 ARG A 221      18.861  23.934   1.846  1.00 93.07           H  
ATOM   3552  NH2 ARG A 221      19.374  26.959   1.221  1.00 93.07           N  
ATOM   3553 HH21 ARG A 221      19.538  26.886   0.227  1.00 93.07           H  
ATOM   3554 HH22 ARG A 221      19.230  27.878   1.613  1.00 93.07           H  
ATOM   3555  CZ  ARG A 221      19.169  25.896   1.946  1.00 93.07           C  
ATOM   3556  N   GLN A 222      17.057  27.102   8.139  1.00 91.69           N  
ATOM   3557  H   GLN A 222      18.055  27.252   8.172  1.00 91.69           H  
ATOM   3558  CA  GLN A 222      16.211  28.291   8.048  1.00 91.69           C  
ATOM   3559  HA  GLN A 222      15.315  28.168   8.656  1.00 91.69           H  
ATOM   3560  C   GLN A 222      15.777  28.496   6.589  1.00 91.69           C  
ATOM   3561  CB  GLN A 222      17.011  29.494   8.582  1.00 91.69           C  
ATOM   3562  HB2 GLN A 222      17.986  29.498   8.093  1.00 91.69           H  
ATOM   3563  HB3 GLN A 222      16.516  30.422   8.295  1.00 91.69           H  
ATOM   3564  O   GLN A 222      16.341  29.330   5.886  1.00 91.69           O  
ATOM   3565  CG  GLN A 222      17.240  29.487  10.107  1.00 91.69           C  
ATOM   3566  HG2 GLN A 222      18.238  29.883  10.295  1.00 91.69           H  
ATOM   3567  HG3 GLN A 222      17.215  28.470  10.499  1.00 91.69           H  
ATOM   3568  CD  GLN A 222      16.257  30.353  10.893  1.00 91.69           C  
ATOM   3569  NE2 GLN A 222      16.553  30.656  12.138  1.00 91.69           N  
ATOM   3570 HE21 GLN A 222      15.897  31.225  12.654  1.00 91.69           H  
ATOM   3571 HE22 GLN A 222      17.385  30.316  12.598  1.00 91.69           H  
ATOM   3572  OE1 GLN A 222      15.206  30.752  10.415  1.00 91.69           O  
ATOM   3573  N   TRP A 223      14.835  27.685   6.101  1.00 94.17           N  
ATOM   3574  H   TRP A 223      14.409  27.008   6.717  1.00 94.17           H  
ATOM   3575  CA  TRP A 223      14.355  27.802   4.723  1.00 94.17           C  
ATOM   3576  HA  TRP A 223      15.214  27.859   4.055  1.00 94.17           H  
ATOM   3577  C   TRP A 223      13.538  29.079   4.531  1.00 94.17           C  
ATOM   3578  CB  TRP A 223      13.516  26.588   4.313  1.00 94.17           C  
ATOM   3579  HB2 TRP A 223      12.672  26.476   4.994  1.00 94.17           H  
ATOM   3580  HB3 TRP A 223      13.091  26.794   3.331  1.00 94.17           H  
ATOM   3581  O   TRP A 223      12.613  29.362   5.296  1.00 94.17           O  
ATOM   3582  CG  TRP A 223      14.251  25.292   4.202  1.00 94.17           C  
ATOM   3583  CD1 TRP A 223      14.350  24.331   5.147  1.00 94.17           C  
ATOM   3584  HD1 TRP A 223      13.929  24.378   6.140  1.00 94.17           H  
ATOM   3585  CD2 TRP A 223      14.984  24.791   3.046  1.00 94.17           C  
ATOM   3586  CE2 TRP A 223      15.463  23.482   3.345  1.00 94.17           C  
ATOM   3587  CE3 TRP A 223      15.274  25.311   1.768  1.00 94.17           C  
ATOM   3588  HE3 TRP A 223      14.907  26.292   1.502  1.00 94.17           H  
ATOM   3589  NE1 TRP A 223      15.048  23.256   4.640  1.00 94.17           N  
ATOM   3590  HE1 TRP A 223      15.211  22.417   5.178  1.00 94.17           H  
ATOM   3591  CH2 TRP A 223      16.436  23.258   1.140  1.00 94.17           C  
ATOM   3592  HH2 TRP A 223      16.921  22.657   0.385  1.00 94.17           H  
ATOM   3593  CZ2 TRP A 223      16.181  22.719   2.412  1.00 94.17           C  
ATOM   3594  HZ2 TRP A 223      16.456  21.699   2.637  1.00 94.17           H  
ATOM   3595  CZ3 TRP A 223      15.990  24.555   0.822  1.00 94.17           C  
ATOM   3596  HZ3 TRP A 223      16.153  24.953  -0.168  1.00 94.17           H  
ATOM   3597  N   LYS A 224      13.828  29.806   3.454  1.00 93.79           N  
ATOM   3598  H   LYS A 224      14.680  29.594   2.956  1.00 93.79           H  
ATOM   3599  CA  LYS A 224      12.994  30.896   2.942  1.00 93.79           C  
ATOM   3600  HA  LYS A 224      12.253  31.160   3.696  1.00 93.79           H  
ATOM   3601  C   LYS A 224      12.235  30.452   1.694  1.00 93.79           C  
ATOM   3602  CB  LYS A 224      13.873  32.125   2.673  1.00 93.79           C  
ATOM   3603  HB2 LYS A 224      14.640  31.865   1.943  1.00 93.79           H  
ATOM   3604  HB3 LYS A 224      13.258  32.920   2.251  1.00 93.79           H  
ATOM   3605  O   LYS A 224      12.634  29.520   0.999  1.00 93.79           O  
ATOM   3606  CG  LYS A 224      14.547  32.645   3.952  1.00 93.79           C  
ATOM   3607  HG2 LYS A 224      13.781  32.911   4.681  1.00 93.79           H  
ATOM   3608  HG3 LYS A 224      15.187  31.872   4.376  1.00 93.79           H  
ATOM   3609  CD  LYS A 224      15.404  33.874   3.639  1.00 93.79           C  
ATOM   3610  HD2 LYS A 224      14.775  34.659   3.219  1.00 93.79           H  
ATOM   3611  HD3 LYS A 224      16.160  33.593   2.906  1.00 93.79           H  
ATOM   3612  CE  LYS A 224      16.083  34.374   4.918  1.00 93.79           C  
ATOM   3613  HE2 LYS A 224      15.316  34.644   5.643  1.00 93.79           H  
ATOM   3614  HE3 LYS A 224      16.666  33.552   5.335  1.00 93.79           H  
ATOM   3615  NZ  LYS A 224      16.966  35.533   4.636  1.00 93.79           N  
ATOM   3616  HZ1 LYS A 224      17.674  35.268   3.966  1.00 93.79           H  
ATOM   3617  HZ2 LYS A 224      16.439  36.302   4.249  1.00 93.79           H  
ATOM   3618  HZ3 LYS A 224      17.431  35.843   5.478  1.00 93.79           H  
ATOM   3619  N   LEU A 225      11.156  31.173   1.378  1.00 95.82           N  
ATOM   3620  H   LEU A 225      10.858  31.891   2.023  1.00 95.82           H  
ATOM   3621  CA  LEU A 225      10.399  30.974   0.137  1.00 95.82           C  
ATOM   3622  HA  LEU A 225       9.977  29.969   0.146  1.00 95.82           H  
ATOM   3623  C   LEU A 225      11.309  31.086  -1.097  1.00 95.82           C  
ATOM   3624  CB  LEU A 225       9.261  32.012   0.072  1.00 95.82           C  
ATOM   3625  HB2 LEU A 225       9.709  33.005   0.103  1.00 95.82           H  
ATOM   3626  HB3 LEU A 225       8.628  31.900   0.952  1.00 95.82           H  
ATOM   3627  O   LEU A 225      11.151  30.303  -2.025  1.00 95.82           O  
ATOM   3628  CG  LEU A 225       8.383  31.914  -1.195  1.00 95.82           C  
ATOM   3629  HG  LEU A 225       9.003  31.846  -2.089  1.00 95.82           H  
ATOM   3630  CD1 LEU A 225       7.438  30.718  -1.148  1.00 95.82           C  
ATOM   3631 HD11 LEU A 225       6.889  30.652  -2.087  1.00 95.82           H  
ATOM   3632 HD12 LEU A 225       6.731  30.848  -0.328  1.00 95.82           H  
ATOM   3633 HD13 LEU A 225       8.005  29.797  -1.011  1.00 95.82           H  
ATOM   3634  CD2 LEU A 225       7.519  33.167  -1.333  1.00 95.82           C  
ATOM   3635 HD21 LEU A 225       8.161  34.045  -1.409  1.00 95.82           H  
ATOM   3636 HD22 LEU A 225       6.923  33.097  -2.243  1.00 95.82           H  
ATOM   3637 HD23 LEU A 225       6.864  33.270  -0.468  1.00 95.82           H  
ATOM   3638  N   THR A 226      12.252  32.038  -1.089  1.00 93.84           N  
ATOM   3639  H   THR A 226      12.365  32.604  -0.261  1.00 93.84           H  
ATOM   3640  CA  THR A 226      13.269  32.229  -2.139  1.00 93.84           C  
ATOM   3641  HA  THR A 226      12.793  32.430  -3.098  1.00 93.84           H  
ATOM   3642  C   THR A 226      14.109  30.977  -2.336  1.00 93.84           C  
ATOM   3643  CB  THR A 226      14.199  33.408  -1.799  1.00 93.84           C  
ATOM   3644  HB  THR A 226      15.074  33.390  -2.449  1.00 93.84           H  
ATOM   3645  O   THR A 226      14.198  30.482  -3.449  1.00 93.84           O  
ATOM   3646  CG2 THR A 226      13.490  34.752  -1.972  1.00 93.84           C  
ATOM   3647 HG21 THR A 226      14.138  35.547  -1.603  1.00 93.84           H  
ATOM   3648 HG22 THR A 226      12.549  34.767  -1.422  1.00 93.84           H  
ATOM   3649 HG23 THR A 226      13.317  34.925  -3.034  1.00 93.84           H  
ATOM   3650  OG1 THR A 226      14.617  33.340  -0.447  1.00 93.84           O  
ATOM   3651  HG1 THR A 226      15.461  32.883  -0.442  1.00 93.84           H  
ATOM   3652  N   ASP A 227      14.617  30.402  -1.245  1.00 95.91           N  
ATOM   3653  H   ASP A 227      14.523  30.876  -0.358  1.00 95.91           H  
ATOM   3654  CA  ASP A 227      15.504  29.239  -1.301  1.00 95.91           C  
ATOM   3655  HA  ASP A 227      16.386  29.495  -1.888  1.00 95.91           H  
ATOM   3656  C   ASP A 227      14.815  28.038  -1.954  1.00 95.91           C  
ATOM   3657  CB  ASP A 227      15.936  28.820   0.113  1.00 95.91           C  
ATOM   3658  HB2 ASP A 227      16.691  28.038   0.027  1.00 95.91           H  
ATOM   3659  HB3 ASP A 227      15.074  28.388   0.622  1.00 95.91           H  
ATOM   3660  O   ASP A 227      15.425  27.319  -2.741  1.00 95.91           O  
ATOM   3661  CG  ASP A 227      16.490  29.929   1.005  1.00 95.91           C  
ATOM   3662  OD1 ASP A 227      16.951  30.971   0.497  1.00 95.91           O  
ATOM   3663  OD2 ASP A 227      16.409  29.724   2.236  1.00 95.91           O  
ATOM   3664  N   VAL A 228      13.539  27.808  -1.623  1.00 95.42           N  
ATOM   3665  H   VAL A 228      13.098  28.438  -0.968  1.00 95.42           H  
ATOM   3666  CA  VAL A 228      12.769  26.703  -2.207  1.00 95.42           C  
ATOM   3667  HA  VAL A 228      13.410  25.822  -2.245  1.00 95.42           H  
ATOM   3668  C   VAL A 228      12.373  26.999  -3.648  1.00 95.42           C  
ATOM   3669  CB  VAL A 228      11.541  26.353  -1.354  1.00 95.42           C  
ATOM   3670  HB  VAL A 228      10.908  27.231  -1.229  1.00 95.42           H  
ATOM   3671  O   VAL A 228      12.422  26.088  -4.468  1.00 95.42           O  
ATOM   3672  CG1 VAL A 228      10.713  25.239  -2.003  1.00 95.42           C  
ATOM   3673 HG11 VAL A 228      10.270  25.585  -2.937  1.00 95.42           H  
ATOM   3674 HG12 VAL A 228       9.903  24.952  -1.333  1.00 95.42           H  
ATOM   3675 HG13 VAL A 228      11.342  24.372  -2.202  1.00 95.42           H  
ATOM   3676  CG2 VAL A 228      11.993  25.857   0.026  1.00 95.42           C  
ATOM   3677 HG21 VAL A 228      12.783  25.114  -0.087  1.00 95.42           H  
ATOM   3678 HG22 VAL A 228      11.165  25.383   0.554  1.00 95.42           H  
ATOM   3679 HG23 VAL A 228      12.374  26.691   0.615  1.00 95.42           H  
ATOM   3680  N   ALA A 229      12.000  28.242  -3.960  1.00 92.30           N  
ATOM   3681  H   ALA A 229      12.041  28.956  -3.247  1.00 92.30           H  
ATOM   3682  CA  ALA A 229      11.652  28.665  -5.314  1.00 92.30           C  
ATOM   3683  HA  ALA A 229      10.825  28.052  -5.672  1.00 92.30           H  
ATOM   3684  C   ALA A 229      12.829  28.447  -6.280  1.00 92.30           C  
ATOM   3685  CB  ALA A 229      11.186  30.126  -5.249  1.00 92.30           C  
ATOM   3686  HB1 ALA A 229      10.432  30.247  -4.472  1.00 92.30           H  
ATOM   3687  HB2 ALA A 229      10.731  30.417  -6.196  1.00 92.30           H  
ATOM   3688  HB3 ALA A 229      12.032  30.782  -5.041  1.00 92.30           H  
ATOM   3689  O   ALA A 229      12.651  27.803  -7.316  1.00 92.30           O  
ATOM   3690  N   ASP A 230      14.035  28.853  -5.876  1.00 90.03           N  
ATOM   3691  H   ASP A 230      14.105  29.425  -5.047  1.00 90.03           H  
ATOM   3692  CA  ASP A 230      15.265  28.629  -6.638  1.00 90.03           C  
ATOM   3693  HA  ASP A 230      15.149  29.050  -7.637  1.00 90.03           H  
ATOM   3694  C   ASP A 230      15.561  27.130  -6.791  1.00 90.03           C  
ATOM   3695  CB  ASP A 230      16.441  29.341  -5.945  1.00 90.03           C  
ATOM   3696  HB2 ASP A 230      16.520  28.980  -4.920  1.00 90.03           H  
ATOM   3697  HB3 ASP A 230      17.361  29.072  -6.465  1.00 90.03           H  
ATOM   3698  O   ASP A 230      15.884  26.665  -7.882  1.00 90.03           O  
ATOM   3699  CG  ASP A 230      16.332  30.873  -5.936  1.00 90.03           C  
ATOM   3700  OD1 ASP A 230      15.585  31.427  -6.774  1.00 90.03           O  
ATOM   3701  OD2 ASP A 230      17.006  31.484  -5.076  1.00 90.03           O  
ATOM   3702  N   HIS A 231      15.370  26.342  -5.725  1.00 89.57           N  
ATOM   3703  H   HIS A 231      15.113  26.781  -4.853  1.00 89.57           H  
ATOM   3704  CA  HIS A 231      15.629  24.898  -5.740  1.00 89.57           C  
ATOM   3705  HA  HIS A 231      16.659  24.751  -6.067  1.00 89.57           H  
ATOM   3706  C   HIS A 231      14.733  24.112  -6.712  1.00 89.57           C  
ATOM   3707  CB  HIS A 231      15.474  24.346  -4.316  1.00 89.57           C  
ATOM   3708  HB2 HIS A 231      15.854  25.078  -3.604  1.00 89.57           H  
ATOM   3709  HB3 HIS A 231      14.421  24.172  -4.095  1.00 89.57           H  
ATOM   3710  O   HIS A 231      15.118  23.041  -7.176  1.00 89.57           O  
ATOM   3711  CG  HIS A 231      16.266  23.090  -4.082  1.00 89.57           C  
ATOM   3712  CD2 HIS A 231      15.798  21.808  -3.997  1.00 89.57           C  
ATOM   3713  HD2 HIS A 231      14.769  21.498  -4.109  1.00 89.57           H  
ATOM   3714  ND1 HIS A 231      17.629  23.040  -3.919  1.00 89.57           N  
ATOM   3715  HD1 HIS A 231      18.262  23.815  -4.055  1.00 89.57           H  
ATOM   3716  CE1 HIS A 231      17.976  21.757  -3.736  1.00 89.57           C  
ATOM   3717  HE1 HIS A 231      18.988  21.395  -3.627  1.00 89.57           H  
ATOM   3718  NE2 HIS A 231      16.891  20.969  -3.751  1.00 89.57           N  
ATOM   3719  N   ILE A 232      13.537  24.623  -7.014  1.00 89.40           N  
ATOM   3720  H   ILE A 232      13.287  25.502  -6.584  1.00 89.40           H  
ATOM   3721  CA  ILE A 232      12.593  24.018  -7.970  1.00 89.40           C  
ATOM   3722  HA  ILE A 232      12.986  23.045  -8.266  1.00 89.40           H  
ATOM   3723  C   ILE A 232      12.481  24.807  -9.279  1.00 89.40           C  
ATOM   3724  CB  ILE A 232      11.216  23.761  -7.324  1.00 89.40           C  
ATOM   3725  HB  ILE A 232      10.607  23.207  -8.039  1.00 89.40           H  
ATOM   3726  O   ILE A 232      11.566  24.540 -10.060  1.00 89.40           O  
ATOM   3727  CG1 ILE A 232      10.499  25.093  -7.030  1.00 89.40           C  
ATOM   3728 HG12 ILE A 232      11.157  25.755  -6.467  1.00 89.40           H  
ATOM   3729 HG13 ILE A 232      10.277  25.595  -7.972  1.00 89.40           H  
ATOM   3730  CG2 ILE A 232      11.370  22.866  -6.084  1.00 89.40           C  
ATOM   3731 HG21 ILE A 232      10.398  22.496  -5.757  1.00 89.40           H  
ATOM   3732 HG22 ILE A 232      12.009  22.016  -6.324  1.00 89.40           H  
ATOM   3733 HG23 ILE A 232      11.828  23.437  -5.276  1.00 89.40           H  
ATOM   3734  CD1 ILE A 232       9.190  24.963  -6.263  1.00 89.40           C  
ATOM   3735 HD11 ILE A 232       8.798  25.971  -6.128  1.00 89.40           H  
ATOM   3736 HD12 ILE A 232       9.358  24.529  -5.277  1.00 89.40           H  
ATOM   3737 HD13 ILE A 232       8.485  24.353  -6.828  1.00 89.40           H  
ATOM   3738  N   PHE A 233      13.387  25.762  -9.514  1.00 92.87           N  
ATOM   3739  H   PHE A 233      14.119  25.904  -8.833  1.00 92.87           H  
ATOM   3740  CA  PHE A 233      13.439  26.599 -10.715  1.00 92.87           C  
ATOM   3741  HA  PHE A 233      14.178  27.376 -10.517  1.00 92.87           H  
ATOM   3742  C   PHE A 233      12.121  27.340 -11.009  1.00 92.87           C  
ATOM   3743  CB  PHE A 233      13.960  25.779 -11.905  1.00 92.87           C  
ATOM   3744  HB2 PHE A 233      13.213  25.036 -12.184  1.00 92.87           H  
ATOM   3745  HB3 PHE A 233      14.087  26.444 -12.759  1.00 92.87           H  
ATOM   3746  O   PHE A 233      11.642  27.375 -12.143  1.00 92.87           O  
ATOM   3747  CG  PHE A 233      15.279  25.077 -11.649  1.00 92.87           C  
ATOM   3748  CD1 PHE A 233      16.489  25.770 -11.833  1.00 92.87           C  
ATOM   3749  HD1 PHE A 233      16.480  26.802 -12.151  1.00 92.87           H  
ATOM   3750  CD2 PHE A 233      15.299  23.737 -11.218  1.00 92.87           C  
ATOM   3751  HD2 PHE A 233      14.372  23.206 -11.065  1.00 92.87           H  
ATOM   3752  CE1 PHE A 233      17.715  25.124 -11.598  1.00 92.87           C  
ATOM   3753  HE1 PHE A 233      18.642  25.660 -11.736  1.00 92.87           H  
ATOM   3754  CE2 PHE A 233      16.525  23.092 -10.975  1.00 92.87           C  
ATOM   3755  HE2 PHE A 233      16.539  22.069 -10.630  1.00 92.87           H  
ATOM   3756  CZ  PHE A 233      17.733  23.785 -11.169  1.00 92.87           C  
ATOM   3757  HZ  PHE A 233      18.675  23.293 -10.979  1.00 92.87           H  
ATOM   3758  N   MET A 234      11.508  27.937  -9.984  1.00 91.15           N  
ATOM   3759  H   MET A 234      11.965  27.912  -9.083  1.00 91.15           H  
ATOM   3760  CA  MET A 234      10.337  28.807 -10.134  1.00 91.15           C  
ATOM   3761  HA  MET A 234      10.158  28.995 -11.192  1.00 91.15           H  
ATOM   3762  C   MET A 234      10.566  30.163  -9.474  1.00 91.15           C  
ATOM   3763  CB  MET A 234       9.078  28.163  -9.543  1.00 91.15           C  
ATOM   3764  HB2 MET A 234       9.250  27.934  -8.491  1.00 91.15           H  
ATOM   3765  HB3 MET A 234       8.277  28.899  -9.611  1.00 91.15           H  
ATOM   3766  O   MET A 234      11.304  30.276  -8.504  1.00 91.15           O  
ATOM   3767  CG  MET A 234       8.614  26.900 -10.279  1.00 91.15           C  
ATOM   3768  HG2 MET A 234       8.771  27.038 -11.348  1.00 91.15           H  
ATOM   3769  HG3 MET A 234       9.247  26.069  -9.966  1.00 91.15           H  
ATOM   3770  SD  MET A 234       6.866  26.439 -10.027  1.00 91.15           S  
ATOM   3771  CE  MET A 234       6.596  26.990  -8.328  1.00 91.15           C  
ATOM   3772  HE1 MET A 234       7.336  26.523  -7.678  1.00 91.15           H  
ATOM   3773  HE2 MET A 234       6.687  28.075  -8.274  1.00 91.15           H  
ATOM   3774  HE3 MET A 234       5.594  26.700  -8.013  1.00 91.15           H  
ATOM   3775  N   SER A 235       9.864  31.201  -9.936  1.00 89.85           N  
ATOM   3776  H   SER A 235       9.266  31.085 -10.741  1.00 89.85           H  
ATOM   3777  CA  SER A 235       9.849  32.473  -9.210  1.00 89.85           C  
ATOM   3778  HA  SER A 235      10.882  32.733  -8.982  1.00 89.85           H  
ATOM   3779  C   SER A 235       9.096  32.348  -7.881  1.00 89.85           C  
ATOM   3780  CB  SER A 235       9.275  33.609 -10.063  1.00 89.85           C  
ATOM   3781  HB2 SER A 235       9.723  33.587 -11.056  1.00 89.85           H  
ATOM   3782  HB3 SER A 235       9.535  34.557  -9.592  1.00 89.85           H  
ATOM   3783  O   SER A 235       8.146  31.567  -7.746  1.00 89.85           O  
ATOM   3784  OG  SER A 235       7.862  33.532 -10.167  1.00 89.85           O  
ATOM   3785  HG  SER A 235       7.528  34.432 -10.188  1.00 89.85           H  
ATOM   3786  N   THR A 236       9.456  33.186  -6.907  1.00 95.05           N  
ATOM   3787  H   THR A 236      10.256  33.786  -7.049  1.00 95.05           H  
ATOM   3788  CA  THR A 236       8.756  33.266  -5.614  1.00 95.05           C  
ATOM   3789  HA  THR A 236       8.819  32.298  -5.116  1.00 95.05           H  
ATOM   3790  C   THR A 236       7.276  33.608  -5.768  1.00 95.05           C  
ATOM   3791  CB  THR A 236       9.393  34.326  -4.709  1.00 95.05           C  
ATOM   3792  HB  THR A 236       8.758  34.483  -3.837  1.00 95.05           H  
ATOM   3793  O   THR A 236       6.439  33.028  -5.077  1.00 95.05           O  
ATOM   3794  CG2 THR A 236      10.769  33.899  -4.226  1.00 95.05           C  
ATOM   3795 HG21 THR A 236      11.133  34.636  -3.510  1.00 95.05           H  
ATOM   3796 HG22 THR A 236      10.692  32.932  -3.730  1.00 95.05           H  
ATOM   3797 HG23 THR A 236      11.468  33.817  -5.059  1.00 95.05           H  
ATOM   3798  OG1 THR A 236       9.537  35.543  -5.407  1.00 95.05           O  
ATOM   3799  HG1 THR A 236      10.273  36.022  -5.020  1.00 95.05           H  
ATOM   3800  N   SER A 237       6.935  34.505  -6.698  1.00 93.51           N  
ATOM   3801  H   SER A 237       7.677  34.955  -7.215  1.00 93.51           H  
ATOM   3802  CA  SER A 237       5.553  34.874  -7.021  1.00 93.51           C  
ATOM   3803  HA  SER A 237       5.055  35.198  -6.107  1.00 93.51           H  
ATOM   3804  C   SER A 237       4.755  33.691  -7.573  1.00 93.51           C  
ATOM   3805  CB  SER A 237       5.539  36.050  -8.008  1.00 93.51           C  
ATOM   3806  HB2 SER A 237       4.517  36.231  -8.340  1.00 93.51           H  
ATOM   3807  HB3 SER A 237       5.897  36.942  -7.493  1.00 93.51           H  
ATOM   3808  O   SER A 237       3.647  33.426  -7.106  1.00 93.51           O  
ATOM   3809  OG  SER A 237       6.374  35.811  -9.134  1.00 93.51           O  
ATOM   3810  HG  SER A 237       6.318  36.584  -9.700  1.00 93.51           H  
ATOM   3811  N   THR A 238       5.339  32.930  -8.502  1.00 92.51           N  
ATOM   3812  H   THR A 238       6.258  33.192  -8.828  1.00 92.51           H  
ATOM   3813  CA  THR A 238       4.703  31.746  -9.095  1.00 92.51           C  
ATOM   3814  HA  THR A 238       3.715  32.023  -9.462  1.00 92.51           H  
ATOM   3815  C   THR A 238       4.524  30.643  -8.061  1.00 92.51           C  
ATOM   3816  CB  THR A 238       5.519  31.207 -10.277  1.00 92.51           C  
ATOM   3817  HB  THR A 238       6.502  30.885  -9.935  1.00 92.51           H  
ATOM   3818  O   THR A 238       3.444  30.062  -7.976  1.00 92.51           O  
ATOM   3819  CG2 THR A 238       4.829  30.041 -10.985  1.00 92.51           C  
ATOM   3820 HG21 THR A 238       5.403  29.771 -11.872  1.00 92.51           H  
ATOM   3821 HG22 THR A 238       4.782  29.175 -10.325  1.00 92.51           H  
ATOM   3822 HG23 THR A 238       3.822  30.333 -11.283  1.00 92.51           H  
ATOM   3823  OG1 THR A 238       5.677  32.219 -11.237  1.00 92.51           O  
ATOM   3824  HG1 THR A 238       6.498  32.673 -11.032  1.00 92.51           H  
ATOM   3825  N   LEU A 239       5.547  30.378  -7.240  1.00 95.60           N  
ATOM   3826  H   LEU A 239       6.416  30.876  -7.370  1.00 95.60           H  
ATOM   3827  CA  LEU A 239       5.466  29.397  -6.157  1.00 95.60           C  
ATOM   3828  HA  LEU A 239       5.196  28.431  -6.582  1.00 95.60           H  
ATOM   3829  C   LEU A 239       4.355  29.756  -5.173  1.00 95.60           C  
ATOM   3830  CB  LEU A 239       6.840  29.285  -5.464  1.00 95.60           C  
ATOM   3831  HB2 LEU A 239       7.151  30.274  -5.129  1.00 95.60           H  
ATOM   3832  HB3 LEU A 239       7.574  28.938  -6.191  1.00 95.60           H  
ATOM   3833  O   LEU A 239       3.521  28.914  -4.854  1.00 95.60           O  
ATOM   3834  CG  LEU A 239       6.855  28.337  -4.248  1.00 95.60           C  
ATOM   3835  HG  LEU A 239       6.208  28.741  -3.469  1.00 95.60           H  
ATOM   3836  CD1 LEU A 239       6.367  26.936  -4.599  1.00 95.60           C  
ATOM   3837 HD11 LEU A 239       5.298  26.963  -4.811  1.00 95.60           H  
ATOM   3838 HD12 LEU A 239       6.886  26.551  -5.477  1.00 95.60           H  
ATOM   3839 HD13 LEU A 239       6.532  26.262  -3.758  1.00 95.60           H  
ATOM   3840  CD2 LEU A 239       8.263  28.222  -3.671  1.00 95.60           C  
ATOM   3841 HD21 LEU A 239       8.248  27.606  -2.772  1.00 95.60           H  
ATOM   3842 HD22 LEU A 239       8.643  29.210  -3.411  1.00 95.60           H  
ATOM   3843 HD23 LEU A 239       8.930  27.764  -4.401  1.00 95.60           H  
ATOM   3844  N   LYS A 240       4.302  31.016  -4.736  1.00 94.90           N  
ATOM   3845  H   LYS A 240       5.013  31.663  -5.047  1.00 94.90           H  
ATOM   3846  CA  LYS A 240       3.276  31.483  -3.801  1.00 94.90           C  
ATOM   3847  HA  LYS A 240       3.318  30.853  -2.912  1.00 94.90           H  
ATOM   3848  C   LYS A 240       1.866  31.320  -4.377  1.00 94.90           C  
ATOM   3849  CB  LYS A 240       3.594  32.932  -3.412  1.00 94.90           C  
ATOM   3850  HB2 LYS A 240       3.315  33.601  -4.226  1.00 94.90           H  
ATOM   3851  HB3 LYS A 240       4.667  33.019  -3.246  1.00 94.90           H  
ATOM   3852  O   LYS A 240       0.989  30.849  -3.661  1.00 94.90           O  
ATOM   3853  CG  LYS A 240       2.897  33.353  -2.114  1.00 94.90           C  
ATOM   3854  HG2 LYS A 240       1.816  33.294  -2.239  1.00 94.90           H  
ATOM   3855  HG3 LYS A 240       3.203  32.684  -1.310  1.00 94.90           H  
ATOM   3856  CD  LYS A 240       3.295  34.791  -1.758  1.00 94.90           C  
ATOM   3857  HD2 LYS A 240       2.914  35.462  -2.529  1.00 94.90           H  
ATOM   3858  HD3 LYS A 240       4.382  34.868  -1.726  1.00 94.90           H  
ATOM   3859  CE  LYS A 240       2.717  35.183  -0.394  1.00 94.90           C  
ATOM   3860  HE2 LYS A 240       3.138  34.526   0.367  1.00 94.90           H  
ATOM   3861  HE3 LYS A 240       1.640  35.016  -0.417  1.00 94.90           H  
ATOM   3862  NZ  LYS A 240       3.000  36.604  -0.068  1.00 94.90           N  
ATOM   3863  HZ1 LYS A 240       3.994  36.781  -0.041  1.00 94.90           H  
ATOM   3864  HZ2 LYS A 240       2.603  36.849   0.828  1.00 94.90           H  
ATOM   3865  HZ3 LYS A 240       2.586  37.211  -0.761  1.00 94.90           H  
ATOM   3866  N   ARG A 241       1.666  31.654  -5.660  1.00 94.79           N  
ATOM   3867  H   ARG A 241       2.441  32.046  -6.175  1.00 94.79           H  
ATOM   3868  CA  ARG A 241       0.375  31.489  -6.347  1.00 94.79           C  
ATOM   3869  HA  ARG A 241      -0.403  31.960  -5.746  1.00 94.79           H  
ATOM   3870  C   ARG A 241      -0.028  30.019  -6.461  1.00 94.79           C  
ATOM   3871  CB  ARG A 241       0.415  32.176  -7.722  1.00 94.79           C  
ATOM   3872  HB2 ARG A 241       1.102  31.640  -8.376  1.00 94.79           H  
ATOM   3873  HB3 ARG A 241       0.772  33.199  -7.604  1.00 94.79           H  
ATOM   3874  O   ARG A 241      -1.123  29.671  -6.047  1.00 94.79           O  
ATOM   3875  CG  ARG A 241      -0.989  32.213  -8.351  1.00 94.79           C  
ATOM   3876  HG2 ARG A 241      -1.647  32.797  -7.707  1.00 94.79           H  
ATOM   3877  HG3 ARG A 241      -1.397  31.205  -8.417  1.00 94.79           H  
ATOM   3878  CD  ARG A 241      -1.001  32.840  -9.748  1.00 94.79           C  
ATOM   3879  HD2 ARG A 241      -2.041  32.952 -10.054  1.00 94.79           H  
ATOM   3880  HD3 ARG A 241      -0.538  33.826  -9.701  1.00 94.79           H  
ATOM   3881  NE  ARG A 241      -0.309  31.990 -10.733  1.00 94.79           N  
ATOM   3882  HE  ARG A 241      -0.299  31.005 -10.509  1.00 94.79           H  
ATOM   3883  NH1 ARG A 241      -0.364  33.466 -12.489  1.00 94.79           N  
ATOM   3884 HH11 ARG A 241      -0.994  34.046 -11.953  1.00 94.79           H  
ATOM   3885 HH12 ARG A 241      -0.175  33.682 -13.457  1.00 94.79           H  
ATOM   3886  NH2 ARG A 241       0.694  31.519 -12.720  1.00 94.79           N  
ATOM   3887 HH21 ARG A 241       0.860  30.583 -12.380  1.00 94.79           H  
ATOM   3888 HH22 ARG A 241       0.883  31.761 -13.682  1.00 94.79           H  
ATOM   3889  CZ  ARG A 241       0.007  32.330 -11.968  1.00 94.79           C  
ATOM   3890  N   LYS A 242       0.865  29.153  -6.943  1.00 93.35           N  
ATOM   3891  H   LYS A 242       1.761  29.505  -7.249  1.00 93.35           H  
ATOM   3892  CA  LYS A 242       0.565  27.723  -7.113  1.00 93.35           C  
ATOM   3893  HA  LYS A 242      -0.356  27.610  -7.685  1.00 93.35           H  
ATOM   3894  C   LYS A 242       0.314  26.998  -5.789  1.00 93.35           C  
ATOM   3895  CB  LYS A 242       1.692  27.030  -7.873  1.00 93.35           C  
ATOM   3896  HB2 LYS A 242       2.648  27.260  -7.403  1.00 93.35           H  
ATOM   3897  HB3 LYS A 242       1.505  25.958  -7.802  1.00 93.35           H  
ATOM   3898  O   LYS A 242      -0.546  26.134  -5.718  1.00 93.35           O  
ATOM   3899  CG  LYS A 242       1.739  27.394  -9.361  1.00 93.35           C  
ATOM   3900  HG2 LYS A 242       2.023  28.438  -9.490  1.00 93.35           H  
ATOM   3901  HG3 LYS A 242       0.752  27.236  -9.797  1.00 93.35           H  
ATOM   3902  CD  LYS A 242       2.750  26.481 -10.064  1.00 93.35           C  
ATOM   3903  HD2 LYS A 242       3.750  26.686  -9.684  1.00 93.35           H  
ATOM   3904  HD3 LYS A 242       2.490  25.444  -9.851  1.00 93.35           H  
ATOM   3905  CE  LYS A 242       2.706  26.702 -11.577  1.00 93.35           C  
ATOM   3906  HE2 LYS A 242       3.039  27.716 -11.795  1.00 93.35           H  
ATOM   3907  HE3 LYS A 242       1.670  26.606 -11.903  1.00 93.35           H  
ATOM   3908  NZ  LYS A 242       3.553  25.710 -12.285  1.00 93.35           N  
ATOM   3909  HZ1 LYS A 242       4.513  25.776 -11.978  1.00 93.35           H  
ATOM   3910  HZ2 LYS A 242       3.516  25.857 -13.283  1.00 93.35           H  
ATOM   3911  HZ3 LYS A 242       3.215  24.777 -12.096  1.00 93.35           H  
ATOM   3912  N   LEU A 243       1.027  27.361  -4.721  1.00 94.48           N  
ATOM   3913  H   LEU A 243       1.761  28.047  -4.828  1.00 94.48           H  
ATOM   3914  CA  LEU A 243       0.725  26.824  -3.391  1.00 94.48           C  
ATOM   3915  HA  LEU A 243       0.681  25.736  -3.448  1.00 94.48           H  
ATOM   3916  C   LEU A 243      -0.662  27.264  -2.908  1.00 94.48           C  
ATOM   3917  CB  LEU A 243       1.812  27.243  -2.390  1.00 94.48           C  
ATOM   3918  HB2 LEU A 243       1.457  27.018  -1.384  1.00 94.48           H  
ATOM   3919  HB3 LEU A 243       1.953  28.322  -2.457  1.00 94.48           H  
ATOM   3920  O   LEU A 243      -1.379  26.454  -2.327  1.00 94.48           O  
ATOM   3921  CG  LEU A 243       3.161  26.537  -2.597  1.00 94.48           C  
ATOM   3922  HG  LEU A 243       3.536  26.761  -3.596  1.00 94.48           H  
ATOM   3923  CD1 LEU A 243       4.161  27.067  -1.566  1.00 94.48           C  
ATOM   3924 HD11 LEU A 243       4.264  28.146  -1.682  1.00 94.48           H  
ATOM   3925 HD12 LEU A 243       3.811  26.832  -0.561  1.00 94.48           H  
ATOM   3926 HD13 LEU A 243       5.134  26.601  -1.727  1.00 94.48           H  
ATOM   3927  CD2 LEU A 243       3.060  25.017  -2.473  1.00 94.48           C  
ATOM   3928 HD21 LEU A 243       2.478  24.753  -1.590  1.00 94.48           H  
ATOM   3929 HD22 LEU A 243       4.050  24.564  -2.418  1.00 94.48           H  
ATOM   3930 HD23 LEU A 243       2.552  24.604  -3.344  1.00 94.48           H  
ATOM   3931  N   ALA A 244      -1.056  28.511  -3.186  1.00 93.76           N  
ATOM   3932  H   ALA A 244      -0.427  29.136  -3.669  1.00 93.76           H  
ATOM   3933  CA  ALA A 244      -2.392  28.999  -2.855  1.00 93.76           C  
ATOM   3934  HA  ALA A 244      -2.584  28.781  -1.805  1.00 93.76           H  
ATOM   3935  C   ALA A 244      -3.490  28.289  -3.668  1.00 93.76           C  
ATOM   3936  CB  ALA A 244      -2.430  30.520  -3.043  1.00 93.76           C  
ATOM   3937  HB1 ALA A 244      -1.645  30.985  -2.446  1.00 93.76           H  
ATOM   3938  HB2 ALA A 244      -2.296  30.781  -4.093  1.00 93.76           H  
ATOM   3939  HB3 ALA A 244      -3.399  30.895  -2.711  1.00 93.76           H  
ATOM   3940  O   ALA A 244      -4.548  28.001  -3.116  1.00 93.76           O  
ATOM   3941  N   GLU A 245      -3.228  27.954  -4.936  1.00 90.74           N  
ATOM   3942  H   GLU A 245      -2.369  28.284  -5.352  1.00 90.74           H  
ATOM   3943  CA  GLU A 245      -4.109  27.112  -5.765  1.00 90.74           C  
ATOM   3944  HA  GLU A 245      -5.101  27.561  -5.813  1.00 90.74           H  
ATOM   3945  C   GLU A 245      -4.288  25.706  -5.156  1.00 90.74           C  
ATOM   3946  CB  GLU A 245      -3.547  27.014  -7.201  1.00 90.74           C  
ATOM   3947  HB2 GLU A 245      -4.101  26.249  -7.745  1.00 90.74           H  
ATOM   3948  HB3 GLU A 245      -2.508  26.692  -7.142  1.00 90.74           H  
ATOM   3949  O   GLU A 245      -5.387  25.160  -5.182  1.00 90.74           O  
ATOM   3950  CG  GLU A 245      -3.633  28.327  -8.010  1.00 90.74           C  
ATOM   3951  HG2 GLU A 245      -3.363  29.160  -7.361  1.00 90.74           H  
ATOM   3952  HG3 GLU A 245      -4.667  28.482  -8.317  1.00 90.74           H  
ATOM   3953  CD  GLU A 245      -2.713  28.370  -9.255  1.00 90.74           C  
ATOM   3954  OE1 GLU A 245      -2.548  29.474  -9.834  1.00 90.74           O  
ATOM   3955  OE2 GLU A 245      -2.068  27.352  -9.595  1.00 90.74           O  
ATOM   3956  N   GLU A 246      -3.250  25.150  -4.520  1.00 87.14           N  
ATOM   3957  H   GLU A 246      -2.353  25.607  -4.593  1.00 87.14           H  
ATOM   3958  CA  GLU A 246      -3.326  23.903  -3.737  1.00 87.14           C  
ATOM   3959  HA  GLU A 246      -4.025  23.230  -4.235  1.00 87.14           H  
ATOM   3960  C   GLU A 246      -3.883  24.103  -2.307  1.00 87.14           C  
ATOM   3961  CB  GLU A 246      -1.953  23.204  -3.716  1.00 87.14           C  
ATOM   3962  HB2 GLU A 246      -1.202  23.896  -3.336  1.00 87.14           H  
ATOM   3963  HB3 GLU A 246      -2.006  22.352  -3.038  1.00 87.14           H  
ATOM   3964  O   GLU A 246      -3.850  23.186  -1.481  1.00 87.14           O  
ATOM   3965  CG  GLU A 246      -1.507  22.674  -5.094  1.00 87.14           C  
ATOM   3966  HG2 GLU A 246      -1.384  23.511  -5.781  1.00 87.14           H  
ATOM   3967  HG3 GLU A 246      -2.290  22.025  -5.485  1.00 87.14           H  
ATOM   3968  CD  GLU A 246      -0.189  21.880  -5.029  1.00 87.14           C  
ATOM   3969  OE1 GLU A 246       0.290  21.371  -6.070  1.00 87.14           O  
ATOM   3970  OE2 GLU A 246       0.410  21.769  -3.938  1.00 87.14           O  
ATOM   3971  N   GLY A 247      -4.389  25.297  -1.979  1.00 87.85           N  
ATOM   3972  H   GLY A 247      -4.417  26.010  -2.694  1.00 87.85           H  
ATOM   3973  CA  GLY A 247      -5.004  25.600  -0.684  1.00 87.85           C  
ATOM   3974  HA2 GLY A 247      -5.500  26.568  -0.759  1.00 87.85           H  
ATOM   3975  HA3 GLY A 247      -5.756  24.844  -0.458  1.00 87.85           H  
ATOM   3976  C   GLY A 247      -4.018  25.662   0.487  1.00 87.85           C  
ATOM   3977  O   GLY A 247      -4.399  25.403   1.628  1.00 87.85           O  
ATOM   3978  N   THR A 248      -2.746  25.974   0.230  1.00 89.26           N  
ATOM   3979  H   THR A 248      -2.487  26.162  -0.728  1.00 89.26           H  
ATOM   3980  CA  THR A 248      -1.691  26.015   1.252  1.00 89.26           C  
ATOM   3981  HA  THR A 248      -2.154  26.138   2.231  1.00 89.26           H  
ATOM   3982  C   THR A 248      -0.750  27.209   1.061  1.00 89.26           C  
ATOM   3983  CB  THR A 248      -0.949  24.664   1.273  1.00 89.26           C  
ATOM   3984  HB  THR A 248      -1.691  23.872   1.373  1.00 89.26           H  
ATOM   3985  O   THR A 248      -0.803  27.943   0.078  1.00 89.26           O  
ATOM   3986  CG2 THR A 248      -0.121  24.389   0.021  1.00 89.26           C  
ATOM   3987 HG21 THR A 248      -0.781  24.325  -0.844  1.00 89.26           H  
ATOM   3988 HG22 THR A 248       0.388  23.431   0.125  1.00 89.26           H  
ATOM   3989 HG23 THR A 248       0.609  25.181  -0.145  1.00 89.26           H  
ATOM   3990  OG1 THR A 248      -0.066  24.562   2.373  1.00 89.26           O  
ATOM   3991  HG1 THR A 248       0.777  24.929   2.096  1.00 89.26           H  
ATOM   3992  N   SER A 249       0.157  27.424   2.011  1.00 93.77           N  
ATOM   3993  H   SER A 249       0.105  26.871   2.854  1.00 93.77           H  
ATOM   3994  CA  SER A 249       1.235  28.406   1.888  1.00 93.77           C  
ATOM   3995  HA  SER A 249       1.284  28.757   0.857  1.00 93.77           H  
ATOM   3996  C   SER A 249       2.594  27.796   2.217  1.00 93.77           C  
ATOM   3997  CB  SER A 249       0.929  29.622   2.767  1.00 93.77           C  
ATOM   3998  HB2 SER A 249       1.562  30.452   2.452  1.00 93.77           H  
ATOM   3999  HB3 SER A 249      -0.112  29.919   2.644  1.00 93.77           H  
ATOM   4000  O   SER A 249       2.685  26.738   2.840  1.00 93.77           O  
ATOM   4001  OG  SER A 249       1.194  29.347   4.126  1.00 93.77           O  
ATOM   4002  HG  SER A 249       0.410  28.936   4.497  1.00 93.77           H  
ATOM   4003  N   PHE A 250       3.676  28.480   1.831  1.00 94.80           N  
ATOM   4004  H   PHE A 250       3.554  29.316   1.278  1.00 94.80           H  
ATOM   4005  CA  PHE A 250       5.028  28.084   2.237  1.00 94.80           C  
ATOM   4006  HA  PHE A 250       5.242  27.086   1.854  1.00 94.80           H  
ATOM   4007  C   PHE A 250       5.164  28.019   3.762  1.00 94.80           C  
ATOM   4008  CB  PHE A 250       6.045  29.064   1.647  1.00 94.80           C  
ATOM   4009  HB2 PHE A 250       6.047  28.923   0.566  1.00 94.80           H  
ATOM   4010  HB3 PHE A 250       5.730  30.085   1.860  1.00 94.80           H  
ATOM   4011  O   PHE A 250       5.724  27.058   4.279  1.00 94.80           O  
ATOM   4012  CG  PHE A 250       7.456  28.871   2.172  1.00 94.80           C  
ATOM   4013  CD1 PHE A 250       7.930  29.643   3.253  1.00 94.80           C  
ATOM   4014  HD1 PHE A 250       7.300  30.397   3.702  1.00 94.80           H  
ATOM   4015  CD2 PHE A 250       8.272  27.867   1.622  1.00 94.80           C  
ATOM   4016  HD2 PHE A 250       7.914  27.258   0.804  1.00 94.80           H  
ATOM   4017  CE1 PHE A 250       9.210  29.403   3.787  1.00 94.80           C  
ATOM   4018  HE1 PHE A 250       9.566  29.967   4.636  1.00 94.80           H  
ATOM   4019  CE2 PHE A 250       9.548  27.633   2.157  1.00 94.80           C  
ATOM   4020  HE2 PHE A 250      10.170  26.848   1.754  1.00 94.80           H  
ATOM   4021  CZ  PHE A 250      10.015  28.392   3.240  1.00 94.80           C  
ATOM   4022  HZ  PHE A 250      10.987  28.186   3.662  1.00 94.80           H  
ATOM   4023  N   SER A 251       4.611  29.000   4.483  1.00 93.31           N  
ATOM   4024  H   SER A 251       4.125  29.748   4.009  1.00 93.31           H  
ATOM   4025  CA  SER A 251       4.651  29.042   5.947  1.00 93.31           C  
ATOM   4026  HA  SER A 251       5.691  29.026   6.274  1.00 93.31           H  
ATOM   4027  C   SER A 251       3.942  27.842   6.580  1.00 93.31           C  
ATOM   4028  CB  SER A 251       4.003  30.331   6.456  1.00 93.31           C  
ATOM   4029  HB2 SER A 251       2.956  30.357   6.157  1.00 93.31           H  
ATOM   4030  HB3 SER A 251       4.060  30.354   7.544  1.00 93.31           H  
ATOM   4031  O   SER A 251       4.452  27.276   7.547  1.00 93.31           O  
ATOM   4032  OG  SER A 251       4.675  31.462   5.927  1.00 93.31           O  
ATOM   4033  HG  SER A 251       4.279  32.247   6.312  1.00 93.31           H  
ATOM   4034  N   ASP A 252       2.809  27.418   6.013  1.00 91.05           N  
ATOM   4035  H   ASP A 252       2.422  27.937   5.238  1.00 91.05           H  
ATOM   4036  CA  ASP A 252       2.065  26.252   6.501  1.00 91.05           C  
ATOM   4037  HA  ASP A 252       1.926  26.348   7.578  1.00 91.05           H  
ATOM   4038  C   ASP A 252       2.827  24.950   6.250  1.00 91.05           C  
ATOM   4039  CB  ASP A 252       0.678  26.180   5.849  1.00 91.05           C  
ATOM   4040  HB2 ASP A 252       0.169  25.282   6.199  1.00 91.05           H  
ATOM   4041  HB3 ASP A 252       0.791  26.110   4.767  1.00 91.05           H  
ATOM   4042  O   ASP A 252       2.937  24.114   7.150  1.00 91.05           O  
ATOM   4043  CG  ASP A 252      -0.179  27.390   6.205  1.00 91.05           C  
ATOM   4044  OD1 ASP A 252      -0.190  27.770   7.396  1.00 91.05           O  
ATOM   4045  OD2 ASP A 252      -0.733  27.981   5.251  1.00 91.05           O  
ATOM   4046  N   ILE A 253       3.416  24.795   5.058  1.00 90.66           N  
ATOM   4047  H   ILE A 253       3.278  25.512   4.360  1.00 90.66           H  
ATOM   4048  CA  ILE A 253       4.229  23.617   4.724  1.00 90.66           C  
ATOM   4049  HA  ILE A 253       3.645  22.724   4.948  1.00 90.66           H  
ATOM   4050  C   ILE A 253       5.484  23.571   5.598  1.00 90.66           C  
ATOM   4051  CB  ILE A 253       4.597  23.588   3.226  1.00 90.66           C  
ATOM   4052  HB  ILE A 253       5.167  24.483   2.976  1.00 90.66           H  
ATOM   4053  O   ILE A 253       5.835  22.515   6.121  1.00 90.66           O  
ATOM   4054  CG1 ILE A 253       3.333  23.520   2.349  1.00 90.66           C  
ATOM   4055 HG12 ILE A 253       2.875  22.536   2.454  1.00 90.66           H  
ATOM   4056 HG13 ILE A 253       2.599  24.252   2.687  1.00 90.66           H  
ATOM   4057  CG2 ILE A 253       5.451  22.339   2.948  1.00 90.66           C  
ATOM   4058 HG21 ILE A 253       6.410  22.396   3.463  1.00 90.66           H  
ATOM   4059 HG22 ILE A 253       4.916  21.454   3.293  1.00 90.66           H  
ATOM   4060 HG23 ILE A 253       5.645  22.218   1.882  1.00 90.66           H  
ATOM   4061  CD1 ILE A 253       3.610  23.798   0.871  1.00 90.66           C  
ATOM   4062 HD11 ILE A 253       4.056  24.786   0.753  1.00 90.66           H  
ATOM   4063 HD12 ILE A 253       2.663  23.760   0.333  1.00 90.66           H  
ATOM   4064 HD13 ILE A 253       4.271  23.043   0.446  1.00 90.66           H  
ATOM   4065  N   TYR A 254       6.130  24.717   5.807  1.00 92.20           N  
ATOM   4066  H   TYR A 254       5.799  25.546   5.334  1.00 92.20           H  
ATOM   4067  CA  TYR A 254       7.314  24.840   6.647  1.00 92.20           C  
ATOM   4068  HA  TYR A 254       8.076  24.156   6.273  1.00 92.20           H  
ATOM   4069  C   TYR A 254       7.035  24.448   8.098  1.00 92.20           C  
ATOM   4070  CB  TYR A 254       7.833  26.276   6.544  1.00 92.20           C  
ATOM   4071  HB2 TYR A 254       7.071  26.966   6.909  1.00 92.20           H  
ATOM   4072  HB3 TYR A 254       8.010  26.510   5.494  1.00 92.20           H  
ATOM   4073  O   TYR A 254       7.766  23.640   8.681  1.00 92.20           O  
ATOM   4074  CG  TYR A 254       9.126  26.512   7.286  1.00 92.20           C  
ATOM   4075  CD1 TYR A 254       9.163  27.364   8.406  1.00 92.20           C  
ATOM   4076  HD1 TYR A 254       8.254  27.823   8.766  1.00 92.20           H  
ATOM   4077  CD2 TYR A 254      10.306  25.911   6.813  1.00 92.20           C  
ATOM   4078  HD2 TYR A 254      10.281  25.274   5.941  1.00 92.20           H  
ATOM   4079  CE1 TYR A 254      10.400  27.692   8.992  1.00 92.20           C  
ATOM   4080  HE1 TYR A 254      10.449  28.413   9.795  1.00 92.20           H  
ATOM   4081  CE2 TYR A 254      11.533  26.194   7.430  1.00 92.20           C  
ATOM   4082  HE2 TYR A 254      12.454  25.766   7.063  1.00 92.20           H  
ATOM   4083  OH  TYR A 254      12.795  27.570   8.900  1.00 92.20           O  
ATOM   4084  HH  TYR A 254      12.717  28.340   9.467  1.00 92.20           H  
ATOM   4085  CZ  TYR A 254      11.587  27.139   8.467  1.00 92.20           C  
ATOM   4086  N   LEU A 255       5.935  24.955   8.663  1.00 89.51           N  
ATOM   4087  H   LEU A 255       5.377  25.611   8.135  1.00 89.51           H  
ATOM   4088  CA  LEU A 255       5.479  24.554   9.989  1.00 89.51           C  
ATOM   4089  HA  LEU A 255       6.291  24.737  10.693  1.00 89.51           H  
ATOM   4090  C   LEU A 255       5.163  23.054  10.026  1.00 89.51           C  
ATOM   4091  CB  LEU A 255       4.261  25.408  10.383  1.00 89.51           C  
ATOM   4092  HB2 LEU A 255       4.548  26.459  10.366  1.00 89.51           H  
ATOM   4093  HB3 LEU A 255       3.480  25.267   9.636  1.00 89.51           H  
ATOM   4094  O   LEU A 255       5.628  22.362  10.929  1.00 89.51           O  
ATOM   4095  CG  LEU A 255       3.683  25.065  11.769  1.00 89.51           C  
ATOM   4096  HG  LEU A 255       3.398  24.013  11.800  1.00 89.51           H  
ATOM   4097  CD1 LEU A 255       4.676  25.341  12.903  1.00 89.51           C  
ATOM   4098 HD11 LEU A 255       4.206  25.125  13.863  1.00 89.51           H  
ATOM   4099 HD12 LEU A 255       4.994  26.383  12.874  1.00 89.51           H  
ATOM   4100 HD13 LEU A 255       5.547  24.693  12.798  1.00 89.51           H  
ATOM   4101  CD2 LEU A 255       2.426  25.896  12.028  1.00 89.51           C  
ATOM   4102 HD21 LEU A 255       1.694  25.694  11.245  1.00 89.51           H  
ATOM   4103 HD22 LEU A 255       1.996  25.628  12.993  1.00 89.51           H  
ATOM   4104 HD23 LEU A 255       2.672  26.958  12.011  1.00 89.51           H  
ATOM   4105  N   SER A 256       4.415  22.542   9.045  1.00 85.87           N  
ATOM   4106  H   SER A 256       4.076  23.166   8.326  1.00 85.87           H  
ATOM   4107  CA  SER A 256       4.032  21.129   8.973  1.00 85.87           C  
ATOM   4108  HA  SER A 256       3.460  20.883   9.868  1.00 85.87           H  
ATOM   4109  C   SER A 256       5.247  20.200   8.935  1.00 85.87           C  
ATOM   4110  CB  SER A 256       3.143  20.889   7.751  1.00 85.87           C  
ATOM   4111  HB2 SER A 256       3.696  21.114   6.839  1.00 85.87           H  
ATOM   4112  HB3 SER A 256       2.269  21.539   7.801  1.00 85.87           H  
ATOM   4113  O   SER A 256       5.326  19.272   9.739  1.00 85.87           O  
ATOM   4114  OG  SER A 256       2.721  19.540   7.722  1.00 85.87           O  
ATOM   4115  HG  SER A 256       2.244  19.343   8.531  1.00 85.87           H  
ATOM   4116  N   ALA A 257       6.235  20.483   8.082  1.00 86.63           N  
ATOM   4117  H   ALA A 257       6.114  21.257   7.445  1.00 86.63           H  
ATOM   4118  CA  ALA A 257       7.455  19.688   7.960  1.00 86.63           C  
ATOM   4119  HA  ALA A 257       7.193  18.664   7.693  1.00 86.63           H  
ATOM   4120  C   ALA A 257       8.235  19.624   9.281  1.00 86.63           C  
ATOM   4121  CB  ALA A 257       8.295  20.285   6.826  1.00 86.63           C  
ATOM   4122  HB1 ALA A 257       7.751  20.211   5.885  1.00 86.63           H  
ATOM   4123  HB2 ALA A 257       9.233  19.737   6.727  1.00 86.63           H  
ATOM   4124  HB3 ALA A 257       8.507  21.334   7.032  1.00 86.63           H  
ATOM   4125  O   ALA A 257       8.623  18.540   9.727  1.00 86.63           O  
ATOM   4126  N   ARG A 258       8.406  20.767   9.958  1.00 89.40           N  
ATOM   4127  H   ARG A 258       8.056  21.619   9.542  1.00 89.40           H  
ATOM   4128  CA  ARG A 258       9.085  20.832  11.262  1.00 89.40           C  
ATOM   4129  HA  ARG A 258      10.041  20.312  11.195  1.00 89.40           H  
ATOM   4130  C   ARG A 258       8.302  20.126  12.365  1.00 89.40           C  
ATOM   4131  CB  ARG A 258       9.341  22.297  11.633  1.00 89.40           C  
ATOM   4132  HB2 ARG A 258       8.434  22.884  11.494  1.00 89.40           H  
ATOM   4133  HB3 ARG A 258       9.623  22.338  12.685  1.00 89.40           H  
ATOM   4134  O   ARG A 258       8.889  19.422  13.182  1.00 89.40           O  
ATOM   4135  CG  ARG A 258      10.486  22.895  10.807  1.00 89.40           C  
ATOM   4136  HG2 ARG A 258      10.240  22.875   9.745  1.00 89.40           H  
ATOM   4137  HG3 ARG A 258      11.386  22.303  10.972  1.00 89.40           H  
ATOM   4138  CD  ARG A 258      10.751  24.337  11.240  1.00 89.40           C  
ATOM   4139  HD2 ARG A 258      10.744  24.375  12.329  1.00 89.40           H  
ATOM   4140  HD3 ARG A 258       9.960  24.979  10.852  1.00 89.40           H  
ATOM   4141  NE  ARG A 258      12.060  24.799  10.752  1.00 89.40           N  
ATOM   4142  HE  ARG A 258      12.562  24.190  10.122  1.00 89.40           H  
ATOM   4143  NH1 ARG A 258      12.348  26.519  12.246  1.00 89.40           N  
ATOM   4144 HH11 ARG A 258      11.445  26.296  12.639  1.00 89.40           H  
ATOM   4145 HH12 ARG A 258      13.042  26.971  12.826  1.00 89.40           H  
ATOM   4146  NH2 ARG A 258      14.005  25.962  10.872  1.00 89.40           N  
ATOM   4147 HH21 ARG A 258      14.348  25.463  10.063  1.00 89.40           H  
ATOM   4148 HH22 ARG A 258      14.583  26.657  11.322  1.00 89.40           H  
ATOM   4149  CZ  ARG A 258      12.789  25.760  11.282  1.00 89.40           C  
ATOM   4150  N   MET A 259       6.982  20.277  12.382  1.00 85.92           N  
ATOM   4151  H   MET A 259       6.564  20.876  11.684  1.00 85.92           H  
ATOM   4152  CA  MET A 259       6.108  19.634  13.363  1.00 85.92           C  
ATOM   4153  HA  MET A 259       6.500  19.811  14.364  1.00 85.92           H  
ATOM   4154  C   MET A 259       6.048  18.114  13.192  1.00 85.92           C  
ATOM   4155  CB  MET A 259       4.710  20.247  13.253  1.00 85.92           C  
ATOM   4156  HB2 MET A 259       4.400  20.280  12.208  1.00 85.92           H  
ATOM   4157  HB3 MET A 259       4.005  19.605  13.782  1.00 85.92           H  
ATOM   4158  O   MET A 259       6.128  17.384  14.179  1.00 85.92           O  
ATOM   4159  CG  MET A 259       4.633  21.655  13.851  1.00 85.92           C  
ATOM   4160  HG2 MET A 259       3.619  22.031  13.715  1.00 85.92           H  
ATOM   4161  HG3 MET A 259       5.296  22.320  13.299  1.00 85.92           H  
ATOM   4162  SD  MET A 259       5.055  21.767  15.609  1.00 85.92           S  
ATOM   4163  CE  MET A 259       6.693  22.516  15.465  1.00 85.92           C  
ATOM   4164  HE1 MET A 259       7.107  22.694  16.457  1.00 85.92           H  
ATOM   4165  HE2 MET A 259       6.577  23.465  14.941  1.00 85.92           H  
ATOM   4166  HE3 MET A 259       7.362  21.866  14.900  1.00 85.92           H  
ATOM   4167  N   ASN A 260       5.973  17.623  11.957  1.00 79.65           N  
ATOM   4168  H   ASN A 260       5.865  18.263  11.183  1.00 79.65           H  
ATOM   4169  CA  ASN A 260       6.002  16.192  11.667  1.00 79.65           C  
ATOM   4170  HA  ASN A 260       5.268  15.684  12.292  1.00 79.65           H  
ATOM   4171  C   ASN A 260       7.365  15.580  12.004  1.00 79.65           C  
ATOM   4172  CB  ASN A 260       5.627  15.978  10.196  1.00 79.65           C  
ATOM   4173  HB2 ASN A 260       5.880  14.960   9.898  1.00 79.65           H  
ATOM   4174  HB3 ASN A 260       6.193  16.669   9.572  1.00 79.65           H  
ATOM   4175  O   ASN A 260       7.417  14.500  12.598  1.00 79.65           O  
ATOM   4176  CG  ASN A 260       4.141  16.158   9.939  1.00 79.65           C  
ATOM   4177  ND2 ASN A 260       3.769  16.484   8.727  1.00 79.65           N  
ATOM   4178 HD21 ASN A 260       2.780  16.581   8.548  1.00 79.65           H  
ATOM   4179 HD22 ASN A 260       4.462  16.569   7.998  1.00 79.65           H  
ATOM   4180  OD1 ASN A 260       3.305  15.978  10.810  1.00 79.65           O  
ATOM   4181  N   GLN A 261       8.464  16.287  11.723  1.00 83.78           N  
ATOM   4182  H   GLN A 261       8.384  17.136  11.181  1.00 83.78           H  
ATOM   4183  CA  GLN A 261       9.789  15.855  12.164  1.00 83.78           C  
ATOM   4184  HA  GLN A 261       9.945  14.842  11.791  1.00 83.78           H  
ATOM   4185  C   GLN A 261       9.883  15.801  13.692  1.00 83.78           C  
ATOM   4186  CB  GLN A 261      10.865  16.781  11.579  1.00 83.78           C  
ATOM   4187  HB2 GLN A 261      10.758  16.827  10.495  1.00 83.78           H  
ATOM   4188  HB3 GLN A 261      10.728  17.787  11.976  1.00 83.78           H  
ATOM   4189  O   GLN A 261      10.381  14.819  14.246  1.00 83.78           O  
ATOM   4190  CG  GLN A 261      12.286  16.305  11.922  1.00 83.78           C  
ATOM   4191  HG2 GLN A 261      12.394  16.176  12.999  1.00 83.78           H  
ATOM   4192  HG3 GLN A 261      12.986  17.092  11.642  1.00 83.78           H  
ATOM   4193  CD  GLN A 261      12.700  15.007  11.225  1.00 83.78           C  
ATOM   4194  NE2 GLN A 261      13.944  14.608  11.364  1.00 83.78           N  
ATOM   4195 HE21 GLN A 261      14.616  15.202  11.828  1.00 83.78           H  
ATOM   4196 HE22 GLN A 261      14.222  13.832  10.781  1.00 83.78           H  
ATOM   4197  OE1 GLN A 261      11.944  14.316  10.562  1.00 83.78           O  
ATOM   4198  N   ALA A 262       9.358  16.813  14.384  1.00 86.17           N  
ATOM   4199  H   ALA A 262       9.028  17.628  13.887  1.00 86.17           H  
ATOM   4200  CA  ALA A 262       9.311  16.825  15.839  1.00 86.17           C  
ATOM   4201  HA  ALA A 262      10.329  16.754  16.221  1.00 86.17           H  
ATOM   4202  C   ALA A 262       8.524  15.630  16.384  1.00 86.17           C  
ATOM   4203  CB  ALA A 262       8.705  18.146  16.305  1.00 86.17           C  
ATOM   4204  HB1 ALA A 262       9.306  18.977  15.936  1.00 86.17           H  
ATOM   4205  HB2 ALA A 262       7.683  18.258  15.942  1.00 86.17           H  
ATOM   4206  HB3 ALA A 262       8.692  18.156  17.395  1.00 86.17           H  
ATOM   4207  O   ALA A 262       9.020  14.911  17.248  1.00 86.17           O  
ATOM   4208  N   ALA A 263       7.334  15.364  15.841  1.00 78.13           N  
ATOM   4209  H   ALA A 263       6.971  15.990  15.137  1.00 78.13           H  
ATOM   4210  CA  ALA A 263       6.539  14.205  16.226  1.00 78.13           C  
ATOM   4211  HA  ALA A 263       6.330  14.267  17.294  1.00 78.13           H  
ATOM   4212  C   ALA A 263       7.290  12.892  15.984  1.00 78.13           C  
ATOM   4213  CB  ALA A 263       5.209  14.239  15.476  1.00 78.13           C  
ATOM   4214  HB1 ALA A 263       4.642  13.332  15.685  1.00 78.13           H  
ATOM   4215  HB2 ALA A 263       4.639  15.098  15.830  1.00 78.13           H  
ATOM   4216  HB3 ALA A 263       5.374  14.323  14.402  1.00 78.13           H  
ATOM   4217  O   ALA A 263       7.283  12.035  16.863  1.00 78.13           O  
ATOM   4218  N   LYS A 264       7.975  12.739  14.845  1.00 73.07           N  
ATOM   4219  H   LYS A 264       7.922  13.472  14.152  1.00 73.07           H  
ATOM   4220  CA  LYS A 264       8.798  11.557  14.554  1.00 73.07           C  
ATOM   4221  HA  LYS A 264       8.167  10.670  14.602  1.00 73.07           H  
ATOM   4222  C   LYS A 264       9.896  11.369  15.605  1.00 73.07           C  
ATOM   4223  CB  LYS A 264       9.362  11.680  13.128  1.00 73.07           C  
ATOM   4224  HB2 LYS A 264      10.039  12.533  13.073  1.00 73.07           H  
ATOM   4225  HB3 LYS A 264       8.537  11.857  12.438  1.00 73.07           H  
ATOM   4226  O   LYS A 264      10.012  10.288  16.175  1.00 73.07           O  
ATOM   4227  CG  LYS A 264      10.110  10.415  12.681  1.00 73.07           C  
ATOM   4228  HG2 LYS A 264       9.427   9.566  12.701  1.00 73.07           H  
ATOM   4229  HG3 LYS A 264      10.938  10.220  13.362  1.00 73.07           H  
ATOM   4230  CD  LYS A 264      10.667  10.590  11.262  1.00 73.07           C  
ATOM   4231  HD2 LYS A 264       9.845  10.773  10.570  1.00 73.07           H  
ATOM   4232  HD3 LYS A 264      11.336  11.450  11.247  1.00 73.07           H  
ATOM   4233  CE  LYS A 264      11.434   9.332  10.831  1.00 73.07           C  
ATOM   4234  HE2 LYS A 264      10.743   8.490  10.802  1.00 73.07           H  
ATOM   4235  HE3 LYS A 264      12.192   9.113  11.584  1.00 73.07           H  
ATOM   4236  NZ  LYS A 264      12.080   9.508   9.506  1.00 73.07           N  
ATOM   4237  HZ1 LYS A 264      12.705  10.302   9.506  1.00 73.07           H  
ATOM   4238  HZ2 LYS A 264      11.389   9.654   8.784  1.00 73.07           H  
ATOM   4239  HZ3 LYS A 264      12.621   8.690   9.263  1.00 73.07           H  
ATOM   4240  N   LEU A 265      10.655  12.422  15.915  1.00 79.80           N  
ATOM   4241  H   LEU A 265      10.489  13.287  15.421  1.00 79.80           H  
ATOM   4242  CA  LEU A 265      11.734  12.370  16.909  1.00 79.80           C  
ATOM   4243  HA  LEU A 265      12.406  11.549  16.659  1.00 79.80           H  
ATOM   4244  C   LEU A 265      11.218  12.080  18.326  1.00 79.80           C  
ATOM   4245  CB  LEU A 265      12.516  13.693  16.889  1.00 79.80           C  
ATOM   4246  HB2 LEU A 265      13.204  13.692  17.734  1.00 79.80           H  
ATOM   4247  HB3 LEU A 265      11.810  14.511  17.033  1.00 79.80           H  
ATOM   4248  O   LEU A 265      11.835  11.298  19.047  1.00 79.80           O  
ATOM   4249  CG  LEU A 265      13.333  13.958  15.611  1.00 79.80           C  
ATOM   4250  HG  LEU A 265      12.692  13.890  14.732  1.00 79.80           H  
ATOM   4251  CD1 LEU A 265      13.927  15.366  15.680  1.00 79.80           C  
ATOM   4252 HD11 LEU A 265      14.512  15.566  14.782  1.00 79.80           H  
ATOM   4253 HD12 LEU A 265      13.118  16.095  15.725  1.00 79.80           H  
ATOM   4254 HD13 LEU A 265      14.557  15.472  16.563  1.00 79.80           H  
ATOM   4255  CD2 LEU A 265      14.486  12.968  15.440  1.00 79.80           C  
ATOM   4256 HD21 LEU A 265      14.097  11.956  15.324  1.00 79.80           H  
ATOM   4257 HD22 LEU A 265      15.045  13.216  14.538  1.00 79.80           H  
ATOM   4258 HD23 LEU A 265      15.152  13.006  16.302  1.00 79.80           H  
ATOM   4259  N   LEU A 266      10.080  12.664  18.711  1.00 79.71           N  
ATOM   4260  H   LEU A 266       9.645  13.326  18.085  1.00 79.71           H  
ATOM   4261  CA  LEU A 266       9.460  12.425  20.019  1.00 79.71           C  
ATOM   4262  HA  LEU A 266      10.206  12.588  20.797  1.00 79.71           H  
ATOM   4263  C   LEU A 266       8.985  10.978  20.175  1.00 79.71           C  
ATOM   4264  CB  LEU A 266       8.282  13.392  20.231  1.00 79.71           C  
ATOM   4265  HB2 LEU A 266       7.715  13.075  21.107  1.00 79.71           H  
ATOM   4266  HB3 LEU A 266       7.622  13.321  19.366  1.00 79.71           H  
ATOM   4267  O   LEU A 266       9.109  10.425  21.262  1.00 79.71           O  
ATOM   4268  CG  LEU A 266       8.697  14.858  20.432  1.00 79.71           C  
ATOM   4269  HG  LEU A 266       9.419  15.133  19.663  1.00 79.71           H  
ATOM   4270  CD1 LEU A 266       7.471  15.760  20.305  1.00 79.71           C  
ATOM   4271 HD11 LEU A 266       6.740  15.520  21.077  1.00 79.71           H  
ATOM   4272 HD12 LEU A 266       7.769  16.805  20.388  1.00 79.71           H  
ATOM   4273 HD13 LEU A 266       7.018  15.611  19.325  1.00 79.71           H  
ATOM   4274  CD2 LEU A 266       9.333  15.140  21.791  1.00 79.71           C  
ATOM   4275 HD21 LEU A 266       9.724  16.157  21.804  1.00 79.71           H  
ATOM   4276 HD22 LEU A 266      10.153  14.449  21.982  1.00 79.71           H  
ATOM   4277 HD23 LEU A 266       8.577  15.039  22.570  1.00 79.71           H  
ATOM   4278  N   ARG A 267       8.477  10.348  19.106  1.00 70.53           N  
ATOM   4279  H   ARG A 267       8.397  10.860  18.239  1.00 70.53           H  
ATOM   4280  CA  ARG A 267       8.078   8.928  19.147  1.00 70.53           C  
ATOM   4281  HA  ARG A 267       7.497   8.736  20.049  1.00 70.53           H  
ATOM   4282  C   ARG A 267       9.255   7.975  19.238  1.00 70.53           C  
ATOM   4283  CB  ARG A 267       7.258   8.537  17.924  1.00 70.53           C  
ATOM   4284  HB2 ARG A 267       7.797   8.794  17.012  1.00 70.53           H  
ATOM   4285  HB3 ARG A 267       7.098   7.459  17.943  1.00 70.53           H  
ATOM   4286  O   ARG A 267       9.128   6.937  19.865  1.00 70.53           O  
ATOM   4287  CG  ARG A 267       5.906   9.227  17.946  1.00 70.53           C  
ATOM   4288  HG2 ARG A 267       6.052  10.293  17.770  1.00 70.53           H  
ATOM   4289  HG3 ARG A 267       5.428   9.113  18.919  1.00 70.53           H  
ATOM   4290  CD  ARG A 267       5.020   8.648  16.863  1.00 70.53           C  
ATOM   4291  HD2 ARG A 267       5.646   8.344  16.023  1.00 70.53           H  
ATOM   4292  HD3 ARG A 267       4.508   7.767  17.249  1.00 70.53           H  
ATOM   4293  NE  ARG A 267       4.067   9.661  16.399  1.00 70.53           N  
ATOM   4294  HE  ARG A 267       4.218  10.605  16.723  1.00 70.53           H  
ATOM   4295  NH1 ARG A 267       3.215   8.329  14.793  1.00 70.53           N  
ATOM   4296 HH11 ARG A 267       3.641   7.504  15.189  1.00 70.53           H  
ATOM   4297 HH12 ARG A 267       2.897   8.175  13.846  1.00 70.53           H  
ATOM   4298  NH2 ARG A 267       2.923  10.519  14.637  1.00 70.53           N  
ATOM   4299 HH21 ARG A 267       2.544  10.328  13.721  1.00 70.53           H  
ATOM   4300 HH22 ARG A 267       3.157  11.473  14.870  1.00 70.53           H  
ATOM   4301  CZ  ARG A 267       3.404   9.506  15.280  1.00 70.53           C  
ATOM   4302  N   ILE A 268      10.389   8.319  18.628  1.00 68.12           N  
ATOM   4303  H   ILE A 268      10.406   9.165  18.076  1.00 68.12           H  
ATOM   4304  CA  ILE A 268      11.610   7.509  18.748  1.00 68.12           C  
ATOM   4305  HA  ILE A 268      11.363   6.474  18.511  1.00 68.12           H  
ATOM   4306  C   ILE A 268      12.114   7.503  20.204  1.00 68.12           C  
ATOM   4307  CB  ILE A 268      12.670   7.993  17.727  1.00 68.12           C  
ATOM   4308  HB  ILE A 268      12.810   9.066  17.860  1.00 68.12           H  
ATOM   4309  O   ILE A 268      12.779   6.560  20.612  1.00 68.12           O  
ATOM   4310  CG1 ILE A 268      12.186   7.726  16.279  1.00 68.12           C  
ATOM   4311 HG12 ILE A 268      12.239   6.657  16.073  1.00 68.12           H  
ATOM   4312 HG13 ILE A 268      11.142   8.018  16.174  1.00 68.12           H  
ATOM   4313  CG2 ILE A 268      14.029   7.299  17.938  1.00 68.12           C  
ATOM   4314 HG21 ILE A 268      14.751   7.608  17.182  1.00 68.12           H  
ATOM   4315 HG22 ILE A 268      13.906   6.217  17.898  1.00 68.12           H  
ATOM   4316 HG23 ILE A 268      14.446   7.564  18.910  1.00 68.12           H  
ATOM   4317  CD1 ILE A 268      12.982   8.481  15.205  1.00 68.12           C  
ATOM   4318 HD11 ILE A 268      12.516   8.313  14.234  1.00 68.12           H  
ATOM   4319 HD12 ILE A 268      14.010   8.122  15.159  1.00 68.12           H  
ATOM   4320 HD13 ILE A 268      12.975   9.549  15.420  1.00 68.12           H  
ATOM   4321  N   GLY A 269      11.805   8.531  21.006  1.00 70.31           N  
ATOM   4322  H   GLY A 269      11.237   9.274  20.626  1.00 70.31           H  
ATOM   4323  CA  GLY A 269      12.063   8.548  22.454  1.00 70.31           C  
ATOM   4324  HA2 GLY A 269      11.440   9.316  22.911  1.00 70.31           H  
ATOM   4325  HA3 GLY A 269      11.768   7.584  22.869  1.00 70.31           H  
ATOM   4326  C   GLY A 269      13.519   8.803  22.872  1.00 70.31           C  
ATOM   4327  O   GLY A 269      13.772   9.090  24.036  1.00 70.31           O  
ATOM   4328  N   ASN A 270      14.474   8.797  21.937  1.00 74.07           N  
ATOM   4329  H   ASN A 270      14.207   8.427  21.036  1.00 74.07           H  
ATOM   4330  CA  ASN A 270      15.908   8.981  22.221  1.00 74.07           C  
ATOM   4331  HA  ASN A 270      16.144   8.438  23.136  1.00 74.07           H  
ATOM   4332  C   ASN A 270      16.337  10.438  22.489  1.00 74.07           C  
ATOM   4333  CB  ASN A 270      16.721   8.361  21.067  1.00 74.07           C  
ATOM   4334  HB2 ASN A 270      17.764   8.665  21.152  1.00 74.07           H  
ATOM   4335  HB3 ASN A 270      16.340   8.716  20.109  1.00 74.07           H  
ATOM   4336  O   ASN A 270      17.528  10.722  22.638  1.00 74.07           O  
ATOM   4337  CG  ASN A 270      16.718   6.844  21.091  1.00 74.07           C  
ATOM   4338  ND2 ASN A 270      17.153   6.209  20.029  1.00 74.07           N  
ATOM   4339 HD21 ASN A 270      17.129   5.202  20.098  1.00 74.07           H  
ATOM   4340 HD22 ASN A 270      17.484   6.699  19.210  1.00 74.07           H  
ATOM   4341  OD1 ASN A 270      16.357   6.207  22.059  1.00 74.07           O  
ATOM   4342  N   HIS A 271      15.403  11.391  22.502  1.00 76.88           N  
ATOM   4343  H   HIS A 271      14.434  11.107  22.475  1.00 76.88           H  
ATOM   4344  CA  HIS A 271      15.703  12.814  22.636  1.00 76.88           C  
ATOM   4345  HA  HIS A 271      16.712  12.935  23.031  1.00 76.88           H  
ATOM   4346  C   HIS A 271      14.760  13.491  23.623  1.00 76.88           C  
ATOM   4347  CB  HIS A 271      15.646  13.490  21.257  1.00 76.88           C  
ATOM   4348  HB2 HIS A 271      15.807  14.561  21.378  1.00 76.88           H  
ATOM   4349  HB3 HIS A 271      14.651  13.343  20.837  1.00 76.88           H  
ATOM   4350  O   HIS A 271      13.546  13.302  23.572  1.00 76.88           O  
ATOM   4351  CG  HIS A 271      16.672  12.962  20.287  1.00 76.88           C  
ATOM   4352  CD2 HIS A 271      16.433  12.482  19.030  1.00 76.88           C  
ATOM   4353  HD2 HIS A 271      15.469  12.448  18.543  1.00 76.88           H  
ATOM   4354  ND1 HIS A 271      18.000  12.735  20.563  1.00 76.88           N  
ATOM   4355  HD1 HIS A 271      18.385  12.680  21.495  1.00 76.88           H  
ATOM   4356  CE1 HIS A 271      18.539  12.103  19.513  1.00 76.88           C  
ATOM   4357  HE1 HIS A 271      19.528  11.669  19.505  1.00 76.88           H  
ATOM   4358  NE2 HIS A 271      17.640  11.984  18.521  1.00 76.88           N  
ATOM   4359  N   ASN A 272      15.322  14.340  24.486  1.00 87.62           N  
ATOM   4360  H   ASN A 272      16.324  14.463  24.474  1.00 87.62           H  
ATOM   4361  CA  ASN A 272      14.513  15.237  25.301  1.00 87.62           C  
ATOM   4362  HA  ASN A 272      13.696  14.647  25.715  1.00 87.62           H  
ATOM   4363  C   ASN A 272      13.867  16.327  24.424  1.00 87.62           C  
ATOM   4364  CB  ASN A 272      15.342  15.760  26.496  1.00 87.62           C  
ATOM   4365  HB2 ASN A 272      14.676  16.245  27.210  1.00 87.62           H  
ATOM   4366  HB3 ASN A 272      15.793  14.908  27.005  1.00 87.62           H  
ATOM   4367  O   ASN A 272      14.294  16.591  23.296  1.00 87.62           O  
ATOM   4368  CG  ASN A 272      16.431  16.761  26.145  1.00 87.62           C  
ATOM   4369  ND2 ASN A 272      17.531  16.769  26.854  1.00 87.62           N  
ATOM   4370 HD21 ASN A 272      17.664  16.126  27.622  1.00 87.62           H  
ATOM   4371 HD22 ASN A 272      18.234  17.453  26.615  1.00 87.62           H  
ATOM   4372  OD1 ASN A 272      16.295  17.576  25.256  1.00 87.62           O  
ATOM   4373  N   VAL A 273      12.843  16.990  24.964  1.00 92.33           N  
ATOM   4374  H   VAL A 273      12.528  16.711  25.882  1.00 92.33           H  
ATOM   4375  CA  VAL A 273      12.073  18.028  24.255  1.00 92.33           C  
ATOM   4376  HA  VAL A 273      11.587  17.573  23.392  1.00 92.33           H  
ATOM   4377  C   VAL A 273      12.976  19.150  23.719  1.00 92.33           C  
ATOM   4378  CB  VAL A 273      10.983  18.593  25.191  1.00 92.33           C  
ATOM   4379  HB  VAL A 273      11.461  19.009  26.078  1.00 92.33           H  
ATOM   4380  O   VAL A 273      12.727  19.662  22.630  1.00 92.33           O  
ATOM   4381  CG1 VAL A 273      10.136  19.693  24.544  1.00 92.33           C  
ATOM   4382 HG11 VAL A 273       9.617  19.286  23.676  1.00 92.33           H  
ATOM   4383 HG12 VAL A 273       9.402  20.062  25.260  1.00 92.33           H  
ATOM   4384 HG13 VAL A 273      10.758  20.534  24.239  1.00 92.33           H  
ATOM   4385  CG2 VAL A 273      10.014  17.483  25.634  1.00 92.33           C  
ATOM   4386 HG21 VAL A 273      10.533  16.729  26.224  1.00 92.33           H  
ATOM   4387 HG22 VAL A 273       9.224  17.905  26.256  1.00 92.33           H  
ATOM   4388 HG23 VAL A 273       9.566  17.005  24.763  1.00 92.33           H  
ATOM   4389  N   ASN A 274      14.050  19.491  24.437  1.00 92.52           N  
ATOM   4390  H   ASN A 274      14.279  18.950  25.259  1.00 92.52           H  
ATOM   4391  CA  ASN A 274      14.975  20.550  24.040  1.00 92.52           C  
ATOM   4392  HA  ASN A 274      14.378  21.405  23.721  1.00 92.52           H  
ATOM   4393  C   ASN A 274      15.841  20.157  22.829  1.00 92.52           C  
ATOM   4394  CB  ASN A 274      15.820  20.950  25.269  1.00 92.52           C  
ATOM   4395  HB2 ASN A 274      15.196  20.975  26.161  1.00 92.52           H  
ATOM   4396  HB3 ASN A 274      16.626  20.233  25.421  1.00 92.52           H  
ATOM   4397  O   ASN A 274      15.951  20.898  21.856  1.00 92.52           O  
ATOM   4398  CG  ASN A 274      16.409  22.335  25.104  1.00 92.52           C  
ATOM   4399  ND2 ASN A 274      17.413  22.702  25.862  1.00 92.52           N  
ATOM   4400 HD21 ASN A 274      17.756  23.640  25.716  1.00 92.52           H  
ATOM   4401 HD22 ASN A 274      17.816  22.086  26.554  1.00 92.52           H  
ATOM   4402  OD1 ASN A 274      15.936  23.118  24.307  1.00 92.52           O  
ATOM   4403  N   ALA A 275      16.387  18.942  22.840  1.00 92.57           N  
ATOM   4404  H   ALA A 275      16.246  18.364  23.656  1.00 92.57           H  
ATOM   4405  CA  ALA A 275      17.141  18.381  21.727  1.00 92.57           C  
ATOM   4406  HA  ALA A 275      17.952  19.063  21.471  1.00 92.57           H  
ATOM   4407  C   ALA A 275      16.262  18.213  20.479  1.00 92.57           C  
ATOM   4408  CB  ALA A 275      17.742  17.045  22.182  1.00 92.57           C  
ATOM   4409  HB1 ALA A 275      16.949  16.363  22.488  1.00 92.57           H  
ATOM   4410  HB2 ALA A 275      18.413  17.213  23.024  1.00 92.57           H  
ATOM   4411  HB3 ALA A 275      18.308  16.600  21.363  1.00 92.57           H  
ATOM   4412  O   ALA A 275      16.731  18.443  19.365  1.00 92.57           O  
ATOM   4413  N   VAL A 276      14.982  17.852  20.645  1.00 93.46           N  
ATOM   4414  H   VAL A 276      14.659  17.641  21.578  1.00 93.46           H  
ATOM   4415  CA  VAL A 276      14.026  17.810  19.526  1.00 93.46           C  
ATOM   4416  HA  VAL A 276      14.463  17.214  18.725  1.00 93.46           H  
ATOM   4417  C   VAL A 276      13.790  19.205  18.946  1.00 93.46           C  
ATOM   4418  CB  VAL A 276      12.694  17.149  19.927  1.00 93.46           C  
ATOM   4419  HB  VAL A 276      12.269  17.660  20.792  1.00 93.46           H  
ATOM   4420  O   VAL A 276      13.816  19.343  17.724  1.00 93.46           O  
ATOM   4421  CG1 VAL A 276      11.681  17.209  18.776  1.00 93.46           C  
ATOM   4422 HG11 VAL A 276      11.399  18.241  18.567  1.00 93.46           H  
ATOM   4423 HG12 VAL A 276      12.108  16.765  17.877  1.00 93.46           H  
ATOM   4424 HG13 VAL A 276      10.771  16.673  19.047  1.00 93.46           H  
ATOM   4425  CG2 VAL A 276      12.910  15.672  20.277  1.00 93.46           C  
ATOM   4426 HG21 VAL A 276      13.413  15.164  19.454  1.00 93.46           H  
ATOM   4427 HG22 VAL A 276      11.955  15.184  20.469  1.00 93.46           H  
ATOM   4428 HG23 VAL A 276      13.522  15.582  21.175  1.00 93.46           H  
ATOM   4429  N   ALA A 277      13.605  20.227  19.789  1.00 94.00           N  
ATOM   4430  H   ALA A 277      13.585  20.049  20.782  1.00 94.00           H  
ATOM   4431  CA  ALA A 277      13.417  21.609  19.343  1.00 94.00           C  
ATOM   4432  HA  ALA A 277      12.509  21.659  18.741  1.00 94.00           H  
ATOM   4433  C   ALA A 277      14.588  22.080  18.462  1.00 94.00           C  
ATOM   4434  CB  ALA A 277      13.232  22.511  20.572  1.00 94.00           C  
ATOM   4435  HB1 ALA A 277      12.973  23.520  20.251  1.00 94.00           H  
ATOM   4436  HB2 ALA A 277      14.153  22.565  21.152  1.00 94.00           H  
ATOM   4437  HB3 ALA A 277      12.438  22.120  21.209  1.00 94.00           H  
ATOM   4438  O   ALA A 277      14.373  22.476  17.314  1.00 94.00           O  
ATOM   4439  N   LEU A 278      15.822  21.914  18.952  1.00 91.56           N  
ATOM   4440  H   LEU A 278      15.910  21.612  19.912  1.00 91.56           H  
ATOM   4441  CA  LEU A 278      17.049  22.248  18.219  1.00 91.56           C  
ATOM   4442  HA  LEU A 278      17.037  23.310  17.972  1.00 91.56           H  
ATOM   4443  C   LEU A 278      17.156  21.480  16.895  1.00 91.56           C  
ATOM   4444  CB  LEU A 278      18.259  21.944  19.121  1.00 91.56           C  
ATOM   4445  HB2 LEU A 278      18.087  20.996  19.631  1.00 91.56           H  
ATOM   4446  HB3 LEU A 278      19.150  21.827  18.503  1.00 91.56           H  
ATOM   4447  O   LEU A 278      17.404  22.071  15.845  1.00 91.56           O  
ATOM   4448  CG  LEU A 278      18.535  23.047  20.159  1.00 91.56           C  
ATOM   4449  HG  LEU A 278      17.597  23.379  20.603  1.00 91.56           H  
ATOM   4450  CD1 LEU A 278      19.426  22.495  21.273  1.00 91.56           C  
ATOM   4451 HD11 LEU A 278      19.621  23.284  22.000  1.00 91.56           H  
ATOM   4452 HD12 LEU A 278      20.372  22.146  20.861  1.00 91.56           H  
ATOM   4453 HD13 LEU A 278      18.914  21.677  21.779  1.00 91.56           H  
ATOM   4454  CD2 LEU A 278      19.247  24.240  19.517  1.00 91.56           C  
ATOM   4455 HD21 LEU A 278      18.616  24.691  18.752  1.00 91.56           H  
ATOM   4456 HD22 LEU A 278      20.194  23.934  19.071  1.00 91.56           H  
ATOM   4457 HD23 LEU A 278      19.441  25.001  20.273  1.00 91.56           H  
ATOM   4458  N   LYS A 279      16.889  20.167  16.904  1.00 90.45           N  
ATOM   4459  H   LYS A 279      16.687  19.731  17.793  1.00 90.45           H  
ATOM   4460  CA  LYS A 279      16.904  19.341  15.683  1.00 90.45           C  
ATOM   4461  HA  LYS A 279      17.858  19.487  15.175  1.00 90.45           H  
ATOM   4462  C   LYS A 279      15.841  19.742  14.656  1.00 90.45           C  
ATOM   4463  CB  LYS A 279      16.748  17.860  16.047  1.00 90.45           C  
ATOM   4464  HB2 LYS A 279      16.477  17.310  15.147  1.00 90.45           H  
ATOM   4465  HB3 LYS A 279      15.944  17.739  16.774  1.00 90.45           H  
ATOM   4466  O   LYS A 279      16.022  19.477  13.471  1.00 90.45           O  
ATOM   4467  CG  LYS A 279      18.053  17.270  16.592  1.00 90.45           C  
ATOM   4468  HG2 LYS A 279      18.337  17.759  17.524  1.00 90.45           H  
ATOM   4469  HG3 LYS A 279      18.843  17.436  15.860  1.00 90.45           H  
ATOM   4470  CD  LYS A 279      17.896  15.763  16.817  1.00 90.45           C  
ATOM   4471  HD2 LYS A 279      17.148  15.576  17.587  1.00 90.45           H  
ATOM   4472  HD3 LYS A 279      17.572  15.305  15.882  1.00 90.45           H  
ATOM   4473  CE  LYS A 279      19.242  15.172  17.245  1.00 90.45           C  
ATOM   4474  HE2 LYS A 279      20.033  15.690  16.703  1.00 90.45           H  
ATOM   4475  HE3 LYS A 279      19.388  15.362  18.308  1.00 90.45           H  
ATOM   4476  NZ  LYS A 279      19.313  13.721  16.949  1.00 90.45           N  
ATOM   4477  HZ1 LYS A 279      19.171  13.542  15.965  1.00 90.45           H  
ATOM   4478  HZ2 LYS A 279      18.601  13.217  17.458  1.00 90.45           H  
ATOM   4479  HZ3 LYS A 279      20.208  13.341  17.219  1.00 90.45           H  
ATOM   4480  N   CYS A 280      14.753  20.373  15.090  1.00 92.62           N  
ATOM   4481  H   CYS A 280      14.660  20.532  16.083  1.00 92.62           H  
ATOM   4482  CA  CYS A 280      13.708  20.900  14.211  1.00 92.62           C  
ATOM   4483  HA  CYS A 280      13.720  20.343  13.274  1.00 92.62           H  
ATOM   4484  C   CYS A 280      13.936  22.371  13.818  1.00 92.62           C  
ATOM   4485  CB  CYS A 280      12.336  20.671  14.859  1.00 92.62           C  
ATOM   4486  HB2 CYS A 280      12.287  21.192  15.815  1.00 92.62           H  
ATOM   4487  HB3 CYS A 280      11.558  21.054  14.198  1.00 92.62           H  
ATOM   4488  O   CYS A 280      13.079  22.952  13.157  1.00 92.62           O  
ATOM   4489  SG  CYS A 280      12.074  18.896  15.123  1.00 92.62           S  
ATOM   4490  HG  CYS A 280      12.942  18.804  16.134  1.00 92.62           H  
ATOM   4491  N   GLY A 281      15.065  22.976  14.212  1.00 92.11           N  
ATOM   4492  H   GLY A 281      15.719  22.465  14.788  1.00 92.11           H  
ATOM   4493  CA  GLY A 281      15.431  24.348  13.852  1.00 92.11           C  
ATOM   4494  HA2 GLY A 281      16.507  24.466  13.985  1.00 92.11           H  
ATOM   4495  HA3 GLY A 281      15.197  24.528  12.802  1.00 92.11           H  
ATOM   4496  C   GLY A 281      14.744  25.427  14.687  1.00 92.11           C  
ATOM   4497  O   GLY A 281      14.449  26.503  14.160  1.00 92.11           O  
ATOM   4498  N   TYR A 282      14.431  25.129  15.950  1.00 93.14           N  
ATOM   4499  H   TYR A 282      14.690  24.221  16.309  1.00 93.14           H  
ATOM   4500  CA  TYR A 282      13.932  26.103  16.919  1.00 93.14           C  
ATOM   4501  HA  TYR A 282      13.617  27.010  16.404  1.00 93.14           H  
ATOM   4502  C   TYR A 282      15.029  26.478  17.912  1.00 93.14           C  
ATOM   4503  CB  TYR A 282      12.719  25.539  17.670  1.00 93.14           C  
ATOM   4504  HB2 TYR A 282      12.483  26.210  18.497  1.00 93.14           H  
ATOM   4505  HB3 TYR A 282      12.981  24.576  18.107  1.00 93.14           H  
ATOM   4506  O   TYR A 282      15.520  25.614  18.637  1.00 93.14           O  
ATOM   4507  CG  TYR A 282      11.482  25.377  16.817  1.00 93.14           C  
ATOM   4508  CD1 TYR A 282      10.551  26.424  16.746  1.00 93.14           C  
ATOM   4509  HD1 TYR A 282      10.728  27.319  17.324  1.00 93.14           H  
ATOM   4510  CD2 TYR A 282      11.270  24.196  16.085  1.00 93.14           C  
ATOM   4511  HD2 TYR A 282      11.999  23.401  16.138  1.00 93.14           H  
ATOM   4512  CE1 TYR A 282       9.420  26.322  15.918  1.00 93.14           C  
ATOM   4513  HE1 TYR A 282       8.719  27.141  15.860  1.00 93.14           H  
ATOM   4514  CE2 TYR A 282      10.137  24.079  15.259  1.00 93.14           C  
ATOM   4515  HE2 TYR A 282       9.981  23.183  14.676  1.00 93.14           H  
ATOM   4516  OH  TYR A 282       8.183  25.084  14.292  1.00 93.14           O  
ATOM   4517  HH  TYR A 282       7.680  25.901  14.289  1.00 93.14           H  
ATOM   4518  CZ  TYR A 282       9.226  25.153  15.156  1.00 93.14           C  
ATOM   4519  N   ASP A 283      15.332  27.772  18.000  1.00 89.62           N  
ATOM   4520  H   ASP A 283      15.046  28.392  17.256  1.00 89.62           H  
ATOM   4521  CA  ASP A 283      16.296  28.306  18.974  1.00 89.62           C  
ATOM   4522  HA  ASP A 283      17.151  27.633  19.040  1.00 89.62           H  
ATOM   4523  C   ASP A 283      15.685  28.434  20.380  1.00 89.62           C  
ATOM   4524  CB  ASP A 283      16.803  29.670  18.480  1.00 89.62           C  
ATOM   4525  HB2 ASP A 283      17.575  30.029  19.160  1.00 89.62           H  
ATOM   4526  HB3 ASP A 283      15.977  30.381  18.498  1.00 89.62           H  
ATOM   4527  O   ASP A 283      16.381  28.372  21.389  1.00 89.62           O  
ATOM   4528  CG  ASP A 283      17.384  29.596  17.064  1.00 89.62           C  
ATOM   4529  OD1 ASP A 283      18.140  28.639  16.791  1.00 89.62           O  
ATOM   4530  OD2 ASP A 283      16.981  30.443  16.236  1.00 89.62           O  
ATOM   4531  N   SER A 284      14.357  28.577  20.459  1.00 92.34           N  
ATOM   4532  H   SER A 284      13.849  28.584  19.586  1.00 92.34           H  
ATOM   4533  CA  SER A 284      13.607  28.661  21.714  1.00 92.34           C  
ATOM   4534  HA  SER A 284      14.308  28.728  22.546  1.00 92.34           H  
ATOM   4535  C   SER A 284      12.746  27.421  21.923  1.00 92.34           C  
ATOM   4536  CB  SER A 284      12.770  29.941  21.746  1.00 92.34           C  
ATOM   4537  HB2 SER A 284      12.182  30.016  20.832  1.00 92.34           H  
ATOM   4538  HB3 SER A 284      13.442  30.797  21.796  1.00 92.34           H  
ATOM   4539  O   SER A 284      11.771  27.182  21.203  1.00 92.34           O  
ATOM   4540  OG  SER A 284      11.899  29.954  22.869  1.00 92.34           O  
ATOM   4541  HG  SER A 284      11.942  30.839  23.239  1.00 92.34           H  
ATOM   4542  N   THR A 285      13.056  26.659  22.972  1.00 93.20           N  
ATOM   4543  H   THR A 285      13.917  26.837  23.469  1.00 93.20           H  
ATOM   4544  CA  THR A 285      12.262  25.504  23.414  1.00 93.20           C  
ATOM   4545  HA  THR A 285      12.229  24.772  22.607  1.00 93.20           H  
ATOM   4546  C   THR A 285      10.839  25.907  23.781  1.00 93.20           C  
ATOM   4547  CB  THR A 285      12.874  24.855  24.663  1.00 93.20           C  
ATOM   4548  HB  THR A 285      12.487  25.362  25.546  1.00 93.20           H  
ATOM   4549  O   THR A 285       9.893  25.191  23.461  1.00 93.20           O  
ATOM   4550  CG2 THR A 285      12.512  23.376  24.776  1.00 93.20           C  
ATOM   4551 HG21 THR A 285      12.771  22.862  23.851  1.00 93.20           H  
ATOM   4552 HG22 THR A 285      11.441  23.274  24.951  1.00 93.20           H  
ATOM   4553 HG23 THR A 285      13.054  22.932  25.611  1.00 93.20           H  
ATOM   4554  OG1 THR A 285      14.263  25.044  24.686  1.00 93.20           O  
ATOM   4555  HG1 THR A 285      14.743  24.272  24.375  1.00 93.20           H  
ATOM   4556  N   SER A 286      10.670  27.065  24.425  1.00 92.82           N  
ATOM   4557  H   SER A 286      11.486  27.597  24.693  1.00 92.82           H  
ATOM   4558  CA  SER A 286       9.357  27.595  24.808  1.00 92.82           C  
ATOM   4559  HA  SER A 286       8.839  26.856  25.420  1.00 92.82           H  
ATOM   4560  C   SER A 286       8.501  27.877  23.576  1.00 92.82           C  
ATOM   4561  CB  SER A 286       9.520  28.874  25.634  1.00 92.82           C  
ATOM   4562  HB2 SER A 286      10.012  29.641  25.036  1.00 92.82           H  
ATOM   4563  HB3 SER A 286       8.539  29.236  25.943  1.00 92.82           H  
ATOM   4564  O   SER A 286       7.339  27.470  23.523  1.00 92.82           O  
ATOM   4565  OG  SER A 286      10.301  28.591  26.778  1.00 92.82           O  
ATOM   4566  HG  SER A 286      10.410  29.390  27.299  1.00 92.82           H  
ATOM   4567  N   TYR A 287       9.095  28.493  22.549  1.00 93.74           N  
ATOM   4568  H   TYR A 287      10.062  28.771  22.633  1.00 93.74           H  
ATOM   4569  CA  TYR A 287       8.410  28.735  21.282  1.00 93.74           C  
ATOM   4570  HA  TYR A 287       7.463  29.229  21.494  1.00 93.74           H  
ATOM   4571  C   TYR A 287       8.085  27.423  20.555  1.00 93.74           C  
ATOM   4572  CB  TYR A 287       9.259  29.671  20.416  1.00 93.74           C  
ATOM   4573  HB2 TYR A 287       9.482  30.576  20.980  1.00 93.74           H  
ATOM   4574  HB3 TYR A 287      10.202  29.178  20.181  1.00 93.74           H  
ATOM   4575  O   TYR A 287       6.958  27.242  20.096  1.00 93.74           O  
ATOM   4576  CG  TYR A 287       8.574  30.075  19.128  1.00 93.74           C  
ATOM   4577  CD1 TYR A 287       9.136  29.719  17.889  1.00 93.74           C  
ATOM   4578  HD1 TYR A 287      10.095  29.224  17.859  1.00 93.74           H  
ATOM   4579  CD2 TYR A 287       7.373  30.808  19.171  1.00 93.74           C  
ATOM   4580  HD2 TYR A 287       6.948  31.100  20.120  1.00 93.74           H  
ATOM   4581  CE1 TYR A 287       8.479  30.050  16.690  1.00 93.74           C  
ATOM   4582  HE1 TYR A 287       8.911  29.794  15.734  1.00 93.74           H  
ATOM   4583  CE2 TYR A 287       6.726  31.168  17.974  1.00 93.74           C  
ATOM   4584  HE2 TYR A 287       5.811  31.741  18.011  1.00 93.74           H  
ATOM   4585  OH  TYR A 287       6.649  31.116  15.575  1.00 93.74           O  
ATOM   4586  HH  TYR A 287       5.929  31.731  15.732  1.00 93.74           H  
ATOM   4587  CZ  TYR A 287       7.272  30.777  16.733  1.00 93.74           C  
ATOM   4588  N   PHE A 288       9.012  26.456  20.540  1.00 95.94           N  
ATOM   4589  H   PHE A 288       9.930  26.664  20.907  1.00 95.94           H  
ATOM   4590  CA  PHE A 288       8.756  25.114  20.010  1.00 95.94           C  
ATOM   4591  HA  PHE A 288       8.515  25.198  18.951  1.00 95.94           H  
ATOM   4592  C   PHE A 288       7.557  24.440  20.694  1.00 95.94           C  
ATOM   4593  CB  PHE A 288      10.011  24.242  20.153  1.00 95.94           C  
ATOM   4594  HB2 PHE A 288      10.761  24.583  19.439  1.00 95.94           H  
ATOM   4595  HB3 PHE A 288      10.434  24.366  21.149  1.00 95.94           H  
ATOM   4596  O   PHE A 288       6.660  23.949  20.009  1.00 95.94           O  
ATOM   4597  CG  PHE A 288       9.739  22.769  19.921  1.00 95.94           C  
ATOM   4598  CD1 PHE A 288       9.737  21.866  21.001  1.00 95.94           C  
ATOM   4599  HD1 PHE A 288       9.982  22.210  21.995  1.00 95.94           H  
ATOM   4600  CD2 PHE A 288       9.417  22.317  18.630  1.00 95.94           C  
ATOM   4601  HD2 PHE A 288       9.402  23.012  17.804  1.00 95.94           H  
ATOM   4602  CE1 PHE A 288       9.431  20.513  20.783  1.00 95.94           C  
ATOM   4603  HE1 PHE A 288       9.457  19.809  21.602  1.00 95.94           H  
ATOM   4604  CE2 PHE A 288       9.093  20.968  18.419  1.00 95.94           C  
ATOM   4605  HE2 PHE A 288       8.833  20.636  17.424  1.00 95.94           H  
ATOM   4606  CZ  PHE A 288       9.100  20.065  19.496  1.00 95.94           C  
ATOM   4607  HZ  PHE A 288       8.855  19.023  19.348  1.00 95.94           H  
ATOM   4608  N   ILE A 289       7.498  24.451  22.030  1.00 93.78           N  
ATOM   4609  H   ILE A 289       8.269  24.867  22.533  1.00 93.78           H  
ATOM   4610  CA  ILE A 289       6.383  23.874  22.797  1.00 93.78           C  
ATOM   4611  HA  ILE A 289       6.282  22.823  22.525  1.00 93.78           H  
ATOM   4612  C   ILE A 289       5.064  24.564  22.426  1.00 93.78           C  
ATOM   4613  CB  ILE A 289       6.669  23.965  24.317  1.00 93.78           C  
ATOM   4614  HB  ILE A 289       6.959  24.989  24.552  1.00 93.78           H  
ATOM   4615  O   ILE A 289       4.045  23.888  22.262  1.00 93.78           O  
ATOM   4616  CG1 ILE A 289       7.824  23.017  24.714  1.00 93.78           C  
ATOM   4617 HG12 ILE A 289       7.462  21.989  24.726  1.00 93.78           H  
ATOM   4618 HG13 ILE A 289       8.622  23.067  23.974  1.00 93.78           H  
ATOM   4619  CG2 ILE A 289       5.416  23.616  25.148  1.00 93.78           C  
ATOM   4620 HG21 ILE A 289       5.649  23.628  26.213  1.00 93.78           H  
ATOM   4621 HG22 ILE A 289       5.041  22.631  24.870  1.00 93.78           H  
ATOM   4622 HG23 ILE A 289       4.636  24.360  24.986  1.00 93.78           H  
ATOM   4623  CD1 ILE A 289       8.439  23.340  26.082  1.00 93.78           C  
ATOM   4624 HD11 ILE A 289       8.785  24.374  26.099  1.00 93.78           H  
ATOM   4625 HD12 ILE A 289       9.291  22.682  26.256  1.00 93.78           H  
ATOM   4626 HD13 ILE A 289       7.716  23.184  26.883  1.00 93.78           H  
ATOM   4627  N   GLN A 290       5.074  25.889  22.258  1.00 93.39           N  
ATOM   4628  H   GLN A 290       5.938  26.388  22.416  1.00 93.39           H  
ATOM   4629  CA  GLN A 290       3.893  26.662  21.878  1.00 93.39           C  
ATOM   4630  HA  GLN A 290       3.088  26.400  22.565  1.00 93.39           H  
ATOM   4631  C   GLN A 290       3.420  26.323  20.454  1.00 93.39           C  
ATOM   4632  CB  GLN A 290       4.209  28.155  22.049  1.00 93.39           C  
ATOM   4633  HB2 GLN A 290       4.801  28.292  22.954  1.00 93.39           H  
ATOM   4634  HB3 GLN A 290       4.800  28.503  21.201  1.00 93.39           H  
ATOM   4635  O   GLN A 290       2.231  26.060  20.254  1.00 93.39           O  
ATOM   4636  CG  GLN A 290       2.944  29.014  22.191  1.00 93.39           C  
ATOM   4637  HG2 GLN A 290       2.319  28.893  21.307  1.00 93.39           H  
ATOM   4638  HG3 GLN A 290       2.383  28.683  23.065  1.00 93.39           H  
ATOM   4639  CD  GLN A 290       3.269  30.499  22.353  1.00 93.39           C  
ATOM   4640  NE2 GLN A 290       2.307  31.326  22.697  1.00 93.39           N  
ATOM   4641 HE21 GLN A 290       1.371  31.010  22.908  1.00 93.39           H  
ATOM   4642 HE22 GLN A 290       2.593  32.288  22.813  1.00 93.39           H  
ATOM   4643  OE1 GLN A 290       4.381  30.950  22.159  1.00 93.39           O  
ATOM   4644  N   CYS A 291       4.336  26.246  19.481  1.00 91.57           N  
ATOM   4645  H   CYS A 291       5.286  26.515  19.697  1.00 91.57           H  
ATOM   4646  CA  CYS A 291       4.049  25.807  18.112  1.00 91.57           C  
ATOM   4647  HA  CYS A 291       3.287  26.455  17.678  1.00 91.57           H  
ATOM   4648  C   CYS A 291       3.504  24.376  18.081  1.00 91.57           C  
ATOM   4649  CB  CYS A 291       5.324  25.901  17.263  1.00 91.57           C  
ATOM   4650  HB2 CYS A 291       6.156  25.441  17.796  1.00 91.57           H  
ATOM   4651  HB3 CYS A 291       5.181  25.371  16.322  1.00 91.57           H  
ATOM   4652  O   CYS A 291       2.460  24.133  17.473  1.00 91.57           O  
ATOM   4653  SG  CYS A 291       5.725  27.632  16.908  1.00 91.57           S  
ATOM   4654  HG  CYS A 291       4.695  27.911  16.104  1.00 91.57           H  
ATOM   4655  N   PHE A 292       4.156  23.451  18.789  1.00 89.00           N  
ATOM   4656  H   PHE A 292       5.013  23.718  19.253  1.00 89.00           H  
ATOM   4657  CA  PHE A 292       3.744  22.053  18.868  1.00 89.00           C  
ATOM   4658  HA  PHE A 292       3.680  21.647  17.859  1.00 89.00           H  
ATOM   4659  C   PHE A 292       2.353  21.918  19.483  1.00 89.00           C  
ATOM   4660  CB  PHE A 292       4.801  21.252  19.640  1.00 89.00           C  
ATOM   4661  HB2 PHE A 292       4.766  21.522  20.696  1.00 89.00           H  
ATOM   4662  HB3 PHE A 292       5.788  21.524  19.267  1.00 89.00           H  
ATOM   4663  O   PHE A 292       1.503  21.229  18.926  1.00 89.00           O  
ATOM   4664  CG  PHE A 292       4.643  19.753  19.494  1.00 89.00           C  
ATOM   4665  CD1 PHE A 292       3.692  19.060  20.263  1.00 89.00           C  
ATOM   4666  HD1 PHE A 292       3.077  19.596  20.971  1.00 89.00           H  
ATOM   4667  CD2 PHE A 292       5.433  19.051  18.565  1.00 89.00           C  
ATOM   4668  HD2 PHE A 292       6.155  19.579  17.960  1.00 89.00           H  
ATOM   4669  CE1 PHE A 292       3.519  17.676  20.099  1.00 89.00           C  
ATOM   4670  HE1 PHE A 292       2.766  17.156  20.672  1.00 89.00           H  
ATOM   4671  CE2 PHE A 292       5.265  17.665  18.404  1.00 89.00           C  
ATOM   4672  HE2 PHE A 292       5.851  17.134  17.669  1.00 89.00           H  
ATOM   4673  CZ  PHE A 292       4.306  16.977  19.168  1.00 89.00           C  
ATOM   4674  HZ  PHE A 292       4.159  15.917  19.020  1.00 89.00           H  
ATOM   4675  N   LYS A 293       2.065  22.646  20.569  1.00 86.40           N  
ATOM   4676  H   LYS A 293       2.807  23.186  20.990  1.00 86.40           H  
ATOM   4677  CA  LYS A 293       0.730  22.671  21.182  1.00 86.40           C  
ATOM   4678  HA  LYS A 293       0.416  21.641  21.351  1.00 86.40           H  
ATOM   4679  C   LYS A 293      -0.320  23.271  20.251  1.00 86.40           C  
ATOM   4680  CB  LYS A 293       0.796  23.396  22.534  1.00 86.40           C  
ATOM   4681  HB2 LYS A 293       1.592  22.952  23.132  1.00 86.40           H  
ATOM   4682  HB3 LYS A 293       1.036  24.446  22.368  1.00 86.40           H  
ATOM   4683  O   LYS A 293      -1.423  22.737  20.168  1.00 86.40           O  
ATOM   4684  CG  LYS A 293      -0.523  23.282  23.315  1.00 86.40           C  
ATOM   4685  HG2 LYS A 293      -0.734  22.230  23.511  1.00 86.40           H  
ATOM   4686  HG3 LYS A 293      -1.338  23.699  22.724  1.00 86.40           H  
ATOM   4687  CD  LYS A 293      -0.451  24.043  24.646  1.00 86.40           C  
ATOM   4688  HD2 LYS A 293       0.353  23.630  25.256  1.00 86.40           H  
ATOM   4689  HD3 LYS A 293      -0.237  25.092  24.443  1.00 86.40           H  
ATOM   4690  CE  LYS A 293      -1.786  23.926  25.398  1.00 86.40           C  
ATOM   4691  HE2 LYS A 293      -1.986  22.872  25.593  1.00 86.40           H  
ATOM   4692  HE3 LYS A 293      -2.582  24.296  24.751  1.00 86.40           H  
ATOM   4693  NZ  LYS A 293      -1.784  24.688  26.676  1.00 86.40           N  
ATOM   4694  HZ1 LYS A 293      -2.673  24.595  27.146  1.00 86.40           H  
ATOM   4695  HZ2 LYS A 293      -1.630  25.673  26.513  1.00 86.40           H  
ATOM   4696  HZ3 LYS A 293      -1.067  24.354  27.304  1.00 86.40           H  
ATOM   4697  N   LYS A 294      -0.007  24.352  19.531  1.00 84.23           N  
ATOM   4698  H   LYS A 294       0.907  24.762  19.659  1.00 84.23           H  
ATOM   4699  CA  LYS A 294      -0.943  24.963  18.573  1.00 84.23           C  
ATOM   4700  HA  LYS A 294      -1.884  25.153  19.089  1.00 84.23           H  
ATOM   4701  C   LYS A 294      -1.261  24.015  17.416  1.00 84.23           C  
ATOM   4702  CB  LYS A 294      -0.376  26.305  18.081  1.00 84.23           C  
ATOM   4703  HB2 LYS A 294       0.542  26.130  17.520  1.00 84.23           H  
ATOM   4704  HB3 LYS A 294      -0.137  26.923  18.946  1.00 84.23           H  
ATOM   4705  O   LYS A 294      -2.429  23.931  17.026  1.00 84.23           O  
ATOM   4706  CG  LYS A 294      -1.381  27.062  17.195  1.00 84.23           C  
ATOM   4707  HG2 LYS A 294      -2.309  27.207  17.749  1.00 84.23           H  
ATOM   4708  HG3 LYS A 294      -1.593  26.475  16.301  1.00 84.23           H  
ATOM   4709  CD  LYS A 294      -0.838  28.431  16.759  1.00 84.23           C  
ATOM   4710  HD2 LYS A 294       0.094  28.287  16.212  1.00 84.23           H  
ATOM   4711  HD3 LYS A 294      -0.641  29.038  17.643  1.00 84.23           H  
ATOM   4712  CE  LYS A 294      -1.859  29.144  15.857  1.00 84.23           C  
ATOM   4713  HE2 LYS A 294      -2.072  28.504  15.000  1.00 84.23           H  
ATOM   4714  HE3 LYS A 294      -2.788  29.272  16.412  1.00 84.23           H  
ATOM   4715  NZ  LYS A 294      -1.373  30.467  15.380  1.00 84.23           N  
ATOM   4716  HZ1 LYS A 294      -1.190  31.093  16.151  1.00 84.23           H  
ATOM   4717  HZ2 LYS A 294      -0.529  30.369  14.835  1.00 84.23           H  
ATOM   4718  HZ3 LYS A 294      -2.063  30.905  14.787  1.00 84.23           H  
ATOM   4719  N   TYR A 295      -0.246  23.310  16.914  1.00 79.70           N  
ATOM   4720  H   TYR A 295       0.680  23.486  17.277  1.00 79.70           H  
ATOM   4721  CA  TYR A 295      -0.367  22.350  15.822  1.00 79.70           C  
ATOM   4722  HA  TYR A 295      -1.000  22.790  15.052  1.00 79.70           H  
ATOM   4723  C   TYR A 295      -1.084  21.076  16.308  1.00 79.70           C  
ATOM   4724  CB  TYR A 295       1.026  22.120  15.193  1.00 79.70           C  
ATOM   4725  HB2 TYR A 295       1.625  21.495  15.855  1.00 79.70           H  
ATOM   4726  HB3 TYR A 295       1.535  23.081  15.122  1.00 79.70           H  
ATOM   4727  O   TYR A 295      -2.180  20.798  15.839  1.00 79.70           O  
ATOM   4728  CG  TYR A 295       1.020  21.530  13.790  1.00 79.70           C  
ATOM   4729  CD1 TYR A 295       1.443  20.208  13.574  1.00 79.70           C  
ATOM   4730  HD1 TYR A 295       1.803  19.620  14.405  1.00 79.70           H  
ATOM   4731  CD2 TYR A 295       0.643  22.316  12.685  1.00 79.70           C  
ATOM   4732  HD2 TYR A 295       0.357  23.348  12.823  1.00 79.70           H  
ATOM   4733  CE1 TYR A 295       1.391  19.630  12.292  1.00 79.70           C  
ATOM   4734  HE1 TYR A 295       1.697  18.607  12.129  1.00 79.70           H  
ATOM   4735  CE2 TYR A 295       0.618  21.757  11.390  1.00 79.70           C  
ATOM   4736  HE2 TYR A 295       0.314  22.361  10.548  1.00 79.70           H  
ATOM   4737  OH  TYR A 295       0.896  19.846   9.959  1.00 79.70           O  
ATOM   4738  HH  TYR A 295       0.469  20.430   9.328  1.00 79.70           H  
ATOM   4739  CZ  TYR A 295       0.965  20.403  11.196  1.00 79.70           C  
ATOM   4740  N   PHE A 296      -0.530  20.343  17.291  1.00 73.64           N  
ATOM   4741  H   PHE A 296       0.340  20.672  17.687  1.00 73.64           H  
ATOM   4742  CA  PHE A 296      -1.018  19.031  17.775  1.00 73.64           C  
ATOM   4743  HA  PHE A 296      -1.582  18.563  16.969  1.00 73.64           H  
ATOM   4744  C   PHE A 296      -2.115  19.053  18.829  1.00 73.64           C  
ATOM   4745  CB  PHE A 296       0.157  18.110  18.210  1.00 73.64           C  
ATOM   4746  HB2 PHE A 296       0.701  18.600  19.018  1.00 73.64           H  
ATOM   4747  HB3 PHE A 296      -0.268  17.198  18.629  1.00 73.64           H  
ATOM   4748  O   PHE A 296      -2.616  17.999  19.216  1.00 73.64           O  
ATOM   4749  CG  PHE A 296       1.156  17.660  17.151  1.00 73.64           C  
ATOM   4750  CD1 PHE A 296       1.004  16.417  16.505  1.00 73.64           C  
ATOM   4751  HD1 PHE A 296       0.194  15.761  16.786  1.00 73.64           H  
ATOM   4752  CD2 PHE A 296       2.286  18.440  16.852  1.00 73.64           C  
ATOM   4753  HD2 PHE A 296       2.478  19.349  17.402  1.00 73.64           H  
ATOM   4754  CE1 PHE A 296       1.866  16.041  15.462  1.00 73.64           C  
ATOM   4755  HE1 PHE A 296       1.718  15.105  14.943  1.00 73.64           H  
ATOM   4756  CE2 PHE A 296       3.186  18.029  15.854  1.00 73.64           C  
ATOM   4757  HE2 PHE A 296       4.076  18.612  15.668  1.00 73.64           H  
ATOM   4758  CZ  PHE A 296       2.931  16.875  15.098  1.00 73.64           C  
ATOM   4759  HZ  PHE A 296       3.591  16.590  14.292  1.00 73.64           H  
ATOM   4760  N   LYS A 297      -2.492  20.235  19.321  1.00 75.63           N  
ATOM   4761  H   LYS A 297      -2.026  21.060  18.972  1.00 75.63           H  
ATOM   4762  CA  LYS A 297      -3.447  20.396  20.432  1.00 75.63           C  
ATOM   4763  HA  LYS A 297      -3.457  21.449  20.711  1.00 75.63           H  
ATOM   4764  C   LYS A 297      -3.015  19.667  21.714  1.00 75.63           C  
ATOM   4765  CB  LYS A 297      -4.879  20.032  19.984  1.00 75.63           C  
ATOM   4766  HB2 LYS A 297      -5.576  20.353  20.758  1.00 75.63           H  
ATOM   4767  HB3 LYS A 297      -4.965  18.949  19.905  1.00 75.63           H  
ATOM   4768  O   LYS A 297      -3.818  19.451  22.611  1.00 75.63           O  
ATOM   4769  CG  LYS A 297      -5.325  20.644  18.646  1.00 75.63           C  
ATOM   4770  HG2 LYS A 297      -6.370  20.380  18.483  1.00 75.63           H  
ATOM   4771  HG3 LYS A 297      -4.743  20.207  17.835  1.00 75.63           H  
ATOM   4772  CD  LYS A 297      -5.183  22.171  18.606  1.00 75.63           C  
ATOM   4773  HD2 LYS A 297      -4.132  22.438  18.713  1.00 75.63           H  
ATOM   4774  HD3 LYS A 297      -5.760  22.618  19.416  1.00 75.63           H  
ATOM   4775  CE  LYS A 297      -5.693  22.678  17.256  1.00 75.63           C  
ATOM   4776  HE2 LYS A 297      -6.777  22.567  17.221  1.00 75.63           H  
ATOM   4777  HE3 LYS A 297      -5.269  22.048  16.474  1.00 75.63           H  
ATOM   4778  NZ  LYS A 297      -5.294  24.084  17.024  1.00 75.63           N  
ATOM   4779  HZ1 LYS A 297      -4.286  24.131  17.002  1.00 75.63           H  
ATOM   4780  HZ2 LYS A 297      -5.660  24.687  17.747  1.00 75.63           H  
ATOM   4781  HZ3 LYS A 297      -5.639  24.388  16.124  1.00 75.63           H  
ATOM   4782  N   THR A 298      -1.734  19.322  21.827  1.00 77.07           N  
ATOM   4783  H   THR A 298      -1.127  19.525  21.046  1.00 77.07           H  
ATOM   4784  CA  THR A 298      -1.125  18.665  22.987  1.00 77.07           C  
ATOM   4785  HA  THR A 298      -1.658  18.973  23.887  1.00 77.07           H  
ATOM   4786  C   THR A 298       0.329  19.103  23.123  1.00 77.07           C  
ATOM   4787  CB  THR A 298      -1.251  17.139  22.882  1.00 77.07           C  
ATOM   4788  HB  THR A 298      -2.298  16.887  22.716  1.00 77.07           H  
ATOM   4789  O   THR A 298       0.947  19.519  22.146  1.00 77.07           O  
ATOM   4790  CG2 THR A 298      -0.416  16.500  21.775  1.00 77.07           C  
ATOM   4791 HG21 THR A 298      -0.553  15.419  21.792  1.00 77.07           H  
ATOM   4792 HG22 THR A 298       0.641  16.734  21.908  1.00 77.07           H  
ATOM   4793 HG23 THR A 298      -0.753  16.876  20.809  1.00 77.07           H  
ATOM   4794  OG1 THR A 298      -0.850  16.554  24.094  1.00 77.07           O  
ATOM   4795  HG1 THR A 298      -1.094  15.627  24.037  1.00 77.07           H  
ATOM   4796  N   THR A 299       0.890  19.055  24.327  1.00 83.97           N  
ATOM   4797  H   THR A 299       0.408  18.558  25.062  1.00 83.97           H  
ATOM   4798  CA  THR A 299       2.301  19.409  24.540  1.00 83.97           C  
ATOM   4799  HA  THR A 299       2.527  20.284  23.932  1.00 83.97           H  
ATOM   4800  C   THR A 299       3.219  18.262  24.099  1.00 83.97           C  
ATOM   4801  CB  THR A 299       2.579  19.774  26.005  1.00 83.97           C  
ATOM   4802  HB  THR A 299       3.626  20.057  26.110  1.00 83.97           H  
ATOM   4803  O   THR A 299       2.790  17.106  24.113  1.00 83.97           O  
ATOM   4804  CG2 THR A 299       1.712  20.938  26.485  1.00 83.97           C  
ATOM   4805 HG21 THR A 299       2.006  21.215  27.497  1.00 83.97           H  
ATOM   4806 HG22 THR A 299       0.659  20.658  26.480  1.00 83.97           H  
ATOM   4807 HG23 THR A 299       1.868  21.794  25.829  1.00 83.97           H  
ATOM   4808  OG1 THR A 299       2.327  18.666  26.831  1.00 83.97           O  
ATOM   4809  HG1 THR A 299       2.275  18.962  27.743  1.00 83.97           H  
ATOM   4810  N   PRO A 300       4.499  18.531  23.767  1.00 86.19           N  
ATOM   4811  CA  PRO A 300       5.469  17.477  23.461  1.00 86.19           C  
ATOM   4812  HA  PRO A 300       5.196  17.012  22.514  1.00 86.19           H  
ATOM   4813  C   PRO A 300       5.548  16.394  24.547  1.00 86.19           C  
ATOM   4814  CB  PRO A 300       6.809  18.202  23.300  1.00 86.19           C  
ATOM   4815  HB2 PRO A 300       7.462  17.696  22.589  1.00 86.19           H  
ATOM   4816  HB3 PRO A 300       7.306  18.299  24.265  1.00 86.19           H  
ATOM   4817  O   PRO A 300       5.548  15.206  24.238  1.00 86.19           O  
ATOM   4818  CG  PRO A 300       6.402  19.588  22.809  1.00 86.19           C  
ATOM   4819  HG2 PRO A 300       6.211  19.550  21.736  1.00 86.19           H  
ATOM   4820  HG3 PRO A 300       7.160  20.338  23.032  1.00 86.19           H  
ATOM   4821  CD  PRO A 300       5.100  19.845  23.566  1.00 86.19           C  
ATOM   4822  HD2 PRO A 300       4.458  20.502  22.980  1.00 86.19           H  
ATOM   4823  HD3 PRO A 300       5.326  20.295  24.533  1.00 86.19           H  
ATOM   4824  N   SER A 301       5.537  16.787  25.826  1.00 85.71           N  
ATOM   4825  H   SER A 301       5.607  17.772  26.036  1.00 85.71           H  
ATOM   4826  CA  SER A 301       5.605  15.853  26.958  1.00 85.71           C  
ATOM   4827  HA  SER A 301       6.495  15.234  26.850  1.00 85.71           H  
ATOM   4828  C   SER A 301       4.396  14.920  27.025  1.00 85.71           C  
ATOM   4829  CB  SER A 301       5.717  16.623  28.278  1.00 85.71           C  
ATOM   4830  HB2 SER A 301       4.785  17.150  28.480  1.00 85.71           H  
ATOM   4831  HB3 SER A 301       5.912  15.918  29.086  1.00 85.71           H  
ATOM   4832  O   SER A 301       4.547  13.721  27.248  1.00 85.71           O  
ATOM   4833  OG  SER A 301       6.772  17.563  28.204  1.00 85.71           O  
ATOM   4834  HG  SER A 301       7.007  17.846  29.090  1.00 85.71           H  
ATOM   4835  N   THR A 302       3.189  15.445  26.806  1.00 77.09           N  
ATOM   4836  H   THR A 302       3.093  16.436  26.631  1.00 77.09           H  
ATOM   4837  CA  THR A 302       1.976  14.621  26.765  1.00 77.09           C  
ATOM   4838  HA  THR A 302       1.973  13.950  27.624  1.00 77.09           H  
ATOM   4839  C   THR A 302       1.946  13.754  25.506  1.00 77.09           C  
ATOM   4840  CB  THR A 302       0.727  15.502  26.852  1.00 77.09           C  
ATOM   4841  HB  THR A 302       0.678  16.146  25.974  1.00 77.09           H  
ATOM   4842  O   THR A 302       1.537  12.598  25.569  1.00 77.09           O  
ATOM   4843  CG2 THR A 302      -0.551  14.681  26.982  1.00 77.09           C  
ATOM   4844 HG21 THR A 302      -1.418  15.341  26.983  1.00 77.09           H  
ATOM   4845 HG22 THR A 302      -0.631  13.995  26.138  1.00 77.09           H  
ATOM   4846 HG23 THR A 302      -0.533  14.101  27.904  1.00 77.09           H  
ATOM   4847  OG1 THR A 302       0.785  16.307  28.006  1.00 77.09           O  
ATOM   4848  HG1 THR A 302      -0.085  16.694  28.122  1.00 77.09           H  
ATOM   4849  N   PHE A 303       2.436  14.267  24.375  1.00 73.18           N  
ATOM   4850  H   PHE A 303       2.745  15.228  24.369  1.00 73.18           H  
ATOM   4851  CA  PHE A 303       2.546  13.503  23.135  1.00 73.18           C  
ATOM   4852  HA  PHE A 303       1.554  13.144  22.861  1.00 73.18           H  
ATOM   4853  C   PHE A 303       3.449  12.273  23.284  1.00 73.18           C  
ATOM   4854  CB  PHE A 303       3.053  14.418  22.019  1.00 73.18           C  
ATOM   4855  HB2 PHE A 303       4.066  14.752  22.244  1.00 73.18           H  
ATOM   4856  HB3 PHE A 303       2.418  15.303  21.980  1.00 73.18           H  
ATOM   4857  O   PHE A 303       3.075  11.206  22.807  1.00 73.18           O  
ATOM   4858  CG  PHE A 303       3.051  13.761  20.658  1.00 73.18           C  
ATOM   4859  CD1 PHE A 303       4.199  13.095  20.191  1.00 73.18           C  
ATOM   4860  HD1 PHE A 303       5.086  13.047  20.805  1.00 73.18           H  
ATOM   4861  CD2 PHE A 303       1.900  13.825  19.851  1.00 73.18           C  
ATOM   4862  HD2 PHE A 303       1.022  14.348  20.201  1.00 73.18           H  
ATOM   4863  CE1 PHE A 303       4.200  12.512  18.913  1.00 73.18           C  
ATOM   4864  HE1 PHE A 303       5.106  12.051  18.549  1.00 73.18           H  
ATOM   4865  CE2 PHE A 303       1.897  13.233  18.578  1.00 73.18           C  
ATOM   4866  HE2 PHE A 303       1.022  13.313  17.951  1.00 73.18           H  
ATOM   4867  CZ  PHE A 303       3.048  12.581  18.107  1.00 73.18           C  
ATOM   4868  HZ  PHE A 303       3.047  12.169  17.109  1.00 73.18           H  
ATOM   4869  N   ILE A 304       4.586  12.395  23.983  1.00 73.22           N  
ATOM   4870  H   ILE A 304       4.860  13.316  24.295  1.00 73.22           H  
ATOM   4871  CA  ILE A 304       5.469  11.257  24.298  1.00 73.22           C  
ATOM   4872  HA  ILE A 304       5.784  10.784  23.368  1.00 73.22           H  
ATOM   4873  C   ILE A 304       4.706  10.198  25.103  1.00 73.22           C  
ATOM   4874  CB  ILE A 304       6.736  11.723  25.055  1.00 73.22           C  
ATOM   4875  HB  ILE A 304       6.425  12.313  25.917  1.00 73.22           H  
ATOM   4876  O   ILE A 304       4.700   9.029  24.722  1.00 73.22           O  
ATOM   4877  CG1 ILE A 304       7.650  12.592  24.161  1.00 73.22           C  
ATOM   4878 HG12 ILE A 304       8.186  11.950  23.462  1.00 73.22           H  
ATOM   4879 HG13 ILE A 304       7.053  13.287  23.571  1.00 73.22           H  
ATOM   4880  CG2 ILE A 304       7.540  10.508  25.562  1.00 73.22           C  
ATOM   4881 HG21 ILE A 304       7.798   9.858  24.725  1.00 73.22           H  
ATOM   4882 HG22 ILE A 304       8.461  10.818  26.056  1.00 73.22           H  
ATOM   4883 HG23 ILE A 304       6.970   9.933  26.292  1.00 73.22           H  
ATOM   4884  CD1 ILE A 304       8.668  13.409  24.974  1.00 73.22           C  
ATOM   4885 HD11 ILE A 304       9.274  12.765  25.612  1.00 73.22           H  
ATOM   4886 HD12 ILE A 304       9.350  13.933  24.306  1.00 73.22           H  
ATOM   4887 HD13 ILE A 304       8.145  14.138  25.593  1.00 73.22           H  
ATOM   4888  N   LYS A 305       4.005  10.605  26.173  1.00 70.08           N  
ATOM   4889  H   LYS A 305       4.048  11.582  26.424  1.00 70.08           H  
ATOM   4890  CA  LYS A 305       3.205   9.683  27.002  1.00 70.08           C  
ATOM   4891  HA  LYS A 305       3.851   8.903  27.404  1.00 70.08           H  
ATOM   4892  C   LYS A 305       2.140   8.959  26.183  1.00 70.08           C  
ATOM   4893  CB  LYS A 305       2.531  10.430  28.161  1.00 70.08           C  
ATOM   4894  HB2 LYS A 305       1.845   9.743  28.656  1.00 70.08           H  
ATOM   4895  HB3 LYS A 305       1.948  11.265  27.770  1.00 70.08           H  
ATOM   4896  O   LYS A 305       1.957   7.764  26.345  1.00 70.08           O  
ATOM   4897  CG  LYS A 305       3.530  10.944  29.202  1.00 70.08           C  
ATOM   4898  HG2 LYS A 305       4.228  11.642  28.739  1.00 70.08           H  
ATOM   4899  HG3 LYS A 305       4.092  10.101  29.606  1.00 70.08           H  
ATOM   4900  CD  LYS A 305       2.782  11.648  30.341  1.00 70.08           C  
ATOM   4901  HD2 LYS A 305       2.206  12.480  29.935  1.00 70.08           H  
ATOM   4902  HD3 LYS A 305       2.101  10.935  30.806  1.00 70.08           H  
ATOM   4903  CE  LYS A 305       3.773  12.167  31.387  1.00 70.08           C  
ATOM   4904  HE2 LYS A 305       4.406  11.336  31.699  1.00 70.08           H  
ATOM   4905  HE3 LYS A 305       4.414  12.916  30.921  1.00 70.08           H  
ATOM   4906  NZ  LYS A 305       3.074  12.736  32.568  1.00 70.08           N  
ATOM   4907  HZ1 LYS A 305       3.740  13.053  33.258  1.00 70.08           H  
ATOM   4908  HZ2 LYS A 305       2.503  12.027  33.006  1.00 70.08           H  
ATOM   4909  HZ3 LYS A 305       2.477  13.508  32.307  1.00 70.08           H  
ATOM   4910  N   MET A 306       1.472   9.677  25.282  1.00 61.51           N  
ATOM   4911  H   MET A 306       1.660  10.668  25.231  1.00 61.51           H  
ATOM   4912  CA  MET A 306       0.480   9.094  24.382  1.00 61.51           C  
ATOM   4913  HA  MET A 306      -0.184   8.440  24.949  1.00 61.51           H  
ATOM   4914  C   MET A 306       1.094   8.254  23.263  1.00 61.51           C  
ATOM   4915  CB  MET A 306      -0.343  10.203  23.714  1.00 61.51           C  
ATOM   4916  HB2 MET A 306      -0.965   9.757  22.938  1.00 61.51           H  
ATOM   4917  HB3 MET A 306       0.334  10.909  23.232  1.00 61.51           H  
ATOM   4918  O   MET A 306       0.355   7.551  22.598  1.00 61.51           O  
ATOM   4919  CG  MET A 306      -1.279  10.972  24.641  1.00 61.51           C  
ATOM   4920  HG2 MET A 306      -0.703  11.482  25.413  1.00 61.51           H  
ATOM   4921  HG3 MET A 306      -1.965  10.273  25.119  1.00 61.51           H  
ATOM   4922  SD  MET A 306      -2.233  12.192  23.693  1.00 61.51           S  
ATOM   4923  CE  MET A 306      -3.200  12.977  25.006  1.00 61.51           C  
ATOM   4924  HE1 MET A 306      -4.089  13.434  24.569  1.00 61.51           H  
ATOM   4925  HE2 MET A 306      -2.620  13.755  25.502  1.00 61.51           H  
ATOM   4926  HE3 MET A 306      -3.513  12.229  25.734  1.00 61.51           H  
ATOM   4927  N   ALA A 307       2.369   8.404  22.914  1.00 53.04           N  
ATOM   4928  H   ALA A 307       2.955   9.033  23.445  1.00 53.04           H  
ATOM   4929  CA  ALA A 307       2.983   7.650  21.822  1.00 53.04           C  
ATOM   4930  HA  ALA A 307       2.235   7.405  21.068  1.00 53.04           H  
ATOM   4931  C   ALA A 307       3.576   6.319  22.284  1.00 53.04           C  
ATOM   4932  CB  ALA A 307       4.054   8.515  21.166  1.00 53.04           C  
ATOM   4933  HB1 ALA A 307       3.614   9.409  20.725  1.00 53.04           H  
ATOM   4934  HB2 ALA A 307       4.546   7.907  20.407  1.00 53.04           H  
ATOM   4935  HB3 ALA A 307       4.800   8.804  21.906  1.00 53.04           H  
ATOM   4936  O   ALA A 307       3.566   5.370  21.506  1.00 53.04           O  
ATOM   4937  N   ASN A 308       4.069   6.278  23.522  1.00 49.14           N  
ATOM   4938  H   ASN A 308       4.064   7.128  24.067  1.00 49.14           H
[truncated: 193,924 more chars]
