# Supplementary material for: HilE represses the activity of the Salmonella virulence regulator HilD via a mechanism distinct from that of intestinal long-chain fatty acids
Source: J Biol Chem. 2023 Oct 27;299(12):105387. doi: 10.1016/j.jbc.2023.105387 (PMC10696396; doi:10.1016/j.jbc.2023.105387)
Supplement: Dataset S3 [file mmc4.zip › S6 Dataset/ranked_18.pdb]

ATOM      1  N   MET A   1     -14.217  55.220   6.255  1.00 20.05           N  
ATOM      2  H   MET A   1     -14.651  56.123   6.122  1.00 20.05           H  
ATOM      3  H2  MET A   1     -14.521  54.831   7.136  1.00 20.05           H  
ATOM      4  H3  MET A   1     -13.214  55.337   6.292  1.00 20.05           H  
ATOM      5  CA  MET A   1     -14.564  54.304   5.144  1.00 20.05           C  
ATOM      6  HA  MET A   1     -15.641  54.142   5.103  1.00 20.05           H  
ATOM      7  C   MET A   1     -13.897  52.973   5.456  1.00 20.05           C  
ATOM      8  CB  MET A   1     -14.087  54.861   3.787  1.00 20.05           C  
ATOM      9  HB2 MET A   1     -14.164  54.072   3.039  1.00 20.05           H  
ATOM     10  HB3 MET A   1     -13.041  55.157   3.861  1.00 20.05           H  
ATOM     11  O   MET A   1     -12.755  52.766   5.073  1.00 20.05           O  
ATOM     12  CG  MET A   1     -14.906  56.057   3.287  1.00 20.05           C  
ATOM     13  HG2 MET A   1     -14.884  56.855   4.029  1.00 20.05           H  
ATOM     14  HG3 MET A   1     -15.939  55.740   3.144  1.00 20.05           H  
ATOM     15  SD  MET A   1     -14.280  56.715   1.720  1.00 20.05           S  
ATOM     16  CE  MET A   1     -15.590  57.894   1.292  1.00 20.05           C  
ATOM     17  HE1 MET A   1     -15.347  58.377   0.345  1.00 20.05           H  
ATOM     18  HE2 MET A   1     -15.672  58.654   2.069  1.00 20.05           H  
ATOM     19  HE3 MET A   1     -16.540  57.370   1.191  1.00 20.05           H  
ATOM     20  N   GLU A   2     -14.495  52.166   6.331  1.00 17.63           N  
ATOM     21  H   GLU A   2     -15.468  52.271   6.582  1.00 17.63           H  
ATOM     22  CA  GLU A   2     -13.737  51.153   7.082  1.00 17.63           C  
ATOM     23  HA  GLU A   2     -12.712  51.503   7.208  1.00 17.63           H  
ATOM     24  C   GLU A   2     -13.645  49.827   6.316  1.00 17.63           C  
ATOM     25  CB  GLU A   2     -14.304  51.014   8.502  1.00 17.63           C  
ATOM     26  HB2 GLU A   2     -13.799  50.188   9.002  1.00 17.63           H  
ATOM     27  HB3 GLU A   2     -15.372  50.802   8.447  1.00 17.63           H  
ATOM     28  O   GLU A   2     -14.646  49.159   6.067  1.00 17.63           O  
ATOM     29  CG  GLU A   2     -14.054  52.309   9.296  1.00 17.63           C  
ATOM     30  HG2 GLU A   2     -12.990  52.542   9.249  1.00 17.63           H  
ATOM     31  HG3 GLU A   2     -14.588  53.132   8.821  1.00 17.63           H  
ATOM     32  CD  GLU A   2     -14.491  52.217  10.762  1.00 17.63           C  
ATOM     33  OE1 GLU A   2     -13.881  52.950  11.568  1.00 17.63           O  
ATOM     34  OE2 GLU A   2     -15.443  51.458  11.037  1.00 17.63           O  
ATOM     35  N   ASN A   3     -12.425  49.479   5.891  1.00 17.23           N  
ATOM     36  H   ASN A   3     -11.654  50.091   6.116  1.00 17.23           H  
ATOM     37  CA  ASN A   3     -12.148  48.340   5.016  1.00 17.23           C  
ATOM     38  HA  ASN A   3     -12.889  48.329   4.216  1.00 17.23           H  
ATOM     39  C   ASN A   3     -12.293  47.013   5.771  1.00 17.23           C  
ATOM     40  CB  ASN A   3     -10.747  48.506   4.387  1.00 17.23           C  
ATOM     41  HB2 ASN A   3     -10.378  47.526   4.083  1.00 17.23           H  
ATOM     42  HB3 ASN A   3     -10.052  48.907   5.125  1.00 17.23           H  
ATOM     43  O   ASN A   3     -11.363  46.558   6.442  1.00 17.23           O  
ATOM     44  CG  ASN A   3     -10.742  49.369   3.138  1.00 17.23           C  
ATOM     45  ND2 ASN A   3      -9.626  49.971   2.803  1.00 17.23           N  
ATOM     46 HD21 ASN A   3      -8.795  49.885   3.371  1.00 17.23           H  
ATOM     47 HD22 ASN A   3      -9.667  50.527   1.961  1.00 17.23           H  
ATOM     48  OD1 ASN A   3     -11.719  49.485   2.421  1.00 17.23           O  
ATOM     49  N   VAL A   4     -13.461  46.383   5.632  1.00 17.31           N  
ATOM     50  H   VAL A   4     -14.198  46.883   5.156  1.00 17.31           H  
ATOM     51  CA  VAL A   4     -13.800  45.092   6.245  1.00 17.31           C  
ATOM     52  HA  VAL A   4     -13.611  45.166   7.316  1.00 17.31           H  
ATOM     53  C   VAL A   4     -12.890  44.008   5.665  1.00 17.31           C  
ATOM     54  CB  VAL A   4     -15.294  44.756   6.054  1.00 17.31           C  
ATOM     55  HB  VAL A   4     -15.496  44.562   5.000  1.00 17.31           H  
ATOM     56  O   VAL A   4     -13.105  43.493   4.569  1.00 17.31           O  
ATOM     57  CG1 VAL A   4     -15.678  43.516   6.871  1.00 17.31           C  
ATOM     58 HG11 VAL A   4     -15.109  42.652   6.529  1.00 17.31           H  
ATOM     59 HG12 VAL A   4     -15.484  43.686   7.930  1.00 17.31           H  
ATOM     60 HG13 VAL A   4     -16.737  43.299   6.732  1.00 17.31           H  
ATOM     61  CG2 VAL A   4     -16.199  45.913   6.506  1.00 17.31           C  
ATOM     62 HG21 VAL A   4     -15.973  46.189   7.535  1.00 17.31           H  
ATOM     63 HG22 VAL A   4     -16.060  46.784   5.865  1.00 17.31           H  
ATOM     64 HG23 VAL A   4     -17.245  45.614   6.438  1.00 17.31           H  
ATOM     65  N   THR A   5     -11.801  43.708   6.370  1.00 17.38           N  
ATOM     66  H   THR A   5     -11.630  44.206   7.231  1.00 17.38           H  
ATOM     67  CA  THR A   5     -10.754  42.815   5.871  1.00 17.38           C  
ATOM     68  HA  THR A   5     -10.619  43.016   4.808  1.00 17.38           H  
ATOM     69  C   THR A   5     -11.234  41.374   6.022  1.00 17.38           C  
ATOM     70  CB  THR A   5      -9.401  43.061   6.574  1.00 17.38           C  
ATOM     71  HB  THR A   5      -9.237  42.307   7.343  1.00 17.38           H  
ATOM     72  O   THR A   5     -11.228  40.821   7.120  1.00 17.38           O  
ATOM     73  CG2 THR A   5      -8.242  43.000   5.579  1.00 17.38           C  
ATOM     74 HG21 THR A   5      -8.358  43.773   4.819  1.00 17.38           H  
ATOM     75 HG22 THR A   5      -8.218  42.020   5.102  1.00 17.38           H  
ATOM     76 HG23 THR A   5      -7.303  43.158   6.109  1.00 17.38           H  
ATOM     77  OG1 THR A   5      -9.333  44.328   7.196  1.00 17.38           O  
ATOM     78  HG1 THR A   5      -9.818  44.973   6.677  1.00 17.38           H  
ATOM     79  N   PHE A   6     -11.710  40.767   4.932  1.00 17.85           N  
ATOM     80  H   PHE A   6     -11.829  41.319   4.094  1.00 17.85           H  
ATOM     81  CA  PHE A   6     -12.226  39.396   4.931  1.00 17.85           C  
ATOM     82  HA  PHE A   6     -12.956  39.297   5.735  1.00 17.85           H  
ATOM     83  C   PHE A   6     -11.092  38.401   5.209  1.00 17.85           C  
ATOM     84  CB  PHE A   6     -12.950  39.098   3.608  1.00 17.85           C  
ATOM     85  HB2 PHE A   6     -13.080  38.020   3.521  1.00 17.85           H  
ATOM     86  HB3 PHE A   6     -12.327  39.415   2.772  1.00 17.85           H  
ATOM     87  O   PHE A   6     -10.358  37.988   4.310  1.00 17.85           O  
ATOM     88  CG  PHE A   6     -14.320  39.741   3.497  1.00 17.85           C  
ATOM     89  CD1 PHE A   6     -15.454  39.066   3.989  1.00 17.85           C  
ATOM     90  HD1 PHE A   6     -15.352  38.090   4.440  1.00 17.85           H  
ATOM     91  CD2 PHE A   6     -14.467  41.013   2.911  1.00 17.85           C  
ATOM     92  HD2 PHE A   6     -13.605  41.548   2.540  1.00 17.85           H  
ATOM     93  CE1 PHE A   6     -16.727  39.658   3.894  1.00 17.85           C  
ATOM     94  HE1 PHE A   6     -17.596  39.139   4.269  1.00 17.85           H  
ATOM     95  CE2 PHE A   6     -15.739  41.604   2.818  1.00 17.85           C  
ATOM     96  HE2 PHE A   6     -15.845  42.584   2.377  1.00 17.85           H  
ATOM     97  CZ  PHE A   6     -16.869  40.927   3.307  1.00 17.85           C  
ATOM     98  HZ  PHE A   6     -17.845  41.384   3.235  1.00 17.85           H  
ATOM     99  N   VAL A   7     -10.920  38.026   6.478  1.00 17.82           N  
ATOM    100  H   VAL A   7     -11.452  38.511   7.186  1.00 17.82           H  
ATOM    101  CA  VAL A   7      -9.906  37.054   6.896  1.00 17.82           C  
ATOM    102  HA  VAL A   7      -8.973  37.301   6.390  1.00 17.82           H  
ATOM    103  C   VAL A   7     -10.349  35.664   6.432  1.00 17.82           C  
ATOM    104  CB  VAL A   7      -9.634  37.113   8.415  1.00 17.82           C  
ATOM    105  HB  VAL A   7     -10.491  36.719   8.961  1.00 17.82           H  
ATOM    106  O   VAL A   7     -11.152  34.998   7.085  1.00 17.82           O  
ATOM    107  CG1 VAL A   7      -8.394  36.277   8.760  1.00 17.82           C  
ATOM    108 HG11 VAL A   7      -7.522  36.654   8.225  1.00 17.82           H  
ATOM    109 HG12 VAL A   7      -8.561  35.234   8.490  1.00 17.82           H  
ATOM    110 HG13 VAL A   7      -8.206  36.323   9.833  1.00 17.82           H  
ATOM    111  CG2 VAL A   7      -9.377  38.544   8.906  1.00 17.82           C  
ATOM    112 HG21 VAL A   7      -9.074  38.532   9.953  1.00 17.82           H  
ATOM    113 HG22 VAL A   7      -8.597  39.016   8.310  1.00 17.82           H  
ATOM    114 HG23 VAL A   7     -10.290  39.135   8.835  1.00 17.82           H  
ATOM    115  N   SER A   8      -9.859  35.238   5.266  1.00 18.30           N  
ATOM    116  H   SER A   8      -9.325  35.896   4.716  1.00 18.30           H  
ATOM    117  CA  SER A   8     -10.129  33.907   4.719  1.00 18.30           C  
ATOM    118  HA  SER A   8     -11.208  33.759   4.679  1.00 18.30           H  
ATOM    119  C   SER A   8      -9.519  32.841   5.634  1.00 18.30           C  
ATOM    120  CB  SER A   8      -9.593  33.797   3.289  1.00 18.30           C  
ATOM    121  HB2 SER A   8      -8.509  33.917   3.290  1.00 18.30           H  
ATOM    122  HB3 SER A   8     -10.039  34.582   2.678  1.00 18.30           H  
ATOM    123  O   SER A   8      -8.300  32.671   5.696  1.00 18.30           O  
ATOM    124  OG  SER A   8      -9.931  32.536   2.746  1.00 18.30           O  
ATOM    125  HG  SER A   8      -9.692  32.529   1.817  1.00 18.30           H  
ATOM    126  N   ASN A   9     -10.364  32.141   6.394  1.00 20.43           N  
ATOM    127  H   ASN A   9     -11.340  32.398   6.357  1.00 20.43           H  
ATOM    128  CA  ASN A   9      -9.950  31.076   7.307  1.00 20.43           C  
ATOM    129  HA  ASN A   9      -9.050  31.399   7.831  1.00 20.43           H  
ATOM    130  C   ASN A   9      -9.567  29.817   6.511  1.00 20.43           C  
ATOM    131  CB  ASN A   9     -11.060  30.827   8.350  1.00 20.43           C  
ATOM    132  HB2 ASN A   9     -12.037  30.888   7.869  1.00 20.43           H  
ATOM    133  HB3 ASN A   9     -10.953  29.821   8.756  1.00 20.43           H  
ATOM    134  O   ASN A   9     -10.339  28.868   6.399  1.00 20.43           O  
ATOM    135  CG  ASN A   9     -11.002  31.773   9.537  1.00 20.43           C  
ATOM    136  ND2 ASN A   9     -12.123  32.054  10.157  1.00 20.43           N  
ATOM    137 HD21 ASN A   9     -12.054  32.758  10.878  1.00 20.43           H  
ATOM    138 HD22 ASN A   9     -13.009  31.767   9.768  1.00 20.43           H  
ATOM    139  OD1 ASN A   9      -9.952  32.213   9.972  1.00 20.43           O  
ATOM    140  N   SER A  10      -8.348  29.792   5.971  1.00 22.29           N  
ATOM    141  H   SER A  10      -7.802  30.638   6.039  1.00 22.29           H  
ATOM    142  CA  SER A  10      -7.805  28.728   5.114  1.00 22.29           C  
ATOM    143  HA  SER A  10      -8.562  28.483   4.368  1.00 22.29           H  
ATOM    144  C   SER A  10      -7.453  27.423   5.847  1.00 22.29           C  
ATOM    145  CB  SER A  10      -6.577  29.266   4.370  1.00 22.29           C  
ATOM    146  HB2 SER A  10      -6.828  30.213   3.892  1.00 22.29           H  
ATOM    147  HB3 SER A  10      -6.270  28.558   3.600  1.00 22.29           H  
ATOM    148  O   SER A  10      -6.546  26.704   5.430  1.00 22.29           O  
ATOM    149  OG  SER A  10      -5.514  29.465   5.286  1.00 22.29           O  
ATOM    150  HG  SER A  10      -4.844  28.802   5.101  1.00 22.29           H  
ATOM    151  N   HIS A  11      -8.111  27.085   6.959  1.00 23.44           N  
ATOM    152  H   HIS A  11      -8.911  27.650   7.208  1.00 23.44           H  
ATOM    153  CA  HIS A  11      -7.755  25.933   7.798  1.00 23.44           C  
ATOM    154  HA  HIS A  11      -6.668  25.923   7.876  1.00 23.44           H  
ATOM    155  C   HIS A  11      -8.111  24.564   7.159  1.00 23.44           C  
ATOM    156  CB  HIS A  11      -8.309  26.119   9.228  1.00 23.44           C  
ATOM    157  HB2 HIS A  11      -8.280  25.163   9.751  1.00 23.44           H  
ATOM    158  HB3 HIS A  11      -9.353  26.425   9.168  1.00 23.44           H  
ATOM    159  O   HIS A  11      -8.666  23.689   7.817  1.00 23.44           O  
ATOM    160  CG  HIS A  11      -7.544  27.087  10.103  1.00 23.44           C  
ATOM    161  CD2 HIS A  11      -8.082  27.974  11.000  1.00 23.44           C  
ATOM    162  HD2 HIS A  11      -9.135  28.148  11.164  1.00 23.44           H  
ATOM    163  ND1 HIS A  11      -6.175  27.163  10.240  1.00 23.44           N  
ATOM    164  HD1 HIS A  11      -5.495  26.771   9.604  1.00 23.44           H  
ATOM    165  CE1 HIS A  11      -5.899  28.079  11.182  1.00 23.44           C  
ATOM    166  HE1 HIS A  11      -4.906  28.418  11.441  1.00 23.44           H  
ATOM    167  NE2 HIS A  11      -7.029  28.573  11.705  1.00 23.44           N  
ATOM    168  N   GLN A  12      -7.734  24.315   5.901  1.00 26.38           N  
ATOM    169  H   GLN A  12      -7.270  25.061   5.402  1.00 26.38           H  
ATOM    170  CA  GLN A  12      -7.802  23.013   5.223  1.00 26.38           C  
ATOM    171  HA  GLN A  12      -8.763  22.551   5.447  1.00 26.38           H  
ATOM    172  C   GLN A  12      -6.711  22.035   5.718  1.00 26.38           C  
ATOM    173  CB  GLN A  12      -7.705  23.191   3.697  1.00 26.38           C  
ATOM    174  HB2 GLN A  12      -6.814  23.771   3.455  1.00 26.38           H  
ATOM    175  HB3 GLN A  12      -7.594  22.203   3.252  1.00 26.38           H  
ATOM    176  O   GLN A  12      -6.066  21.337   4.943  1.00 26.38           O  
ATOM    177  CG  GLN A  12      -8.926  23.822   3.016  1.00 26.38           C  
ATOM    178  HG2 GLN A  12      -8.995  24.878   3.276  1.00 26.38           H  
ATOM    179  HG3 GLN A  12      -9.830  23.315   3.355  1.00 26.38           H  
ATOM    180  CD  GLN A  12      -8.833  23.682   1.494  1.00 26.38           C  
ATOM    181  NE2 GLN A  12      -9.901  23.908   0.764  1.00 26.38           N  
ATOM    182 HE21 GLN A  12      -9.766  23.811  -0.232  1.00 26.38           H  
ATOM    183 HE22 GLN A  12     -10.777  24.200   1.172  1.00 26.38           H  
ATOM    184  OE1 GLN A  12      -7.805  23.353   0.929  1.00 26.38           O  
ATOM    185  N   ARG A  13      -6.418  21.986   7.022  1.00 26.44           N  
ATOM    186  H   ARG A  13      -7.002  22.520   7.649  1.00 26.44           H  
ATOM    187  CA  ARG A  13      -5.351  21.106   7.541  1.00 26.44           C  
ATOM    188  HA  ARG A  13      -4.501  21.194   6.864  1.00 26.44           H  
ATOM    189  C   ARG A  13      -5.650  19.597   7.532  1.00 26.44           C  
ATOM    190  CB  ARG A  13      -4.901  21.529   8.945  1.00 26.44           C  
ATOM    191  HB2 ARG A  13      -4.617  20.643   9.512  1.00 26.44           H  
ATOM    192  HB3 ARG A  13      -5.714  22.025   9.474  1.00 26.44           H  
ATOM    193  O   ARG A  13      -4.761  18.851   7.132  1.00 26.44           O  
ATOM    194  CG  ARG A  13      -3.682  22.446   8.871  1.00 26.44           C  
ATOM    195  HG2 ARG A  13      -2.904  21.985   8.262  1.00 26.44           H  
ATOM    196  HG3 ARG A  13      -3.973  23.398   8.426  1.00 26.44           H  
ATOM    197  CD  ARG A  13      -3.140  22.668  10.278  1.00 26.44           C  
ATOM    198  HD2 ARG A  13      -2.743  21.726  10.657  1.00 26.44           H  
ATOM    199  HD3 ARG A  13      -3.956  22.996  10.922  1.00 26.44           H  
ATOM    200  NE  ARG A  13      -2.089  23.691  10.263  1.00 26.44           N  
ATOM    201  HE  ARG A  13      -1.823  24.085   9.372  1.00 26.44           H  
ATOM    202  NH1 ARG A  13      -1.798  23.854  12.522  1.00 26.44           N  
ATOM    203 HH11 ARG A  13      -1.360  24.322  13.303  1.00 26.44           H  
ATOM    204 HH12 ARG A  13      -2.365  23.027  12.643  1.00 26.44           H  
ATOM    205  NH2 ARG A  13      -0.753  25.260  11.162  1.00 26.44           N  
ATOM    206 HH21 ARG A  13      -0.263  25.703  11.927  1.00 26.44           H  
ATOM    207 HH22 ARG A  13      -0.803  25.783  10.299  1.00 26.44           H  
ATOM    208  CZ  ARG A  13      -1.541  24.251  11.314  1.00 26.44           C  
ATOM    209  N   PRO A  14      -6.791  19.115   8.065  1.00 32.18           N  
ATOM    210  CA  PRO A  14      -6.828  17.833   8.791  1.00 32.18           C  
ATOM    211  HA  PRO A  14      -5.894  17.722   9.343  1.00 32.18           H  
ATOM    212  C   PRO A  14      -6.948  16.562   7.926  1.00 32.18           C  
ATOM    213  CB  PRO A  14      -7.955  17.994   9.823  1.00 32.18           C  
ATOM    214  HB2 PRO A  14      -7.551  18.460  10.722  1.00 32.18           H  
ATOM    215  HB3 PRO A  14      -8.446  17.058  10.088  1.00 32.18           H  
ATOM    216  O   PRO A  14      -7.507  15.567   8.367  1.00 32.18           O  
ATOM    217  CG  PRO A  14      -8.917  18.963   9.144  1.00 32.18           C  
ATOM    218  HG2 PRO A  14      -9.544  18.419   8.438  1.00 32.18           H  
ATOM    219  HG3 PRO A  14      -9.529  19.503   9.866  1.00 32.18           H  
ATOM    220  CD  PRO A  14      -7.981  19.894   8.384  1.00 32.18           C  
ATOM    221  HD2 PRO A  14      -7.718  20.732   9.030  1.00 32.18           H  
ATOM    222  HD3 PRO A  14      -8.470  20.254   7.479  1.00 32.18           H  
ATOM    223  N   ALA A  15      -6.439  16.565   6.697  1.00 33.71           N  
ATOM    224  H   ALA A  15      -5.900  17.369   6.409  1.00 33.71           H  
ATOM    225  CA  ALA A  15      -6.726  15.535   5.701  1.00 33.71           C  
ATOM    226  HA  ALA A  15      -7.790  15.564   5.466  1.00 33.71           H  
ATOM    227  C   ALA A  15      -6.403  14.084   6.109  1.00 33.71           C  
ATOM    228  CB  ALA A  15      -5.958  15.901   4.449  1.00 33.71           C  
ATOM    229  HB1 ALA A  15      -6.301  16.862   4.066  1.00 33.71           H  
ATOM    230  HB2 ALA A  15      -4.888  15.955   4.654  1.00 33.71           H  
ATOM    231  HB3 ALA A  15      -6.137  15.103   3.729  1.00 33.71           H  
ATOM    232  O   ALA A  15      -7.313  13.262   6.167  1.00 33.71           O  
ATOM    233  N   ALA A  16      -5.138  13.770   6.412  1.00 36.68           N  
ATOM    234  H   ALA A  16      -4.417  14.466   6.289  1.00 36.68           H  
ATOM    235  CA  ALA A  16      -4.726  12.411   6.797  1.00 36.68           C  
ATOM    236  HA  ALA A  16      -4.957  11.715   5.990  1.00 36.68           H  
ATOM    237  C   ALA A  16      -5.468  11.933   8.060  1.00 36.68           C  
ATOM    238  CB  ALA A  16      -3.207  12.418   7.018  1.00 36.68           C  
ATOM    239  HB1 ALA A  16      -2.879  11.405   7.251  1.00 36.68           H  
ATOM    240  HB2 ALA A  16      -2.941  13.080   7.842  1.00 36.68           H  
ATOM    241  HB3 ALA A  16      -2.700  12.737   6.107  1.00 36.68           H  
ATOM    242  O   ALA A  16      -5.945  10.800   8.151  1.00 36.68           O  
ATOM    243  N   ASP A  17      -5.652  12.862   9.002  1.00 37.34           N  
ATOM    244  H   ASP A  17      -5.263  13.780   8.841  1.00 37.34           H  
ATOM    245  CA  ASP A  17      -6.404  12.657  10.237  1.00 37.34           C  
ATOM    246  HA  ASP A  17      -5.960  11.818  10.773  1.00 37.34           H  
ATOM    247  C   ASP A  17      -7.863  12.293   9.957  1.00 37.34           C  
ATOM    248  CB  ASP A  17      -6.329  13.944  11.092  1.00 37.34           C  
ATOM    249  HB2 ASP A  17      -7.331  14.356  11.209  1.00 37.34           H  
ATOM    250  HB3 ASP A  17      -5.745  14.700  10.568  1.00 37.34           H  
ATOM    251  O   ASP A  17      -8.453  11.570  10.746  1.00 37.34           O  
ATOM    252  CG  ASP A  17      -5.714  13.771  12.486  1.00 37.34           C  
ATOM    253  OD1 ASP A  17      -5.115  12.713  12.768  1.00 37.34           O  
ATOM    254  OD2 ASP A  17      -5.845  14.742  13.268  1.00 37.34           O  
ATOM    255  N   ASN A  18      -8.449  12.749   8.843  1.00 40.07           N  
ATOM    256  H   ASN A  18      -7.901  13.326   8.221  1.00 40.07           H  
ATOM    257  CA  ASN A  18      -9.849  12.506   8.508  1.00 40.07           C  
ATOM    258  HA  ASN A  18     -10.456  12.717   9.388  1.00 40.07           H  
ATOM    259  C   ASN A  18     -10.124  11.061   8.081  1.00 40.07           C  
ATOM    260  CB  ASN A  18     -10.337  13.475   7.433  1.00 40.07           C  
ATOM    261  HB2 ASN A  18      -9.678  13.433   6.565  1.00 40.07           H  
ATOM    262  HB3 ASN A  18     -11.333  13.158   7.123  1.00 40.07           H  
ATOM    263  O   ASN A  18     -11.186  10.544   8.410  1.00 40.07           O  
ATOM    264  CG  ASN A  18     -10.486  14.906   7.895  1.00 40.07           C  
ATOM    265  ND2 ASN A  18     -10.471  15.827   6.959  1.00 40.07           N  
ATOM    266 HD21 ASN A  18     -10.670  16.775   7.245  1.00 40.07           H  
ATOM    267 HD22 ASN A  18     -10.332  15.553   5.997  1.00 40.07           H  
ATOM    268  OD1 ASN A  18     -10.706  15.219   9.059  1.00 40.07           O  
ATOM    269  N   LEU A  19      -9.202  10.396   7.374  1.00 40.58           N  
ATOM    270  H   LEU A  19      -8.334  10.859   7.146  1.00 40.58           H  
ATOM    271  CA  LEU A  19      -9.425   9.025   6.905  1.00 40.58           C  
ATOM    272  HA  LEU A  19     -10.474   8.951   6.619  1.00 40.58           H  
ATOM    273  C   LEU A  19      -9.168   7.998   8.026  1.00 40.58           C  
ATOM    274  CB  LEU A  19      -8.609   8.781   5.626  1.00 40.58           C  
ATOM    275  HB2 LEU A  19      -8.719   9.634   4.957  1.00 40.58           H  
ATOM    276  HB3 LEU A  19      -7.556   8.700   5.896  1.00 40.58           H  
ATOM    277  O   LEU A  19      -9.942   7.055   8.209  1.00 40.58           O  
ATOM    278  CG  LEU A  19      -9.044   7.515   4.869  1.00 40.58           C  
ATOM    279  HG  LEU A  19      -9.065   6.694   5.586  1.00 40.58           H  
ATOM    280  CD1 LEU A  19     -10.396   7.595   4.161  1.00 40.58           C  
ATOM    281 HD11 LEU A  19     -11.175   7.924   4.848  1.00 40.58           H  
ATOM    282 HD12 LEU A  19     -10.323   8.262   3.302  1.00 40.58           H  
ATOM    283 HD13 LEU A  19     -10.667   6.607   3.790  1.00 40.58           H  
ATOM    284  CD2 LEU A  19      -8.042   7.180   3.778  1.00 40.58           C  
ATOM    285 HD21 LEU A  19      -8.027   7.969   3.026  1.00 40.58           H  
ATOM    286 HD22 LEU A  19      -8.319   6.239   3.301  1.00 40.58           H  
ATOM    287 HD23 LEU A  19      -7.038   7.107   4.196  1.00 40.58           H  
ATOM    288  N   GLN A  20      -8.152   8.230   8.867  1.00 41.68           N  
ATOM    289  H   GLN A  20      -7.521   8.994   8.673  1.00 41.68           H  
ATOM    290  CA  GLN A  20      -8.044   7.515  10.145  1.00 41.68           C  
ATOM    291  HA  GLN A  20      -8.130   6.446   9.951  1.00 41.68           H  
ATOM    292  C   GLN A  20      -9.192   7.867  11.093  1.00 41.68           C  
ATOM    293  CB  GLN A  20      -6.701   7.774  10.835  1.00 41.68           C  
ATOM    294  HB2 GLN A  20      -6.809   7.511  11.887  1.00 41.68           H  
ATOM    295  HB3 GLN A  20      -6.435   8.829  10.771  1.00 41.68           H  
ATOM    296  O   GLN A  20      -9.709   6.964  11.750  1.00 41.68           O  
ATOM    297  CG  GLN A  20      -5.587   6.904  10.242  1.00 41.68           C  
ATOM    298  HG2 GLN A  20      -5.952   5.886  10.112  1.00 41.68           H  
ATOM    299  HG3 GLN A  20      -5.309   7.295   9.263  1.00 41.68           H  
ATOM    300  CD  GLN A  20      -4.343   6.840  11.124  1.00 41.68           C  
ATOM    301  NE2 GLN A  20      -3.369   6.040  10.754  1.00 41.68           N  
ATOM    302 HE21 GLN A  20      -3.393   5.631   9.831  1.00 41.68           H  
ATOM    303 HE22 GLN A  20      -2.518   6.132  11.290  1.00 41.68           H  
ATOM    304  OE1 GLN A  20      -4.209   7.460  12.164  1.00 41.68           O  
ATOM    305  N   LYS A  21      -9.655   9.127  11.115  1.00 42.08           N  
ATOM    306  H   LYS A  21      -9.125   9.853  10.654  1.00 42.08           H  
ATOM    307  CA  LYS A  21     -10.907   9.500  11.786  1.00 42.08           C  
ATOM    308  HA  LYS A  21     -10.823   9.236  12.840  1.00 42.08           H  
ATOM    309  C   LYS A  21     -12.085   8.746  11.234  1.00 42.08           C  
ATOM    310  CB  LYS A  21     -11.268  10.981  11.695  1.00 42.08           C  
ATOM    311  HB2 LYS A  21     -12.340  11.092  11.534  1.00 42.08           H  
ATOM    312  HB3 LYS A  21     -10.787  11.423  10.822  1.00 42.08           H  
ATOM    313  O   LYS A  21     -12.975   8.457  12.001  1.00 42.08           O  
ATOM    314  CG  LYS A  21     -10.935  11.758  12.963  1.00 42.08           C  
ATOM    315  HG2 LYS A  21     -11.574  11.408  13.773  1.00 42.08           H  
ATOM    316  HG3 LYS A  21      -9.889  11.612  13.233  1.00 42.08           H  
ATOM    317  CD  LYS A  21     -11.194  13.238  12.686  1.00 42.08           C  
ATOM    318  HD2 LYS A  21     -12.154  13.360  12.184  1.00 42.08           H  
ATOM    319  HD3 LYS A  21     -10.404  13.610  12.033  1.00 42.08           H  
ATOM    320  CE  LYS A  21     -11.209  14.015  13.996  1.00 42.08           C  
ATOM    321  HE2 LYS A  21     -12.063  13.689  14.590  1.00 42.08           H  
ATOM    322  HE3 LYS A  21     -10.298  13.781  14.546  1.00 42.08           H  
ATOM    323  NZ  LYS A  21     -11.279  15.464  13.715  1.00 42.08           N  
ATOM    324  HZ1 LYS A  21     -10.459  15.729  13.188  1.00 42.08           H  
ATOM    325  HZ2 LYS A  21     -12.092  15.667  13.151  1.00 42.08           H  
ATOM    326  HZ3 LYS A  21     -11.308  15.992  14.576  1.00 42.08           H  
ATOM    327  N   LEU A  22     -12.120   8.448   9.943  1.00 43.38           N  
ATOM    328  H   LEU A  22     -11.416   8.856   9.345  1.00 43.38           H  
ATOM    329  CA  LEU A  22     -13.196   7.687   9.327  1.00 43.38           C  
ATOM    330  HA  LEU A  22     -14.136   8.210   9.507  1.00 43.38           H  
ATOM    331  C   LEU A  22     -13.279   6.318   9.982  1.00 43.38           C  
ATOM    332  CB  LEU A  22     -12.920   7.553   7.819  1.00 43.38           C  
ATOM    333  HB2 LEU A  22     -12.120   8.242   7.547  1.00 43.38           H  
ATOM    334  HB3 LEU A  22     -12.554   6.554   7.586  1.00 43.38           H  
ATOM    335  O   LEU A  22     -14.310   5.948  10.526  1.00 43.38           O  
ATOM    336  CG  LEU A  22     -14.131   7.874   6.946  1.00 43.38           C  
ATOM    337  HG  LEU A  22     -15.001   7.978   7.595  1.00 43.38           H  
ATOM    338  CD1 LEU A  22     -13.863   9.156   6.150  1.00 43.38           C  
ATOM    339 HD11 LEU A  22     -13.691   9.986   6.836  1.00 43.38           H  
ATOM    340 HD12 LEU A  22     -14.705   9.380   5.495  1.00 43.38           H  
ATOM    341 HD13 LEU A  22     -12.980   9.031   5.524  1.00 43.38           H  
ATOM    342  CD2 LEU A  22     -14.438   6.755   5.966  1.00 43.38           C  
ATOM    343 HD21 LEU A  22     -14.669   5.851   6.530  1.00 43.38           H  
ATOM    344 HD22 LEU A  22     -15.303   7.022   5.360  1.00 43.38           H  
ATOM    345 HD23 LEU A  22     -13.584   6.573   5.313  1.00 43.38           H  
ATOM    346  N   LYS A  23     -12.146   5.614  10.020  1.00 46.24           N  
ATOM    347  H   LYS A  23     -11.337   6.008   9.561  1.00 46.24           H  
ATOM    348  CA  LYS A  23     -12.030   4.342  10.729  1.00 46.24           C  
ATOM    349  HA  LYS A  23     -12.760   3.641  10.325  1.00 46.24           H  
ATOM    350  C   LYS A  23     -12.363   4.468  12.204  1.00 46.24           C  
ATOM    351  CB  LYS A  23     -10.620   3.784  10.564  1.00 46.24           C  
ATOM    352  HB2 LYS A  23      -9.931   4.576  10.273  1.00 46.24           H  
ATOM    353  HB3 LYS A  23     -10.277   3.363  11.509  1.00 46.24           H  
ATOM    354  O   LYS A  23     -13.118   3.643  12.695  1.00 46.24           O  
ATOM    355  CG  LYS A  23     -10.631   2.674   9.522  1.00 46.24           C  
ATOM    356  HG2 LYS A  23     -11.213   1.831   9.894  1.00 46.24           H  
ATOM    357  HG3 LYS A  23     -11.077   3.033   8.594  1.00 46.24           H  
ATOM    358  CD  LYS A  23      -9.185   2.253   9.308  1.00 46.24           C  
ATOM    359  HD2 LYS A  23      -8.750   2.000  10.275  1.00 46.24           H  
ATOM    360  HD3 LYS A  23      -8.626   3.076   8.864  1.00 46.24           H  
ATOM    361  CE  LYS A  23      -9.124   1.041   8.400  1.00 46.24           C  
ATOM    362  HE2 LYS A  23      -9.827   0.291   8.763  1.00 46.24           H  
ATOM    363  HE3 LYS A  23      -9.426   1.316   7.390  1.00 46.24           H  
ATOM    364  NZ  LYS A  23      -7.753   0.500   8.437  1.00 46.24           N  
ATOM    365  HZ1 LYS A  23      -7.462   0.413   9.400  1.00 46.24           H  
ATOM    366  HZ2 LYS A  23      -7.780  -0.452   8.102  1.00 46.24           H  
ATOM    367  HZ3 LYS A  23      -7.096   1.068   7.921  1.00 46.24           H  
ATOM    368  N   SER A  24     -11.829   5.476  12.895  1.00 44.93           N  
ATOM    369  H   SER A  24     -11.210   6.122  12.426  1.00 44.93           H  
ATOM    370  CA  SER A  24     -12.064   5.636  14.330  1.00 44.93           C  
ATOM    371  HA  SER A  24     -11.863   4.671  14.793  1.00 44.93           H  
ATOM    372  C   SER A  24     -13.517   6.008  14.642  1.00 44.93           C  
ATOM    373  CB  SER A  24     -11.063   6.589  14.975  1.00 44.93           C  
ATOM    374  HB2 SER A  24     -10.055   6.302  14.675  1.00 44.93           H  
ATOM    375  HB3 SER A  24     -11.140   6.494  16.058  1.00 44.93           H  
ATOM    376  O   SER A  24     -14.091   5.464  15.584  1.00 44.93           O  
ATOM    377  OG  SER A  24     -11.293   7.928  14.621  1.00 44.93           O  
ATOM    378  HG  SER A  24     -10.560   8.446  14.963  1.00 44.93           H  
ATOM    379  N   LEU A  25     -14.139   6.854  13.816  1.00 40.52           N  
ATOM    380  H   LEU A  25     -13.579   7.272  13.087  1.00 40.52           H  
ATOM    381  CA  LEU A  25     -15.566   7.171  13.818  1.00 40.52           C  
ATOM    382  HA  LEU A  25     -15.840   7.579  14.791  1.00 40.52           H  
ATOM    383  C   LEU A  25     -16.374   5.900  13.625  1.00 40.52           C  
ATOM    384  CB  LEU A  25     -15.928   8.188  12.712  1.00 40.52           C  
ATOM    385  HB2 LEU A  25     -16.988   8.091  12.475  1.00 40.52           H  
ATOM    386  HB3 LEU A  25     -15.392   7.934  11.798  1.00 40.52           H  
ATOM    387  O   LEU A  25     -17.285   5.682  14.410  1.00 40.52           O  
ATOM    388  CG  LEU A  25     -15.661   9.654  13.097  1.00 40.52           C  
ATOM    389  HG  LEU A  25     -14.726   9.729  13.653  1.00 40.52           H  
ATOM    390  CD1 LEU A  25     -15.560  10.550  11.859  1.00 40.52           C  
ATOM    391 HD11 LEU A  25     -16.495  10.512  11.299  1.00 40.52           H  
ATOM    392 HD12 LEU A  25     -14.754  10.199  11.214  1.00 40.52           H  
ATOM    393 HD13 LEU A  25     -15.356  11.577  12.159  1.00 40.52           H  
ATOM    394  CD2 LEU A  25     -16.803  10.196  13.961  1.00 40.52           C  
ATOM    395 HD21 LEU A  25     -16.901   9.598  14.868  1.00 40.52           H  
ATOM    396 HD22 LEU A  25     -16.599  11.229  14.243  1.00 40.52           H  
ATOM    397 HD23 LEU A  25     -17.744  10.153  13.412  1.00 40.52           H  
ATOM    398  N   LEU A  26     -16.017   5.050  12.661  1.00 41.97           N  
ATOM    399  H   LEU A  26     -15.273   5.326  12.038  1.00 41.97           H  
ATOM    400  CA  LEU A  26     -16.701   3.782  12.383  1.00 41.97           C  
ATOM    401  HA  LEU A  26     -17.767   3.962  12.249  1.00 41.97           H  
ATOM    402  C   LEU A  26     -16.549   2.758  13.511  1.00 41.97           C  
ATOM    403  CB  LEU A  26     -16.210   3.221  11.057  1.00 41.97           C  
ATOM    404  HB2 LEU A  26     -16.557   2.194  10.944  1.00 41.97           H  
ATOM    405  HB3 LEU A  26     -15.120   3.212  11.065  1.00 41.97           H  
ATOM    406  O   LEU A  26     -17.517   2.119  13.912  1.00 41.97           O  
ATOM    407  CG  LEU A  26     -16.746   4.059   9.889  1.00 41.97           C  
ATOM    408  HG  LEU A  26     -16.698   5.126  10.109  1.00 41.97           H  
ATOM    409  CD1 LEU A  26     -15.839   3.764   8.723  1.00 41.97           C  
ATOM    410 HD11 LEU A  26     -16.143   4.384   7.880  1.00 41.97           H  
ATOM    411 HD12 LEU A  26     -14.805   4.002   8.973  1.00 41.97           H  
ATOM    412 HD13 LEU A  26     -15.918   2.699   8.506  1.00 41.97           H  
ATOM    413  CD2 LEU A  26     -18.181   3.702   9.497  1.00 41.97           C  
ATOM    414 HD21 LEU A  26     -18.512   4.333   8.671  1.00 41.97           H  
ATOM    415 HD22 LEU A  26     -18.252   2.655   9.203  1.00 41.97           H  
ATOM    416 HD23 LEU A  26     -18.856   3.871  10.336  1.00 41.97           H  
ATOM    417  N   THR A  27     -15.356   2.628  14.094  1.00 40.29           N  
ATOM    418  H   THR A  27     -14.559   3.114  13.708  1.00 40.29           H  
ATOM    419  CA  THR A  27     -15.167   1.772  15.273  1.00 40.29           C  
ATOM    420  HA  THR A  27     -15.597   0.794  15.057  1.00 40.29           H  
ATOM    421  C   THR A  27     -15.913   2.295  16.495  1.00 40.29           C  
ATOM    422  CB  THR A  27     -13.693   1.564  15.644  1.00 40.29           C  
ATOM    423  HB  THR A  27     -13.625   1.274  16.692  1.00 40.29           H  
ATOM    424  O   THR A  27     -16.466   1.491  17.236  1.00 40.29           O  
ATOM    425  CG2 THR A  27     -13.053   0.460  14.811  1.00 40.29           C  
ATOM    426 HG21 THR A  27     -12.010   0.344  15.105  1.00 40.29           H  
ATOM    427 HG22 THR A  27     -13.577  -0.480  14.981  1.00 40.29           H  
ATOM    428 HG23 THR A  27     -13.103   0.721  13.754  1.00 40.29           H  
ATOM    429  OG1 THR A  27     -12.931   2.724  15.444  1.00 40.29           O  
ATOM    430  HG1 THR A  27     -13.372   3.454  15.885  1.00 40.29           H  
ATOM    431  N   ASN A  28     -15.975   3.613  16.709  1.00 35.50           N  
ATOM    432  H   ASN A  28     -15.503   4.241  16.074  1.00 35.50           H  
ATOM    433  CA  ASN A  28     -16.741   4.188  17.819  1.00 35.50           C  
ATOM    434  HA  ASN A  28     -16.558   3.604  18.721  1.00 35.50           H  
ATOM    435  C   ASN A  28     -18.254   4.109  17.578  1.00 35.50           C  
ATOM    436  CB  ASN A  28     -16.293   5.640  18.066  1.00 35.50           C  
ATOM    437  HB2 ASN A  28     -16.138   6.152  17.117  1.00 35.50           H  
ATOM    438  HB3 ASN A  28     -17.081   6.165  18.606  1.00 35.50           H  
ATOM    439  O   ASN A  28     -19.016   3.895  18.518  1.00 35.50           O  
ATOM    440  CG  ASN A  28     -15.048   5.736  18.929  1.00 35.50           C  
ATOM    441  ND2 ASN A  28     -14.274   6.785  18.789  1.00 35.50           N  
ATOM    442 HD21 ASN A  28     -14.457   7.455  18.056  1.00 35.50           H  
ATOM    443 HD22 ASN A  28     -13.452   6.785  19.376  1.00 35.50           H  
ATOM    444  OD1 ASN A  28     -14.756   4.899  19.761  1.00 35.50           O  
ATOM    445  N   THR A  29     -18.704   4.234  16.328  1.00 34.77           N  
ATOM    446  H   THR A  29     -18.044   4.409  15.583  1.00 34.77           H  
ATOM    447  CA  THR A  29     -20.127   4.109  15.982  1.00 34.77           C  
ATOM    448  HA  THR A  29     -20.692   4.710  16.694  1.00 34.77           H  
ATOM    449  C   THR A  29     -20.647   2.684  16.176  1.00 34.77           C  
ATOM    450  CB  THR A  29     -20.475   4.645  14.581  1.00 34.77           C  
ATOM    451  HB  THR A  29     -21.348   4.117  14.197  1.00 34.77           H  
ATOM    452  O   THR A  29     -21.797   2.543  16.590  1.00 34.77           O  
ATOM    453  CG2 THR A  29     -20.746   6.148  14.576  1.00 34.77           C  
ATOM    454 HG21 THR A  29     -21.488   6.412  15.330  1.00 34.77           H  
ATOM    455 HG22 THR A  29     -21.122   6.442  13.596  1.00 34.77           H  
ATOM    456 HG23 THR A  29     -19.830   6.697  14.795  1.00 34.77           H  
ATOM    457  OG1 THR A  29     -19.446   4.481  13.668  1.00 34.77           O  
ATOM    458  HG1 THR A  29     -18.711   5.031  13.950  1.00 34.77           H  
ATOM    459  N   ARG A  30     -19.802   1.641  16.059  1.00 34.56           N  
ATOM    460  H   ARG A  30     -18.904   1.811  15.630  1.00 34.56           H  
ATOM    461  CA  ARG A  30     -20.178   0.255  16.423  1.00 34.56           C  
ATOM    462  HA  ARG A  30     -20.993  -0.066  15.774  1.00 34.56           H  
ATOM    463  C   ARG A  30     -20.727   0.102  17.846  1.00 34.56           C  
ATOM    464  CB  ARG A  30     -18.994  -0.718  16.272  1.00 34.56           C  
ATOM    465  HB2 ARG A  30     -19.153  -1.561  16.944  1.00 34.56           H  
ATOM    466  HB3 ARG A  30     -18.067  -0.231  16.576  1.00 34.56           H  
ATOM    467  O   ARG A  30     -21.526  -0.798  18.075  1.00 34.56           O  
ATOM    468  CG  ARG A  30     -18.839  -1.294  14.862  1.00 34.56           C  
ATOM    469  HG2 ARG A  30     -19.784  -1.738  14.549  1.00 34.56           H  
ATOM    470  HG3 ARG A  30     -18.570  -0.498  14.167  1.00 34.56           H  
ATOM    471  CD  ARG A  30     -17.749  -2.376  14.874  1.00 34.56           C  
ATOM    472  HD2 ARG A  30     -16.804  -1.913  15.158  1.00 34.56           H  
ATOM    473  HD3 ARG A  30     -18.016  -3.130  15.614  1.00 34.56           H  
ATOM    474  NE  ARG A  30     -17.613  -3.019  13.554  1.00 34.56           N  
ATOM    475  HE  ARG A  30     -18.253  -2.707  12.838  1.00 34.56           H  
ATOM    476  NH1 ARG A  30     -15.896  -4.448  14.075  1.00 34.56           N  
ATOM    477 HH11 ARG A  30     -15.253  -5.174  13.792  1.00 34.56           H  
ATOM    478 HH12 ARG A  30     -15.954  -4.131  15.032  1.00 34.56           H  
ATOM    479  NH2 ARG A  30     -16.690  -4.391  11.983  1.00 34.56           N  
ATOM    480 HH21 ARG A  30     -16.002  -5.072  11.694  1.00 34.56           H  
ATOM    481 HH22 ARG A  30     -17.244  -3.955  11.260  1.00 34.56           H  
ATOM    482  CZ  ARG A  30     -16.741  -3.951  13.211  1.00 34.56           C  
ATOM    483  N   GLN A  31     -20.294   0.915  18.816  1.00 33.71           N  
ATOM    484  H   GLN A  31     -19.647   1.655  18.584  1.00 33.71           H  
ATOM    485  CA  GLN A  31     -20.814   0.805  20.188  1.00 33.71           C  
ATOM    486  HA  GLN A  31     -20.860  -0.245  20.473  1.00 33.71           H  
ATOM    487  C   GLN A  31     -22.234   1.356  20.328  1.00 33.71           C  
ATOM    488  CB  GLN A  31     -19.918   1.547  21.188  1.00 33.71           C  
ATOM    489  HB2 GLN A  31     -20.497   1.725  22.094  1.00 33.71           H  
ATOM    490  HB3 GLN A  31     -19.626   2.515  20.781  1.00 33.71           H  
ATOM    491  O   GLN A  31     -23.058   0.762  21.020  1.00 33.71           O  
ATOM    492  CG  GLN A  31     -18.672   0.755  21.596  1.00 33.71           C  
ATOM    493  HG2 GLN A  31     -18.008   0.651  20.738  1.00 33.71           H  
ATOM    494  HG3 GLN A  31     -18.970  -0.239  21.929  1.00 33.71           H  
ATOM    495  CD  GLN A  31     -17.912   1.438  22.733  1.00 33.71           C  
ATOM    496  NE2 GLN A  31     -16.932   0.782  23.313  1.00 33.71           N  
ATOM    497 HE21 GLN A  31     -16.654  -0.133  22.989  1.00 33.71           H  
ATOM    498 HE22 GLN A  31     -16.436   1.289  24.032  1.00 33.71           H  
ATOM    499  OE1 GLN A  31     -18.178   2.559  23.134  1.00 33.71           O  
ATOM    500  N   GLN A  32     -22.507   2.521  19.737  1.00 30.48           N  
ATOM    501  H   GLN A  32     -21.810   2.942  19.140  1.00 30.48           H  
ATOM    502  CA  GLN A  32     -23.792   3.197  19.925  1.00 30.48           C  
ATOM    503  HA  GLN A  32     -24.106   3.101  20.965  1.00 30.48           H  
ATOM    504  C   GLN A  32     -24.903   2.585  19.078  1.00 30.48           C  
ATOM    505  CB  GLN A  32     -23.661   4.687  19.577  1.00 30.48           C  
ATOM    506  HB2 GLN A  32     -24.650   5.079  19.339  1.00 30.48           H  
ATOM    507  HB3 GLN A  32     -23.029   4.810  18.698  1.00 30.48           H  
ATOM    508  O   GLN A  32     -26.054   2.514  19.512  1.00 30.48           O  
ATOM    509  CG  GLN A  32     -23.112   5.511  20.745  1.00 30.48           C  
ATOM    510  HG2 GLN A  32     -22.090   5.203  20.965  1.00 30.48           H  
ATOM    511  HG3 GLN A  32     -23.726   5.329  21.627  1.00 30.48           H  
ATOM    512  CD  GLN A  32     -23.120   7.007  20.440  1.00 30.48           C  
ATOM    513  NE2 GLN A  32     -23.304   7.851  21.431  1.00 30.48           N  
ATOM    514 HE21 GLN A  32     -23.453   7.517  22.372  1.00 30.48           H  
ATOM    515 HE22 GLN A  32     -23.326   8.827  21.172  1.00 30.48           H  
ATOM    516  OE1 GLN A  32     -22.958   7.456  19.318  1.00 30.48           O  
ATOM    517  N   ILE A  33     -24.588   2.220  17.840  1.00 33.77           N  
ATOM    518  H   ILE A  33     -23.623   2.239  17.543  1.00 33.77           H  
ATOM    519  CA  ILE A  33     -25.605   2.073  16.809  1.00 33.77           C  
ATOM    520  HA  ILE A  33     -26.492   2.644  17.084  1.00 33.77           H  
ATOM    521  C   ILE A  33     -26.012   0.614  16.717  1.00 33.77           C  
ATOM    522  CB  ILE A  33     -25.085   2.673  15.503  1.00 33.77           C  
ATOM    523  HB  ILE A  33     -24.113   2.229  15.286  1.00 33.77           H  
ATOM    524  O   ILE A  33     -25.340  -0.209  16.111  1.00 33.77           O  
ATOM    525  CG1 ILE A  33     -24.935   4.200  15.722  1.00 33.77           C  
ATOM    526 HG12 ILE A  33     -24.778   4.449  16.771  1.00 33.77           H  
ATOM    527 HG13 ILE A  33     -25.864   4.707  15.461  1.00 33.77           H  
ATOM    528  CG2 ILE A  33     -26.032   2.351  14.336  1.00 33.77           C  
ATOM    529 HG21 ILE A  33     -27.000   2.836  14.459  1.00 33.77           H  
ATOM    530 HG22 ILE A  33     -26.184   1.277  14.231  1.00 33.77           H  
ATOM    531 HG23 ILE A  33     -25.541   2.644  13.408  1.00 33.77           H  
ATOM    532  CD1 ILE A  33     -23.759   4.799  14.974  1.00 33.77           C  
ATOM    533 HD11 ILE A  33     -23.530   4.225  14.076  1.00 33.77           H  
ATOM    534 HD12 ILE A  33     -22.911   4.748  15.656  1.00 33.77           H  
ATOM    535 HD13 ILE A  33     -23.955   5.844  14.736  1.00 33.77           H  
ATOM    536  N   LYS A  34     -27.143   0.297  17.344  1.00 34.90           N  
ATOM    537  H   LYS A  34     -27.554   1.002  17.939  1.00 34.90           H  
ATOM    538  CA  LYS A  34     -27.812  -0.997  17.175  1.00 34.90           C  
ATOM    539  HA  LYS A  34     -27.071  -1.763  16.946  1.00 34.90           H  
ATOM    540  C   LYS A  34     -28.815  -1.053  16.015  1.00 34.90           C  
ATOM    541  CB  LYS A  34     -28.547  -1.376  18.471  1.00 34.90           C  
ATOM    542  HB2 LYS A  34     -29.063  -0.502  18.869  1.00 34.90           H  
ATOM    543  HB3 LYS A  34     -29.306  -2.118  18.223  1.00 34.90           H  
ATOM    544  O   LYS A  34     -29.170  -2.157  15.633  1.00 34.90           O  
ATOM    545  CG  LYS A  34     -27.650  -1.989  19.551  1.00 34.90           C  
ATOM    546  HG2 LYS A  34     -27.091  -2.823  19.128  1.00 34.90           H  
ATOM    547  HG3 LYS A  34     -26.954  -1.240  19.927  1.00 34.90           H  
ATOM    548  CD  LYS A  34     -28.547  -2.500  20.688  1.00 34.90           C  
ATOM    549  HD2 LYS A  34     -29.071  -1.655  21.134  1.00 34.90           H  
ATOM    550  HD3 LYS A  34     -29.279  -3.194  20.276  1.00 34.90           H  
ATOM    551  CE  LYS A  34     -27.724  -3.221  21.756  1.00 34.90           C  
ATOM    552  HE2 LYS A  34     -27.002  -2.517  22.170  1.00 34.90           H  
ATOM    553  HE3 LYS A  34     -27.167  -4.025  21.276  1.00 34.90           H  
ATOM    554  NZ  LYS A  34     -28.599  -3.764  22.825  1.00 34.90           N  
ATOM    555  HZ1 LYS A  34     -28.047  -4.239  23.525  1.00 34.90           H  
ATOM    556  HZ2 LYS A  34     -29.116  -3.019  23.270  1.00 34.90           H  
ATOM    557  HZ3 LYS A  34     -29.256  -4.424  22.434  1.00 34.90           H  
ATOM    558  N   SER A  35     -29.409   0.071  15.591  1.00 37.02           N  
ATOM    559  H   SER A  35     -29.019   0.961  15.865  1.00 37.02           H  
ATOM    560  CA  SER A  35     -30.752   0.068  14.971  1.00 37.02           C  
ATOM    561  HA  SER A  35     -31.256  -0.830  15.331  1.00 37.02           H  
ATOM    562  C   SER A  35     -30.818  -0.082  13.436  1.00 37.02           C  
ATOM    563  CB  SER A  35     -31.610   1.228  15.498  1.00 37.02           C  
ATOM    564  HB2 SER A  35     -31.696   1.142  16.581  1.00 37.02           H  
ATOM    565  HB3 SER A  35     -32.609   1.160  15.067  1.00 37.02           H  
ATOM    566  O   SER A  35     -30.777  -1.194  12.926  1.00 37.02           O  
ATOM    567  OG  SER A  35     -31.042   2.486  15.174  1.00 37.02           O  
ATOM    568  HG  SER A  35     -31.656   3.177  15.435  1.00 37.02           H  
ATOM    569  N   GLN A  36     -31.087   1.010  12.711  1.00 36.98           N  
ATOM    570  H   GLN A  36     -31.025   1.895  13.194  1.00 36.98           H  
ATOM    571  CA  GLN A  36     -31.382   1.043  11.270  1.00 36.98           C  
ATOM    572  HA  GLN A  36     -31.988   0.176  11.008  1.00 36.98           H  
ATOM    573  C   GLN A  36     -30.110   0.971  10.420  1.00 36.98           C  
ATOM    574  CB  GLN A  36     -32.160   2.334  10.932  1.00 36.98           C  
ATOM    575  HB2 GLN A  36     -31.898   2.669   9.928  1.00 36.98           H  
ATOM    576  HB3 GLN A  36     -31.872   3.126  11.624  1.00 36.98           H  
ATOM    577  O   GLN A  36     -29.031   1.285  10.917  1.00 36.98           O  
ATOM    578  CG  GLN A  36     -33.682   2.137  10.966  1.00 36.98           C  
ATOM    579  HG2 GLN A  36     -33.958   1.387  10.224  1.00 36.98           H  
ATOM    580  HG3 GLN A  36     -33.977   1.772  11.949  1.00 36.98           H  
ATOM    581  CD  GLN A  36     -34.461   3.420  10.673  1.00 36.98           C  
ATOM    582  NE2 GLN A  36     -35.755   3.330  10.459  1.00 36.98           N  
ATOM    583 HE21 GLN A  36     -36.218   2.433  10.430  1.00 36.98           H  
ATOM    584 HE22 GLN A  36     -36.223   4.199  10.245  1.00 36.98           H  
ATOM    585  OE1 GLN A  36     -33.943   4.523  10.660  1.00 36.98           O  
ATOM    586  N   THR A  37     -30.265   0.645   9.127  1.00 49.65           N  
ATOM    587  H   THR A  37     -31.166   0.326   8.802  1.00 49.65           H  
ATOM    588  CA  THR A  37     -29.233   0.781   8.087  1.00 49.65           C  
ATOM    589  HA  THR A  37     -28.466   0.024   8.248  1.00 49.65           H  
ATOM    590  C   THR A  37     -28.602   2.167   8.168  1.00 49.65           C  
ATOM    591  CB  THR A  37     -29.825   0.595   6.672  1.00 49.65           C  
ATOM    592  HB  THR A  37     -30.281   1.521   6.322  1.00 49.65           H  
ATOM    593  O   THR A  37     -29.168   3.154   7.694  1.00 49.65           O  
ATOM    594  CG2 THR A  37     -28.755   0.157   5.676  1.00 49.65           C  
ATOM    595 HG21 THR A  37     -29.164   0.131   4.666  1.00 49.65           H  
ATOM    596 HG22 THR A  37     -28.384  -0.834   5.940  1.00 49.65           H  
ATOM    597 HG23 THR A  37     -27.922   0.859   5.691  1.00 49.65           H  
ATOM    598  OG1 THR A  37     -30.828  -0.394   6.664  1.00 49.65           O  
ATOM    599  HG1 THR A  37     -30.925  -0.667   5.749  1.00 49.65           H  
ATOM    600  N   GLN A  38     -27.452   2.277   8.826  1.00 55.82           N  
ATOM    601  H   GLN A  38     -27.073   1.477   9.313  1.00 55.82           H  
ATOM    602  CA  GLN A  38     -26.808   3.566   8.970  1.00 55.82           C  
ATOM    603  HA  GLN A  38     -27.577   4.338   8.983  1.00 55.82           H  
ATOM    604  C   GLN A  38     -25.964   3.856   7.748  1.00 55.82           C  
ATOM    605  CB  GLN A  38     -26.046   3.696  10.283  1.00 55.82           C  
ATOM    606  HB2 GLN A  38     -25.523   2.774  10.533  1.00 55.82           H  
ATOM    607  HB3 GLN A  38     -25.314   4.494  10.153  1.00 55.82           H  
ATOM    608  O   GLN A  38     -24.886   3.303   7.541  1.00 55.82           O  
ATOM    609  CG  GLN A  38     -27.034   4.087  11.393  1.00 55.82           C  
ATOM    610  HG2 GLN A  38     -27.820   4.732  11.002  1.00 55.82           H  
ATOM    611  HG3 GLN A  38     -27.504   3.187  11.791  1.00 55.82           H  
ATOM    612  CD  GLN A  38     -26.377   4.845  12.520  1.00 55.82           C  
ATOM    613  NE2 GLN A  38     -27.151   5.310  13.475  1.00 55.82           N  
ATOM    614 HE21 GLN A  38     -26.679   5.829  14.202  1.00 55.82           H  
ATOM    615 HE22 GLN A  38     -28.145   5.136  13.448  1.00 55.82           H  
ATOM    616  OE1 GLN A  38     -25.185   5.067  12.554  1.00 55.82           O  
ATOM    617  N   GLN A  39     -26.494   4.763   6.937  1.00 66.88           N  
ATOM    618  H   GLN A  39     -27.439   5.072   7.115  1.00 66.88           H  
ATOM    619  CA  GLN A  39     -25.737   5.435   5.908  1.00 66.88           C  
ATOM    620  HA  GLN A  39     -25.041   4.720   5.470  1.00 66.88           H  
ATOM    621  C   GLN A  39     -24.965   6.596   6.545  1.00 66.88           C  
ATOM    622  CB  GLN A  39     -26.697   5.883   4.808  1.00 66.88           C  
ATOM    623  HB2 GLN A  39     -27.313   5.036   4.506  1.00 66.88           H  
ATOM    624  HB3 GLN A  39     -27.349   6.664   5.198  1.00 66.88           H  
ATOM    625  O   GLN A  39     -25.548   7.565   7.033  1.00 66.88           O  
ATOM    626  CG  GLN A  39     -25.950   6.400   3.573  1.00 66.88           C  
ATOM    627  HG2 GLN A  39     -25.360   5.590   3.144  1.00 66.88           H  
ATOM    628  HG3 GLN A  39     -25.282   7.211   3.859  1.00 66.88           H  
ATOM    629  CD  GLN A  39     -26.916   6.926   2.515  1.00 66.88           C  
ATOM    630  NE2 GLN A  39     -26.450   7.295   1.349  1.00 66.88           N  
ATOM    631 HE21 GLN A  39     -25.497   7.084   1.092  1.00 66.88           H  
ATOM    632 HE22 GLN A  39     -27.158   7.550   0.675  1.00 66.88           H  
ATOM    633  OE1 GLN A  39     -28.107   7.064   2.710  1.00 66.88           O  
ATOM    634  N   VAL A  40     -23.639   6.523   6.517  1.00 66.68           N  
ATOM    635  H   VAL A  40     -23.230   5.688   6.123  1.00 66.68           H  
ATOM    636  CA  VAL A  40     -22.747   7.597   6.957  1.00 66.68           C  
ATOM    637  HA  VAL A  40     -23.327   8.354   7.485  1.00 66.68           H  
ATOM    638  C   VAL A  40     -22.131   8.241   5.727  1.00 66.68           C  
ATOM    639  CB  VAL A  40     -21.682   7.081   7.939  1.00 66.68           C  
ATOM    640  HB  VAL A  40     -21.094   6.295   7.463  1.00 66.68           H  
ATOM    641  O   VAL A  40     -21.478   7.578   4.928  1.00 66.68           O  
ATOM    642  CG1 VAL A  40     -20.734   8.211   8.368  1.00 66.68           C  
ATOM    643 HG11 VAL A  40     -20.166   8.572   7.510  1.00 66.68           H  
ATOM    644 HG12 VAL A  40     -21.301   9.030   8.809  1.00 66.68           H  
ATOM    645 HG13 VAL A  40     -20.027   7.829   9.104  1.00 66.68           H  
ATOM    646  CG2 VAL A  40     -22.341   6.511   9.201  1.00 66.68           C  
ATOM    647 HG21 VAL A  40     -21.579   6.177   9.906  1.00 66.68           H  
ATOM    648 HG22 VAL A  40     -22.970   7.263   9.678  1.00 66.68           H  
ATOM    649 HG23 VAL A  40     -22.955   5.648   8.946  1.00 66.68           H  
ATOM    650  N   THR A  41     -22.320   9.550   5.569  1.00 71.10           N  
ATOM    651  H   THR A  41     -22.843  10.051   6.273  1.00 71.10           H  
ATOM    652  CA  THR A  41     -21.722  10.311   4.464  1.00 71.10           C  
ATOM    653  HA  THR A  41     -21.184   9.629   3.806  1.00 71.10           H  
ATOM    654  C   THR A  41     -20.714  11.319   4.989  1.00 71.10           C  
ATOM    655  CB  THR A  41     -22.788  10.983   3.595  1.00 71.10           C  
ATOM    656  HB  THR A  41     -23.403  11.645   4.205  1.00 71.10           H  
ATOM    657  O   THR A  41     -21.025  12.140   5.849  1.00 71.10           O  
ATOM    658  CG2 THR A  41     -22.178  11.781   2.441  1.00 71.10           C  
ATOM    659 HG21 THR A  41     -21.674  12.668   2.825  1.00 71.10           H  
ATOM    660 HG22 THR A  41     -22.967  12.090   1.755  1.00 71.10           H  
ATOM    661 HG23 THR A  41     -21.459  11.166   1.900  1.00 71.10           H  
ATOM    662  OG1 THR A  41     -23.604   9.995   3.011  1.00 71.10           O  
ATOM    663  HG1 THR A  41     -24.119   9.584   3.709  1.00 71.10           H  
ATOM    664  N   ILE A  42     -19.507  11.283   4.435  1.00 67.51           N  
ATOM    665  H   ILE A  42     -19.335  10.573   3.737  1.00 67.51           H  
ATOM    666  CA  ILE A  42     -18.392  12.159   4.774  1.00 67.51           C  
ATOM    667  HA  ILE A  42     -18.708  12.865   5.541  1.00 67.51           H  
ATOM    668  C   ILE A  42     -18.035  12.948   3.528  1.00 67.51           C  
ATOM    669  CB  ILE A  42     -17.221  11.346   5.353  1.00 67.51           C  
ATOM    670  HB  ILE A  42     -16.951  10.554   4.654  1.00 67.51           H  
ATOM    671  O   ILE A  42     -17.594  12.396   2.522  1.00 67.51           O  
ATOM    672  CG1 ILE A  42     -17.725  10.724   6.675  1.00 67.51           C  
ATOM    673 HG12 ILE A  42     -18.687  10.233   6.527  1.00 67.51           H  
ATOM    674 HG13 ILE A  42     -17.870  11.510   7.416  1.00 67.51           H  
ATOM    675  CG2 ILE A  42     -16.000  12.258   5.589  1.00 67.51           C  
ATOM    676 HG21 ILE A  42     -15.192  11.697   6.058  1.00 67.51           H  
ATOM    677 HG22 ILE A  42     -16.271  13.093   6.234  1.00 67.51           H  
ATOM    678 HG23 ILE A  42     -15.628  12.642   4.639  1.00 67.51           H  
ATOM    679  CD1 ILE A  42     -16.829   9.657   7.261  1.00 67.51           C  
ATOM    680 HD11 ILE A  42     -16.685   8.880   6.510  1.00 67.51           H  
ATOM    681 HD12 ILE A  42     -15.894  10.107   7.594  1.00 67.51           H  
ATOM    682 HD13 ILE A  42     -17.321   9.214   8.127  1.00 67.51           H  
ATOM    683  N   LYS A  43     -18.277  14.255   3.597  1.00 65.71           N  
ATOM    684  H   LYS A  43     -18.591  14.634   4.479  1.00 65.71           H  
ATOM    685  CA  LYS A  43     -18.079  15.174   2.479  1.00 65.71           C  
ATOM    686  HA  LYS A  43     -18.077  14.596   1.555  1.00 65.71           H  
ATOM    687  C   LYS A  43     -16.720  15.859   2.563  1.00 65.71           C  
ATOM    688  CB  LYS A  43     -19.229  16.189   2.397  1.00 65.71           C  
ATOM    689  HB2 LYS A  43     -19.262  16.778   3.314  1.00 65.71           H  
ATOM    690  HB3 LYS A  43     -19.031  16.863   1.564  1.00 65.71           H  
ATOM    691  O   LYS A  43     -16.220  16.116   3.657  1.00 65.71           O  
ATOM    692  CG  LYS A  43     -20.591  15.512   2.169  1.00 65.71           C  
ATOM    693  HG2 LYS A  43     -20.852  14.917   3.044  1.00 65.71           H  
ATOM    694  HG3 LYS A  43     -20.520  14.855   1.302  1.00 65.71           H  
ATOM    695  CD  LYS A  43     -21.694  16.550   1.922  1.00 65.71           C  
ATOM    696  HD2 LYS A  43     -21.432  17.137   1.042  1.00 65.71           H  
ATOM    697  HD3 LYS A  43     -21.770  17.210   2.785  1.00 65.71           H  
ATOM    698  CE  LYS A  43     -23.035  15.842   1.685  1.00 65.71           C  
ATOM    699  HE2 LYS A  43     -23.289  15.265   2.574  1.00 65.71           H  
ATOM    700  HE3 LYS A  43     -22.910  15.137   0.862  1.00 65.71           H  
ATOM    701  NZ  LYS A  43     -24.125  16.799   1.365  1.00 65.71           N  
ATOM    702  HZ1 LYS A  43     -24.269  17.455   2.120  1.00 65.71           H  
ATOM    703  HZ2 LYS A  43     -24.990  16.302   1.208  1.00 65.71           H  
ATOM    704  HZ3 LYS A  43     -23.910  17.312   0.521  1.00 65.71           H  
ATOM    705  N   ASN A  44     -16.181  16.224   1.405  1.00 67.00           N  
ATOM    706  H   ASN A  44     -16.674  15.965   0.562  1.00 67.00           H  
ATOM    707  CA  ASN A  44     -14.960  17.009   1.245  1.00 67.00           C  
ATOM    708  HA  ASN A  44     -14.741  16.974   0.178  1.00 67.00           H  
ATOM    709  C   ASN A  44     -13.721  16.409   1.936  1.00 67.00           C  
ATOM    710  CB  ASN A  44     -15.228  18.482   1.601  1.00 67.00           C  
ATOM    711  HB2 ASN A  44     -15.566  18.550   2.635  1.00 67.00           H  
ATOM    712  HB3 ASN A  44     -14.302  19.049   1.508  1.00 67.00           H  
ATOM    713  O   ASN A  44     -12.922  17.115   2.555  1.00 67.00           O  
ATOM    714  CG  ASN A  44     -16.239  19.134   0.681  1.00 67.00           C  
ATOM    715  ND2 ASN A  44     -16.991  20.092   1.168  1.00 67.00           N  
ATOM    716 HD21 ASN A  44     -17.609  20.534   0.503  1.00 67.00           H  
ATOM    717 HD22 ASN A  44     -16.882  20.399   2.124  1.00 67.00           H  
ATOM    718  OD1 ASN A  44     -16.361  18.817  -0.486  1.00 67.00           O  
ATOM    719  N   LEU A  45     -13.548  15.095   1.829  1.00 67.38           N  
ATOM    720  H   LEU A  45     -14.188  14.573   1.248  1.00 67.38           H  
ATOM    721  CA  LEU A  45     -12.379  14.390   2.330  1.00 67.38           C  
ATOM    722  HA  LEU A  45     -12.128  14.798   3.309  1.00 67.38           H  
ATOM    723  C   LEU A  45     -11.191  14.589   1.383  1.00 67.38           C  
ATOM    724  CB  LEU A  45     -12.751  12.909   2.483  1.00 67.38           C  
ATOM    725  HB2 LEU A  45     -13.010  12.510   1.502  1.00 67.38           H  
ATOM    726  HB3 LEU A  45     -13.635  12.832   3.116  1.00 67.38           H  
ATOM    727  O   LEU A  45     -11.199  14.096   0.261  1.00 67.38           O  
ATOM    728  CG  LEU A  45     -11.633  12.041   3.070  1.00 67.38           C  
ATOM    729  HG  LEU A  45     -10.727  12.120   2.471  1.00 67.38           H  
ATOM    730  CD1 LEU A  45     -11.321  12.437   4.509  1.00 67.38           C  
ATOM    731 HD11 LEU A  45     -10.570  11.759   4.915  1.00 67.38           H  
ATOM    732 HD12 LEU A  45     -10.913  13.447   4.531  1.00 67.38           H  
ATOM    733 HD13 LEU A  45     -12.229  12.378   5.110  1.00 67.38           H  
ATOM    734  CD2 LEU A  45     -12.100  10.593   3.073  1.00 67.38           C  
ATOM    735 HD21 LEU A  45     -12.103  10.205   2.054  1.00 67.38           H  
ATOM    736 HD22 LEU A  45     -11.418  10.009   3.690  1.00 67.38           H  
ATOM    737 HD23 LEU A  45     -13.104  10.517   3.490  1.00 67.38           H  
ATOM    738  N   TYR A  46     -10.153  15.291   1.832  1.00 67.45           N  
ATOM    739  H   TYR A  46     -10.209  15.720   2.744  1.00 67.45           H  
ATOM    740  CA  TYR A  46      -8.916  15.420   1.061  1.00 67.45           C  
ATOM    741  HA  TYR A  46      -9.173  15.530   0.008  1.00 67.45           H  
ATOM    742  C   TYR A  46      -8.042  14.169   1.210  1.00 67.45           C  
ATOM    743  CB  TYR A  46      -8.167  16.687   1.474  1.00 67.45           C  
ATOM    744  HB2 TYR A  46      -7.904  16.615   2.530  1.00 67.45           H  
ATOM    745  HB3 TYR A  46      -8.841  17.537   1.367  1.00 67.45           H  
ATOM    746  O   TYR A  46      -7.708  13.768   2.324  1.00 67.45           O  
ATOM    747  CG  TYR A  46      -6.918  16.964   0.655  1.00 67.45           C  
ATOM    748  CD1 TYR A  46      -5.641  16.577   1.110  1.00 67.45           C  
ATOM    749  HD1 TYR A  46      -5.536  15.985   2.007  1.00 67.45           H  
ATOM    750  CD2 TYR A  46      -7.030  17.615  -0.586  1.00 67.45           C  
ATOM    751  HD2 TYR A  46      -8.000  17.903  -0.965  1.00 67.45           H  
ATOM    752  CE1 TYR A  46      -4.483  16.893   0.383  1.00 67.45           C  
ATOM    753  HE1 TYR A  46      -3.507  16.599   0.740  1.00 67.45           H  
ATOM    754  CE2 TYR A  46      -5.878  17.913  -1.334  1.00 67.45           C  
ATOM    755  HE2 TYR A  46      -5.954  18.425  -2.283  1.00 67.45           H  
ATOM    756  OH  TYR A  46      -3.504  17.878  -1.568  1.00 67.45           O  
ATOM    757  HH  TYR A  46      -2.694  17.448  -1.283  1.00 67.45           H  
ATOM    758  CZ  TYR A  46      -4.605  17.567  -0.844  1.00 67.45           C  
ATOM    759  N   VAL A  47      -7.635  13.586   0.087  1.00 78.99           N  
ATOM    760  H   VAL A  47      -7.961  13.977  -0.785  1.00 78.99           H  
ATOM    761  CA  VAL A  47      -6.731  12.434   0.009  1.00 78.99           C  
ATOM    762  HA  VAL A  47      -6.813  11.846   0.922  1.00 78.99           H  
ATOM    763  C   VAL A  47      -5.297  12.951  -0.115  1.00 78.99           C  
ATOM    764  CB  VAL A  47      -7.128  11.524  -1.174  1.00 78.99           C  
ATOM    765  HB  VAL A  47      -7.016  12.077  -2.106  1.00 78.99           H  
ATOM    766  O   VAL A  47      -4.881  13.407  -1.177  1.00 78.99           O  
ATOM    767  CG1 VAL A  47      -6.236  10.283  -1.231  1.00 78.99           C  
ATOM    768 HG11 VAL A  47      -5.208  10.585  -1.430  1.00 78.99           H  
ATOM    769 HG12 VAL A  47      -6.552   9.636  -2.049  1.00 78.99           H  
ATOM    770 HG13 VAL A  47      -6.283   9.729  -0.294  1.00 78.99           H  
ATOM    771  CG2 VAL A  47      -8.584  11.049  -1.069  1.00 78.99           C  
ATOM    772 HG21 VAL A  47      -8.819  10.395  -1.909  1.00 78.99           H  
ATOM    773 HG22 VAL A  47      -9.263  11.902  -1.109  1.00 78.99           H  
ATOM    774 HG23 VAL A  47      -8.739  10.508  -0.136  1.00 78.99           H  
ATOM    775  N   SER A  48      -4.528  12.927   0.978  1.00 66.82           N  
ATOM    776  H   SER A  48      -4.914  12.567   1.839  1.00 66.82           H  
ATOM    777  CA  SER A  48      -3.176  13.517   1.017  1.00 66.82           C  
ATOM    778  HA  SER A  48      -3.178  14.422   0.409  1.00 66.82           H  
ATOM    779  C   SER A  48      -2.068  12.639   0.447  1.00 66.82           C  
ATOM    780  CB  SER A  48      -2.802  13.910   2.447  1.00 66.82           C  
ATOM    781  HB2 SER A  48      -3.414  14.762   2.742  1.00 66.82           H  
ATOM    782  HB3 SER A  48      -1.756  14.212   2.483  1.00 66.82           H  
ATOM    783  O   SER A  48      -1.012  13.151   0.097  1.00 66.82           O  
ATOM    784  OG  SER A  48      -3.029  12.863   3.372  1.00 66.82           O  
ATOM    785  HG  SER A  48      -2.503  12.087   3.163  1.00 66.82           H  
ATOM    786  N   SER A  49      -2.285  11.333   0.384  1.00 77.12           N  
ATOM    787  H   SER A  49      -3.184  10.971   0.666  1.00 77.12           H  
ATOM    788  CA  SER A  49      -1.310  10.336  -0.049  1.00 77.12           C  
ATOM    789  HA  SER A  49      -0.524  10.814  -0.633  1.00 77.12           H  
ATOM    790  C   SER A  49      -2.017   9.317  -0.934  1.00 77.12           C  
ATOM    791  CB  SER A  49      -0.670   9.668   1.177  1.00 77.12           C  
ATOM    792  HB2 SER A  49       0.039   8.904   0.858  1.00 77.12           H  
ATOM    793  HB3 SER A  49      -0.145  10.421   1.765  1.00 77.12           H  
ATOM    794  O   SER A  49      -3.241   9.176  -0.891  1.00 77.12           O  
ATOM    795  OG  SER A  49      -1.686   9.078   1.963  1.00 77.12           O  
ATOM    796  HG  SER A  49      -1.471   9.056   2.898  1.00 77.12           H  
ATOM    797  N   PHE A  50      -1.264   8.609  -1.769  1.00 89.37           N  
ATOM    798  H   PHE A  50      -0.258   8.697  -1.738  1.00 89.37           H  
ATOM    799  CA  PHE A  50      -1.851   7.549  -2.576  1.00 89.37           C  
ATOM    800  HA  PHE A  50      -2.672   7.948  -3.172  1.00 89.37           H  
ATOM    801  C   PHE A  50      -2.378   6.464  -1.647  1.00 89.37           C  
ATOM    802  CB  PHE A  50      -0.788   7.008  -3.501  1.00 89.37           C  
ATOM    803  HB2 PHE A  50      -0.399   7.844  -4.083  1.00 89.37           H  
ATOM    804  HB3 PHE A  50       0.017   6.616  -2.880  1.00 89.37           H  
ATOM    805  O   PHE A  50      -1.630   5.920  -0.834  1.00 89.37           O  
ATOM    806  CG  PHE A  50      -1.242   5.922  -4.452  1.00 89.37           C  
ATOM    807  CD1 PHE A  50      -1.211   4.578  -4.045  1.00 89.37           C  
ATOM    808  HD1 PHE A  50      -0.926   4.332  -3.033  1.00 89.37           H  
ATOM    809  CD2 PHE A  50      -1.628   6.244  -5.765  1.00 89.37           C  
ATOM    810  HD2 PHE A  50      -1.675   7.275  -6.083  1.00 89.37           H  
ATOM    811  CE1 PHE A  50      -1.519   3.555  -4.955  1.00 89.37           C  
ATOM    812  HE1 PHE A  50      -1.457   2.522  -4.645  1.00 89.37           H  
ATOM    813  CE2 PHE A  50      -1.950   5.219  -6.670  1.00 89.37           C  
ATOM    814  HE2 PHE A  50      -2.260   5.453  -7.678  1.00 89.37           H  
ATOM    815  CZ  PHE A  50      -1.869   3.876  -6.275  1.00 89.37           C  
ATOM    816  HZ  PHE A  50      -2.087   3.092  -6.985  1.00 89.37           H  
ATOM    817  N   THR A  51      -3.671   6.185  -1.733  1.00 88.97           N  
ATOM    818  H   THR A  51      -4.214   6.614  -2.469  1.00 88.97           H  
ATOM    819  CA  THR A  51      -4.371   5.424  -0.702  1.00 88.97           C  
ATOM    820  HA  THR A  51      -3.659   5.065   0.042  1.00 88.97           H  
ATOM    821  C   THR A  51      -5.053   4.213  -1.303  1.00 88.97           C  
ATOM    822  CB  THR A  51      -5.371   6.314   0.040  1.00 88.97           C  
ATOM    823  HB  THR A  51      -6.109   6.712  -0.657  1.00 88.97           H  
ATOM    824  O   THR A  51      -5.757   4.316  -2.306  1.00 88.97           O  
ATOM    825  CG2 THR A  51      -6.091   5.562   1.154  1.00 88.97           C  
ATOM    826 HG21 THR A  51      -6.732   4.782   0.743  1.00 88.97           H  
ATOM    827 HG22 THR A  51      -5.365   5.129   1.842  1.00 88.97           H  
ATOM    828 HG23 THR A  51      -6.717   6.276   1.687  1.00 88.97           H  
ATOM    829  OG1 THR A  51      -4.707   7.383   0.672  1.00 88.97           O  
ATOM    830  HG1 THR A  51      -4.250   7.918   0.019  1.00 88.97           H  
ATOM    831  N   LEU A  52      -4.870   3.067  -0.654  1.00 92.48           N  
ATOM    832  H   LEU A  52      -4.269   3.069   0.157  1.00 92.48           H  
ATOM    833  CA  LEU A  52      -5.598   1.841  -0.938  1.00 92.48           C  
ATOM    834  HA  LEU A  52      -6.093   1.932  -1.905  1.00 92.48           H  
ATOM    835  C   LEU A  52      -6.677   1.633   0.119  1.00 92.48           C  
ATOM    836  CB  LEU A  52      -4.632   0.647  -1.003  1.00 92.48           C  
ATOM    837  HB2 LEU A  52      -4.209   0.486  -0.011  1.00 92.48           H  
ATOM    838  HB3 LEU A  52      -5.205  -0.238  -1.280  1.00 92.48           H  
ATOM    839  O   LEU A  52      -6.392   1.699   1.316  1.00 92.48           O  
ATOM    840  CG  LEU A  52      -3.474   0.814  -1.995  1.00 92.48           C  
ATOM    841  HG  LEU A  52      -2.844   1.650  -1.691  1.00 92.48           H  
ATOM    842  CD1 LEU A  52      -2.614  -0.451  -2.026  1.00 92.48           C  
ATOM    843 HD11 LEU A  52      -3.200  -1.292  -2.395  1.00 92.48           H  
ATOM    844 HD12 LEU A  52      -2.255  -0.679  -1.023  1.00 92.48           H  
ATOM    845 HD13 LEU A  52      -1.759  -0.296  -2.684  1.00 92.48           H  
ATOM    846  CD2 LEU A  52      -3.992   1.071  -3.402  1.00 92.48           C  
ATOM    847 HD21 LEU A  52      -4.625   0.242  -3.719  1.00 92.48           H  
ATOM    848 HD22 LEU A  52      -3.140   1.175  -4.074  1.00 92.48           H  
ATOM    849 HD23 LEU A  52      -4.552   2.005  -3.443  1.00 92.48           H  
ATOM    850  N   VAL A  53      -7.900   1.342  -0.311  1.00 88.54           N  
ATOM    851  H   VAL A  53      -8.064   1.337  -1.308  1.00 88.54           H  
ATOM    852  CA  VAL A  53      -9.005   0.978   0.583  1.00 88.54           C  
ATOM    853  HA  VAL A  53      -8.642   0.971   1.610  1.00 88.54           H  
ATOM    854  C   VAL A  53      -9.462  -0.429   0.232  1.00 88.54           C  
ATOM    855  CB  VAL A  53     -10.162   1.994   0.532  1.00 88.54           C  
ATOM    856  HB  VAL A  53     -10.642   1.955  -0.446  1.00 88.54           H  
ATOM    857  O   VAL A  53     -10.056  -0.636  -0.820  1.00 88.54           O  
ATOM    858  CG1 VAL A  53     -11.223   1.666   1.589  1.00 88.54           C  
ATOM    859 HG11 VAL A  53     -10.782   1.695   2.585  1.00 88.54           H  
ATOM    860 HG12 VAL A  53     -11.643   0.676   1.410  1.00 88.54           H  
ATOM    861 HG13 VAL A  53     -12.035   2.391   1.534  1.00 88.54           H  
ATOM    862  CG2 VAL A  53      -9.668   3.431   0.750  1.00 88.54           C  
ATOM    863 HG21 VAL A  53      -9.066   3.488   1.657  1.00 88.54           H  
ATOM    864 HG22 VAL A  53      -9.063   3.746  -0.100  1.00 88.54           H  
ATOM    865 HG23 VAL A  53     -10.518   4.109   0.829  1.00 88.54           H  
ATOM    866  N   CYS A  54      -9.164  -1.404   1.089  1.00 85.98           N  
ATOM    867  H   CYS A  54      -8.778  -1.133   1.982  1.00 85.98           H  
ATOM    868  CA  CYS A  54      -9.604  -2.786   0.927  1.00 85.98           C  
ATOM    869  HA  CYS A  54      -9.722  -3.002  -0.134  1.00 85.98           H  
ATOM    870  C   CYS A  54     -10.964  -2.968   1.601  1.00 85.98           C  
ATOM    871  CB  CYS A  54      -8.531  -3.732   1.475  1.00 85.98           C  
ATOM    872  HB2 CYS A  54      -7.592  -3.534   0.959  1.00 85.98           H  
ATOM    873  HB3 CYS A  54      -8.393  -3.565   2.543  1.00 85.98           H  
ATOM    874  O   CYS A  54     -11.075  -2.950   2.824  1.00 85.98           O  
ATOM    875  SG  CYS A  54      -9.007  -5.461   1.178  1.00 85.98           S  
ATOM    876  HG  CYS A  54      -9.508  -5.307  -0.051  1.00 85.98           H  
ATOM    877  N   PHE A  55     -11.994  -3.127   0.786  1.00 82.92           N  
ATOM    878  H   PHE A  55     -11.810  -3.202  -0.205  1.00 82.92           H  
ATOM    879  CA  PHE A  55     -13.382  -3.269   1.183  1.00 82.92           C  
ATOM    880  HA  PHE A  55     -13.530  -2.818   2.165  1.00 82.92           H  
ATOM    881  C   PHE A  55     -13.778  -4.748   1.259  1.00 82.92           C  
ATOM    882  CB  PHE A  55     -14.218  -2.505   0.158  1.00 82.92           C  
ATOM    883  HB2 PHE A  55     -13.803  -1.506   0.026  1.00 82.92           H  
ATOM    884  HB3 PHE A  55     -14.177  -3.013  -0.806  1.00 82.92           H  
ATOM    885  O   PHE A  55     -13.501  -5.500   0.324  1.00 82.92           O  
ATOM    886  CG  PHE A  55     -15.643  -2.364   0.599  1.00 82.92           C  
ATOM    887  CD1 PHE A  55     -16.658  -3.142   0.013  1.00 82.92           C  
ATOM    888  HD1 PHE A  55     -16.439  -3.834  -0.788  1.00 82.92           H  
ATOM    889  CD2 PHE A  55     -15.933  -1.455   1.628  1.00 82.92           C  
ATOM    890  HD2 PHE A  55     -15.153  -0.842   2.056  1.00 82.92           H  
ATOM    891  CE1 PHE A  55     -17.980  -2.988   0.454  1.00 82.92           C  
ATOM    892  HE1 PHE A  55     -18.781  -3.545  -0.010  1.00 82.92           H  
ATOM    893  CE2 PHE A  55     -17.244  -1.318   2.082  1.00 82.92           C  
ATOM    894  HE2 PHE A  55     -17.487  -0.615   2.866  1.00 82.92           H  
ATOM    895  CZ  PHE A  55     -18.253  -2.070   1.482  1.00 82.92           C  
ATOM    896  HZ  PHE A  55     -19.259  -1.889   1.830  1.00 82.92           H  
ATOM    897  N   ARG A  56     -14.401  -5.176   2.366  1.00 77.65           N  
ATOM    898  H   ARG A  56     -14.601  -4.502   3.091  1.00 77.65           H  
ATOM    899  CA  ARG A  56     -14.731  -6.589   2.639  1.00 77.65           C  
ATOM    900  HA  ARG A  56     -14.452  -7.201   1.782  1.00 77.65           H  
ATOM    901  C   ARG A  56     -16.224  -6.844   2.836  1.00 77.65           C  
ATOM    902  CB  ARG A  56     -13.943  -7.091   3.864  1.00 77.65           C  
ATOM    903  HB2 ARG A  56     -14.205  -6.491   4.735  1.00 77.65           H  
ATOM    904  HB3 ARG A  56     -14.232  -8.122   4.068  1.00 77.65           H  
ATOM    905  O   ARG A  56     -16.685  -7.919   2.476  1.00 77.65           O  
ATOM    906  CG  ARG A  56     -12.421  -7.044   3.649  1.00 77.65           C  
ATOM    907  HG2 ARG A  56     -12.173  -7.667   2.791  1.00 77.65           H  
ATOM    908  HG3 ARG A  56     -12.104  -6.024   3.433  1.00 77.65           H  
ATOM    909  CD  ARG A  56     -11.640  -7.550   4.868  1.00 77.65           C  
ATOM    910  HD2 ARG A  56     -10.600  -7.676   4.568  1.00 77.65           H  
ATOM    911  HD3 ARG A  56     -12.037  -8.521   5.166  1.00 77.65           H  
ATOM    912  NE  ARG A  56     -11.726  -6.629   6.012  1.00 77.65           N  
ATOM    913  HE  ARG A  56     -12.630  -6.552   6.454  1.00 77.65           H  
ATOM    914  NH1 ARG A  56      -9.502  -6.329   6.487  1.00 77.65           N  
ATOM    915 HH11 ARG A  56      -9.223  -6.889   5.694  1.00 77.65           H  
ATOM    916 HH12 ARG A  56      -8.842  -5.750   6.987  1.00 77.65           H  
ATOM    917  NH2 ARG A  56     -10.985  -5.225   7.651  1.00 77.65           N  
ATOM    918 HH21 ARG A  56     -10.191  -4.761   8.071  1.00 77.65           H  
ATOM    919 HH22 ARG A  56     -11.926  -5.083   7.989  1.00 77.65           H  
ATOM    920  CZ  ARG A  56     -10.755  -6.073   6.704  1.00 77.65           C  
ATOM    921  N   SER A  57     -16.971  -5.899   3.409  1.00 80.87           N  
ATOM    922  H   SER A  57     -16.534  -5.030   3.680  1.00 80.87           H  
ATOM    923  CA  SER A  57     -18.433  -5.993   3.548  1.00 80.87           C  
ATOM    924  HA  SER A  57     -18.839  -6.441   2.641  1.00 80.87           H  
ATOM    925  C   SER A  57     -19.083  -4.619   3.718  1.00 80.87           C  
ATOM    926  CB  SER A  57     -18.822  -6.888   4.735  1.00 80.87           C  
ATOM    927  HB2 SER A  57     -18.339  -7.860   4.631  1.00 80.87           H  
ATOM    928  HB3 SER A  57     -19.901  -7.040   4.732  1.00 80.87           H  
ATOM    929  O   SER A  57     -18.437  -3.697   4.225  1.00 80.87           O  
ATOM    930  OG  SER A  57     -18.449  -6.306   5.968  1.00 80.87           O  
ATOM    931  HG  SER A  57     -17.536  -6.017   5.900  1.00 80.87           H  
ATOM    932  N   GLY A  58     -20.357  -4.524   3.329  1.00 82.45           N  
ATOM    933  H   GLY A  58     -20.775  -5.329   2.884  1.00 82.45           H  
ATOM    934  CA  GLY A  58     -21.165  -3.301   3.307  1.00 82.45           C  
ATOM    935  HA2 GLY A  58     -20.661  -2.508   3.862  1.00 82.45           H  
ATOM    936  HA3 GLY A  58     -22.122  -3.485   3.795  1.00 82.45           H  
ATOM    937  C   GLY A  58     -21.417  -2.815   1.876  1.00 82.45           C  
ATOM    938  O   GLY A  58     -21.162  -3.543   0.919  1.00 82.45           O  
ATOM    939  N   LYS A  59     -21.795  -1.543   1.728  1.00 84.00           N  
ATOM    940  H   LYS A  59     -22.038  -1.022   2.558  1.00 84.00           H  
ATOM    941  CA  LYS A  59     -21.681  -0.788   0.471  1.00 84.00           C  
ATOM    942  HA  LYS A  59     -21.121  -1.378  -0.254  1.00 84.00           H  
ATOM    943  C   LYS A  59     -20.919   0.514   0.693  1.00 84.00           C  
ATOM    944  CB  LYS A  59     -23.059  -0.491  -0.124  1.00 84.00           C  
ATOM    945  HB2 LYS A  59     -23.621   0.100   0.599  1.00 84.00           H  
ATOM    946  HB3 LYS A  59     -22.935   0.111  -1.024  1.00 84.00           H  
ATOM    947  O   LYS A  59     -21.020   1.151   1.743  1.00 84.00           O  
ATOM    948  CG  LYS A  59     -23.869  -1.740  -0.488  1.00 84.00           C  
ATOM    949  HG2 LYS A  59     -23.430  -2.235  -1.354  1.00 84.00           H  
ATOM    950  HG3 LYS A  59     -23.888  -2.432   0.354  1.00 84.00           H  
ATOM    951  CD  LYS A  59     -25.298  -1.302  -0.798  1.00 84.00           C  
ATOM    952  HD2 LYS A  59     -25.673  -0.737   0.055  1.00 84.00           H  
ATOM    953  HD3 LYS A  59     -25.300  -0.651  -1.672  1.00 84.00           H  
ATOM    954  CE  LYS A  59     -26.224  -2.489  -1.033  1.00 84.00           C  
ATOM    955  HE2 LYS A  59     -25.974  -2.963  -1.982  1.00 84.00           H  
ATOM    956  HE3 LYS A  59     -26.073  -3.212  -0.231  1.00 84.00           H  
ATOM    957  NZ  LYS A  59     -27.622  -2.000  -1.020  1.00 84.00           N  
ATOM    958  HZ1 LYS A  59     -27.768  -1.342  -1.772  1.00 84.00           H  
ATOM    959  HZ2 LYS A  59     -28.285  -2.758  -1.094  1.00 84.00           H  
ATOM    960  HZ3 LYS A  59     -27.791  -1.490  -0.165  1.00 84.00           H  
ATOM    961  N   LEU A  60     -20.172   0.930  -0.319  1.00 85.50           N  
ATOM    962  H   LEU A  60     -20.127   0.342  -1.139  1.00 85.50           H  
ATOM    963  CA  LEU A  60     -19.414   2.172  -0.330  1.00 85.50           C  
ATOM    964  HA  LEU A  60     -19.757   2.816   0.480  1.00 85.50           H  
ATOM    965  C   LEU A  60     -19.645   2.889  -1.659  1.00 85.50           C  
ATOM    966  CB  LEU A  60     -17.937   1.839  -0.086  1.00 85.50           C  
ATOM    967  HB2 LEU A  60     -17.649   1.071  -0.804  1.00 85.50           H  
ATOM    968  HB3 LEU A  60     -17.833   1.395   0.904  1.00 85.50           H  
ATOM    969  O   LEU A  60     -19.404   2.336  -2.722  1.00 85.50           O  
ATOM    970  CG  LEU A  60     -16.994   3.052  -0.219  1.00 85.50           C  
ATOM    971  HG  LEU A  60     -17.452   3.866  -0.781  1.00 85.50           H  
ATOM    972  CD1 LEU A  60     -16.541   3.592   1.126  1.00 85.50           C  
ATOM    973 HD11 LEU A  60     -17.399   4.059   1.610  1.00 85.50           H  
ATOM    974 HD12 LEU A  60     -16.144   2.777   1.730  1.00 85.50           H  
ATOM    975 HD13 LEU A  60     -15.758   4.337   0.985  1.00 85.50           H  
ATOM    976  CD2 LEU A  60     -15.740   2.637  -0.954  1.00 85.50           C  
ATOM    977 HD21 LEU A  60     -16.041   2.269  -1.935  1.00 85.50           H  
ATOM    978 HD22 LEU A  60     -15.095   3.507  -1.077  1.00 85.50           H  
ATOM    979 HD23 LEU A  60     -15.222   1.849  -0.408  1.00 85.50           H  
ATOM    980  N   THR A  61     -20.054   4.148  -1.602  1.00 86.03           N  
ATOM    981  H   THR A  61     -20.202   4.552  -0.687  1.00 86.03           H  
ATOM    982  CA  THR A  61     -20.029   5.057  -2.750  1.00 86.03           C  
ATOM    983  HA  THR A  61     -19.793   4.506  -3.661  1.00 86.03           H  
ATOM    984  C   THR A  61     -18.948   6.097  -2.516  1.00 86.03           C  
ATOM    985  CB  THR A  61     -21.387   5.727  -2.961  1.00 86.03           C  
ATOM    986  HB  THR A  61     -21.600   6.382  -2.116  1.00 86.03           H  
ATOM    987  O   THR A  61     -18.917   6.728  -1.461  1.00 86.03           O  
ATOM    988  CG2 THR A  61     -21.439   6.555  -4.242  1.00 86.03           C  
ATOM    989 HG21 THR A  61     -22.444   6.956  -4.373  1.00 86.03           H  
ATOM    990 HG22 THR A  61     -21.186   5.932  -5.099  1.00 86.03           H  
ATOM    991 HG23 THR A  61     -20.739   7.389  -4.183  1.00 86.03           H  
ATOM    992  OG1 THR A  61     -22.395   4.748  -3.025  1.00 86.03           O  
ATOM    993  HG1 THR A  61     -22.156   4.045  -2.416  1.00 86.03           H  
ATOM    994  N   ILE A  62     -18.058   6.294  -3.481  1.00 88.20           N  
ATOM    995  H   ILE A  62     -18.137   5.753  -4.330  1.00 88.20           H  
ATOM    996  CA  ILE A  62     -17.050   7.352  -3.431  1.00 88.20           C  
ATOM    997  HA  ILE A  62     -17.295   8.008  -2.596  1.00 88.20           H  
ATOM    998  C   ILE A  62     -17.135   8.203  -4.693  1.00 88.20           C  
ATOM    999  CB  ILE A  62     -15.648   6.778  -3.142  1.00 88.20           C  
ATOM   1000  HB  ILE A  62     -15.720   6.188  -2.229  1.00 88.20           H  
ATOM   1001  O   ILE A  62     -17.204   7.677  -5.799  1.00 88.20           O  
ATOM   1002  CG1 ILE A  62     -14.654   7.929  -2.878  1.00 88.20           C  
ATOM   1003 HG12 ILE A  62     -15.100   8.625  -2.168  1.00 88.20           H  
ATOM   1004 HG13 ILE A  62     -14.492   8.489  -3.799  1.00 88.20           H  
ATOM   1005  CG2 ILE A  62     -15.162   5.852  -4.268  1.00 88.20           C  
ATOM   1006 HG21 ILE A  62     -15.064   6.411  -5.198  1.00 88.20           H  
ATOM   1007 HG22 ILE A  62     -15.873   5.040  -4.420  1.00 88.20           H  
ATOM   1008 HG23 ILE A  62     -14.198   5.415  -4.010  1.00 88.20           H  
ATOM   1009  CD1 ILE A  62     -13.294   7.485  -2.321  1.00 88.20           C  
ATOM   1010 HD11 ILE A  62     -13.121   7.947  -1.349  1.00 88.20           H  
ATOM   1011 HD12 ILE A  62     -12.509   7.813  -3.003  1.00 88.20           H  
ATOM   1012 HD13 ILE A  62     -13.245   6.403  -2.199  1.00 88.20           H  
ATOM   1013  N   SER A  63     -17.140   9.522  -4.532  1.00 86.06           N  
ATOM   1014  H   SER A  63     -17.135   9.891  -3.591  1.00 86.06           H  
ATOM   1015  CA  SER A  63     -17.265  10.459  -5.650  1.00 86.06           C  
ATOM   1016  HA  SER A  63     -17.033   9.930  -6.574  1.00 86.06           H  
ATOM   1017  C   SER A  63     -16.293  11.623  -5.523  1.00 86.06           C  
ATOM   1018  CB  SER A  63     -18.700  10.992  -5.754  1.00 86.06           C  
ATOM   1019  HB2 SER A  63     -19.404  10.163  -5.820  1.00 86.06           H  
ATOM   1020  HB3 SER A  63     -18.791  11.606  -6.650  1.00 86.06           H  
ATOM   1021  O   SER A  63     -16.119  12.146  -4.423  1.00 86.06           O  
ATOM   1022  OG  SER A  63     -18.986  11.779  -4.609  1.00 86.06           O  
ATOM   1023  HG  SER A  63     -18.145  12.161  -4.346  1.00 86.06           H  
ATOM   1024  N   ASN A  64     -15.736  12.095  -6.630  1.00 82.82           N  
ATOM   1025  H   ASN A  64     -15.998  11.650  -7.499  1.00 82.82           H  
ATOM   1026  CA  ASN A  64     -15.092  13.406  -6.733  1.00 82.82           C  
ATOM   1027  HA  ASN A  64     -15.164  13.924  -5.776  1.00 82.82           H  
ATOM   1028  C   ASN A  64     -15.881  14.278  -7.738  1.00 82.82           C  
ATOM   1029  CB  ASN A  64     -13.581  13.197  -7.013  1.00 82.82           C  
ATOM   1030  HB2 ASN A  64     -13.173  12.542  -6.244  1.00 82.82           H  
ATOM   1031  HB3 ASN A  64     -13.056  14.150  -6.939  1.00 82.82           H  
ATOM   1032  O   ASN A  64     -17.046  14.001  -8.015  1.00 82.82           O  
ATOM   1033  CG  ASN A  64     -13.271  12.589  -8.366  1.00 82.82           C  
ATOM   1034  ND2 ASN A  64     -12.169  11.909  -8.552  1.00 82.82           N  
ATOM   1035 HD21 ASN A  64     -12.106  11.427  -9.437  1.00 82.82           H  
ATOM   1036 HD22 ASN A  64     -11.542  11.698  -7.789  1.00 82.82           H  
ATOM   1037  OD1 ASN A  64     -14.008  12.773  -9.302  1.00 82.82           O  
ATOM   1038  N   ASN A  65     -15.280  15.344  -8.272  1.00 75.81           N  
ATOM   1039  H   ASN A  65     -14.328  15.549  -8.002  1.00 75.81           H  
ATOM   1040  CA  ASN A  65     -15.940  16.226  -9.248  1.00 75.81           C  
ATOM   1041  HA  ASN A  65     -16.932  16.480  -8.873  1.00 75.81           H  
ATOM   1042  C   ASN A  65     -16.164  15.591 -10.640  1.00 75.81           C  
ATOM   1043  CB  ASN A  65     -15.119  17.521  -9.384  1.00 75.81           C  
ATOM   1044  HB2 ASN A  65     -14.094  17.274  -9.660  1.00 75.81           H  
ATOM   1045  HB3 ASN A  65     -15.540  18.120 -10.192  1.00 75.81           H  
ATOM   1046  O   ASN A  65     -16.824  16.202 -11.477  1.00 75.81           O  
ATOM   1047  CG  ASN A  65     -15.112  18.393  -8.143  1.00 75.81           C  
ATOM   1048  ND2 ASN A  65     -14.261  19.392  -8.117  1.00 75.81           N  
ATOM   1049 HD21 ASN A  65     -13.698  19.594  -8.931  1.00 75.81           H  
ATOM   1050 HD22 ASN A  65     -14.310  19.993  -7.308  1.00 75.81           H  
ATOM   1051  OD1 ASN A  65     -15.840  18.209  -7.183  1.00 75.81           O  
ATOM   1052  N   HIS A  66     -15.592  14.417 -10.908  1.00 73.38           N  
ATOM   1053  H   HIS A  66     -15.104  13.946 -10.160  1.00 73.38           H  
ATOM   1054  CA  HIS A  66     -15.568  13.765 -12.223  1.00 73.38           C  
ATOM   1055  HA  HIS A  66     -16.216  14.298 -12.918  1.00 73.38           H  
ATOM   1056  C   HIS A  66     -16.061  12.315 -12.172  1.00 73.38           C  
ATOM   1057  CB  HIS A  66     -14.129  13.803 -12.761  1.00 73.38           C  
ATOM   1058  HB2 HIS A  66     -14.109  13.326 -13.741  1.00 73.38           H  
ATOM   1059  HB3 HIS A  66     -13.478  13.227 -12.103  1.00 73.38           H  
ATOM   1060  O   HIS A  66     -16.807  11.880 -13.043  1.00 73.38           O  
ATOM   1061  CG  HIS A  66     -13.584  15.200 -12.899  1.00 73.38           C  
ATOM   1062  CD2 HIS A  66     -12.594  15.771 -12.149  1.00 73.38           C  
ATOM   1063  HD2 HIS A  66     -12.045  15.277 -11.361  1.00 73.38           H  
ATOM   1064  ND1 HIS A  66     -14.037  16.159 -13.770  1.00 73.38           N  
ATOM   1065  HD1 HIS A  66     -14.809  16.049 -14.413  1.00 73.38           H  
ATOM   1066  CE1 HIS A  66     -13.331  17.281 -13.557  1.00 73.38           C  
ATOM   1067  HE1 HIS A  66     -13.473  18.211 -14.087  1.00 73.38           H  
ATOM   1068  NE2 HIS A  66     -12.444  17.099 -12.562  1.00 73.38           N  
ATOM   1069  N   ASP A  67     -15.666  11.589 -11.134  1.00 77.03           N  
ATOM   1070  H   ASP A  67     -15.069  12.037 -10.454  1.00 77.03           H  
ATOM   1071  CA  ASP A  67     -15.852  10.158 -10.975  1.00 77.03           C  
ATOM   1072  HA  ASP A  67     -16.223   9.733 -11.907  1.00 77.03           H  
ATOM   1073  C   ASP A  67     -16.852   9.895  -9.852  1.00 77.03           C  
ATOM   1074  CB  ASP A  67     -14.505   9.495 -10.640  1.00 77.03           C  
ATOM   1075  HB2 ASP A  67     -14.635   8.412 -10.640  1.00 77.03           H  
ATOM   1076  HB3 ASP A  67     -14.208   9.793  -9.634  1.00 77.03           H  
ATOM   1077  O   ASP A  67     -16.792  10.522  -8.793  1.00 77.03           O  
ATOM   1078  CG  ASP A  67     -13.378   9.860 -11.608  1.00 77.03           C  
ATOM   1079  OD1 ASP A  67     -13.627   9.785 -12.828  1.00 77.03           O  
ATOM   1080  OD2 ASP A  67     -12.262  10.173 -11.109  1.00 77.03           O  
ATOM   1081  N   THR A  68     -17.739   8.924 -10.047  1.00 81.99           N  
ATOM   1082  H   THR A  68     -17.752   8.456 -10.942  1.00 81.99           H  
ATOM   1083  CA  THR A  68     -18.509   8.307  -8.962  1.00 81.99           C  
ATOM   1084  HA  THR A  68     -18.077   8.584  -8.001  1.00 81.99           H  
ATOM   1085  C   THR A  68     -18.403   6.802  -9.108  1.00 81.99           C  
ATOM   1086  CB  THR A  68     -19.973   8.760  -8.955  1.00 81.99           C  
ATOM   1087  HB  THR A  68     -20.446   8.508  -9.904  1.00 81.99           H  
ATOM   1088  O   THR A  68     -18.749   6.251 -10.149  1.00 81.99           O  
ATOM   1089  CG2 THR A  68     -20.761   8.139  -7.801  1.00 81.99           C  
ATOM   1090 HG21 THR A  68     -21.775   8.540  -7.799  1.00 81.99           H  
ATOM   1091 HG22 THR A  68     -20.280   8.364  -6.849  1.00 81.99           H  
ATOM   1092 HG23 THR A  68     -20.814   7.057  -7.923  1.00 81.99           H  
ATOM   1093  OG1 THR A  68     -20.011  10.154  -8.763  1.00 81.99           O  
ATOM   1094  HG1 THR A  68     -19.350  10.539  -9.343  1.00 81.99           H  
ATOM   1095  N   ILE A  69     -17.899   6.146  -8.067  1.00 85.38           N  
ATOM   1096  H   ILE A  69     -17.655   6.669  -7.239  1.00 85.38           H  
ATOM   1097  CA  ILE A  69     -17.733   4.699  -8.022  1.00 85.38           C  
ATOM   1098  HA  ILE A  69     -18.071   4.273  -8.966  1.00 85.38           H  
ATOM   1099  C   ILE A  69     -18.624   4.136  -6.926  1.00 85.38           C  
ATOM   1100  CB  ILE A  69     -16.254   4.303  -7.858  1.00 85.38           C  
ATOM   1101  HB  ILE A  69     -15.872   4.716  -6.924  1.00 85.38           H  
ATOM   1102  O   ILE A  69     -18.551   4.551  -5.767  1.00 85.38           O  
ATOM   1103  CG1 ILE A  69     -15.433   4.892  -9.030  1.00 85.38           C  
ATOM   1104 HG12 ILE A  69     -16.016   4.817  -9.948  1.00 85.38           H  
ATOM   1105 HG13 ILE A  69     -15.257   5.950  -8.836  1.00 85.38           H  
ATOM   1106  CG2 ILE A  69     -16.133   2.773  -7.785  1.00 85.38           C  
ATOM   1107 HG21 ILE A  69     -15.100   2.506  -7.561  1.00 85.38           H  
ATOM   1108 HG22 ILE A  69     -16.745   2.364  -6.981  1.00 85.38           H  
ATOM   1109 HG23 ILE A  69     -16.438   2.318  -8.727  1.00 85.38           H  
ATOM   1110  CD1 ILE A  69     -14.082   4.224  -9.306  1.00 85.38           C  
ATOM   1111 HD11 ILE A  69     -13.570   4.796 -10.079  1.00 85.38           H  
ATOM   1112 HD12 ILE A  69     -14.230   3.212  -9.683  1.00 85.38           H  
ATOM   1113 HD13 ILE A  69     -13.478   4.186  -8.399  1.00 85.38           H  
ATOM   1114  N   TYR A  70     -19.437   3.164  -7.320  1.00 81.04           N  
ATOM   1115  H   TYR A  70     -19.399   2.868  -8.285  1.00 81.04           H  
ATOM   1116  CA  TYR A  70     -20.264   2.363  -6.435  1.00 81.04           C  
ATOM   1117  HA  TYR A  70     -20.372   2.864  -5.473  1.00 81.04           H  
ATOM   1118  C   TYR A  70     -19.574   1.018  -6.210  1.00 81.04           C  
ATOM   1119  CB  TYR A  70     -21.661   2.214  -7.049  1.00 81.04           C  
ATOM   1120  HB2 TYR A  70     -22.249   1.547  -6.419  1.00 81.04           H  
ATOM   1121  HB3 TYR A  70     -21.576   1.742  -8.028  1.00 81.04           H  
ATOM   1122  O   TYR A  70     -19.251   0.314  -7.163  1.00 81.04           O  
ATOM   1123  CG  TYR A  70     -22.401   3.532  -7.191  1.00 81.04           C  
ATOM   1124  CD1 TYR A  70     -23.184   4.008  -6.123  1.00 81.04           C  
ATOM   1125  HD1 TYR A  70     -23.261   3.431  -5.213  1.00 81.04           H  
ATOM   1126  CD2 TYR A  70     -22.300   4.288  -8.377  1.00 81.04           C  
ATOM   1127  HD2 TYR A  70     -21.707   3.923  -9.202  1.00 81.04           H  
ATOM   1128  CE1 TYR A  70     -23.863   5.235  -6.232  1.00 81.04           C  
ATOM   1129  HE1 TYR A  70     -24.455   5.592  -5.403  1.00 81.04           H  
ATOM   1130  CE2 TYR A  70     -22.977   5.517  -8.490  1.00 81.04           C  
ATOM   1131  HE2 TYR A  70     -22.908   6.102  -9.396  1.00 81.04           H  
ATOM   1132  OH  TYR A  70     -24.399   7.187  -7.520  1.00 81.04           O  
ATOM   1133  HH  TYR A  70     -24.920   7.372  -6.736  1.00 81.04           H  
ATOM   1134  CZ  TYR A  70     -23.755   5.995  -7.416  1.00 81.04           C  
ATOM   1135  N   CYS A  71     -19.327   0.692  -4.946  1.00 80.41           N  
ATOM   1136  H   CYS A  71     -19.567   1.359  -4.226  1.00 80.41           H  
ATOM   1137  CA  CYS A  71     -18.722  -0.552  -4.497  1.00 80.41           C  
ATOM   1138  HA  CYS A  71     -18.478  -1.184  -5.351  1.00 80.41           H  
ATOM   1139  C   CYS A  71     -19.727  -1.284  -3.606  1.00 80.41           C  
ATOM   1140  CB  CYS A  71     -17.438  -0.255  -3.709  1.00 80.41           C  
ATOM   1141  HB2 CYS A  71     -17.711   0.297  -2.811  1.00 80.41           H  
ATOM   1142  HB3 CYS A  71     -16.982  -1.200  -3.413  1.00 80.41           H  
ATOM   1143  O   CYS A  71     -19.916  -0.936  -2.440  1.00 80.41           O  
ATOM   1144  SG  CYS A  71     -16.255   0.732  -4.662  1.00 80.41           S  
ATOM   1145  HG  CYS A  71     -15.389   0.922  -3.663  1.00 80.41           H  
ATOM   1146  N   ASP A  72     -20.368  -2.296  -4.157  1.00 75.20           N  
ATOM   1147  H   ASP A  72     -20.268  -2.468  -5.147  1.00 75.20           H  
ATOM   1148  CA  ASP A  72     -21.304  -3.205  -3.493  1.00 75.20           C  
ATOM   1149  HA  ASP A  72     -21.545  -2.820  -2.502  1.00 75.20           H  
ATOM   1150  C   ASP A  72     -20.709  -4.603  -3.269  1.00 75.20           C  
ATOM   1151  CB  ASP A  72     -22.603  -3.248  -4.312  1.00 75.20           C  
ATOM   1152  HB2 ASP A  72     -23.094  -2.280  -4.207  1.00 75.20           H  
ATOM   1153  HB3 ASP A  72     -23.267  -3.997  -3.881  1.00 75.20           H  
ATOM   1154  O   ASP A  72     -21.238  -5.392  -2.486  1.00 75.20           O  
ATOM   1155  CG  ASP A  72     -22.426  -3.530  -5.815  1.00 75.20           C  
ATOM   1156  OD1 ASP A  72     -21.267  -3.613  -6.291  1.00 75.20           O  
ATOM   1157  OD2 ASP A  72     -23.481  -3.583  -6.480  1.00 75.20           O  
ATOM   1158  N   GLU A  73     -19.560  -4.880  -3.885  1.00 78.95           N  
ATOM   1159  H   GLU A  73     -19.275  -4.246  -4.618  1.00 78.95           H  
ATOM   1160  CA  GLU A  73     -18.799  -6.107  -3.698  1.00 78.95           C  
ATOM   1161  HA  GLU A  73     -19.386  -6.764  -3.056  1.00 78.95           H  
ATOM   1162  C   GLU A  73     -17.434  -5.891  -3.020  1.00 78.95           C  
ATOM   1163  CB  GLU A  73     -18.619  -6.823  -5.038  1.00 78.95           C  
ATOM   1164  HB2 GLU A  73     -18.222  -6.136  -5.785  1.00 78.95           H  
ATOM   1165  HB3 GLU A  73     -17.869  -7.596  -4.872  1.00 78.95           H  
ATOM   1166  O   GLU A  73     -16.816  -4.822  -3.153  1.00 78.95           O  
ATOM   1167  CG  GLU A  73     -19.938  -7.440  -5.545  1.00 78.95           C  
ATOM   1168  HG2 GLU A  73     -20.574  -7.667  -4.689  1.00 78.95           H  
ATOM   1169  HG3 GLU A  73     -20.456  -6.709  -6.165  1.00 78.95           H  
ATOM   1170  CD  GLU A  73     -19.740  -8.751  -6.321  1.00 78.95           C  
ATOM   1171  OE1 GLU A  73     -20.722  -9.246  -6.905  1.00 78.95           O  
ATOM   1172  OE2 GLU A  73     -18.660  -9.384  -6.174  1.00 78.95           O  
ATOM   1173  N   PRO A  74     -16.900  -6.924  -2.331  1.00 80.97           N  
ATOM   1174  CA  PRO A  74     -15.534  -6.918  -1.822  1.00 80.97           C  
ATOM   1175  HA  PRO A  74     -15.484  -6.190  -1.013  1.00 80.97           H  
ATOM   1176  C   PRO A  74     -14.526  -6.558  -2.916  1.00 80.97           C  
ATOM   1177  CB  PRO A  74     -15.275  -8.320  -1.263  1.00 80.97           C  
ATOM   1178  HB2 PRO A  74     -14.639  -8.290  -0.378  1.00 80.97           H  
ATOM   1179  HB3 PRO A  74     -14.831  -8.958  -2.027  1.00 80.97           H  
ATOM   1180  O   PRO A  74     -14.556  -7.084  -4.027  1.00 80.97           O  
ATOM   1181  CG  PRO A  74     -16.674  -8.834  -0.939  1.00 80.97           C  
ATOM   1182  HG2 PRO A  74     -16.726  -9.922  -0.975  1.00 80.97           H  
ATOM   1183  HG3 PRO A  74     -16.986  -8.466   0.038  1.00 80.97           H  
ATOM   1184  CD  PRO A  74     -17.545  -8.189  -2.012  1.00 80.97           C  
ATOM   1185  HD2 PRO A  74     -18.553  -8.043  -1.623  1.00 80.97           H  
ATOM   1186  HD3 PRO A  74     -17.566  -8.819  -2.901  1.00 80.97           H  
ATOM   1187  N   GLY A  75     -13.606  -5.653  -2.603  1.00 86.49           N  
ATOM   1188  H   GLY A  75     -13.580  -5.308  -1.653  1.00 86.49           H  
ATOM   1189  CA  GLY A  75     -12.839  -4.958  -3.625  1.00 86.49           C  
ATOM   1190  HA2 GLY A  75     -13.521  -4.350  -4.219  1.00 86.49           H  
ATOM   1191  HA3 GLY A  75     -12.395  -5.682  -4.308  1.00 86.49           H  
ATOM   1192  C   GLY A  75     -11.772  -4.041  -3.046  1.00 86.49           C  
ATOM   1193  O   GLY A  75     -11.608  -3.948  -1.832  1.00 86.49           O  
ATOM   1194  N   MET A  76     -10.980  -3.425  -3.911  1.00 89.78           N  
ATOM   1195  H   MET A  76     -11.147  -3.544  -4.900  1.00 89.78           H  
ATOM   1196  CA  MET A  76      -9.947  -2.495  -3.496  1.00 89.78           C  
ATOM   1197  HA  MET A  76     -10.143  -2.216  -2.461  1.00 89.78           H  
ATOM   1198  C   MET A  76     -10.050  -1.247  -4.338  1.00 89.78           C  
ATOM   1199  CB  MET A  76      -8.545  -3.110  -3.521  1.00 89.78           C  
ATOM   1200  HB2 MET A  76      -8.279  -3.403  -4.537  1.00 89.78           H  
ATOM   1201  HB3 MET A  76      -8.542  -3.992  -2.882  1.00 89.78           H  
ATOM   1202  O   MET A  76      -9.932  -1.293  -5.562  1.00 89.78           O  
ATOM   1203  CG  MET A  76      -7.506  -2.128  -2.968  1.00 89.78           C  
ATOM   1204  HG2 MET A  76      -7.495  -1.223  -3.575  1.00 89.78           H  
ATOM   1205  HG3 MET A  76      -7.799  -1.851  -1.955  1.00 89.78           H  
ATOM   1206  SD  MET A  76      -5.823  -2.785  -2.903  1.00 89.78           S  
ATOM   1207  CE  MET A  76      -5.424  -2.778  -4.672  1.00 89.78           C  
ATOM   1208  HE1 MET A  76      -4.350  -2.919  -4.794  1.00 89.78           H  
ATOM   1209  HE2 MET A  76      -5.957  -3.581  -5.182  1.00 89.78           H  
ATOM   1210  HE3 MET A  76      -5.705  -1.821  -5.113  1.00 89.78           H  
ATOM   1211  N   LEU A  77     -10.250  -0.138  -3.645  1.00 91.54           N  
ATOM   1212  H   LEU A  77     -10.320  -0.211  -2.640  1.00 91.54           H  
ATOM   1213  CA  LEU A  77     -10.167   1.184  -4.220  1.00 91.54           C  
ATOM   1214  HA  LEU A  77     -10.495   1.130  -5.258  1.00 91.54           H  
ATOM   1215  C   LEU A  77      -8.729   1.673  -4.196  1.00 91.54           C  
ATOM   1216  CB  LEU A  77     -11.102   2.123  -3.465  1.00 91.54           C  
ATOM   1217  HB2 LEU A  77     -10.699   3.135  -3.457  1.00 91.54           H  
ATOM   1218  HB3 LEU A  77     -11.171   1.778  -2.433  1.00 91.54           H  
ATOM   1219  O   LEU A  77      -8.037   1.553  -3.185  1.00 91.54           O  
ATOM   1220  CG  LEU A  77     -12.498   2.131  -4.090  1.00 91.54           C  
ATOM   1221  HG  LEU A  77     -12.728   1.162  -4.532  1.00 91.54           H  
ATOM   1222  CD1 LEU A  77     -13.507   2.416  -3.003  1.00 91.54           C  
ATOM   1223 HD11 LEU A  77     -13.566   1.563  -2.328  1.00 91.54           H  
ATOM   1224 HD12 LEU A  77     -14.478   2.596  -3.464  1.00 91.54           H  
ATOM   1225 HD13 LEU A  77     -13.213   3.310  -2.451  1.00 91.54           H  
ATOM   1226  CD2 LEU A  77     -12.626   3.221  -5.143  1.00 91.54           C  
ATOM   1227 HD21 LEU A  77     -13.635   3.227  -5.555  1.00 91.54           H  
ATOM   1228 HD22 LEU A  77     -11.926   3.029  -5.957  1.00 91.54           H  
ATOM   1229 HD23 LEU A  77     -12.404   4.194  -4.705  1.00 91.54           H  
ATOM   1230  N   VAL A  78      -8.319   2.258  -5.309  1.00 92.08           N  
ATOM   1231  H   VAL A  78      -8.962   2.272  -6.087  1.00 92.08           H  
ATOM   1232  CA  VAL A  78      -7.073   2.988  -5.476  1.00 92.08           C  
ATOM   1233  HA  VAL A  78      -6.451   2.868  -4.588  1.00 92.08           H  
ATOM   1234  C   VAL A  78      -7.434   4.456  -5.634  1.00 92.08           C  
ATOM   1235  CB  VAL A  78      -6.290   2.474  -6.694  1.00 92.08           C  
ATOM   1236  HB  VAL A  78      -6.855   2.679  -7.603  1.00 92.08           H  
ATOM   1237  O   VAL A  78      -8.131   4.835  -6.576  1.00 92.08           O  
ATOM   1238  CG1 VAL A  78      -4.946   3.192  -6.794  1.00 92.08           C  
ATOM   1239 HG11 VAL A  78      -4.379   3.033  -5.877  1.00 92.08           H  
ATOM   1240 HG12 VAL A  78      -5.096   4.261  -6.950  1.00 92.08           H  
ATOM   1241 HG13 VAL A  78      -4.390   2.804  -7.648  1.00 92.08           H  
ATOM   1242  CG2 VAL A  78      -6.029   0.963  -6.625  1.00 92.08           C  
ATOM   1243 HG21 VAL A  78      -5.420   0.659  -7.475  1.00 92.08           H  
ATOM   1244 HG22 VAL A  78      -6.972   0.419  -6.668  1.00 92.08           H  
ATOM   1245 HG23 VAL A  78      -5.508   0.713  -5.700  1.00 92.08           H  
ATOM   1246  N   LEU A  79      -6.975   5.278  -4.697  1.00 90.19           N  
ATOM   1247  H   LEU A  79      -6.436   4.889  -3.937  1.00 90.19           H  
ATOM   1248  CA  LEU A  79      -7.201   6.716  -4.696  1.00 90.19           C  
ATOM   1249  HA  LEU A  79      -7.901   6.983  -5.488  1.00 90.19           H  
ATOM   1250  C   LEU A  79      -5.877   7.421  -4.981  1.00 90.19           C  
ATOM   1251  CB  LEU A  79      -7.810   7.160  -3.353  1.00 90.19           C  
ATOM   1252  HB2 LEU A  79      -8.063   8.217  -3.428  1.00 90.19           H  
ATOM   1253  HB3 LEU A  79      -7.049   7.053  -2.581  1.00 90.19           H  
ATOM   1254  O   LEU A  79      -4.934   7.330  -4.188  1.00 90.19           O  
ATOM   1255  CG  LEU A  79      -9.058   6.381  -2.900  1.00 90.19           C  
ATOM   1256  HG  LEU A  79      -8.804   5.332  -2.748  1.00 90.19           H  
ATOM   1257  CD1 LEU A  79      -9.565   6.941  -1.569  1.00 90.19           C  
ATOM   1258 HD11 LEU A  79     -10.422   6.359  -1.231  1.00 90.19           H  
ATOM   1259 HD12 LEU A  79      -8.776   6.874  -0.820  1.00 90.19           H  
ATOM   1260 HD13 LEU A  79      -9.862   7.982  -1.691  1.00 90.19           H  
ATOM   1261  CD2 LEU A  79     -10.188   6.471  -3.920  1.00 90.19           C  
ATOM   1262 HD21 LEU A  79      -9.890   5.990  -4.851  1.00 90.19           H  
ATOM   1263 HD22 LEU A  79     -11.065   5.949  -3.538  1.00 90.19           H  
ATOM   1264 HD23 LEU A  79     -10.433   7.515  -4.117  1.00 90.19           H  
ATOM   1265  N   LYS A  80      -5.819   8.159  -6.094  1.00 88.94           N  
ATOM   1266  H   LYS A  80      -6.618   8.154  -6.711  1.00 88.94           H  
ATOM   1267  CA  LYS A  80      -4.726   9.102  -6.366  1.00 88.94           C  
ATOM   1268  HA  LYS A  80      -3.791   8.543  -6.405  1.00 88.94           H  
ATOM   1269  C   LYS A  80      -4.634  10.119  -5.219  1.00 88.94           C  
ATOM   1270  CB  LYS A  80      -4.965   9.782  -7.728  1.00 88.94           C  
ATOM   1271  HB2 LYS A  80      -5.152   9.016  -8.481  1.00 88.94           H  
ATOM   1272  HB3 LYS A  80      -5.851  10.413  -7.657  1.00 88.94           H  
ATOM   1273  O   LYS A  80      -5.657  10.496  -4.644  1.00 88.94           O  
ATOM   1274  CG  LYS A  80      -3.772  10.640  -8.183  1.00 88.94           C  
ATOM   1275  HG2 LYS A  80      -2.887  10.011  -8.279  1.00 88.94           H  
ATOM   1276  HG3 LYS A  80      -3.556  11.399  -7.430  1.00 88.94           H  
ATOM   1277  CD  LYS A  80      -4.029  11.361  -9.513  1.00 88.94           C  
ATOM   1278  HD2 LYS A  80      -4.923  11.978  -9.423  1.00 88.94           H  
ATOM   1279  HD3 LYS A  80      -4.175  10.624 -10.304  1.00 88.94           H  
ATOM   1280  CE  LYS A  80      -2.820  12.250  -9.836  1.00 88.94           C  
ATOM   1281  HE2 LYS A  80      -2.709  12.996  -9.048  1.00 88.94           H  
ATOM   1282  HE3 LYS A  80      -1.928  11.624  -9.818  1.00 88.94           H  
ATOM   1283  NZ  LYS A  80      -2.922  12.915 -11.162  1.00 88.94           N  
ATOM   1284  HZ1 LYS A  80      -3.688  13.572 -11.217  1.00 88.94           H  
ATOM   1285  HZ2 LYS A  80      -2.062  13.397 -11.380  1.00 88.94           H  
ATOM   1286  HZ3 LYS A  80      -3.027  12.239 -11.905  1.00 88.94           H  
ATOM   1287  N   LYS A  81      -3.430  10.585  -4.889  1.00 82.19           N  
ATOM   1288  H   LYS A  81      -2.631  10.279  -5.426  1.00 82.19           H  
ATOM   1289  CA  LYS A  81      -3.278  11.707  -3.951  1.00 82.19           C  
ATOM   1290  HA  LYS A  81      -3.898  11.504  -3.078  1.00 82.19           H  
ATOM   1291  C   LYS A  81      -3.797  13.021  -4.550  1.00 82.19           C  
ATOM   1292  CB  LYS A  81      -1.827  11.805  -3.470  1.00 82.19           C  
ATOM   1293  HB2 LYS A  81      -1.809  12.457  -2.597  1.00 82.19           H  
ATOM   1294  HB3 LYS A  81      -1.494  10.814  -3.160  1.00 82.19           H  
ATOM   1295  O   LYS A  81      -4.047  13.104  -5.748  1.00 82.19           O  
ATOM   1296  CG  LYS A  81      -0.829  12.343  -4.506  1.00 82.19           C  
ATOM   1297  HG2 LYS A  81      -0.798  11.690  -5.377  1.00 82.19           H  
ATOM   1298  HG3 LYS A  81      -1.121  13.345  -4.821  1.00 82.19           H  
ATOM   1299  CD  LYS A  81       0.551  12.399  -3.844  1.00 82.19           C  
ATOM   1300  HD2 LYS A  81       0.453  12.838  -2.851  1.00 82.19           H  
ATOM   1301  HD3 LYS A  81       0.937  11.385  -3.739  1.00 82.19           H  
ATOM   1302  CE  LYS A  81       1.546  13.253  -4.624  1.00 82.19           C  
ATOM   1303  HE2 LYS A  81       1.669  12.873  -5.638  1.00 82.19           H  
ATOM   1304  HE3 LYS A  81       1.164  14.271  -4.695  1.00 82.19           H  
ATOM   1305  NZ  LYS A  81       2.841  13.255  -3.912  1.00 82.19           N  
ATOM   1306  HZ1 LYS A  81       3.217  12.319  -3.865  1.00 82.19           H  
ATOM   1307  HZ2 LYS A  81       2.754  13.621  -2.974  1.00 82.19           H  
ATOM   1308  HZ3 LYS A  81       3.514  13.812  -4.418  1.00 82.19           H  
ATOM   1309  N   GLU A  82      -3.920  14.049  -3.716  1.00 74.20           N  
ATOM   1310  H   GLU A  82      -3.808  13.866  -2.729  1.00 74.20           H  
ATOM   1311  CA  GLU A  82      -4.267  15.420  -4.128  1.00 74.20           C  
ATOM   1312  HA  GLU A  82      -4.359  16.017  -3.220  1.00 74.20           H  
ATOM   1313  C   GLU A  82      -5.638  15.522  -4.806  1.00 74.20           C  
ATOM   1314  CB  GLU A  82      -3.139  16.054  -4.952  1.00 74.20           C  
ATOM   1315  HB2 GLU A  82      -3.442  17.052  -5.269  1.00 74.20           H  
ATOM   1316  HB3 GLU A  82      -2.954  15.447  -5.838  1.00 74.20           H  
ATOM   1317  O   GLU A  82      -5.822  16.150  -5.849  1.00 74.20           O  
ATOM   1318  CG  GLU A  82      -1.855  16.188  -4.134  1.00 74.20           C  
ATOM   1319  HG2 GLU A  82      -1.986  16.969  -3.384  1.00 74.20           H  
ATOM   1320  HG3 GLU A  82      -1.649  15.259  -3.601  1.00 74.20           H  
ATOM   1321  CD  GLU A  82      -0.646  16.531  -4.995  1.00 74.20           C  
ATOM   1322  OE1 GLU A  82       0.453  16.347  -4.434  1.00 74.20           O  
ATOM   1323  OE2 GLU A  82      -0.803  16.906  -6.175  1.00 74.20           O  
ATOM   1324  N   GLN A  83      -6.636  14.898  -4.188  1.00 76.60           N  
ATOM   1325  H   GLN A  83      -6.435  14.388  -3.340  1.00 76.60           H  
ATOM   1326  CA  GLN A  83      -8.031  15.042  -4.590  1.00 76.60           C  
ATOM   1327  HA  GLN A  83      -8.133  15.961  -5.167  1.00 76.60           H  
ATOM   1328  C   GLN A  83      -8.938  15.188  -3.376  1.00 76.60           C  
ATOM   1329  CB  GLN A  83      -8.463  13.882  -5.497  1.00 76.60           C  
ATOM   1330  HB2 GLN A  83      -7.795  13.836  -6.357  1.00 76.60           H  
ATOM   1331  HB3 GLN A  83      -9.470  14.084  -5.862  1.00 76.60           H  
ATOM   1332  O   GLN A  83      -8.597  14.769  -2.271  1.00 76.60           O  
ATOM   1333  CG  GLN A  83      -8.455  12.524  -4.786  1.00 76.60           C  
ATOM   1334  HG2 GLN A  83      -7.442  12.313  -4.444  1.00 76.60           H  
ATOM   1335  HG3 GLN A  83      -9.108  12.546  -3.913  1.00 76.60           H  
ATOM   1336  CD  GLN A  83      -8.924  11.404  -5.703  1.00 76.60           C  
ATOM   1337  NE2 GLN A  83      -8.192  10.322  -5.761  1.00 76.60           N  
ATOM   1338 HE21 GLN A  83      -8.454   9.613  -6.431  1.00 76.60           H  
ATOM   1339 HE22 GLN A  83      -7.318  10.288  -5.255  1.00 76.60           H  
ATOM   1340  OE1 GLN A  83      -9.933  11.496  -6.388  1.00 76.60           O  
ATOM   1341  N   VAL A  84     -10.110  15.769  -3.604  1.00 73.59           N  
ATOM   1342  H   VAL A  84     -10.340  16.035  -4.551  1.00 73.59           H  
ATOM   1343  CA  VAL A  84     -11.191  15.827  -2.625  1.00 73.59           C  
ATOM   1344  HA  VAL A  84     -10.817  15.520  -1.648  1.00 73.59           H  
ATOM   1345  C   VAL A  84     -12.266  14.841  -3.057  1.00 73.59           C  
ATOM   1346  CB  VAL A  84     -11.735  17.257  -2.484  1.00 73.59           C  
ATOM   1347  HB  VAL A  84     -12.099  17.610  -3.449  1.00 73.59           H  
ATOM   1348  O   VAL A  84     -12.696  14.864  -4.209  1.00 73.59           O  
ATOM   1349  CG1 VAL A  84     -12.874  17.308  -1.470  1.00 73.59           C  
ATOM   1350 HG11 VAL A  84     -13.718  16.720  -1.830  1.00 73.59           H  
ATOM   1351 HG12 VAL A  84     -12.527  16.915  -0.515  1.00 73.59           H  
ATOM   1352 HG13 VAL A  84     -13.213  18.336  -1.344  1.00 73.59           H  
ATOM   1353  CG2 VAL A  84     -10.646  18.213  -1.981  1.00 73.59           C  
ATOM   1354 HG21 VAL A  84      -9.814  18.243  -2.684  1.00 73.59           H  
ATOM   1355 HG22 VAL A  84     -11.054  19.220  -1.895  1.00 73.59           H  
ATOM   1356 HG23 VAL A  84     -10.291  17.887  -1.003  1.00 73.59           H  
ATOM   1357  N   VAL A  85     -12.684  13.979  -2.136  1.00 82.43           N  
ATOM   1358  H   VAL A  85     -12.259  14.008  -1.221  1.00 82.43           H  
ATOM   1359  CA  VAL A  85     -13.714  12.964  -2.362  1.00 82.43           C  
ATOM   1360  HA  VAL A  85     -14.160  13.139  -3.341  1.00 82.43           H  
ATOM   1361  C   VAL A  85     -14.835  13.098  -1.336  1.00 82.43           C  
ATOM   1362  CB  VAL A  85     -13.133  11.533  -2.388  1.00 82.43           C  
ATOM   1363  HB  VAL A  85     -13.942  10.847  -2.639  1.00 82.43           H  
ATOM   1364  O   VAL A  85     -14.626  13.533  -0.205  1.00 82.43           O  
ATOM   1365  CG1 VAL A  85     -12.042  11.380  -3.453  1.00 82.43           C  
ATOM   1366 HG11 VAL A  85     -11.761  10.331  -3.551  1.00 82.43           H  
ATOM   1367 HG12 VAL A  85     -12.417  11.729  -4.415  1.00 82.43           H  
ATOM   1368 HG13 VAL A  85     -11.165  11.965  -3.178  1.00 82.43           H  
ATOM   1369  CG2 VAL A  85     -12.527  11.087  -1.052  1.00 82.43           C  
ATOM   1370 HG21 VAL A  85     -11.730  11.767  -0.751  1.00 82.43           H  
ATOM   1371 HG22 VAL A  85     -13.301  11.068  -0.285  1.00 82.43           H  
ATOM   1372 HG23 VAL A  85     -12.113  10.083  -1.150  1.00 82.43           H  
ATOM   1373  N   ASN A  86     -16.034  12.692  -1.718  1.00 77.82           N  
ATOM   1374  H   ASN A  86     -16.128  12.352  -2.665  1.00 77.82           H  
ATOM   1375  CA  ASN A  86     -17.128  12.408  -0.806  1.00 77.82           C  
ATOM   1376  HA  ASN A  86     -16.899  12.813   0.180  1.00 77.82           H  
ATOM   1377  C   ASN A  86     -17.249  10.892  -0.696  1.00 77.82           C  
ATOM   1378  CB  ASN A  86     -18.425  13.056  -1.308  1.00 77.82           C  
ATOM   1379  HB2 ASN A  86     -19.210  12.913  -0.566  1.00 77.82           H  
ATOM   1380  HB3 ASN A  86     -18.746  12.557  -2.222  1.00 77.82           H  
ATOM   1381  O   ASN A  86     -17.172  10.199  -1.707  1.00 77.82           O  
ATOM   1382  CG  ASN A  86     -18.270  14.542  -1.564  1.00 77.82           C  
ATOM   1383  ND2 ASN A  86     -18.698  15.025  -2.706  1.00 77.82           N  
ATOM   1384 HD21 ASN A  86     -18.502  15.997  -2.898  1.00 77.82           H  
ATOM   1385 HD22 ASN A  86     -19.072  14.410  -3.414  1.00 77.82           H  
ATOM   1386  OD1 ASN A  86     -17.784  15.289  -0.731  1.00 77.82           O  
ATOM   1387  N   VAL A  87     -17.422  10.387   0.519  1.00 82.67           N  
ATOM   1388  H   VAL A  87     -17.494  11.025   1.299  1.00 82.67           H  
ATOM   1389  CA  VAL A  87     -17.537   8.958   0.798  1.00 82.67           C  
ATOM   1390  HA  VAL A  87     -17.549   8.400  -0.139  1.00 82.67           H  
ATOM   1391  C   VAL A  87     -18.848   8.710   1.518  1.00 82.67           C  
ATOM   1392  CB  VAL A  87     -16.356   8.442   1.639  1.00 82.67           C  
ATOM   1393  HB  VAL A  87     -16.374   8.906   2.625  1.00 82.67           H  
ATOM   1394  O   VAL A  87     -19.099   9.288   2.571  1.00 82.67           O  
ATOM   1395  CG1 VAL A  87     -16.455   6.926   1.798  1.00 82.67           C  
ATOM   1396 HG11 VAL A  87     -16.499   6.463   0.812  1.00 82.67           H  
ATOM   1397 HG12 VAL A  87     -17.360   6.670   2.349  1.00 82.67           H  
ATOM   1398 HG13 VAL A  87     -15.596   6.545   2.348  1.00 82.67           H  
ATOM   1399  CG2 VAL A  87     -15.002   8.743   0.991  1.00 82.67           C  
ATOM   1400 HG21 VAL A  87     -14.963   8.276   0.007  1.00 82.67           H  
ATOM   1401 HG22 VAL A  87     -14.863   9.819   0.896  1.00 82.67           H  
ATOM   1402 HG23 VAL A  87     -14.197   8.344   1.609  1.00 82.67           H  
ATOM   1403  N   THR A  88     -19.661   7.824   0.974  1.00 80.15           N  
ATOM   1404  H   THR A  88     -19.388   7.405   0.096  1.00 80.15           H  
ATOM   1405  CA  THR A  88     -20.887   7.331   1.582  1.00 80.15           C  
ATOM   1406  HA  THR A  88     -21.079   7.853   2.519  1.00 80.15           H  
ATOM   1407  C   THR A  88     -20.708   5.854   1.879  1.00 80.15           C  
ATOM   1408  CB  THR A  88     -22.066   7.592   0.655  1.00 80.15           C  
ATOM   1409  HB  THR A  88     -21.823   7.205  -0.335  1.00 80.15           H  
ATOM   1410  O   THR A  88     -20.326   5.071   1.018  1.00 80.15           O  
ATOM   1411  CG2 THR A  88     -23.364   6.963   1.120  1.00 80.15           C  
ATOM   1412 HG21 THR A  88     -23.680   7.404   2.066  1.00 80.15           H  
ATOM   1413 HG22 THR A  88     -23.256   5.884   1.231  1.00 80.15           H  
ATOM   1414 HG23 THR A  88     -24.088   7.143   0.325  1.00 80.15           H  
ATOM   1415  OG1 THR A  88     -22.305   8.978   0.559  1.00 80.15           O  
ATOM   1416  HG1 THR A  88     -22.802   9.248   1.334  1.00 80.15           H  
ATOM   1417  N   LEU A  89     -20.972   5.489   3.119  1.00 78.61           N  
ATOM   1418  H   LEU A  89     -21.300   6.200   3.757  1.00 78.61           H  
ATOM   1419  CA  LEU A  89     -20.783   4.175   3.699  1.00 78.61           C  
ATOM   1420  HA  LEU A  89     -20.384   3.467   2.972  1.00 78.61           H  
ATOM   1421  C   LEU A  89     -22.144   3.680   4.178  1.00 78.61           C  
ATOM   1422  CB  LEU A  89     -19.806   4.382   4.868  1.00 78.61           C  
ATOM   1423  HB2 LEU A  89     -20.049   5.326   5.356  1.00 78.61           H  
ATOM   1424  HB3 LEU A  89     -19.961   3.628   5.640  1.00 78.61           H  
ATOM   1425  O   LEU A  89     -22.793   4.383   4.942  1.00 78.61           O  
ATOM   1426  CG  LEU A  89     -18.330   4.413   4.457  1.00 78.61           C  
ATOM   1427  HG  LEU A  89     -18.190   5.109   3.629  1.00 78.61           H  
ATOM   1428  CD1 LEU A  89     -17.518   4.888   5.650  1.00 78.61           C  
ATOM   1429 HD11 LEU A  89     -16.456   4.840   5.408  1.00 78.61           H  
ATOM   1430 HD12 LEU A  89     -17.744   4.233   6.492  1.00 78.61           H  
ATOM   1431 HD13 LEU A  89     -17.792   5.913   5.899  1.00 78.61           H  
ATOM   1432  CD2 LEU A  89     -17.776   3.044   4.077  1.00 78.61           C  
ATOM   1433 HD21 LEU A  89     -17.882   2.361   4.919  1.00 78.61           H  
ATOM   1434 HD22 LEU A  89     -18.317   2.633   3.224  1.00 78.61           H  
ATOM   1435 HD23 LEU A  89     -16.715   3.124   3.844  1.00 78.61           H  
ATOM   1436  N   GLU A  90     -22.573   2.502   3.749  1.00 78.98           N  
ATOM   1437  H   GLU A  90     -22.002   1.977   3.102  1.00 78.98           H  
ATOM   1438  CA  GLU A  90     -23.827   1.872   4.165  1.00 78.98           C  
ATOM   1439  HA  GLU A  90     -24.296   2.447   4.964  1.00 78.98           H  
ATOM   1440  C   GLU A  90     -23.531   0.466   4.700  1.00 78.98           C  
ATOM   1441  CB  GLU A  90     -24.781   1.858   2.962  1.00 78.98           C  
ATOM   1442  HB2 GLU A  90     -24.887   2.878   2.593  1.00 78.98           H  
ATOM   1443  HB3 GLU A  90     -24.310   1.264   2.179  1.00 78.98           H  
ATOM   1444  O   GLU A  90     -22.882  -0.345   4.035  1.00 78.98           O  
ATOM   1445  CG  GLU A  90     -26.186   1.294   3.233  1.00 78.98           C  
ATOM   1446  HG2 GLU A  90     -26.735   2.004   3.850  1.00 78.98           H  
ATOM   1447  HG3 GLU A  90     -26.092   0.360   3.787  1.00 78.98           H  
ATOM   1448  CD  GLU A  90     -26.966   1.019   1.928  1.00 78.98           C  
ATOM   1449  OE1 GLU A  90     -27.880   0.160   1.935  1.00 78.98           O  
ATOM   1450  OE2 GLU A  90     -26.615   1.604   0.879  1.00 78.98           O  
ATOM   1451  N   GLU A  91     -23.965   0.174   5.924  1.00 75.58           N  
ATOM   1452  H   GLU A  91     -24.473   0.866   6.455  1.00 75.58           H  
ATOM   1453  CA  GLU A  91     -23.846  -1.178   6.473  1.00 75.58           C  
ATOM   1454  HA  GLU A  91     -22.834  -1.542   6.297  1.00 75.58           H  
ATOM   1455  C   GLU A  91     -24.822  -2.131   5.776  1.00 75.58           C  
ATOM   1456  CB  GLU A  91     -24.097  -1.203   7.986  1.00 75.58           C  
ATOM   1457  HB2 GLU A  91     -23.911  -2.220   8.331  1.00 75.58           H  
ATOM   1458  HB3 GLU A  91     -25.141  -0.959   8.184  1.00 75.58           H  
ATOM   1459  O   GLU A  91     -25.983  -1.793   5.553  1.00 75.58           O  
ATOM   1460  CG  GLU A  91     -23.201  -0.240   8.776  1.00 75.58           C  
ATOM   1461  HG2 GLU A  91     -22.188  -0.273   8.375  1.00 75.58           H  
ATOM   1462  HG3 GLU A  91     -23.571   0.778   8.647  1.00 75.58           H  
ATOM   1463  CD  GLU A  91     -23.169  -0.584  10.268  1.00 75.58           C  
ATOM   1464  OE1 GLU A  91     -22.074  -0.450  10.865  1.00 75.58           O  
ATOM   1465  OE2 GLU A  91     -24.228  -1.006  10.784  1.00 75.58           O  
ATOM   1466  N   VAL A  92     -24.383  -3.357   5.488  1.00 74.91           N  
ATOM   1467  H   VAL A  92     -23.443  -3.612   5.757  1.00 74.91           H  
ATOM   1468  CA  VAL A  92     -25.252  -4.417   4.957  1.00 74.91           C  
ATOM   1469  HA  VAL A  92     -26.250  -4.019   4.774  1.00 74.91           H  
ATOM   1470  C   VAL A  92     -25.364  -5.500   6.017  1.00 74.91           C  
ATOM   1471  CB  VAL A  92     -24.729  -4.963   3.618  1.00 74.91           C  
ATOM   1472  HB  VAL A  92     -23.708  -5.322   3.746  1.00 74.91           H  
ATOM   1473  O   VAL A  92     -24.351  -6.006   6.490  1.00 74.91           O  
ATOM   1474  CG1 VAL A  92     -25.596  -6.116   3.097  1.00 74.91           C  
ATOM   1475 HG11 VAL A  92     -25.234  -6.439   2.121  1.00 74.91           H  
ATOM   1476 HG12 VAL A  92     -25.538  -6.968   3.775  1.00 74.91           H  
ATOM   1477 HG13 VAL A  92     -26.635  -5.798   3.005  1.00 74.91           H  
ATOM   1478  CG2 VAL A  92     -24.738  -3.872   2.541  1.00 74.91           C  
ATOM   1479 HG21 VAL A  92     -24.303  -4.268   1.624  1.00 74.91           H  
ATOM   1480 HG22 VAL A  92     -25.760  -3.542   2.351  1.00 74.91           H  
ATOM   1481 HG23 VAL A  92     -24.159  -3.006   2.863  1.00 74.91           H  
ATOM   1482  N   ASN A  93     -26.589  -5.846   6.419  1.00 71.16           N  
ATOM   1483  H   ASN A  93     -27.384  -5.430   5.954  1.00 71.16           H  
ATOM   1484  CA  ASN A  93     -26.855  -6.790   7.515  1.00 71.16           C  
ATOM   1485  HA  ASN A  93     -27.922  -6.739   7.733  1.00 71.16           H  
ATOM   1486  C   ASN A  93     -26.147  -6.412   8.834  1.00 71.16           C  
ATOM   1487  CB  ASN A  93     -26.554  -8.229   7.048  1.00 71.16           C  
ATOM   1488  HB2 ASN A  93     -26.798  -8.927   7.848  1.00 71.16           H  
ATOM   1489  HB3 ASN A  93     -25.490  -8.326   6.832  1.00 71.16           H  
ATOM   1490  O   ASN A  93     -25.669  -7.284   9.554  1.00 71.16           O  
ATOM   1491  CG  ASN A  93     -27.356  -8.636   5.829  1.00 71.16           C  
ATOM   1492  ND2 ASN A  93     -26.832  -9.517   5.011  1.00 71.16           N  
ATOM   1493 HD21 ASN A  93     -25.923  -9.916   5.199  1.00 71.16           H  
ATOM   1494 HD22 ASN A  93     -27.399  -9.779   4.217  1.00 71.16           H  
ATOM   1495  OD1 ASN A  93     -28.458  -8.173   5.593  1.00 71.16           O  
ATOM   1496  N   GLY A  94     -26.030  -5.110   9.126  1.00 64.53           N  
ATOM   1497  H   GLY A  94     -26.433  -4.431   8.496  1.00 64.53           H  
ATOM   1498  CA  GLY A  94     -25.321  -4.608  10.314  1.00 64.53           C  
ATOM   1499  HA2 GLY A  94     -25.497  -3.536  10.408  1.00 64.53           H  
ATOM   1500  HA3 GLY A  94     -25.711  -5.100  11.205  1.00 64.53           H  
ATOM   1501  C   GLY A  94     -23.804  -4.824  10.276  1.00 64.53           C  
ATOM   1502  O   GLY A  94     -23.134  -4.756  11.307  1.00 64.53           O  
ATOM   1503  N   HIS A  95     -23.249  -5.123   9.099  1.00 71.99           N  
ATOM   1504  H   HIS A  95     -23.845  -5.252   8.294  1.00 71.99           H  
ATOM   1505  CA  HIS A  95     -21.824  -5.322   8.909  1.00 71.99           C  
ATOM   1506  HA  HIS A  95     -21.315  -5.109   9.849  1.00 71.99           H  
ATOM   1507  C   HIS A  95     -21.261  -4.341   7.879  1.00 71.99           C  
ATOM   1508  CB  HIS A  95     -21.533  -6.791   8.579  1.00 71.99           C  
ATOM   1509  HB2 HIS A  95     -22.153  -7.104   7.739  1.00 71.99           H  
ATOM   1510  HB3 HIS A  95     -20.490  -6.886   8.279  1.00 71.99           H  
ATOM   1511  O   HIS A  95     -21.700  -4.247   6.732  1.00 71.99           O  
ATOM   1512  CG  HIS A  95     -21.769  -7.712   9.756  1.00 71.99           C  
ATOM   1513  CD2 HIS A  95     -22.668  -8.742   9.832  1.00 71.99           C  
ATOM   1514  HD2 HIS A  95     -23.354  -9.043   9.054  1.00 71.99           H  
ATOM   1515  ND1 HIS A  95     -21.140  -7.640  10.979  1.00 71.99           N  
ATOM   1516  HD1 HIS A  95     -20.562  -6.874  11.294  1.00 71.99           H  
ATOM   1517  CE1 HIS A  95     -21.638  -8.609  11.763  1.00 71.99           C  
ATOM   1518  HE1 HIS A  95     -21.381  -8.765  12.801  1.00 71.99           H  
ATOM   1519  NE2 HIS A  95     -22.554  -9.325  11.101  1.00 71.99           N  
ATOM   1520  N   MET A  96     -20.241  -3.621   8.330  1.00 73.10           N  
ATOM   1521  H   MET A  96     -20.039  -3.667   9.319  1.00 73.10           H  
ATOM   1522  CA  MET A  96     -19.314  -2.860   7.513  1.00 73.10           C  
ATOM   1523  HA  MET A  96     -19.464  -3.099   6.460  1.00 73.10           H  
ATOM   1524  C   MET A  96     -17.906  -3.260   7.930  1.00 73.10           C  
ATOM   1525  CB  MET A  96     -19.553  -1.366   7.718  1.00 73.10           C  
ATOM   1526  HB2 MET A  96     -20.558  -1.131   7.367  1.00 73.10           H  
ATOM   1527  HB3 MET A  96     -19.484  -1.132   8.780  1.00 73.10           H  
ATOM   1528  O   MET A  96     -17.561  -3.245   9.122  1.00 73.10           O  
ATOM   1529  CG  MET A  96     -18.550  -0.498   6.955  1.00 73.10           C  
ATOM   1530  HG2 MET A  96     -18.476   0.462   7.466  1.00 73.10           H  
ATOM   1531  HG3 MET A  96     -17.557  -0.945   6.985  1.00 73.10           H  
ATOM   1532  SD  MET A  96     -19.002  -0.190   5.241  1.00 73.10           S  
ATOM   1533  CE  MET A  96     -20.207   1.091   5.580  1.00 73.10           C  
ATOM   1534  HE1 MET A  96     -20.388   1.630   4.650  1.00 73.10           H  
ATOM   1535  HE2 MET A  96     -19.833   1.748   6.365  1.00 73.10           H  
ATOM   1536  HE3 MET A  96     -21.135   0.634   5.923  1.00 73.10           H  
ATOM   1537  N   ASP A  97     -17.090  -3.613   6.945  1.00 76.55           N  
ATOM   1538  H   ASP A  97     -17.439  -3.590   5.997  1.00 76.55           H  
ATOM   1539  CA  ASP A  97     -15.709  -3.991   7.189  1.00 76.55           C  
ATOM   1540  HA  ASP A  97     -15.366  -3.472   8.083  1.00 76.55           H  
ATOM   1541  C   ASP A  97     -14.811  -3.562   6.034  1.00 76.55           C  
ATOM   1542  CB  ASP A  97     -15.625  -5.498   7.461  1.00 76.55           C  
ATOM   1543  HB2 ASP A  97     -15.868  -6.047   6.550  1.00 76.55           H  
ATOM   1544  HB3 ASP A  97     -16.345  -5.771   8.233  1.00 76.55           H  
ATOM   1545  O   ASP A  97     -14.966  -4.013   4.897  1.00 76.55           O  
ATOM   1546  CG  ASP A  97     -14.238  -5.897   7.939  1.00 76.55           C  
ATOM   1547  OD1 ASP A  97     -13.533  -5.046   8.527  1.00 76.55           O  
ATOM   1548  OD2 ASP A  97     -13.815  -7.033   7.648  1.00 76.55           O  
ATOM   1549  N   PHE A  98     -13.857  -2.689   6.339  1.00 80.92           N  
ATOM   1550  H   PHE A  98     -13.759  -2.384   7.297  1.00 80.92           H  
ATOM   1551  CA  PHE A  98     -12.852  -2.250   5.390  1.00 80.92           C  
ATOM   1552  HA  PHE A  98     -12.596  -3.101   4.759  1.00 80.92           H  
ATOM   1553  C   PHE A  98     -11.578  -1.795   6.088  1.00 80.92           C  
ATOM   1554  CB  PHE A  98     -13.406  -1.141   4.491  1.00 80.92           C  
ATOM   1555  HB2 PHE A  98     -12.701  -0.956   3.680  1.00 80.92           H  
ATOM   1556  HB3 PHE A  98     -14.330  -1.497   4.036  1.00 80.92           H  
ATOM   1557  O   PHE A  98     -11.554  -1.394   7.255  1.00 80.92           O  
ATOM   1558  CG  PHE A  98     -13.683   0.166   5.193  1.00 80.92           C  
ATOM   1559  CD1 PHE A  98     -14.964   0.413   5.710  1.00 80.92           C  
ATOM   1560  HD1 PHE A  98     -15.737  -0.337   5.630  1.00 80.92           H  
ATOM   1561  CD2 PHE A  98     -12.682   1.153   5.265  1.00 80.92           C  
ATOM   1562  HD2 PHE A  98     -11.706   0.961   4.845  1.00 80.92           H  
ATOM   1563  CE1 PHE A  98     -15.261   1.669   6.251  1.00 80.92           C  
ATOM   1564  HE1 PHE A  98     -16.273   1.880   6.564  1.00 80.92           H  
ATOM   1565  CE2 PHE A  98     -12.976   2.403   5.826  1.00 80.92           C  
ATOM   1566  HE2 PHE A  98     -12.241   3.193   5.827  1.00 80.92           H  
ATOM   1567  CZ  PHE A  98     -14.267   2.663   6.294  1.00 80.92           C  
ATOM   1568  HZ  PHE A  98     -14.500   3.666   6.622  1.00 80.92           H  
ATOM   1569  N   ASP A  99     -10.499  -1.817   5.324  1.00 78.58           N  
ATOM   1570  H   ASP A  99     -10.608  -2.133   4.371  1.00 78.58           H  
ATOM   1571  CA  ASP A  99      -9.202  -1.344   5.737  1.00 78.58           C  
ATOM   1572  HA  ASP A  99      -9.333  -0.819   6.683  1.00 78.58           H  
ATOM   1573  C   ASP A  99      -8.637  -0.304   4.777  1.00 78.58           C  
ATOM   1574  CB  ASP A  99      -8.268  -2.529   5.979  1.00 78.58           C  
ATOM   1575  HB2 ASP A  99      -8.489  -3.352   5.299  1.00 78.58           H  
ATOM   1576  HB3 ASP A  99      -7.245  -2.195   5.806  1.00 78.58           H  
ATOM   1577  O   ASP A  99      -9.008  -0.219   3.616  1.00 78.58           O  
ATOM   1578  CG  ASP A  99      -8.326  -2.973   7.430  1.00 78.58           C  
ATOM   1579  OD1 ASP A  99      -8.058  -2.101   8.289  1.00 78.58           O  
ATOM   1580  OD2 ASP A  99      -8.466  -4.168   7.725  1.00 78.58           O  
ATOM   1581  N   ILE A 100      -7.734   0.516   5.298  1.00 83.28           N  
ATOM   1582  H   ILE A 100      -7.317   0.247   6.178  1.00 83.28           H  
ATOM   1583  CA  ILE A 100      -7.123   1.650   4.612  1.00 83.28           C  
ATOM   1584  HA  ILE A 100      -7.366   1.625   3.550  1.00 83.28           H  
ATOM   1585  C   ILE A 100      -5.621   1.514   4.786  1.00 83.28           C  
ATOM   1586  CB  ILE A 100      -7.621   2.983   5.199  1.00 83.28           C  
ATOM   1587  HB  ILE A 100      -7.480   2.938   6.279  1.00 83.28           H  
ATOM   1588  O   ILE A 100      -5.161   1.215   5.896  1.00 83.28           O  
ATOM   1589  CG1 ILE A 100      -9.114   3.230   4.900  1.00 83.28           C  
ATOM   1590 HG12 ILE A 100      -9.219   3.684   3.915  1.00 83.28           H  
ATOM   1591 HG13 ILE A 100      -9.673   2.294   4.892  1.00 83.28           H  
ATOM   1592  CG2 ILE A 100      -6.807   4.171   4.663  1.00 83.28           C  
ATOM   1593 HG21 ILE A 100      -7.153   5.087   5.141  1.00 83.28           H  
ATOM   1594 HG22 ILE A 100      -6.919   4.251   3.581  1.00 83.28           H  
ATOM   1595 HG23 ILE A 100      -5.749   4.084   4.909  1.00 83.28           H  
ATOM   1596  CD1 ILE A 100      -9.754   4.147   5.943  1.00 83.28           C  
ATOM   1597 HD11 ILE A 100     -10.197   3.524   6.720  1.00 83.28           H  
ATOM   1598 HD12 ILE A 100     -10.534   4.753   5.482  1.00 83.28           H  
ATOM   1599 HD13 ILE A 100      -9.011   4.781   6.426  1.00 83.28           H  
ATOM   1600  N   LEU A 101      -4.894   1.757   3.704  1.00 86.91           N  
ATOM   1601  H   LEU A 101      -5.381   1.951   2.841  1.00 86.91           H  
ATOM   1602  CA  LEU A 101      -3.448   1.754   3.647  1.00 86.91           C  
ATOM   1603  HA  LEU A 101      -3.048   1.848   4.656  1.00 86.91           H  
ATOM   1604  C   LEU A 101      -2.975   2.947   2.817  1.00 86.91           C  
ATOM   1605  CB  LEU A 101      -2.996   0.414   3.051  1.00 86.91           C  
ATOM   1606  HB2 LEU A 101      -3.395  -0.399   3.658  1.00 86.91           H  
ATOM   1607  HB3 LEU A 101      -3.406   0.321   2.045  1.00 86.91           H  
ATOM   1608  O   LEU A 101      -3.143   2.985   1.601  1.00 86.91           O  
ATOM   1609  CG  LEU A 101      -1.475   0.265   2.985  1.00 86.91           C  
ATOM   1610  HG  LEU A 101      -1.044   1.126   2.474  1.00 86.91           H  
ATOM   1611  CD1 LEU A 101      -0.882   0.199   4.387  1.00 86.91           C  
ATOM   1612 HD11 LEU A 101      -0.848   1.198   4.821  1.00 86.91           H  
ATOM   1613 HD12 LEU A 101      -1.508  -0.447   5.002  1.00 86.91           H  
ATOM   1614 HD13 LEU A 101       0.130  -0.204   4.345  1.00 86.91           H  
ATOM   1615  CD2 LEU A 101      -1.109  -1.000   2.214  1.00 86.91           C  
ATOM   1616 HD21 LEU A 101      -1.602  -0.995   1.241  1.00 86.91           H  
ATOM   1617 HD22 LEU A 101      -1.427  -1.884   2.767  1.00 86.91           H  
ATOM   1618 HD23 LEU A 101      -0.032  -1.023   2.052  1.00 86.91           H  
ATOM   1619  N   GLU A 102      -2.359   3.910   3.488  1.00 82.77           N  
ATOM   1620  H   GLU A 102      -2.252   3.832   4.489  1.00 82.77           H  
ATOM   1621  CA  GLU A 102      -1.680   5.018   2.826  1.00 82.77           C  
ATOM   1622  HA  GLU A 102      -2.235   5.322   1.939  1.00 82.77           H  
ATOM   1623  C   GLU A 102      -0.282   4.579   2.393  1.00 82.77           C  
ATOM   1624  CB  GLU A 102      -1.605   6.222   3.764  1.00 82.77           C  
ATOM   1625  HB2 GLU A 102      -0.963   6.963   3.288  1.00 82.77           H  
ATOM   1626  HB3 GLU A 102      -1.148   5.928   4.709  1.00 82.77           H  
ATOM   1627  O   GLU A 102       0.494   4.054   3.197  1.00 82.77           O  
ATOM   1628  CG  GLU A 102      -2.996   6.819   4.030  1.00 82.77           C  
ATOM   1629  HG2 GLU A 102      -3.585   6.103   4.602  1.00 82.77           H  
ATOM   1630  HG3 GLU A 102      -3.499   6.983   3.077  1.00 82.77           H  
ATOM   1631  CD  GLU A 102      -2.930   8.151   4.790  1.00 82.77           C  
ATOM   1632  OE1 GLU A 102      -3.957   8.517   5.401  1.00 82.77           O  
ATOM   1633  OE2 GLU A 102      -1.854   8.800   4.758  1.00 82.77           O  
ATOM   1634  N   ILE A 103       0.041   4.782   1.117  1.00 88.19           N  
ATOM   1635  H   ILE A 103      -0.628   5.237   0.513  1.00 88.19           H  
ATOM   1636  CA  ILE A 103       1.324   4.399   0.534  1.00 88.19           C  
ATOM   1637  HA  ILE A 103       1.749   3.603   1.146  1.00 88.19           H  
ATOM   1638  C   ILE A 103       2.246   5.619   0.554  1.00 88.19           C  
ATOM   1639  CB  ILE A 103       1.169   3.816  -0.888  1.00 88.19           C  
ATOM   1640  HB  ILE A 103       0.951   4.635  -1.575  1.00 88.19           H  
ATOM   1641  O   ILE A 103       1.959   6.611  -0.121  1.00 88.19           O  
ATOM   1642  CG1 ILE A 103       0.013   2.797  -1.026  1.00 88.19           C  
ATOM   1643 HG12 ILE A 103      -0.932   3.329  -0.924  1.00 88.19           H  
ATOM   1644 HG13 ILE A 103       0.031   2.365  -2.027  1.00 88.19           H  
ATOM   1645  CG2 ILE A 103       2.504   3.183  -1.325  1.00 88.19           C  
ATOM   1646 HG21 ILE A 103       3.278   3.947  -1.378  1.00 88.19           H  
ATOM   1647 HG22 ILE A 103       2.805   2.405  -0.623  1.00 88.19           H  
ATOM   1648 HG23 ILE A 103       2.392   2.745  -2.316  1.00 88.19           H  
ATOM   1649  CD1 ILE A 103       0.002   1.659  -0.009  1.00 88.19           C  
ATOM   1650 HD11 ILE A 103       0.834   0.977  -0.181  1.00 88.19           H  
ATOM   1651 HD12 ILE A 103      -0.933   1.105  -0.099  1.00 88.19           H  
ATOM   1652 HD13 ILE A 103       0.075   2.070   0.998  1.00 88.19           H  
ATOM   1653  N   PRO A 104       3.373   5.575   1.289  1.00 77.73           N  
ATOM   1654  CA  PRO A 104       4.313   6.688   1.304  1.00 77.73           C  
ATOM   1655  HA  PRO A 104       3.798   7.571   1.681  1.00 77.73           H  
ATOM   1656  C   PRO A 104       4.865   6.966  -0.098  1.00 77.73           C  
ATOM   1657  CB  PRO A 104       5.422   6.283   2.282  1.00 77.73           C  
ATOM   1658  HB2 PRO A 104       6.252   5.824   1.744  1.00 77.73           H  
ATOM   1659  HB3 PRO A 104       5.776   7.136   2.861  1.00 77.73           H  
ATOM   1660  O   PRO A 104       5.251   6.030  -0.804  1.00 77.73           O  
ATOM   1661  CG  PRO A 104       4.760   5.233   3.175  1.00 77.73           C  
ATOM   1662  HG2 PRO A 104       4.205   5.728   3.973  1.00 77.73           H  
ATOM   1663  HG3 PRO A 104       5.485   4.532   3.589  1.00 77.73           H  
ATOM   1664  CD  PRO A 104       3.782   4.544   2.232  1.00 77.73           C  
ATOM   1665  HD2 PRO A 104       2.942   4.155   2.807  1.00 77.73           H  
ATOM   1666  HD3 PRO A 104       4.279   3.735   1.696  1.00 77.73           H  
ATOM   1667  N   THR A 105       5.000   8.245  -0.462  1.00 75.99           N  
ATOM   1668  H   THR A 105       4.566   8.958   0.106  1.00 75.99           H  
ATOM   1669  CA  THR A 105       5.519   8.708  -1.766  1.00 75.99           C  
ATOM   1670  HA  THR A 105       4.769   8.515  -2.533  1.00 75.99           H  
ATOM   1671  C   THR A 105       6.815   7.990  -2.172  1.00 75.99           C  
ATOM   1672  CB  THR A 105       5.763  10.232  -1.702  1.00 75.99           C  
ATOM   1673  HB  THR A 105       6.598  10.434  -1.031  1.00 75.99           H  
ATOM   1674  O   THR A 105       6.985   7.560  -3.309  1.00 75.99           O  
ATOM   1675  CG2 THR A 105       6.075  10.827  -3.064  1.00 75.99           C  
ATOM   1676 HG21 THR A 105       5.323  10.511  -3.786  1.00 75.99           H  
ATOM   1677 HG22 THR A 105       7.059  10.497  -3.396  1.00 75.99           H  
ATOM   1678 HG23 THR A 105       6.066  11.916  -3.005  1.00 75.99           H  
ATOM   1679  OG1 THR A 105       4.625  10.891  -1.192  1.00 75.99           O  
ATOM   1680  HG1 THR A 105       4.768  11.840  -1.217  1.00 75.99           H  
ATOM   1681  N   GLN A 106       7.711   7.754  -1.210  1.00 71.16           N  
ATOM   1682  H   GLN A 106       7.515   8.118  -0.288  1.00 71.16           H  
ATOM   1683  CA  GLN A 106       8.984   7.068  -1.439  1.00 71.16           C  
ATOM   1684  HA  GLN A 106       9.494   7.570  -2.261  1.00 71.16           H  
ATOM   1685  C   GLN A 106       8.821   5.584  -1.830  1.00 71.16           C  
ATOM   1686  CB  GLN A 106       9.819   7.223  -0.162  1.00 71.16           C  
ATOM   1687  HB2 GLN A 106       9.642   8.212   0.260  1.00 71.16           H  
ATOM   1688  HB3 GLN A 106       9.506   6.480   0.571  1.00 71.16           H  
ATOM   1689  O   GLN A 106       9.602   5.061  -2.623  1.00 71.16           O  
ATOM   1690  CG  GLN A 106      11.326   7.103  -0.421  1.00 71.16           C  
ATOM   1691  HG2 GLN A 106      11.622   7.849  -1.159  1.00 71.16           H  
ATOM   1692  HG3 GLN A 106      11.556   6.115  -0.818  1.00 71.16           H  
ATOM   1693  CD  GLN A 106      12.143   7.321   0.850  1.00 71.16           C  
ATOM   1694  NE2 GLN A 106      13.427   7.576   0.735  1.00 71.16           N  
ATOM   1695 HE21 GLN A 106      13.870   7.626  -0.171  1.00 71.16           H  
ATOM   1696 HE22 GLN A 106      13.933   7.711   1.599  1.00 71.16           H  
ATOM   1697  OE1 GLN A 106      11.652   7.257   1.965  1.00 71.16           O  
ATOM   1698  N   ARG A 107       7.799   4.895  -1.302  1.00 81.99           N  
ATOM   1699  H   ARG A 107       7.102   5.415  -0.787  1.00 81.99           H  
ATOM   1700  CA  ARG A 107       7.491   3.497  -1.658  1.00 81.99           C  
ATOM   1701  HA  ARG A 107       8.419   2.928  -1.725  1.00 81.99           H  
ATOM   1702  C   ARG A 107       6.867   3.398  -3.045  1.00 81.99           C  
ATOM   1703  CB  ARG A 107       6.559   2.853  -0.617  1.00 81.99           C  
ATOM   1704  HB2 ARG A 107       5.624   3.411  -0.575  1.00 81.99           H  
ATOM   1705  HB3 ARG A 107       6.322   1.841  -0.945  1.00 81.99           H  
ATOM   1706  O   ARG A 107       7.178   2.464  -3.775  1.00 81.99           O  
ATOM   1707  CG  ARG A 107       7.140   2.769   0.799  1.00 81.99           C  
ATOM   1708  HG2 ARG A 107       6.396   2.299   1.442  1.00 81.99           H  
ATOM   1709  HG3 ARG A 107       7.334   3.773   1.178  1.00 81.99           H  
ATOM   1710  CD  ARG A 107       8.435   1.949   0.854  1.00 81.99           C  
ATOM   1711  HD2 ARG A 107       8.265   0.977   0.390  1.00 81.99           H  
ATOM   1712  HD3 ARG A 107       9.211   2.472   0.295  1.00 81.99           H  
ATOM   1713  NE  ARG A 107       8.874   1.776   2.247  1.00 81.99           N  
ATOM   1714  HE  ARG A 107       8.323   2.241   2.954  1.00 81.99           H  
ATOM   1715  NH1 ARG A 107      10.732   0.465   1.883  1.00 81.99           N  
ATOM   1716 HH11 ARG A 107      11.520  -0.031   2.273  1.00 81.99           H  
ATOM   1717 HH12 ARG A 107      10.516   0.384   0.899  1.00 81.99           H  
ATOM   1718  NH2 ARG A 107      10.235   1.194   3.943  1.00 81.99           N  
ATOM   1719 HH21 ARG A 107      11.092   0.820   4.325  1.00 81.99           H  
ATOM   1720 HH22 ARG A 107       9.661   1.713   4.593  1.00 81.99           H  
ATOM   1721  CZ  ARG A 107       9.949   1.140   2.676  1.00 81.99           C  
ATOM   1722  N   LEU A 108       6.052   4.382  -3.416  1.00 84.89           N  
ATOM   1723  H   LEU A 108       5.832   5.096  -2.736  1.00 84.89           H  
ATOM   1724  CA  LEU A 108       5.541   4.552  -4.776  1.00 84.89           C  
ATOM   1725  HA  LEU A 108       4.999   3.656  -5.078  1.00 84.89           H  
ATOM   1726  C   LEU A 108       6.669   4.760  -5.791  1.00 84.89           C  
ATOM   1727  CB  LEU A 108       4.596   5.757  -4.779  1.00 84.89           C  
ATOM   1728  HB2 LEU A 108       4.770   6.367  -5.665  1.00 84.89           H  
ATOM   1729  HB3 LEU A 108       4.807   6.388  -3.915  1.00 84.89           H  
ATOM   1730  O   LEU A 108       6.657   4.129  -6.841  1.00 84.89           O  
ATOM   1731  CG  LEU A 108       3.120   5.366  -4.756  1.00 84.89           C  
ATOM   1732  HG  LEU A 108       2.948   4.551  -4.053  1.00 84.89           H  
ATOM   1733  CD1 LEU A 108       2.351   6.587  -4.300  1.00 84.89           C  
ATOM   1734 HD11 LEU A 108       2.774   7.494  -4.733  1.00 84.89           H  
ATOM   1735 HD12 LEU A 108       1.333   6.494  -4.679  1.00 84.89           H  
ATOM   1736 HD13 LEU A 108       2.363   6.658  -3.212  1.00 84.89           H  
ATOM   1737  CD2 LEU A 108       2.617   4.968  -6.141  1.00 84.89           C  
ATOM   1738 HD21 LEU A 108       2.756   5.791  -6.843  1.00 84.89           H  
ATOM   1739 HD22 LEU A 108       3.164   4.090  -6.484  1.00 84.89           H  
ATOM   1740 HD23 LEU A 108       1.558   4.714  -6.095  1.00 84.89           H  
ATOM   1741  N   GLY A 109       7.677   5.572  -5.457  1.00 79.17           N  
ATOM   1742  H   GLY A 109       7.578   6.150  -4.635  1.00 79.17           H  
ATOM   1743  CA  GLY A 109       8.865   5.733  -6.301  1.00 79.17           C  
ATOM   1744  HA2 GLY A 109       8.568   6.119  -7.276  1.00 79.17           H  
ATOM   1745  HA3 GLY A 109       9.541   6.448  -5.833  1.00 79.17           H  
ATOM   1746  C   GLY A 109       9.625   4.418  -6.515  1.00 79.17           C  
ATOM   1747  O   GLY A 109      10.004   4.097  -7.639  1.00 79.17           O  
ATOM   1748  N   ALA A 110       9.787   3.611  -5.460  1.00 76.09           N  
ATOM   1749  H   ALA A 110       9.479   3.934  -4.554  1.00 76.09           H  
ATOM   1750  CA  ALA A 110      10.409   2.288  -5.567  1.00 76.09           C  
ATOM   1751  HA  ALA A 110      11.371   2.398  -6.067  1.00 76.09           H  
ATOM   1752  C   ALA A 110       9.576   1.300  -6.406  1.00 76.09           C  
ATOM   1753  CB  ALA A 110      10.658   1.746  -4.154  1.00 76.09           C  
ATOM   1754  HB1 ALA A 110      11.191   0.798  -4.223  1.00 76.09           H  
ATOM   1755  HB2 ALA A 110      11.265   2.454  -3.590  1.00 76.09           H  
ATOM   1756  HB3 ALA A 110       9.710   1.588  -3.641  1.00 76.09           H  
ATOM   1757  O   ALA A 110      10.145   0.501  -7.146  1.00 76.09           O  
ATOM   1758  N   LEU A 111       8.243   1.363  -6.314  1.00 83.12           N  
ATOM   1759  H   LEU A 111       7.835   2.014  -5.659  1.00 83.12           H  
ATOM   1760  CA  LEU A 111       7.343   0.600  -7.181  1.00 83.12           C  
ATOM   1761  HA  LEU A 111       7.608  -0.455  -7.124  1.00 83.12           H  
ATOM   1762  C   LEU A 111       7.493   1.029  -8.646  1.00 83.12           C  
ATOM   1763  CB  LEU A 111       5.897   0.782  -6.688  1.00 83.12           C  
ATOM   1764  HB2 LEU A 111       5.804   0.361  -5.687  1.00 83.12           H  
ATOM   1765  HB3 LEU A 111       5.681   1.849  -6.621  1.00 83.12           H  
ATOM   1766  O   LEU A 111       7.645   0.173  -9.510  1.00 83.12           O  
ATOM   1767  CG  LEU A 111       4.841   0.147  -7.611  1.00 83.12           C  
ATOM   1768  HG  LEU A 111       4.976   0.488  -8.637  1.00 83.12           H  
ATOM   1769  CD1 LEU A 111       4.918  -1.377  -7.582  1.00 83.12           C  
ATOM   1770 HD11 LEU A 111       5.865  -1.710  -8.006  1.00 83.12           H  
ATOM   1771 HD12 LEU A 111       4.829  -1.743  -6.559  1.00 83.12           H  
ATOM   1772 HD13 LEU A 111       4.112  -1.786  -8.191  1.00 83.12           H  
ATOM   1773  CD2 LEU A 111       3.453   0.596  -7.171  1.00 83.12           C  
ATOM   1774 HD21 LEU A 111       2.707   0.133  -7.817  1.00 83.12           H  
ATOM   1775 HD22 LEU A 111       3.369   1.678  -7.274  1.00 83.12           H  
ATOM   1776 HD23 LEU A 111       3.275   0.317  -6.133  1.00 83.12           H  
ATOM   1777  N   TYR A 112       7.487   2.337  -8.919  1.00 76.73           N  
ATOM   1778  H   TYR A 112       7.335   2.990  -8.164  1.00 76.73           H  
ATOM   1779  CA  TYR A 112       7.625   2.873 -10.274  1.00 76.73           C  
ATOM   1780  HA  TYR A 112       6.805   2.493 -10.883  1.00 76.73           H  
ATOM   1781  C   TYR A 112       8.930   2.421 -10.941  1.00 76.73           C  
ATOM   1782  CB  TYR A 112       7.523   4.402 -10.235  1.00 76.73           C  
ATOM   1783  HB2 TYR A 112       6.614   4.686  -9.704  1.00 76.73           H  
ATOM   1784  HB3 TYR A 112       8.368   4.810  -9.680  1.00 76.73           H  
ATOM   1785  O   TYR A 112       8.938   2.060 -12.112  1.00 76.73           O  
ATOM   1786  CG  TYR A 112       7.488   5.023 -11.618  1.00 76.73           C  
ATOM   1787  CD1 TYR A 112       8.675   5.494 -12.215  1.00 76.73           C  
ATOM   1788  HD1 TYR A 112       9.611   5.437 -11.680  1.00 76.73           H  
ATOM   1789  CD2 TYR A 112       6.277   5.068 -12.336  1.00 76.73           C  
ATOM   1790  HD2 TYR A 112       5.366   4.677 -11.906  1.00 76.73           H  
ATOM   1791  CE1 TYR A 112       8.652   5.994 -13.532  1.00 76.73           C  
ATOM   1792  HE1 TYR A 112       9.561   6.325 -14.011  1.00 76.73           H  
ATOM   1793  CE2 TYR A 112       6.246   5.595 -13.639  1.00 76.73           C  
ATOM   1794  HE2 TYR A 112       5.323   5.630 -14.200  1.00 76.73           H  
ATOM   1795  OH  TYR A 112       7.398   6.521 -15.514  1.00 76.73           O  
ATOM   1796  HH  TYR A 112       8.259   6.474 -15.936  1.00 76.73           H  
ATOM   1797  CZ  TYR A 112       7.434   6.049 -14.243  1.00 76.73           C  
ATOM   1798  N   ALA A 113      10.023   2.341 -10.181  1.00 72.19           N  
ATOM   1799  H   ALA A 113       9.975   2.680  -9.230  1.00 72.19           H  
ATOM   1800  CA  ALA A 113      11.304   1.847 -10.683  1.00 72.19           C  
ATOM   1801  HA  ALA A 113      11.565   2.417 -11.575  1.00 72.19           H  
ATOM   1802  C   ALA A 113      11.294   0.358 -11.093  1.00 72.19           C  
ATOM   1803  CB  ALA A 113      12.361   2.120  -9.608  1.00 72.19           C  
ATOM   1804  HB1 ALA A 113      13.342   1.827  -9.982  1.00 72.19           H  
ATOM   1805  HB2 ALA A 113      12.135   1.545  -8.710  1.00 72.19           H  
ATOM   1806  HB3 ALA A 113      12.377   3.182  -9.365  1.00 72.19           H  
ATOM   1807  O   ALA A 113      12.172  -0.069 -11.841  1.00 72.19           O  
ATOM   1808  N   LEU A 114      10.334  -0.443 -10.614  1.00 72.32           N  
ATOM   1809  H   LEU A 114       9.621  -0.038 -10.025  1.00 72.32           H  
ATOM   1810  CA  LEU A 114      10.169  -1.846 -11.021  1.00 72.32           C  
ATOM   1811  HA  LEU A 114      11.141  -2.258 -11.289  1.00 72.32           H  
ATOM   1812  C   LEU A 114       9.297  -2.019 -12.269  1.00 72.32           C  
ATOM   1813  CB  LEU A 114       9.576  -2.663  -9.861  1.00 72.32           C  
ATOM   1814  HB2 LEU A 114       9.318  -3.652 -10.238  1.00 72.32           H  
ATOM   1815  HB3 LEU A 114       8.649  -2.192  -9.533  1.00 72.32           H  
ATOM   1816  O   LEU A 114       9.250  -3.115 -12.827  1.00 72.32           O  
ATOM   1817  CG  LEU A 114      10.501  -2.847  -8.650  1.00 72.32           C  
ATOM   1818  HG  LEU A 114      10.755  -1.881  -8.214  1.00 72.32           H  
ATOM   1819  CD1 LEU A 114       9.759  -3.684  -7.611  1.00 72.32           C  
ATOM   1820 HD11 LEU A 114      10.433  -3.906  -6.783  1.00 72.32           H  
ATOM   1821 HD12 LEU A 114       9.429  -4.626  -8.050  1.00 72.32           H  
ATOM   1822 HD13 LEU A 114       8.888  -3.133  -7.258  1.00 72.32           H  
ATOM   1823  CD2 LEU A 114      11.792  -3.595  -8.999  1.00 72.32           C  
ATOM   1824 HD21 LEU A 114      12.363  -3.785  -8.090  1.00 72.32           H  
ATOM   1825 HD22 LEU A 114      12.401  -2.979  -9.660  1.00 72.32           H  
ATOM   1826 HD23 LEU A 114      11.553  -4.538  -9.492  1.00 72.32           H  
ATOM   1827  N   ILE A 115       8.595  -0.969 -12.691  1.00 67.21           N  
ATOM   1828  H   ILE A 115       8.737  -0.077 -12.238  1.00 67.21           H  
ATOM   1829  CA  ILE A 115       7.696  -1.003 -13.839  1.00 67.21           C  
ATOM   1830  HA  ILE A 115       7.141  -1.941 -13.817  1.00 67.21           H  
ATOM   1831  C   ILE A 115       8.524  -0.899 -15.135  1.00 67.21           C  
ATOM   1832  CB  ILE A 115       6.662   0.126 -13.711  1.00 67.21           C  
ATOM   1833  HB  ILE A 115       7.195   1.059 -13.528  1.00 67.21           H  
ATOM   1834  O   ILE A 115       9.247   0.088 -15.304  1.00 67.21           O  
ATOM   1835  CG1 ILE A 115       5.711  -0.147 -12.514  1.00 67.21           C  
ATOM   1836 HG12 ILE A 115       6.307  -0.429 -11.647  1.00 67.21           H  
ATOM   1837 HG13 ILE A 115       5.064  -0.994 -12.745  1.00 67.21           H  
ATOM   1838  CG2 ILE A 115       5.919   0.299 -15.036  1.00 67.21           C  
ATOM   1839 HG21 ILE A 115       5.344   1.223 -14.973  1.00 67.21           H  
ATOM   1840 HG22 ILE A 115       6.595   0.469 -15.874  1.00 67.21           H  
ATOM   1841 HG23 ILE A 115       5.302  -0.571 -15.257  1.00 67.21           H  
ATOM   1842  CD1 ILE A 115       4.844   1.045 -12.079  1.00 67.21           C  
ATOM   1843 HD11 ILE A 115       3.837   0.969 -12.489  1.00 67.21           H  
ATOM   1844 HD12 ILE A 115       4.755   1.047 -10.992  1.00 67.21           H  
ATOM   1845 HD13 ILE A 115       5.292   1.984 -12.403  1.00 67.21           H  
ATOM   1846  N   PRO A 116       8.405  -1.856 -16.076  1.00 56.46           N  
ATOM   1847  CA  PRO A 116       9.137  -1.838 -17.344  1.00 56.46           C  
ATOM   1848  HA  PRO A 116      10.200  -1.915 -17.113  1.00 56.46           H  
ATOM   1849  C   PRO A 116       8.896  -0.580 -18.197  1.00 56.46           C  
ATOM   1850  CB  PRO A 116       8.701  -3.100 -18.096  1.00 56.46           C  
ATOM   1851  HB2 PRO A 116       7.858  -2.873 -18.749  1.00 56.46           H  
ATOM   1852  HB3 PRO A 116       9.519  -3.531 -18.672  1.00 56.46           H  
ATOM   1853  O   PRO A 116       7.778  -0.083 -18.315  1.00 56.46           O  
ATOM   1854  CG  PRO A 116       8.229  -4.040 -16.992  1.00 56.46           C  
ATOM   1855  HG2 PRO A 116       9.085  -4.557 -16.559  1.00 56.46           H  
ATOM   1856  HG3 PRO A 116       7.489  -4.753 -17.355  1.00 56.46           H  
ATOM   1857  CD  PRO A 116       7.635  -3.087 -15.962  1.00 56.46           C  
ATOM   1858  HD2 PRO A 116       6.591  -2.885 -16.202  1.00 56.46           H  
ATOM   1859  HD3 PRO A 116       7.720  -3.538 -14.973  1.00 56.46           H  
ATOM   1860  N   ASN A 117       9.953  -0.098 -18.856  1.00 53.20           N  
ATOM   1861  H   ASN A 117      10.835  -0.573 -18.731  1.00 53.20           H  
ATOM   1862  CA  ASN A 117       9.983   1.211 -19.523  1.00 53.20           C  
ATOM   1863  HA  ASN A 117       9.603   1.940 -18.807  1.00 53.20           H  
ATOM   1864  C   ASN A 117       9.089   1.323 -20.780  1.00 53.20           C  
ATOM   1865  CB  ASN A 117      11.460   1.534 -19.847  1.00 53.20           C  
ATOM   1866  HB2 ASN A 117      11.663   1.315 -20.895  1.00 53.20           H  
ATOM   1867  HB3 ASN A 117      12.124   0.917 -19.242  1.00 53.20           H  
ATOM   1868  O   ASN A 117       8.556   2.394 -21.066  1.00 53.20           O  
ATOM   1869  CG  ASN A 117      11.855   2.973 -19.560  1.00 53.20           C  
ATOM   1870  ND2 ASN A 117      13.041   3.373 -19.950  1.00 53.20           N  
ATOM   1871 HD21 ASN A 117      13.254   4.339 -19.750  1.00 53.20           H  
ATOM   1872 HD22 ASN A 117      13.648   2.769 -20.486  1.00 53.20           H  
ATOM   1873  OD1 ASN A 117      11.144   3.743 -18.951  1.00 53.20           O  
ATOM   1874  N   GLU A 118       8.882   0.231 -21.526  1.00 49.29           N  
ATOM   1875  H   GLU A 118       9.354  -0.629 -21.282  1.00 49.29           H  
ATOM   1876  CA  GLU A 118       7.991   0.217 -22.705  1.00 49.29           C  
ATOM   1877  HA  GLU A 118       8.325   0.953 -23.436  1.00 49.29           H  
ATOM   1878  C   GLU A 118       6.538   0.558 -22.348  1.00 49.29           C  
ATOM   1879  CB  GLU A 118       7.992  -1.171 -23.356  1.00 49.29           C  
ATOM   1880  HB2 GLU A 118       7.792  -1.920 -22.589  1.00 49.29           H  
ATOM   1881  HB3 GLU A 118       7.187  -1.204 -24.089  1.00 49.29           H  
ATOM   1882  O   GLU A 118       5.814   1.166 -23.137  1.00 49.29           O  
ATOM   1883  CG  GLU A 118       9.303  -1.503 -24.077  1.00 49.29           C  
ATOM   1884  HG2 GLU A 118       9.515  -0.710 -24.794  1.00 49.29           H  
ATOM   1885  HG3 GLU A 118      10.112  -1.526 -23.346  1.00 49.29           H  
ATOM   1886  CD  GLU A 118       9.238  -2.853 -24.808  1.00 49.29           C  
ATOM   1887  OE1 GLU A 118      10.162  -3.105 -25.608  1.00 49.29           O  
ATOM   1888  OE2 GLU A 118       8.279  -3.618 -24.552  1.00 49.29           O  
ATOM   1889  N   GLN A 119       6.117   0.196 -21.135  1.00 50.98           N  
ATOM   1890  H   GLN A 119       6.765  -0.267 -20.514  1.00 50.98           H  
ATOM   1891  CA  GLN A 119       4.808   0.561 -20.608  1.00 50.98           C  
ATOM   1892  HA  GLN A 119       4.063   0.474 -21.400  1.00 50.98           H  
ATOM   1893  C   GLN A 119       4.764   2.021 -20.131  1.00 50.98           C  
ATOM   1894  CB  GLN A 119       4.436  -0.412 -19.487  1.00 50.98           C  
ATOM   1895  HB2 GLN A 119       3.562  -0.004 -18.979  1.00 50.98           H  
ATOM   1896  HB3 GLN A 119       5.247  -0.485 -18.762  1.00 50.98           H  
ATOM   1897  O   GLN A 119       3.711   2.648 -20.207  1.00 50.98           O  
ATOM   1898  CG  GLN A 119       4.062  -1.806 -20.008  1.00 50.98           C  
ATOM   1899  HG2 GLN A 119       3.251  -1.710 -20.729  1.00 50.98           H  
ATOM   1900  HG3 GLN A 119       4.918  -2.256 -20.512  1.00 50.98           H  
ATOM   1901  CD  GLN A 119       3.628  -2.735 -18.879  1.00 50.98           C  
ATOM   1902  NE2 GLN A 119       2.457  -3.330 -18.948  1.00 50.98           N  
ATOM   1903 HE21 GLN A 119       1.853  -3.195 -19.747  1.00 50.98           H  
ATOM   1904 HE22 GLN A 119       2.238  -3.965 -18.193  1.00 50.98           H  
ATOM   1905  OE1 GLN A 119       4.325  -2.943 -17.903  1.00 50.98           O  
ATOM   1906  N   GLN A 120       5.899   2.593 -19.706  1.00 49.86           N  
ATOM   1907  H   GLN A 120       6.747   2.043 -19.708  1.00 49.86           H  
ATOM   1908  CA  GLN A 120       5.977   3.996 -19.283  1.00 49.86           C  
ATOM   1909  HA  GLN A 120       5.171   4.190 -18.575  1.00 49.86           H  
ATOM   1910  C   GLN A 120       5.781   4.963 -20.460  1.00 49.86           C  
ATOM   1911  CB  GLN A 120       7.316   4.303 -18.583  1.00 49.86           C  
ATOM   1912  HB2 GLN A 120       7.310   5.359 -18.314  1.00 49.86           H  
ATOM   1913  HB3 GLN A 120       8.144   4.145 -19.274  1.00 49.86           H  
ATOM   1914  O   GLN A 120       5.036   5.929 -20.342  1.00 49.86           O  
ATOM   1915  CG  GLN A 120       7.561   3.484 -17.306  1.00 49.86           C  
ATOM   1916  HG2 GLN A 120       7.626   2.426 -17.560  1.00 49.86           H  
ATOM   1917  HG3 GLN A 120       6.720   3.617 -16.626  1.00 49.86           H  
ATOM   1918  CD  GLN A 120       8.840   3.888 -16.568  1.00 49.86           C  
ATOM   1919  NE2 GLN A 120       9.305   3.089 -15.634  1.00 49.86           N  
ATOM   1920 HE21 GLN A 120       8.923   2.168 -15.475  1.00 49.86           H  
ATOM   1921 HE22 GLN A 120      10.142   3.395 -15.158  1.00 49.86           H  
ATOM   1922  OE1 GLN A 120       9.418   4.948 -16.758  1.00 49.86           O  
ATOM   1923  N   THR A 121       6.424   4.717 -21.606  1.00 45.39           N  
ATOM   1924  H   THR A 121       6.988   3.881 -21.666  1.00 45.39           H  
ATOM   1925  CA  THR A 121       6.420   5.659 -22.747  1.00 45.39           C  
ATOM   1926  HA  THR A 121       6.546   6.667 -22.353  1.00 45.39           H  
ATOM   1927  C   THR A 121       5.104   5.689 -23.517  1.00 45.39           C  
ATOM   1928  CB  THR A 121       7.570   5.393 -23.737  1.00 45.39           C  
ATOM   1929  HB  THR A 121       7.232   5.614 -24.749  1.00 45.39           H  
ATOM   1930  O   THR A 121       4.660   6.767 -23.902  1.00 45.39           O  
ATOM   1931  CG2 THR A 121       8.779   6.277 -23.448  1.00 45.39           C  
ATOM   1932 HG21 THR A 121       9.576   6.045 -24.154  1.00 45.39           H  
ATOM   1933 HG22 THR A 121       8.501   7.325 -23.567  1.00 45.39           H  
ATOM   1934 HG23 THR A 121       9.132   6.111 -22.431  1.00 45.39           H  
ATOM   1935  OG1 THR A 121       8.005   4.050 -23.691  1.00 45.39           O  
ATOM   1936  HG1 THR A 121       8.507   3.916 -22.884  1.00 45.39           H  
ATOM   1937  N   LYS A 122       4.448   4.541 -23.733  1.00 47.14           N  
ATOM   1938  H   LYS A 122       4.868   3.683 -23.405  1.00 47.14           H  
ATOM   1939  CA  LYS A 122       3.187   4.482 -24.499  1.00 47.14           C  
ATOM   1940  HA  LYS A 122       3.328   4.976 -25.460  1.00 47.14           H  
ATOM   1941  C   LYS A 122       2.025   5.232 -23.839  1.00 47.14           C  
ATOM   1942  CB  LYS A 122       2.780   3.018 -24.732  1.00 47.14           C  
ATOM   1943  HB2 LYS A 122       1.707   2.977 -24.919  1.00 47.14           H  
ATOM   1944  HB3 LYS A 122       2.988   2.430 -23.838  1.00 47.14           H  
ATOM   1945  O   LYS A 122       1.163   5.740 -24.546  1.00 47.14           O  
ATOM   1946  CG  LYS A 122       3.489   2.403 -25.945  1.00 47.14           C  
ATOM   1947  HG2 LYS A 122       4.567   2.416 -25.784  1.00 47.14           H  
ATOM   1948  HG3 LYS A 122       3.254   2.990 -26.832  1.00 47.14           H  
ATOM   1949  CD  LYS A 122       3.020   0.957 -26.154  1.00 47.14           C  
ATOM   1950  HD2 LYS A 122       3.323   0.364 -25.291  1.00 47.14           H  
ATOM   1951  HD3 LYS A 122       1.934   0.937 -26.239  1.00 47.14           H  
ATOM   1952  CE  LYS A 122       3.645   0.377 -27.427  1.00 47.14           C  
ATOM   1953  HE2 LYS A 122       4.728   0.485 -27.358  1.00 47.14           H  
ATOM   1954  HE3 LYS A 122       3.306   0.966 -28.279  1.00 47.14           H  
ATOM   1955  NZ  LYS A 122       3.290  -1.052 -27.612  1.00 47.14           N  
ATOM   1956  HZ1 LYS A 122       3.691  -1.407 -28.469  1.00 47.14           H  
ATOM   1957  HZ2 LYS A 122       2.288  -1.174 -27.648  1.00 47.14           H  
ATOM   1958  HZ3 LYS A 122       3.661  -1.603 -26.851  1.00 47.14           H  
ATOM   1959  N   MET A 123       1.975   5.259 -22.508  1.00 47.49           N  
ATOM   1960  H   MET A 123       2.728   4.818 -21.999  1.00 47.49           H  
ATOM   1961  CA  MET A 123       0.799   5.697 -21.740  1.00 47.49           C  
ATOM   1962  HA  MET A 123      -0.059   5.791 -22.407  1.00 47.49           H  
ATOM   1963  C   MET A 123       0.954   7.078 -21.094  1.00 47.49           C  
ATOM   1964  CB  MET A 123       0.463   4.610 -20.701  1.00 47.49           C  
ATOM   1965  HB2 MET A 123       1.388   4.216 -20.280  1.00 47.49           H  
ATOM   1966  HB3 MET A 123      -0.114   5.042 -19.883  1.00 47.49           H  
ATOM   1967  O   MET A 123       0.004   7.583 -20.509  1.00 47.49           O  
ATOM   1968  CG  MET A 123      -0.355   3.465 -21.322  1.00 47.49           C  
ATOM   1969  HG2 MET A 123      -1.416   3.695 -21.231  1.00 47.49           H  
ATOM   1970  HG3 MET A 123      -0.122   3.420 -22.386  1.00 47.49           H  
ATOM   1971  SD  MET A 123      -0.027   1.802 -20.656  1.00 47.49           S  
ATOM   1972  CE  MET A 123      -0.897   1.731 -19.072  1.00 47.49           C  
ATOM   1973  HE1 MET A 123      -0.380   1.047 -18.399  1.00 47.49           H  
ATOM   1974  HE2 MET A 123      -1.870   1.256 -19.198  1.00 47.49           H  
ATOM   1975  HE3 MET A 123      -0.930   2.707 -18.590  1.00 47.49           H  
ATOM   1976  N   ALA A 124       2.120   7.719 -21.202  1.00 47.59           N  
ATOM   1977  H   ALA A 124       2.873   7.275 -21.709  1.00 47.59           H  
ATOM   1978  CA  ALA A 124       2.425   8.952 -20.478  1.00 47.59           C  
ATOM   1979  HA  ALA A 124       2.033   8.844 -19.467  1.00 47.59           H  
ATOM   1980  C   ALA A 124       1.771  10.227 -21.037  1.00 47.59           C  
ATOM   1981  CB  ALA A 124       3.949   9.095 -20.366  1.00 47.59           C  
ATOM   1982  HB1 ALA A 124       4.204  10.000 -19.813  1.00 47.59           H  
ATOM   1983  HB2 ALA A 124       4.395   9.143 -21.359  1.00 47.59           H  
ATOM   1984  HB3 ALA A 124       4.357   8.246 -19.817  1.00 47.59           H  
ATOM   1985  O   ALA A 124       2.233  11.312 -20.692  1.00 47.59           O  
ATOM   1986  N   VAL A 125       0.738  10.152 -21.886  1.00 43.13           N  
ATOM   1987  H   VAL A 125       0.302   9.253 -22.030  1.00 43.13           H  
ATOM   1988  CA  VAL A 125      -0.009  11.368 -22.243  1.00 43.13           C  
ATOM   1989  HA  VAL A 125       0.706  12.146 -22.511  1.00 43.13           H  
ATOM   1990  C   VAL A 125      -0.794  11.780 -21.000  1.00 43.13           C  
ATOM   1991  CB  VAL A 125      -0.937  11.194 -23.456  1.00 43.13           C  
ATOM   1992  HB  VAL A 125      -1.690  10.434 -23.248  1.00 43.13           H  
ATOM   1993  O   VAL A 125      -1.753  11.084 -20.660  1.00 43.13           O  
ATOM   1994  CG1 VAL A 125      -1.635  12.524 -23.787  1.00 43.13           C  
ATOM   1995 HG11 VAL A 125      -2.254  12.401 -24.676  1.00 43.13           H  
ATOM   1996 HG12 VAL A 125      -2.287  12.821 -22.966  1.00 43.13           H  
ATOM   1997 HG13 VAL A 125      -0.899  13.307 -23.966  1.00 43.13           H  
ATOM   1998  CG2 VAL A 125      -0.137  10.766 -24.693  1.00 43.13           C  
ATOM   1999 HG21 VAL A 125       0.324   9.794 -24.521  1.00 43.13           H  
ATOM   2000 HG22 VAL A 125       0.640  11.499 -24.912  1.00 43.13           H  
ATOM   2001 HG23 VAL A 125      -0.805  10.680 -25.550  1.00 43.13           H  
ATOM   2002  N   PRO A 126      -0.415  12.877 -20.312  1.00 44.56           N  
ATOM   2003  CA  PRO A 126      -1.142  13.327 -19.142  1.00 44.56           C  
ATOM   2004  HA  PRO A 126      -1.223  12.512 -18.423  1.00 44.56           H  
ATOM   2005  C   PRO A 126      -2.515  13.740 -19.641  1.00 44.56           C  
ATOM   2006  CB  PRO A 126      -0.345  14.491 -18.535  1.00 44.56           C  
ATOM   2007  HB2 PRO A 126      -0.857  15.442 -18.684  1.00 44.56           H  
ATOM   2008  HB3 PRO A 126      -0.170  14.330 -17.471  1.00 44.56           H  
ATOM   2009  O   PRO A 126      -2.659  14.747 -20.337  1.00 44.56           O  
ATOM   2010  CG  PRO A 126       0.973  14.494 -19.309  1.00 44.56           C  
ATOM   2011  HG2 PRO A 126       1.695  13.852 -18.804  1.00 44.56           H  
ATOM   2012  HG3 PRO A 126       1.370  15.501 -19.433  1.00 44.56           H  
ATOM   2013  CD  PRO A 126       0.594  13.869 -20.644  1.00 44.56           C  
ATOM   2014  HD2 PRO A 126       1.482  13.466 -21.131  1.00 44.56           H  
ATOM   2015  HD3 PRO A 126       0.143  14.627 -21.284  1.00 44.56           H  
ATOM   2016  N   THR A 127      -3.522  12.926 -19.361  1.00 44.11           N  
ATOM   2017  H   THR A 127      -3.353  12.133 -18.759  1.00 44.11           H  
ATOM   2018  CA  THR A 127      -4.878  13.290 -19.736  1.00 44.11           C  
ATOM   2019  HA  THR A 127      -4.857  13.978 -20.581  1.00 44.11           H  
ATOM   2020  C   THR A 127      -5.425  14.017 -18.528  1.00 44.11           C  
ATOM   2021  CB  THR A 127      -5.714  12.084 -20.177  1.00 44.11           C  
ATOM   2022  HB  THR A 127      -5.981  11.470 -19.316  1.00 44.11           H  
ATOM   2023  O   THR A 127      -5.616  13.419 -17.478  1.00 44.11           O  
ATOM   2024  CG2 THR A 127      -6.970  12.551 -20.916  1.00 44.11           C  
ATOM   2025 HG21 THR A 127      -7.549  13.217 -20.277  1.00 44.11           H  
ATOM   2026 HG22 THR A 127      -7.575  11.681 -21.170  1.00 44.11           H  
ATOM   2027 HG23 THR A 127      -6.691  13.072 -21.832  1.00 44.11           H  
ATOM   2028  OG1 THR A 127      -4.991  11.312 -21.108  1.00 44.11           O  
ATOM   2029  HG1 THR A 127      -4.138  11.095 -20.724  1.00 44.11           H  
ATOM   2030  N   GLU A 128      -5.684  15.319 -18.640  1.00 47.96           N  
ATOM   2031  H   GLU A 128      -5.381  15.803 -19.473  1.00 47.96           H  
ATOM   2032  CA  GLU A 128      -6.238  16.119 -17.532  1.00 47.96           C  
ATOM   2033  HA  GLU A 128      -5.512  16.125 -16.719  1.00 47.96           H  
ATOM   2034  C   GLU A 128      -7.555  15.518 -16.977  1.00 47.96           C  
ATOM   2035  CB  GLU A 128      -6.436  17.558 -18.041  1.00 47.96           C  
ATOM   2036  HB2 GLU A 128      -5.769  17.735 -18.885  1.00 47.96           H  
ATOM   2037  HB3 GLU A 128      -7.462  17.671 -18.392  1.00 47.96           H  
ATOM   2038  O   GLU A 128      -7.939  15.761 -15.834  1.00 47.96           O  
ATOM   2039  CG  GLU A 128      -6.119  18.618 -16.977  1.00 47.96           C  
ATOM   2040  HG2 GLU A 128      -5.090  18.479 -16.648  1.00 47.96           H  
ATOM   2041  HG3 GLU A 128      -6.772  18.460 -16.119  1.00 47.96           H  
ATOM   2042  CD  GLU A 128      -6.298  20.056 -17.496  1.00 47.96           C  
ATOM   2043  OE1 GLU A 128      -5.883  20.978 -16.759  1.00 47.96           O  
ATOM   2044  OE2 GLU A 128      -6.864  20.226 -18.601  1.00 47.96           O  
ATOM   2045  N   LYS A 129      -8.207  14.667 -17.787  1.00 55.86           N  
ATOM   2046  H   LYS A 129      -7.765  14.516 -18.683  1.00 55.86           H  
ATOM   2047  CA  LYS A 129      -9.398  13.858 -17.487  1.00 55.86           C  
ATOM   2048  HA  LYS A 129      -9.963  14.357 -16.700  1.00 55.86           H  
ATOM   2049  C   LYS A 129      -9.119  12.448 -16.942  1.00 55.86           C  
ATOM   2050  CB  LYS A 129     -10.277  13.761 -18.744  1.00 55.86           C  
ATOM   2051  HB2 LYS A 129      -9.697  13.344 -19.567  1.00 55.86           H  
ATOM   2052  HB3 LYS A 129     -11.108  13.083 -18.549  1.00 55.86           H  
ATOM   2053  O   LYS A 129     -10.043  11.642 -16.907  1.00 55.86           O  
ATOM   2054  CG  LYS A 129     -10.884  15.100 -19.159  1.00 55.86           C  
ATOM   2055  HG2 LYS A 129     -11.480  15.495 -18.336  1.00 55.86           H  
ATOM   2056  HG3 LYS A 129     -10.097  15.812 -19.410  1.00 55.86           H  
ATOM   2057  CD  LYS A 129     -11.779  14.873 -20.380  1.00 55.86           C  
ATOM   2058  HD2 LYS A 129     -11.161  14.551 -21.218  1.00 55.86           H  
ATOM   2059  HD3 LYS A 129     -12.508  14.095 -20.154  1.00 55.86           H  
ATOM   2060  CE  LYS A 129     -12.512  16.166 -20.735  1.00 55.86           C  
ATOM   2061  HE2 LYS A 129     -13.119  16.466 -19.882  1.00 55.86           H  
ATOM   2062  HE3 LYS A 129     -11.772  16.948 -20.911  1.00 55.86           H  
ATOM   2063  NZ  LYS A 129     -13.362  15.979 -21.936  1.00 55.86           N  
ATOM   2064  HZ1 LYS A 129     -13.851  16.834 -22.161  1.00 55.86           H  
ATOM   2065  HZ2 LYS A 129     -14.041  15.249 -21.775  1.00 55.86           H  
ATOM   2066  HZ3 LYS A 129     -12.793  15.717 -22.728  1.00 55.86           H  
ATOM   2067  N   ALA A 130      -7.890  12.114 -16.559  1.00 59.93           N  
ATOM   2068  H   ALA A 130      -7.135  12.780 -16.644  1.00 59.93           H  
ATOM   2069  CA  ALA A 130      -7.594  10.797 -16.011  1.00 59.93           C  
ATOM   2070  HA  ALA A 130      -7.882  10.044 -16.745  1.00 59.93           H  
ATOM   2071  C   ALA A 130      -8.415  10.567 -14.735  1.00 59.93           C  
ATOM   2072  CB  ALA A 130      -6.087  10.658 -15.763  1.00 59.93           C  
ATOM   2073  HB1 ALA A 130      -5.543  10.741 -16.704  1.00 59.93           H  
ATOM   2074  HB2 ALA A 130      -5.875   9.685 -15.322  1.00 59.93           H  
ATOM   2075  HB3 ALA A 130      -5.743  11.440 -15.086  1.00 59.93           H  
ATOM   2076  O   ALA A 130      -8.432  11.419 -13.835  1.00 59.93           O  
ATOM   2077  N   GLN A 131      -9.080   9.409 -14.664  1.00 68.13           N  
ATOM   2078  H   GLN A 131      -9.048   8.781 -15.454  1.00 68.13           H  
ATOM   2079  CA  GLN A 131      -9.778   8.962 -13.461  1.00 68.13           C  
ATOM   2080  HA  GLN A 131     -10.631   9.620 -13.292  1.00 68.13           H  
ATOM   2081  C   GLN A 131      -8.833   9.079 -12.261  1.00 68.13           C  
ATOM   2082  CB  GLN A 131     -10.277   7.513 -13.638  1.00 68.13           C  
ATOM   2083  HB2 GLN A 131      -9.931   6.905 -12.801  1.00 68.13           H  
ATOM   2084  HB3 GLN A 131      -9.892   7.087 -14.564  1.00 68.13           H  
ATOM   2085  O   GLN A 131      -7.637   8.793 -12.354  1.00 68.13           O  
ATOM   2086  CG  GLN A 131     -11.801   7.429 -13.624  1.00 68.13           C  
ATOM   2087  HG2 GLN A 131     -12.142   7.711 -12.628  1.00 68.13           H  
ATOM   2088  HG3 GLN A 131     -12.208   8.128 -14.354  1.00 68.13           H  
ATOM   2089  CD  GLN A 131     -12.364   6.046 -13.924  1.00 68.13           C  
ATOM   2090  NE2 GLN A 131     -13.655   5.874 -13.748  1.00 68.13           N  
ATOM   2091 HE21 GLN A 131     -14.025   4.969 -14.003  1.00 68.13           H  
ATOM   2092 HE22 GLN A 131     -14.219   6.670 -13.487  1.00 68.13           H  
ATOM   2093  OE1 GLN A 131     -11.694   5.108 -14.324  1.00 68.13           O  
ATOM   2094  N   LYS A 132      -9.347   9.530 -11.117  1.00 80.88           N  
ATOM   2095  H   LYS A 132     -10.318   9.807 -11.122  1.00 80.88           H  
ATOM   2096  CA  LYS A 132      -8.539   9.641  -9.883  1.00 80.88           C  
ATOM   2097  HA  LYS A 132      -7.492   9.452 -10.122  1.00 80.88           H  
ATOM   2098  C   LYS A 132      -8.903   8.578  -8.854  1.00 80.88           C  
ATOM   2099  CB  LYS A 132      -8.627  11.062  -9.320  1.00 80.88           C  
ATOM   2100  HB2 LYS A 132      -9.665  11.282  -9.070  1.00 80.88           H  
ATOM   2101  HB3 LYS A 132      -8.026  11.117  -8.413  1.00 80.88           H  
ATOM   2102  O   LYS A 132      -8.225   8.445  -7.830  1.00 80.88           O  
ATOM   2103  CG  LYS A 132      -8.109  12.114 -10.308  1.00 80.88           C  
ATOM   2104  HG2 LYS A 132      -8.756  12.138 -11.185  1.00 80.88           H  
ATOM   2105  HG3 LYS A 132      -7.098  11.851 -10.622  1.00 80.88           H  
ATOM   2106  CD  LYS A 132      -8.099  13.504  -9.664  1.00 80.88           C  
ATOM   2107  HD2 LYS A 132      -9.107  13.749  -9.331  1.00 80.88           H  
ATOM   2108  HD3 LYS A 132      -7.422  13.506  -8.810  1.00 80.88           H  
ATOM   2109  CE  LYS A 132      -7.633  14.525 -10.708  1.00 80.88           C  
ATOM   2110  HE2 LYS A 132      -8.296  14.458 -11.570  1.00 80.88           H  
ATOM   2111  HE3 LYS A 132      -6.637  14.248 -11.052  1.00 80.88           H  
ATOM   2112  NZ  LYS A 132      -7.631  15.911 -10.176  1.00 80.88           N  
ATOM   2113  HZ1 LYS A 132      -8.569  16.184  -9.921  1.00 80.88           H  
ATOM   2114  HZ2 LYS A 132      -7.025  15.999  -9.372  1.00 80.88           H  
ATOM   2115  HZ3 LYS A 132      -7.319  16.550 -10.894  1.00 80.88           H  
ATOM   2116  N   ILE A 133      -9.964   7.833  -9.125  1.00 87.09           N  
ATOM   2117  H   ILE A 133     -10.422   7.983 -10.013  1.00 87.09           H  
ATOM   2118  CA  ILE A 133     -10.527   6.794  -8.278  1.00 87.09           C  
ATOM   2119  HA  ILE A 133      -9.853   6.572  -7.451  1.00 87.09           H  
ATOM   2120  C   ILE A 133     -10.681   5.558  -9.156  1.00 87.09           C  
ATOM   2121  CB  ILE A 133     -11.892   7.251  -7.718  1.00 87.09           C  
ATOM   2122  HB  ILE A 133     -12.583   7.335  -8.557  1.00 87.09           H  
ATOM   2123  O   ILE A 133     -11.267   5.641 -10.229  1.00 87.09           O  
ATOM   2124  CG1 ILE A 133     -11.818   8.632  -7.025  1.00 87.09           C  
ATOM   2125 HG12 ILE A 133     -11.128   8.584  -6.182  1.00 87.09           H  
ATOM   2126 HG13 ILE A 133     -11.440   9.374  -7.728  1.00 87.09           H  
ATOM   2127  CG2 ILE A 133     -12.452   6.207  -6.741  1.00 87.09           C  
ATOM   2128 HG21 ILE A 133     -12.142   6.425  -5.719  1.00 87.09           H  
ATOM   2129 HG22 ILE A 133     -12.122   5.201  -7.000  1.00 87.09           H  
ATOM   2130 HG23 ILE A 133     -13.540   6.229  -6.796  1.00 87.09           H  
ATOM   2131  CD1 ILE A 133     -13.178   9.138  -6.535  1.00 87.09           C  
ATOM   2132 HD11 ILE A 133     -13.059  10.125  -6.087  1.00 87.09           H  
ATOM   2133 HD12 ILE A 133     -13.873   9.211  -7.371  1.00 87.09           H  
ATOM   2134 HD13 ILE A 133     -13.590   8.459  -5.788  1.00 87.09           H  
ATOM   2135  N   PHE A 134     -10.170   4.420  -8.698  1.00 86.42           N  
ATOM   2136  H   PHE A 134      -9.634   4.436  -7.842  1.00 86.42           H  
ATOM   2137  CA  PHE A 134     -10.283   3.155  -9.418  1.00 86.42           C  
ATOM   2138  HA  PHE A 134     -11.029   3.241 -10.208  1.00 86.42           H  
ATOM   2139  C   PHE A 134     -10.707   2.064  -8.470  1.00 86.42           C  
ATOM   2140  CB  PHE A 134      -8.955   2.760 -10.059  1.00 86.42           C  
ATOM   2141  HB2 PHE A 134      -9.075   1.801 -10.564  1.00 86.42           H  
ATOM   2142  HB3 PHE A 134      -8.197   2.634  -9.287  1.00 86.42           H  
ATOM   2143  O   PHE A 134     -10.164   1.956  -7.374  1.00 86.42           O  
ATOM   2144  CG  PHE A 134      -8.476   3.775 -11.053  1.00 86.42           C  
ATOM   2145  CD1 PHE A 134      -8.776   3.617 -12.415  1.00 86.42           C  
ATOM   2146  HD1 PHE A 134      -9.366   2.777 -12.751  1.00 86.42           H  
ATOM   2147  CD2 PHE A 134      -7.810   4.923 -10.598  1.00 86.42           C  
ATOM   2148  HD2 PHE A 134      -7.618   5.068  -9.545  1.00 86.42           H  
ATOM   2149  CE1 PHE A 134      -8.337   4.568 -13.346  1.00 86.42           C  
ATOM   2150  HE1 PHE A 134      -8.562   4.456 -14.396  1.00 86.42           H  
ATOM   2151  CE2 PHE A 134      -7.447   5.907 -11.518  1.00 86.42           C  
ATOM   2152  HE2 PHE A 134      -7.001   6.822 -11.159  1.00 86.42           H  
ATOM   2153  CZ  PHE A 134      -7.666   5.711 -12.895  1.00 86.42           C  
ATOM   2154  HZ  PHE A 134      -7.391   6.468 -13.615  1.00 86.42           H  
ATOM   2155  N   TYR A 135     -11.628   1.222  -8.908  1.00 86.62           N  
ATOM   2156  H   TYR A 135     -12.001   1.341  -9.839  1.00 86.62           H  
ATOM   2157  CA  TYR A 135     -12.008   0.027  -8.180  1.00 86.62           C  
ATOM   2158  HA  TYR A 135     -11.594   0.056  -7.172  1.00 86.62           H  
ATOM   2159  C   TYR A 135     -11.448  -1.207  -8.873  1.00 86.62           C  
ATOM   2160  CB  TYR A 135     -13.522  -0.009  -8.033  1.00 86.62           C  
ATOM   2161  HB2 TYR A 135     -13.815   0.833  -7.406  1.00 86.62           H  
ATOM   2162  HB3 TYR A 135     -13.990   0.110  -9.011  1.00 86.62           H  
ATOM   2163  O   TYR A 135     -11.483  -1.330 -10.095  1.00 86.62           O  
ATOM   2164  CG  TYR A 135     -14.037  -1.272  -7.388  1.00 86.62           C  
ATOM   2165  CD1 TYR A 135     -14.468  -2.341  -8.192  1.00 86.62           C  
ATOM   2166  HD1 TYR A 135     -14.425  -2.267  -9.269  1.00 86.62           H  
ATOM   2167  CD2 TYR A 135     -14.111  -1.364  -5.987  1.00 86.62           C  
ATOM   2168  HD2 TYR A 135     -13.796  -0.532  -5.375  1.00 86.62           H  
ATOM   2169  CE1 TYR A 135     -14.997  -3.496  -7.591  1.00 86.62           C  
ATOM   2170  HE1 TYR A 135     -15.363  -4.314  -8.193  1.00 86.62           H  
ATOM   2171  CE2 TYR A 135     -14.695  -2.492  -5.385  1.00 86.62           C  
ATOM   2172  HE2 TYR A 135     -14.841  -2.533  -4.315  1.00 86.62           H  
ATOM   2173  OH  TYR A 135     -15.686  -4.674  -5.643  1.00 86.62           O  
ATOM   2174  HH  TYR A 135     -15.980  -4.580  -4.734  1.00 86.62           H  
ATOM   2175  CZ  TYR A 135     -15.136  -3.563  -6.191  1.00 86.62           C  
ATOM   2176  N   THR A 136     -10.935  -2.132  -8.072  1.00 82.42           N  
ATOM   2177  H   THR A 136     -10.939  -1.948  -7.079  1.00 82.42           H  
ATOM   2178  CA  THR A 136     -10.509  -3.452  -8.524  1.00 82.42           C  
ATOM   2179  HA  THR A 136     -10.735  -3.538  -9.587  1.00 82.42           H  
ATOM   2180  C   THR A 136     -11.291  -4.519  -7.754  1.00 82.42           C  
ATOM   2181  CB  THR A 136      -8.990  -3.643  -8.402  1.00 82.42           C  
ATOM   2182  HB  THR A 136      -8.742  -4.669  -8.676  1.00 82.42           H  
ATOM   2183  O   THR A 136     -11.363  -4.440  -6.520  1.00 82.42           O  
ATOM   2184  CG2 THR A 136      -8.221  -2.697  -9.326  1.00 82.42           C  
ATOM   2185 HG21 THR A 136      -7.150  -2.869  -9.215  1.00 82.42           H  
ATOM   2186 HG22 THR A 136      -8.438  -1.659  -9.076  1.00 82.42           H  
ATOM   2187 HG23 THR A 136      -8.507  -2.879 -10.362  1.00 82.42           H  
ATOM   2188  OG1 THR A 136      -8.534  -3.401  -7.091  1.00 82.42           O  
ATOM   2189  HG1 THR A 136      -8.937  -2.580  -6.799  1.00 82.42           H  
ATOM   2190  N   PRO A 137     -11.868  -5.525  -8.434  1.00 75.96           N  
ATOM   2191  CA  PRO A 137     -12.536  -6.647  -7.776  1.00 75.96           C  
ATOM   2192  HA  PRO A 137     -13.380  -6.273  -7.196  1.00 75.96           H  
ATOM   2193  C   PRO A 137     -11.583  -7.419  -6.870  1.00 75.96           C  
ATOM   2194  CB  PRO A 137     -13.049  -7.557  -8.894  1.00 75.96           C  
ATOM   2195  HB2 PRO A 137     -14.022  -7.983  -8.650  1.00 75.96           H  
ATOM   2196  HB3 PRO A 137     -12.330  -8.350  -9.098  1.00 75.96           H  
ATOM   2197  O   PRO A 137     -10.362  -7.385  -7.080  1.00 75.96           O  
ATOM   2198  CG  PRO A 137     -13.128  -6.634 -10.105  1.00 75.96           C  
ATOM   2199  HG2 PRO A 137     -14.078  -6.099 -10.092  1.00 75.96           H  
ATOM   2200  HG3 PRO A 137     -13.011  -7.180 -11.041  1.00 75.96           H  
ATOM   2201  CD  PRO A 137     -11.989  -5.649  -9.877  1.00 75.96           C  
ATOM   2202  HD2 PRO A 137     -11.063  -6.048 -10.290  1.00 75.96           H  
ATOM   2203  HD3 PRO A 137     -12.246  -4.700 -10.350  1.00 75.96           H  
ATOM   2204  N   ASP A 138     -12.123  -8.089  -5.848  1.00 75.07           N  
ATOM   2205  H   ASP A 138     -13.124  -8.079  -5.713  1.00 75.07           H  
ATOM   2206  CA  ASP A 138     -11.311  -8.965  -5.003  1.00 75.07           C  
ATOM   2207  HA  ASP A 138     -10.504  -8.349  -4.606  1.00 75.07           H  
ATOM   2208  C   ASP A 138     -10.591 -10.031  -5.817  1.00 75.07           C  
ATOM   2209  CB  ASP A 138     -12.074  -9.524  -3.791  1.00 75.07           C  
ATOM   2210  HB2 ASP A 138     -12.620 -10.420  -4.086  1.00 75.07           H  
ATOM   2211  HB3 ASP A 138     -12.798  -8.779  -3.461  1.00 75.07           H  
ATOM   2212  O   ASP A 138     -11.109 -10.580  -6.786  1.00 75.07           O  
ATOM   2213  CG  ASP A 138     -11.175  -9.826  -2.578  1.00 75.07           C  
ATOM   2214  OD1 ASP A 138     -10.069  -9.235  -2.484  1.00 75.07           O  
ATOM   2215  OD2 ASP A 138     -11.638 -10.546  -1.671  1.00 75.07           O  
ATOM   2216  N   PHE A 139      -9.349 -10.275  -5.427  1.00 69.14           N  
ATOM   2217  H   PHE A 139      -9.041  -9.896  -4.543  1.00 69.14           H  
ATOM   2218  CA  PHE A 139      -8.510 -11.277  -6.048  1.00 69.14           C  
ATOM   2219  HA  PHE A 139      -9.155 -11.964  -6.596  1.00 69.14           H  
ATOM   2220  C   PHE A 139      -7.832 -12.070  -4.936  1.00 69.14           C  
ATOM   2221  CB  PHE A 139      -7.571 -10.639  -7.082  1.00 69.14           C  
ATOM   2222  HB2 PHE A 139      -8.185 -10.095  -7.799  1.00 69.14           H  
ATOM   2223  HB3 PHE A 139      -7.060 -11.409  -7.659  1.00 69.14           H  
ATOM   2224  O   PHE A 139      -7.735 -11.597  -3.794  1.00 69.14           O  
ATOM   2225  CG  PHE A 139      -6.537  -9.696  -6.523  1.00 69.14           C  
ATOM   2226  CD1 PHE A 139      -6.837  -8.325  -6.446  1.00 69.14           C  
ATOM   2227  HD1 PHE A 139      -7.805  -7.971  -6.767  1.00 69.14           H  
ATOM   2228  CD2 PHE A 139      -5.267 -10.169  -6.149  1.00 69.14           C  
ATOM   2229  HD2 PHE A 139      -5.023 -11.217  -6.245  1.00 69.14           H  
ATOM   2230  CE1 PHE A 139      -5.862  -7.420  -6.001  1.00 69.14           C  
ATOM   2231  HE1 PHE A 139      -6.059  -6.358  -5.988  1.00 69.14           H  
ATOM   2232  CE2 PHE A 139      -4.295  -9.266  -5.695  1.00 69.14           C  
ATOM   2233  HE2 PHE A 139      -3.303  -9.615  -5.451  1.00 69.14           H  
ATOM   2234  CZ  PHE A 139      -4.598  -7.898  -5.630  1.00 69.14           C  
ATOM   2235  HZ  PHE A 139      -3.835  -7.192  -5.338  1.00 69.14           H  
ATOM   2236  N   PRO A 140      -7.395 -13.300  -5.235  1.00 65.77           N  
ATOM   2237  CA  PRO A 140      -6.852 -14.179  -4.231  1.00 65.77           C  
ATOM   2238  HA  PRO A 140      -7.611 -14.435  -3.492  1.00 65.77           H  
ATOM   2239  C   PRO A 140      -5.689 -13.458  -3.599  1.00 65.77           C  
ATOM   2240  CB  PRO A 140      -6.331 -15.420  -4.943  1.00 65.77           C  
ATOM   2241  HB2 PRO A 140      -5.243 -15.425  -4.878  1.00 65.77           H  
ATOM   2242  HB3 PRO A 140      -6.744 -16.333  -4.513  1.00 65.77           H  
ATOM   2243  O   PRO A 140      -4.993 -12.683  -4.261  1.00 65.77           O  
ATOM   2244  CG  PRO A 140      -6.759 -15.250  -6.397  1.00 65.77           C  
ATOM   2245  HG2 PRO A 140      -5.996 -15.506  -7.132  1.00 65.77           H  
ATOM   2246  HG3 PRO A 140      -7.621 -15.888  -6.592  1.00 65.77           H  
ATOM   2247  CD  PRO A 140      -7.030 -13.770  -6.550  1.00 65.77           C  
ATOM   2248  HD2 PRO A 140      -6.096 -13.287  -6.838  1.00 65.77           H  
ATOM   2249  HD3 PRO A 140      -7.780 -13.551  -7.311  1.00 65.77           H  
ATOM   2250  N   ALA A 141      -5.421 -13.763  -2.341  1.00 63.88           N  
ATOM   2251  H   ALA A 141      -6.026 -14.385  -1.824  1.00 63.88           H  
ATOM   2252  CA  ALA A 141      -4.202 -13.291  -1.734  1.00 63.88           C  
ATOM   2253  HA  ALA A 141      -4.205 -13.718  -0.731  1.00 63.88           H  
ATOM   2254  C   ALA A 141      -4.129 -11.759  -1.505  1.00 63.88           C  
ATOM   2255  CB  ALA A 141      -3.038 -13.899  -2.573  1.00 63.88           C  
ATOM   2256  HB1 ALA A 141      -2.744 -14.873  -2.183  1.00 63.88           H  
ATOM   2257  HB2 ALA A 141      -3.279 -14.115  -3.614  1.00 63.88           H  
ATOM   2258  HB3 ALA A 141      -2.207 -13.195  -2.617  1.00 63.88           H  
ATOM   2259  O   ALA A 141      -3.197 -11.243  -0.887  1.00 63.88           O  
ATOM   2260  N   ARG A 142      -5.116 -10.970  -1.933  1.00 75.16           N  
ATOM   2261  H   ARG A 142      -5.832 -11.359  -2.530  1.00 75.16           H  
ATOM   2262  CA  ARG A 142      -5.081  -9.528  -1.692  1.00 75.16           C  
ATOM   2263  HA  ARG A 142      -4.161  -9.121  -2.113  1.00 75.16           H  
ATOM   2264  C   ARG A 142      -5.083  -9.210  -0.195  1.00 75.16           C  
ATOM   2265  CB  ARG A 142      -6.273  -8.893  -2.397  1.00 75.16           C  
ATOM   2266  HB2 ARG A 142      -6.269  -9.154  -3.455  1.00 75.16           H  
ATOM   2267  HB3 ARG A 142      -7.190  -9.286  -1.957  1.00 75.16           H  
ATOM   2268  O   ARG A 142      -4.295  -8.381   0.260  1.00 75.16           O  
ATOM   2269  CG  ARG A 142      -6.205  -7.368  -2.251  1.00 75.16           C  
ATOM   2270  HG2 ARG A 142      -5.679  -7.061  -1.346  1.00 75.16           H  
ATOM   2271  HG3 ARG A 142      -5.687  -6.936  -3.107  1.00 75.16           H  
ATOM   2272  CD  ARG A 142      -7.599  -6.803  -2.136  1.00 75.16           C  
ATOM   2273  HD2 ARG A 142      -8.179  -7.393  -1.426  1.00 75.16           H  
ATOM   2274  HD3 ARG A 142      -7.528  -5.782  -1.760  1.00 75.16           H  
ATOM   2275  NE  ARG A 142      -8.235  -6.781  -3.447  1.00 75.16           N  
ATOM   2276  HE  ARG A 142      -7.652  -6.871  -4.267  1.00 75.16           H  
ATOM   2277  NH1 ARG A 142     -10.331  -6.546  -2.643  1.00 75.16           N  
ATOM   2278 HH11 ARG A 142     -10.144  -7.380  -2.105  1.00 75.16           H  
ATOM   2279 HH12 ARG A 142     -11.312  -6.355  -2.794  1.00 75.16           H  
ATOM   2280  NH2 ARG A 142      -9.848  -6.017  -4.779  1.00 75.16           N  
ATOM   2281 HH21 ARG A 142     -10.803  -5.766  -4.995  1.00 75.16           H  
ATOM   2282 HH22 ARG A 142      -9.253  -6.125  -5.588  1.00 75.16           H  
ATOM   2283  CZ  ARG A 142      -9.481  -6.438  -3.617  1.00 75.16           C  
ATOM   2284  N   ARG A 143      -5.960  -9.864   0.571  1.00 71.77           N  
ATOM   2285  H   ARG A 143      -6.525 -10.566   0.116  1.00 71.77           H  
ATOM   2286  CA  ARG A 143      -6.205  -9.557   1.989  1.00 71.77           C  
ATOM   2287  HA  ARG A 143      -6.481  -8.505   2.065  1.00 71.77           H  
ATOM   2288  C   ARG A 143      -4.951  -9.723   2.842  1.00 71.77           C  
ATOM   2289  CB  ARG A 143      -7.353 -10.440   2.514  1.00 71.77           C  
ATOM   2290  HB2 ARG A 143      -7.753 -11.055   1.708  1.00 71.77           H  
ATOM   2291  HB3 ARG A 143      -6.981 -11.116   3.284  1.00 71.77           H  
ATOM   2292  O   ARG A 143      -4.627  -8.843   3.636  1.00 71.77           O  
ATOM   2293  CG  ARG A 143      -8.493  -9.587   3.084  1.00 71.77           C  
ATOM   2294  HG2 ARG A 143      -8.118  -8.943   3.879  1.00 71.77           H  
ATOM   2295  HG3 ARG A 143      -8.890  -8.961   2.285  1.00 71.77           H  
ATOM   2296  CD  ARG A 143      -9.627 -10.469   3.620  1.00 71.77           C  
ATOM   2297  HD2 ARG A 143     -10.507  -9.840   3.752  1.00 71.77           H  
ATOM   2298  HD3 ARG A 143      -9.869 -11.229   2.877  1.00 71.77           H  
ATOM   2299  NE  ARG A 143      -9.269 -11.113   4.901  1.00 71.77           N  
ATOM   2300  HE  ARG A 143      -8.286 -11.271   5.067  1.00 71.77           H  
ATOM   2301  NH1 ARG A 143     -11.407 -11.501   5.650  1.00 71.77           N  
ATOM   2302 HH11 ARG A 143     -12.046 -11.821   6.364  1.00 71.77           H  
ATOM   2303 HH12 ARG A 143     -11.773 -11.186   4.763  1.00 71.77           H  
ATOM   2304  NH2 ARG A 143      -9.671 -12.076   6.926  1.00 71.77           N  
ATOM   2305 HH21 ARG A 143      -8.676 -12.161   7.083  1.00 71.77           H  
ATOM   2306 HH22 ARG A 143     -10.327 -12.412   7.617  1.00 71.77           H  
ATOM   2307  CZ  ARG A 143     -10.114 -11.559   5.815  1.00 71.77           C  
ATOM   2308  N   GLU A 144      -4.238 -10.830   2.676  1.00 72.11           N  
ATOM   2309  H   GLU A 144      -4.582 -11.543   2.049  1.00 72.11           H  
ATOM   2310  CA  GLU A 144      -3.049 -11.129   3.467  1.00 72.11           C  
ATOM   2311  HA  GLU A 144      -3.268 -10.921   4.514  1.00 72.11           H  
ATOM   2312  C   GLU A 144      -1.874 -10.225   3.080  1.00 72.11           C  
ATOM   2313  CB  GLU A 144      -2.648 -12.610   3.365  1.00 72.11           C  
ATOM   2314  HB2 GLU A 144      -1.776 -12.745   4.005  1.00 72.11           H  
ATOM   2315  HB3 GLU A 144      -2.325 -12.845   2.351  1.00 72.11           H  
ATOM   2316  O   GLU A 144      -1.146  -9.776   3.966  1.00 72.11           O  
ATOM   2317  CG  GLU A 144      -3.701 -13.632   3.824  1.00 72.11           C  
ATOM   2318  HG2 GLU A 144      -3.171 -14.556   4.056  1.00 72.11           H  
ATOM   2319  HG3 GLU A 144      -4.145 -13.276   4.754  1.00 72.11           H  
ATOM   2320  CD  GLU A 144      -4.820 -13.968   2.818  1.00 72.11           C  
ATOM   2321  OE1 GLU A 144      -5.566 -14.919   3.128  1.00 72.11           O  
ATOM   2322  OE2 GLU A 144      -4.945 -13.286   1.773  1.00 72.11           O  
ATOM   2323  N   VAL A 145      -1.709  -9.888   1.793  1.00 79.36           N  
ATOM   2324  H   VAL A 145      -2.333 -10.275   1.099  1.00 79.36           H  
ATOM   2325  CA  VAL A 145      -0.668  -8.932   1.366  1.00 79.36           C  
ATOM   2326  HA  VAL A 145       0.276  -9.228   1.823  1.00 79.36           H  
ATOM   2327  C   VAL A 145      -0.980  -7.528   1.866  1.00 79.36           C  
ATOM   2328  CB  VAL A 145      -0.468  -8.917  -0.160  1.00 79.36           C  
ATOM   2329  HB  VAL A 145      -1.395  -8.642  -0.663  1.00 79.36           H  
ATOM   2330  O   VAL A 145      -0.081  -6.827   2.331  1.00 79.36           O  
ATOM   2331  CG1 VAL A 145       0.651  -7.961  -0.582  1.00 79.36           C  
ATOM   2332 HG11 VAL A 145       0.396  -6.935  -0.319  1.00 79.36           H  
ATOM   2333 HG12 VAL A 145       1.571  -8.223  -0.058  1.00 79.36           H  
ATOM   2334 HG13 VAL A 145       0.810  -8.012  -1.659  1.00 79.36           H  
ATOM   2335  CG2 VAL A 145      -0.024 -10.299  -0.615  1.00 79.36           C  
ATOM   2336 HG21 VAL A 145       0.893 -10.596  -0.107  1.00 79.36           H  
ATOM   2337 HG22 VAL A 145      -0.819 -11.001  -0.361  1.00 79.36           H  
ATOM   2338 HG23 VAL A 145       0.133 -10.319  -1.693  1.00 79.36           H  
ATOM   2339  N   PHE A 146      -2.251  -7.129   1.832  1.00 86.11           N  
ATOM   2340  H   PHE A 146      -2.940  -7.738   1.416  1.00 86.11           H  
ATOM   2341  CA  PHE A 146      -2.696  -5.844   2.358  1.00 86.11           C  
ATOM   2342  HA  PHE A 146      -2.159  -5.044   1.851  1.00 86.11           H  
ATOM   2343  C   PHE A 146      -2.381  -5.716   3.851  1.00 86.11           C  
ATOM   2344  CB  PHE A 146      -4.192  -5.677   2.070  1.00 86.11           C  
ATOM   2345  HB2 PHE A 146      -4.377  -5.899   1.019  1.00 86.11           H  
ATOM   2346  HB3 PHE A 146      -4.767  -6.388   2.663  1.00 86.11           H  
ATOM   2347  O   PHE A 146      -1.757  -4.741   4.269  1.00 86.11           O  
ATOM   2348  CG  PHE A 146      -4.693  -4.281   2.352  1.00 86.11           C  
ATOM   2349  CD1 PHE A 146      -4.907  -3.859   3.677  1.00 86.11           C  
ATOM   2350  HD1 PHE A 146      -4.730  -4.533   4.503  1.00 86.11           H  
ATOM   2351  CD2 PHE A 146      -4.909  -3.387   1.288  1.00 86.11           C  
ATOM   2352  HD2 PHE A 146      -4.739  -3.700   0.268  1.00 86.11           H  
ATOM   2353  CE1 PHE A 146      -5.314  -2.542   3.931  1.00 86.11           C  
ATOM   2354  HE1 PHE A 146      -5.387  -2.192   4.950  1.00 86.11           H  
ATOM   2355  CE2 PHE A 146      -5.381  -2.090   1.545  1.00 86.11           C  
ATOM   2356  HE2 PHE A 146      -5.587  -1.417   0.727  1.00 86.11           H  
ATOM   2357  CZ  PHE A 146      -5.599  -1.673   2.866  1.00 86.11           C  
ATOM   2358  HZ  PHE A 146      -5.959  -0.672   3.052  1.00 86.11           H  
ATOM   2359  N   GLU A 147      -2.749  -6.715   4.658  1.00 76.48           N  
ATOM   2360  H   GLU A 147      -3.275  -7.485   4.270  1.00 76.48           H  
ATOM   2361  CA  GLU A 147      -2.444  -6.723   6.094  1.00 76.48           C  
ATOM   2362  HA  GLU A 147      -2.786  -5.785   6.530  1.00 76.48           H  
ATOM   2363  C   GLU A 147      -0.937  -6.783   6.378  1.00 76.48           C  
ATOM   2364  CB  GLU A 147      -3.178  -7.888   6.782  1.00 76.48           C  
ATOM   2365  HB2 GLU A 147      -3.177  -8.761   6.129  1.00 76.48           H  
ATOM   2366  HB3 GLU A 147      -2.646  -8.164   7.692  1.00 76.48           H  
ATOM   2367  O   GLU A 147      -0.444  -6.124   7.302  1.00 76.48           O  
ATOM   2368  CG  GLU A 147      -4.625  -7.524   7.159  1.00 76.48           C  
ATOM   2369  HG2 GLU A 147      -5.175  -7.282   6.250  1.00 76.48           H  
ATOM   2370  HG3 GLU A 147      -5.095  -8.398   7.610  1.00 76.48           H  
ATOM   2371  CD  GLU A 147      -4.708  -6.340   8.146  1.00 76.48           C  
ATOM   2372  OE1 GLU A 147      -5.711  -5.593   8.135  1.00 76.48           O  
ATOM   2373  OE2 GLU A 147      -3.739  -6.080   8.890  1.00 76.48           O  
ATOM   2374  N   HIS A 148      -0.171  -7.498   5.550  1.00 76.57           N  
ATOM   2375  H   HIS A 148      -0.612  -8.050   4.828  1.00 76.57           H  
ATOM   2376  CA  HIS A 148       1.284  -7.510   5.657  1.00 76.57           C  
ATOM   2377  HA  HIS A 148       1.541  -7.811   6.673  1.00 76.57           H  
ATOM   2378  C   HIS A 148       1.882  -6.115   5.431  1.00 76.57           C  
ATOM   2379  CB  HIS A 148       1.879  -8.538   4.689  1.00 76.57           C  
ATOM   2380  HB2 HIS A 148       1.358  -9.488   4.808  1.00 76.57           H  
ATOM   2381  HB3 HIS A 148       1.747  -8.206   3.659  1.00 76.57           H  
ATOM   2382  O   HIS A 148       2.664  -5.642   6.259  1.00 76.57           O  
ATOM   2383  CG  HIS A 148       3.341  -8.770   4.958  1.00 76.57           C  
ATOM   2384  CD2 HIS A 148       4.405  -8.305   4.233  1.00 76.57           C  
ATOM   2385  HD2 HIS A 148       4.349  -7.715   3.331  1.00 76.57           H  
ATOM   2386  ND1 HIS A 148       3.849  -9.460   6.033  1.00 76.57           N  
ATOM   2387  HD1 HIS A 148       3.302  -9.916   6.748  1.00 76.57           H  
ATOM   2388  CE1 HIS A 148       5.188  -9.417   5.957  1.00 76.57           C  
ATOM   2389  HE1 HIS A 148       5.866  -9.873   6.664  1.00 76.57           H  
ATOM   2390  NE2 HIS A 148       5.578  -8.725   4.878  1.00 76.57           N  
ATOM   2391  N   LEU A 149       1.475  -5.418   4.363  1.00 84.32           N  
ATOM   2392  H   LEU A 149       0.818  -5.848   3.728  1.00 84.32           H  
ATOM   2393  CA  LEU A 149       1.929  -4.051   4.090  1.00 84.32           C  
ATOM   2394  HA  LEU A 149       3.018  -4.032   4.092  1.00 84.32           H  
ATOM   2395  C   LEU A 149       1.479  -3.066   5.168  1.00 84.32           C  
ATOM   2396  CB  LEU A 149       1.407  -3.567   2.731  1.00 84.32           C  
ATOM   2397  HB2 LEU A 149       1.533  -2.485   2.709  1.00 84.32           H  
ATOM   2398  HB3 LEU A 149       0.341  -3.782   2.659  1.00 84.32           H  
ATOM   2399  O   LEU A 149       2.269  -2.233   5.606  1.00 84.32           O  
ATOM   2400  CG  LEU A 149       2.118  -4.126   1.491  1.00 84.32           C  
ATOM   2401  HG  LEU A 149       1.929  -5.195   1.391  1.00 84.32           H  
ATOM   2402  CD1 LEU A 149       1.578  -3.391   0.268  1.00 84.32           C  
ATOM   2403 HD11 LEU A 149       1.931  -2.360   0.263  1.00 84.32           H  
ATOM   2404 HD12 LEU A 149       1.910  -3.890  -0.642  1.00 84.32           H  
ATOM   2405 HD13 LEU A 149       0.489  -3.371   0.308  1.00 84.32           H  
ATOM   2406  CD2 LEU A 149       3.624  -3.863   1.531  1.00 84.32           C  
ATOM   2407 HD21 LEU A 149       3.813  -2.844   1.868  1.00 84.32           H  
ATOM   2408 HD22 LEU A 149       4.054  -3.989   0.538  1.00 84.32           H  
ATOM   2409 HD23 LEU A 149       4.093  -4.574   2.211  1.00 84.32           H  
ATOM   2410  N   LYS A 150       0.238  -3.180   5.643  1.00 78.88           N  
ATOM   2411  H   LYS A 150      -0.371  -3.859   5.209  1.00 78.88           H  
ATOM   2412  CA  LYS A 150      -0.296  -2.350   6.728  1.00 78.88           C  
ATOM   2413  HA  LYS A 150      -0.215  -1.299   6.451  1.00 78.88           H  
ATOM   2414  C   LYS A 150       0.518  -2.502   8.006  1.00 78.88           C  
ATOM   2415  CB  LYS A 150      -1.769  -2.727   6.900  1.00 78.88           C  
ATOM   2416  HB2 LYS A 150      -2.269  -2.613   5.938  1.00 78.88           H  
ATOM   2417  HB3 LYS A 150      -1.824  -3.777   7.185  1.00 78.88           H  
ATOM   2418  O   LYS A 150       0.862  -1.500   8.636  1.00 78.88           O  
ATOM   2419  CG  LYS A 150      -2.527  -1.894   7.939  1.00 78.88           C  
ATOM   2420  HG2 LYS A 150      -2.471  -0.832   7.698  1.00 78.88           H  
ATOM   2421  HG3 LYS A 150      -2.092  -2.071   8.923  1.00 78.88           H  
ATOM   2422  CD  LYS A 150      -3.989  -2.360   7.923  1.00 78.88           C  
ATOM   2423  HD2 LYS A 150      -4.006  -3.431   7.726  1.00 78.88           H  
ATOM   2424  HD3 LYS A 150      -4.530  -1.863   7.118  1.00 78.88           H  
ATOM   2425  CE  LYS A 150      -4.696  -2.127   9.255  1.00 78.88           C  
ATOM   2426  HE2 LYS A 150      -5.044  -1.097   9.328  1.00 78.88           H  
ATOM   2427  HE3 LYS A 150      -3.972  -2.313  10.048  1.00 78.88           H  
ATOM   2428  NZ  LYS A 150      -5.809  -3.102   9.400  1.00 78.88           N  
ATOM   2429  HZ1 LYS A 150      -6.097  -3.257  10.355  1.00 78.88           H  
ATOM   2430  HZ2 LYS A 150      -5.562  -4.013   9.040  1.00 78.88           H  
ATOM   2431  HZ3 LYS A 150      -6.637  -2.871   8.870  1.00 78.88           H  
ATOM   2432  N   THR A 151       0.904  -3.729   8.346  1.00 72.11           N  
ATOM   2433  H   THR A 151       0.557  -4.501   7.793  1.00 72.11           H  
ATOM   2434  CA  THR A 151       1.808  -4.005   9.468  1.00 72.11           C  
ATOM   2435  HA  THR A 151       1.402  -3.545  10.369  1.00 72.11           H  
ATOM   2436  C   THR A 151       3.195  -3.406   9.221  1.00 72.11           C  
ATOM   2437  CB  THR A 151       1.915  -5.515   9.721  1.00 72.11           C  
ATOM   2438  HB  THR A 151       2.358  -6.012   8.859  1.00 72.11           H  
ATOM   2439  O   THR A 151       3.729  -2.712  10.089  1.00 72.11           O  
ATOM   2440  CG2 THR A 151       2.750  -5.819  10.967  1.00 72.11           C  
ATOM   2441 HG21 THR A 151       2.721  -6.891  11.165  1.00 72.11           H  
ATOM   2442 HG22 THR A 151       3.787  -5.521  10.811  1.00 72.11           H  
ATOM   2443 HG23 THR A 151       2.340  -5.287  11.825  1.00 72.11           H  
ATOM   2444  OG1 THR A 151       0.638  -6.056   9.962  1.00 72.11           O  
ATOM   2445  HG1 THR A 151       0.150  -6.098   9.136  1.00 72.11           H  
ATOM   2446  N   ALA A 152       3.760  -3.610   8.029  1.00 74.23           N  
ATOM   2447  H   ALA A 152       3.278  -4.181   7.350  1.00 74.23           H  
ATOM   2448  CA  ALA A 152       5.084  -3.108   7.673  1.00 74.23           C  
ATOM   2449  HA  ALA A 152       5.804  -3.480   8.403  1.00 74.23           H  
ATOM   2450  C   ALA A 152       5.168  -1.572   7.692  1.00 74.23           C  
ATOM   2451  CB  ALA A 152       5.466  -3.670   6.302  1.00 74.23           C  
ATOM   2452  HB1 ALA A 152       4.793  -3.289   5.534  1.00 74.23           H  
ATOM   2453  HB2 ALA A 152       5.418  -4.759   6.316  1.00 74.23           H  
ATOM   2454  HB3 ALA A 152       6.487  -3.364   6.071  1.00 74.23           H  
ATOM   2455  O   ALA A 152       6.152  -1.021   8.177  1.00 74.23           O  
ATOM   2456  N   PHE A 153       4.136  -0.868   7.218  1.00 74.71           N  
ATOM   2457  H   PHE A 153       3.384  -1.368   6.765  1.00 74.71           H  
ATOM   2458  CA  PHE A 153       4.098   0.601   7.203  1.00 74.71           C  
ATOM   2459  HA  PHE A 153       5.084   0.986   6.939  1.00 74.71           H  
ATOM   2460  C   PHE A 153       3.782   1.194   8.571  1.00 74.71           C  
ATOM   2461  CB  PHE A 153       3.090   1.088   6.153  1.00 74.71           C  
ATOM   2462  HB2 PHE A 153       2.114   0.658   6.379  1.00 74.71           H  
ATOM   2463  HB3 PHE A 153       3.000   2.171   6.243  1.00 74.71           H  
ATOM   2464  O   PHE A 153       4.256   2.281   8.894  1.00 74.71           O  
ATOM   2465  CG  PHE A 153       3.428   0.782   4.706  1.00 74.71           C  
ATOM   2466  CD1 PHE A 153       4.651   0.187   4.337  1.00 74.71           C  
ATOM   2467  HD1 PHE A 153       5.399  -0.075   5.071  1.00 74.71           H  
ATOM   2468  CD2 PHE A 153       2.498   1.109   3.703  1.00 74.71           C  
ATOM   2469  HD2 PHE A 153       1.575   1.606   3.961  1.00 74.71           H  
ATOM   2470  CE1 PHE A 153       4.916  -0.115   2.998  1.00 74.71           C  
ATOM   2471  HE1 PHE A 153       5.843  -0.615   2.760  1.00 74.71           H  
ATOM   2472  CE2 PHE A 153       2.769   0.802   2.360  1.00 74.71           C  
ATOM   2473  HE2 PHE A 153       2.041   1.050   1.602  1.00 74.71           H  
ATOM   2474  CZ  PHE A 153       3.975   0.183   2.001  1.00 74.71           C  
ATOM   2475  HZ  PHE A 153       4.168  -0.070   0.969  1.00 74.71           H  
ATOM   2476  N   SER A 154       3.031   0.468   9.401  1.00 64.48           N  
ATOM   2477  H   SER A 154       2.631  -0.395   9.061  1.00 64.48           H  
ATOM   2478  CA  SER A 154       2.788   0.866  10.790  1.00 64.48           C  
ATOM   2479  HA  SER A 154       2.480   1.912  10.812  1.00 64.48           H  
ATOM   2480  C   SER A 154       4.045   0.734  11.652  1.00 64.48           C  
ATOM   2481  CB  SER A 154       1.665   0.026  11.397  1.00 64.48           C  
ATOM   2482  HB2 SER A 154       1.943  -1.028  11.388  1.00 64.48           H  
ATOM   2483  HB3 SER A 154       1.507   0.339  12.429  1.00 64.48           H  
ATOM   2484  O   SER A 154       4.230   1.496  12.602  1.00 64.48           O  
ATOM   2485  OG  SER A 154       0.465   0.205  10.675  1.00 64.48           O  
ATOM   2486  HG  SER A 154       0.534  -0.314   9.870  1.00 64.48           H  
ATOM   2487  N   CYS A 155       4.932  -0.209  11.325  1.00 56.84           N  
ATOM   2488  H   CYS A 155       4.717  -0.829  10.556  1.00 56.84           H  
ATOM   2489  CA  CYS A 155       6.240  -0.326  11.953  1.00 56.84           C  
ATOM   2490  HA  CYS A 155       6.139  -0.046  13.002  1.00 56.84           H  
ATOM   2491  C   CYS A 155       7.241   0.659  11.353  1.00 56.84           C  
ATOM   2492  CB  CYS A 155       6.732  -1.774  11.908  1.00 56.84           C  
ATOM   2493  HB2 CYS A 155       7.819  -1.790  11.827  1.00 56.84           H  
ATOM   2494  HB3 CYS A 155       6.323  -2.277  11.032  1.00 56.84           H  
ATOM   2495  O   CYS A 155       8.114   0.301  10.567  1.00 56.84           O  
ATOM   2496  SG  CYS A 155       6.287  -2.670  13.401  1.00 56.84           S  
ATOM   2497  N   THR A 156       7.180   1.917  11.781  1.00 47.14           N  
ATOM   2498  H   THR A 156       6.406   2.210  12.359  1.00 47.14           H  
ATOM   2499  CA  THR A 156       8.304   2.825  11.549  1.00 47.14           C  
ATOM   2500  HA  THR A 156       8.548   2.816  10.486  1.00 47.14           H  
ATOM   2501  C   THR A 156       9.522   2.324  12.327  1.00 47.14           C  
ATOM   2502  CB  THR A 156       7.972   4.272  11.939  1.00 47.14           C  
ATOM   2503  HB  THR A 156       8.888   4.862  11.891  1.00 47.14           H  
ATOM   2504  O   THR A 156       9.480   2.279  13.559  1.00 47.14           O  
ATOM   2505  CG2 THR A 156       6.955   4.889  10.981  1.00 47.14           C  
ATOM   2506 HG21 THR A 156       6.022   4.326  11.007  1.00 47.14           H  
ATOM   2507 HG22 THR A 156       6.755   5.921  11.272  1.00 47.14           H  
ATOM   2508 HG23 THR A 156       7.347   4.877   9.964  1.00 47.14           H  
ATOM   2509  OG1 THR A 156       7.452   4.353  13.250  1.00 47.14           O  
ATOM   2510  HG1 THR A 156       7.941   3.713  13.773  1.00 47.14           H  
ATOM   2511  N   LYS A 157      10.616   1.977  11.631  1.00 42.83           N  
ATOM   2512  H   LYS A 157      10.545   1.948  10.624  1.00 42.83           H  
ATOM   2513  CA  LYS A 157      11.953   1.918  12.241  1.00 42.83           C  
ATOM   2514  HA  LYS A 157      11.971   1.213  13.073  1.00 42.83           H  
ATOM   2515  C   LYS A 157      12.274   3.306  12.785  1.00 42.83           C  
ATOM   2516  CB  LYS A 157      13.044   1.556  11.204  1.00 42.83           C  
ATOM   2517  HB2 LYS A 157      13.984   2.021  11.502  1.00 42.83           H  
ATOM   2518  HB3 LYS A 157      12.766   1.977  10.238  1.00 42.83           H  
ATOM   2519  O   LYS A 157      12.730   4.160  12.034  1.00 42.83           O  
ATOM   2520  CG  LYS A 157      13.341   0.070  11.053  1.00 42.83           C  
ATOM   2521  HG2 LYS A 157      12.380  -0.411  10.869  1.00 42.83           H  
ATOM   2522  HG3 LYS A 157      13.786  -0.307  11.973  1.00 42.83           H  
ATOM   2523  CD  LYS A 157      14.299  -0.145   9.863  1.00 42.83           C  
ATOM   2524  HD2 LYS A 157      13.771   0.153   8.957  1.00 42.83           H  
ATOM   2525  HD3 LYS A 157      15.158   0.518   9.973  1.00 42.83           H  
ATOM   2526  CE  LYS A 157      14.821  -1.576   9.691  1.00 42.83           C  
ATOM   2527  HE2 LYS A 157      15.605  -1.768  10.423  1.00 42.83           H  
ATOM   2528  HE3 LYS A 157      13.986  -2.245   9.900  1.00 42.83           H  
ATOM   2529  NZ  LYS A 157      15.307  -1.820   8.303  1.00 42.83           N  
ATOM   2530  HZ1 LYS A 157      14.625  -1.543   7.612  1.00 42.83           H  
ATOM   2531  HZ2 LYS A 157      15.497  -2.794   8.114  1.00 42.83           H  
ATOM   2532  HZ3 LYS A 157      16.117  -1.261   8.075  1.00 42.83           H  
ATOM   2533  N   ASP A 158      12.110   3.521  14.082  1.00 39.54           N  
ATOM   2534  H   ASP A 158      11.646   2.818  14.639  1.00 39.54           H  
ATOM   2535  CA  ASP A 158      13.069   4.393  14.748  1.00 39.54           C  
ATOM   2536  HA  ASP A 158      13.316   5.242  14.111  1.00 39.54           H  
ATOM   2537  C   ASP A 158      14.334   3.533  14.901  1.00 39.54           C  
ATOM   2538  CB  ASP A 158      12.500   4.964  16.059  1.00 39.54           C  
ATOM   2539  HB2 ASP A 158      12.018   4.165  16.624  1.00 39.54           H  
ATOM   2540  HB3 ASP A 158      13.333   5.337  16.654  1.00 39.54           H  
ATOM   2541  O   ASP A 158      14.365   2.566  15.651  1.00 39.54           O  
ATOM   2542  CG  ASP A 158      11.508   6.132  15.859  1.00 39.54           C  
ATOM   2543  OD1 ASP A 158      11.393   6.699  14.746  1.00 39.54           O  
ATOM   2544  OD2 ASP A 158      10.813   6.494  16.832  1.00 39.54           O  
ATOM   2545  N   THR A 159      15.362   3.801  14.095  1.00 40.43           N  
ATOM   2546  H   THR A 159      15.306   4.611  13.494  1.00 40.43           H  
ATOM   2547  CA  THR A 159      16.573   2.961  13.969  1.00 40.43           C  
ATOM   2548  HA  THR A 159      16.301   2.013  13.505  1.00 40.43           H  
ATOM   2549  C   THR A 159      17.250   2.618  15.297  1.00 40.43           C  
ATOM   2550  CB  THR A 159      17.619   3.669  13.092  1.00 40.43           C  
ATOM   2551  HB  THR A 159      18.612   3.273  13.306  1.00 40.43           H  
ATOM   2552  O   THR A 159      17.874   1.565  15.408  1.00 40.43           O  
ATOM   2553  CG2 THR A 159      17.338   3.471  11.605  1.00 40.43           C  
ATOM   2554 HG21 THR A 159      18.098   3.982  11.014  1.00 40.43           H  
ATOM   2555 HG22 THR A 159      16.357   3.871  11.352  1.00 40.43           H  
ATOM   2556 HG23 THR A 159      17.367   2.408  11.366  1.00 40.43           H  
ATOM   2557  OG1 THR A 159      17.604   5.059  13.340  1.00 40.43           O  
ATOM   2558  HG1 THR A 159      18.263   5.468  12.775  1.00 40.43           H  
ATOM   2559  N   SER A 160      17.137   3.484  16.304  1.00 43.09           N  
ATOM   2560  H   SER A 160      16.582   4.314  16.153  1.00 43.09           H  
ATOM   2561  CA  SER A 160      17.803   3.334  17.601  1.00 43.09           C  
ATOM   2562  HA  SER A 160      18.800   2.925  17.436  1.00 43.09           H  
ATOM   2563  C   SER A 160      17.096   2.392  18.581  1.00 43.09           C  
ATOM   2564  CB  SER A 160      17.965   4.718  18.233  1.00 43.09           C  
ATOM   2565  HB2 SER A 160      18.433   4.622  19.213  1.00 43.09           H  
ATOM   2566  HB3 SER A 160      18.612   5.319  17.595  1.00 43.09           H  
ATOM   2567  O   SER A 160      17.737   1.881  19.497  1.00 43.09           O  
ATOM   2568  OG  SER A 160      16.708   5.364  18.361  1.00 43.09           O  
ATOM   2569  HG  SER A 160      16.856   6.312  18.339  1.00 43.09           H  
ATOM   2570  N   LYS A 161      15.789   2.152  18.423  1.00 41.82           N  
ATOM   2571  H   LYS A 161      15.330   2.546  17.614  1.00 41.82           H  
ATOM   2572  CA  LYS A 161      14.992   1.271  19.290  1.00 41.82           C  
ATOM   2573  HA  LYS A 161      15.647   0.568  19.804  1.00 41.82           H  
ATOM   2574  C   LYS A 161      14.047   0.474  18.393  1.00 41.82           C  
ATOM   2575  CB  LYS A 161      14.221   2.103  20.339  1.00 41.82           C  
ATOM   2576  HB2 LYS A 161      13.687   2.911  19.839  1.00 41.82           H  
ATOM   2577  HB3 LYS A 161      13.485   1.454  20.813  1.00 41.82           H  
ATOM   2578  O   LYS A 161      13.239   1.079  17.703  1.00 41.82           O  
ATOM   2579  CG  LYS A 161      15.134   2.686  21.435  1.00 41.82           C  
ATOM   2580  HG2 LYS A 161      15.838   3.387  20.986  1.00 41.82           H  
ATOM   2581  HG3 LYS A 161      15.695   1.872  21.892  1.00 41.82           H  
ATOM   2582  CD  LYS A 161      14.335   3.417  22.526  1.00 41.82           C  
ATOM   2583  HD2 LYS A 161      13.827   4.274  22.083  1.00 41.82           H  
ATOM   2584  HD3 LYS A 161      13.592   2.733  22.936  1.00 41.82           H  
ATOM   2585  CE  LYS A 161      15.280   3.882  23.643  1.00 41.82           C  
ATOM   2586  HE2 LYS A 161      16.000   4.583  23.222  1.00 41.82           H  
ATOM   2587  HE3 LYS A 161      15.839   3.015  23.996  1.00 41.82           H  
ATOM   2588  NZ  LYS A 161      14.550   4.502  24.779  1.00 41.82           N  
ATOM   2589  HZ1 LYS A 161      13.894   3.843  25.175  1.00 41.82           H  
ATOM   2590  HZ2 LYS A 161      15.196   4.762  25.510  1.00 41.82           H  
ATOM   2591  HZ3 LYS A 161      14.044   5.324  24.480  1.00 41.82           H  
ATOM   2592  N   GLY A 162      14.171  -0.861  18.377  1.00 44.59           N  
ATOM   2593  H   GLY A 162      14.864  -1.272  18.986  1.00 44.59           H  
ATOM   2594  CA  GLY A 162      13.362  -1.757  17.527  1.00 44.59           C  
ATOM   2595  HA2 GLY A 162      13.720  -1.677  16.500  1.00 44.59           H  
ATOM   2596  HA3 GLY A 162      13.486  -2.788  17.859  1.00 44.59           H  
ATOM   2597  C   GLY A 162      11.860  -1.428  17.539  1.00 44.59           C  
ATOM   2598  O   GLY A 162      11.409  -0.767  18.469  1.00 44.59           O  
ATOM   2599  N   CYS A 163      11.100  -1.857  16.513  1.00 47.93           N  
ATOM   2600  H   CYS A 163      11.517  -2.443  15.804  1.00 47.93           H  
ATOM   2601  CA  CYS A 163       9.701  -1.427  16.322  1.00 47.93           C  
ATOM   2602  HA  CYS A 163       9.717  -0.387  15.996  1.00 47.93           H  
ATOM   2603  C   CYS A 163       8.930  -1.489  17.652  1.00 47.93           C  
ATOM   2604  CB  CYS A 163       8.972  -2.249  15.229  1.00 47.93           C  
ATOM   2605  HB2 CYS A 163       9.523  -2.174  14.291  1.00 47.93           H  
ATOM   2606  HB3 CYS A 163       8.952  -3.292  15.544  1.00 47.93           H  
ATOM   2607  O   CYS A 163       8.703  -2.560  18.198  1.00 47.93           O  
ATOM   2608  SG  CYS A 163       7.251  -1.669  14.946  1.00 47.93           S  
ATOM   2609  N   SER A 164       8.532  -0.338  18.190  1.00 47.64           N  
ATOM   2610  H   SER A 164       8.764   0.535  17.738  1.00 47.64           H  
ATOM   2611  CA  SER A 164       7.836  -0.268  19.482  1.00 47.64           C  
ATOM   2612  HA  SER A 164       8.464  -0.711  20.254  1.00 47.64           H  
ATOM   2613  C   SER A 164       6.511  -1.031  19.471  1.00 47.64           C  
ATOM   2614  CB  SER A 164       7.575   1.199  19.833  1.00 47.64           C  
ATOM   2615  HB2 SER A 164       6.876   1.254  20.668  1.00 47.64           H  
ATOM   2616  HB3 SER A 164       8.514   1.666  20.129  1.00 47.64           H  
ATOM   2617  O   SER A 164       6.059  -1.504  20.507  1.00 47.64           O  
ATOM   2618  OG  SER A 164       7.051   1.893  18.710  1.00 47.64           O  
ATOM   2619  HG  SER A 164       6.566   2.659  19.026  1.00 47.64           H  
ATOM   2620  N   ASN A 165       5.902  -1.155  18.291  1.00 47.21           N  
ATOM   2621  H   ASN A 165       6.337  -0.697  17.503  1.00 47.21           H  
ATOM   2622  CA  ASN A 165       4.590  -1.760  18.105  1.00 47.21           C  
ATOM   2623  HA  ASN A 165       4.013  -1.604  19.016  1.00 47.21           H  
ATOM   2624  C   ASN A 165       4.645  -3.277  17.879  1.00 47.21           C  
ATOM   2625  CB  ASN A 165       3.914  -1.034  16.926  1.00 47.21           C  
ATOM   2626  HB2 ASN A 165       3.959  -1.655  16.032  1.00 47.21           H  
ATOM   2627  HB3 ASN A 165       4.420  -0.093  16.707  1.00 47.21           H  
ATOM   2628  O   ASN A 165       3.709  -3.992  18.220  1.00 47.21           O  
ATOM   2629  CG  ASN A 165       2.475  -0.676  17.231  1.00 47.21           C  
ATOM   2630  ND2 ASN A 165       1.607  -0.716  16.250  1.00 47.21           N  
ATOM   2631 HD21 ASN A 165       1.879  -1.066  15.343  1.00 47.21           H  
ATOM   2632 HD22 ASN A 165       0.643  -0.604  16.529  1.00 47.21           H  
ATOM   2633  OD1 ASN A 165       2.112  -0.301  18.329  1.00 47.21           O  
ATOM   2634  N   CYS A 166       5.732  -3.783  17.298  1.00 45.62           N  
ATOM   2635  H   CYS A 166       6.511  -3.167  17.113  1.00 45.62           H  
ATOM   2636  CA  CYS A 166       5.966  -5.211  17.193  1.00 45.62           C  
ATOM   2637  HA  CYS A 166       5.190  -5.747  17.738  1.00 45.62           H  
ATOM   2638  C   CYS A 166       7.300  -5.519  17.875  1.00 45.62           C  
ATOM   2639  CB  CYS A 166       5.879  -5.675  15.726  1.00 45.62           C  
ATOM   2640  HB2 CYS A 166       5.000  -5.231  15.260  1.00 45.62           H  
ATOM   2641  HB3 CYS A 166       5.748  -6.757  15.721  1.00 45.62           H  
ATOM   2642  O   CYS A 166       8.368  -5.143  17.406  1.00 45.62           O  
ATOM   2643  SG  CYS A 166       7.332  -5.291  14.729  1.00 45.62           S  
ATOM   2644  N   ASN A 167       7.283  -6.329  18.930  1.00 45.76           N  
ATOM   2645  H   ASN A 167       6.395  -6.546  19.359  1.00 45.76           H  
ATOM   2646  CA  ASN A 167       8.510  -6.906  19.503  1.00 45.76           C  
ATOM   2647  HA  ASN A 167       9.197  -6.083  19.700  1.00 45.76           H  
ATOM   2648  C   ASN A 167       9.266  -7.836  18.519  1.00 45.76           C  
ATOM   2649  CB  ASN A 167       8.143  -7.613  20.828  1.00 45.76           C  
ATOM   2650  HB2 ASN A 167       8.629  -8.587  20.882  1.00 45.76           H  
ATOM   2651  HB3 ASN A 167       7.068  -7.787  20.886  1.00 45.76           H  
ATOM   2652  O   ASN A 167      10.159  -8.592  18.898  1.00 45.76           O  
ATOM   2653  CG  ASN A 167       8.573  -6.850  22.069  1.00 45.76           C  
ATOM   2654  ND2 ASN A 167       8.160  -7.301  23.229  1.00 45.76           N  
ATOM   2655 HD21 ASN A 167       7.535  -8.091  23.301  1.00 45.76           H  
ATOM   2656 HD22 ASN A 167       8.438  -6.755  24.032  1.00 45.76           H  
ATOM   2657  OD1 ASN A 167       9.299  -5.875  22.032  1.00 45.76           O  
ATOM   2658  N   ASN A 168       8.886  -7.829  17.241  1.00 44.90           N  
ATOM   2659  H   ASN A 168       8.314  -7.049  16.951  1.00 44.90           H  
ATOM   2660  CA  ASN A 168       9.453  -8.633  16.189  1.00 44.90           C  
ATOM   2661  HA  ASN A 168       9.907  -9.510  16.650  1.00 44.90           H  
ATOM   2662  C   ASN A 168      10.567  -7.845  15.497  1.00 44.90           C  
ATOM   2663  CB  ASN A 168       8.313  -9.073  15.239  1.00 44.90           C  
ATOM   2664  HB2 ASN A 168       7.348  -8.742  15.622  1.00 44.90           H  
ATOM   2665  HB3 ASN A 168       8.445  -8.622  14.255  1.00 44.90           H  
ATOM   2666  O   ASN A 168      10.313  -6.969  14.670  1.00 44.90           O  
ATOM   2667  CG  ASN A 168       8.245 -10.570  15.038  1.00 44.90           C  
ATOM   2668  ND2 ASN A 168       7.178 -11.063  14.455  1.00 44.90           N  
ATOM   2669 HD21 ASN A 168       7.214 -12.036  14.185  1.00 44.90           H  
ATOM   2670 HD22 ASN A 168       6.477 -10.437  14.085  1.00 44.90           H  
ATOM   2671  OD1 ASN A 168       9.122 -11.322  15.431  1.00 44.90           O  
ATOM   2672  N   LYS A 169      11.821  -8.235  15.755  1.00 44.30           N  
ATOM   2673  H   LYS A 169      11.964  -8.901  16.501  1.00 44.30           H  
ATOM   2674  CA  LYS A 169      12.968  -7.836  14.915  1.00 44.30           C  
ATOM   2675  HA  LYS A 169      13.127  -6.762  15.006  1.00 44.30           H  
ATOM   2676  C   LYS A 169      12.707  -8.095  13.419  1.00 44.30           C  
ATOM   2677  CB  LYS A 169      14.237  -8.583  15.364  1.00 44.30           C  
ATOM   2678  HB2 LYS A 169      14.986  -8.487  14.577  1.00 44.30           H  
ATOM   2679  HB3 LYS A 169      14.016  -9.644  15.481  1.00 44.30           H  
ATOM   2680  O   LYS A 169      13.256  -7.391  12.578  1.00 44.30           O  
ATOM   2681  CG  LYS A 169      14.844  -8.027  16.663  1.00 44.30           C  
ATOM   2682  HG2 LYS A 169      14.128  -8.134  17.478  1.00 44.30           H  
ATOM   2683  HG3 LYS A 169      15.067  -6.969  16.525  1.00 44.30           H  
ATOM   2684  CD  LYS A 169      16.140  -8.775  17.019  1.00 44.30           C  
ATOM   2685  HD2 LYS A 169      15.900  -9.819  17.220  1.00 44.30           H  
ATOM   2686  HD3 LYS A 169      16.822  -8.729  16.170  1.00 44.30           H  
ATOM   2687  CE  LYS A 169      16.817  -8.153  18.249  1.00 44.30           C  
ATOM   2688  HE2 LYS A 169      16.111  -8.168  19.079  1.00 44.30           H  
ATOM   2689  HE3 LYS A 169      17.044  -7.110  18.027  1.00 44.30           H  
ATOM   2690  NZ  LYS A 169      18.061  -8.875  18.625  1.00 44.30           N  
ATOM   2691  HZ1 LYS A 169      18.727  -8.864  17.866  1.00 44.30           H  
ATOM   2692  HZ2 LYS A 169      18.495  -8.442  19.427  1.00 44.30           H  
ATOM   2693  HZ3 LYS A 169      17.862  -9.837  18.859  1.00 44.30           H  
ATOM   2694  N   SER A 170      11.820  -9.046  13.106  1.00 46.40           N  
ATOM   2695  H   SER A 170      11.412  -9.581  13.859  1.00 46.40           H  
ATOM   2696  CA  SER A 170      11.432  -9.434  11.751  1.00 46.40           C  
ATOM   2697  HA  SER A 170      12.344  -9.524  11.162  1.00 46.40           H  
ATOM   2698  C   SER A 170      10.526  -8.458  11.005  1.00 46.40           C  
ATOM   2699  CB  SER A 170      10.804 -10.823  11.751  1.00 46.40           C  
ATOM   2700  HB2 SER A 170      10.730 -11.185  10.726  1.00 46.40           H  
ATOM   2701  HB3 SER A 170      11.433 -11.511  12.316  1.00 46.40           H  
ATOM   2702  O   SER A 170      10.387  -8.598   9.792  1.00 46.40           O  
ATOM   2703  OG  SER A 170       9.515 -10.754  12.327  1.00 46.40           O  
ATOM   2704  HG  SER A 170       8.892 -10.935  11.620  1.00 46.40           H  
ATOM   2705  N   CYS A 171       9.925  -7.463  11.669  1.00 50.14           N  
ATOM   2706  H   CYS A 171      10.057  -7.373  12.666  1.00 50.14           H  
ATOM   2707  CA  CYS A 171       8.994  -6.547  10.995  1.00 50.14           C  
ATOM   2708  HA  CYS A 171       8.172  -7.126  10.575  1.00 50.14           H  
ATOM   2709  C   CYS A 171       9.632  -5.796   9.828  1.00 50.14           C  
ATOM   2710  CB  CYS A 171       8.419  -5.564  12.008  1.00 50.14           C  
ATOM   2711  HB2 CYS A 171       9.220  -5.172  12.635  1.00 50.14           H  
ATOM   2712  HB3 CYS A 171       7.950  -4.731  11.484  1.00 50.14           H  
ATOM   2713  O   CYS A 171       8.925  -5.363   8.925  1.00 50.14           O  
ATOM   2714  SG  CYS A 171       7.166  -6.347  13.040  1.00 50.14           S  
ATOM   2715  N   ILE A 172      10.963  -5.675   9.829  1.00 48.19           N  
ATOM   2716  H   ILE A 172      11.479  -6.071  10.602  1.00 48.19           H  
ATOM   2717  CA  ILE A 172      11.698  -5.032   8.746  1.00 48.19           C  
ATOM   2718  HA  ILE A 172      10.984  -4.802   7.956  1.00 48.19           H  
ATOM   2719  C   ILE A 172      12.718  -5.958   8.094  1.00 48.19           C  
ATOM   2720  CB  ILE A 172      12.338  -3.719   9.210  1.00 48.19           C  
ATOM   2721  HB  ILE A 172      13.329  -3.958   9.594  1.00 48.19           H  
ATOM   2722  O   ILE A 172      13.601  -5.514   7.365  1.00 48.19           O  
ATOM   2723  CG1 ILE A 172      11.549  -2.924  10.277  1.00 48.19           C  
ATOM   2724 HG12 ILE A 172      11.386  -1.898   9.947  1.00 48.19           H  
ATOM   2725 HG13 ILE A 172      10.532  -3.300  10.390  1.00 48.19           H  
ATOM   2726  CG2 ILE A 172      12.455  -2.832   7.967  1.00 48.19           C  
ATOM   2727 HG21 ILE A 172      12.647  -1.789   8.218  1.00 48.19           H  
ATOM   2728 HG22 ILE A 172      11.509  -2.822   7.427  1.00 48.19           H  
ATOM   2729 HG23 ILE A 172      13.237  -3.187   7.295  1.00 48.19           H  
ATOM   2730  CD1 ILE A 172      12.233  -2.939  11.652  1.00 48.19           C  
ATOM   2731 HD11 ILE A 172      13.278  -2.629  11.611  1.00 48.19           H  
ATOM   2732 HD12 ILE A 172      11.690  -2.282  12.331  1.00 48.19           H  
ATOM   2733 HD13 ILE A 172      12.198  -3.951  12.054  1.00 48.19           H  
ATOM   2734  N   GLU A 173      12.631  -7.265   8.324  1.00 49.99           N  
ATOM   2735  H   GLU A 173      11.866  -7.638   8.868  1.00 49.99           H  
ATOM   2736  CA  GLU A 173      13.534  -8.185   7.633  1.00 49.99           C  
ATOM   2737  HA  GLU A 173      14.550  -7.805   7.735  1.00 49.99           H  
ATOM   2738  C   GLU A 173      13.296  -8.204   6.121  1.00 49.99           C  
ATOM   2739  CB  GLU A 173      13.495  -9.571   8.288  1.00 49.99           C  
ATOM   2740  HB2 GLU A 173      12.464  -9.864   8.484  1.00 49.99           H  
ATOM   2741  HB3 GLU A 173      13.962 -10.304   7.629  1.00 49.99           H  
ATOM   2742  O   GLU A 173      14.153  -8.692   5.398  1.00 49.99           O  
ATOM   2743  CG  GLU A 173      14.299  -9.499   9.594  1.00 49.99           C  
ATOM   2744  HG2 GLU A 173      15.313  -9.172   9.364  1.00 49.99           H  
ATOM   2745  HG3 GLU A 173      13.902  -8.700  10.220  1.00 49.99           H  
ATOM   2746  CD  GLU A 173      14.327 -10.818  10.386  1.00 49.99           C  
ATOM   2747  OE1 GLU A 173      15.182 -10.900  11.293  1.00 49.99           O  
ATOM   2748  OE2 GLU A 173      13.480 -11.701  10.135  1.00 49.99           O  
ATOM   2749  N   ASN A 174      12.195  -7.604   5.651  1.00 59.09           N  
ATOM   2750  H   ASN A 174      11.581  -7.171   6.325  1.00 59.09           H  
ATOM   2751  CA  ASN A 174      11.689  -7.738   4.286  1.00 59.09           C  
ATOM   2752  HA  ASN A 174      12.494  -8.098   3.644  1.00 59.09           H  
ATOM   2753  C   ASN A 174      11.258  -6.408   3.682  1.00 59.09           C  
ATOM   2754  CB  ASN A 174      10.600  -8.804   4.318  1.00 59.09           C  
ATOM   2755  HB2 ASN A 174       9.827  -8.552   5.044  1.00 59.09           H  
ATOM   2756  HB3 ASN A 174      10.132  -8.916   3.340  1.00 59.09           H  
ATOM   2757  O   ASN A 174      10.351  -6.331   2.859  1.00 59.09           O  
ATOM   2758  CG  ASN A 174      11.314 -10.074   4.699  1.00 59.09           C  
ATOM   2759  ND2 ASN A 174      11.269 -10.440   5.955  1.00 59.09           N  
ATOM   2760 HD21 ASN A 174      11.859 -11.221   6.205  1.00 59.09           H  
ATOM   2761 HD22 ASN A 174      10.685  -9.953   6.619  1.00 59.09           H  
ATOM   2762  OD1 ASN A 174      12.055 -10.652   3.936  1.00 59.09           O  
ATOM   2763  N   GLU A 175      11.942  -5.343   4.091  1.00 65.77           N  
ATOM   2764  H   GLU A 175      12.684  -5.481   4.763  1.00 65.77           H  
ATOM   2765  CA  GLU A 175      11.740  -4.007   3.539  1.00 65.77           C  
ATOM   2766  HA  GLU A 175      10.707  -3.715   3.726  1.00 65.77           H  
ATOM   2767  C   GLU A 175      11.963  -3.966   2.019  1.00 65.77           C  
ATOM   2768  CB  GLU A 175      12.692  -3.036   4.254  1.00 65.77           C  
ATOM   2769  HB2 GLU A 175      13.526  -2.772   3.604  1.00 65.77           H  
ATOM   2770  HB3 GLU A 175      13.100  -3.512   5.145  1.00 65.77           H  
ATOM   2771  O   GLU A 175      11.269  -3.238   1.313  1.00 65.77           O  
ATOM   2772  CG  GLU A 175      11.936  -1.775   4.663  1.00 65.77           C  
ATOM   2773  HG2 GLU A 175      11.565  -1.301   3.755  1.00 65.77           H  
ATOM   2774  HG3 GLU A 175      11.073  -2.055   5.266  1.00 65.77           H  
ATOM   2775  CD  GLU A 175      12.779  -0.760   5.448  1.00 65.77           C  
ATOM   2776  OE1 GLU A 175      12.286   0.384   5.521  1.00 65.77           O  
ATOM   2777  OE2 GLU A 175      13.850  -1.102   6.016  1.00 65.77           O  
ATOM   2778  N   GLU A 176      12.884  -4.793   1.517  1.00 66.47           N  
ATOM   2779  H   GLU A 176      13.441  -5.342   2.157  1.00 66.47           H  
ATOM   2780  CA  GLU A 176      13.182  -4.934   0.087  1.00 66.47           C  
ATOM   2781  HA  GLU A 176      13.325  -3.945  -0.350  1.00 66.47           H  
ATOM   2782  C   GLU A 176      12.057  -5.610  -0.704  1.00 66.47           C  
ATOM   2783  CB  GLU A 176      14.481  -5.730  -0.097  1.00 66.47           C  
ATOM   2784  HB2 GLU A 176      14.364  -6.726   0.330  1.00 66.47           H  
ATOM   2785  HB3 GLU A 176      14.664  -5.824  -1.168  1.00 66.47           H  
ATOM   2786  O   GLU A 176      11.987  -5.468  -1.922  1.00 66.47           O  
ATOM   2787  CG  GLU A 176      15.683  -5.028   0.553  1.00 66.47           C  
ATOM   2788  HG2 GLU A 176      15.580  -5.081   1.637  1.00 66.47           H  
ATOM   2789  HG3 GLU A 176      15.666  -3.977   0.266  1.00 66.47           H  
ATOM   2790  CD  GLU A 176      17.036  -5.628   0.144  1.00 66.47           C  
ATOM   2791  OE1 GLU A 176      18.053  -5.050   0.585  1.00 66.47           O  
ATOM   2792  OE2 GLU A 176      17.045  -6.657  -0.568  1.00 66.47           O  
ATOM   2793  N   LEU A 177      11.143  -6.312  -0.026  1.00 73.90           N  
ATOM   2794  H   LEU A 177      11.217  -6.359   0.980  1.00 73.90           H  
ATOM   2795  CA  LEU A 177      10.012  -6.984  -0.666  1.00 73.90           C  
ATOM   2796  HA  LEU A 177      10.305  -7.259  -1.679  1.00 73.90           H  
ATOM   2797  C   LEU A 177       8.775  -6.095  -0.785  1.00 73.90           C  
ATOM   2798  CB  LEU A 177       9.700  -8.279   0.075  1.00 73.90           C  
ATOM   2799  HB2 LEU A 177       9.591  -8.059   1.137  1.00 73.90           H  
ATOM   2800  HB3 LEU A 177       8.752  -8.680  -0.281  1.00 73.90           H  
ATOM   2801  O   LEU A 177       7.880  -6.398  -1.571  1.00 73.90           O  
ATOM   2802  CG  LEU A 177      10.792  -9.336  -0.144  1.00 73.90           C  
ATOM   2803  HG  LEU A 177      11.785  -8.898  -0.040  1.00 73.90           H  
ATOM   2804  CD1 LEU A 177      10.621 -10.373   0.940  1.00 73.90           C  
ATOM   2805 HD11 LEU A 177       9.564 -10.514   1.167  1.00 73.90           H  
ATOM   2806 HD12 LEU A 177      11.071 -11.321   0.646  1.00 73.90           H  
ATOM   2807 HD13 LEU A 177      11.162 -10.015   1.816  1.00 73.90           H  
ATOM   2808  CD2 LEU A 177      10.696 -10.018  -1.508  1.00 73.90           C  
ATOM   2809 HD21 LEU A 177      10.841  -9.290  -2.305  1.00 73.90           H  
ATOM   2810 HD22 LEU A 177       9.721 -10.491  -1.625  1.00 73.90           H  
ATOM   2811 HD23 LEU A 177      11.476 -10.774  -1.596  1.00 73.90           H  
ATOM   2812  N   ILE A 178       8.737  -4.976  -0.057  1.00 80.15           N  
ATOM   2813  H   ILE A 178       9.529  -4.783   0.540  1.00 80.15           H  
ATOM   2814  CA  ILE A 178       7.630  -4.012  -0.088  1.00 80.15           C  
ATOM   2815  HA  ILE A 178       6.742  -4.497   0.316  1.00 80.15           H  
ATOM   2816  C   ILE A 178       7.242  -3.599  -1.517  1.00 80.15           C  
ATOM   2817  CB  ILE A 178       7.957  -2.795   0.805  1.00 80.15           C  
ATOM   2818  HB  ILE A 178       8.930  -2.396   0.519  1.00 80.15           H  
ATOM   2819  O   ILE A 178       6.048  -3.629  -1.817  1.00 80.15           O  
ATOM   2820  CG1 ILE A 178       8.086  -3.177   2.296  1.00 80.15           C  
ATOM   2821 HG12 ILE A 178       8.875  -3.923   2.397  1.00 80.15           H  
ATOM   2822 HG13 ILE A 178       8.404  -2.297   2.855  1.00 80.15           H  
ATOM   2823  CG2 ILE A 178       6.960  -1.649   0.596  1.00 80.15           C  
ATOM   2824 HG21 ILE A 178       5.945  -1.982   0.814  1.00 80.15           H  
ATOM   2825 HG22 ILE A 178       7.244  -0.817   1.241  1.00 80.15           H  
ATOM   2826 HG23 ILE A 178       6.996  -1.283  -0.430  1.00 80.15           H  
ATOM   2827  CD1 ILE A 178       6.832  -3.746   2.965  1.00 80.15           C  
ATOM   2828 HD11 ILE A 178       7.086  -4.032   3.985  1.00 80.15           H  
ATOM   2829 HD12 ILE A 178       6.038  -2.999   2.991  1.00 80.15           H  
ATOM   2830 HD13 ILE A 178       6.489  -4.641   2.447  1.00 80.15           H  
ATOM   2831  N   PRO A 179       8.180  -3.256  -2.424  1.00 80.20           N  
ATOM   2832  CA  PRO A 179       7.821  -2.898  -3.794  1.00 80.20           C  
ATOM   2833  HA  PRO A 179       7.145  -2.043  -3.773  1.00 80.20           H  
ATOM   2834  C   PRO A 179       7.147  -4.043  -4.566  1.00 80.20           C  
ATOM   2835  CB  PRO A 179       9.137  -2.474  -4.450  1.00 80.20           C  
ATOM   2836  HB2 PRO A 179       8.995  -1.678  -5.181  1.00 80.20           H  
ATOM   2837  HB3 PRO A 179       9.606  -3.348  -4.901  1.00 80.20           H  
ATOM   2838  O   PRO A 179       6.235  -3.792  -5.344  1.00 80.20           O  
ATOM   2839  CG  PRO A 179      10.012  -2.036  -3.284  1.00 80.20           C  
ATOM   2840  HG2 PRO A 179      11.074  -2.095  -3.525  1.00 80.20           H  
ATOM   2841  HG3 PRO A 179       9.735  -1.032  -2.961  1.00 80.20           H  
ATOM   2842  CD  PRO A 179       9.610  -3.056  -2.230  1.00 80.20           C  
ATOM   2843  HD2 PRO A 179      10.124  -3.997  -2.426  1.00 80.20           H  
ATOM   2844  HD3 PRO A 179       9.878  -2.684  -1.241  1.00 80.20           H  
ATOM   2845  N   TYR A 180       7.529  -5.301  -4.319  1.00 77.23           N  
ATOM   2846  H   TYR A 180       8.236  -5.468  -3.617  1.00 77.23           H  
ATOM   2847  CA  TYR A 180       6.915  -6.466  -4.970  1.00 77.23           C  
ATOM   2848  HA  TYR A 180       6.799  -6.256  -6.033  1.00 77.23           H  
ATOM   2849  C   TYR A 180       5.530  -6.775  -4.407  1.00 77.23           C  
ATOM   2850  CB  TYR A 180       7.806  -7.701  -4.821  1.00 77.23           C  
ATOM   2851  HB2 TYR A 180       7.894  -7.962  -3.767  1.00 77.23           H  
ATOM   2852  HB3 TYR A 180       7.321  -8.540  -5.320  1.00 77.23           H  
ATOM   2853  O   TYR A 180       4.625  -7.128  -5.158  1.00 77.23           O  
ATOM   2854  CG  TYR A 180       9.188  -7.530  -5.403  1.00 77.23           C  
ATOM   2855  CD1 TYR A 180       9.445  -7.851  -6.750  1.00 77.23           C  
ATOM   2856  HD1 TYR A 180       8.646  -8.210  -7.382  1.00 77.23           H  
ATOM   2857  CD2 TYR A 180      10.214  -7.033  -4.586  1.00 77.23           C  
ATOM   2858  HD2 TYR A 180       9.998  -6.732  -3.572  1.00 77.23           H  
ATOM   2859  CE1 TYR A 180      10.749  -7.706  -7.263  1.00 77.23           C  
ATOM   2860  HE1 TYR A 180      10.963  -7.949  -8.293  1.00 77.23           H  
ATOM   2861  CE2 TYR A 180      11.517  -6.904  -5.080  1.00 77.23           C  
ATOM   2862  HE2 TYR A 180      12.299  -6.536  -4.433  1.00 77.23           H  
ATOM   2863  OH  TYR A 180      13.056  -7.150  -6.852  1.00 77.23           O  
ATOM   2864  HH  TYR A 180      13.616  -6.843  -6.135  1.00 77.23           H  
ATOM   2865  CZ  TYR A 180      11.782  -7.252  -6.415  1.00 77.23           C  
ATOM   2866  N   PHE A 181       5.336  -6.596  -3.100  1.00 82.08           N  
ATOM   2867  H   PHE A 181       6.129  -6.368  -2.518  1.00 82.08           H  
ATOM   2868  CA  PHE A 181       4.011  -6.677  -2.489  1.00 82.08           C  
ATOM   2869  HA  PHE A 181       3.561  -7.641  -2.727  1.00 82.08           H  
ATOM   2870  C   PHE A 181       3.068  -5.603  -3.029  1.00 82.08           C  
ATOM   2871  CB  PHE A 181       4.145  -6.523  -0.976  1.00 82.08           C  
ATOM   2872  HB2 PHE A 181       4.743  -5.635  -0.769  1.00 82.08           H  
ATOM   2873  HB3 PHE A 181       3.154  -6.360  -0.552  1.00 82.08           H  
ATOM   2874  O   PHE A 181       1.909  -5.894  -3.309  1.00 82.08           O  
ATOM   2875  CG  PHE A 181       4.754  -7.704  -0.262  1.00 82.08           C  
ATOM   2876  CD1 PHE A 181       4.205  -8.983  -0.443  1.00 82.08           C  
ATOM   2877  HD1 PHE A 181       3.388  -9.144  -1.131  1.00 82.08           H  
ATOM   2878  CD2 PHE A 181       5.797  -7.513   0.663  1.00 82.08           C  
ATOM   2879  HD2 PHE A 181       6.213  -6.529   0.818  1.00 82.08           H  
ATOM   2880  CE1 PHE A 181       4.658 -10.047   0.343  1.00 82.08           C  
ATOM   2881  HE1 PHE A 181       4.147 -10.996   0.271  1.00 82.08           H  
ATOM   2882  CE2 PHE A 181       6.293  -8.596   1.405  1.00 82.08           C  
ATOM   2883  HE2 PHE A 181       7.083  -8.444   2.126  1.00 82.08           H  
ATOM   2884  CZ  PHE A 181       5.713  -9.862   1.255  1.00 82.08           C  
ATOM   2885  HZ  PHE A 181       6.052 -10.677   1.878  1.00 82.08           H  
ATOM   2886  N   LEU A 182       3.570  -4.379  -3.210  1.00 87.28           N  
ATOM   2887  H   LEU A 182       4.522  -4.202  -2.924  1.00 87.28           H  
ATOM   2888  CA  LEU A 182       2.825  -3.302  -3.858  1.00 87.28           C  
ATOM   2889  HA  LEU A 182       1.870  -3.176  -3.348  1.00 87.28           H  
ATOM   2890  C   LEU A 182       2.490  -3.641  -5.310  1.00 87.28           C  
ATOM   2891  CB  LEU A 182       3.634  -1.999  -3.789  1.00 87.28           C  
ATOM   2892  HB2 LEU A 182       4.684  -2.218  -3.982  1.00 87.28           H  
ATOM   2893  HB3 LEU A 182       3.288  -1.329  -4.576  1.00 87.28           H  
ATOM   2894  O   LEU A 182       1.345  -3.465  -5.710  1.00 87.28           O  
ATOM   2895  CG  LEU A 182       3.502  -1.268  -2.451  1.00 87.28           C  
ATOM   2896  HG  LEU A 182       3.672  -1.961  -1.627  1.00 87.28           H  
ATOM   2897  CD1 LEU A 182       4.539  -0.146  -2.364  1.00 87.28           C  
ATOM   2898 HD11 LEU A 182       4.396   0.558  -3.183  1.00 87.28           H  
ATOM   2899 HD12 LEU A 182       5.540  -0.572  -2.433  1.00 87.28           H  
ATOM   2900 HD13 LEU A 182       4.436   0.378  -1.413  1.00 87.28           H  
ATOM   2901  CD2 LEU A 182       2.122  -0.632  -2.309  1.00 87.28           C  
ATOM   2902 HD21 LEU A 182       1.344  -1.394  -2.262  1.00 87.28           H  
ATOM   2903 HD22 LEU A 182       2.114  -0.070  -1.375  1.00 87.28           H  
ATOM   2904 HD23 LEU A 182       1.921   0.042  -3.141  1.00 87.28           H  
ATOM   2905  N   LEU A 183       3.455  -4.163  -6.073  1.00 83.63           N  
ATOM   2906  H   LEU A 183       4.391  -4.217  -5.697  1.00 83.63           H  
ATOM   2907  CA  LEU A 183       3.248  -4.593  -7.456  1.00 83.63           C  
ATOM   2908  HA  LEU A 183       2.922  -3.735  -8.043  1.00 83.63           H  
ATOM   2909  C   LEU A 183       2.143  -5.653  -7.541  1.00 83.63           C  
ATOM   2910  CB  LEU A 183       4.582  -5.125  -8.014  1.00 83.63           C  
ATOM   2911  HB2 LEU A 183       5.380  -4.416  -7.793  1.00 83.63           H  
ATOM   2912  HB3 LEU A 183       4.818  -6.060  -7.506  1.00 83.63           H  
ATOM   2913  O   LEU A 183       1.239  -5.530  -8.362  1.00 83.63           O  
ATOM   2914  CG  LEU A 183       4.561  -5.380  -9.531  1.00 83.63           C  
ATOM   2915  HG  LEU A 183       3.629  -5.867  -9.818  1.00 83.63           H  
ATOM   2916  CD1 LEU A 183       4.714  -4.075 -10.312  1.00 83.63           C  
ATOM   2917 HD11 LEU A 183       3.926  -3.376 -10.032  1.00 83.63           H  
ATOM   2918 HD12 LEU A 183       5.681  -3.616 -10.105  1.00 83.63           H  
ATOM   2919 HD13 LEU A 183       4.636  -4.274 -11.381  1.00 83.63           H  
ATOM   2920  CD2 LEU A 183       5.721  -6.298  -9.919  1.00 83.63           C  
ATOM   2921 HD21 LEU A 183       6.670  -5.841  -9.639  1.00 83.63           H  
ATOM   2922 HD22 LEU A 183       5.704  -6.464 -10.996  1.00 83.63           H  
ATOM   2923 HD23 LEU A 183       5.611  -7.259  -9.415  1.00 83.63           H  
ATOM   2924  N   PHE A 184       2.175  -6.650  -6.652  1.00 81.47           N  
ATOM   2925  H   PHE A 184       2.963  -6.705  -6.023  1.00 81.47           H  
ATOM   2926  CA  PHE A 184       1.142  -7.679  -6.558  1.00 81.47           C  
ATOM   2927  HA  PHE A 184       1.053  -8.185  -7.520  1.00 81.47           H  
ATOM   2928  C   PHE A 184      -0.230  -7.074  -6.234  1.00 81.47           C  
ATOM   2929  CB  PHE A 184       1.557  -8.719  -5.511  1.00 81.47           C  
ATOM   2930  HB2 PHE A 184       2.497  -9.176  -5.821  1.00 81.47           H  
ATOM   2931  HB3 PHE A 184       1.731  -8.227  -4.554  1.00 81.47           H  
ATOM   2932  O   PHE A 184      -1.195  -7.298  -6.961  1.00 81.47           O  
ATOM   2933  CG  PHE A 184       0.523  -9.809  -5.325  1.00 81.47           C  
ATOM   2934  CD1 PHE A 184      -0.398  -9.739  -4.263  1.00 81.47           C  
ATOM   2935  HD1 PHE A 184      -0.365  -8.912  -3.569  1.00 81.47           H  
ATOM   2936  CD2 PHE A 184       0.442 -10.864  -6.252  1.00 81.47           C  
ATOM   2937  HD2 PHE A 184       1.128 -10.910  -7.085  1.00 81.47           H  
ATOM   2938  CE1 PHE A 184      -1.382 -10.733  -4.117  1.00 81.47           C  
ATOM   2939  HE1 PHE A 184      -2.099 -10.674  -3.312  1.00 81.47           H  
ATOM   2940  CE2 PHE A 184      -0.556 -11.844  -6.120  1.00 81.47           C  
ATOM   2941  HE2 PHE A 184      -0.637 -12.633  -6.853  1.00 81.47           H  
ATOM   2942  CZ  PHE A 184      -1.470 -11.776  -5.056  1.00 81.47           C  
ATOM   2943  HZ  PHE A 184      -2.262 -12.506  -4.980  1.00 81.47           H  
ATOM   2944  N   LEU A 185      -0.311  -6.239  -5.191  1.00 86.22           N  
ATOM   2945  H   LEU A 185       0.522  -6.066  -4.646  1.00 86.22           H  
ATOM   2946  CA  LEU A 185      -1.561  -5.585  -4.794  1.00 86.22           C  
ATOM   2947  HA  LEU A 185      -2.273  -6.372  -4.543  1.00 86.22           H  
ATOM   2948  C   LEU A 185      -2.169  -4.743  -5.917  1.00 86.22           C  
ATOM   2949  CB  LEU A 185      -1.332  -4.726  -3.544  1.00 86.22           C  
ATOM   2950  HB2 LEU A 185      -0.272  -4.492  -3.451  1.00 86.22           H  
ATOM   2951  HB3 LEU A 185      -1.862  -3.777  -3.635  1.00 86.22           H  
ATOM   2952  O   LEU A 185      -3.381  -4.735  -6.114  1.00 86.22           O  
ATOM   2953  CG  LEU A 185      -1.839  -5.453  -2.293  1.00 86.22           C  
ATOM   2954  HG  LEU A 185      -1.590  -6.513  -2.348  1.00 86.22           H  
ATOM   2955  CD1 LEU A 185      -1.170  -4.864  -1.070  1.00 86.22           C  
ATOM   2956 HD11 LEU A 185      -1.435  -3.812  -0.966  1.00 86.22           H  
ATOM   2957 HD12 LEU A 185      -1.483  -5.418  -0.185  1.00 86.22           H  
ATOM   2958 HD13 LEU A 185      -0.092  -4.965  -1.195  1.00 86.22           H  
ATOM   2959  CD2 LEU A 185      -3.344  -5.282  -2.115  1.00 86.22           C  
ATOM   2960 HD21 LEU A 185      -3.580  -4.234  -1.927  1.00 86.22           H  
ATOM   2961 HD22 LEU A 185      -3.859  -5.600  -3.022  1.00 86.22           H  
ATOM   2962 HD23 LEU A 185      -3.678  -5.888  -1.274  1.00 86.22           H  
ATOM   2963  N   LEU A 186      -1.314  -4.043  -6.656  1.00 88.09           N  
ATOM   2964  H   LEU A 186      -0.334  -4.093  -6.416  1.00 88.09           H  
ATOM   2965  CA  LEU A 186      -1.703  -3.127  -7.715  1.00 88.09           C  
ATOM   2966  HA  LEU A 186      -2.717  -2.777  -7.522  1.00 88.09           H  
ATOM   2967  C   LEU A 186      -1.763  -3.788  -9.092  1.00 88.09           C  
ATOM   2968  CB  LEU A 186      -0.759  -1.913  -7.683  1.00 88.09           C  
ATOM   2969  HB2 LEU A 186      -0.922  -1.301  -8.570  1.00 88.09           H  
ATOM   2970  HB3 LEU A 186       0.272  -2.266  -7.721  1.00 88.09           H  
ATOM   2971  O   LEU A 186      -2.053  -3.091 -10.053  1.00 88.09           O  
ATOM   2972  CG  LEU A 186      -0.969  -1.026  -6.445  1.00 88.09           C  
ATOM   2973  HG  LEU A 186      -0.951  -1.624  -5.534  1.00 88.09           H  
ATOM   2974  CD1 LEU A 186       0.152   0.004  -6.348  1.00 88.09           C  
ATOM   2975 HD11 LEU A 186       1.093  -0.533  -6.225  1.00 88.09           H  
ATOM   2976 HD12 LEU A 186       0.184   0.612  -7.251  1.00 88.09           H  
ATOM   2977 HD13 LEU A 186      -0.000   0.643  -5.479  1.00 88.09           H  
ATOM   2978  CD2 LEU A 186      -2.307  -0.291  -6.532  1.00 88.09           C  
ATOM   2979 HD21 LEU A 186      -2.465   0.097  -7.538  1.00 88.09           H  
ATOM   2980 HD22 LEU A 186      -2.304   0.561  -5.852  1.00 88.09           H  
ATOM   2981 HD23 LEU A 186      -3.125  -0.961  -6.268  1.00 88.09           H  
ATOM   2982  N   THR A 187      -1.551  -5.100  -9.228  1.00 81.53           N  
ATOM   2983  H   THR A 187      -1.335  -5.640  -8.402  1.00 81.53           H  
ATOM   2984  CA  THR A 187      -1.466  -5.764 -10.545  1.00 81.53           C  
ATOM   2985  HA  THR A 187      -0.615  -5.358 -11.091  1.00 81.53           H  
ATOM   2986  C   THR A 187      -2.709  -5.521 -11.406  1.00 81.53           C  
ATOM   2987  CB  THR A 187      -1.236  -7.272 -10.368  1.00 81.53           C  
ATOM   2988  HB  THR A 187      -2.007  -7.685  -9.718  1.00 81.53           H  
ATOM   2989  O   THR A 187      -2.596  -5.262 -12.601  1.00 81.53           O  
ATOM   2990  CG2 THR A 187      -1.224  -8.046 -11.687  1.00 81.53           C  
ATOM   2991 HG21 THR A 187      -0.516  -7.590 -12.379  1.00 81.53           H  
ATOM   2992 HG22 THR A 187      -2.218  -8.057 -12.134  1.00 81.53           H  
ATOM   2993 HG23 THR A 187      -0.924  -9.077 -11.498  1.00 81.53           H  
ATOM   2994  OG1 THR A 187       0.027  -7.499  -9.793  1.00 81.53           O  
ATOM   2995  HG1 THR A 187       0.275  -6.736  -9.266  1.00 81.53           H  
ATOM   2996  N   ALA A 188      -3.910  -5.554 -10.817  1.00 77.84           N  
ATOM   2997  H   ALA A 188      -3.961  -5.757  -9.829  1.00 77.84           H  
ATOM   2998  CA  ALA A 188      -5.140  -5.257 -11.551  1.00 77.84           C  
ATOM   2999  HA  ALA A 188      -5.145  -5.858 -12.461  1.00 77.84           H  
ATOM   3000  C   ALA A 188      -5.217  -3.791 -12.003  1.00 77.84           C  
ATOM   3001  CB  ALA A 188      -6.344  -5.669 -10.699  1.00 77.84           C  
ATOM   3002  HB1 ALA A 188      -6.297  -6.734 -10.470  1.00 77.84           H  
ATOM   3003  HB2 ALA A 188      -6.350  -5.110  -9.764  1.00 77.84           H  
ATOM   3004  HB3 ALA A 188      -7.268  -5.461 -11.240  1.00 77.84           H  
ATOM   3005  O   ALA A 188      -5.560  -3.530 -13.151  1.00 77.84           O  
ATOM   3006  N   PHE A 189      -4.840  -2.860 -11.128  1.00 84.48           N  
ATOM   3007  H   PHE A 189      -4.476  -3.162 -10.235  1.00 84.48           H  
ATOM   3008  CA  PHE A 189      -4.799  -1.430 -11.423  1.00 84.48           C  
ATOM   3009  HA  PHE A 189      -5.759  -1.116 -11.833  1.00 84.48           H  
ATOM   3010  C   PHE A 189      -3.735  -1.086 -12.478  1.00 84.48           C  
ATOM   3011  CB  PHE A 189      -4.566  -0.689 -10.101  1.00 84.48           C  
ATOM   3012  HB2 PHE A 189      -5.471  -0.760  -9.497  1.00 84.48           H  
ATOM   3013  HB3 PHE A 189      -3.765  -1.176  -9.546  1.00 84.48           H  
ATOM   3014  O   PHE A 189      -4.014  -0.332 -13.398  1.00 84.48           O  
ATOM   3015  CG  PHE A 189      -4.207   0.768 -10.272  1.00 84.48           C  
ATOM   3016  CD1 PHE A 189      -2.873   1.185 -10.109  1.00 84.48           C  
ATOM   3017  HD1 PHE A 189      -2.102   0.469  -9.866  1.00 84.48           H  
ATOM   3018  CD2 PHE A 189      -5.191   1.697 -10.654  1.00 84.48           C  
ATOM   3019  HD2 PHE A 189      -6.210   1.380 -10.818  1.00 84.48           H  
ATOM   3020  CE1 PHE A 189      -2.536   2.533 -10.295  1.00 84.48           C  
ATOM   3021  HE1 PHE A 189      -1.509   2.852 -10.191  1.00 84.48           H  
ATOM   3022  CE2 PHE A 189      -4.840   3.039 -10.868  1.00 84.48           C  
ATOM   3023  HE2 PHE A 189      -5.581   3.744 -11.218  1.00 84.48           H  
ATOM   3024  CZ  PHE A 189      -3.518   3.461 -10.671  1.00 84.48           C  
ATOM   3025  HZ  PHE A 189      -3.249   4.491 -10.851  1.00 84.48           H  
ATOM   3026  N   LEU A 190      -2.553  -1.701 -12.404  1.00 81.16           N  
ATOM   3027  H   LEU A 190      -2.403  -2.320 -11.620  1.00 81.16           H  
ATOM   3028  CA  LEU A 190      -1.419  -1.496 -13.315  1.00 81.16           C  
ATOM   3029  HA  LEU A 190      -1.177  -0.434 -13.352  1.00 81.16           H  
ATOM   3030  C   LEU A 190      -1.694  -1.924 -14.764  1.00 81.16           C  
ATOM   3031  CB  LEU A 190      -0.213  -2.275 -12.763  1.00 81.16           C  
ATOM   3032  HB2 LEU A 190       0.549  -2.348 -13.539  1.00 81.16           H  
ATOM   3033  HB3 LEU A 190      -0.533  -3.290 -12.527  1.00 81.16           H  
ATOM   3034  O   LEU A 190      -0.927  -1.594 -15.664  1.00 81.16           O  
ATOM   3035  CG  LEU A 190       0.424  -1.635 -11.522  1.00 81.16           C  
ATOM   3036  HG  LEU A 190      -0.337  -1.395 -10.779  1.00 81.16           H  
ATOM   3037  CD1 LEU A 190       1.432  -2.599 -10.898  1.00 81.16           C  
ATOM   3038 HD11 LEU A 190       2.214  -2.826 -11.622  1.00 81.16           H  
ATOM   3039 HD12 LEU A 190       0.929  -3.522 -10.609  1.00 81.16           H  
ATOM   3040 HD13 LEU A 190       1.868  -2.147 -10.007  1.00 81.16           H  
ATOM   3041  CD2 LEU A 190       1.163  -0.353 -11.876  1.00 81.16           C  
ATOM   3042 HD21 LEU A 190       1.772  -0.036 -11.030  1.00 81.16           H  
ATOM   3043 HD22 LEU A 190       1.816  -0.533 -12.730  1.00 81.16           H  
ATOM   3044 HD23 LEU A 190       0.451   0.429 -12.141  1.00 81.16           H  
ATOM   3045  N   ARG A 191      -2.780  -2.666 -15.005  1.00 73.31           N  
ATOM   3046  H   ARG A 191      -3.376  -2.895 -14.222  1.00 73.31           H  
ATOM   3047  CA  ARG A 191      -3.239  -2.989 -16.362  1.00 73.31           C  
ATOM   3048  HA  ARG A 191      -2.373  -3.176 -16.996  1.00 73.31           H  
ATOM   3049  C   ARG A 191      -3.961  -1.821 -17.037  1.00 73.31           C  
ATOM   3050  CB  ARG A 191      -4.118  -4.249 -16.338  1.00 73.31           C  
ATOM   3051  HB2 ARG A 191      -4.613  -4.352 -17.304  1.00 73.31           H  
ATOM   3052  HB3 ARG A 191      -4.889  -4.151 -15.573  1.00 73.31           H  
ATOM   3053  O   ARG A 191      -4.159  -1.875 -18.246  1.00 73.31           O  
ATOM   3054  CG  ARG A 191      -3.280  -5.512 -16.096  1.00 73.31           C  
ATOM   3055  HG2 ARG A 191      -2.754  -5.446 -15.143  1.00 73.31           H  
ATOM   3056  HG3 ARG A 191      -2.534  -5.583 -16.888  1.00 73.31           H  
ATOM   3057  CD  ARG A 191      -4.135  -6.785 -16.132  1.00 73.31           C  
ATOM   3058  HD2 ARG A 191      -3.464  -7.638 -16.235  1.00 73.31           H  
ATOM   3059  HD3 ARG A 191      -4.782  -6.748 -17.008  1.00 73.31           H  
ATOM   3060  NE  ARG A 191      -4.937  -6.959 -14.906  1.00 73.31           N  
ATOM   3061  HE  ARG A 191      -4.737  -6.312 -14.157  1.00 73.31           H  
ATOM   3062  NH1 ARG A 191      -6.205  -8.728 -15.644  1.00 73.31           N  
ATOM   3063 HH11 ARG A 191      -6.886  -9.454 -15.473  1.00 73.31           H  
ATOM   3064 HH12 ARG A 191      -5.773  -8.648 -16.553  1.00 73.31           H  
ATOM   3065  NH2 ARG A 191      -6.450  -8.023 -13.552  1.00 73.31           N  
ATOM   3066 HH21 ARG A 191      -6.236  -7.393 -12.792  1.00 73.31           H  
ATOM   3067 HH22 ARG A 191      -7.139  -8.751 -13.429  1.00 73.31           H  
ATOM   3068  CZ  ARG A 191      -5.855  -7.893 -14.706  1.00 73.31           C  
ATOM   3069  N   LEU A 192      -4.362  -0.793 -16.287  1.00 73.37           N  
ATOM   3070  H   LEU A 192      -4.125  -0.780 -15.305  1.00 73.37           H  
ATOM   3071  CA  LEU A 192      -5.098   0.348 -16.828  1.00 73.37           C  
ATOM   3072  HA  LEU A 192      -5.789  -0.046 -17.573  1.00 73.37           H  
ATOM   3073  C   LEU A 192      -4.163   1.363 -17.510  1.00 73.37           C  
ATOM   3074  CB  LEU A 192      -5.918   1.034 -15.724  1.00 73.37           C  
ATOM   3075  HB2 LEU A 192      -5.233   1.402 -14.961  1.00 73.37           H  
ATOM   3076  HB3 LEU A 192      -6.421   1.902 -16.149  1.00 73.37           H  
ATOM   3077  O   LEU A 192      -3.087   1.632 -16.966  1.00 73.37           O  
ATOM   3078  CG  LEU A 192      -6.971   0.133 -15.059  1.00 73.37           C  
ATOM   3079  HG  LEU A 192      -6.505  -0.771 -14.667  1.00 73.37           H  
ATOM   3080  CD1 LEU A 192      -7.600   0.888 -13.897  1.00 73.37           C  
ATOM   3081 HD11 LEU A 192      -8.335   0.259 -13.394  1.00 73.37           H  
ATOM   3082 HD12 LEU A 192      -8.089   1.777 -14.294  1.00 73.37           H  
ATOM   3083 HD13 LEU A 192      -6.827   1.188 -13.190  1.00 73.37           H  
ATOM   3084  CD2 LEU A 192      -8.089  -0.262 -16.027  1.00 73.37           C  
ATOM   3085 HD21 LEU A 192      -8.860  -0.818 -15.494  1.00 73.37           H  
ATOM   3086 HD22 LEU A 192      -7.696  -0.893 -16.824  1.00 73.37           H  
ATOM   3087 HD23 LEU A 192      -8.536   0.632 -16.463  1.00 73.37           H  
ATOM   3088  N   PRO A 193      -4.583   1.968 -18.641  1.00 70.03           N  
ATOM   3089  CA  PRO A 193      -3.850   3.008 -19.375  1.00 70.03           C  
ATOM   3090  HA  PRO A 193      -2.981   2.599 -19.890  1.00 70.03           H  
ATOM   3091  C   PRO A 193      -3.376   4.168 -18.496  1.00 70.03           C  
ATOM   3092  CB  PRO A 193      -4.741   3.457 -20.530  1.00 70.03           C  
ATOM   3093  HB2 PRO A 193      -4.744   4.540 -20.652  1.00 70.03           H  
ATOM   3094  HB3 PRO A 193      -4.408   2.979 -21.451  1.00 70.03           H  
ATOM   3095  O   PRO A 193      -2.221   4.571 -18.594  1.00 70.03           O  
ATOM   3096  CG  PRO A 193      -6.124   2.937 -20.170  1.00 70.03           C  
ATOM   3097  HG2 PRO A 193      -6.651   3.691 -19.585  1.00 70.03           H  
ATOM   3098  HG3 PRO A 193      -6.703   2.677 -21.057  1.00 70.03           H  
ATOM   3099  CD  PRO A 193      -5.856   1.722 -19.296  1.00 70.03           C  
ATOM   3100  HD2 PRO A 193      -6.671   1.618 -18.580  1.00 70.03           H  
ATOM   3101  HD3 PRO A 193      -5.777   0.829 -19.917  1.00 70.03           H  
ATOM   3102  N   GLU A 194      -4.206   4.680 -17.588  1.00 74.28           N  
ATOM   3103  H   GLU A 194      -5.174   4.393 -17.554  1.00 74.28           H  
ATOM   3104  CA  GLU A 194      -3.808   5.842 -16.782  1.00 74.28           C  
ATOM   3105  HA  GLU A 194      -3.211   6.507 -17.406  1.00 74.28           H  
ATOM   3106  C   GLU A 194      -2.930   5.475 -15.570  1.00 74.28           C  
ATOM   3107  CB  GLU A 194      -5.038   6.652 -16.342  1.00 74.28           C  
ATOM   3108  HB2 GLU A 194      -4.664   7.578 -15.906  1.00 74.28           H  
ATOM   3109  HB3 GLU A 194      -5.567   6.127 -15.546  1.00 74.28           H  
ATOM   3110  O   GLU A 194      -2.363   6.351 -14.911  1.00 74.28           O  
ATOM   3111  CG  GLU A 194      -6.005   7.044 -17.480  1.00 74.28           C  
ATOM   3112  HG2 GLU A 194      -5.439   7.212 -18.396  1.00 74.28           H  
ATOM   3113  HG3 GLU A 194      -6.466   7.993 -17.205  1.00 74.28           H  
ATOM   3114  CD  GLU A 194      -7.137   6.037 -17.735  1.00 74.28           C  
ATOM   3115  OE1 GLU A 194      -7.947   6.306 -18.648  1.00 74.28           O  
ATOM   3116  OE2 GLU A 194      -7.168   4.993 -17.043  1.00 74.28           O  
ATOM   3117  N   SER A 195      -2.789   4.182 -15.249  1.00 80.41           N  
ATOM   3118  H   SER A 195      -3.210   3.500 -15.864  1.00 80.41           H  
ATOM   3119  CA  SER A 195      -2.198   3.729 -13.981  1.00 80.41           C  
ATOM   3120  HA  SER A 195      -2.800   4.144 -13.172  1.00 80.41           H  
ATOM   3121  C   SER A 195      -0.762   4.205 -13.761  1.00 80.41           C  
ATOM   3122  CB  SER A 195      -2.265   2.208 -13.871  1.00 80.41           C  
ATOM   3123  HB2 SER A 195      -1.925   1.907 -12.880  1.00 80.41           H  
ATOM   3124  HB3 SER A 195      -3.302   1.898 -13.998  1.00 80.41           H  
ATOM   3125  O   SER A 195      -0.401   4.593 -12.646  1.00 80.41           O  
ATOM   3126  OG  SER A 195      -1.455   1.579 -14.843  1.00 80.41           O  
ATOM   3127  HG  SER A 195      -1.956   1.523 -15.660  1.00 80.41           H  
ATOM   3128  N   TYR A 196       0.051   4.240 -14.820  1.00 76.28           N  
ATOM   3129  H   TYR A 196      -0.299   3.874 -15.694  1.00 76.28           H  
ATOM   3130  CA  TYR A 196       1.436   4.696 -14.741  1.00 76.28           C  
ATOM   3131  HA  TYR A 196       1.903   4.216 -13.881  1.00 76.28           H  
ATOM   3132  C   TYR A 196       1.547   6.195 -14.501  1.00 76.28           C  
ATOM   3133  CB  TYR A 196       2.204   4.292 -16.004  1.00 76.28           C  
ATOM   3134  HB2 TYR A 196       3.204   4.723 -15.966  1.00 76.28           H  
ATOM   3135  HB3 TYR A 196       1.697   4.696 -16.880  1.00 76.28           H  
ATOM   3136  O   TYR A 196       2.354   6.606 -13.668  1.00 76.28           O  
ATOM   3137  CG  TYR A 196       2.342   2.794 -16.129  1.00 76.28           C  
ATOM   3138  CD1 TYR A 196       2.927   2.068 -15.081  1.00 76.28           C  
ATOM   3139  HD1 TYR A 196       3.322   2.579 -14.216  1.00 76.28           H  
ATOM   3140  CD2 TYR A 196       1.823   2.115 -17.243  1.00 76.28           C  
ATOM   3141  HD2 TYR A 196       1.400   2.677 -18.062  1.00 76.28           H  
ATOM   3142  CE1 TYR A 196       2.948   0.666 -15.136  1.00 76.28           C  
ATOM   3143  HE1 TYR A 196       3.342   0.071 -14.325  1.00 76.28           H  
ATOM   3144  CE2 TYR A 196       1.878   0.709 -17.305  1.00 76.28           C  
ATOM   3145  HE2 TYR A 196       1.491   0.183 -18.165  1.00 76.28           H  
ATOM   3146  OH  TYR A 196       2.564  -1.365 -16.279  1.00 76.28           O  
ATOM   3147  HH  TYR A 196       2.197  -1.739 -17.083  1.00 76.28           H  
ATOM   3148  CZ  TYR A 196       2.461  -0.016 -16.253  1.00 76.28           C  
ATOM   3149  N   GLU A 197       0.718   7.007 -15.160  1.00 77.11           N  
ATOM   3150  H   GLU A 197       0.026   6.607 -15.777  1.00 77.11           H  
ATOM   3151  CA  GLU A 197       0.685   8.456 -14.941  1.00 77.11           C  
ATOM   3152  HA  GLU A 197       1.685   8.862 -15.099  1.00 77.11           H  
ATOM   3153  C   GLU A 197       0.254   8.773 -13.502  1.00 77.11           C  
ATOM   3154  CB  GLU A 197      -0.278   9.108 -15.947  1.00 77.11           C  
ATOM   3155  HB2 GLU A 197      -1.301   8.859 -15.665  1.00 77.11           H  
ATOM   3156  HB3 GLU A 197      -0.092   8.697 -16.939  1.00 77.11           H  
ATOM   3157  O   GLU A 197       0.836   9.624 -12.823  1.00 77.11           O  
ATOM   3158  CG  GLU A 197      -0.097  10.636 -16.015  1.00 77.11           C  
ATOM   3159  HG2 GLU A 197       0.565  10.965 -15.214  1.00 77.11           H  
ATOM   3160  HG3 GLU A 197       0.399  10.889 -16.952  1.00 77.11           H  
ATOM   3161  CD  GLU A 197      -1.426  11.400 -15.918  1.00 77.11           C  
ATOM   3162  OE1 GLU A 197      -1.513  12.287 -15.034  1.00 77.11           O  
ATOM   3163  OE2 GLU A 197      -2.347  11.097 -16.707  1.00 77.11           O  
ATOM   3164  N   ILE A 198      -0.716   8.020 -12.985  1.00 84.37           N  
ATOM   3165  H   ILE A 198      -1.186   7.374 -13.603  1.00 84.37           H  
ATOM   3166  CA  ILE A 198      -1.194   8.152 -11.609  1.00 84.37           C  
ATOM   3167  HA  ILE A 198      -1.462   9.193 -11.430  1.00 84.37           H  
ATOM   3168  C   ILE A 198      -0.105   7.779 -10.607  1.00 84.37           C  
ATOM   3169  CB  ILE A 198      -2.449   7.292 -11.420  1.00 84.37           C  
ATOM   3170  HB  ILE A 198      -2.227   6.286 -11.777  1.00 84.37           H  
ATOM   3171  O   ILE A 198       0.096   8.513  -9.638  1.00 84.37           O  
ATOM   3172  CG1 ILE A 198      -3.596   7.885 -12.255  1.00 84.37           C  
ATOM   3173 HG12 ILE A 198      -3.244   8.255 -13.218  1.00 84.37           H  
ATOM   3174 HG13 ILE A 198      -4.053   8.720 -11.724  1.00 84.37           H  
ATOM   3175  CG2 ILE A 198      -2.860   7.214  -9.937  1.00 84.37           C  
ATOM   3176 HG21 ILE A 198      -3.767   6.622  -9.812  1.00 84.37           H  
ATOM   3177 HG22 ILE A 198      -3.038   8.218  -9.552  1.00 84.37           H  
ATOM   3178 HG23 ILE A 198      -2.069   6.738  -9.358  1.00 84.37           H  
ATOM   3179  CD1 ILE A 198      -4.647   6.828 -12.534  1.00 84.37           C  
ATOM   3180 HD11 ILE A 198      -4.959   6.360 -11.600  1.00 84.37           H  
ATOM   3181 HD12 ILE A 198      -4.249   6.050 -13.184  1.00 84.37           H  
ATOM   3182 HD13 ILE A 198      -5.482   7.317 -13.037  1.00 84.37           H  
ATOM   3183  N   ILE A 199       0.605   6.668 -10.818  1.00 85.27           N  
ATOM   3184  H   ILE A 199       0.375   6.096 -11.618  1.00 85.27           H  
ATOM   3185  CA  ILE A 199       1.711   6.257  -9.944  1.00 85.27           C  
ATOM   3186  HA  ILE A 199       1.357   6.262  -8.913  1.00 85.27           H  
ATOM   3187  C   ILE A 199       2.846   7.269 -10.014  1.00 85.27           C  
ATOM   3188  CB  ILE A 199       2.182   4.827 -10.284  1.00 85.27           C  
ATOM   3189  HB  ILE A 199       2.235   4.728 -11.369  1.00 85.27           H  
ATOM   3190  O   ILE A 199       3.334   7.678  -8.964  1.00 85.27           O  
ATOM   3191  CG1 ILE A 199       1.125   3.856  -9.731  1.00 85.27           C  
ATOM   3192 HG12 ILE A 199       1.084   3.931  -8.645  1.00 85.27           H  
ATOM   3193 HG13 ILE A 199       0.150   4.148 -10.123  1.00 85.27           H  
ATOM   3194  CG2 ILE A 199       3.572   4.480  -9.709  1.00 85.27           C  
ATOM   3195 HG21 ILE A 199       3.548   4.463  -8.620  1.00 85.27           H  
ATOM   3196 HG22 ILE A 199       3.900   3.507 -10.076  1.00 85.27           H  
ATOM   3197 HG23 ILE A 199       4.317   5.209 -10.026  1.00 85.27           H  
ATOM   3198  CD1 ILE A 199       1.384   2.401 -10.111  1.00 85.27           C  
ATOM   3199 HD11 ILE A 199       1.509   2.338 -11.192  1.00 85.27           H  
ATOM   3200 HD12 ILE A 199       0.536   1.789  -9.804  1.00 85.27           H  
ATOM   3201 HD13 ILE A 199       2.277   2.024  -9.614  1.00 85.27           H  
ATOM   3202  N   LEU A 200       3.241   7.705 -11.212  1.00 78.07           N  
ATOM   3203  H   LEU A 200       2.793   7.330 -12.035  1.00 78.07           H  
ATOM   3204  CA  LEU A 200       4.327   8.662 -11.406  1.00 78.07           C  
ATOM   3205  HA  LEU A 200       5.227   8.253 -10.948  1.00 78.07           H  
ATOM   3206  C   LEU A 200       4.014   9.996 -10.728  1.00 78.07           C  
ATOM   3207  CB  LEU A 200       4.572   8.846 -12.914  1.00 78.07           C  
ATOM   3208  HB2 LEU A 200       3.651   9.194 -13.381  1.00 78.07           H  
ATOM   3209  HB3 LEU A 200       4.817   7.878 -13.352  1.00 78.07           H  
ATOM   3210  O   LEU A 200       4.802  10.468  -9.912  1.00 78.07           O  
ATOM   3211  CG  LEU A 200       5.698   9.841 -13.251  1.00 78.07           C  
ATOM   3212  HG  LEU A 200       5.449  10.823 -12.850  1.00 78.07           H  
ATOM   3213  CD1 LEU A 200       7.050   9.412 -12.676  1.00 78.07           C  
ATOM   3214 HD11 LEU A 200       7.833  10.079 -13.035  1.00 78.07           H  
ATOM   3215 HD12 LEU A 200       7.027   9.455 -11.587  1.00 78.07           H  
ATOM   3216 HD13 LEU A 200       7.278   8.394 -12.993  1.00 78.07           H  
ATOM   3217  CD2 LEU A 200       5.824   9.976 -14.765  1.00 78.07           C  
ATOM   3218 HD21 LEU A 200       6.084   9.013 -15.206  1.00 78.07           H  
ATOM   3219 HD22 LEU A 200       6.596  10.703 -15.016  1.00 78.07           H  
ATOM   3220 HD23 LEU A 200       4.877  10.312 -15.187  1.00 78.07           H  
ATOM   3221  N   SER A 201       2.846  10.578 -11.012  1.00 79.71           N  
ATOM   3222  H   SER A 201       2.242  10.137 -11.691  1.00 79.71           H  
ATOM   3223  CA  SER A 201       2.410  11.829 -10.381  1.00 79.71           C  
ATOM   3224  HA  SER A 201       3.179  12.583 -10.545  1.00 79.71           H  
ATOM   3225  C   SER A 201       2.254  11.676  -8.864  1.00 79.71           C  
ATOM   3226  CB  SER A 201       1.115  12.348 -11.018  1.00 79.71           C  
ATOM   3227  HB2 SER A 201       1.301  12.582 -12.066  1.00 79.71           H  
ATOM   3228  HB3 SER A 201       0.817  13.265 -10.510  1.00 79.71           H  
ATOM   3229  O   SER A 201       2.646  12.561  -8.108  1.00 79.71           O  
ATOM   3230  OG  SER A 201       0.063  11.405 -10.936  1.00 79.71           O  
ATOM   3231  HG  SER A 201       0.223  10.769 -11.636  1.00 79.71           H  
ATOM   3232  N   SER A 202       1.782  10.521  -8.384  1.00 83.47           N  
ATOM   3233  H   SER A 202       1.448   9.829  -9.040  1.00 83.47           H  
ATOM   3234  CA  SER A 202       1.692  10.248  -6.944  1.00 83.47           C  
ATOM   3235  HA  SER A 202       1.236  11.115  -6.466  1.00 83.47           H  
ATOM   3236  C   SER A 202       3.057  10.029  -6.283  1.00 83.47           C  
ATOM   3237  CB  SER A 202       0.788   9.051  -6.661  1.00 83.47           C  
ATOM   3238  HB2 SER A 202       0.744   8.901  -5.582  1.00 83.47           H  
ATOM   3239  HB3 SER A 202       1.197   8.154  -7.127  1.00 83.47           H  
ATOM   3240  O   SER A 202       3.203  10.319  -5.094  1.00 83.47           O  
ATOM   3241  OG  SER A 202      -0.515   9.298  -7.148  1.00 83.47           O  
ATOM   3242  HG  SER A 202      -0.463   9.138  -8.093  1.00 83.47           H  
ATOM   3243  N   ALA A 203       4.053   9.550  -7.033  1.00 79.97           N  
ATOM   3244  H   ALA A 203       3.838   9.278  -7.982  1.00 79.97           H  
ATOM   3245  CA  ALA A 203       5.433   9.351  -6.595  1.00 79.97           C  
ATOM   3246  HA  ALA A 203       5.424   8.953  -5.580  1.00 79.97           H  
ATOM   3247  C   ALA A 203       6.252  10.654  -6.570  1.00 79.97           C  
ATOM   3248  CB  ALA A 203       6.100   8.313  -7.508  1.00 79.97           C  
ATOM   3249  HB1 ALA A 203       6.166   8.698  -8.526  1.00 79.97           H  
ATOM   3250  HB2 ALA A 203       7.106   8.103  -7.146  1.00 79.97           H  
ATOM   3251  HB3 ALA A 203       5.525   7.387  -7.521  1.00 79.97           H  
ATOM   3252  O   ALA A 203       7.321  10.694  -5.957  1.00 79.97           O  
ATOM   3253  N   GLN A 204       5.774  11.728  -7.205  1.00 76.60           N  
ATOM   3254  H   GLN A 204       4.912  11.648  -7.725  1.00 76.60           H  
ATOM   3255  CA  GLN A 204       6.430  13.030  -7.137  1.00 76.60           C  
ATOM   3256  HA  GLN A 204       7.502  12.881  -7.273  1.00 76.60           H  
ATOM   3257  C   GLN A 204       6.217  13.672  -5.764  1.00 76.60           C  
ATOM   3258  CB  GLN A 204       5.946  13.950  -8.263  1.00 76.60           C  
ATOM   3259  HB2 GLN A 204       6.310  14.959  -8.067  1.00 76.60           H  
ATOM   3260  HB3 GLN A 204       4.857  13.977  -8.278  1.00 76.60           H  
ATOM   3261  O   GLN A 204       5.093  13.847  -5.299  1.00 76.60           O  
ATOM   3262  CG  GLN A 204       6.479  13.502  -9.632  1.00 76.60           C  
ATOM   3263  HG2 GLN A 204       6.142  12.488  -9.849  1.00 76.60           H  
ATOM   3264  HG3 GLN A 204       7.569  13.495  -9.610  1.00 76.60           H  
ATOM   3265  CD  GLN A 204       6.033  14.409 -10.772  1.00 76.60           C  
ATOM   3266  NE2 GLN A 204       6.367  14.081 -11.999  1.00 76.60           N  
ATOM   3267 HE21 GLN A 204       6.832  13.207 -12.199  1.00 76.60           H  
ATOM   3268 HE22 GLN A 204       6.018  14.692 -12.724  1.00 76.60           H  
ATOM   3269  OE1 GLN A 204       5.408  15.438 -10.589  1.00 76.60           O  
ATOM   3270  N   ILE A 205       7.312  14.044  -5.103  1.00 73.75           N  
ATOM   3271  H   ILE A 205       8.209  13.847  -5.525  1.00 73.75           H  
ATOM   3272  CA  ILE A 205       7.275  14.740  -3.813  1.00 73.75           C  
ATOM   3273  HA  ILE A 205       6.476  14.320  -3.202  1.00 73.75           H  
ATOM   3274  C   ILE A 205       6.962  16.219  -4.064  1.00 73.75           C  
ATOM   3275  CB  ILE A 205       8.607  14.546  -3.051  1.00 73.75           C  
ATOM   3276  HB  ILE A 205       9.415  14.943  -3.667  1.00 73.75           H  
ATOM   3277  O   ILE A 205       7.787  16.923  -4.663  1.00 73.75           O  
ATOM   3278  CG1 ILE A 205       8.884  13.049  -2.783  1.00 73.75           C  
ATOM   3279 HG12 ILE A 205       8.123  12.658  -2.108  1.00 73.75           H  
ATOM   3280 HG13 ILE A 205       8.826  12.491  -3.718  1.00 73.75           H  
ATOM   3281  CG2 ILE A 205       8.595  15.310  -1.716  1.00 73.75           C  
ATOM   3282 HG21 ILE A 205       9.571  15.265  -1.234  1.00 73.75           H  
ATOM   3283 HG22 ILE A 205       8.352  16.361  -1.874  1.00 73.75           H  
ATOM   3284 HG23 ILE A 205       7.845  14.869  -1.059  1.00 73.75           H  
ATOM   3285  CD1 ILE A 205      10.264  12.763  -2.177  1.00 73.75           C  
ATOM   3286 HD11 ILE A 205      10.326  13.148  -1.159  1.00 73.75           H  
ATOM   3287 HD12 ILE A 205      11.042  13.216  -2.792  1.00 73.75           H  
ATOM   3288 HD13 ILE A 205      10.423  11.685  -2.145  1.00 73.75           H  
ATOM   3289  N   THR A 206       5.814  16.689  -3.567  1.00 76.41           N  
ATOM   3290  H   THR A 206       5.201  16.057  -3.073  1.00 76.41           H  
ATOM   3291  CA  THR A 206       5.420  18.108  -3.634  1.00 76.41           C  
ATOM   3292  HA  THR A 206       5.495  18.440  -4.669  1.00 76.41           H  
ATOM   3293  C   THR A 206       6.333  18.997  -2.810  1.00 76.41           C  
ATOM   3294  CB  THR A 206       3.980  18.350  -3.175  1.00 76.41           C  
ATOM   3295  HB  THR A 206       3.759  19.417  -3.213  1.00 76.41           H  
ATOM   3296  O   THR A 206       7.109  18.526  -1.970  1.00 76.41           O  
ATOM   3297  CG2 THR A 206       3.014  17.638  -4.096  1.00 76.41           C  
ATOM   3298 HG21 THR A 206       2.029  18.082  -3.953  1.00 76.41           H  
ATOM   3299 HG22 THR A 206       3.292  17.794  -5.139  1.00 76.41           H  
ATOM   3300 HG23 THR A 206       2.985  16.568  -3.890  1.00 76.41           H  
ATOM   3301  OG1 THR A 206       3.758  17.874  -1.865  1.00 76.41           O  
ATOM   3302  HG1 THR A 206       2.861  17.533  -1.893  1.00 76.41           H  
ATOM   3303  N   LEU A 207       6.259  20.309  -3.026  1.00 81.65           N  
ATOM   3304  H   LEU A 207       5.522  20.692  -3.602  1.00 81.65           H  
ATOM   3305  CA  LEU A 207       7.081  21.241  -2.272  1.00 81.65           C  
ATOM   3306  HA  LEU A 207       8.118  20.919  -2.361  1.00 81.65           H  
ATOM   3307  C   LEU A 207       6.706  21.214  -0.786  1.00 81.65           C  
ATOM   3308  CB  LEU A 207       6.915  22.632  -2.883  1.00 81.65           C  
ATOM   3309  HB2 LEU A 207       6.873  22.555  -3.970  1.00 81.65           H  
ATOM   3310  HB3 LEU A 207       5.961  23.040  -2.547  1.00 81.65           H  
ATOM   3311  O   LEU A 207       7.597  21.159   0.062  1.00 81.65           O  
ATOM   3312  CG  LEU A 207       8.041  23.592  -2.498  1.00 81.65           C  
ATOM   3313  HG  LEU A 207       8.225  23.556  -1.424  1.00 81.65           H  
ATOM   3314  CD1 LEU A 207       9.331  23.263  -3.261  1.00 81.65           C  
ATOM   3315 HD11 LEU A 207       9.689  22.270  -2.990  1.00 81.65           H  
ATOM   3316 HD12 LEU A 207       9.150  23.304  -4.335  1.00 81.65           H  
ATOM   3317 HD13 LEU A 207      10.109  23.977  -2.990  1.00 81.65           H  
ATOM   3318  CD2 LEU A 207       7.595  24.996  -2.876  1.00 81.65           C  
ATOM   3319 HD21 LEU A 207       8.326  25.737  -2.553  1.00 81.65           H  
ATOM   3320 HD22 LEU A 207       6.640  25.221  -2.400  1.00 81.65           H  
ATOM   3321 HD23 LEU A 207       7.471  25.044  -3.958  1.00 81.65           H  
ATOM   3322  N   LYS A 208       5.410  21.152  -0.465  1.00 85.54           N  
ATOM   3323  H   LYS A 208       4.735  21.299  -1.202  1.00 85.54           H  
ATOM   3324  CA  LYS A 208       4.890  20.946   0.890  1.00 85.54           C  
ATOM   3325  HA  LYS A 208       5.195  21.788   1.511  1.00 85.54           H  
ATOM   3326  C   LYS A 208       5.446  19.681   1.531  1.00 85.54           C  
ATOM   3327  CB  LYS A 208       3.358  20.908   0.815  1.00 85.54           C  
ATOM   3328  HB2 LYS A 208       3.065  20.185   0.055  1.00 85.54           H  
ATOM   3329  HB3 LYS A 208       3.007  21.892   0.505  1.00 85.54           H  
ATOM   3330  O   LYS A 208       5.929  19.757   2.661  1.00 85.54           O  
ATOM   3331  CG  LYS A 208       2.664  20.550   2.135  1.00 85.54           C  
ATOM   3332  HG2 LYS A 208       3.013  19.585   2.502  1.00 85.54           H  
ATOM   3333  HG3 LYS A 208       2.870  21.320   2.878  1.00 85.54           H  
ATOM   3334  CD  LYS A 208       1.158  20.460   1.883  1.00 85.54           C  
ATOM   3335  HD2 LYS A 208       0.978  19.705   1.117  1.00 85.54           H  
ATOM   3336  HD3 LYS A 208       0.798  21.418   1.507  1.00 85.54           H  
ATOM   3337  CE  LYS A 208       0.396  20.084   3.153  1.00 85.54           C  
ATOM   3338  HE2 LYS A 208       0.789  19.139   3.529  1.00 85.54           H  
ATOM   3339  HE3 LYS A 208       0.565  20.859   3.901  1.00 85.54           H  
ATOM   3340  NZ  LYS A 208      -1.050  19.960   2.847  1.00 85.54           N  
ATOM   3341  HZ1 LYS A 208      -1.598  19.719   3.660  1.00 85.54           H  
ATOM   3342  HZ2 LYS A 208      -1.196  19.260   2.134  1.00 85.54           H  
ATOM   3343  HZ3 LYS A 208      -1.401  20.825   2.462  1.00 85.54           H  
ATOM   3344  N   GLU A 209       5.406  18.538   0.842  1.00 79.04           N  
ATOM   3345  H   GLU A 209       4.994  18.540  -0.080  1.00 79.04           H  
ATOM   3346  CA  GLU A 209       5.972  17.281   1.359  1.00 79.04           C  
ATOM   3347  HA  GLU A 209       5.521  17.043   2.322  1.00 79.04           H  
ATOM   3348  C   GLU A 209       7.485  17.401   1.584  1.00 79.04           C  
ATOM   3349  CB  GLU A 209       5.706  16.112   0.396  1.00 79.04           C  
ATOM   3350  HB2 GLU A 209       6.402  15.313   0.651  1.00 79.04           H  
ATOM   3351  HB3 GLU A 209       5.915  16.434  -0.624  1.00 79.04           H  
ATOM   3352  O   GLU A 209       8.002  16.970   2.616  1.00 79.04           O  
ATOM   3353  CG  GLU A 209       4.293  15.512   0.468  1.00 79.04           C  
ATOM   3354  HG2 GLU A 209       4.142  15.100   1.466  1.00 79.04           H  
ATOM   3355  HG3 GLU A 209       3.561  16.306   0.323  1.00 79.04           H  
ATOM   3356  CD  GLU A 209       4.075  14.401  -0.586  1.00 79.04           C  
ATOM   3357  OE1 GLU A 209       2.911  14.094  -0.915  1.00 79.04           O  
ATOM   3358  OE2 GLU A 209       5.062  13.825  -1.104  1.00 79.04           O  
ATOM   3359  N   ARG A 210       8.206  18.037   0.655  1.00 80.77           N  
ATOM   3360  H   ARG A 210       7.725  18.355  -0.174  1.00 80.77           H  
ATOM   3361  CA  ARG A 210       9.656  18.233   0.759  1.00 80.77           C  
ATOM   3362  HA  ARG A 210      10.117  17.258   0.917  1.00 80.77           H  
ATOM   3363  C   ARG A 210      10.020  19.090   1.972  1.00 80.77           C  
ATOM   3364  CB  ARG A 210      10.166  18.826  -0.561  1.00 80.77           C  
ATOM   3365  HB2 ARG A 210       9.671  18.305  -1.380  1.00 80.77           H  
ATOM   3366  HB3 ARG A 210       9.902  19.882  -0.624  1.00 80.77           H  
ATOM   3367  O   ARG A 210      10.873  18.696   2.764  1.00 80.77           O  
ATOM   3368  CG  ARG A 210      11.684  18.658  -0.724  1.00 80.77           C  
ATOM   3369  HG2 ARG A 210      11.942  17.602  -0.648  1.00 80.77           H  
ATOM   3370  HG3 ARG A 210      12.196  19.199   0.072  1.00 80.77           H  
ATOM   3371  CD  ARG A 210      12.168  19.196  -2.077  1.00 80.77           C  
ATOM   3372  HD2 ARG A 210      13.249  19.063  -2.133  1.00 80.77           H  
ATOM   3373  HD3 ARG A 210      11.948  20.262  -2.129  1.00 80.77           H  
ATOM   3374  NE  ARG A 210      11.525  18.502  -3.212  1.00 80.77           N  
ATOM   3375  HE  ARG A 210      10.804  17.830  -2.991  1.00 80.77           H  
ATOM   3376  NH1 ARG A 210      12.592  19.606  -4.919  1.00 80.77           N  
ATOM   3377 HH11 ARG A 210      13.159  20.101  -4.245  1.00 80.77           H  
ATOM   3378 HH12 ARG A 210      12.747  19.742  -5.907  1.00 80.77           H  
ATOM   3379  NH2 ARG A 210      11.019  18.085  -5.387  1.00 80.77           N  
ATOM   3380 HH21 ARG A 210      10.220  17.535  -5.105  1.00 80.77           H  
ATOM   3381 HH22 ARG A 210      11.151  18.258  -6.373  1.00 80.77           H  
ATOM   3382  CZ  ARG A 210      11.720  18.731  -4.498  1.00 80.77           C  
ATOM   3383  N   VAL A 211       9.331  20.216   2.156  1.00 89.93           N  
ATOM   3384  H   VAL A 211       8.642  20.456   1.457  1.00 89.93           H  
ATOM   3385  CA  VAL A 211       9.490  21.110   3.315  1.00 89.93           C  
ATOM   3386  HA  VAL A 211      10.534  21.413   3.397  1.00 89.93           H  
ATOM   3387  C   VAL A 211       9.125  20.385   4.611  1.00 89.93           C  
ATOM   3388  CB  VAL A 211       8.626  22.373   3.126  1.00 89.93           C  
ATOM   3389  HB  VAL A 211       7.612  22.067   2.869  1.00 89.93           H  
ATOM   3390  O   VAL A 211       9.864  20.470   5.593  1.00 89.93           O  
ATOM   3391  CG1 VAL A 211       8.551  23.264   4.376  1.00 89.93           C  
ATOM   3392 HG11 VAL A 211       9.549  23.530   4.725  1.00 89.93           H  
ATOM   3393 HG12 VAL A 211       7.990  24.171   4.150  1.00 89.93           H  
ATOM   3394 HG13 VAL A 211       8.040  22.743   5.186  1.00 89.93           H  
ATOM   3395  CG2 VAL A 211       9.173  23.240   1.987  1.00 89.93           C  
ATOM   3396 HG21 VAL A 211       8.463  24.040   1.777  1.00 89.93           H  
ATOM   3397 HG22 VAL A 211       9.307  22.656   1.077  1.00 89.93           H  
ATOM   3398 HG23 VAL A 211      10.137  23.670   2.263  1.00 89.93           H  
ATOM   3399  N   TYR A 212       8.026  19.627   4.613  1.00 86.85           N  
ATOM   3400  H   TYR A 212       7.453  19.595   3.782  1.00 86.85           H  
ATOM   3401  CA  TYR A 212       7.607  18.833   5.765  1.00 86.85           C  
ATOM   3402  HA  TYR A 212       7.450  19.500   6.613  1.00 86.85           H  
ATOM   3403  C   TYR A 212       8.685  17.826   6.173  1.00 86.85           C  
ATOM   3404  CB  TYR A 212       6.283  18.126   5.452  1.00 86.85           C  
ATOM   3405  HB2 TYR A 212       5.538  18.869   5.170  1.00 86.85           H  
ATOM   3406  HB3 TYR A 212       6.418  17.463   4.598  1.00 86.85           H  
ATOM   3407  O   TYR A 212       9.022  17.746   7.353  1.00 86.85           O  
ATOM   3408  CG  TYR A 212       5.749  17.313   6.612  1.00 86.85           C  
ATOM   3409  CD1 TYR A 212       6.147  15.971   6.771  1.00 86.85           C  
ATOM   3410  HD1 TYR A 212       6.814  15.513   6.055  1.00 86.85           H  
ATOM   3411  CD2 TYR A 212       4.869  17.903   7.541  1.00 86.85           C  
ATOM   3412  HD2 TYR A 212       4.569  18.934   7.425  1.00 86.85           H  
ATOM   3413  CE1 TYR A 212       5.685  15.224   7.869  1.00 86.85           C  
ATOM   3414  HE1 TYR A 212       6.012  14.203   7.996  1.00 86.85           H  
ATOM   3415  CE2 TYR A 212       4.381  17.148   8.623  1.00 86.85           C  
ATOM   3416  HE2 TYR A 212       3.695  17.585   9.333  1.00 86.85           H  
ATOM   3417  OH  TYR A 212       4.352  15.107   9.864  1.00 86.85           O  
ATOM   3418  HH  TYR A 212       4.755  14.236   9.882  1.00 86.85           H  
ATOM   3419  CZ  TYR A 212       4.807  15.817   8.800  1.00 86.85           C  
ATOM   3420  N   ASN A 213       9.271  17.101   5.218  1.00 80.98           N  
ATOM   3421  H   ASN A 213       8.923  17.185   4.274  1.00 80.98           H  
ATOM   3422  CA  ASN A 213      10.312  16.109   5.487  1.00 80.98           C  
ATOM   3423  HA  ASN A 213       9.949  15.412   6.241  1.00 80.98           H  
ATOM   3424  C   ASN A 213      11.585  16.742   6.062  1.00 80.98           C  
ATOM   3425  CB  ASN A 213      10.597  15.327   4.195  1.00 80.98           C  
ATOM   3426  HB2 ASN A 213      10.751  16.022   3.369  1.00 80.98           H  
ATOM   3427  HB3 ASN A 213      11.505  14.738   4.322  1.00 80.98           H  
ATOM   3428  O   ASN A 213      12.151  16.204   7.014  1.00 80.98           O  
ATOM   3429  CG  ASN A 213       9.479  14.361   3.839  1.00 80.98           C  
ATOM   3430  ND2 ASN A 213       9.435  13.901   2.611  1.00 80.98           N  
ATOM   3431 HD21 ASN A 213      10.076  14.243   1.910  1.00 80.98           H  
ATOM   3432 HD22 ASN A 213       8.641  13.317   2.390  1.00 80.98           H  
ATOM   3433  OD1 ASN A 213       8.656  13.985   4.656  1.00 80.98           O  
ATOM   3434  N   ILE A 214      11.997  17.908   5.551  1.00 85.85           N  
ATOM   3435  H   ILE A 214      11.501  18.288   4.758  1.00 85.85           H  
ATOM   3436  CA  ILE A 214      13.144  18.656   6.091  1.00 85.85           C  
ATOM   3437  HA  ILE A 214      14.027  18.018   6.059  1.00 85.85           H  
ATOM   3438  C   ILE A 214      12.902  19.003   7.560  1.00 85.85           C  
ATOM   3439  CB  ILE A 214      13.428  19.914   5.240  1.00 85.85           C  
ATOM   3440  HB  ILE A 214      12.499  20.467   5.108  1.00 85.85           H  
ATOM   3441  O   ILE A 214      13.720  18.670   8.416  1.00 85.85           O  
ATOM   3442  CG1 ILE A 214      13.954  19.478   3.856  1.00 85.85           C  
ATOM   3443 HG12 ILE A 214      13.351  18.658   3.466  1.00 85.85           H  
ATOM   3444 HG13 ILE A 214      14.976  19.111   3.954  1.00 85.85           H  
ATOM   3445  CG2 ILE A 214      14.453  20.845   5.920  1.00 85.85           C  
ATOM   3446 HG21 ILE A 214      14.676  21.703   5.286  1.00 85.85           H  
ATOM   3447 HG22 ILE A 214      15.380  20.307   6.117  1.00 85.85           H  
ATOM   3448 HG23 ILE A 214      14.063  21.236   6.860  1.00 85.85           H  
ATOM   3449  CD1 ILE A 214      13.924  20.596   2.815  1.00 85.85           C  
ATOM   3450 HD11 ILE A 214      14.620  21.392   3.080  1.00 85.85           H  
ATOM   3451 HD12 ILE A 214      12.916  21.001   2.727  1.00 85.85           H  
ATOM   3452 HD13 ILE A 214      14.223  20.174   1.856  1.00 85.85           H  
ATOM   3453  N   ILE A 215      11.750  19.592   7.882  1.00 90.30           N  
ATOM   3454  H   ILE A 215      11.105  19.825   7.141  1.00 90.30           H  
ATOM   3455  CA  ILE A 215      11.425  19.983   9.260  1.00 90.30           C  
ATOM   3456  HA  ILE A 215      12.242  20.591   9.648  1.00 90.30           H  
ATOM   3457  C   ILE A 215      11.309  18.746  10.164  1.00 90.30           C  
ATOM   3458  CB  ILE A 215      10.140  20.837   9.269  1.00 90.30           C  
ATOM   3459  HB  ILE A 215       9.346  20.262   8.793  1.00 90.30           H  
ATOM   3460  O   ILE A 215      11.830  18.737  11.279  1.00 90.30           O  
ATOM   3461  CG1 ILE A 215      10.357  22.151   8.478  1.00 90.30           C  
ATOM   3462 HG12 ILE A 215      10.975  22.834   9.062  1.00 90.30           H  
ATOM   3463 HG13 ILE A 215      10.890  21.951   7.548  1.00 90.30           H  
ATOM   3464  CG2 ILE A 215       9.713  21.163  10.713  1.00 90.30           C  
ATOM   3465 HG21 ILE A 215       9.508  20.251  11.273  1.00 90.30           H  
ATOM   3466 HG22 ILE A 215      10.503  21.718  11.218  1.00 90.30           H  
ATOM   3467 HG23 ILE A 215       8.797  21.754  10.708  1.00 90.30           H  
ATOM   3468  CD1 ILE A 215       9.054  22.855   8.091  1.00 90.30           C  
ATOM   3469 HD11 ILE A 215       9.279  23.693   7.432  1.00 90.30           H  
ATOM   3470 HD12 ILE A 215       8.543  23.237   8.975  1.00 90.30           H  
ATOM   3471 HD13 ILE A 215       8.405  22.156   7.562  1.00 90.30           H  
ATOM   3472  N   SER A 216      10.677  17.679   9.670  1.00 84.76           N  
ATOM   3473  H   SER A 216      10.281  17.759   8.745  1.00 84.76           H  
ATOM   3474  CA  SER A 216      10.465  16.424  10.406  1.00 84.76           C  
ATOM   3475  HA  SER A 216       9.992  16.652  11.361  1.00 84.76           H  
ATOM   3476  C   SER A 216      11.758  15.666  10.702  1.00 84.76           C  
ATOM   3477  CB  SER A 216       9.536  15.492   9.627  1.00 84.76           C  
ATOM   3478  HB2 SER A 216      10.010  15.190   8.693  1.00 84.76           H  
ATOM   3479  HB3 SER A 216       9.340  14.603  10.226  1.00 84.76           H  
ATOM   3480  O   SER A 216      11.805  14.906  11.667  1.00 84.76           O  
ATOM   3481  OG  SER A 216       8.315  16.140   9.346  1.00 84.76           O  
ATOM   3482  HG  SER A 216       8.455  16.731   8.602  1.00 84.76           H  
ATOM   3483  N   SER A 217      12.817  15.882   9.915  1.00 82.70           N  
ATOM   3484  H   SER A 217      12.697  16.445   9.086  1.00 82.70           H  
ATOM   3485  CA  SER A 217      14.142  15.304  10.175  1.00 82.70           C  
ATOM   3486  HA  SER A 217      14.024  14.233  10.336  1.00 82.70           H  
ATOM   3487  C   SER A 217      14.813  15.886  11.425  1.00 82.70           C  
ATOM   3488  CB  SER A 217      15.049  15.504   8.956  1.00 82.70           C  
ATOM   3489  HB2 SER A 217      15.902  14.831   9.048  1.00 82.70           H  
ATOM   3490  HB3 SER A 217      14.506  15.250   8.046  1.00 82.70           H  
ATOM   3491  O   SER A 217      15.668  15.247  12.033  1.00 82.70           O  
ATOM   3492  OG  SER A 217      15.543  16.828   8.871  1.00 82.70           O  
ATOM   3493  HG  SER A 217      14.841  17.441   8.637  1.00 82.70           H  
ATOM   3494  N   SER A 218      14.439  17.103  11.828  1.00 88.82           N  
ATOM   3495  H   SER A 218      13.729  17.575  11.286  1.00 88.82           H  
ATOM   3496  CA  SER A 218      14.978  17.786  13.009  1.00 88.82           C  
ATOM   3497  HA  SER A 218      15.248  17.050  13.767  1.00 88.82           H  
ATOM   3498  C   SER A 218      13.927  18.723  13.617  1.00 88.82           C  
ATOM   3499  CB  SER A 218      16.253  18.544  12.632  1.00 88.82           C  
ATOM   3500  HB2 SER A 218      16.565  19.175  13.464  1.00 88.82           H  
ATOM   3501  HB3 SER A 218      16.062  19.173  11.763  1.00 88.82           H  
ATOM   3502  O   SER A 218      14.069  19.943  13.539  1.00 88.82           O  
ATOM   3503  OG  SER A 218      17.293  17.636  12.344  1.00 88.82           O  
ATOM   3504  HG  SER A 218      16.913  16.821  12.008  1.00 88.82           H  
ATOM   3505  N   PRO A 219      12.859  18.188  14.234  1.00 86.18           N  
ATOM   3506  CA  PRO A 219      11.707  18.981  14.667  1.00 86.18           C  
ATOM   3507  HA  PRO A 219      11.368  19.602  13.838  1.00 86.18           H  
ATOM   3508  C   PRO A 219      12.021  19.912  15.848  1.00 86.18           C  
ATOM   3509  CB  PRO A 219      10.615  17.956  14.994  1.00 86.18           C  
ATOM   3510  HB2 PRO A 219      10.003  18.260  15.843  1.00 86.18           H  
ATOM   3511  HB3 PRO A 219       9.987  17.817  14.113  1.00 86.18           H  
ATOM   3512  O   PRO A 219      11.365  20.943  16.008  1.00 86.18           O  
ATOM   3513  CG  PRO A 219      11.371  16.658  15.276  1.00 86.18           C  
ATOM   3514  HG2 PRO A 219      11.619  16.600  16.336  1.00 86.18           H  
ATOM   3515  HG3 PRO A 219      10.800  15.786  14.957  1.00 86.18           H  
ATOM   3516  CD  PRO A 219      12.647  16.771  14.457  1.00 86.18           C  
ATOM   3517  HD2 PRO A 219      13.481  16.320  14.994  1.00 86.18           H  
ATOM   3518  HD3 PRO A 219      12.505  16.273  13.498  1.00 86.18           H  
ATOM   3519  N   SER A 220      13.044  19.582  16.645  1.00 88.51           N  
ATOM   3520  H   SER A 220      13.549  18.727  16.459  1.00 88.51           H  
ATOM   3521  CA  SER A 220      13.556  20.429  17.727  1.00 88.51           C  
ATOM   3522  HA  SER A 220      12.713  20.778  18.324  1.00 88.51           H  
ATOM   3523  C   SER A 220      14.305  21.666  17.225  1.00 88.51           C  
ATOM   3524  CB  SER A 220      14.481  19.623  18.642  1.00 88.51           C  
ATOM   3525  HB2 SER A 220      13.913  18.835  19.136  1.00 88.51           H  
ATOM   3526  HB3 SER A 220      14.898  20.283  19.403  1.00 88.51           H  
ATOM   3527  O   SER A 220      14.378  22.661  17.945  1.00 88.51           O  
ATOM   3528  OG  SER A 220      15.530  19.042  17.886  1.00 88.51           O  
ATOM   3529  HG  SER A 220      16.238  18.793  18.484  1.00 88.51           H  
ATOM   3530  N   ARG A 221      14.834  21.641  15.992  1.00 91.21           N  
ATOM   3531  H   ARG A 221      14.669  20.830  15.414  1.00 91.21           H  
ATOM   3532  CA  ARG A 221      15.516  22.793  15.398  1.00 91.21           C  
ATOM   3533  HA  ARG A 221      16.245  23.151  16.125  1.00 91.21           H  
ATOM   3534  C   ARG A 221      14.511  23.923  15.162  1.00 91.21           C  
ATOM   3535  CB  ARG A 221      16.278  22.368  14.128  1.00 91.21           C  
ATOM   3536  HB2 ARG A 221      15.570  21.952  13.411  1.00 91.21           H  
ATOM   3537  HB3 ARG A 221      16.991  21.589  14.397  1.00 91.21           H  
ATOM   3538  O   ARG A 221      13.373  23.705  14.740  1.00 91.21           O  
ATOM   3539  CG  ARG A 221      17.032  23.518  13.440  1.00 91.21           C  
ATOM   3540  HG2 ARG A 221      16.312  24.241  13.059  1.00 91.21           H  
ATOM   3541  HG3 ARG A 221      17.688  24.009  14.158  1.00 91.21           H  
ATOM   3542  CD  ARG A 221      17.873  23.001  12.265  1.00 91.21           C  
ATOM   3543  HD2 ARG A 221      18.664  22.360  12.653  1.00 91.21           H  
ATOM   3544  HD3 ARG A 221      17.234  22.408  11.610  1.00 91.21           H  
ATOM   3545  NE  ARG A 221      18.462  24.109  11.488  1.00 91.21           N  
ATOM   3546  HE  ARG A 221      18.181  25.049  11.731  1.00 91.21           H  
ATOM   3547  NH1 ARG A 221      19.637  22.841   9.970  1.00 91.21           N  
ATOM   3548 HH11 ARG A 221      20.223  22.788   9.149  1.00 91.21           H  
ATOM   3549 HH12 ARG A 221      19.229  22.002  10.357  1.00 91.21           H  
ATOM   3550  NH2 ARG A 221      19.722  25.068   9.853  1.00 91.21           N  
ATOM   3551 HH21 ARG A 221      20.318  24.993   9.041  1.00 91.21           H  
ATOM   3552 HH22 ARG A 221      19.411  25.985  10.141  1.00 91.21           H  
ATOM   3553  CZ  ARG A 221      19.268  23.999  10.445  1.00 91.21           C  
ATOM   3554  N   GLN A 222      14.953  25.143  15.446  1.00 91.02           N  
ATOM   3555  H   GLN A 222      15.888  25.229  15.820  1.00 91.02           H  
ATOM   3556  CA  GLN A 222      14.236  26.384  15.159  1.00 91.02           C  
ATOM   3557  HA  GLN A 222      13.175  26.268  15.384  1.00 91.02           H  
ATOM   3558  C   GLN A 222      14.364  26.714  13.664  1.00 91.02           C  
ATOM   3559  CB  GLN A 222      14.809  27.501  16.052  1.00 91.02           C  
ATOM   3560  HB2 GLN A 222      14.504  28.475  15.668  1.00 91.02           H  
ATOM   3561  HB3 GLN A 222      15.897  27.465  15.993  1.00 91.02           H  
ATOM   3562  O   GLN A 222      15.146  27.581  13.285  1.00 91.02           O  
ATOM   3563  CG  GLN A 222      14.398  27.397  17.533  1.00 91.02           C  
ATOM   3564  HG2 GLN A 222      14.376  26.354  17.849  1.00 91.02           H  
ATOM   3565  HG3 GLN A 222      15.158  27.903  18.128  1.00 91.02           H  
ATOM   3566  CD  GLN A 222      13.058  28.056  17.859  1.00 91.02           C  
ATOM   3567  NE2 GLN A 222      12.648  28.051  19.107  1.00 91.02           N  
ATOM   3568 HE21 GLN A 222      11.805  28.569  19.311  1.00 91.02           H  
ATOM   3569 HE22 GLN A 222      13.227  27.689  19.851  1.00 91.02           H  
ATOM   3570  OE1 GLN A 222      12.347  28.565  17.008  1.00 91.02           O  
ATOM   3571  N   TRP A 223      13.659  25.971  12.808  1.00 92.84           N  
ATOM   3572  H   TRP A 223      13.047  25.257  13.174  1.00 92.84           H  
ATOM   3573  CA  TRP A 223      13.710  26.198  11.363  1.00 92.84           C  
ATOM   3574  HA  TRP A 223      14.752  26.218  11.046  1.00 92.84           H  
ATOM   3575  C   TRP A 223      13.091  27.546  10.998  1.00 92.84           C  
ATOM   3576  CB  TRP A 223      12.999  25.077  10.597  1.00 92.84           C  
ATOM   3577  HB2 TRP A 223      11.966  24.993  10.937  1.00 92.84           H  
ATOM   3578  HB3 TRP A 223      12.956  25.366   9.547  1.00 92.84           H  
ATOM   3579  O   TRP A 223      11.947  27.833  11.358  1.00 92.84           O  
ATOM   3580  CG  TRP A 223      13.661  23.740  10.653  1.00 92.84           C  
ATOM   3581  CD1 TRP A 223      13.355  22.712  11.475  1.00 92.84           C  
ATOM   3582  HD1 TRP A 223      12.588  22.721  12.235  1.00 92.84           H  
ATOM   3583  CD2 TRP A 223      14.775  23.280   9.836  1.00 92.84           C  
ATOM   3584  CE2 TRP A 223      15.064  21.926  10.179  1.00 92.84           C  
ATOM   3585  CE3 TRP A 223      15.565  23.882   8.837  1.00 92.84           C  
ATOM   3586  HE3 TRP A 223      15.364  24.904   8.550  1.00 92.84           H  
ATOM   3587  NE1 TRP A 223      14.172  21.636  11.190  1.00 92.84           N  
ATOM   3588  HE1 TRP A 223      14.118  20.769  11.705  1.00 92.84           H  
ATOM   3589  CH2 TRP A 223      16.841  21.823   8.535  1.00 92.84           C  
ATOM   3590  HH2 TRP A 223      17.599  21.266   8.004  1.00 92.84           H  
ATOM   3591  CZ2 TRP A 223      16.077  21.197   9.537  1.00 92.84           C  
ATOM   3592  HZ2 TRP A 223      16.244  20.157   9.776  1.00 92.84           H  
ATOM   3593  CZ3 TRP A 223      16.589  23.165   8.196  1.00 92.84           C  
ATOM   3594  HZ3 TRP A 223      17.161  23.648   7.417  1.00 92.84           H  
ATOM   3595  N   LYS A 224      13.820  28.341  10.218  1.00 94.35           N  
ATOM   3596  H   LYS A 224      14.791  28.106  10.064  1.00 94.35           H  
ATOM   3597  CA  LYS A 224      13.294  29.531   9.547  1.00 94.35           C  
ATOM   3598  HA  LYS A 224      12.357  29.820  10.022  1.00 94.35           H  
ATOM   3599  C   LYS A 224      12.983  29.231   8.084  1.00 94.35           C  
ATOM   3600  CB  LYS A 224      14.288  30.690   9.701  1.00 94.35           C  
ATOM   3601  HB2 LYS A 224      15.244  30.405   9.261  1.00 94.35           H  
ATOM   3602  HB3 LYS A 224      13.912  31.559   9.161  1.00 94.35           H  
ATOM   3603  O   LYS A 224      13.515  28.293   7.492  1.00 94.35           O  
ATOM   3604  CG  LYS A 224      14.499  31.073  11.173  1.00 94.35           C  
ATOM   3605  HG2 LYS A 224      14.902  30.225  11.725  1.00 94.35           H  
ATOM   3606  HG3 LYS A 224      13.544  31.361  11.612  1.00 94.35           H  
ATOM   3607  CD  LYS A 224      15.483  32.241  11.280  1.00 94.35           C  
ATOM   3608  HD2 LYS A 224      15.092  33.098  10.732  1.00 94.35           H  
ATOM   3609  HD3 LYS A 224      16.432  31.938  10.837  1.00 94.35           H  
ATOM   3610  CE  LYS A 224      15.696  32.611  12.751  1.00 94.35           C  
ATOM   3611  HE2 LYS A 224      14.738  32.900  13.184  1.00 94.35           H  
ATOM   3612  HE3 LYS A 224      16.047  31.723  13.277  1.00 94.35           H  
ATOM   3613  NZ  LYS A 224      16.683  33.710  12.889  1.00 94.35           N  
ATOM   3614  HZ1 LYS A 224      17.566  33.428  12.488  1.00 94.35           H  
ATOM   3615  HZ2 LYS A 224      16.371  34.539  12.403  1.00 94.35           H  
ATOM   3616  HZ3 LYS A 224      16.837  33.938  13.860  1.00 94.35           H  
ATOM   3617  N   LEU A 225      12.143  30.077   7.484  1.00 94.86           N  
ATOM   3618  H   LEU A 225      11.717  30.803   8.043  1.00 94.86           H  
ATOM   3619  CA  LEU A 225      11.847  30.015   6.051  1.00 94.86           C  
ATOM   3620  HA  LEU A 225      11.386  29.051   5.836  1.00 94.86           H  
ATOM   3621  C   LEU A 225      13.132  30.113   5.211  1.00 94.86           C  
ATOM   3622  CB  LEU A 225      10.864  31.148   5.695  1.00 94.86           C  
ATOM   3623  HB2 LEU A 225      11.329  32.096   5.965  1.00 94.86           H  
ATOM   3624  HB3 LEU A 225       9.958  31.035   6.291  1.00 94.86           H  
ATOM   3625  O   LEU A 225      13.249  29.392   4.229  1.00 94.86           O  
ATOM   3626  CG  LEU A 225      10.479  31.204   4.201  1.00 94.86           C  
ATOM   3627  HG  LEU A 225      11.372  31.186   3.576  1.00 94.86           H  
ATOM   3628  CD1 LEU A 225       9.560  30.056   3.799  1.00 94.86           C  
ATOM   3629 HD11 LEU A 225       9.371  30.105   2.727  1.00 94.86           H  
ATOM   3630 HD12 LEU A 225      10.028  29.099   4.029  1.00 94.86           H  
ATOM   3631 HD13 LEU A 225       8.615  30.149   4.335  1.00 94.86           H  
ATOM   3632  CD2 LEU A 225       9.735  32.505   3.902  1.00 94.86           C  
ATOM   3633 HD21 LEU A 225       8.814  32.556   4.482  1.00 94.86           H  
ATOM   3634 HD22 LEU A 225      10.372  33.354   4.150  1.00 94.86           H  
ATOM   3635 HD23 LEU A 225       9.506  32.548   2.837  1.00 94.86           H  
ATOM   3636  N   THR A 226      14.076  30.977   5.610  1.00 93.67           N  
ATOM   3637  H   THR A 226      13.935  31.489   6.469  1.00 93.67           H  
ATOM   3638  CA  THR A 226      15.408  31.125   4.993  1.00 93.67           C  
ATOM   3639  HA  THR A 226      15.322  31.427   3.949  1.00 93.67           H  
ATOM   3640  C   THR A 226      16.164  29.809   4.975  1.00 93.67           C  
ATOM   3641  CB  THR A 226      16.250  32.180   5.734  1.00 93.67           C  
ATOM   3642  HB  THR A 226      17.293  32.106   5.427  1.00 93.67           H  
ATOM   3643  O   THR A 226      16.568  29.360   3.912  1.00 93.67           O  
ATOM   3644  CG2 THR A 226      15.757  33.600   5.448  1.00 93.67           C  
ATOM   3645 HG21 THR A 226      14.686  33.684   5.633  1.00 93.67           H  
ATOM   3646 HG22 THR A 226      16.290  34.299   6.092  1.00 93.67           H  
ATOM   3647 HG23 THR A 226      15.989  33.855   4.414  1.00 93.67           H  
ATOM   3648  OG1 THR A 226      16.157  31.994   7.136  1.00 93.67           O  
ATOM   3649  HG1 THR A 226      16.911  31.460   7.398  1.00 93.67           H  
ATOM   3650  N   ASP A 227      16.242  29.140   6.125  1.00 93.95           N  
ATOM   3651  H   ASP A 227      15.925  29.596   6.969  1.00 93.95           H  
ATOM   3652  CA  ASP A 227      17.020  27.913   6.276  1.00 93.95           C  
ATOM   3653  HA  ASP A 227      18.061  28.122   6.031  1.00 93.95           H  
ATOM   3654  C   ASP A 227      16.508  26.815   5.345  1.00 93.95           C  
ATOM   3655  CB  ASP A 227      16.930  27.392   7.719  1.00 93.95           C  
ATOM   3656  HB2 ASP A 227      17.638  26.572   7.839  1.00 93.95           H  
ATOM   3657  HB3 ASP A 227      15.929  26.988   7.874  1.00 93.95           H  
ATOM   3658  O   ASP A 227      17.297  26.110   4.726  1.00 93.95           O  
ATOM   3659  CG  ASP A 227      17.181  28.419   8.821  1.00 93.95           C  
ATOM   3660  OD1 ASP A 227      17.796  29.476   8.568  1.00 93.95           O  
ATOM   3661  OD2 ASP A 227      16.682  28.146   9.937  1.00 93.95           O  
ATOM   3662  N   VAL A 228      15.182  26.663   5.241  1.00 93.30           N  
ATOM   3663  H   VAL A 228      14.591  27.285   5.774  1.00 93.30           H  
ATOM   3664  CA  VAL A 228      14.583  25.645   4.371  1.00 93.30           C  
ATOM   3665  HA  VAL A 228      15.152  24.723   4.488  1.00 93.30           H  
ATOM   3666  C   VAL A 228      14.697  26.021   2.899  1.00 93.30           C  
ATOM   3667  CB  VAL A 228      13.128  25.345   4.766  1.00 93.30           C  
ATOM   3668  HB  VAL A 228      12.527  26.253   4.718  1.00 93.30           H  
ATOM   3669  O   VAL A 228      14.909  25.131   2.081  1.00 93.30           O  
ATOM   3670  CG1 VAL A 228      12.510  24.293   3.837  1.00 93.30           C  
ATOM   3671 HG11 VAL A 228      12.375  24.705   2.837  1.00 93.30           H  
ATOM   3672 HG12 VAL A 228      11.536  23.987   4.218  1.00 93.30           H  
ATOM   3673 HG13 VAL A 228      13.161  23.420   3.779  1.00 93.30           H  
ATOM   3674  CG2 VAL A 228      13.091  24.788   6.197  1.00 93.30           C  
ATOM   3675 HG21 VAL A 228      12.136  24.305   6.402  1.00 93.30           H  
ATOM   3676 HG22 VAL A 228      13.873  24.039   6.322  1.00 93.30           H  
ATOM   3677 HG23 VAL A 228      13.257  25.595   6.912  1.00 93.30           H  
ATOM   3678  N   ALA A 229      14.577  27.307   2.562  1.00 90.02           N  
ATOM   3679  H   ALA A 229      14.468  27.994   3.295  1.00 90.02           H  
ATOM   3680  CA  ALA A 229      14.744  27.802   1.200  1.00 90.02           C  
ATOM   3681  HA  ALA A 229      14.057  27.266   0.545  1.00 90.02           H  
ATOM   3682  C   ALA A 229      16.168  27.525   0.684  1.00 90.02           C  
ATOM   3683  CB  ALA A 229      14.365  29.290   1.186  1.00 90.02           C  
ATOM   3684  HB1 ALA A 229      14.195  29.625   0.163  1.00 90.02           H  
ATOM   3685  HB2 ALA A 229      15.159  29.885   1.638  1.00 90.02           H  
ATOM   3686  HB3 ALA A 229      13.435  29.448   1.732  1.00 90.02           H  
ATOM   3687  O   ALA A 229      16.323  26.933  -0.386  1.00 90.02           O  
ATOM   3688  N   ASP A 230      17.185  27.816   1.499  1.00 84.96           N  
ATOM   3689  H   ASP A 230      17.004  28.349   2.337  1.00 84.96           H  
ATOM   3690  CA  ASP A 230      18.583  27.504   1.191  1.00 84.96           C  
ATOM   3691  HA  ASP A 230      18.850  27.959   0.237  1.00 84.96           H  
ATOM   3692  C   ASP A 230      18.801  25.990   1.063  1.00 84.96           C  
ATOM   3693  CB  ASP A 230      19.501  28.089   2.279  1.00 84.96           C  
ATOM   3694  HB2 ASP A 230      20.517  27.736   2.100  1.00 84.96           H  
ATOM   3695  HB3 ASP A 230      19.185  27.713   3.253  1.00 84.96           H  
ATOM   3696  O   ASP A 230      19.443  25.527   0.122  1.00 84.96           O  
ATOM   3697  CG  ASP A 230      19.533  29.623   2.312  1.00 84.96           C  
ATOM   3698  OD1 ASP A 230      19.171  30.252   1.291  1.00 84.96           O  
ATOM   3699  OD2 ASP A 230      19.919  30.161   3.374  1.00 84.96           O  
ATOM   3700  N   HIS A 231      18.187  25.193   1.947  1.00 84.28           N  
ATOM   3701  H   HIS A 231      17.701  25.632   2.716  1.00 84.28           H  
ATOM   3702  CA  HIS A 231      18.322  23.731   1.937  1.00 84.28           C  
ATOM   3703  HA  HIS A 231      19.387  23.506   2.000  1.00 84.28           H  
ATOM   3704  C   HIS A 231      17.785  23.052   0.668  1.00 84.28           C  
ATOM   3705  CB  HIS A 231      17.608  23.134   3.160  1.00 84.28           C  
ATOM   3706  HB2 HIS A 231      17.393  23.911   3.893  1.00 84.28           H  
ATOM   3707  HB3 HIS A 231      16.651  22.705   2.864  1.00 84.28           H  
ATOM   3708  O   HIS A 231      18.180  21.924   0.364  1.00 84.28           O  
ATOM   3709  CG  HIS A 231      18.428  22.088   3.854  1.00 84.28           C  
ATOM   3710  CD2 HIS A 231      18.770  22.082   5.176  1.00 84.28           C  
ATOM   3711  HD2 HIS A 231      18.483  22.830   5.901  1.00 84.28           H  
ATOM   3712  ND1 HIS A 231      19.051  21.017   3.264  1.00 84.28           N  
ATOM   3713  HD1 HIS A 231      19.049  20.817   2.273  1.00 84.28           H  
ATOM   3714  CE1 HIS A 231      19.748  20.373   4.217  1.00 84.28           C  
ATOM   3715  HE1 HIS A 231      20.365  19.503   4.048  1.00 84.28           H  
ATOM   3716  NE2 HIS A 231      19.594  20.978   5.409  1.00 84.28           N  
ATOM   3717  N   ILE A 232      16.859  23.707  -0.037  1.00 82.15           N  
ATOM   3718  H   ILE A 232      16.582  24.616   0.304  1.00 82.15           H  
ATOM   3719  CA  ILE A 232      16.278  23.246  -1.308  1.00 82.15           C  
ATOM   3720  HA  ILE A 232      16.686  22.259  -1.526  1.00 82.15           H  
ATOM   3721  C   ILE A 232      16.706  24.117  -2.494  1.00 82.15           C  
ATOM   3722  CB  ILE A 232      14.744  23.089  -1.214  1.00 82.15           C  
ATOM   3723  HB  ILE A 232      14.393  22.646  -2.146  1.00 82.15           H  
ATOM   3724  O   ILE A 232      16.101  24.010  -3.561  1.00 82.15           O  
ATOM   3725  CG1 ILE A 232      14.055  24.460  -1.061  1.00 82.15           C  
ATOM   3726 HG12 ILE A 232      14.566  25.050  -0.300  1.00 82.15           H  
ATOM   3727 HG13 ILE A 232      14.153  25.002  -2.002  1.00 82.15           H  
ATOM   3728  CG2 ILE A 232      14.382  22.099  -0.097  1.00 82.15           C  
ATOM   3729 HG21 ILE A 232      13.331  21.818  -0.161  1.00 82.15           H  
ATOM   3730 HG22 ILE A 232      14.573  22.564   0.870  1.00 82.15           H  
ATOM   3731 HG23 ILE A 232      14.997  21.203  -0.189  1.00 82.15           H  
ATOM   3732  CD1 ILE A 232      12.572  24.412  -0.702  1.00 82.15           C  
ATOM   3733 HD11 ILE A 232      12.432  23.987   0.292  1.00 82.15           H  
ATOM   3734 HD12 ILE A 232      12.022  23.826  -1.439  1.00 82.15           H  
ATOM   3735 HD13 ILE A 232      12.204  25.438  -0.688  1.00 82.15           H  
ATOM   3736  N   PHE A 233      17.733  24.954  -2.310  1.00 83.90           N  
ATOM   3737  H   PHE A 233      18.179  24.969  -1.404  1.00 83.90           H  
ATOM   3738  CA  PHE A 233      18.326  25.819  -3.333  1.00 83.90           C  
ATOM   3739  HA  PHE A 233      19.012  26.489  -2.815  1.00 83.90           H  
ATOM   3740  C   PHE A 233      17.305  26.723  -4.035  1.00 83.90           C  
ATOM   3741  CB  PHE A 233      19.169  24.979  -4.303  1.00 83.90           C  
ATOM   3742  HB2 PHE A 233      19.670  25.649  -5.002  1.00 83.90           H  
ATOM   3743  HB3 PHE A 233      18.513  24.333  -4.886  1.00 83.90           H  
ATOM   3744  O   PHE A 233      17.241  26.802  -5.262  1.00 83.90           O  
ATOM   3745  CG  PHE A 233      20.219  24.132  -3.617  1.00 83.90           C  
ATOM   3746  CD1 PHE A 233      21.449  24.706  -3.249  1.00 83.90           C  
ATOM   3747  HD1 PHE A 233      21.646  25.747  -3.457  1.00 83.90           H  
ATOM   3748  CD2 PHE A 233      19.960  22.780  -3.326  1.00 83.90           C  
ATOM   3749  HD2 PHE A 233      19.012  22.341  -3.599  1.00 83.90           H  
ATOM   3750  CE1 PHE A 233      22.424  23.926  -2.605  1.00 83.90           C  
ATOM   3751  HE1 PHE A 233      23.367  24.370  -2.320  1.00 83.90           H  
ATOM   3752  CE2 PHE A 233      20.934  22.001  -2.676  1.00 83.90           C  
ATOM   3753  HE2 PHE A 233      20.733  20.965  -2.446  1.00 83.90           H  
ATOM   3754  CZ  PHE A 233      22.167  22.574  -2.320  1.00 83.90           C  
ATOM   3755  HZ  PHE A 233      22.916  21.979  -1.818  1.00 83.90           H  
ATOM   3756  N   MET A 234      16.467  27.401  -3.254  1.00 84.26           N  
ATOM   3757  H   MET A 234      16.567  27.317  -2.253  1.00 84.26           H  
ATOM   3758  CA  MET A 234      15.419  28.277  -3.767  1.00 84.26           C  
ATOM   3759  HA  MET A 234      15.661  28.563  -4.791  1.00 84.26           H  
ATOM   3760  C   MET A 234      15.339  29.555  -2.931  1.00 84.26           C  
ATOM   3761  CB  MET A 234      14.112  27.478  -3.777  1.00 84.26           C  
ATOM   3762  HB2 MET A 234      14.294  26.522  -4.270  1.00 84.26           H  
ATOM   3763  HB3 MET A 234      13.815  27.288  -2.746  1.00 84.26           H  
ATOM   3764  O   MET A 234      15.599  29.533  -1.736  1.00 84.26           O  
ATOM   3765  CG  MET A 234      12.986  28.187  -4.532  1.00 84.26           C  
ATOM   3766  HG2 MET A 234      12.685  29.050  -3.937  1.00 84.26           H  
ATOM   3767  HG3 MET A 234      13.370  28.544  -5.487  1.00 84.26           H  
ATOM   3768  SD  MET A 234      11.508  27.186  -4.860  1.00 84.26           S  
ATOM   3769  CE  MET A 234      11.326  26.425  -3.237  1.00 84.26           C  
ATOM   3770  HE1 MET A 234      10.307  26.052  -3.136  1.00 84.26           H  
ATOM   3771  HE2 MET A 234      12.037  25.603  -3.148  1.00 84.26           H  
ATOM   3772  HE3 MET A 234      11.517  27.163  -2.458  1.00 84.26           H  
ATOM   3773  N   SER A 235      14.957  30.687  -3.528  1.00 86.58           N  
ATOM   3774  H   SER A 235      14.766  30.697  -4.520  1.00 86.58           H  
ATOM   3775  CA  SER A 235      14.798  31.923  -2.753  1.00 86.58           C  
ATOM   3776  HA  SER A 235      15.690  32.035  -2.137  1.00 86.58           H  
ATOM   3777  C   SER A 235      13.597  31.851  -1.803  1.00 86.58           C  
ATOM   3778  CB  SER A 235      14.727  33.157  -3.656  1.00 86.58           C  
ATOM   3779  HB2 SER A 235      15.565  33.143  -4.352  1.00 86.58           H  
ATOM   3780  HB3 SER A 235      14.816  34.047  -3.033  1.00 86.58           H  
ATOM   3781  O   SER A 235      12.587  31.198  -2.088  1.00 86.58           O  
ATOM   3782  OG  SER A 235      13.509  33.228  -4.375  1.00 86.58           O  
ATOM   3783  HG  SER A 235      13.478  34.102  -4.772  1.00 86.58           H  
ATOM   3784  N   THR A 236      13.664  32.578  -0.685  1.00 92.82           N  
ATOM   3785  H   THR A 236      14.517  33.080  -0.480  1.00 92.82           H  
ATOM   3786  CA  THR A 236      12.571  32.654   0.302  1.00 92.82           C  
ATOM   3787  HA  THR A 236      12.377  31.655   0.692  1.00 92.82           H  
ATOM   3788  C   THR A 236      11.266  33.170  -0.293  1.00 92.82           C  
ATOM   3789  CB  THR A 236      12.938  33.579   1.466  1.00 92.82           C  
ATOM   3790  HB  THR A 236      12.046  33.786   2.057  1.00 92.82           H  
ATOM   3791  O   THR A 236      10.197  32.656   0.038  1.00 92.82           O  
ATOM   3792  CG2 THR A 236      13.966  32.937   2.374  1.00 92.82           C  
ATOM   3793 HG21 THR A 236      13.603  31.958   2.688  1.00 92.82           H  
ATOM   3794 HG22 THR A 236      14.920  32.815   1.860  1.00 92.82           H  
ATOM   3795 HG23 THR A 236      14.093  33.567   3.255  1.00 92.82           H  
ATOM   3796  OG1 THR A 236      13.478  34.791   0.989  1.00 92.82           O  
ATOM   3797  HG1 THR A 236      14.089  35.126   1.649  1.00 92.82           H  
ATOM   3798  N   SER A 237      11.339  34.154  -1.192  1.00 93.33           N  
ATOM   3799  H   SER A 237      12.249  34.531  -1.414  1.00 93.33           H  
ATOM   3800  CA  SER A 237      10.181  34.691  -1.910  1.00 93.33           C  
ATOM   3801  HA  SER A 237       9.430  35.000  -1.183  1.00 93.33           H  
ATOM   3802  C   SER A 237       9.535  33.637  -2.809  1.00 93.33           C  
ATOM   3803  CB  SER A 237      10.590  35.927  -2.722  1.00 93.33           C  
ATOM   3804  HB2 SER A 237       9.753  36.248  -3.341  1.00 93.33           H  
ATOM   3805  HB3 SER A 237      10.842  36.733  -2.032  1.00 93.33           H  
ATOM   3806  O   SER A 237       8.317  33.457  -2.763  1.00 93.33           O  
ATOM   3807  OG  SER A 237      11.716  35.659  -3.542  1.00 93.33           O  
ATOM   3808  HG  SER A 237      11.941  36.467  -4.010  1.00 93.33           H  
ATOM   3809  N   THR A 238      10.342  32.880  -3.558  1.00 87.11           N  
ATOM   3810  H   THR A 238      11.331  33.084  -3.553  1.00 87.11           H  
ATOM   3811  CA  THR A 238       9.850  31.804  -4.431  1.00 87.11           C  
ATOM   3812  HA  THR A 238       9.065  32.208  -5.070  1.00 87.11           H  
ATOM   3813  C   THR A 238       9.247  30.662  -3.622  1.00 87.11           C  
ATOM   3814  CB  THR A 238      10.960  31.260  -5.339  1.00 87.11           C  
ATOM   3815  HB  THR A 238      11.722  30.767  -4.734  1.00 87.11           H  
ATOM   3816  O   THR A 238       8.153  30.209  -3.950  1.00 87.11           O  
ATOM   3817  CG2 THR A 238      10.428  30.285  -6.389  1.00 87.11           C  
ATOM   3818 HG21 THR A 238       9.958  29.426  -5.908  1.00 87.11           H  
ATOM   3819 HG22 THR A 238      11.257  29.934  -7.004  1.00 87.11           H  
ATOM   3820 HG23 THR A 238       9.697  30.789  -7.022  1.00 87.11           H  
ATOM   3821  OG1 THR A 238      11.558  32.311  -6.050  1.00 87.11           O  
ATOM   3822  HG1 THR A 238      12.314  32.593  -5.531  1.00 87.11           H  
ATOM   3823  N   LEU A 239       9.902  30.232  -2.535  1.00 92.24           N  
ATOM   3824  H   LEU A 239      10.808  30.629  -2.330  1.00 92.24           H  
ATOM   3825  CA  LEU A 239       9.372  29.206  -1.634  1.00 92.24           C  
ATOM   3826  HA  LEU A 239       9.227  28.289  -2.205  1.00 92.24           H  
ATOM   3827  C   LEU A 239       8.010  29.622  -1.073  1.00 92.24           C  
ATOM   3828  CB  LEU A 239      10.377  28.945  -0.491  1.00 92.24           C  
ATOM   3829  HB2 LEU A 239      11.324  28.608  -0.914  1.00 92.24           H  
ATOM   3830  HB3 LEU A 239      10.576  29.883   0.026  1.00 92.24           H  
ATOM   3831  O   LEU A 239       7.052  28.855  -1.130  1.00 92.24           O  
ATOM   3832  CG  LEU A 239       9.892  27.919   0.556  1.00 92.24           C  
ATOM   3833  HG  LEU A 239       9.049  28.343   1.102  1.00 92.24           H  
ATOM   3834  CD1 LEU A 239       9.442  26.597  -0.058  1.00 92.24           C  
ATOM   3835 HD11 LEU A 239       8.531  26.757  -0.635  1.00 92.24           H  
ATOM   3836 HD12 LEU A 239      10.214  26.189  -0.710  1.00 92.24           H  
ATOM   3837 HD13 LEU A 239       9.222  25.880   0.732  1.00 92.24           H  
ATOM   3838  CD2 LEU A 239      10.993  27.609   1.565  1.00 92.24           C  
ATOM   3839 HD21 LEU A 239      11.828  27.116   1.068  1.00 92.24           H  
ATOM   3840 HD22 LEU A 239      10.611  26.954   2.347  1.00 92.24           H  
ATOM   3841 HD23 LEU A 239      11.349  28.531   2.024  1.00 92.24           H  
ATOM   3842  N   LYS A 240       7.909  30.853  -0.563  1.00 93.59           N  
ATOM   3843  H   LYS A 240       8.733  31.436  -0.558  1.00 93.59           H  
ATOM   3844  CA  LYS A 240       6.665  31.374   0.010  1.00 93.59           C  
ATOM   3845  HA  LYS A 240       6.341  30.693   0.797  1.00 93.59           H  
ATOM   3846  C   LYS A 240       5.539  31.405  -1.025  1.00 93.59           C  
ATOM   3847  CB  LYS A 240       6.941  32.756   0.614  1.00 93.59           C  
ATOM   3848  HB2 LYS A 240       7.872  32.708   1.180  1.00 93.59           H  
ATOM   3849  HB3 LYS A 240       7.063  33.489  -0.184  1.00 93.59           H  
ATOM   3850  O   LYS A 240       4.431  30.991  -0.702  1.00 93.59           O  
ATOM   3851  CG  LYS A 240       5.834  33.204   1.575  1.00 93.59           C  
ATOM   3852  HG2 LYS A 240       4.886  33.271   1.042  1.00 93.59           H  
ATOM   3853  HG3 LYS A 240       5.741  32.473   2.379  1.00 93.59           H  
ATOM   3854  CD  LYS A 240       6.181  34.574   2.171  1.00 93.59           C  
ATOM   3855  HD2 LYS A 240       7.164  34.527   2.639  1.00 93.59           H  
ATOM   3856  HD3 LYS A 240       6.206  35.310   1.368  1.00 93.59           H  
ATOM   3857  CE  LYS A 240       5.136  34.981   3.217  1.00 93.59           C  
ATOM   3858  HE2 LYS A 240       5.147  34.251   4.025  1.00 93.59           H  
ATOM   3859  HE3 LYS A 240       4.152  34.946   2.750  1.00 93.59           H  
ATOM   3860  NZ  LYS A 240       5.394  36.345   3.746  1.00 93.59           N  
ATOM   3861  HZ1 LYS A 240       4.692  36.603   4.425  1.00 93.59           H  
ATOM   3862  HZ2 LYS A 240       6.303  36.402   4.183  1.00 93.59           H  
ATOM   3863  HZ3 LYS A 240       5.358  37.024   3.000  1.00 93.59           H  
ATOM   3864  N   ARG A 241       5.832  31.848  -2.254  1.00 91.85           N  
ATOM   3865  H   ARG A 241       6.770  32.179  -2.430  1.00 91.85           H  
ATOM   3866  CA  ARG A 241       4.858  31.883  -3.354  1.00 91.85           C  
ATOM   3867  HA  ARG A 241       3.964  32.405  -3.013  1.00 91.85           H  
ATOM   3868  C   ARG A 241       4.392  30.480  -3.743  1.00 91.85           C  
ATOM   3869  CB  ARG A 241       5.442  32.643  -4.555  1.00 91.85           C  
ATOM   3870  HB2 ARG A 241       5.835  33.602  -4.219  1.00 91.85           H  
ATOM   3871  HB3 ARG A 241       6.258  32.066  -4.990  1.00 91.85           H  
ATOM   3872  O   ARG A 241       3.195  30.236  -3.754  1.00 91.85           O  
ATOM   3873  CG  ARG A 241       4.355  32.901  -5.613  1.00 91.85           C  
ATOM   3874  HG2 ARG A 241       3.886  31.962  -5.906  1.00 91.85           H  
ATOM   3875  HG3 ARG A 241       3.584  33.535  -5.175  1.00 91.85           H  
ATOM   3876  CD  ARG A 241       4.897  33.593  -6.867  1.00 91.85           C  
ATOM   3877  HD2 ARG A 241       5.432  34.496  -6.572  1.00 91.85           H  
ATOM   3878  HD3 ARG A 241       4.046  33.872  -7.488  1.00 91.85           H  
ATOM   3879  NE  ARG A 241       5.773  32.700  -7.644  1.00 91.85           N  
ATOM   3880  HE  ARG A 241       5.550  31.718  -7.568  1.00 91.85           H  
ATOM   3881  NH1 ARG A 241       6.602  34.280  -9.089  1.00 91.85           N  
ATOM   3882 HH11 ARG A 241       5.907  34.927  -8.746  1.00 91.85           H  
ATOM   3883 HH12 ARG A 241       7.174  34.524  -9.884  1.00 91.85           H  
ATOM   3884  NH2 ARG A 241       7.368  32.190  -9.184  1.00 91.85           N  
ATOM   3885 HH21 ARG A 241       7.932  32.457  -9.979  1.00 91.85           H  
ATOM   3886 HH22 ARG A 241       7.246  31.217  -8.941  1.00 91.85           H  
ATOM   3887  CZ  ARG A 241       6.578  33.060  -8.627  1.00 91.85           C  
ATOM   3888  N   LYS A 242       5.317  29.546  -3.978  1.00 89.22           N  
ATOM   3889  H   LYS A 242       6.291  29.810  -3.932  1.00 89.22           H  
ATOM   3890  CA  LYS A 242       4.969  28.174  -4.378  1.00 89.22           C  
ATOM   3891  HA  LYS A 242       4.301  28.206  -5.239  1.00 89.22           H  
ATOM   3892  C   LYS A 242       4.207  27.406  -3.297  1.00 89.22           C  
ATOM   3893  CB  LYS A 242       6.223  27.400  -4.773  1.00 89.22           C  
ATOM   3894  HB2 LYS A 242       6.977  27.494  -3.992  1.00 89.22           H  
ATOM   3895  HB3 LYS A 242       5.928  26.355  -4.868  1.00 89.22           H  
ATOM   3896  O   LYS A 242       3.291  26.660  -3.605  1.00 89.22           O  
ATOM   3897  CG  LYS A 242       6.809  27.841  -6.118  1.00 89.22           C  
ATOM   3898  HG2 LYS A 242       6.017  27.847  -6.866  1.00 89.22           H  
ATOM   3899  HG3 LYS A 242       7.232  28.843  -6.038  1.00 89.22           H  
ATOM   3900  CD  LYS A 242       7.893  26.845  -6.547  1.00 89.22           C  
ATOM   3901  HD2 LYS A 242       7.470  25.841  -6.535  1.00 89.22           H  
ATOM   3902  HD3 LYS A 242       8.727  26.891  -5.847  1.00 89.22           H  
ATOM   3903  CE  LYS A 242       8.369  27.169  -7.964  1.00 89.22           C  
ATOM   3904  HE2 LYS A 242       8.876  28.134  -7.952  1.00 89.22           H  
ATOM   3905  HE3 LYS A 242       7.490  27.255  -8.603  1.00 89.22           H  
ATOM   3906  NZ  LYS A 242       9.267  26.110  -8.486  1.00 89.22           N  
ATOM   3907  HZ1 LYS A 242      10.086  26.017  -7.903  1.00 89.22           H  
ATOM   3908  HZ2 LYS A 242       9.557  26.325  -9.430  1.00 89.22           H  
ATOM   3909  HZ3 LYS A 242       8.776  25.228  -8.508  1.00 89.22           H  
ATOM   3910  N   LEU A 243       4.537  27.605  -2.019  1.00 92.11           N  
ATOM   3911  H   LEU A 243       5.328  28.195  -1.801  1.00 92.11           H  
ATOM   3912  CA  LEU A 243       3.740  27.023  -0.935  1.00 92.11           C  
ATOM   3913  HA  LEU A 243       3.618  25.956  -1.120  1.00 92.11           H  
ATOM   3914  C   LEU A 243       2.320  27.599  -0.901  1.00 92.11           C  
ATOM   3915  CB  LEU A 243       4.440  27.231   0.415  1.00 92.11           C  
ATOM   3916  HB2 LEU A 243       3.732  26.987   1.208  1.00 92.11           H  
ATOM   3917  HB3 LEU A 243       4.700  28.285   0.516  1.00 92.11           H  
ATOM   3918  O   LEU A 243       1.381  26.852  -0.641  1.00 92.11           O  
ATOM   3919  CG  LEU A 243       5.700  26.373   0.611  1.00 92.11           C  
ATOM   3920  HG  LEU A 243       6.424  26.607  -0.170  1.00 92.11           H  
ATOM   3921  CD1 LEU A 243       6.315  26.713   1.972  1.00 92.11           C  
ATOM   3922 HD11 LEU A 243       7.220  26.123   2.122  1.00 92.11           H  
ATOM   3923 HD12 LEU A 243       6.577  27.770   1.995  1.00 92.11           H  
ATOM   3924 HD13 LEU A 243       5.600  26.487   2.763  1.00 92.11           H  
ATOM   3925  CD2 LEU A 243       5.412  24.872   0.545  1.00 92.11           C  
ATOM   3926 HD21 LEU A 243       5.204  24.578  -0.484  1.00 92.11           H  
ATOM   3927 HD22 LEU A 243       4.532  24.634   1.142  1.00 92.11           H  
ATOM   3928 HD23 LEU A 243       6.270  24.297   0.890  1.00 92.11           H  
ATOM   3929  N   ALA A 244       2.156  28.894  -1.189  1.00 90.12           N  
ATOM   3930  H   ALA A 244       2.964  29.463  -1.401  1.00 90.12           H  
ATOM   3931  CA  ALA A 244       0.837  29.513  -1.289  1.00 90.12           C  
ATOM   3932  HA  ALA A 244       0.267  29.252  -0.398  1.00 90.12           H  
ATOM   3933  C   ALA A 244       0.042  28.990  -2.498  1.00 90.12           C  
ATOM   3934  CB  ALA A 244       0.997  31.038  -1.320  1.00 90.12           C  
ATOM   3935  HB1 ALA A 244       1.561  31.368  -0.447  1.00 90.12           H  
ATOM   3936  HB2 ALA A 244       1.512  31.349  -2.228  1.00 90.12           H  
ATOM   3937  HB3 ALA A 244       0.010  31.500  -1.303  1.00 90.12           H  
ATOM   3938  O   ALA A 244      -1.160  28.775  -2.369  1.00 90.12           O  
ATOM   3939  N   GLU A 245       0.706  28.725  -3.629  1.00 83.77           N  
ATOM   3940  H   GLU A 245       1.677  28.996  -3.691  1.00 83.77           H  
ATOM   3941  CA  GLU A 245       0.116  28.033  -4.788  1.00 83.77           C  
ATOM   3942  HA  GLU A 245      -0.765  28.577  -5.127  1.00 83.77           H  
ATOM   3943  C   GLU A 245      -0.359  26.615  -4.410  1.00 83.77           C  
ATOM   3944  CB  GLU A 245       1.132  27.982  -5.951  1.00 83.77           C  
ATOM   3945  HB2 GLU A 245       2.062  27.556  -5.576  1.00 83.77           H  
ATOM   3946  HB3 GLU A 245       0.750  27.314  -6.724  1.00 83.77           H  
ATOM   3947  O   GLU A 245      -1.437  26.200  -4.823  1.00 83.77           O  
ATOM   3948  CG  GLU A 245       1.426  29.351  -6.606  1.00 83.77           C  
ATOM   3949  HG2 GLU A 245       0.574  29.628  -7.227  1.00 83.77           H  
ATOM   3950  HG3 GLU A 245       1.514  30.106  -5.824  1.00 83.77           H  
ATOM   3951  CD  GLU A 245       2.719  29.387  -7.456  1.00 83.77           C  
ATOM   3952  OE1 GLU A 245       3.160  30.507  -7.821  1.00 83.77           O  
ATOM   3953  OE2 GLU A 245       3.364  28.334  -7.664  1.00 83.77           O  
ATOM   3954  N   GLU A 246       0.369  25.908  -3.536  1.00 81.14           N  
ATOM   3955  H   GLU A 246       1.286  26.258  -3.300  1.00 81.14           H  
ATOM   3956  CA  GLU A 246      -0.060  24.629  -2.936  1.00 81.14           C  
ATOM   3957  HA  GLU A 246      -0.577  24.054  -3.704  1.00 81.14           H  
ATOM   3958  C   GLU A 246      -1.079  24.792  -1.778  1.00 81.14           C  
ATOM   3959  CB  GLU A 246       1.167  23.806  -2.490  1.00 81.14           C  
ATOM   3960  HB2 GLU A 246       1.772  24.403  -1.808  1.00 81.14           H  
ATOM   3961  HB3 GLU A 246       0.812  22.930  -1.947  1.00 81.14           H  
ATOM   3962  O   GLU A 246      -1.345  23.847  -1.026  1.00 81.14           O  
ATOM   3963  CG  GLU A 246       2.053  23.297  -3.645  1.00 81.14           C  
ATOM   3964  HG2 GLU A 246       1.427  22.741  -4.343  1.00 81.14           H  
ATOM   3965  HG3 GLU A 246       2.479  24.148  -4.176  1.00 81.14           H  
ATOM   3966  CD  GLU A 246       3.196  22.378  -3.163  1.00 81.14           C  
ATOM   3967  OE1 GLU A 246       4.062  21.968  -3.972  1.00 81.14           O  
ATOM   3968  OE2 GLU A 246       3.269  22.067  -1.953  1.00 81.14           O  
ATOM   3969  N   GLY A 247      -1.646  25.989  -1.583  1.00 84.71           N  
ATOM   3970  H   GLY A 247      -1.415  26.729  -2.230  1.00 84.71           H  
ATOM   3971  CA  GLY A 247      -2.665  26.260  -0.564  1.00 84.71           C  
ATOM   3972  HA2 GLY A 247      -3.050  27.267  -0.725  1.00 84.71           H  
ATOM   3973  HA3 GLY A 247      -3.484  25.551  -0.681  1.00 84.71           H  
ATOM   3974  C   GLY A 247      -2.152  26.171   0.877  1.00 84.71           C  
ATOM   3975  O   GLY A 247      -2.911  25.865   1.799  1.00 84.71           O  
ATOM   3976  N   THR A 248      -0.855  26.388   1.103  1.00 88.73           N  
ATOM   3977  H   THR A 248      -0.263  26.615   0.317  1.00 88.73           H  
ATOM   3978  CA  THR A 248      -0.236  26.262   2.425  1.00 88.73           C  
ATOM   3979  HA  THR A 248      -1.012  26.420   3.174  1.00 88.73           H  
ATOM   3980  C   THR A 248       0.814  27.341   2.696  1.00 88.73           C  
ATOM   3981  CB  THR A 248       0.290  24.826   2.605  1.00 88.73           C  
ATOM   3982  HB  THR A 248      -0.465  24.138   2.222  1.00 88.73           H  
ATOM   3983  O   THR A 248       1.045  28.256   1.910  1.00 88.73           O  
ATOM   3984  CG2 THR A 248       1.600  24.530   1.880  1.00 88.73           C  
ATOM   3985 HG21 THR A 248       1.886  23.494   2.063  1.00 88.73           H  
ATOM   3986 HG22 THR A 248       1.462  24.663   0.807  1.00 88.73           H  
ATOM   3987 HG23 THR A 248       2.393  25.190   2.230  1.00 88.73           H  
ATOM   3988  OG1 THR A 248       0.449  24.539   3.982  1.00 88.73           O  
ATOM   3989  HG1 THR A 248      -0.421  24.655   4.371  1.00 88.73           H  
ATOM   3990  N   SER A 249       1.444  27.281   3.865  1.00 93.53           N  
ATOM   3991  H   SER A 249       1.268  26.482   4.457  1.00 93.53           H  
ATOM   3992  CA  SER A 249       2.492  28.210   4.268  1.00 93.53           C  
ATOM   3993  HA  SER A 249       2.948  28.636   3.375  1.00 93.53           H  
ATOM   3994  C   SER A 249       3.580  27.475   5.041  1.00 93.53           C  
ATOM   3995  CB  SER A 249       1.893  29.359   5.091  1.00 93.53           C  
ATOM   3996  HB2 SER A 249       0.997  29.739   4.601  1.00 93.53           H  
ATOM   3997  HB3 SER A 249       2.624  30.166   5.140  1.00 93.53           H  
ATOM   3998  O   SER A 249       3.340  26.422   5.634  1.00 93.53           O  
ATOM   3999  OG  SER A 249       1.585  28.954   6.414  1.00 93.53           O  
ATOM   4000  HG  SER A 249       0.674  28.654   6.449  1.00 93.53           H  
ATOM   4001  N   PHE A 250       4.784  28.047   5.089  1.00 93.95           N  
ATOM   4002  H   PHE A 250       4.954  28.881   4.545  1.00 93.95           H  
ATOM   4003  CA  PHE A 250       5.870  27.490   5.899  1.00 93.95           C  
ATOM   4004  HA  PHE A 250       6.123  26.498   5.524  1.00 93.95           H  
ATOM   4005  C   PHE A 250       5.461  27.327   7.368  1.00 93.95           C  
ATOM   4006  CB  PHE A 250       7.100  28.388   5.776  1.00 93.95           C  
ATOM   4007  HB2 PHE A 250       7.463  28.308   4.751  1.00 93.95           H  
ATOM   4008  HB3 PHE A 250       6.817  29.423   5.963  1.00 93.95           H  
ATOM   4009  O   PHE A 250       5.686  26.269   7.949  1.00 93.95           O  
ATOM   4010  CG  PHE A 250       8.218  28.007   6.725  1.00 93.95           C  
ATOM   4011  CD1 PHE A 250       8.369  28.672   7.959  1.00 93.95           C  
ATOM   4012  HD1 PHE A 250       7.708  29.484   8.226  1.00 93.95           H  
ATOM   4013  CD2 PHE A 250       9.063  26.932   6.401  1.00 93.95           C  
ATOM   4014  HD2 PHE A 250       8.949  26.407   5.464  1.00 93.95           H  
ATOM   4015  CE1 PHE A 250       9.360  28.258   8.867  1.00 93.95           C  
ATOM   4016  HE1 PHE A 250       9.470  28.747   9.824  1.00 93.95           H  
ATOM   4017  CE2 PHE A 250      10.048  26.523   7.311  1.00 93.95           C  
ATOM   4018  HE2 PHE A 250      10.686  25.685   7.075  1.00 93.95           H  
ATOM   4019  CZ  PHE A 250      10.196  27.179   8.542  1.00 93.95           C  
ATOM   4020  HZ  PHE A 250      10.946  26.844   9.243  1.00 93.95           H  
ATOM   4021  N   SER A 251       4.801  28.335   7.949  1.00 93.40           N  
ATOM   4022  H   SER A 251       4.625  29.178   7.422  1.00 93.40           H  
ATOM   4023  CA  SER A 251       4.335  28.282   9.339  1.00 93.40           C  
ATOM   4024  HA  SER A 251       5.190  28.090   9.988  1.00 93.40           H  
ATOM   4025  C   SER A 251       3.320  27.163   9.567  1.00 93.40           C  
ATOM   4026  CB  SER A 251       3.709  29.617   9.748  1.00 93.40           C  
ATOM   4027  HB2 SER A 251       2.893  29.869   9.071  1.00 93.40           H  
ATOM   4028  HB3 SER A 251       3.317  29.528  10.761  1.00 93.40           H  
ATOM   4029  O   SER A 251       3.342  26.515  10.615  1.00 93.40           O  
ATOM   4030  OG  SER A 251       4.687  30.639   9.719  1.00 93.40           O  
ATOM   4031  HG  SER A 251       4.349  31.402  10.194  1.00 93.40           H  
ATOM   4032  N   ASP A 252       2.454  26.891   8.586  1.00 91.93           N  
ATOM   4033  H   ASP A 252       2.467  27.444   7.741  1.00 91.93           H  
ATOM   4034  CA  ASP A 252       1.507  25.785   8.680  1.00 91.93           C  
ATOM   4035  HA  ASP A 252       1.031  25.856   9.657  1.00 91.93           H  
ATOM   4036  C   ASP A 252       2.188  24.425   8.640  1.00 91.93           C  
ATOM   4037  CB  ASP A 252       0.436  25.867   7.588  1.00 91.93           C  
ATOM   4038  HB2 ASP A 252      -0.103  24.920   7.548  1.00 91.93           H  
ATOM   4039  HB3 ASP A 252       0.900  26.033   6.615  1.00 91.93           H  
ATOM   4040  O   ASP A 252       1.872  23.560   9.462  1.00 91.93           O  
ATOM   4041  CG  ASP A 252      -0.569  26.962   7.895  1.00 91.93           C  
ATOM   4042  OD1 ASP A 252      -1.091  26.922   9.037  1.00 91.93           O  
ATOM   4043  OD2 ASP A 252      -0.798  27.797   6.999  1.00 91.93           O  
ATOM   4044  N   ILE A 253       3.141  24.249   7.725  1.00 91.57           N  
ATOM   4045  H   ILE A 253       3.328  25.002   7.078  1.00 91.57           H  
ATOM   4046  CA  ILE A 253       3.910  23.009   7.604  1.00 91.57           C  
ATOM   4047  HA  ILE A 253       3.212  22.175   7.527  1.00 91.57           H  
ATOM   4048  C   ILE A 253       4.752  22.786   8.860  1.00 91.57           C  
ATOM   4049  CB  ILE A 253       4.784  23.023   6.334  1.00 91.57           C  
ATOM   4050  HB  ILE A 253       5.484  23.857   6.387  1.00 91.57           H  
ATOM   4051  O   ILE A 253       4.773  21.680   9.396  1.00 91.57           O  
ATOM   4052  CG1 ILE A 253       3.913  23.163   5.068  1.00 91.57           C  
ATOM   4053 HG12 ILE A 253       3.178  23.959   5.188  1.00 91.57           H  
ATOM   4054 HG13 ILE A 253       3.360  22.237   4.909  1.00 91.57           H  
ATOM   4055  CG2 ILE A 253       5.565  21.699   6.256  1.00 91.57           C  
ATOM   4056 HG21 ILE A 253       6.138  21.632   5.331  1.00 91.57           H  
ATOM   4057 HG22 ILE A 253       4.866  20.863   6.276  1.00 91.57           H  
ATOM   4058 HG23 ILE A 253       6.261  21.605   7.089  1.00 91.57           H  
ATOM   4059  CD1 ILE A 253       4.733  23.488   3.819  1.00 91.57           C  
ATOM   4060 HD11 ILE A 253       4.048  23.588   2.977  1.00 91.57           H  
ATOM   4061 HD12 ILE A 253       5.274  24.424   3.962  1.00 91.57           H  
ATOM   4062 HD13 ILE A 253       5.436  22.687   3.589  1.00 91.57           H  
ATOM   4063  N   TYR A 254       5.383  23.840   9.373  1.00 92.73           N  
ATOM   4064  H   TYR A 254       5.339  24.713   8.866  1.00 92.73           H  
ATOM   4065  CA  TYR A 254       6.201  23.798  10.578  1.00 92.73           C  
ATOM   4066  HA  TYR A 254       6.989  23.057  10.444  1.00 92.73           H  
ATOM   4067  C   TYR A 254       5.401  23.379  11.810  1.00 92.73           C  
ATOM   4068  CB  TYR A 254       6.833  25.176  10.771  1.00 92.73           C  
ATOM   4069  HB2 TYR A 254       6.049  25.922  10.897  1.00 92.73           H  
ATOM   4070  HB3 TYR A 254       7.389  25.436   9.871  1.00 92.73           H  
ATOM   4071  O   TYR A 254       5.795  22.455  12.528  1.00 92.73           O  
ATOM   4072  CG  TYR A 254       7.788  25.248  11.937  1.00 92.73           C  
ATOM   4073  CD1 TYR A 254       7.459  25.996  13.084  1.00 92.73           C  
ATOM   4074  HD1 TYR A 254       6.497  26.481  13.158  1.00 92.73           H  
ATOM   4075  CD2 TYR A 254       9.038  24.612  11.836  1.00 92.73           C  
ATOM   4076  HD2 TYR A 254       9.295  24.050  10.951  1.00 92.73           H  
ATOM   4077  CE1 TYR A 254       8.431  26.203  14.081  1.00 92.73           C  
ATOM   4078  HE1 TYR A 254       8.225  26.855  14.917  1.00 92.73           H  
ATOM   4079  CE2 TYR A 254       9.991  24.778  12.852  1.00 92.73           C  
ATOM   4080  HE2 TYR A 254      10.972  24.334  12.776  1.00 92.73           H  
ATOM   4081  OH  TYR A 254      10.720  25.982  14.762  1.00 92.73           O  
ATOM   4082  HH  TYR A 254      10.494  26.732  15.318  1.00 92.73           H  
ATOM   4083  CZ  TYR A 254       9.714  25.637  13.927  1.00 92.73           C  
ATOM   4084  N   LEU A 255       4.235  23.999  12.025  1.00 90.15           N  
ATOM   4085  H   LEU A 255       3.964  24.753  11.409  1.00 90.15           H  
ATOM   4086  CA  LEU A 255       3.344  23.603  13.110  1.00 90.15           C  
ATOM   4087  HA  LEU A 255       3.923  23.626  14.033  1.00 90.15           H  
ATOM   4088  C   LEU A 255       2.859  22.159  12.915  1.00 90.15           C  
ATOM   4089  CB  LEU A 255       2.191  24.619  13.225  1.00 90.15           C  
ATOM   4090  HB2 LEU A 255       2.620  25.604  13.410  1.00 90.15           H  
ATOM   4091  HB3 LEU A 255       1.666  24.654  12.270  1.00 90.15           H  
ATOM   4092  O   LEU A 255       2.849  21.392  13.875  1.00 90.15           O  
ATOM   4093  CG  LEU A 255       1.177  24.302  14.344  1.00 90.15           C  
ATOM   4094  HG  LEU A 255       0.640  23.390  14.085  1.00 90.15           H  
ATOM   4095  CD1 LEU A 255       1.821  24.131  15.719  1.00 90.15           C  
ATOM   4096 HD11 LEU A 255       2.392  25.019  15.989  1.00 90.15           H  
ATOM   4097 HD12 LEU A 255       2.495  23.274  15.718  1.00 90.15           H  
ATOM   4098 HD13 LEU A 255       1.057  23.952  16.475  1.00 90.15           H  
ATOM   4099  CD2 LEU A 255       0.153  25.430  14.524  1.00 90.15           C  
ATOM   4100 HD21 LEU A 255       0.634  26.270  15.025  1.00 90.15           H  
ATOM   4101 HD22 LEU A 255      -0.669  25.090  15.154  1.00 90.15           H  
ATOM   4102 HD23 LEU A 255      -0.219  25.817  13.575  1.00 90.15           H  
ATOM   4103  N   SER A 256       2.508  21.769  11.688  1.00 88.35           N  
ATOM   4104  H   SER A 256       2.563  22.439  10.935  1.00 88.35           H  
ATOM   4105  CA  SER A 256       2.062  20.407  11.375  1.00 88.35           C  
ATOM   4106  HA  SER A 256       1.194  20.178  11.994  1.00 88.35           H  
ATOM   4107  C   SER A 256       3.126  19.350  11.692  1.00 88.35           C  
ATOM   4108  CB  SER A 256       1.645  20.325   9.905  1.00 88.35           C  
ATOM   4109  HB2 SER A 256       1.045  21.197   9.642  1.00 88.35           H  
ATOM   4110  HB3 SER A 256       2.526  20.291   9.264  1.00 88.35           H  
ATOM   4111  O   SER A 256       2.843  18.394  12.410  1.00 88.35           O  
ATOM   4112  OG  SER A 256       0.856  19.173   9.714  1.00 88.35           O  
ATOM   4113  HG  SER A 256       0.983  18.842   8.822  1.00 88.35           H  
ATOM   4114  N   ALA A 257       4.367  19.548  11.239  1.00 88.92           N  
ATOM   4115  H   ALA A 257       4.553  20.361  10.668  1.00 88.92           H  
ATOM   4116  CA  ALA A 257       5.478  18.628  11.485  1.00 88.92           C  
ATOM   4117  HA  ALA A 257       5.233  17.643  11.087  1.00 88.92           H  
ATOM   4118  C   ALA A 257       5.747  18.445  12.985  1.00 88.92           C  
ATOM   4119  CB  ALA A 257       6.710  19.160  10.743  1.00 88.92           C  
ATOM   4120  HB1 ALA A 257       6.511  19.199   9.672  1.00 88.92           H  
ATOM   4121  HB2 ALA A 257       7.555  18.493  10.914  1.00 88.92           H  
ATOM   4122  HB3 ALA A 257       6.957  20.160  11.098  1.00 88.92           H  
ATOM   4123  O   ALA A 257       5.852  17.319  13.475  1.00 88.92           O  
ATOM   4124  N   ARG A 258       5.773  19.546  13.747  1.00 91.29           N  
ATOM   4125  H   ARG A 258       5.678  20.441  13.289  1.00 91.29           H  
ATOM   4126  CA  ARG A 258       5.968  19.497  15.202  1.00 91.29           C  
ATOM   4127  HA  ARG A 258       6.844  18.885  15.420  1.00 91.29           H  
ATOM   4128  C   ARG A 258       4.810  18.815  15.933  1.00 91.29           C  
ATOM   4129  CB  ARG A 258       6.207  20.913  15.736  1.00 91.29           C  
ATOM   4130  HB2 ARG A 258       5.453  21.593  15.340  1.00 91.29           H  
ATOM   4131  HB3 ARG A 258       6.116  20.884  16.822  1.00 91.29           H  
ATOM   4132  O   ARG A 258       5.051  18.051  16.863  1.00 91.29           O  
ATOM   4133  CG  ARG A 258       7.612  21.425  15.392  1.00 91.29           C  
ATOM   4134  HG2 ARG A 258       8.346  20.743  15.819  1.00 91.29           H  
ATOM   4135  HG3 ARG A 258       7.752  21.463  14.311  1.00 91.29           H  
ATOM   4136  CD  ARG A 258       7.823  22.823  15.979  1.00 91.29           C  
ATOM   4137  HD2 ARG A 258       7.436  22.833  16.998  1.00 91.29           H  
ATOM   4138  HD3 ARG A 258       7.277  23.551  15.379  1.00 91.29           H  
ATOM   4139  NE  ARG A 258       9.251  23.173  16.013  1.00 91.29           N  
ATOM   4140  HE  ARG A 258       9.899  22.528  15.582  1.00 91.29           H  
ATOM   4141  NH1 ARG A 258       9.115  24.854  17.578  1.00 91.29           N  
ATOM   4142 HH11 ARG A 258       8.116  24.713  17.623  1.00 91.29           H  
ATOM   4143 HH12 ARG A 258       9.590  25.253  18.375  1.00 91.29           H  
ATOM   4144  NH2 ARG A 258      11.105  24.173  16.853  1.00 91.29           N  
ATOM   4145 HH21 ARG A 258      11.674  23.654  16.200  1.00 91.29           H  
ATOM   4146 HH22 ARG A 258      11.529  24.834  17.488  1.00 91.29           H  
ATOM   4147  CZ  ARG A 258       9.810  24.067  16.803  1.00 91.29           C  
ATOM   4148  N   MET A 259       3.566  19.067  15.526  1.00 87.87           N  
ATOM   4149  H   MET A 259       3.433  19.694  14.745  1.00 87.87           H  
ATOM   4150  CA  MET A 259       2.381  18.455  16.142  1.00 87.87           C  
ATOM   4151  HA  MET A 259       2.461  18.546  17.225  1.00 87.87           H  
ATOM   4152  C   MET A 259       2.288  16.956  15.856  1.00 87.87           C  
ATOM   4153  CB  MET A 259       1.113  19.188  15.678  1.00 87.87           C  
ATOM   4154  HB2 MET A 259       1.125  19.300  14.594  1.00 87.87           H  
ATOM   4155  HB3 MET A 259       0.228  18.610  15.944  1.00 87.87           H  
ATOM   4156  O   MET A 259       2.030  16.181  16.775  1.00 87.87           O  
ATOM   4157  CG  MET A 259       1.008  20.564  16.340  1.00 87.87           C  
ATOM   4158  HG2 MET A 259       1.898  21.143  16.095  1.00 87.87           H  
ATOM   4159  HG3 MET A 259       0.148  21.089  15.924  1.00 87.87           H  
ATOM   4160  SD  MET A 259       0.826  20.527  18.141  1.00 87.87           S  
ATOM   4161  CE  MET A 259       2.328  21.402  18.624  1.00 87.87           C  
ATOM   4162  HE1 MET A 259       2.416  21.397  19.711  1.00 87.87           H  
ATOM   4163  HE2 MET A 259       3.199  20.915  18.186  1.00 87.87           H  
ATOM   4164  HE3 MET A 259       2.251  22.433  18.279  1.00 87.87           H  
ATOM   4165  N   ASN A 260       2.579  16.531  14.627  1.00 82.62           N  
ATOM   4166  H   ASN A 260       2.745  17.209  13.897  1.00 82.62           H  
ATOM   4167  CA  ASN A 260       2.624  15.112  14.277  1.00 82.62           C  
ATOM   4168  HA  ASN A 260       1.691  14.639  14.583  1.00 82.62           H  
ATOM   4169  C   ASN A 260       3.743  14.374  15.017  1.00 82.62           C  
ATOM   4170  CB  ASN A 260       2.772  14.980  12.756  1.00 82.62           C  
ATOM   4171  HB2 ASN A 260       3.536  15.669  12.397  1.00 82.62           H  
ATOM   4172  HB3 ASN A 260       3.081  13.964  12.508  1.00 82.62           H  
ATOM   4173  O   ASN A 260       3.520  13.274  15.525  1.00 82.62           O  
ATOM   4174  CG  ASN A 260       1.464  15.232  12.033  1.00 82.62           C  
ATOM   4175  ND2 ASN A 260       1.519  15.691  10.809  1.00 82.62           N  
ATOM   4176 HD21 ASN A 260       2.415  15.772  10.351  1.00 82.62           H  
ATOM   4177 HD22 ASN A 260       0.629  15.813  10.348  1.00 82.62           H  
ATOM   4178  OD1 ASN A 260       0.387  14.992  12.544  1.00 82.62           O  
ATOM   4179  N   GLN A 261       4.921  14.989  15.163  1.00 85.01           N  
ATOM   4180  H   GLN A 261       5.095  15.855  14.674  1.00 85.01           H  
ATOM   4181  CA  GLN A 261       5.987  14.397  15.968  1.00 85.01           C  
ATOM   4182  HA  GLN A 261       6.145  13.383  15.601  1.00 85.01           H  
ATOM   4183  C   GLN A 261       5.591  14.288  17.444  1.00 85.01           C  
ATOM   4184  CB  GLN A 261       7.281  15.205  15.802  1.00 85.01           C  
ATOM   4185  HB2 GLN A 261       7.474  15.380  14.743  1.00 85.01           H  
ATOM   4186  HB3 GLN A 261       7.171  16.171  16.293  1.00 85.01           H  
ATOM   4187  O   GLN A 261       5.846  13.263  18.080  1.00 85.01           O  
ATOM   4188  CG  GLN A 261       8.481  14.461  16.409  1.00 85.01           C  
ATOM   4189  HG2 GLN A 261       8.272  14.194  17.446  1.00 85.01           H  
ATOM   4190  HG3 GLN A 261       9.333  15.140  16.434  1.00 85.01           H  
ATOM   4191  CD  GLN A 261       8.880  13.198  15.643  1.00 85.01           C  
ATOM   4192  NE2 GLN A 261       9.903  12.504  16.085  1.00 85.01           N  
ATOM   4193 HE21 GLN A 261      10.448  12.834  16.868  1.00 85.01           H  
ATOM   4194 HE22 GLN A 261      10.194  11.737  15.496  1.00 85.01           H  
ATOM   4195  OE1 GLN A 261       8.297  12.790  14.652  1.00 85.01           O  
ATOM   4196  N   ALA A 262       4.924  15.309  17.985  1.00 88.58           N  
ATOM   4197  H   ALA A 262       4.792  16.151  17.443  1.00 88.58           H  
ATOM   4198  CA  ALA A 262       4.408  15.273  19.345  1.00 88.58           C  
ATOM   4199  HA  ALA A 262       5.238  15.088  20.026  1.00 88.58           H  
ATOM   4200  C   ALA A 262       3.393  14.140  19.535  1.00 88.58           C  
ATOM   4201  CB  ALA A 262       3.797  16.632  19.685  1.00 88.58           C  
ATOM   4202  HB1 ALA A 262       2.954  16.854  19.032  1.00 88.58           H  
ATOM   4203  HB2 ALA A 262       4.548  17.415  19.580  1.00 88.58           H  
ATOM   4204  HB3 ALA A 262       3.445  16.600  20.716  1.00 88.58           H  
ATOM   4205  O   ALA A 262       3.526  13.358  20.474  1.00 88.58           O  
ATOM   4206  N   ALA A 263       2.425  14.001  18.624  1.00 80.76           N  
ATOM   4207  H   ALA A 263       2.361  14.677  17.877  1.00 80.76           H  
ATOM   4208  CA  ALA A 263       1.446  12.918  18.652  1.00 80.76           C  
ATOM   4209  HA  ALA A 263       0.888  12.969  19.586  1.00 80.76           H  
ATOM   4210  C   ALA A 263       2.122  11.537  18.594  1.00 80.76           C  
ATOM   4211  CB  ALA A 263       0.463  13.124  17.496  1.00 80.76           C  
ATOM   4212  HB1 ALA A 263      -0.047  14.080  17.616  1.00 80.76           H  
ATOM   4213  HB2 ALA A 263      -0.284  12.330  17.500  1.00 80.76           H  
ATOM   4214  HB3 ALA A 263       0.986  13.114  16.540  1.00 80.76           H  
ATOM   4215  O   ALA A 263       1.782  10.655  19.386  1.00 80.76           O  
ATOM   4216  N   LYS A 264       3.141  11.367  17.736  1.00 73.73           N  
ATOM   4217  H   LYS A 264       3.343  12.117  17.090  1.00 73.73           H  
ATOM   4218  CA  LYS A 264       3.944  10.135  17.662  1.00 73.73           C  
ATOM   4219  HA  LYS A 264       3.268   9.304  17.461  1.00 73.73           H  
ATOM   4220  C   LYS A 264       4.623   9.830  19.001  1.00 73.73           C  
ATOM   4221  CB  LYS A 264       4.958  10.237  16.500  1.00 73.73           C  
ATOM   4222  HB2 LYS A 264       4.437  10.563  15.600  1.00 73.73           H  
ATOM   4223  HB3 LYS A 264       5.717  10.981  16.742  1.00 73.73           H  
ATOM   4224  O   LYS A 264       4.508   8.717  19.507  1.00 73.73           O  
ATOM   4225  CG  LYS A 264       5.642   8.888  16.202  1.00 73.73           C  
ATOM   4226  HG2 LYS A 264       4.887   8.176  15.869  1.00 73.73           H  
ATOM   4227  HG3 LYS A 264       6.091   8.507  17.119  1.00 73.73           H  
ATOM   4228  CD  LYS A 264       6.752   8.984  15.135  1.00 73.73           C  
ATOM   4229  HD2 LYS A 264       6.334   9.359  14.201  1.00 73.73           H  
ATOM   4230  HD3 LYS A 264       7.514   9.681  15.485  1.00 73.73           H  
ATOM   4231  CE  LYS A 264       7.382   7.594  14.905  1.00 73.73           C  
ATOM   4232  HE2 LYS A 264       6.675   6.972  14.357  1.00 73.73           H  
ATOM   4233  HE3 LYS A 264       7.542   7.125  15.876  1.00 73.73           H  
ATOM   4234  NZ  LYS A 264       8.688   7.628  14.188  1.00 73.73           N  
ATOM   4235  HZ1 LYS A 264       9.037   6.695  14.022  1.00 73.73           H  
ATOM   4236  HZ2 LYS A 264       8.647   8.123  13.308  1.00 73.73           H  
ATOM   4237  HZ3 LYS A 264       9.429   8.008  14.760  1.00 73.73           H  
ATOM   4238  N   LEU A 265       5.296  10.811  19.605  1.00 81.07           N  
ATOM   4239  H   LEU A 265       5.337  11.708  19.142  1.00 81.07           H  
ATOM   4240  CA  LEU A 265       6.005  10.633  20.877  1.00 81.07           C  
ATOM   4241  HA  LEU A 265       6.656   9.763  20.795  1.00 81.07           H  
ATOM   4242  C   LEU A 265       5.063  10.347  22.053  1.00 81.07           C  
ATOM   4243  CB  LEU A 265       6.854  11.880  21.174  1.00 81.07           C  
ATOM   4244  HB2 LEU A 265       7.198  11.818  22.207  1.00 81.07           H  
ATOM   4245  HB3 LEU A 265       6.215  12.759  21.088  1.00 81.07           H  
ATOM   4246  O   LEU A 265       5.387   9.500  22.886  1.00 81.07           O  
ATOM   4247  CG  LEU A 265       8.087  12.063  20.275  1.00 81.07           C  
ATOM   4248  HG  LEU A 265       7.798  12.047  19.224  1.00 81.07           H  
ATOM   4249  CD1 LEU A 265       8.736  13.413  20.588  1.00 81.07           C  
ATOM   4250 HD11 LEU A 265       8.024  14.210  20.371  1.00 81.07           H  
ATOM   4251 HD12 LEU A 265       9.611  13.561  19.955  1.00 81.07           H  
ATOM   4252 HD13 LEU A 265       9.024  13.464  21.637  1.00 81.07           H  
ATOM   4253  CD2 LEU A 265       9.136  10.971  20.507  1.00 81.07           C  
ATOM   4254 HD21 LEU A 265       8.741  10.004  20.195  1.00 81.07           H  
ATOM   4255 HD22 LEU A 265       9.411  10.933  21.561  1.00 81.07           H  
ATOM   4256 HD23 LEU A 265      10.018  11.180  19.902  1.00 81.07           H  
ATOM   4257  N   LEU A 266       3.909  11.019  22.110  1.00 82.33           N  
ATOM   4258  H   LEU A 266       3.728  11.720  21.406  1.00 82.33           H  
ATOM   4259  CA  LEU A 266       2.888  10.789  23.138  1.00 82.33           C  
ATOM   4260  HA  LEU A 266       3.345  10.868  24.124  1.00 82.33           H  
ATOM   4261  C   LEU A 266       2.309   9.380  23.034  1.00 82.33           C  
ATOM   4262  CB  LEU A 266       1.759  11.828  23.006  1.00 82.33           C  
ATOM   4263  HB2 LEU A 266       1.419  11.835  21.970  1.00 82.33           H  
ATOM   4264  HB3 LEU A 266       0.917  11.520  23.626  1.00 82.33           H  
ATOM   4265  O   LEU A 266       2.167   8.707  24.049  1.00 82.33           O  
ATOM   4266  CG  LEU A 266       2.165  13.251  23.415  1.00 82.33           C  
ATOM   4267  HG  LEU A 266       3.116  13.499  22.942  1.00 82.33           H  
ATOM   4268  CD1 LEU A 266       1.108  14.247  22.942  1.00 82.33           C  
ATOM   4269 HD11 LEU A 266       0.147  14.031  23.407  1.00 82.33           H  
ATOM   4270 HD12 LEU A 266       1.419  15.264  23.183  1.00 82.33           H  
ATOM   4271 HD13 LEU A 266       1.003  14.169  21.860  1.00 82.33           H  
ATOM   4272  CD2 LEU A 266       2.324  13.429  24.923  1.00 82.33           C  
ATOM   4273 HD21 LEU A 266       2.738  14.416  25.130  1.00 82.33           H  
ATOM   4274 HD22 LEU A 266       1.346  13.345  25.397  1.00 82.33           H  
ATOM   4275 HD23 LEU A 266       2.997  12.675  25.332  1.00 82.33           H  
ATOM   4276  N   ARG A 267       2.042   8.910  21.810  1.00 70.70           N  
ATOM   4277  H   ARG A 267       2.156   9.533  21.023  1.00 70.70           H  
ATOM   4278  CA  ARG A 267       1.533   7.558  21.561  1.00 70.70           C  
ATOM   4279  HA  ARG A 267       0.671   7.383  22.205  1.00 70.70           H  
ATOM   4280  C   ARG A 267       2.542   6.465  21.929  1.00 70.70           C  
ATOM   4281  CB  ARG A 267       1.077   7.484  20.100  1.00 70.70           C  
ATOM   4282  HB2 ARG A 267       1.929   7.651  19.442  1.00 70.70           H  
ATOM   4283  HB3 ARG A 267       0.342   8.270  19.925  1.00 70.70           H  
ATOM   4284  O   ARG A 267       2.140   5.393  22.353  1.00 70.70           O  
ATOM   4285  CG  ARG A 267       0.436   6.134  19.768  1.00 70.70           C  
ATOM   4286  HG2 ARG A 267      -0.357   5.905  20.480  1.00 70.70           H  
ATOM   4287  HG3 ARG A 267       1.198   5.357  19.829  1.00 70.70           H  
ATOM   4288  CD  ARG A 267      -0.136   6.152  18.351  1.00 70.70           C  
ATOM   4289  HD2 ARG A 267       0.588   6.627  17.688  1.00 70.70           H  
ATOM   4290  HD3 ARG A 267      -1.061   6.729  18.345  1.00 70.70           H  
ATOM   4291  NE  ARG A 267      -0.390   4.779  17.891  1.00 70.70           N  
ATOM   4292  HE  ARG A 267      -0.429   4.068  18.608  1.00 70.70           H  
ATOM   4293  NH1 ARG A 267      -0.639   5.234  15.655  1.00 70.70           N  
ATOM   4294 HH11 ARG A 267      -0.830   4.915  14.716  1.00 70.70           H  
ATOM   4295 HH12 ARG A 267      -0.665   6.220  15.869  1.00 70.70           H  
ATOM   4296  NH2 ARG A 267      -0.654   3.116  16.371  1.00 70.70           N  
ATOM   4297 HH21 ARG A 267      -0.630   2.446  17.127  1.00 70.70           H  
ATOM   4298 HH22 ARG A 267      -0.805   2.806  15.422  1.00 70.70           H  
ATOM   4299  CZ  ARG A 267      -0.559   4.386  16.644  1.00 70.70           C  
ATOM   4300  N   ILE A 268       3.846   6.727  21.810  1.00 66.83           N  
ATOM   4301  H   ILE A 268       4.115   7.609  21.396  1.00 66.83           H  
ATOM   4302  CA  ILE A 268       4.891   5.792  22.270  1.00 66.83           C  
ATOM   4303  HA  ILE A 268       4.629   4.792  21.925  1.00 66.83           H  
ATOM   4304  C   ILE A 268       4.937   5.706  23.812  1.00 66.83           C  
ATOM   4305  CB  ILE A 268       6.257   6.170  21.637  1.00 66.83           C  
ATOM   4306  HB  ILE A 268       6.447   7.224  21.842  1.00 66.83           H  
ATOM   4307  O   ILE A 268       5.452   4.732  24.350  1.00 66.83           O  
ATOM   4308  CG1 ILE A 268       6.229   5.960  20.103  1.00 66.83           C  
ATOM   4309 HG12 ILE A 268       6.278   4.894  19.883  1.00 66.83           H  
ATOM   4310 HG13 ILE A 268       5.287   6.324  19.693  1.00 66.83           H  
ATOM   4311  CG2 ILE A 268       7.428   5.350  22.219  1.00 66.83           C  
ATOM   4312 HG21 ILE A 268       8.359   5.572  21.698  1.00 66.83           H  
ATOM   4313 HG22 ILE A 268       7.568   5.597  23.271  1.00 66.83           H  
ATOM   4314 HG23 ILE A 268       7.211   4.285  22.132  1.00 66.83           H  
ATOM   4315  CD1 ILE A 268       7.362   6.678  19.355  1.00 66.83           C  
ATOM   4316 HD11 ILE A 268       7.350   7.742  19.592  1.00 66.83           H  
ATOM   4317 HD12 ILE A 268       7.214   6.555  18.282  1.00 66.83           H  
ATOM   4318 HD13 ILE A 268       8.334   6.255  19.613  1.00 66.83           H  
ATOM   4319  N   GLY A 269       4.440   6.711  24.543  1.00 71.19           N  
ATOM   4320  H   GLY A 269       3.975   7.465  24.059  1.00 71.19           H  
ATOM   4321  CA  GLY A 269       4.277   6.667  26.006  1.00 71.19           C  
ATOM   4322  HA2 GLY A 269       3.792   5.728  26.270  1.00 71.19           H  
ATOM   4323  HA3 GLY A 269       3.614   7.479  26.305  1.00 71.19           H  
ATOM   4324  C   GLY A 269       5.561   6.773  26.846  1.00 71.19           C  
ATOM   4325  O   GLY A 269       5.487   6.945  28.056  1.00 71.19           O  
ATOM   4326  N   ASN A 270       6.747   6.746  26.230  1.00 73.71           N  
ATOM   4327  H   ASN A 270       6.724   6.473  25.258  1.00 73.71           H  
ATOM   4328  CA  ASN A 270       8.041   6.769  26.937  1.00 73.71           C  
ATOM   4329  HA  ASN A 270       7.957   6.134  27.820  1.00 73.71           H  
ATOM   4330  C   ASN A 270       8.475   8.148  27.473  1.00 73.71           C  
ATOM   4331  CB  ASN A 270       9.117   6.180  26.002  1.00 73.71           C  
ATOM   4332  HB2 ASN A 270       9.012   6.604  25.004  1.00 73.71           H  
ATOM   4333  HB3 ASN A 270      10.107   6.436  26.379  1.00 73.71           H  
ATOM   4334  O   ASN A 270       9.578   8.279  28.002  1.00 73.71           O  
ATOM   4335  CG  ASN A 270       9.075   4.666  25.933  1.00 73.71           C  
ATOM   4336  ND2 ASN A 270       9.547   4.077  24.860  1.00 73.71           N  
ATOM   4337 HD21 ASN A 270       9.701   4.603  24.012  1.00 73.71           H  
ATOM   4338 HD22 ASN A 270       9.374   3.082  24.856  1.00 73.71           H  
ATOM   4339  OD1 ASN A 270       8.673   3.979  26.846  1.00 73.71           O  
ATOM   4340  N   HIS A 271       7.676   9.198  27.280  1.00 79.62           N  
ATOM   4341  H   HIS A 271       6.733   9.031  26.958  1.00 79.62           H  
ATOM   4342  CA  HIS A 271       8.037  10.565  27.655  1.00 79.62           C  
ATOM   4343  HA  HIS A 271       8.846  10.541  28.384  1.00 79.62           H  
ATOM   4344  C   HIS A 271       6.849  11.269  28.301  1.00 79.62           C  
ATOM   4345  CB  HIS A 271       8.518  11.353  26.426  1.00 79.62           C  
ATOM   4346  HB2 HIS A 271       8.766  12.371  26.725  1.00 79.62           H  
ATOM   4347  HB3 HIS A 271       7.698  11.409  25.710  1.00 79.62           H  
ATOM   4348  O   HIS A 271       5.718  11.152  27.832  1.00 79.62           O  
ATOM   4349  CG  HIS A 271       9.708  10.746  25.730  1.00 79.62           C  
ATOM   4350  CD2 HIS A 271      11.033  11.010  25.952  1.00 79.62           C  
ATOM   4351  HD2 HIS A 271      11.424  11.708  26.677  1.00 79.62           H  
ATOM   4352  ND1 HIS A 271       9.641   9.774  24.764  1.00 79.62           N  
ATOM   4353  HD1 HIS A 271       8.787   9.352  24.427  1.00 79.62           H  
ATOM   4354  CE1 HIS A 271      10.891   9.440  24.418  1.00 79.62           C  
ATOM   4355  HE1 HIS A 271      11.142   8.680  23.694  1.00 79.62           H  
ATOM   4356  NE2 HIS A 271      11.782  10.194  25.086  1.00 79.62           N  
ATOM   4357  N   ASN A 272       7.119  12.056  29.343  1.00 88.08           N  
ATOM   4358  H   ASN A 272       8.072  12.127  29.670  1.00 88.08           H  
ATOM   4359  CA  ASN A 272       6.121  12.966  29.888  1.00 88.08           C  
ATOM   4360  HA  ASN A 272       5.181  12.418  29.955  1.00 88.08           H  
ATOM   4361  C   ASN A 272       5.873  14.149  28.930  1.00 88.08           C  
ATOM   4362  CB  ASN A 272       6.513  13.370  31.325  1.00 88.08           C  
ATOM   4363  HB2 ASN A 272       6.717  12.465  31.898  1.00 88.08           H  
ATOM   4364  HB3 ASN A 272       5.671  13.870  31.802  1.00 88.08           H  
ATOM   4365  O   ASN A 272       6.644  14.406  28.002  1.00 88.08           O  
ATOM   4366  CG  ASN A 272       7.712  14.300  31.428  1.00 88.08           C  
ATOM   4367  ND2 ASN A 272       8.458  14.240  32.502  1.00 88.08           N  
ATOM   4368 HD21 ASN A 272       9.243  14.872  32.559  1.00 88.08           H  
ATOM   4369 HD22 ASN A 272       8.247  13.593  33.249  1.00 88.08           H  
ATOM   4370  OD1 ASN A 272       7.982  15.113  30.566  1.00 88.08           O  
ATOM   4371  N   VAL A 273       4.799  14.898  29.181  1.00 92.01           N  
ATOM   4372  H   VAL A 273       4.198  14.629  29.947  1.00 92.01           H  
ATOM   4373  CA  VAL A 273       4.370  16.017  28.326  1.00 92.01           C  
ATOM   4374  HA  VAL A 273       4.197  15.631  27.322  1.00 92.01           H  
ATOM   4375  C   VAL A 273       5.455  17.102  28.197  1.00 92.01           C  
ATOM   4376  CB  VAL A 273       3.039  16.596  28.850  1.00 92.01           C  
ATOM   4377  HB  VAL A 273       3.189  16.970  29.863  1.00 92.01           H  
ATOM   4378  O   VAL A 273       5.657  17.611  27.096  1.00 92.01           O  
ATOM   4379  CG1 VAL A 273       2.508  17.741  27.983  1.00 92.01           C  
ATOM   4380 HG11 VAL A 273       3.229  18.557  27.937  1.00 92.01           H  
ATOM   4381 HG12 VAL A 273       2.309  17.371  26.977  1.00 92.01           H  
ATOM   4382 HG13 VAL A 273       1.585  18.131  28.412  1.00 92.01           H  
ATOM   4383  CG2 VAL A 273       1.940  15.518  28.880  1.00 92.01           C  
ATOM   4384 HG21 VAL A 273       1.808  15.086  27.888  1.00 92.01           H  
ATOM   4385 HG22 VAL A 273       0.997  15.956  29.207  1.00 92.01           H  
ATOM   4386 HG23 VAL A 273       2.196  14.724  29.581  1.00 92.01           H  
ATOM   4387  N   ASN A 274       6.205  17.403  29.268  1.00 92.95           N  
ATOM   4388  H   ASN A 274       6.029  16.915  30.135  1.00 92.95           H  
ATOM   4389  CA  ASN A 274       7.323  18.362  29.233  1.00 92.95           C  
ATOM   4390  HA  ASN A 274       6.970  19.318  28.847  1.00 92.95           H  
ATOM   4391  C   ASN A 274       8.443  17.902  28.288  1.00 92.95           C  
ATOM   4392  CB  ASN A 274       7.907  18.575  30.650  1.00 92.95           C  
ATOM   4393  HB2 ASN A 274       7.996  17.625  31.177  1.00 92.95           H  
ATOM   4394  HB3 ASN A 274       8.910  18.989  30.546  1.00 92.95           H  
ATOM   4395  O   ASN A 274       8.913  18.671  27.453  1.00 92.95           O  
ATOM   4396  CG  ASN A 274       7.133  19.546  31.517  1.00 92.95           C  
ATOM   4397  ND2 ASN A 274       7.659  19.934  32.652  1.00 92.95           N  
ATOM   4398 HD21 ASN A 274       7.132  20.602  33.195  1.00 92.95           H  
ATOM   4399 HD22 ASN A 274       8.580  19.631  32.935  1.00 92.95           H  
ATOM   4400  OD1 ASN A 274       6.054  19.990  31.188  1.00 92.95           O  
ATOM   4401  N   ALA A 275       8.858  16.640  28.389  1.00 92.42           N  
ATOM   4402  H   ALA A 275       8.429  16.047  29.085  1.00 92.42           H  
ATOM   4403  CA  ALA A 275       9.914  16.075  27.559  1.00 92.42           C  
ATOM   4404  HA  ALA A 275      10.792  16.718  27.622  1.00 92.42           H  
ATOM   4405  C   ALA A 275       9.498  16.009  26.083  1.00 92.42           C  
ATOM   4406  CB  ALA A 275      10.278  14.695  28.116  1.00 92.42           C  
ATOM   4407  HB1 ALA A 275       9.394  14.057  28.139  1.00 92.42           H  
ATOM   4408  HB2 ALA A 275      11.046  14.237  27.492  1.00 92.42           H  
ATOM   4409  HB3 ALA A 275      10.662  14.801  29.131  1.00 92.42           H  
ATOM   4410  O   ALA A 275      10.327  16.243  25.203  1.00 92.42           O  
ATOM   4411  N   VAL A 276       8.219  15.734  25.795  1.00 93.35           N  
ATOM   4412  H   VAL A 276       7.590  15.519  26.556  1.00 93.35           H  
ATOM   4413  CA  VAL A 276       7.688  15.798  24.424  1.00 93.35           C  
ATOM   4414  HA  VAL A 276       8.335  15.207  23.777  1.00 93.35           H  
ATOM   4415  C   VAL A 276       7.722  17.228  23.885  1.00 93.35           C  
ATOM   4416  CB  VAL A 276       6.266  15.215  24.321  1.00 93.35           C  
ATOM   4417  HB  VAL A 276       5.603  15.724  25.021  1.00 93.35           H  
ATOM   4418  O   VAL A 276       8.169  17.420  22.754  1.00 93.35           O  
ATOM   4419  CG1 VAL A 276       5.706  15.380  22.902  1.00 93.35           C  
ATOM   4420 HG11 VAL A 276       5.546  16.433  22.671  1.00 93.35           H  
ATOM   4421 HG12 VAL A 276       6.395  14.952  22.173  1.00 93.35           H  
ATOM   4422 HG13 VAL A 276       4.742  14.879  22.816  1.00 93.35           H  
ATOM   4423  CG2 VAL A 276       6.278  13.716  24.643  1.00 93.35           C  
ATOM   4424 HG21 VAL A 276       5.286  13.291  24.492  1.00 93.35           H  
ATOM   4425 HG22 VAL A 276       6.992  13.202  23.999  1.00 93.35           H  
ATOM   4426 HG23 VAL A 276       6.558  13.556  25.683  1.00 93.35           H  
ATOM   4427  N   ALA A 277       7.308  18.220  24.681  1.00 94.27           N  
ATOM   4428  H   ALA A 277       6.941  17.998  25.595  1.00 94.27           H  
ATOM   4429  CA  ALA A 277       7.351  19.630  24.290  1.00 94.27           C  
ATOM   4430  HA  ALA A 277       6.699  19.774  23.429  1.00 94.27           H  
ATOM   4431  C   ALA A 277       8.773  20.046  23.880  1.00 94.27           C  
ATOM   4432  CB  ALA A 277       6.818  20.486  25.449  1.00 94.27           C  
ATOM   4433  HB1 ALA A 277       5.838  20.126  25.762  1.00 94.27           H  
ATOM   4434  HB2 ALA A 277       7.494  20.446  26.303  1.00 94.27           H  
ATOM   4435  HB3 ALA A 277       6.735  21.525  25.130  1.00 94.27           H  
ATOM   4436  O   ALA A 277       8.981  20.511  22.755  1.00 94.27           O  
ATOM   4437  N   LEU A 278       9.758  19.755  24.737  1.00 91.47           N  
ATOM   4438  H   LEU A 278       9.498  19.400  25.647  1.00 91.47           H  
ATOM   4439  CA  LEU A 278      11.173  20.040  24.487  1.00 91.47           C  
ATOM   4440  HA  LEU A 278      11.270  21.111  24.304  1.00 91.47           H  
ATOM   4441  C   LEU A 278      11.692  19.335  23.227  1.00 91.47           C  
ATOM   4442  CB  LEU A 278      11.994  19.641  25.734  1.00 91.47           C  
ATOM   4443  HB2 LEU A 278      12.733  18.891  25.452  1.00 91.47           H  
ATOM   4444  HB3 LEU A 278      11.346  19.153  26.462  1.00 91.47           H  
ATOM   4445  O   LEU A 278      12.322  19.958  22.373  1.00 91.47           O  
ATOM   4446  CG  LEU A 278      12.711  20.834  26.405  1.00 91.47           C  
ATOM   4447  HG  LEU A 278      12.459  21.769  25.904  1.00 91.47           H  
ATOM   4448  CD1 LEU A 278      12.295  20.958  27.870  1.00 91.47           C  
ATOM   4449 HD11 LEU A 278      11.218  21.119  27.929  1.00 91.47           H  
ATOM   4450 HD12 LEU A 278      12.793  21.819  28.318  1.00 91.47           H  
ATOM   4451 HD13 LEU A 278      12.564  20.058  28.422  1.00 91.47           H  
ATOM   4452  CD2 LEU A 278      14.228  20.652  26.342  1.00 91.47           C  
ATOM   4453 HD21 LEU A 278      14.546  20.590  25.302  1.00 91.47           H  
ATOM   4454 HD22 LEU A 278      14.527  19.750  26.876  1.00 91.47           H  
ATOM   4455 HD23 LEU A 278      14.714  21.514  26.800  1.00 91.47           H  
ATOM   4456  N   LYS A 279      11.374  18.045  23.052  1.00 90.94           N  
ATOM   4457  H   LYS A 279      10.852  17.583  23.783  1.00 90.94           H  
ATOM   4458  CA  LYS A 279      11.768  17.278  21.855  1.00 90.94           C  
ATOM   4459  HA  LYS A 279      12.841  17.396  21.707  1.00 90.94           H  
ATOM   4460  C   LYS A 279      11.136  17.790  20.562  1.00 90.94           C  
ATOM   4461  CB  LYS A 279      11.444  15.791  22.047  1.00 90.94           C  
ATOM   4462  HB2 LYS A 279      10.450  15.672  22.479  1.00 90.94           H  
ATOM   4463  HB3 LYS A 279      11.456  15.303  21.073  1.00 90.94           H  
ATOM   4464  O   LYS A 279      11.709  17.593  19.494  1.00 90.94           O  
ATOM   4465  CG  LYS A 279      12.499  15.121  22.932  1.00 90.94           C  
ATOM   4466  HG2 LYS A 279      12.458  15.526  23.943  1.00 90.94           H  
ATOM   4467  HG3 LYS A 279      13.483  15.336  22.516  1.00 90.94           H  
ATOM   4468  CD  LYS A 279      12.307  13.603  22.972  1.00 90.94           C  
ATOM   4469  HD2 LYS A 279      11.376  13.354  23.480  1.00 90.94           H  
ATOM   4470  HD3 LYS A 279      12.282  13.223  21.951  1.00 90.94           H  
ATOM   4471  CE  LYS A 279      13.503  13.012  23.722  1.00 90.94           C  
ATOM   4472  HE2 LYS A 279      13.380  13.200  24.788  1.00 90.94           H  
ATOM   4473  HE3 LYS A 279      14.402  13.536  23.397  1.00 90.94           H  
ATOM   4474  NZ  LYS A 279      13.661  11.566  23.460  1.00 90.94           N  
ATOM   4475  HZ1 LYS A 279      13.710  11.377  22.469  1.00 90.94           H  
ATOM   4476  HZ2 LYS A 279      14.496  11.222  23.913  1.00 90.94           H  
ATOM   4477  HZ3 LYS A 279      12.883  11.066  23.866  1.00 90.94           H  
ATOM   4478  N   CYS A 280       9.987  18.454  20.647  1.00 92.70           N  
ATOM   4479  H   CYS A 280       9.557  18.547  21.556  1.00 92.70           H  
ATOM   4480  CA  CYS A 280       9.326  19.090  19.507  1.00 92.70           C  
ATOM   4481  HA  CYS A 280       9.639  18.584  18.593  1.00 92.70           H  
ATOM   4482  C   CYS A 280       9.735  20.562  19.324  1.00 92.70           C  
ATOM   4483  CB  CYS A 280       7.810  18.902  19.632  1.00 92.70           C  
ATOM   4484  HB2 CYS A 280       7.450  19.374  20.546  1.00 92.70           H  
ATOM   4485  HB3 CYS A 280       7.317  19.355  18.771  1.00 92.70           H  
ATOM   4486  O   CYS A 280       9.144  21.253  18.496  1.00 92.70           O  
ATOM   4487  SG  CYS A 280       7.423  17.130  19.672  1.00 92.70           S  
ATOM   4488  HG  CYS A 280       7.854  16.947  20.923  1.00 92.70           H  
ATOM   4489  N   GLY A 281      10.726  21.046  20.083  1.00 91.98           N  
ATOM   4490  H   GLY A 281      11.134  20.449  20.789  1.00 91.98           H  
ATOM   4491  CA  GLY A 281      11.282  22.392  19.952  1.00 91.98           C  
ATOM   4492  HA2 GLY A 281      12.252  22.412  20.449  1.00 91.98           H  
ATOM   4493  HA3 GLY A 281      11.436  22.618  18.897  1.00 91.98           H  
ATOM   4494  C   GLY A 281      10.424  23.493  20.573  1.00 91.98           C  
ATOM   4495  O   GLY A 281      10.466  24.630  20.096  1.00 91.98           O  
ATOM   4496  N   TYR A 282       9.626  23.154  21.588  1.00 93.46           N  
ATOM   4497  H   TYR A 282       9.648  22.200  21.919  1.00 93.46           H  
ATOM   4498  CA  TYR A 282       8.931  24.117  22.438  1.00 93.46           C  
ATOM   4499  HA  TYR A 282       8.875  25.079  21.929  1.00 93.46           H  
ATOM   4500  C   TYR A 282       9.718  24.316  23.733  1.00 93.46           C  
ATOM   4501  CB  TYR A 282       7.495  23.665  22.727  1.00 93.46           C  
ATOM   4502  HB2 TYR A 282       7.515  22.681  23.196  1.00 93.46           H  
ATOM   4503  HB3 TYR A 282       7.054  24.355  23.447  1.00 93.46           H  
ATOM   4504  O   TYR A 282      10.059  23.359  24.423  1.00 93.46           O  
ATOM   4505  CG  TYR A 282       6.608  23.612  21.499  1.00 93.46           C  
ATOM   4506  CD1 TYR A 282       5.799  24.713  21.166  1.00 93.46           C  
ATOM   4507  HD1 TYR A 282       5.797  25.583  21.806  1.00 93.46           H  
ATOM   4508  CD2 TYR A 282       6.615  22.472  20.678  1.00 93.46           C  
ATOM   4509  HD2 TYR A 282       7.242  21.634  20.942  1.00 93.46           H  
ATOM   4510  CE1 TYR A 282       5.024  24.694  19.992  1.00 93.46           C  
ATOM   4511  HE1 TYR A 282       4.418  25.546  19.721  1.00 93.46           H  
ATOM   4512  CE2 TYR A 282       5.843  22.443  19.503  1.00 93.46           C  
ATOM   4513  HE2 TYR A 282       5.875  21.567  18.872  1.00 93.46           H  
ATOM   4514  OH  TYR A 282       4.393  23.584  17.967  1.00 93.46           O  
ATOM   4515  HH  TYR A 282       4.533  22.778  17.465  1.00 93.46           H  
ATOM   4516  CZ  TYR A 282       5.067  23.568  19.146  1.00 93.46           C  
ATOM   4517  N   ASP A 283       9.977  25.574  24.052  1.00 90.60           N  
ATOM   4518  H   ASP A 283       9.610  26.308  23.464  1.00 90.60           H  
ATOM   4519  CA  ASP A 283      10.589  26.063  25.287  1.00 90.60           C  
ATOM   4520  HA  ASP A 283      11.397  25.396  25.585  1.00 90.60           H  
ATOM   4521  C   ASP A 283       9.588  26.126  26.452  1.00 90.60           C  
ATOM   4522  CB  ASP A 283      11.184  27.453  24.992  1.00 90.60           C  
ATOM   4523  HB2 ASP A 283      11.596  27.857  25.917  1.00 90.60           H  
ATOM   4524  HB3 ASP A 283      12.011  27.327  24.293  1.00 90.60           H  
ATOM   4525  O   ASP A 283       9.949  25.894  27.603  1.00 90.60           O  
ATOM   4526  CG  ASP A 283      10.201  28.480  24.389  1.00 90.60           C  
ATOM   4527  OD1 ASP A 283       9.094  28.082  23.936  1.00 90.60           O  
ATOM   4528  OD2 ASP A 283      10.584  29.662  24.335  1.00 90.60           O  
ATOM   4529  N   SER A 284       8.313  26.381  26.154  1.00 93.74           N  
ATOM   4530  H   SER A 284       8.140  26.705  25.213  1.00 93.74           H  
ATOM   4531  CA  SER A 284       7.225  26.418  27.132  1.00 93.74           C  
ATOM   4532  HA  SER A 284       7.642  26.359  28.137  1.00 93.74           H  
ATOM   4533  C   SER A 284       6.257  25.250  26.952  1.00 93.74           C  
ATOM   4534  CB  SER A 284       6.511  27.766  27.030  1.00 93.74           C  
ATOM   4535  HB2 SER A 284       6.241  27.958  25.991  1.00 93.74           H  
ATOM   4536  HB3 SER A 284       7.195  28.549  27.355  1.00 93.74           H  
ATOM   4537  O   SER A 284       5.545  25.158  25.946  1.00 93.74           O  
ATOM   4538  OG  SER A 284       5.340  27.794  27.834  1.00 93.74           O  
ATOM   4539  HG  SER A 284       5.247  28.701  28.135  1.00 93.74           H  
ATOM   4540  N   THR A 285       6.148  24.384  27.967  1.00 93.55           N  
ATOM   4541  H   THR A 285       6.823  24.420  28.718  1.00 93.55           H  
ATOM   4542  CA  THR A 285       5.130  23.320  27.986  1.00 93.55           C  
ATOM   4543  HA  THR A 285       5.284  22.677  27.119  1.00 93.55           H  
ATOM   4544  C   THR A 285       3.719  23.897  27.924  1.00 93.55           C  
ATOM   4545  CB  THR A 285       5.204  22.450  29.245  1.00 93.55           C  
ATOM   4546  HB  THR A 285       4.870  23.029  30.106  1.00 93.55           H  
ATOM   4547  O   THR A 285       2.868  23.357  27.221  1.00 93.55           O  
ATOM   4548  CG2 THR A 285       4.338  21.191  29.106  1.00 93.55           C  
ATOM   4549 HG21 THR A 285       4.081  20.809  30.094  1.00 93.55           H  
ATOM   4550 HG22 THR A 285       4.868  20.429  28.534  1.00 93.55           H  
ATOM   4551 HG23 THR A 285       3.392  21.400  28.605  1.00 93.55           H  
ATOM   4552  OG1 THR A 285       6.519  22.019  29.464  1.00 93.55           O  
ATOM   4553  HG1 THR A 285       6.451  21.374  30.173  1.00 93.55           H  
ATOM   4554  N   SER A 286       3.454  25.007  28.618  1.00 94.97           N  
ATOM   4555  H   SER A 286       4.177  25.420  29.189  1.00 94.97           H  
ATOM   4556  CA  SER A 286       2.134  25.648  28.609  1.00 94.97           C  
ATOM   4557  HA  SER A 286       1.391  24.938  28.970  1.00 94.97           H  
ATOM   4558  C   SER A 286       1.738  26.066  27.193  1.00 94.97           C  
ATOM   4559  CB  SER A 286       2.127  26.862  29.542  1.00 94.97           C  
ATOM   4560  HB2 SER A 286       1.134  27.311  29.546  1.00 94.97           H  
ATOM   4561  HB3 SER A 286       2.852  27.600  29.198  1.00 94.97           H  
ATOM   4562  O   SER A 286       0.627  25.773  26.746  1.00 94.97           O  
ATOM   4563  OG  SER A 286       2.462  26.442  30.850  1.00 94.97           O  
ATOM   4564  HG  SER A 286       2.454  27.199  31.440  1.00 94.97           H  
ATOM   4565  N   TYR A 287       2.674  26.659  26.447  1.00 94.94           N  
ATOM   4566  H   TYR A 287       3.586  26.831  26.847  1.00 94.94           H  
ATOM   4567  CA  TYR A 287       2.450  27.025  25.051  1.00 94.94           C  
ATOM   4568  HA  TYR A 287       1.517  27.587  24.992  1.00 94.94           H  
ATOM   4569  C   TYR A 287       2.302  25.796  24.142  1.00 94.94           C  
ATOM   4570  CB  TYR A 287       3.588  27.933  24.581  1.00 94.94           C  
ATOM   4571  HB2 TYR A 287       4.528  27.384  24.646  1.00 94.94           H  
ATOM   4572  HB3 TYR A 287       3.655  28.798  25.242  1.00 94.94           H  
ATOM   4573  O   TYR A 287       1.409  25.762  23.292  1.00 94.94           O  
ATOM   4574  CG  TYR A 287       3.399  28.431  23.164  1.00 94.94           C  
ATOM   4575  CD1 TYR A 287       4.360  28.137  22.180  1.00 94.94           C  
ATOM   4576  HD1 TYR A 287       5.267  27.618  22.454  1.00 94.94           H  
ATOM   4577  CD2 TYR A 287       2.256  29.184  22.832  1.00 94.94           C  
ATOM   4578  HD2 TYR A 287       1.527  29.435  23.589  1.00 94.94           H  
ATOM   4579  CE1 TYR A 287       4.173  28.575  20.855  1.00 94.94           C  
ATOM   4580  HE1 TYR A 287       4.926  28.368  20.109  1.00 94.94           H  
ATOM   4581  CE2 TYR A 287       2.068  29.629  21.511  1.00 94.94           C  
ATOM   4582  HE2 TYR A 287       1.203  30.221  21.250  1.00 94.94           H  
ATOM   4583  OH  TYR A 287       2.840  29.763  19.249  1.00 94.94           O  
ATOM   4584  HH  TYR A 287       3.611  29.582  18.706  1.00 94.94           H  
ATOM   4585  CZ  TYR A 287       3.024  29.325  20.521  1.00 94.94           C  
ATOM   4586  N   PHE A 288       3.103  24.746  24.360  1.00 95.83           N  
ATOM   4587  H   PHE A 288       3.846  24.840  25.039  1.00 95.83           H  
ATOM   4588  CA  PHE A 288       2.955  23.467  23.660  1.00 95.83           C  
ATOM   4589  HA  PHE A 288       3.081  23.638  22.591  1.00 95.83           H  
ATOM   4590  C   PHE A 288       1.558  22.861  23.862  1.00 95.83           C  
ATOM   4591  CB  PHE A 288       4.041  22.484  24.117  1.00 95.83           C  
ATOM   4592  HB2 PHE A 288       5.000  22.801  23.708  1.00 95.83           H  
ATOM   4593  HB3 PHE A 288       4.126  22.516  25.204  1.00 95.83           H  
ATOM   4594  O   PHE A 288       0.905  22.502  22.883  1.00 95.83           O  
ATOM   4595  CG  PHE A 288       3.768  21.053  23.699  1.00 95.83           C  
ATOM   4596  CD1 PHE A 288       3.354  20.102  24.651  1.00 95.83           C  
ATOM   4597  HD1 PHE A 288       3.280  20.375  25.693  1.00 95.83           H  
ATOM   4598  CD2 PHE A 288       3.859  20.692  22.344  1.00 95.83           C  
ATOM   4599  HD2 PHE A 288       4.163  21.426  21.612  1.00 95.83           H  
ATOM   4600  CE1 PHE A 288       3.044  18.794  24.247  1.00 95.83           C  
ATOM   4601  HE1 PHE A 288       2.741  18.055  24.974  1.00 95.83           H  
ATOM   4602  CE2 PHE A 288       3.532  19.387  21.939  1.00 95.83           C  
ATOM   4603  HE2 PHE A 288       3.588  19.122  20.893  1.00 95.83           H  
ATOM   4604  CZ  PHE A 288       3.122  18.438  22.893  1.00 95.83           C  
ATOM   4605  HZ  PHE A 288       2.859  17.434  22.596  1.00 95.83           H  
ATOM   4606  N   ILE A 289       1.065  22.794  25.103  1.00 94.25           N  
ATOM   4607  H   ILE A 289       1.653  23.115  25.859  1.00 94.25           H  
ATOM   4608  CA  ILE A 289      -0.272  22.273  25.427  1.00 94.25           C  
ATOM   4609  HA  ILE A 289      -0.348  21.254  25.049  1.00 94.25           H  
ATOM   4610  C   ILE A 289      -1.350  23.099  24.717  1.00 94.25           C  
ATOM   4611  CB  ILE A 289      -0.491  22.251  26.960  1.00 94.25           C  
ATOM   4612  HB  ILE A 289      -0.232  23.231  27.360  1.00 94.25           H  
ATOM   4613  O   ILE A 289      -2.291  22.529  24.161  1.00 94.25           O  
ATOM   4614  CG1 ILE A 289       0.411  21.187  27.626  1.00 94.25           C  
ATOM   4615 HG12 ILE A 289       1.416  21.239  27.209  1.00 94.25           H  
ATOM   4616 HG13 ILE A 289       0.021  20.193  27.408  1.00 94.25           H  
ATOM   4617  CG2 ILE A 289      -1.967  21.960  27.311  1.00 94.25           C  
ATOM   4618 HG21 ILE A 289      -2.606  22.773  26.967  1.00 94.25           H  
ATOM   4619 HG22 ILE A 289      -2.288  21.026  26.850  1.00 94.25           H  
ATOM   4620 HG23 ILE A 289      -2.097  21.895  28.391  1.00 94.25           H  
ATOM   4621  CD1 ILE A 289       0.529  21.343  29.149  1.00 94.25           C  
ATOM   4622 HD11 ILE A 289       0.887  22.343  29.391  1.00 94.25           H  
ATOM   4623 HD12 ILE A 289       1.241  20.611  29.530  1.00 94.25           H  
ATOM   4624 HD13 ILE A 289      -0.430  21.169  29.637  1.00 94.25           H  
ATOM   4625  N   GLN A 290      -1.208  24.428  24.695  1.00 95.12           N  
ATOM   4626  H   GLN A 290      -0.428  24.839  25.189  1.00 95.12           H  
ATOM   4627  CA  GLN A 290      -2.147  25.320  24.017  1.00 95.12           C  
ATOM   4628  HA  GLN A 290      -3.147  25.102  24.392  1.00 95.12           H  
ATOM   4629  C   GLN A 290      -2.153  25.090  22.497  1.00 95.12           C  
ATOM   4630  CB  GLN A 290      -1.798  26.771  24.380  1.00 95.12           C  
ATOM   4631  HB2 GLN A 290      -0.917  27.083  23.820  1.00 95.12           H  
ATOM   4632  HB3 GLN A 290      -1.563  26.825  25.443  1.00 95.12           H  
ATOM   4633  O   GLN A 290      -3.225  24.956  21.901  1.00 95.12           O  
ATOM   4634  CG  GLN A 290      -2.959  27.740  24.109  1.00 95.12           C  
ATOM   4635  HG2 GLN A 290      -3.241  27.692  23.057  1.00 95.12           H  
ATOM   4636  HG3 GLN A 290      -3.818  27.446  24.713  1.00 95.12           H  
ATOM   4637  CD  GLN A 290      -2.595  29.185  24.441  1.00 95.12           C  
ATOM   4638  NE2 GLN A 290      -3.553  30.083  24.511  1.00 95.12           N  
ATOM   4639 HE21 GLN A 290      -4.529  29.840  24.423  1.00 95.12           H  
ATOM   4640 HE22 GLN A 290      -3.245  31.011  24.764  1.00 95.12           H  
ATOM   4641  OE1 GLN A 290      -1.447  29.543  24.624  1.00 95.12           O  
ATOM   4642  N   CYS A 291      -0.976  24.967  21.874  1.00 93.08           N  
ATOM   4643  H   CYS A 291      -0.135  25.108  22.414  1.00 93.08           H  
ATOM   4644  CA  CYS A 291      -0.835  24.651  20.451  1.00 93.08           C  
ATOM   4645  HA  CYS A 291      -1.384  25.388  19.865  1.00 93.08           H  
ATOM   4646  C   CYS A 291      -1.418  23.276  20.110  1.00 93.08           C  
ATOM   4647  CB  CYS A 291       0.644  24.715  20.050  1.00 93.08           C  
ATOM   4648  HB2 CYS A 291       1.256  24.144  20.748  1.00 93.08           H  
ATOM   4649  HB3 CYS A 291       0.767  24.295  19.052  1.00 93.08           H  
ATOM   4650  O   CYS A 291      -2.201  23.162  19.167  1.00 93.08           O  
ATOM   4651  SG  CYS A 291       1.194  26.439  20.016  1.00 93.08           S  
ATOM   4652  HG  CYS A 291       1.333  26.607  21.334  1.00 93.08           H  
ATOM   4653  N   PHE A 292      -1.101  22.254  20.908  1.00 91.20           N  
ATOM   4654  H   PHE A 292      -0.440  22.419  21.655  1.00 91.20           H  
ATOM   4655  CA  PHE A 292      -1.597  20.891  20.733  1.00 91.20           C  
ATOM   4656  HA  PHE A 292      -1.337  20.545  19.733  1.00 91.20           H  
ATOM   4657  C   PHE A 292      -3.123  20.840  20.839  1.00 91.20           C  
ATOM   4658  CB  PHE A 292      -0.909  19.974  21.754  1.00 91.20           C  
ATOM   4659  HB2 PHE A 292       0.159  20.189  21.752  1.00 91.20           H  
ATOM   4660  HB3 PHE A 292      -1.282  20.194  22.755  1.00 91.20           H  
ATOM   4661  O   PHE A 292      -3.783  20.292  19.958  1.00 91.20           O  
ATOM   4662  CG  PHE A 292      -1.087  18.498  21.463  1.00 91.20           C  
ATOM   4663  CD1 PHE A 292      -2.276  17.840  21.826  1.00 91.20           C  
ATOM   4664  HD1 PHE A 292      -3.064  18.386  22.323  1.00 91.20           H  
ATOM   4665  CD2 PHE A 292      -0.067  17.783  20.809  1.00 91.20           C  
ATOM   4666  HD2 PHE A 292       0.844  18.282  20.515  1.00 91.20           H  
ATOM   4667  CE1 PHE A 292      -2.453  16.479  21.526  1.00 91.20           C  
ATOM   4668  HE1 PHE A 292      -3.378  15.983  21.781  1.00 91.20           H  
ATOM   4669  CE2 PHE A 292      -0.241  16.419  20.514  1.00 91.20           C  
ATOM   4670  HE2 PHE A 292       0.529  15.876  19.987  1.00 91.20           H  
ATOM   4671  CZ  PHE A 292      -1.435  15.767  20.868  1.00 91.20           C  
ATOM   4672  HZ  PHE A 292      -1.580  14.728  20.615  1.00 91.20           H  
ATOM   4673  N   LYS A 293      -3.704  21.511  21.843  1.00 91.59           N  
ATOM   4674  H   LYS A 293      -3.107  21.935  22.538  1.00 91.59           H  
ATOM   4675  CA  LYS A 293      -5.161  21.633  21.990  1.00 91.59           C  
ATOM   4676  HA  LYS A 293      -5.590  20.631  21.961  1.00 91.59           H  
ATOM   4677  C   LYS A 293      -5.794  22.378  20.821  1.00 91.59           C  
ATOM   4678  CB  LYS A 293      -5.495  22.275  23.345  1.00 91.59           C  
ATOM   4679  HB2 LYS A 293      -4.973  21.727  24.130  1.00 91.59           H  
ATOM   4680  HB3 LYS A 293      -5.144  23.307  23.353  1.00 91.59           H  
ATOM   4681  O   LYS A 293      -6.846  21.969  20.339  1.00 91.59           O  
ATOM   4682  CG  LYS A 293      -7.004  22.238  23.646  1.00 91.59           C  
ATOM   4683  HG2 LYS A 293      -7.546  22.776  22.869  1.00 91.59           H  
ATOM   4684  HG3 LYS A 293      -7.339  21.200  23.654  1.00 91.59           H  
ATOM   4685  CD  LYS A 293      -7.328  22.885  25.001  1.00 91.59           C  
ATOM   4686  HD2 LYS A 293      -6.794  22.354  25.789  1.00 91.59           H  
ATOM   4687  HD3 LYS A 293      -6.998  23.924  24.988  1.00 91.59           H  
ATOM   4688  CE  LYS A 293      -8.840  22.825  25.269  1.00 91.59           C  
ATOM   4689  HE2 LYS A 293      -9.357  23.334  24.456  1.00 91.59           H  
ATOM   4690  HE3 LYS A 293      -9.156  21.782  25.253  1.00 91.59           H  
ATOM   4691  NZ  LYS A 293      -9.212  23.447  26.569  1.00 91.59           N  
ATOM   4692  HZ1 LYS A 293      -8.952  24.423  26.597  1.00 91.59           H  
ATOM   4693  HZ2 LYS A 293     -10.210  23.395  26.713  1.00 91.59           H  
ATOM   4694  HZ3 LYS A 293      -8.768  22.974  27.343  1.00 91.59           H  
ATOM   4695  N   LYS A 294      -5.172  23.448  20.320  1.00 90.03           N  
ATOM   4696  H   LYS A 294      -4.324  23.762  20.770  1.00 90.03           H  
ATOM   4697  CA  LYS A 294      -5.687  24.177  19.151  1.00 90.03           C  
ATOM   4698  HA  LYS A 294      -6.737  24.400  19.337  1.00 90.03           H  
ATOM   4699  C   LYS A 294      -5.638  23.318  17.880  1.00 90.03           C  
ATOM   4700  CB  LYS A 294      -4.928  25.506  19.001  1.00 90.03           C  
ATOM   4701  HB2 LYS A 294      -3.920  25.315  18.632  1.00 90.03           H  
ATOM   4702  HB3 LYS A 294      -4.849  25.976  19.982  1.00 90.03           H  
ATOM   4703  O   LYS A 294      -6.569  23.414  17.075  1.00 90.03           O  
ATOM   4704  CG  LYS A 294      -5.652  26.486  18.061  1.00 90.03           C  
ATOM   4705  HG2 LYS A 294      -5.712  26.055  17.062  1.00 90.03           H  
ATOM   4706  HG3 LYS A 294      -6.663  26.653  18.434  1.00 90.03           H  
ATOM   4707  CD  LYS A 294      -4.920  27.836  17.980  1.00 90.03           C  
ATOM   4708  HD2 LYS A 294      -4.824  28.252  18.982  1.00 90.03           H  
ATOM   4709  HD3 LYS A 294      -3.924  27.676  17.569  1.00 90.03           H  
ATOM   4710  CE  LYS A 294      -5.696  28.821  17.089  1.00 90.03           C  
ATOM   4711  HE2 LYS A 294      -6.692  28.959  17.509  1.00 90.03           H  
ATOM   4712  HE3 LYS A 294      -5.814  28.381  16.098  1.00 90.03           H  
ATOM   4713  NZ  LYS A 294      -5.018  30.140  16.972  1.00 90.03           N  
ATOM   4714  HZ1 LYS A 294      -4.101  30.049  16.559  1.00 90.03           H  
ATOM   4715  HZ2 LYS A 294      -5.554  30.764  16.385  1.00 90.03           H  
ATOM   4716  HZ3 LYS A 294      -4.919  30.584  17.874  1.00 90.03           H  
ATOM   4717  N   TYR A 295      -4.602  22.488  17.733  1.00 84.87           N  
ATOM   4718  H   TYR A 295      -3.881  22.514  18.440  1.00 84.87           H  
ATOM   4719  CA  TYR A 295      -4.371  21.607  16.586  1.00 84.87           C  
ATOM   4720  HA  TYR A 295      -4.620  22.157  15.678  1.00 84.87           H  
ATOM   4721  C   TYR A 295      -5.276  20.364  16.610  1.00 84.87           C  
ATOM   4722  CB  TYR A 295      -2.876  21.246  16.508  1.00 84.87           C  
ATOM   4723  HB2 TYR A 295      -2.290  22.151  16.665  1.00 84.87           H  
ATOM   4724  HB3 TYR A 295      -2.618  20.558  17.314  1.00 84.87           H  
ATOM   4725  O   TYR A 295      -6.140  20.233  15.750  1.00 84.87           O  
ATOM   4726  CG  TYR A 295      -2.458  20.633  15.183  1.00 84.87           C  
ATOM   4727  CD1 TYR A 295      -2.724  19.283  14.900  1.00 84.87           C  
ATOM   4728  HD1 TYR A 295      -3.219  18.651  15.622  1.00 84.87           H  
ATOM   4729  CD2 TYR A 295      -1.767  21.410  14.238  1.00 84.87           C  
ATOM   4730  HD2 TYR A 295      -1.467  22.407  14.525  1.00 84.87           H  
ATOM   4731  CE1 TYR A 295      -2.359  18.734  13.658  1.00 84.87           C  
ATOM   4732  HE1 TYR A 295      -2.577  17.699  13.438  1.00 84.87           H  
ATOM   4733  CE2 TYR A 295      -1.379  20.859  12.995  1.00 84.87           C  
ATOM   4734  HE2 TYR A 295      -0.796  21.426  12.285  1.00 84.87           H  
ATOM   4735  OH  TYR A 295      -1.372  18.958  11.501  1.00 84.87           O  
ATOM   4736  HH  TYR A 295      -0.658  19.366  11.005  1.00 84.87           H  
ATOM   4737  CZ  TYR A 295      -1.698  19.518  12.695  1.00 84.87           C  
ATOM   4738  N   PHE A 296      -5.139  19.499  17.621  1.00 77.89           N  
ATOM   4739  H   PHE A 296      -4.430  19.688  18.315  1.00 77.89           H  
ATOM   4740  CA  PHE A 296      -5.847  18.213  17.732  1.00 77.89           C  
ATOM   4741  HA  PHE A 296      -6.049  17.835  16.730  1.00 77.89           H  
ATOM   4742  C   PHE A 296      -7.205  18.300  18.442  1.00 77.89           C  
ATOM   4743  CB  PHE A 296      -4.940  17.196  18.441  1.00 77.89           C  
ATOM   4744  HB2 PHE A 296      -4.636  17.593  19.410  1.00 77.89           H  
ATOM   4745  HB3 PHE A 296      -5.507  16.284  18.628  1.00 77.89           H  
ATOM   4746  O   PHE A 296      -7.899  17.296  18.571  1.00 77.89           O  
ATOM   4747  CG  PHE A 296      -3.720  16.798  17.640  1.00 77.89           C  
ATOM   4748  CD1 PHE A 296      -3.866  15.980  16.503  1.00 77.89           C  
ATOM   4749  HD1 PHE A 296      -4.839  15.633  16.190  1.00 77.89           H  
ATOM   4750  CD2 PHE A 296      -2.441  17.235  18.028  1.00 77.89           C  
ATOM   4751  HD2 PHE A 296      -2.322  17.857  18.903  1.00 77.89           H  
ATOM   4752  CE1 PHE A 296      -2.737  15.604  15.757  1.00 77.89           C  
ATOM   4753  HE1 PHE A 296      -2.859  14.979  14.884  1.00 77.89           H  
ATOM   4754  CE2 PHE A 296      -1.311  16.838  17.294  1.00 77.89           C  
ATOM   4755  HE2 PHE A 296      -0.326  17.143  17.616  1.00 77.89           H  
ATOM   4756  CZ  PHE A 296      -1.459  16.032  16.150  1.00 77.89           C  
ATOM   4757  HZ  PHE A 296      -0.595  15.730  15.577  1.00 77.89           H  
ATOM   4758  N   LYS A 297      -7.596  19.483  18.937  1.00 82.30           N  
ATOM   4759  H   LYS A 297      -6.956  20.258  18.833  1.00 82.30           H  
ATOM   4760  CA  LYS A 297      -8.840  19.709  19.706  1.00 82.30           C  
ATOM   4761  HA  LYS A 297      -8.842  20.746  20.043  1.00 82.30           H  
ATOM   4762  C   LYS A 297      -8.929  18.915  21.016  1.00 82.30           C  
ATOM   4763  CB  LYS A 297     -10.087  19.541  18.814  1.00 82.30           C  
ATOM   4764  HB2 LYS A 297     -10.233  18.484  18.595  1.00 82.30           H  
ATOM   4765  HB3 LYS A 297     -10.961  19.878  19.371  1.00 82.30           H  
ATOM   4766  O   LYS A 297      -9.998  18.810  21.603  1.00 82.30           O  
ATOM   4767  CG  LYS A 297     -10.038  20.310  17.485  1.00 82.30           C  
ATOM   4768  HG2 LYS A 297      -9.267  19.882  16.845  1.00 82.30           H  
ATOM   4769  HG3 LYS A 297     -10.997  20.181  16.983  1.00 82.30           H  
ATOM   4770  CD  LYS A 297      -9.768  21.809  17.668  1.00 82.30           C  
ATOM   4771  HD2 LYS A 297     -10.516  22.239  18.335  1.00 82.30           H  
ATOM   4772  HD3 LYS A 297      -8.776  21.945  18.097  1.00 82.30           H  
ATOM   4773  CE  LYS A 297      -9.823  22.498  16.305  1.00 82.30           C  
ATOM   4774  HE2 LYS A 297     -10.853  22.498  15.949  1.00 82.30           H  
ATOM   4775  HE3 LYS A 297      -9.224  21.915  15.605  1.00 82.30           H  
ATOM   4776  NZ  LYS A 297      -9.289  23.875  16.381  1.00 82.30           N  
ATOM   4777  HZ1 LYS A 297      -9.352  24.323  15.478  1.00 82.30           H  
ATOM   4778  HZ2 LYS A 297      -8.314  23.826  16.639  1.00 82.30           H  
ATOM   4779  HZ3 LYS A 297      -9.798  24.419  17.063  1.00 82.30           H  
ATOM   4780  N   THR A 298      -7.799  18.422  21.518  1.00 81.45           N  
ATOM   4781  H   THR A 298      -6.953  18.541  20.980  1.00 81.45           H  
ATOM   4782  CA  THR A 298      -7.687  17.694  22.787  1.00 81.45           C  
ATOM   4783  HA  THR A 298      -8.495  18.006  23.449  1.00 81.45           H  
ATOM   4784  C   THR A 298      -6.364  18.025  23.474  1.00 81.45           C  
ATOM   4785  CB  THR A 298      -7.851  16.188  22.553  1.00 81.45           C  
ATOM   4786  HB  THR A 298      -8.770  16.020  21.990  1.00 81.45           H  
ATOM   4787  O   THR A 298      -5.427  18.486  22.826  1.00 81.45           O  
ATOM   4788  CG2 THR A 298      -6.690  15.537  21.805  1.00 81.45           C  
ATOM   4789 HG21 THR A 298      -5.761  15.662  22.360  1.00 81.45           H  
ATOM   4790 HG22 THR A 298      -6.892  14.473  21.679  1.00 81.45           H  
ATOM   4791 HG23 THR A 298      -6.588  15.988  20.818  1.00 81.45           H  
ATOM   4792  OG1 THR A 298      -7.975  15.547  23.795  1.00 81.45           O  
ATOM   4793  HG1 THR A 298      -8.275  14.654  23.610  1.00 81.45           H  
ATOM   4794  N   THR A 299      -6.265  17.842  24.789  1.00 88.09           N  
ATOM   4795  H   THR A 299      -6.998  17.322  25.250  1.00 88.09           H  
ATOM   4796  CA  THR A 299      -4.998  18.064  25.507  1.00 88.09           C  
ATOM   4797  HA  THR A 299      -4.515  18.938  25.071  1.00 88.09           H  
ATOM   4798  C   THR A 299      -4.057  16.865  25.340  1.00 88.09           C  
ATOM   4799  CB  THR A 299      -5.218  18.359  26.998  1.00 88.09           C  
ATOM   4800  HB  THR A 299      -4.249  18.518  27.472  1.00 88.09           H  
ATOM   4801  O   THR A 299      -4.544  15.743  25.186  1.00 88.09           O  
ATOM   4802  CG2 THR A 299      -6.067  19.612  27.209  1.00 88.09           C  
ATOM   4803 HG21 THR A 299      -7.069  19.465  26.806  1.00 88.09           H  
ATOM   4804 HG22 THR A 299      -6.136  19.831  28.275  1.00 88.09           H  
ATOM   4805 HG23 THR A 299      -5.590  20.456  26.709  1.00 88.09           H  
ATOM   4806  OG1 THR A 299      -5.866  17.290  27.649  1.00 88.09           O  
ATOM   4807  HG1 THR A 299      -6.059  17.580  28.544  1.00 88.09           H  
ATOM   4808  N   PRO A 300      -2.724  17.047  25.443  1.00 88.67           N  
ATOM   4809  CA  PRO A 300      -1.769  15.936  25.382  1.00 88.67           C  
ATOM   4810  HA  PRO A 300      -1.751  15.546  24.365  1.00 88.67           H  
ATOM   4811  C   PRO A 300      -2.104  14.789  26.347  1.00 88.67           C  
ATOM   4812  CB  PRO A 300      -0.407  16.559  25.708  1.00 88.67           C  
ATOM   4813  HB2 PRO A 300      -0.246  16.581  26.785  1.00 88.67           H  
ATOM   4814  HB3 PRO A 300       0.409  16.033  25.214  1.00 88.67           H  
ATOM   4815  O   PRO A 300      -2.077  13.626  25.960  1.00 88.67           O  
ATOM   4816  CG  PRO A 300      -0.553  17.988  25.194  1.00 88.67           C  
ATOM   4817  HG2 PRO A 300       0.144  18.670  25.682  1.00 88.67           H  
ATOM   4818  HG3 PRO A 300      -0.402  18.002  24.115  1.00 88.67           H  
ATOM   4819  CD  PRO A 300      -2.009  18.317  25.522  1.00 88.67           C  
ATOM   4820  HD2 PRO A 300      -2.075  18.708  26.537  1.00 88.67           H  
ATOM   4821  HD3 PRO A 300      -2.390  19.045  24.805  1.00 88.67           H  
ATOM   4822  N   SER A 301      -2.502  15.103  27.584  1.00 86.77           N  
ATOM   4823  H   SER A 301      -2.427  16.060  27.898  1.00 86.77           H  
ATOM   4824  CA  SER A 301      -2.859  14.091  28.589  1.00 86.77           C  
ATOM   4825  HA  SER A 301      -2.027  13.396  28.698  1.00 86.77           H  
ATOM   4826  C   SER A 301      -4.097  13.275  28.208  1.00 86.77           C  
ATOM   4827  CB  SER A 301      -3.107  14.755  29.947  1.00 86.77           C  
ATOM   4828  HB2 SER A 301      -3.185  13.982  30.711  1.00 86.77           H  
ATOM   4829  HB3 SER A 301      -4.040  15.319  29.917  1.00 86.77           H  
ATOM   4830  O   SER A 301      -4.153  12.079  28.477  1.00 86.77           O  
ATOM   4831  OG  SER A 301      -2.045  15.634  30.267  1.00 86.77           O  
ATOM   4832  HG  SER A 301      -2.032  15.780  31.216  1.00 86.77           H  
ATOM   4833  N   THR A 302      -5.089  13.904  27.575  1.00 81.82           N  
ATOM   4834  H   THR A 302      -4.964  14.872  27.313  1.00 81.82           H  
ATOM   4835  CA  THR A 302      -6.301  13.212  27.110  1.00 81.82           C  
ATOM   4836  HA  THR A 302      -6.658  12.538  27.889  1.00 81.82           H  
ATOM   4837  C   THR A 302      -5.999  12.373  25.873  1.00 81.82           C  
ATOM   4838  CB  THR A 302      -7.415  14.214  26.797  1.00 81.82           C  
ATOM   4839  HB  THR A 302      -7.121  14.802  25.927  1.00 81.82           H  
ATOM   4840  O   THR A 302      -6.471  11.246  25.765  1.00 81.82           O  
ATOM   4841  CG2 THR A 302      -8.758  13.538  26.534  1.00 81.82           C  
ATOM   4842 HG21 THR A 302      -9.047  12.931  27.392  1.00 81.82           H  
ATOM   4843 HG22 THR A 302      -9.520  14.298  26.359  1.00 81.82           H  
ATOM   4844 HG23 THR A 302      -8.689  12.904  25.650  1.00 81.82           H  
ATOM   4845  OG1 THR A 302      -7.588  15.100  27.878  1.00 81.82           O  
ATOM   4846  HG1 THR A 302      -7.027  15.859  27.702  1.00 81.82           H  
ATOM   4847  N   PHE A 303      -5.147  12.886  24.981  1.00 78.52           N  
ATOM   4848  H   PHE A 303      -4.802  13.825  25.122  1.00 78.52           H  
ATOM   4849  CA  PHE A 303      -4.672  12.158  23.810  1.00 78.52           C  
ATOM   4850  HA  PHE A 303      -5.526  11.897  23.186  1.00 78.52           H  
ATOM   4851  C   PHE A 303      -3.970  10.848  24.193  1.00 78.52           C  
ATOM   4852  CB  PHE A 303      -3.744  13.076  23.008  1.00 78.52           C  
ATOM   4853  HB2 PHE A 303      -2.849  13.300  23.589  1.00 78.52           H  
ATOM   4854  HB3 PHE A 303      -4.256  14.020  22.822  1.00 78.52           H  
ATOM   4855  O   PHE A 303      -4.267   9.814  23.606  1.00 78.52           O  
ATOM   4856  CG  PHE A 303      -3.321  12.490  21.681  1.00 78.52           C  
ATOM   4857  CD1 PHE A 303      -2.134  11.739  21.585  1.00 78.52           C  
ATOM   4858  HD1 PHE A 303      -1.519  11.577  22.458  1.00 78.52           H  
ATOM   4859  CD2 PHE A 303      -4.129  12.677  20.545  1.00 78.52           C  
ATOM   4860  HD2 PHE A 303      -5.047  13.242  20.612  1.00 78.52           H  
ATOM   4861  CE1 PHE A 303      -1.758  11.175  20.354  1.00 78.52           C  
ATOM   4862  HE1 PHE A 303      -0.854  10.588  20.281  1.00 78.52           H  
ATOM   4863  CE2 PHE A 303      -3.751  12.115  19.314  1.00 78.52           C  
ATOM   4864  HE2 PHE A 303      -4.371  12.253  18.441  1.00 78.52           H  
ATOM   4865  CZ  PHE A 303      -2.568  11.361  19.220  1.00 78.52           C  
ATOM   4866  HZ  PHE A 303      -2.289  10.922  18.274  1.00 78.52           H  
ATOM   4867  N   ILE A 304      -3.109  10.860  25.222  1.00 74.12           N  
ATOM   4868  H   ILE A 304      -2.870  11.749  25.637  1.00 74.12           H  
ATOM   4869  CA  ILE A 304      -2.459   9.638  25.733  1.00 74.12           C  
ATOM   4870  HA  ILE A 304      -1.894   9.175  24.923  1.00 74.12           H  
ATOM   4871  C   ILE A 304      -3.502   8.608  26.190  1.00 74.12           C  
ATOM   4872  CB  ILE A 304      -1.478   9.965  26.885  1.00 74.12           C  
ATOM   4873  HB  ILE A 304      -2.020  10.527  27.646  1.00 74.12           H  
ATOM   4874  O   ILE A 304      -3.387   7.432  25.856  1.00 74.12           O  
ATOM   4875  CG1 ILE A 304      -0.282  10.814  26.396  1.00 74.12           C  
ATOM   4876 HG12 ILE A 304       0.395  10.187  25.817  1.00 74.12           H  
ATOM   4877 HG13 ILE A 304      -0.629  11.610  25.738  1.00 74.12           H  
ATOM   4878  CG2 ILE A 304      -0.938   8.671  27.531  1.00 74.12           C  
ATOM   4879 HG21 ILE A 304      -0.446   8.057  26.776  1.00 74.12           H  
ATOM   4880 HG22 ILE A 304      -0.227   8.889  28.328  1.00 74.12           H  
ATOM   4881 HG23 ILE A 304      -1.744   8.092  27.982  1.00 74.12           H  
ATOM   4882  CD1 ILE A 304       0.498  11.461  27.554  1.00 74.12           C  
ATOM   4883 HD11 ILE A 304       0.940  10.702  28.200  1.00 74.12           H  
ATOM   4884 HD12 ILE A 304       1.315  12.067  27.164  1.00 74.12           H  
ATOM   4885 HD13 ILE A 304      -0.166  12.095  28.141  1.00 74.12           H  
ATOM   4886  N   LYS A 305      -4.532   9.039  26.931  1.00 72.71           N  
ATOM   4887  H   LYS A 305      -4.587  10.024  27.148  1.00 72.71           H  
ATOM   4888  CA  LYS A 305      -5.592   8.137  27.412  1.00 72.71           C  
ATOM   4889  HA  LYS A 305      -5.139   7.298  27.941  1.00 72.71           H  
ATOM   4890  C   LYS A 305      -6.377   7.509  26.261  1.00 72.71           C  
ATOM   4891  CB  LYS A 305      -6.550   8.869  28.359  1.00 72.71           C  
ATOM   4892  HB2 LYS A 305      -6.928   9.770  27.876  1.00 72.71           H  
ATOM   4893  HB3 LYS A 305      -7.397   8.213  28.560  1.00 72.71           H  
ATOM   4894  O   LYS A 305      -6.661   6.323  26.316  1.00 72.71           O  
ATOM   4895  CG  LYS A 305      -5.897   9.233  29.698  1.00 72.71           C  
ATOM   4896  HG2 LYS A 305      -5.542   8.324  30.183  1.00 72.71           H  
ATOM   4897  HG3 LYS A 305      -5.049   9.897  29.532  1.00 72.71           H  
ATOM   4898  CD  LYS A 305      -6.923   9.926  30.602  1.00 72.71           C  
ATOM   4899  HD2 LYS A 305      -7.758   9.245  30.767  1.00 72.71           H  
ATOM   4900  HD3 LYS A 305      -7.289  10.825  30.108  1.00 72.71           H  
ATOM   4901  CE  LYS A 305      -6.288  10.295  31.946  1.00 72.71           C  
ATOM   4902  HE2 LYS A 305      -5.492  11.018  31.770  1.00 72.71           H  
ATOM   4903  HE3 LYS A 305      -5.837   9.397  32.368  1.00 72.71           H  
ATOM   4904  NZ  LYS A 305      -7.299  10.841  32.887  1.00 72.71           N  
ATOM   4905  HZ1 LYS A 305      -7.740  11.668  32.510  1.00 72.71           H  
ATOM   4906  HZ2 LYS A 305      -6.879  11.064  33.778  1.00 72.71           H  
ATOM   4907  HZ3 LYS A 305      -8.018  10.151  33.055  1.00 72.71           H  
ATOM   4908  N   MET A 306      -6.692   8.290  25.227  1.00 62.48           N  
ATOM   4909  H   MET A 306      -6.426   9.263  25.267  1.00 62.48           H  
ATOM   4910  CA  MET A 306      -7.403   7.807  24.037  1.00 62.48           C  
ATOM   4911  HA  MET A 306      -8.281   7.236  24.341  1.00 62.48           H  
ATOM   4912  C   MET A 306      -6.551   6.873  23.170  1.00 62.48           C  
ATOM   4913  CB  MET A 306      -7.853   9.007  23.191  1.00 62.48           C  
ATOM   4914  HB2 MET A 306      -6.998   9.657  23.003  1.00 62.48           H  
ATOM   4915  HB3 MET A 306      -8.224   8.648  22.231  1.00 62.48           H  
ATOM   4916  O   MET A 306      -7.092   6.010  22.497  1.00 62.48           O  
ATOM   4917  CG  MET A 306      -8.968   9.819  23.854  1.00 62.48           C  
ATOM   4918  HG2 MET A 306      -8.673  10.081  24.870  1.00 62.48           H  
ATOM   4919  HG3 MET A 306      -9.859   9.193  23.909  1.00 62.48           H  
ATOM   4920  SD  MET A 306      -9.378  11.348  22.964  1.00 62.48           S  
ATOM   4921  CE  MET A 306     -10.884  11.814  23.857  1.00 62.48           C  
ATOM   4922  HE1 MET A 306     -11.254  12.767  23.480  1.00 62.48           H  
ATOM   4923  HE2 MET A 306     -11.646  11.049  23.702  1.00 62.48           H  
ATOM   4924  HE3 MET A 306     -10.676  11.897  24.924  1.00 62.48           H  
ATOM   4925  N   ALA A 307      -5.228   7.050  23.152  1.00 53.87           N  
ATOM   4926  H   ALA A 307      -4.831   7.823  23.667  1.00 53.87           H  
ATOM   4927  CA  ALA A 307      -4.333   6.243  22.324  1.00 53.87           C  
ATOM   4928  HA  ALA A 307      -4.820   6.052  21.368  1.00 53.87           H  
ATOM   4929  C   ALA A 307      -3.996   4.866  22.929  1.00 53.87           C  
ATOM   4930  CB  ALA A 307      -3.067   7.067  22.061  1.00 53.87           C  
ATOM   4931  HB1 ALA A 307      -2.410   6.508  21.395  1.00 53.87           H  
ATOM   4932  HB2 ALA A 307      -2.548   7.256  23.000  1.00 53.87           H  
ATOM   4933  HB3 ALA A 307      -3.331   8.015  21.593  1.00 53.87           H  
ATOM   4934  O   ALA A 307      -3.583   3.976  22.188  1.00 53.87           O  
ATOM   4935  N   ASN A 308      -4.150   4.705  24.249  1.00 51.33           N  
ATOM   4936  H   ASN A 308      -4.502   5.490  24.779  1.00 51.33           H  
ATOM   4937  CA  ASN A 308      -3.798   3.492  24.996  1.00 51.33           C  
ATOM   4938  HA  ASN A 308      -3.203   2.843  24.354  1.00 51.33           H
[truncated: 193,762 more chars]
