# Supplementary material for: HilE represses the activity of the Salmonella virulence regulator HilD via a mechanism distinct from that of intestinal long-chain fatty acids
Source: J Biol Chem. 2023 Oct 27;299(12):105387. doi: 10.1016/j.jbc.2023.105387 (PMC10696396; doi:10.1016/j.jbc.2023.105387)
Supplement: Dataset S3 [file mmc4.zip › S6 Dataset/ranked_19.pdb]

ATOM      1  N   MET A   1     -31.541  14.725  -9.740  1.00 18.74           N  
ATOM      2  H   MET A   1     -32.255  15.219  -9.224  1.00 18.74           H  
ATOM      3  H2  MET A   1     -31.163  15.345 -10.442  1.00 18.74           H  
ATOM      4  H3  MET A   1     -31.943  13.916 -10.190  1.00 18.74           H  
ATOM      5  CA  MET A   1     -30.449  14.314  -8.835  1.00 18.74           C  
ATOM      6  HA  MET A   1     -30.833  13.696  -8.024  1.00 18.74           H  
ATOM      7  C   MET A   1     -29.855  15.570  -8.241  1.00 18.74           C  
ATOM      8  CB  MET A   1     -29.365  13.536  -9.586  1.00 18.74           C  
ATOM      9  HB2 MET A   1     -29.146  14.031 -10.532  1.00 18.74           H  
ATOM     10  HB3 MET A   1     -28.454  13.528  -8.987  1.00 18.74           H  
ATOM     11  O   MET A   1     -29.342  16.392  -8.992  1.00 18.74           O  
ATOM     12  CG  MET A   1     -29.761  12.085  -9.847  1.00 18.74           C  
ATOM     13  HG2 MET A   1     -30.717  12.042 -10.368  1.00 18.74           H  
ATOM     14  HG3 MET A   1     -29.847  11.555  -8.898  1.00 18.74           H  
ATOM     15  SD  MET A   1     -28.514  11.275 -10.865  1.00 18.74           S  
ATOM     16  CE  MET A   1     -29.114   9.577 -10.839  1.00 18.74           C  
ATOM     17  HE1 MET A   1     -30.111   9.541 -11.277  1.00 18.74           H  
ATOM     18  HE2 MET A   1     -29.127   9.197  -9.817  1.00 18.74           H  
ATOM     19  HE3 MET A   1     -28.455   8.962 -11.453  1.00 18.74           H  
ATOM     20  N   GLU A   2     -30.020  15.789  -6.940  1.00 18.47           N  
ATOM     21  H   GLU A   2     -30.412  15.090  -6.325  1.00 18.47           H  
ATOM     22  CA  GLU A   2     -29.471  16.987  -6.310  1.00 18.47           C  
ATOM     23  HA  GLU A   2     -29.726  17.862  -6.907  1.00 18.47           H  
ATOM     24  C   GLU A   2     -27.952  16.865  -6.278  1.00 18.47           C  
ATOM     25  CB  GLU A   2     -30.058  17.203  -4.909  1.00 18.47           C  
ATOM     26  HB2 GLU A   2     -29.475  17.976  -4.409  1.00 18.47           H  
ATOM     27  HB3 GLU A   2     -29.989  16.278  -4.337  1.00 18.47           H  
ATOM     28  O   GLU A   2     -27.401  15.973  -5.637  1.00 18.47           O  
ATOM     29  CG  GLU A   2     -31.519  17.668  -5.000  1.00 18.47           C  
ATOM     30  HG2 GLU A   2     -31.566  18.529  -5.667  1.00 18.47           H  
ATOM     31  HG3 GLU A   2     -32.119  16.871  -5.438  1.00 18.47           H  
ATOM     32  CD  GLU A   2     -32.106  18.053  -3.634  1.00 18.47           C  
ATOM     33  OE1 GLU A   2     -33.080  18.834  -3.643  1.00 18.47           O  
ATOM     34  OE2 GLU A   2     -31.581  17.561  -2.611  1.00 18.47           O  
ATOM     35  N   ASN A   3     -27.271  17.746  -7.013  1.00 18.88           N  
ATOM     36  H   ASN A   3     -27.788  18.399  -7.584  1.00 18.88           H  
ATOM     37  CA  ASN A   3     -25.828  17.886  -6.929  1.00 18.88           C  
ATOM     38  HA  ASN A   3     -25.360  16.907  -7.028  1.00 18.88           H  
ATOM     39  C   ASN A   3     -25.515  18.410  -5.533  1.00 18.88           C  
ATOM     40  CB  ASN A   3     -25.319  18.827  -8.043  1.00 18.88           C  
ATOM     41  HB2 ASN A   3     -24.450  19.379  -7.686  1.00 18.88           H  
ATOM     42  HB3 ASN A   3     -26.087  19.554  -8.308  1.00 18.88           H  
ATOM     43  O   ASN A   3     -25.451  19.627  -5.328  1.00 18.88           O  
ATOM     44  CG  ASN A   3     -24.852  18.081  -9.275  1.00 18.88           C  
ATOM     45  ND2 ASN A   3     -25.026  18.638 -10.449  1.00 18.88           N  
ATOM     46 HD21 ASN A   3     -24.735  18.077 -11.238  1.00 18.88           H  
ATOM     47 HD22 ASN A   3     -25.542  19.499 -10.553  1.00 18.88           H  
ATOM     48  OD1 ASN A   3     -24.268  17.019  -9.196  1.00 18.88           O  
ATOM     49  N   VAL A   4     -25.345  17.495  -4.573  1.00 20.57           N  
ATOM     50  H   VAL A   4     -25.603  16.542  -4.787  1.00 20.57           H  
ATOM     51  CA  VAL A   4     -24.888  17.818  -3.225  1.00 20.57           C  
ATOM     52  HA  VAL A   4     -25.473  18.667  -2.872  1.00 20.57           H  
ATOM     53  C   VAL A   4     -23.444  18.252  -3.369  1.00 20.57           C  
ATOM     54  CB  VAL A   4     -25.071  16.685  -2.198  1.00 20.57           C  
ATOM     55  HB  VAL A   4     -24.355  15.883  -2.381  1.00 20.57           H  
ATOM     56  O   VAL A   4     -22.486  17.499  -3.201  1.00 20.57           O  
ATOM     57  CG1 VAL A   4     -24.854  17.264  -0.793  1.00 20.57           C  
ATOM     58 HG11 VAL A   4     -23.845  17.666  -0.698  1.00 20.57           H  
ATOM     59 HG12 VAL A   4     -24.996  16.478  -0.051  1.00 20.57           H  
ATOM     60 HG13 VAL A   4     -25.577  18.056  -0.598  1.00 20.57           H  
ATOM     61  CG2 VAL A   4     -26.483  16.091  -2.234  1.00 20.57           C  
ATOM     62 HG21 VAL A   4     -27.232  16.877  -2.135  1.00 20.57           H  
ATOM     63 HG22 VAL A   4     -26.645  15.563  -3.173  1.00 20.57           H  
ATOM     64 HG23 VAL A   4     -26.609  15.373  -1.424  1.00 20.57           H  
ATOM     65  N   THR A   5     -23.296  19.504  -3.780  1.00 19.57           N  
ATOM     66  H   THR A   5     -24.140  20.009  -4.008  1.00 19.57           H  
ATOM     67  CA  THR A   5     -22.024  20.172  -3.879  1.00 19.57           C  
ATOM     68  HA  THR A   5     -21.302  19.510  -4.356  1.00 19.57           H  
ATOM     69  C   THR A   5     -21.644  20.389  -2.435  1.00 19.57           C  
ATOM     70  CB  THR A   5     -22.115  21.476  -4.685  1.00 19.57           C  
ATOM     71  HB  THR A   5     -22.710  22.219  -4.153  1.00 19.57           H  
ATOM     72  O   THR A   5     -21.996  21.397  -1.829  1.00 19.57           O  
ATOM     73  CG2 THR A   5     -20.716  22.021  -4.973  1.00 19.57           C  
ATOM     74 HG21 THR A   5     -20.804  22.997  -5.451  1.00 19.57           H  
ATOM     75 HG22 THR A   5     -20.182  21.336  -5.630  1.00 19.57           H  
ATOM     76 HG23 THR A   5     -20.160  22.125  -4.041  1.00 19.57           H  
ATOM     77  OG1 THR A   5     -22.693  21.224  -5.946  1.00 19.57           O  
ATOM     78  HG1 THR A   5     -23.605  20.959  -5.810  1.00 19.57           H  
ATOM     79  N   PHE A   6     -20.982  19.395  -1.846  1.00 20.90           N  
ATOM     80  H   PHE A   6     -20.937  18.504  -2.320  1.00 20.90           H  
ATOM     81  CA  PHE A   6     -20.295  19.569  -0.586  1.00 20.90           C  
ATOM     82  HA  PHE A   6     -20.977  20.009   0.141  1.00 20.90           H  
ATOM     83  C   PHE A   6     -19.184  20.567  -0.874  1.00 20.90           C  
ATOM     84  CB  PHE A   6     -19.795  18.229  -0.035  1.00 20.90           C  
ATOM     85  HB2 PHE A   6     -19.052  18.428   0.738  1.00 20.90           H  
ATOM     86  HB3 PHE A   6     -19.298  17.669  -0.827  1.00 20.90           H  
ATOM     87  O   PHE A   6     -18.051  20.204  -1.198  1.00 20.90           O  
ATOM     88  CG  PHE A   6     -20.887  17.380   0.586  1.00 20.90           C  
ATOM     89  CD1 PHE A   6     -21.363  17.681   1.878  1.00 20.90           C  
ATOM     90  HD1 PHE A   6     -20.968  18.529   2.417  1.00 20.90           H  
ATOM     91  CD2 PHE A   6     -21.428  16.290  -0.121  1.00 20.90           C  
ATOM     92  HD2 PHE A   6     -21.090  16.061  -1.121  1.00 20.90           H  
ATOM     93  CE1 PHE A   6     -22.371  16.892   2.462  1.00 20.90           C  
ATOM     94  HE1 PHE A   6     -22.754  17.132   3.443  1.00 20.90           H  
ATOM     95  CE2 PHE A   6     -22.424  15.494   0.470  1.00 20.90           C  
ATOM     96  HE2 PHE A   6     -22.845  14.664  -0.077  1.00 20.90           H  
ATOM     97  CZ  PHE A   6     -22.898  15.796   1.759  1.00 20.90           C  
ATOM     98  HZ  PHE A   6     -23.680  15.193   2.197  1.00 20.90           H  
ATOM     99  N   VAL A   7     -19.542  21.851  -0.826  1.00 21.26           N  
ATOM    100  H   VAL A   7     -20.527  22.059  -0.736  1.00 21.26           H  
ATOM    101  CA  VAL A   7     -18.602  22.952  -0.849  1.00 21.26           C  
ATOM    102  HA  VAL A   7     -17.899  22.801  -1.668  1.00 21.26           H  
ATOM    103  C   VAL A   7     -17.870  22.826   0.475  1.00 21.26           C  
ATOM    104  CB  VAL A   7     -19.270  24.331  -1.034  1.00 21.26           C  
ATOM    105  HB  VAL A   7     -19.805  24.614  -0.128  1.00 21.26           H  
ATOM    106  O   VAL A   7     -18.276  23.352   1.510  1.00 21.26           O  
ATOM    107  CG1 VAL A   7     -18.170  25.355  -1.325  1.00 21.26           C  
ATOM    108 HG11 VAL A   7     -18.589  26.361  -1.306  1.00 21.26           H  
ATOM    109 HG12 VAL A   7     -17.724  25.175  -2.304  1.00 21.26           H  
ATOM    110 HG13 VAL A   7     -17.387  25.293  -0.570  1.00 21.26           H  
ATOM    111  CG2 VAL A   7     -20.248  24.400  -2.211  1.00 21.26           C  
ATOM    112 HG21 VAL A   7     -20.644  25.412  -2.295  1.00 21.26           H  
ATOM    113 HG22 VAL A   7     -19.740  24.147  -3.142  1.00 21.26           H  
ATOM    114 HG23 VAL A   7     -21.092  23.730  -2.049  1.00 21.26           H  
ATOM    115  N   SER A   8     -16.831  21.995   0.476  1.00 23.43           N  
ATOM    116  H   SER A   8     -16.684  21.442  -0.356  1.00 23.43           H  
ATOM    117  CA  SER A   8     -15.930  21.846   1.603  1.00 23.43           C  
ATOM    118  HA  SER A   8     -16.510  21.726   2.518  1.00 23.43           H  
ATOM    119  C   SER A   8     -15.131  23.142   1.693  1.00 23.43           C  
ATOM    120  CB  SER A   8     -15.055  20.602   1.426  1.00 23.43           C  
ATOM    121  HB2 SER A   8     -14.509  20.667   0.485  1.00 23.43           H  
ATOM    122  HB3 SER A   8     -15.689  19.715   1.406  1.00 23.43           H  
ATOM    123  O   SER A   8     -13.994  23.204   1.235  1.00 23.43           O  
ATOM    124  OG  SER A   8     -14.141  20.505   2.500  1.00 23.43           O  
ATOM    125  HG  SER A   8     -13.501  21.213   2.391  1.00 23.43           H  
ATOM    126  N   ASN A   9     -15.764  24.188   2.231  1.00 22.25           N  
ATOM    127  H   ASN A   9     -16.754  24.076   2.397  1.00 22.25           H  
ATOM    128  CA  ASN A   9     -15.221  25.542   2.313  1.00 22.25           C  
ATOM    129  HA  ASN A   9     -15.007  25.919   1.313  1.00 22.25           H  
ATOM    130  C   ASN A   9     -13.912  25.603   3.094  1.00 22.25           C  
ATOM    131  CB  ASN A   9     -16.248  26.453   3.027  1.00 22.25           C  
ATOM    132  HB2 ASN A   9     -15.716  27.237   3.566  1.00 22.25           H  
ATOM    133  HB3 ASN A   9     -16.827  25.883   3.753  1.00 22.25           H  
ATOM    134  O   ASN A   9     -13.070  26.451   2.821  1.00 22.25           O  
ATOM    135  CG  ASN A   9     -17.193  27.180   2.093  1.00 22.25           C  
ATOM    136  ND2 ASN A   9     -18.227  27.795   2.614  1.00 22.25           N  
ATOM    137 HD21 ASN A   9     -18.405  27.807   3.608  1.00 22.25           H  
ATOM    138 HD22 ASN A   9     -18.809  28.290   1.953  1.00 22.25           H  
ATOM    139  OD1 ASN A   9     -17.007  27.235   0.897  1.00 22.25           O  
ATOM    140  N   SER A  10     -13.750  24.786   4.139  1.00 24.23           N  
ATOM    141  H   SER A  10     -14.419  24.051   4.320  1.00 24.23           H  
ATOM    142  CA  SER A  10     -12.596  24.958   5.014  1.00 24.23           C  
ATOM    143  HA  SER A  10     -12.497  26.024   5.222  1.00 24.23           H  
ATOM    144  C   SER A  10     -11.315  24.513   4.307  1.00 24.23           C  
ATOM    145  CB  SER A  10     -12.792  24.281   6.372  1.00 24.23           C  
ATOM    146  HB2 SER A  10     -11.902  24.442   6.980  1.00 24.23           H  
ATOM    147  HB3 SER A  10     -13.644  24.737   6.876  1.00 24.23           H  
ATOM    148  O   SER A  10     -11.136  23.326   4.040  1.00 24.23           O  
ATOM    149  OG  SER A  10     -13.018  22.894   6.247  1.00 24.23           O  
ATOM    150  HG  SER A  10     -12.297  22.533   5.727  1.00 24.23           H  
ATOM    151  N   HIS A  11     -10.417  25.474   4.067  1.00 27.11           N  
ATOM    152  H   HIS A  11     -10.742  26.428   4.134  1.00 27.11           H  
ATOM    153  CA  HIS A  11      -9.059  25.287   3.539  1.00 27.11           C  
ATOM    154  HA  HIS A  11      -9.105  24.972   2.496  1.00 27.11           H  
ATOM    155  C   HIS A  11      -8.225  24.267   4.300  1.00 27.11           C  
ATOM    156  CB  HIS A  11      -8.296  26.612   3.647  1.00 27.11           C  
ATOM    157  HB2 HIS A  11      -8.553  27.128   4.572  1.00 27.11           H  
ATOM    158  HB3 HIS A  11      -7.224  26.415   3.674  1.00 27.11           H  
ATOM    159  O   HIS A  11      -7.406  23.576   3.699  1.00 27.11           O  
ATOM    160  CG  HIS A  11      -8.532  27.511   2.480  1.00 27.11           C  
ATOM    161  CD2 HIS A  11      -9.310  28.634   2.451  1.00 27.11           C  
ATOM    162  HD2 HIS A  11      -9.892  29.037   3.267  1.00 27.11           H  
ATOM    163  ND1 HIS A  11      -7.945  27.379   1.243  1.00 27.11           N  
ATOM    164  HD1 HIS A  11      -7.248  26.700   0.974  1.00 27.11           H  
ATOM    165  CE1 HIS A  11      -8.364  28.402   0.481  1.00 27.11           C  
ATOM    166  HE1 HIS A  11      -8.054  28.592  -0.535  1.00 27.11           H  
ATOM    167  NE2 HIS A  11      -9.201  29.186   1.176  1.00 27.11           N  
ATOM    168  N   GLN A  12      -8.402  24.185   5.621  1.00 27.72           N  
ATOM    169  H   GLN A  12      -9.065  24.801   6.068  1.00 27.72           H  
ATOM    170  CA  GLN A  12      -7.784  23.123   6.393  1.00 27.72           C  
ATOM    171  HA  GLN A  12      -6.715  23.085   6.185  1.00 27.72           H  
ATOM    172  C   GLN A  12      -8.426  21.819   5.930  1.00 27.72           C  
ATOM    173  CB  GLN A  12      -7.988  23.331   7.897  1.00 27.72           C  
ATOM    174  HB2 GLN A  12      -7.747  22.390   8.392  1.00 27.72           H  
ATOM    175  HB3 GLN A  12      -9.037  23.554   8.091  1.00 27.72           H  
ATOM    176  O   GLN A  12      -9.500  21.449   6.398  1.00 27.72           O  
ATOM    177  CG  GLN A  12      -7.110  24.425   8.525  1.00 27.72           C  
ATOM    178  HG2 GLN A  12      -7.366  25.397   8.105  1.00 27.72           H  
ATOM    179  HG3 GLN A  12      -6.060  24.219   8.316  1.00 27.72           H  
ATOM    180  CD  GLN A  12      -7.311  24.463  10.041  1.00 27.72           C  
ATOM    181  NE2 GLN A  12      -6.652  25.310  10.776  1.00 27.72           N  
ATOM    182 HE21 GLN A  12      -5.918  25.904  10.416  1.00 27.72           H  
ATOM    183 HE22 GLN A  12      -6.771  25.250  11.777  1.00 27.72           H  
ATOM    184  OE1 GLN A  12      -8.100  23.739  10.627  1.00 27.72           O  
ATOM    185  N   ARG A  13      -7.791  21.156   4.966  1.00 29.99           N  
ATOM    186  H   ARG A  13      -7.035  21.638   4.502  1.00 29.99           H  
ATOM    187  CA  ARG A  13      -8.056  19.773   4.609  1.00 29.99           C  
ATOM    188  HA  ARG A  13      -9.065  19.490   4.908  1.00 29.99           H  
ATOM    189  C   ARG A  13      -7.084  18.901   5.386  1.00 29.99           C  
ATOM    190  CB  ARG A  13      -7.892  19.563   3.100  1.00 29.99           C  
ATOM    191  HB2 ARG A  13      -7.099  20.195   2.699  1.00 29.99           H  
ATOM    192  HB3 ARG A  13      -7.606  18.523   2.946  1.00 29.99           H  
ATOM    193  O   ARG A  13      -5.959  18.696   4.926  1.00 29.99           O  
ATOM    194  CG  ARG A  13      -9.201  19.813   2.364  1.00 29.99           C  
ATOM    195  HG2 ARG A  13      -9.383  20.882   2.260  1.00 29.99           H  
ATOM    196  HG3 ARG A  13     -10.020  19.366   2.928  1.00 29.99           H  
ATOM    197  CD  ARG A  13      -9.124  19.143   0.997  1.00 29.99           C  
ATOM    198  HD2 ARG A  13      -8.615  18.182   1.074  1.00 29.99           H  
ATOM    199  HD3 ARG A  13      -8.535  19.745   0.304  1.00 29.99           H  
ATOM    200  NE  ARG A  13     -10.478  18.884   0.516  1.00 29.99           N  
ATOM    201  HE  ARG A  13     -10.921  18.013   0.771  1.00 29.99           H  
ATOM    202  NH1 ARG A  13     -10.629  20.815  -0.626  1.00 29.99           N  
ATOM    203 HH11 ARG A  13      -9.652  20.976  -0.430  1.00 29.99           H  
ATOM    204 HH12 ARG A  13     -11.148  21.466  -1.198  1.00 29.99           H  
ATOM    205  NH2 ARG A  13     -12.321  19.342  -0.671  1.00 29.99           N  
ATOM    206 HH21 ARG A  13     -12.628  18.386  -0.554  1.00 29.99           H  
ATOM    207 HH22 ARG A  13     -12.783  19.828  -1.426  1.00 29.99           H  
ATOM    208  CZ  ARG A  13     -11.147  19.687  -0.259  1.00 29.99           C  
ATOM    209  N   PRO A  14      -7.479  18.356   6.546  1.00 32.23           N  
ATOM    210  CA  PRO A  14      -6.809  17.179   7.046  1.00 32.23           C  
ATOM    211  HA  PRO A  14      -5.751  17.396   7.194  1.00 32.23           H  
ATOM    212  C   PRO A  14      -6.990  16.076   6.006  1.00 32.23           C  
ATOM    213  CB  PRO A  14      -7.446  16.826   8.383  1.00 32.23           C  
ATOM    214  HB2 PRO A  14      -6.682  16.695   9.149  1.00 32.23           H  
ATOM    215  HB3 PRO A  14      -8.032  15.911   8.302  1.00 32.23           H  
ATOM    216  O   PRO A  14      -8.063  15.875   5.439  1.00 32.23           O  
ATOM    217  CG  PRO A  14      -8.382  17.992   8.686  1.00 32.23           C  
ATOM    218  HG2 PRO A  14      -7.860  18.745   9.276  1.00 32.23           H  
ATOM    219  HG3 PRO A  14      -9.292  17.667   9.190  1.00 32.23           H  
ATOM    220  CD  PRO A  14      -8.673  18.602   7.330  1.00 32.23           C  
ATOM    221  HD2 PRO A  14      -8.839  19.664   7.507  1.00 32.23           H  
ATOM    222  HD3 PRO A  14      -9.538  18.124   6.870  1.00 32.23           H  
ATOM    223  N   ALA A  15      -5.889  15.429   5.689  1.00 37.50           N  
ATOM    224  H   ALA A  15      -5.045  15.659   6.194  1.00 37.50           H  
ATOM    225  CA  ALA A  15      -5.733  14.712   4.442  1.00 37.50           C  
ATOM    226  HA  ALA A  15      -6.329  15.174   3.655  1.00 37.50           H  
ATOM    227  C   ALA A  15      -6.129  13.233   4.545  1.00 37.50           C  
ATOM    228  CB  ALA A  15      -4.277  14.915   4.137  1.00 37.50           C  
ATOM    229  HB1 ALA A  15      -4.015  15.970   4.214  1.00 37.50           H  
ATOM    230  HB2 ALA A  15      -3.713  14.390   4.908  1.00 37.50           H  
ATOM    231  HB3 ALA A  15      -4.074  14.552   3.130  1.00 37.50           H  
ATOM    232  O   ALA A  15      -6.949  12.759   3.767  1.00 37.50           O  
ATOM    233  N   ALA A  16      -5.645  12.537   5.577  1.00 37.13           N  
ATOM    234  H   ALA A  16      -4.905  12.941   6.134  1.00 37.13           H  
ATOM    235  CA  ALA A  16      -6.065  11.167   5.881  1.00 37.13           C  
ATOM    236  HA  ALA A  16      -5.861  10.521   5.027  1.00 37.13           H  
ATOM    237  C   ALA A  16      -7.575  11.095   6.183  1.00 37.13           C  
ATOM    238  CB  ALA A  16      -5.239  10.681   7.078  1.00 37.13           C  
ATOM    239  HB1 ALA A  16      -5.517   9.651   7.300  1.00 37.13           H  
ATOM    240  HB2 ALA A  16      -5.427  11.305   7.952  1.00 37.13           H  
ATOM    241  HB3 ALA A  16      -4.180  10.703   6.821  1.00 37.13           H  
ATOM    242  O   ALA A  16      -8.280  10.175   5.765  1.00 37.13           O  
ATOM    243  N   ASP A  17      -8.097  12.121   6.869  1.00 37.90           N  
ATOM    244  H   ASP A  17      -7.474  12.833   7.222  1.00 37.90           H  
ATOM    245  CA  ASP A  17      -9.519  12.217   7.206  1.00 37.90           C  
ATOM    246  HA  ASP A  17      -9.827  11.333   7.765  1.00 37.90           H  
ATOM    247  C   ASP A  17     -10.403  12.311   5.982  1.00 37.90           C  
ATOM    248  CB  ASP A  17      -9.814  13.478   8.024  1.00 37.90           C  
ATOM    249  HB2 ASP A  17      -9.233  14.305   7.617  1.00 37.90           H  
ATOM    250  HB3 ASP A  17     -10.866  13.742   7.914  1.00 37.90           H  
ATOM    251  O   ASP A  17     -11.554  11.920   6.061  1.00 37.90           O  
ATOM    252  CG  ASP A  17      -9.570  13.324   9.518  1.00 37.90           C  
ATOM    253  OD1 ASP A  17      -9.531  12.170  10.002  1.00 37.90           O  
ATOM    254  OD2 ASP A  17      -9.483  14.389  10.163  1.00 37.90           O  
ATOM    255  N   ASN A  18      -9.902  12.844   4.873  1.00 44.02           N  
ATOM    256  H   ASN A  18      -8.926  13.105   4.875  1.00 44.02           H  
ATOM    257  CA  ASN A  18     -10.664  13.031   3.650  1.00 44.02           C  
ATOM    258  HA  ASN A  18     -11.628  13.486   3.879  1.00 44.02           H  
ATOM    259  C   ASN A  18     -10.941  11.700   2.958  1.00 44.02           C  
ATOM    260  CB  ASN A  18      -9.845  13.967   2.766  1.00 44.02           C  
ATOM    261  HB2 ASN A  18      -8.803  13.964   3.085  1.00 44.02           H  
ATOM    262  HB3 ASN A  18      -9.807  13.603   1.739  1.00 44.02           H  
ATOM    263  O   ASN A  18     -12.044  11.473   2.472  1.00 44.02           O  
ATOM    264  CG  ASN A  18     -10.287  15.404   2.800  1.00 44.02           C  
ATOM    265  ND2 ASN A  18      -9.394  16.259   2.380  1.00 44.02           N  
ATOM    266 HD21 ASN A  18      -9.546  17.203   2.704  1.00 44.02           H  
ATOM    267 HD22 ASN A  18      -8.468  15.888   2.220  1.00 44.02           H  
ATOM    268  OD1 ASN A  18     -11.371  15.796   3.203  1.00 44.02           O  
ATOM    269  N   LEU A  19      -9.954  10.809   2.953  1.00 40.11           N  
ATOM    270  H   LEU A  19      -9.073  11.058   3.382  1.00 40.11           H  
ATOM    271  CA  LEU A  19     -10.069   9.489   2.356  1.00 40.11           C  
ATOM    272  HA  LEU A  19     -10.586   9.584   1.402  1.00 40.11           H  
ATOM    273  C   LEU A  19     -10.837   8.526   3.268  1.00 40.11           C  
ATOM    274  CB  LEU A  19      -8.658   8.997   2.089  1.00 40.11           C  
ATOM    275  HB2 LEU A  19      -7.986   9.844   1.953  1.00 40.11           H  
ATOM    276  HB3 LEU A  19      -8.322   8.454   2.972  1.00 40.11           H  
ATOM    277  O   LEU A  19     -11.672   7.749   2.804  1.00 40.11           O  
ATOM    278  CG  LEU A  19      -8.537   8.099   0.859  1.00 40.11           C  
ATOM    279  HG  LEU A  19      -9.268   7.291   0.906  1.00 40.11           H  
ATOM    280  CD1 LEU A  19      -8.683   8.863  -0.460  1.00 40.11           C  
ATOM    281 HD11 LEU A  19      -9.698   9.245  -0.564  1.00 40.11           H  
ATOM    282 HD12 LEU A  19      -7.974   9.690  -0.489  1.00 40.11           H  
ATOM    283 HD13 LEU A  19      -8.482   8.198  -1.299  1.00 40.11           H  
ATOM    284  CD2 LEU A  19      -7.136   7.529   0.950  1.00 40.11           C  
ATOM    285 HD21 LEU A  19      -6.430   8.303   1.249  1.00 40.11           H  
ATOM    286 HD22 LEU A  19      -7.126   6.729   1.690  1.00 40.11           H  
ATOM    287 HD23 LEU A  19      -6.779   7.172  -0.016  1.00 40.11           H  
ATOM    288  N   GLN A  20     -10.624   8.632   4.587  1.00 41.52           N  
ATOM    289  H   GLN A  20      -9.871   9.223   4.910  1.00 41.52           H  
ATOM    290  CA  GLN A  20     -11.507   7.994   5.563  1.00 41.52           C  
ATOM    291  HA  GLN A  20     -11.587   6.935   5.319  1.00 41.52           H  
ATOM    292  C   GLN A  20     -12.924   8.556   5.491  1.00 41.52           C  
ATOM    293  CB  GLN A  20     -10.980   8.126   6.997  1.00 41.52           C  
ATOM    294  HB2 GLN A  20     -10.676   9.152   7.203  1.00 41.52           H  
ATOM    295  HB3 GLN A  20     -11.805   7.879   7.665  1.00 41.52           H  
ATOM    296  O   GLN A  20     -13.864   7.773   5.561  1.00 41.52           O  
ATOM    297  CG  GLN A  20      -9.821   7.162   7.288  1.00 41.52           C  
ATOM    298  HG2 GLN A  20      -9.912   6.288   6.643  1.00 41.52           H  
ATOM    299  HG3 GLN A  20      -8.875   7.650   7.053  1.00 41.52           H  
ATOM    300  CD  GLN A  20      -9.795   6.669   8.736  1.00 41.52           C  
ATOM    301  NE2 GLN A  20      -9.165   5.540   8.982  1.00 41.52           N  
ATOM    302 HE21 GLN A  20      -9.262   5.131   9.900  1.00 41.52           H  
ATOM    303 HE22 GLN A  20      -8.695   5.063   8.226  1.00 41.52           H  
ATOM    304  OE1 GLN A  20     -10.338   7.237   9.678  1.00 41.52           O  
ATOM    305  N   LYS A  21     -13.088   9.871   5.290  1.00 41.96           N  
ATOM    306  H   LYS A  21     -12.274  10.467   5.336  1.00 41.96           H  
ATOM    307  CA  LYS A  21     -14.375  10.496   4.969  1.00 41.96           C  
ATOM    308  HA  LYS A  21     -15.091  10.269   5.759  1.00 41.96           H  
ATOM    309  C   LYS A  21     -14.939   9.915   3.702  1.00 41.96           C  
ATOM    310  CB  LYS A  21     -14.314  12.017   4.766  1.00 41.96           C  
ATOM    311  HB2 LYS A  21     -14.893  12.283   3.882  1.00 41.96           H  
ATOM    312  HB3 LYS A  21     -13.297  12.353   4.563  1.00 41.96           H  
ATOM    313  O   LYS A  21     -16.133   9.724   3.659  1.00 41.96           O  
ATOM    314  CG  LYS A  21     -14.923  12.787   5.934  1.00 41.96           C  
ATOM    315  HG2 LYS A  21     -14.385  12.560   6.855  1.00 41.96           H  
ATOM    316  HG3 LYS A  21     -15.969  12.502   6.043  1.00 41.96           H  
ATOM    317  CD  LYS A  21     -14.822  14.282   5.628  1.00 41.96           C  
ATOM    318  HD2 LYS A  21     -15.181  14.471   4.616  1.00 41.96           H  
ATOM    319  HD3 LYS A  21     -13.777  14.585   5.695  1.00 41.96           H  
ATOM    320  CE  LYS A  21     -15.672  15.081   6.612  1.00 41.96           C  
ATOM    321  HE2 LYS A  21     -16.711  14.769   6.510  1.00 41.96           H  
ATOM    322  HE3 LYS A  21     -15.344  14.845   7.624  1.00 41.96           H  
ATOM    323  NZ  LYS A  21     -15.531  16.530   6.344  1.00 41.96           N  
ATOM    324  HZ1 LYS A  21     -16.094  17.064   6.990  1.00 41.96           H  
ATOM    325  HZ2 LYS A  21     -15.819  16.734   5.397  1.00 41.96           H  
ATOM    326  HZ3 LYS A  21     -14.562  16.798   6.442  1.00 41.96           H  
ATOM    327  N   LEU A  22     -14.119   9.652   2.690  1.00 43.19           N  
ATOM    328  H   LEU A  22     -13.163   9.969   2.756  1.00 43.19           H  
ATOM    329  CA  LEU A  22     -14.560   9.023   1.453  1.00 43.19           C  
ATOM    330  HA  LEU A  22     -15.341   9.645   1.015  1.00 43.19           H  
ATOM    331  C   LEU A  22     -15.167   7.667   1.766  1.00 43.19           C  
ATOM    332  CB  LEU A  22     -13.379   8.861   0.476  1.00 43.19           C  
ATOM    333  HB2 LEU A  22     -12.505   9.368   0.884  1.00 43.19           H  
ATOM    334  HB3 LEU A  22     -13.112   7.809   0.374  1.00 43.19           H  
ATOM    335  O   LEU A  22     -16.327   7.435   1.461  1.00 43.19           O  
ATOM    336  CG  LEU A  22     -13.675   9.437  -0.908  1.00 43.19           C  
ATOM    337  HG  LEU A  22     -14.752   9.581  -0.999  1.00 43.19           H  
ATOM    338  CD1 LEU A  22     -12.920  10.751  -1.078  1.00 43.19           C  
ATOM    339 HD11 LEU A  22     -13.215  11.437  -0.284  1.00 43.19           H  
ATOM    340 HD12 LEU A  22     -11.847  10.567  -1.019  1.00 43.19           H  
ATOM    341 HD13 LEU A  22     -13.156  11.191  -2.047  1.00 43.19           H  
ATOM    342  CD2 LEU A  22     -13.272   8.509  -2.042  1.00 43.19           C  
ATOM    343 HD21 LEU A  22     -13.789   7.554  -1.947  1.00 43.19           H  
ATOM    344 HD22 LEU A  22     -12.196   8.334  -2.027  1.00 43.19           H  
ATOM    345 HD23 LEU A  22     -13.549   8.953  -2.998  1.00 43.19           H  
ATOM    346  N   LYS A  23     -14.408   6.806   2.449  1.00 44.57           N  
ATOM    347  H   LYS A  23     -13.463   7.090   2.666  1.00 44.57           H  
ATOM    348  CA  LYS A  23     -14.885   5.491   2.876  1.00 44.57           C  
ATOM    349  HA  LYS A  23     -15.185   4.922   1.996  1.00 44.57           H  
ATOM    350  C   LYS A  23     -16.145   5.595   3.727  1.00 44.57           C  
ATOM    351  CB  LYS A  23     -13.774   4.736   3.619  1.00 44.57           C  
ATOM    352  HB2 LYS A  23     -14.222   4.072   4.358  1.00 44.57           H  
ATOM    353  HB3 LYS A  23     -13.119   5.436   4.138  1.00 44.57           H  
ATOM    354  O   LYS A  23     -17.089   4.861   3.467  1.00 44.57           O  
ATOM    355  CG  LYS A  23     -12.970   3.875   2.640  1.00 44.57           C  
ATOM    356  HG2 LYS A  23     -12.564   4.504   1.848  1.00 44.57           H  
ATOM    357  HG3 LYS A  23     -13.638   3.138   2.194  1.00 44.57           H  
ATOM    358  CD  LYS A  23     -11.822   3.153   3.350  1.00 44.57           C  
ATOM    359  HD2 LYS A  23     -12.197   2.654   4.244  1.00 44.57           H  
ATOM    360  HD3 LYS A  23     -11.064   3.886   3.629  1.00 44.57           H  
ATOM    361  CE  LYS A  23     -11.235   2.115   2.389  1.00 44.57           C  
ATOM    362  HE2 LYS A  23     -11.977   1.329   2.246  1.00 44.57           H  
ATOM    363  HE3 LYS A  23     -11.074   2.584   1.418  1.00 44.57           H  
ATOM    364  NZ  LYS A  23      -9.966   1.543   2.896  1.00 44.57           N  
ATOM    365  HZ1 LYS A  23      -9.182   2.141   2.674  1.00 44.57           H  
ATOM    366  HZ2 LYS A  23     -10.006   1.413   3.896  1.00 44.57           H  
ATOM    367  HZ3 LYS A  23      -9.768   0.668   2.432  1.00 44.57           H  
ATOM    368  N   SER A  24     -16.187   6.489   4.713  1.00 42.69           N  
ATOM    369  H   SER A  24     -15.387   7.086   4.868  1.00 42.69           H  
ATOM    370  CA  SER A  24     -17.337   6.622   5.611  1.00 42.69           C  
ATOM    371  HA  SER A  24     -17.632   5.623   5.933  1.00 42.69           H  
ATOM    372  C   SER A  24     -18.551   7.236   4.922  1.00 42.69           C  
ATOM    373  CB  SER A  24     -16.972   7.410   6.870  1.00 42.69           C  
ATOM    374  HB2 SER A  24     -17.803   7.343   7.573  1.00 42.69           H  
ATOM    375  HB3 SER A  24     -16.095   6.958   7.332  1.00 42.69           H  
ATOM    376  O   SER A  24     -19.658   6.753   5.132  1.00 42.69           O  
ATOM    377  OG  SER A  24     -16.712   8.771   6.599  1.00 42.69           O  
ATOM    378  HG  SER A  24     -16.521   9.202   7.436  1.00 42.69           H  
ATOM    379  N   LEU A  25     -18.353   8.238   4.060  1.00 41.60           N  
ATOM    380  H   LEU A  25     -17.414   8.599   3.972  1.00 41.60           H  
ATOM    381  CA  LEU A  25     -19.374   8.786   3.172  1.00 41.60           C  
ATOM    382  HA  LEU A  25     -20.200   9.171   3.769  1.00 41.60           H  
ATOM    383  C   LEU A  25     -19.932   7.659   2.329  1.00 41.60           C  
ATOM    384  CB  LEU A  25     -18.825   9.910   2.266  1.00 41.60           C  
ATOM    385  HB2 LEU A  25     -19.460   9.990   1.383  1.00 41.60           H  
ATOM    386  HB3 LEU A  25     -17.836   9.634   1.901  1.00 41.60           H  
ATOM    387  O   LEU A  25     -21.111   7.398   2.440  1.00 41.60           O  
ATOM    388  CG  LEU A  25     -18.789  11.287   2.951  1.00 41.60           C  
ATOM    389  HG  LEU A  25     -18.482  11.177   3.991  1.00 41.60           H  
ATOM    390  CD1 LEU A  25     -17.808  12.235   2.257  1.00 41.60           C  
ATOM    391 HD11 LEU A  25     -16.807  11.803   2.269  1.00 41.60           H  
ATOM    392 HD12 LEU A  25     -18.112  12.381   1.221  1.00 41.60           H  
ATOM    393 HD13 LEU A  25     -17.795  13.196   2.771  1.00 41.60           H  
ATOM    394  CD2 LEU A  25     -20.171  11.946   2.901  1.00 41.60           C  
ATOM    395 HD21 LEU A  25     -20.482  12.094   1.867  1.00 41.60           H  
ATOM    396 HD22 LEU A  25     -20.906  11.310   3.395  1.00 41.60           H  
ATOM    397 HD23 LEU A  25     -20.146  12.911   3.407  1.00 41.60           H  
ATOM    398  N   LEU A  26     -19.094   6.930   1.595  1.00 42.80           N  
ATOM    399  H   LEU A  26     -18.117   7.187   1.596  1.00 42.80           H  
ATOM    400  CA  LEU A  26     -19.522   5.870   0.681  1.00 42.80           C  
ATOM    401  HA  LEU A  26     -20.276   6.281   0.009  1.00 42.80           H  
ATOM    402  C   LEU A  26     -20.206   4.706   1.404  1.00 42.80           C  
ATOM    403  CB  LEU A  26     -18.298   5.421  -0.141  1.00 42.80           C  
ATOM    404  HB2 LEU A  26     -18.521   4.490  -0.663  1.00 42.80           H  
ATOM    405  HB3 LEU A  26     -17.461   5.239   0.532  1.00 42.80           H  
ATOM    406  O   LEU A  26     -21.190   4.166   0.904  1.00 42.80           O  
ATOM    407  CG  LEU A  26     -17.944   6.515  -1.169  1.00 42.80           C  
ATOM    408  HG  LEU A  26     -18.159   7.494  -0.740  1.00 42.80           H  
ATOM    409  CD1 LEU A  26     -16.476   6.551  -1.577  1.00 42.80           C  
ATOM    410 HD11 LEU A  26     -16.295   5.852  -2.393  1.00 42.80           H  
ATOM    411 HD12 LEU A  26     -16.251   7.553  -1.943  1.00 42.80           H  
ATOM    412 HD13 LEU A  26     -15.823   6.335  -0.731  1.00 42.80           H  
ATOM    413  CD2 LEU A  26     -18.814   6.352  -2.416  1.00 42.80           C  
ATOM    414 HD21 LEU A  26     -18.674   7.206  -3.080  1.00 42.80           H  
ATOM    415 HD22 LEU A  26     -18.563   5.433  -2.945  1.00 42.80           H  
ATOM    416 HD23 LEU A  26     -19.870   6.317  -2.148  1.00 42.80           H  
ATOM    417  N   THR A  27     -19.742   4.364   2.607  1.00 41.03           N  
ATOM    418  H   THR A  27     -18.919   4.839   2.947  1.00 41.03           H  
ATOM    419  CA  THR A  27     -20.395   3.359   3.460  1.00 41.03           C  
ATOM    420  HA  THR A  27     -20.530   2.445   2.881  1.00 41.03           H  
ATOM    421  C   THR A  27     -21.782   3.825   3.906  1.00 41.03           C  
ATOM    422  CB  THR A  27     -19.544   3.023   4.695  1.00 41.03           C  
ATOM    423  HB  THR A  27     -19.480   3.893   5.349  1.00 41.03           H  
ATOM    424  O   THR A  27     -22.732   3.050   3.848  1.00 41.03           O  
ATOM    425  CG2 THR A  27     -20.100   1.836   5.479  1.00 41.03           C  
ATOM    426 HG21 THR A  27     -20.199   0.971   4.824  1.00 41.03           H  
ATOM    427 HG22 THR A  27     -21.074   2.081   5.904  1.00 41.03           H  
ATOM    428 HG23 THR A  27     -19.421   1.589   6.295  1.00 41.03           H  
ATOM    429  OG1 THR A  27     -18.239   2.649   4.312  1.00 41.03           O  
ATOM    430  HG1 THR A  27     -17.831   3.419   3.909  1.00 41.03           H  
ATOM    431  N   ASN A  28     -21.917   5.093   4.306  1.00 37.92           N  
ATOM    432  H   ASN A  28     -21.104   5.693   4.319  1.00 37.92           H  
ATOM    433  CA  ASN A  28     -23.210   5.680   4.659  1.00 37.92           C  
ATOM    434  HA  ASN A  28     -23.731   5.014   5.347  1.00 37.92           H  
ATOM    435  C   ASN A  28     -24.119   5.838   3.438  1.00 37.92           C  
ATOM    436  CB  ASN A  28     -22.998   7.043   5.337  1.00 37.92           C  
ATOM    437  HB2 ASN A  28     -22.232   7.610   4.806  1.00 37.92           H  
ATOM    438  HB3 ASN A  28     -23.929   7.608   5.285  1.00 37.92           H  
ATOM    439  O   ASN A  28     -25.315   5.571   3.542  1.00 37.92           O  
ATOM    440  CG  ASN A  28     -22.644   6.934   6.805  1.00 37.92           C  
ATOM    441  ND2 ASN A  28     -21.945   7.906   7.339  1.00 37.92           N  
ATOM    442 HD21 ASN A  28     -21.578   8.636   6.745  1.00 37.92           H  
ATOM    443 HD22 ASN A  28     -21.719   7.779   8.316  1.00 37.92           H  
ATOM    444  OD1 ASN A  28     -23.006   6.016   7.513  1.00 37.92           O  
ATOM    445  N   THR A  29     -23.570   6.235   2.286  1.00 38.66           N  
ATOM    446  H   THR A  29     -22.599   6.513   2.269  1.00 38.66           H  
ATOM    447  CA  THR A  29     -24.334   6.390   1.051  1.00 38.66           C  
ATOM    448  HA  THR A  29     -25.142   7.096   1.242  1.00 38.66           H  
ATOM    449  C   THR A  29     -24.968   5.054   0.704  1.00 38.66           C  
ATOM    450  CB  THR A  29     -23.515   6.923  -0.139  1.00 38.66           C  
ATOM    451  HB  THR A  29     -22.935   6.116  -0.587  1.00 38.66           H  
ATOM    452  O   THR A  29     -26.182   5.038   0.549  1.00 38.66           O  
ATOM    453  CG2 THR A  29     -24.422   7.564  -1.185  1.00 38.66           C  
ATOM    454 HG21 THR A  29     -25.305   6.947  -1.352  1.00 38.66           H  
ATOM    455 HG22 THR A  29     -23.894   7.671  -2.132  1.00 38.66           H  
ATOM    456 HG23 THR A  29     -24.773   8.539  -0.846  1.00 38.66           H  
ATOM    457  OG1 THR A  29     -22.657   7.980   0.210  1.00 38.66           O  
ATOM    458  HG1 THR A  29     -22.489   8.456  -0.606  1.00 38.66           H  
ATOM    459  N   ARG A  30     -24.212   3.937   0.738  1.00 38.91           N  
ATOM    460  H   ARG A  30     -23.222   4.054   0.904  1.00 38.91           H  
ATOM    461  CA  ARG A  30     -24.706   2.562   0.490  1.00 38.91           C  
ATOM    462  HA  ARG A  30     -24.909   2.446  -0.574  1.00 38.91           H  
ATOM    463  C   ARG A  30     -26.031   2.232   1.188  1.00 38.91           C  
ATOM    464  CB  ARG A  30     -23.646   1.520   0.909  1.00 38.91           C  
ATOM    465  HB2 ARG A  30     -24.133   0.719   1.465  1.00 38.91           H  
ATOM    466  HB3 ARG A  30     -22.910   1.978   1.571  1.00 38.91           H  
ATOM    467  O   ARG A  30     -26.835   1.513   0.612  1.00 38.91           O  
ATOM    468  CG  ARG A  30     -22.914   0.887  -0.282  1.00 38.91           C  
ATOM    469  HG2 ARG A  30     -23.642   0.490  -0.990  1.00 38.91           H  
ATOM    470  HG3 ARG A  30     -22.306   1.643  -0.780  1.00 38.91           H  
ATOM    471  CD  ARG A  30     -22.023  -0.259   0.222  1.00 38.91           C  
ATOM    472  HD2 ARG A  30     -21.333   0.142   0.965  1.00 38.91           H  
ATOM    473  HD3 ARG A  30     -22.662  -1.004   0.697  1.00 38.91           H  
ATOM    474  NE  ARG A  30     -21.253  -0.897  -0.865  1.00 38.91           N  
ATOM    475  HE  ARG A  30     -21.346  -0.497  -1.787  1.00 38.91           H  
ATOM    476  NH1 ARG A  30     -20.289  -2.554   0.396  1.00 38.91           N  
ATOM    477 HH11 ARG A  30     -19.682  -3.359   0.449  1.00 38.91           H  
ATOM    478 HH12 ARG A  30     -20.840  -2.248   1.185  1.00 38.91           H  
ATOM    479  NH2 ARG A  30     -19.759  -2.377  -1.758  1.00 38.91           N  
ATOM    480 HH21 ARG A  30     -19.751  -1.854  -2.622  1.00 38.91           H  
ATOM    481 HH22 ARG A  30     -19.100  -3.137  -1.675  1.00 38.91           H  
ATOM    482  CZ  ARG A  30     -20.446  -1.936  -0.744  1.00 38.91           C  
ATOM    483  N   GLN A  31     -26.278   2.735   2.401  1.00 36.57           N  
ATOM    484  H   GLN A  31     -25.606   3.371   2.807  1.00 36.57           H  
ATOM    485  CA  GLN A  31     -27.555   2.504   3.094  1.00 36.57           C  
ATOM    486  HA  GLN A  31     -27.805   1.445   3.036  1.00 36.57           H  
ATOM    487  C   GLN A  31     -28.734   3.268   2.474  1.00 36.57           C  
ATOM    488  CB  GLN A  31     -27.446   2.905   4.570  1.00 36.57           C  
ATOM    489  HB2 GLN A  31     -28.451   2.912   4.993  1.00 36.57           H  
ATOM    490  HB3 GLN A  31     -27.042   3.914   4.650  1.00 36.57           H  
ATOM    491  O   GLN A  31     -29.858   2.774   2.487  1.00 36.57           O  
ATOM    492  CG  GLN A  31     -26.599   1.941   5.408  1.00 36.57           C  
ATOM    493  HG2 GLN A  31     -26.978   0.927   5.276  1.00 36.57           H  
ATOM    494  HG3 GLN A  31     -25.564   1.973   5.069  1.00 36.57           H  
ATOM    495  CD  GLN A  31     -26.641   2.288   6.895  1.00 36.57           C  
ATOM    496  NE2 GLN A  31     -26.169   1.412   7.754  1.00 36.57           N  
ATOM    497 HE21 GLN A  31     -26.191   1.695   8.723  1.00 36.57           H  
ATOM    498 HE22 GLN A  31     -25.764   0.542   7.440  1.00 36.57           H  
ATOM    499  OE1 GLN A  31     -27.094   3.335   7.325  1.00 36.57           O  
ATOM    500  N   GLN A  32     -28.501   4.481   1.968  1.00 35.98           N  
ATOM    501  H   GLN A  32     -27.545   4.803   1.922  1.00 35.98           H  
ATOM    502  CA  GLN A  32     -29.528   5.314   1.335  1.00 35.98           C  
ATOM    503  HA  GLN A  32     -30.483   5.139   1.830  1.00 35.98           H  
ATOM    504  C   GLN A  32     -29.752   4.988  -0.149  1.00 35.98           C  
ATOM    505  CB  GLN A  32     -29.166   6.802   1.487  1.00 35.98           C  
ATOM    506  HB2 GLN A  32     -28.121   6.961   1.221  1.00 35.98           H  
ATOM    507  HB3 GLN A  32     -29.779   7.377   0.792  1.00 35.98           H  
ATOM    508  O   GLN A  32     -30.775   5.399  -0.705  1.00 35.98           O  
ATOM    509  CG  GLN A  32     -29.438   7.346   2.896  1.00 35.98           C  
ATOM    510  HG2 GLN A  32     -30.442   7.052   3.200  1.00 35.98           H  
ATOM    511  HG3 GLN A  32     -28.724   6.917   3.600  1.00 35.98           H  
ATOM    512  CD  GLN A  32     -29.338   8.870   2.952  1.00 35.98           C  
ATOM    513  NE2 GLN A  32     -30.051   9.515   3.850  1.00 35.98           N  
ATOM    514 HE21 GLN A  32     -30.663   9.014   4.478  1.00 35.98           H  
ATOM    515 HE22 GLN A  32     -29.983  10.522   3.813  1.00 35.98           H  
ATOM    516  OE1 GLN A  32     -28.633   9.522   2.203  1.00 35.98           O  
ATOM    517  N   ILE A  33     -28.825   4.291  -0.815  1.00 38.11           N  
ATOM    518  H   ILE A  33     -27.992   3.993  -0.328  1.00 38.11           H  
ATOM    519  CA  ILE A  33     -28.919   4.035  -2.258  1.00 38.11           C  
ATOM    520  HA  ILE A  33     -29.308   4.945  -2.715  1.00 38.11           H  
ATOM    521  C   ILE A  33     -29.925   2.929  -2.543  1.00 38.11           C  
ATOM    522  CB  ILE A  33     -27.564   3.720  -2.941  1.00 38.11           C  
ATOM    523  HB  ILE A  33     -27.283   2.697  -2.692  1.00 38.11           H  
ATOM    524  O   ILE A  33     -29.621   1.752  -2.402  1.00 38.11           O  
ATOM    525  CG1 ILE A  33     -26.430   4.583  -2.373  1.00 38.11           C  
ATOM    526 HG12 ILE A  33     -26.808   5.557  -2.062  1.00 38.11           H  
ATOM    527 HG13 ILE A  33     -26.143   4.021  -1.484  1.00 38.11           H  
ATOM    528  CG2 ILE A  33     -27.754   3.739  -4.466  1.00 38.11           C  
ATOM    529 HG21 ILE A  33     -28.539   4.427  -4.780  1.00 38.11           H  
ATOM    530 HG22 ILE A  33     -28.054   2.743  -4.792  1.00 38.11           H  
ATOM    531 HG23 ILE A  33     -26.821   3.957  -4.987  1.00 38.11           H  
ATOM    532  CD1 ILE A  33     -25.114   4.713  -3.140  1.00 38.11           C  
ATOM    533 HD11 ILE A  33     -24.353   5.175  -2.511  1.00 38.11           H  
ATOM    534 HD12 ILE A  33     -24.769   3.711  -3.395  1.00 38.11           H  
ATOM    535 HD13 ILE A  33     -25.233   5.299  -4.051  1.00 38.11           H  
ATOM    536  N   LYS A  34     -31.140   3.299  -2.960  1.00 36.92           N  
ATOM    537  H   LYS A  34     -31.364   4.282  -2.918  1.00 36.92           H  
ATOM    538  CA  LYS A  34     -32.074   2.343  -3.573  1.00 36.92           C  
ATOM    539  HA  LYS A  34     -31.786   1.341  -3.254  1.00 36.92           H  
ATOM    540  C   LYS A  34     -31.962   2.255  -5.099  1.00 36.92           C  
ATOM    541  CB  LYS A  34     -33.524   2.563  -3.114  1.00 36.92           C  
ATOM    542  HB2 LYS A  34     -33.694   3.617  -2.893  1.00 36.92           H  
ATOM    543  HB3 LYS A  34     -34.187   2.280  -3.931  1.00 36.92           H  
ATOM    544  O   LYS A  34     -31.643   1.189  -5.598  1.00 36.92           O  
ATOM    545  CG  LYS A  34     -33.893   1.701  -1.897  1.00 36.92           C  
ATOM    546  HG2 LYS A  34     -33.595   0.669  -2.081  1.00 36.92           H  
ATOM    547  HG3 LYS A  34     -33.374   2.071  -1.013  1.00 36.92           H  
ATOM    548  CD  LYS A  34     -35.412   1.742  -1.677  1.00 36.92           C  
ATOM    549  HD2 LYS A  34     -35.910   1.419  -2.591  1.00 36.92           H  
ATOM    550  HD3 LYS A  34     -35.711   2.766  -1.450  1.00 36.92           H  
ATOM    551  CE  LYS A  34     -35.818   0.814  -0.528  1.00 36.92           C  
ATOM    552  HE2 LYS A  34     -35.437  -0.184  -0.742  1.00 36.92           H  
ATOM    553  HE3 LYS A  34     -35.339   1.163   0.386  1.00 36.92           H  
ATOM    554  NZ  LYS A  34     -37.294   0.773  -0.362  1.00 36.92           N  
ATOM    555  HZ1 LYS A  34     -37.543   0.154   0.396  1.00 36.92           H  
ATOM    556  HZ2 LYS A  34     -37.654   1.695  -0.158  1.00 36.92           H  
ATOM    557  HZ3 LYS A  34     -37.732   0.432  -1.206  1.00 36.92           H  
ATOM    558  N   SER A  35     -32.377   3.293  -5.838  1.00 40.21           N  
ATOM    559  H   SER A  35     -32.599   4.162  -5.373  1.00 40.21           H  
ATOM    560  CA  SER A  35     -32.845   3.131  -7.233  1.00 40.21           C  
ATOM    561  HA  SER A  35     -33.025   2.069  -7.401  1.00 40.21           H  
ATOM    562  C   SER A  35     -31.867   3.535  -8.345  1.00 40.21           C  
ATOM    563  CB  SER A  35     -34.202   3.816  -7.434  1.00 40.21           C  
ATOM    564  HB2 SER A  35     -34.518   3.690  -8.470  1.00 40.21           H  
ATOM    565  HB3 SER A  35     -34.939   3.340  -6.787  1.00 40.21           H  
ATOM    566  O   SER A  35     -31.334   2.673  -9.031  1.00 40.21           O  
ATOM    567  OG  SER A  35     -34.133   5.201  -7.120  1.00 40.21           O  
ATOM    568  HG  SER A  35     -34.980   5.602  -7.330  1.00 40.21           H  
ATOM    569  N   GLN A  36     -31.746   4.836  -8.628  1.00 42.53           N  
ATOM    570  H   GLN A  36     -32.236   5.486  -8.030  1.00 42.53           H  
ATOM    571  CA  GLN A  36     -31.006   5.362  -9.782  1.00 42.53           C  
ATOM    572  HA  GLN A  36     -31.327   4.830 -10.678  1.00 42.53           H  
ATOM    573  C   GLN A  36     -29.501   5.127  -9.644  1.00 42.53           C  
ATOM    574  CB  GLN A  36     -31.281   6.869  -9.955  1.00 42.53           C  
ATOM    575  HB2 GLN A  36     -30.406   7.325 -10.419  1.00 42.53           H  
ATOM    576  HB3 GLN A  36     -31.431   7.335  -8.981  1.00 42.53           H  
ATOM    577  O   GLN A  36     -29.001   5.092  -8.523  1.00 42.53           O  
ATOM    578  CG  GLN A  36     -32.476   7.154 -10.874  1.00 42.53           C  
ATOM    579  HG2 GLN A  36     -32.267   6.731 -11.857  1.00 42.53           H  
ATOM    580  HG3 GLN A  36     -33.360   6.658 -10.473  1.00 42.53           H  
ATOM    581  CD  GLN A  36     -32.797   8.641 -11.045  1.00 42.53           C  
ATOM    582  NE2 GLN A  36     -33.646   8.976 -11.991  1.00 42.53           N  
ATOM    583 HE21 GLN A  36     -34.025   8.275 -12.611  1.00 42.53           H  
ATOM    584 HE22 GLN A  36     -33.839   9.961 -12.103  1.00 42.53           H  
ATOM    585  OE1 GLN A  36     -32.336   9.527 -10.339  1.00 42.53           O  
ATOM    586  N   THR A  37     -28.794   5.073 -10.781  1.00 53.56           N  
ATOM    587  H   THR A  37     -29.278   5.018 -11.666  1.00 53.56           H  
ATOM    588  CA  THR A  37     -27.328   5.130 -10.871  1.00 53.56           C  
ATOM    589  HA  THR A  37     -26.903   4.187 -10.528  1.00 53.56           H  
ATOM    590  C   THR A  37     -26.811   6.272 -10.005  1.00 53.56           C  
ATOM    591  CB  THR A  37     -26.886   5.380 -12.327  1.00 53.56           C  
ATOM    592  HB  THR A  37     -27.065   6.420 -12.603  1.00 53.56           H  
ATOM    593  O   THR A  37     -26.914   7.441 -10.379  1.00 53.56           O  
ATOM    594  CG2 THR A  37     -25.418   5.050 -12.545  1.00 53.56           C  
ATOM    595 HG21 THR A  37     -24.800   5.525 -11.783  1.00 53.56           H  
ATOM    596 HG22 THR A  37     -25.281   3.969 -12.503  1.00 53.56           H  
ATOM    597 HG23 THR A  37     -25.099   5.410 -13.523  1.00 53.56           H  
ATOM    598  OG1 THR A  37     -27.619   4.565 -13.213  1.00 53.56           O  
ATOM    599  HG1 THR A  37     -27.056   4.449 -13.982  1.00 53.56           H  
ATOM    600  N   GLN A  38     -26.332   5.970  -8.800  1.00 62.97           N  
ATOM    601  H   GLN A  38     -26.329   5.013  -8.478  1.00 62.97           H  
ATOM    602  CA  GLN A  38     -25.901   7.026  -7.902  1.00 62.97           C  
ATOM    603  HA  GLN A  38     -26.544   7.892  -8.060  1.00 62.97           H  
ATOM    604  C   GLN A  38     -24.498   7.464  -8.277  1.00 62.97           C  
ATOM    605  CB  GLN A  38     -26.050   6.648  -6.429  1.00 62.97           C  
ATOM    606  HB2 GLN A  38     -25.435   7.334  -5.847  1.00 62.97           H  
ATOM    607  HB3 GLN A  38     -25.700   5.628  -6.264  1.00 62.97           H  
ATOM    608  O   GLN A  38     -23.527   6.719  -8.160  1.00 62.97           O  
ATOM    609  CG  GLN A  38     -27.520   6.800  -6.006  1.00 62.97           C  
ATOM    610  HG2 GLN A  38     -27.954   7.683  -6.476  1.00 62.97           H  
ATOM    611  HG3 GLN A  38     -28.078   5.932  -6.358  1.00 62.97           H  
ATOM    612  CD  GLN A  38     -27.726   6.963  -4.510  1.00 62.97           C  
ATOM    613  NE2 GLN A  38     -28.957   6.914  -4.050  1.00 62.97           N  
ATOM    614 HE21 GLN A  38     -29.059   7.069  -3.058  1.00 62.97           H  
ATOM    615 HE22 GLN A  38     -29.718   6.719  -4.684  1.00 62.97           H  
ATOM    616  OE1 GLN A  38     -26.829   7.233  -3.736  1.00 62.97           O  
ATOM    617  N   GLN A  39     -24.424   8.708  -8.735  1.00 73.06           N  
ATOM    618  H   GLN A  39     -25.284   9.212  -8.902  1.00 73.06           H  
ATOM    619  CA  GLN A  39     -23.180   9.417  -8.932  1.00 73.06           C  
ATOM    620  HA  GLN A  39     -22.386   8.685  -9.078  1.00 73.06           H  
ATOM    621  C   GLN A  39     -22.886  10.253  -7.685  1.00 73.06           C  
ATOM    622  CB  GLN A  39     -23.275  10.252 -10.209  1.00 73.06           C  
ATOM    623  HB2 GLN A  39     -23.635   9.619 -11.020  1.00 73.06           H  
ATOM    624  HB3 GLN A  39     -23.989  11.062 -10.058  1.00 73.06           H  
ATOM    625  O   GLN A  39     -23.701  11.074  -7.260  1.00 73.06           O  
ATOM    626  CG  GLN A  39     -21.913  10.827 -10.616  1.00 73.06           C  
ATOM    627  HG2 GLN A  39     -21.217  10.006 -10.788  1.00 73.06           H  
ATOM    628  HG3 GLN A  39     -21.523  11.458  -9.818  1.00 73.06           H  
ATOM    629  CD  GLN A  39     -22.012  11.668 -11.885  1.00 73.06           C  
ATOM    630  NE2 GLN A  39     -20.921  11.948 -12.551  1.00 73.06           N  
ATOM    631 HE21 GLN A  39     -20.077  11.434 -12.345  1.00 73.06           H  
ATOM    632 HE22 GLN A  39     -21.083  12.398 -13.440  1.00 73.06           H  
ATOM    633  OE1 GLN A  39     -23.059  12.115 -12.311  1.00 73.06           O  
ATOM    634  N   VAL A  40     -21.709  10.059  -7.098  1.00 76.14           N  
ATOM    635  H   VAL A  40     -21.110   9.345  -7.487  1.00 76.14           H  
ATOM    636  CA  VAL A  40     -21.222  10.840  -5.959  1.00 76.14           C  
ATOM    637  HA  VAL A  40     -21.961  11.598  -5.697  1.00 76.14           H  
ATOM    638  C   VAL A  40     -19.941  11.549  -6.364  1.00 76.14           C  
ATOM    639  CB  VAL A  40     -21.012   9.957  -4.714  1.00 76.14           C  
ATOM    640  HB  VAL A  40     -20.297   9.167  -4.943  1.00 76.14           H  
ATOM    641  O   VAL A  40     -18.940  10.906  -6.670  1.00 76.14           O  
ATOM    642  CG1 VAL A  40     -20.468  10.779  -3.534  1.00 76.14           C  
ATOM    643 HG11 VAL A  40     -20.376  10.139  -2.656  1.00 76.14           H  
ATOM    644 HG12 VAL A  40     -21.145  11.603  -3.309  1.00 76.14           H  
ATOM    645 HG13 VAL A  40     -19.479  11.170  -3.772  1.00 76.14           H  
ATOM    646  CG2 VAL A  40     -22.327   9.311  -4.259  1.00 76.14           C  
ATOM    647 HG21 VAL A  40     -22.152   8.704  -3.371  1.00 76.14           H  
ATOM    648 HG22 VAL A  40     -23.075  10.074  -4.045  1.00 76.14           H  
ATOM    649 HG23 VAL A  40     -22.709   8.655  -5.041  1.00 76.14           H  
ATOM    650  N   THR A  41     -19.949  12.881  -6.314  1.00 77.90           N  
ATOM    651  H   THR A  41     -20.822  13.348  -6.117  1.00 77.90           H  
ATOM    652  CA  THR A  41     -18.765  13.702  -6.594  1.00 77.90           C  
ATOM    653  HA  THR A  41     -17.979  13.059  -6.990  1.00 77.90           H  
ATOM    654  C   THR A  41     -18.229  14.351  -5.324  1.00 77.90           C  
ATOM    655  CB  THR A  41     -19.037  14.751  -7.676  1.00 77.90           C  
ATOM    656  HB  THR A  41     -19.851  15.401  -7.353  1.00 77.90           H  
ATOM    657  O   THR A  41     -18.925  15.081  -4.620  1.00 77.90           O  
ATOM    658  CG2 THR A  41     -17.808  15.604  -7.995  1.00 77.90           C  
ATOM    659 HG21 THR A  41     -17.577  16.251  -7.148  1.00 77.90           H  
ATOM    660 HG22 THR A  41     -18.011  16.222  -8.869  1.00 77.90           H  
ATOM    661 HG23 THR A  41     -16.950  14.964  -8.198  1.00 77.90           H  
ATOM    662  OG1 THR A  41     -19.403  14.127  -8.878  1.00 77.90           O  
ATOM    663  HG1 THR A  41     -18.619  13.742  -9.275  1.00 77.90           H  
ATOM    664  N   ILE A  42     -16.943  14.144  -5.065  1.00 76.60           N  
ATOM    665  H   ILE A  42     -16.444  13.531  -5.694  1.00 76.60           H  
ATOM    666  CA  ILE A  42     -16.185  14.719  -3.961  1.00 76.60           C  
ATOM    667  HA  ILE A  42     -16.857  15.293  -3.322  1.00 76.60           H  
ATOM    668  C   ILE A  42     -15.153  15.667  -4.553  1.00 76.60           C  
ATOM    669  CB  ILE A  42     -15.557  13.609  -3.100  1.00 76.60           C  
ATOM    670  HB  ILE A  42     -14.905  12.999  -3.726  1.00 76.60           H  
ATOM    671  O   ILE A  42     -14.162  15.253  -5.154  1.00 76.60           O  
ATOM    672  CG1 ILE A  42     -16.688  12.721  -2.533  1.00 76.60           C  
ATOM    673 HG12 ILE A  42     -17.285  13.292  -1.822  1.00 76.60           H  
ATOM    674 HG13 ILE A  42     -17.349  12.391  -3.335  1.00 76.60           H  
ATOM    675  CG2 ILE A  42     -14.721  14.238  -1.965  1.00 76.60           C  
ATOM    676 HG21 ILE A  42     -15.350  14.876  -1.345  1.00 76.60           H  
ATOM    677 HG22 ILE A  42     -13.897  14.819  -2.378  1.00 76.60           H  
ATOM    678 HG23 ILE A  42     -14.291  13.453  -1.343  1.00 76.60           H  
ATOM    679  CD1 ILE A  42     -16.190  11.452  -1.863  1.00 76.60           C  
ATOM    680 HD11 ILE A  42     -15.638  11.699  -0.956  1.00 76.60           H  
ATOM    681 HD12 ILE A  42     -15.566  10.906  -2.570  1.00 76.60           H  
ATOM    682 HD13 ILE A  42     -17.043  10.830  -1.591  1.00 76.60           H  
ATOM    683  N   LYS A  43     -15.395  16.967  -4.386  1.00 74.36           N  
ATOM    684  H   LYS A  43     -16.235  17.233  -3.893  1.00 74.36           H  
ATOM    685  CA  LYS A  43     -14.530  18.012  -4.939  1.00 74.36           C  
ATOM    686  HA  LYS A  43     -14.088  17.627  -5.858  1.00 74.36           H  
ATOM    687  C   LYS A  43     -13.374  18.345  -4.007  1.00 74.36           C  
ATOM    688  CB  LYS A  43     -15.346  19.260  -5.309  1.00 74.36           C  
ATOM    689  HB2 LYS A  43     -15.883  19.625  -4.434  1.00 74.36           H  
ATOM    690  HB3 LYS A  43     -14.661  20.037  -5.647  1.00 74.36           H  
ATOM    691  O   LYS A  43     -13.552  18.369  -2.791  1.00 74.36           O  
ATOM    692  CG  LYS A  43     -16.341  18.960  -6.442  1.00 74.36           C  
ATOM    693  HG2 LYS A  43     -15.810  18.487  -7.268  1.00 74.36           H  
ATOM    694  HG3 LYS A  43     -17.106  18.276  -6.075  1.00 74.36           H  
ATOM    695  CD  LYS A  43     -17.025  20.232  -6.959  1.00 74.36           C  
ATOM    696  HD2 LYS A  43     -16.266  20.929  -7.315  1.00 74.36           H  
ATOM    697  HD3 LYS A  43     -17.591  20.693  -6.149  1.00 74.36           H  
ATOM    698  CE  LYS A  43     -17.968  19.865  -8.114  1.00 74.36           C  
ATOM    699  HE2 LYS A  43     -18.693  19.133  -7.756  1.00 74.36           H  
ATOM    700  HE3 LYS A  43     -17.383  19.384  -8.898  1.00 74.36           H  
ATOM    701  NZ  LYS A  43     -18.679  21.046  -8.669  1.00 74.36           N  
ATOM    702  HZ1 LYS A  43     -18.026  21.731  -9.023  1.00 74.36           H  
ATOM    703  HZ2 LYS A  43     -19.271  20.762  -9.437  1.00 74.36           H  
ATOM    704  HZ3 LYS A  43     -19.272  21.477  -7.974  1.00 74.36           H  
ATOM    705  N   ASN A  44     -12.234  18.705  -4.588  1.00 74.62           N  
ATOM    706  H   ASN A  44     -12.230  18.671  -5.597  1.00 74.62           H  
ATOM    707  CA  ASN A  44     -11.015  19.234  -3.983  1.00 74.62           C  
ATOM    708  HA  ASN A  44     -10.300  19.300  -4.804  1.00 74.62           H  
ATOM    709  C   ASN A  44     -10.318  18.318  -2.944  1.00 74.62           C  
ATOM    710  CB  ASN A  44     -11.266  20.683  -3.502  1.00 74.62           C  
ATOM    711  HB2 ASN A  44     -12.073  20.688  -2.769  1.00 74.62           H  
ATOM    712  HB3 ASN A  44     -10.334  21.073  -3.092  1.00 74.62           H  
ATOM    713  O   ASN A  44      -9.520  18.798  -2.149  1.00 74.62           O  
ATOM    714  CG  ASN A  44     -11.661  21.675  -4.563  1.00 74.62           C  
ATOM    715  ND2 ASN A  44     -12.453  22.672  -4.230  1.00 74.62           N  
ATOM    716 HD21 ASN A  44     -12.621  23.327  -4.980  1.00 74.62           H  
ATOM    717 HD22 ASN A  44     -12.783  22.833  -3.289  1.00 74.62           H  
ATOM    718  OD1 ASN A  44     -11.240  21.598  -5.691  1.00 74.62           O  
ATOM    719  N   LEU A  45     -10.590  17.017  -2.906  1.00 76.10           N  
ATOM    720  H   LEU A  45     -11.051  16.641  -3.722  1.00 76.10           H  
ATOM    721  CA  LEU A  45      -9.940  16.041  -2.027  1.00 76.10           C  
ATOM    722  HA  LEU A  45     -10.328  16.163  -1.016  1.00 76.10           H  
ATOM    723  C   LEU A  45      -8.408  16.203  -2.012  1.00 76.10           C  
ATOM    724  CB  LEU A  45     -10.313  14.647  -2.556  1.00 76.10           C  
ATOM    725  HB2 LEU A  45      -9.810  14.496  -3.511  1.00 76.10           H  
ATOM    726  HB3 LEU A  45     -11.384  14.597  -2.753  1.00 76.10           H  
ATOM    727  O   LEU A  45      -7.761  16.092  -3.043  1.00 76.10           O  
ATOM    728  CG  LEU A  45      -9.922  13.509  -1.608  1.00 76.10           C  
ATOM    729  HG  LEU A  45      -8.933  13.679  -1.183  1.00 76.10           H  
ATOM    730  CD1 LEU A  45     -10.958  13.439  -0.492  1.00 76.10           C  
ATOM    731 HD11 LEU A  45     -10.766  12.566   0.132  1.00 76.10           H  
ATOM    732 HD12 LEU A  45     -11.951  13.326  -0.928  1.00 76.10           H  
ATOM    733 HD13 LEU A  45     -10.957  14.357   0.096  1.00 76.10           H  
ATOM    734  CD2 LEU A  45      -9.916  12.180  -2.352  1.00 76.10           C  
ATOM    735 HD21 LEU A  45     -10.891  11.990  -2.802  1.00 76.10           H  
ATOM    736 HD22 LEU A  45      -9.163  12.205  -3.140  1.00 76.10           H  
ATOM    737 HD23 LEU A  45      -9.660  11.373  -1.665  1.00 76.10           H  
ATOM    738  N   TYR A  46      -7.812  16.451  -0.847  1.00 75.95           N  
ATOM    739  H   TYR A  46      -8.371  16.472  -0.005  1.00 75.95           H  
ATOM    740  CA  TYR A  46      -6.357  16.552  -0.729  1.00 75.95           C  
ATOM    741  HA  TYR A  46      -5.937  16.819  -1.699  1.00 75.95           H  
ATOM    742  C   TYR A  46      -5.758  15.205  -0.321  1.00 75.95           C  
ATOM    743  CB  TYR A  46      -5.982  17.683   0.224  1.00 75.95           C  
ATOM    744  HB2 TYR A  46      -6.305  18.631  -0.207  1.00 75.95           H  
ATOM    745  HB3 TYR A  46      -6.522  17.539   1.159  1.00 75.95           H  
ATOM    746  O   TYR A  46      -6.201  14.605   0.661  1.00 75.95           O  
ATOM    747  CG  TYR A  46      -4.507  17.775   0.542  1.00 75.95           C  
ATOM    748  CD1 TYR A  46      -4.074  17.263   1.769  1.00 75.95           C  
ATOM    749  HD1 TYR A  46      -4.800  16.798   2.420  1.00 75.95           H  
ATOM    750  CD2 TYR A  46      -3.582  18.378  -0.336  1.00 75.95           C  
ATOM    751  HD2 TYR A  46      -3.904  18.754  -1.296  1.00 75.95           H  
ATOM    752  CE1 TYR A  46      -2.734  17.393   2.154  1.00 75.95           C  
ATOM    753  HE1 TYR A  46      -2.384  17.002   3.097  1.00 75.95           H  
ATOM    754  CE2 TYR A  46      -2.231  18.525   0.053  1.00 75.95           C  
ATOM    755  HE2 TYR A  46      -1.518  19.031  -0.581  1.00 75.95           H  
ATOM    756  OH  TYR A  46      -0.611  18.308   1.874  1.00 75.95           O  
ATOM    757  HH  TYR A  46       0.118  18.453   1.268  1.00 75.95           H  
ATOM    758  CZ  TYR A  46      -1.821  18.057   1.322  1.00 75.95           C  
ATOM    759  N   VAL A  47      -4.751  14.762  -1.070  1.00 85.59           N  
ATOM    760  H   VAL A  47      -4.450  15.351  -1.833  1.00 85.59           H  
ATOM    761  CA  VAL A  47      -4.064  13.474  -0.920  1.00 85.59           C  
ATOM    762  HA  VAL A  47      -4.711  12.781  -0.383  1.00 85.59           H  
ATOM    763  C   VAL A  47      -2.771  13.680  -0.116  1.00 85.59           C  
ATOM    764  CB  VAL A  47      -3.776  12.879  -2.321  1.00 85.59           C  
ATOM    765  HB  VAL A  47      -3.090  13.538  -2.854  1.00 85.59           H  
ATOM    766  O   VAL A  47      -1.797  14.205  -0.649  1.00 85.59           O  
ATOM    767  CG1 VAL A  47      -3.130  11.497  -2.209  1.00 85.59           C  
ATOM    768 HG11 VAL A  47      -2.923  11.102  -3.204  1.00 85.59           H  
ATOM    769 HG12 VAL A  47      -3.785  10.807  -1.677  1.00 85.59           H  
ATOM    770 HG13 VAL A  47      -2.178  11.574  -1.684  1.00 85.59           H  
ATOM    771  CG2 VAL A  47      -5.043  12.735  -3.178  1.00 85.59           C  
ATOM    772 HG21 VAL A  47      -4.783  12.295  -4.141  1.00 85.59           H  
ATOM    773 HG22 VAL A  47      -5.767  12.093  -2.676  1.00 85.59           H  
ATOM    774 HG23 VAL A  47      -5.490  13.711  -3.366  1.00 85.59           H  
ATOM    775  N   SER A  48      -2.728  13.278   1.164  1.00 76.42           N  
ATOM    776  H   SER A  48      -3.556  12.874   1.579  1.00 76.42           H  
ATOM    777  CA  SER A  48      -1.528  13.452   2.027  1.00 76.42           C  
ATOM    778  HA  SER A  48      -1.115  14.452   1.891  1.00 76.42           H  
ATOM    779  C   SER A  48      -0.409  12.467   1.789  1.00 76.42           C  
ATOM    780  CB  SER A  48      -1.799  13.222   3.517  1.00 76.42           C  
ATOM    781  HB2 SER A  48      -0.909  12.847   4.022  1.00 76.42           H  
ATOM    782  HB3 SER A  48      -1.959  14.198   3.975  1.00 76.42           H  
ATOM    783  O   SER A  48       0.731  12.722   2.154  1.00 76.42           O  
ATOM    784  OG  SER A  48      -2.861  12.304   3.760  1.00 76.42           O  
ATOM    785  HG  SER A  48      -2.594  11.417   3.507  1.00 76.42           H  
ATOM    786  N   SER A  49      -0.757  11.279   1.336  1.00 84.32           N  
ATOM    787  H   SER A  49      -1.709  11.118   1.036  1.00 84.32           H  
ATOM    788  CA  SER A  49       0.117  10.118   1.344  1.00 84.32           C  
ATOM    789  HA  SER A  49       1.154  10.428   1.468  1.00 84.32           H  
ATOM    790  C   SER A  49      -0.012   9.435   0.002  1.00 84.32           C  
ATOM    791  CB  SER A  49      -0.244   9.178   2.503  1.00 84.32           C  
ATOM    792  HB2 SER A  49       0.270   8.225   2.385  1.00 84.32           H  
ATOM    793  HB3 SER A  49       0.065   9.639   3.441  1.00 84.32           H  
ATOM    794  O   SER A  49      -1.037   9.549  -0.675  1.00 84.32           O  
ATOM    795  OG  SER A  49      -1.645   8.975   2.526  1.00 84.32           O  
ATOM    796  HG  SER A  49      -1.934   8.510   3.315  1.00 84.32           H  
ATOM    797  N   PHE A  50       1.046   8.741  -0.400  1.00 92.06           N  
ATOM    798  H   PHE A  50       1.836   8.624   0.217  1.00 92.06           H  
ATOM    799  CA  PHE A  50       1.001   7.957  -1.618  1.00 92.06           C  
ATOM    800  HA  PHE A  50       0.780   8.611  -2.462  1.00 92.06           H  
ATOM    801  C   PHE A  50      -0.121   6.927  -1.471  1.00 92.06           C  
ATOM    802  CB  PHE A  50       2.370   7.327  -1.831  1.00 92.06           C  
ATOM    803  HB2 PHE A  50       3.116   8.122  -1.832  1.00 92.06           H  
ATOM    804  HB3 PHE A  50       2.596   6.662  -0.998  1.00 92.06           H  
ATOM    805  O   PHE A  50      -0.120   6.132  -0.531  1.00 92.06           O  
ATOM    806  CG  PHE A  50       2.486   6.557  -3.121  1.00 92.06           C  
ATOM    807  CD1 PHE A  50       2.005   5.242  -3.171  1.00 92.06           C  
ATOM    808  HD1 PHE A  50       1.523   4.826  -2.298  1.00 92.06           H  
ATOM    809  CD2 PHE A  50       3.085   7.128  -4.257  1.00 92.06           C  
ATOM    810  HD2 PHE A  50       3.436   8.149  -4.240  1.00 92.06           H  
ATOM    811  CE1 PHE A  50       2.165   4.475  -4.332  1.00 92.06           C  
ATOM    812  HE1 PHE A  50       1.811   3.455  -4.355  1.00 92.06           H  
ATOM    813  CE2 PHE A  50       3.250   6.356  -5.420  1.00 92.06           C  
ATOM    814  HE2 PHE A  50       3.731   6.766  -6.296  1.00 92.06           H  
ATOM    815  CZ  PHE A  50       2.812   5.024  -5.449  1.00 92.06           C  
ATOM    816  HZ  PHE A  50       2.964   4.425  -6.334  1.00 92.06           H  
ATOM    817  N   THR A  51      -1.120   6.998  -2.340  1.00 90.71           N  
ATOM    818  H   THR A  51      -1.038   7.635  -3.120  1.00 90.71           H  
ATOM    819  CA  THR A  51      -2.399   6.319  -2.129  1.00 90.71           C  
ATOM    820  HA  THR A  51      -2.358   5.710  -1.226  1.00 90.71           H  
ATOM    821  C   THR A  51      -2.696   5.396  -3.293  1.00 90.71           C  
ATOM    822  CB  THR A  51      -3.525   7.339  -1.924  1.00 90.71           C  
ATOM    823  HB  THR A  51      -3.512   8.069  -2.733  1.00 90.71           H  
ATOM    824  O   THR A  51      -2.610   5.802  -4.449  1.00 90.71           O  
ATOM    825  CG2 THR A  51      -4.912   6.707  -1.865  1.00 90.71           C  
ATOM    826 HG21 THR A  51      -4.976   6.030  -1.014  1.00 90.71           H  
ATOM    827 HG22 THR A  51      -5.136   6.169  -2.786  1.00 90.71           H  
ATOM    828 HG23 THR A  51      -5.642   7.512  -1.776  1.00 90.71           H  
ATOM    829  OG1 THR A  51      -3.338   8.025  -0.710  1.00 90.71           O  
ATOM    830  HG1 THR A  51      -2.534   8.544  -0.779  1.00 90.71           H  
ATOM    831  N   LEU A  52      -3.098   4.170  -2.971  1.00 90.35           N  
ATOM    832  H   LEU A  52      -3.138   3.924  -1.992  1.00 90.35           H  
ATOM    833  CA  LEU A  52      -3.628   3.205  -3.924  1.00 90.35           C  
ATOM    834  HA  LEU A  52      -3.438   3.554  -4.940  1.00 90.35           H  
ATOM    835  C   LEU A  52      -5.137   3.102  -3.763  1.00 90.35           C  
ATOM    836  CB  LEU A  52      -2.938   1.842  -3.745  1.00 90.35           C  
ATOM    837  HB2 LEU A  52      -3.184   1.445  -2.760  1.00 90.35           H  
ATOM    838  HB3 LEU A  52      -3.337   1.155  -4.491  1.00 90.35           H  
ATOM    839  O   LEU A  52      -5.627   2.879  -2.654  1.00 90.35           O  
ATOM    840  CG  LEU A  52      -1.410   1.899  -3.885  1.00 90.35           C  
ATOM    841  HG  LEU A  52      -0.989   2.512  -3.089  1.00 90.35           H  
ATOM    842  CD1 LEU A  52      -0.818   0.494  -3.778  1.00 90.35           C  
ATOM    843 HD11 LEU A  52       0.269   0.545  -3.833  1.00 90.35           H  
ATOM    844 HD12 LEU A  52      -1.183  -0.123  -4.600  1.00 90.35           H  
ATOM    845 HD13 LEU A  52      -1.111   0.040  -2.831  1.00 90.35           H  
ATOM    846  CD2 LEU A  52      -1.033   2.499  -5.233  1.00 90.35           C  
ATOM    847 HD21 LEU A  52      -1.543   1.949  -6.024  1.00 90.35           H  
ATOM    848 HD22 LEU A  52       0.044   2.456  -5.397  1.00 90.35           H  
ATOM    849 HD23 LEU A  52      -1.313   3.552  -5.276  1.00 90.35           H  
ATOM    850  N   VAL A  53      -5.864   3.237  -4.867  1.00 87.78           N  
ATOM    851  H   VAL A  53      -5.379   3.432  -5.732  1.00 87.78           H  
ATOM    852  CA  VAL A  53      -7.303   2.970  -4.940  1.00 87.78           C  
ATOM    853  HA  VAL A  53      -7.681   2.708  -3.952  1.00 87.78           H  
ATOM    854  C   VAL A  53      -7.490   1.776  -5.865  1.00 87.78           C  
ATOM    855  CB  VAL A  53      -8.104   4.189  -5.436  1.00 87.78           C  
ATOM    856  HB  VAL A  53      -7.908   4.340  -6.498  1.00 87.78           H  
ATOM    857  O   VAL A  53      -7.170   1.857  -7.044  1.00 87.78           O  
ATOM    858  CG1 VAL A  53      -9.610   3.955  -5.289  1.00 87.78           C  
ATOM    859 HG11 VAL A  53      -9.902   3.976  -4.239  1.00 87.78           H  
ATOM    860 HG12 VAL A  53      -9.889   2.984  -5.696  1.00 87.78           H  
ATOM    861 HG13 VAL A  53     -10.156   4.731  -5.826  1.00 87.78           H  
ATOM    862  CG2 VAL A  53      -7.745   5.484  -4.693  1.00 87.78           C  
ATOM    863 HG21 VAL A  53      -8.375   6.297  -5.054  1.00 87.78           H  
ATOM    864 HG22 VAL A  53      -6.706   5.749  -4.887  1.00 87.78           H  
ATOM    865 HG23 VAL A  53      -7.897   5.356  -3.621  1.00 87.78           H  
ATOM    866  N   CYS A  54      -7.975   0.660  -5.338  1.00 81.80           N  
ATOM    867  H   CYS A  54      -8.247   0.669  -4.365  1.00 81.80           H  
ATOM    868  CA  CYS A  54      -8.278  -0.540  -6.111  1.00 81.80           C  
ATOM    869  HA  CYS A  54      -7.863  -0.475  -7.117  1.00 81.80           H  
ATOM    870  C   CYS A  54      -9.788  -0.681  -6.230  1.00 81.80           C  
ATOM    871  CB  CYS A  54      -7.676  -1.762  -5.409  1.00 81.80           C  
ATOM    872  HB2 CYS A  54      -7.972  -2.661  -5.949  1.00 81.80           H  
ATOM    873  HB3 CYS A  54      -8.044  -1.820  -4.384  1.00 81.80           H  
ATOM    874  O   CYS A  54     -10.451  -0.890  -5.219  1.00 81.80           O  
ATOM    875  SG  CYS A  54      -5.871  -1.640  -5.407  1.00 81.80           S  
ATOM    876  HG  CYS A  54      -5.788  -0.580  -6.214  1.00 81.80           H  
ATOM    877  N   PHE A  55     -10.333  -0.596  -7.433  1.00 79.18           N  
ATOM    878  H   PHE A  55      -9.737  -0.480  -8.240  1.00 79.18           H  
ATOM    879  CA  PHE A  55     -11.765  -0.746  -7.694  1.00 79.18           C  
ATOM    880  HA  PHE A  55     -12.304  -0.858  -6.753  1.00 79.18           H  
ATOM    881  C   PHE A  55     -12.003  -2.028  -8.480  1.00 79.18           C  
ATOM    882  CB  PHE A  55     -12.354   0.498  -8.372  1.00 79.18           C  
ATOM    883  HB2 PHE A  55     -12.678   1.197  -7.600  1.00 79.18           H  
ATOM    884  HB3 PHE A  55     -13.240   0.223  -8.943  1.00 79.18           H  
ATOM    885  O   PHE A  55     -11.294  -2.344  -9.433  1.00 79.18           O  
ATOM    886  CG  PHE A  55     -11.380   1.232  -9.255  1.00 79.18           C  
ATOM    887  CD1 PHE A  55     -10.488   2.143  -8.669  1.00 79.18           C  
ATOM    888  HD1 PHE A  55     -10.543   2.333  -7.608  1.00 79.18           H  
ATOM    889  CD2 PHE A  55     -11.332   0.980 -10.631  1.00 79.18           C  
ATOM    890  HD2 PHE A  55     -12.031   0.298 -11.094  1.00 79.18           H  
ATOM    891  CE1 PHE A  55      -9.519   2.781  -9.446  1.00 79.18           C  
ATOM    892  HE1 PHE A  55      -8.836   3.468  -8.968  1.00 79.18           H  
ATOM    893  CE2 PHE A  55     -10.389   1.651 -11.417  1.00 79.18           C  
ATOM    894  HE2 PHE A  55     -10.414   1.493 -12.486  1.00 79.18           H  
ATOM    895  CZ  PHE A  55      -9.467   2.538 -10.826  1.00 79.18           C  
ATOM    896  HZ  PHE A  55      -8.746   3.065 -11.433  1.00 79.18           H  
ATOM    897  N   ARG A  56     -12.981  -2.797  -8.010  1.00 74.47           N  
ATOM    898  H   ARG A  56     -13.515  -2.428  -7.236  1.00 74.47           H  
ATOM    899  CA  ARG A  56     -13.420  -4.079  -8.568  1.00 74.47           C  
ATOM    900  HA  ARG A  56     -12.702  -4.448  -9.299  1.00 74.47           H  
ATOM    901  C   ARG A  56     -14.747  -3.942  -9.296  1.00 74.47           C  
ATOM    902  CB  ARG A  56     -13.606  -5.102  -7.445  1.00 74.47           C  
ATOM    903  HB2 ARG A  56     -14.378  -4.731  -6.771  1.00 74.47           H  
ATOM    904  HB3 ARG A  56     -13.962  -6.036  -7.880  1.00 74.47           H  
ATOM    905  O   ARG A  56     -14.975  -4.707 -10.220  1.00 74.47           O  
ATOM    906  CG  ARG A  56     -12.338  -5.387  -6.641  1.00 74.47           C  
ATOM    907  HG2 ARG A  56     -11.937  -4.451  -6.253  1.00 74.47           H  
ATOM    908  HG3 ARG A  56     -11.591  -5.858  -7.280  1.00 74.47           H  
ATOM    909  CD  ARG A  56     -12.702  -6.321  -5.478  1.00 74.47           C  
ATOM    910  HD2 ARG A  56     -12.337  -7.326  -5.692  1.00 74.47           H  
ATOM    911  HD3 ARG A  56     -13.786  -6.397  -5.394  1.00 74.47           H  
ATOM    912  NE  ARG A  56     -12.178  -5.800  -4.204  1.00 74.47           N  
ATOM    913  HE  ARG A  56     -12.745  -5.097  -3.753  1.00 74.47           H  
ATOM    914  NH1 ARG A  56     -10.212  -6.950  -4.241  1.00 74.47           N  
ATOM    915 HH11 ARG A  56      -9.253  -7.058  -3.945  1.00 74.47           H  
ATOM    916 HH12 ARG A  56     -10.520  -7.398  -5.092  1.00 74.47           H  
ATOM    917  NH2 ARG A  56     -10.523  -5.366  -2.706  1.00 74.47           N  
ATOM    918 HH21 ARG A  56     -11.080  -4.670  -2.231  1.00 74.47           H  
ATOM    919 HH22 ARG A  56      -9.565  -5.451  -2.399  1.00 74.47           H  
ATOM    920  CZ  ARG A  56     -10.982  -6.035  -3.718  1.00 74.47           C  
ATOM    921  N   SER A  57     -15.592  -3.010  -8.851  1.00 75.96           N  
ATOM    922  H   SER A  57     -15.326  -2.447  -8.056  1.00 75.96           H  
ATOM    923  CA  SER A  57     -16.814  -2.615  -9.543  1.00 75.96           C  
ATOM    924  HA  SER A  57     -16.631  -2.753 -10.609  1.00 75.96           H  
ATOM    925  C   SER A  57     -17.141  -1.135  -9.304  1.00 75.96           C  
ATOM    926  CB  SER A  57     -17.994  -3.517  -9.164  1.00 75.96           C  
ATOM    927  HB2 SER A  57     -17.652  -4.548  -9.067  1.00 75.96           H  
ATOM    928  HB3 SER A  57     -18.731  -3.480  -9.966  1.00 75.96           H  
ATOM    929  O   SER A  57     -16.734  -0.564  -8.286  1.00 75.96           O  
ATOM    930  OG  SER A  57     -18.612  -3.093  -7.959  1.00 75.96           O  
ATOM    931  HG  SER A  57     -19.242  -2.421  -8.227  1.00 75.96           H  
ATOM    932  N   GLY A  58     -17.931  -0.551 -10.193  1.00 80.50           N  
ATOM    933  H   GLY A  58     -18.144  -1.106 -11.010  1.00 80.50           H  
ATOM    934  CA  GLY A  58     -18.181   0.871 -10.359  1.00 80.50           C  
ATOM    935  HA2 GLY A  58     -18.105   1.374  -9.395  1.00 80.50           H  
ATOM    936  HA3 GLY A  58     -19.199   1.000 -10.724  1.00 80.50           H  
ATOM    937  C   GLY A  58     -17.219   1.557 -11.338  1.00 80.50           C  
ATOM    938  O   GLY A  58     -16.125   1.079 -11.638  1.00 80.50           O  
ATOM    939  N   LYS A  59     -17.615   2.752 -11.779  1.00 80.00           N  
ATOM    940  H   LYS A  59     -18.517   3.089 -11.473  1.00 80.00           H  
ATOM    941  CA  LYS A  59     -16.761   3.678 -12.532  1.00 80.00           C  
ATOM    942  HA  LYS A  59     -15.901   3.136 -12.926  1.00 80.00           H  
ATOM    943  C   LYS A  59     -16.224   4.770 -11.622  1.00 80.00           C  
ATOM    944  CB  LYS A  59     -17.528   4.270 -13.716  1.00 80.00           C  
ATOM    945  HB2 LYS A  59     -16.972   5.116 -14.121  1.00 80.00           H  
ATOM    946  HB3 LYS A  59     -18.505   4.619 -13.382  1.00 80.00           H  
ATOM    947  O   LYS A  59     -16.922   5.267 -10.732  1.00 80.00           O  
ATOM    948  CG  LYS A  59     -17.706   3.230 -14.821  1.00 80.00           C  
ATOM    949  HG2 LYS A  59     -18.210   2.349 -14.426  1.00 80.00           H  
ATOM    950  HG3 LYS A  59     -16.727   2.936 -15.199  1.00 80.00           H  
ATOM    951  CD  LYS A  59     -18.535   3.824 -15.957  1.00 80.00           C  
ATOM    952  HD2 LYS A  59     -19.521   4.100 -15.584  1.00 80.00           H  
ATOM    953  HD3 LYS A  59     -18.031   4.711 -16.342  1.00 80.00           H  
ATOM    954  CE  LYS A  59     -18.659   2.780 -17.063  1.00 80.00           C  
ATOM    955  HE2 LYS A  59     -19.156   1.897 -16.660  1.00 80.00           H  
ATOM    956  HE3 LYS A  59     -17.655   2.490 -17.373  1.00 80.00           H  
ATOM    957  NZ  LYS A  59     -19.411   3.335 -18.209  1.00 80.00           N  
ATOM    958  HZ1 LYS A  59     -18.893   4.113 -18.590  1.00 80.00           H  
ATOM    959  HZ2 LYS A  59     -19.512   2.632 -18.927  1.00 80.00           H  
ATOM    960  HZ3 LYS A  59     -20.317   3.661 -17.903  1.00 80.00           H  
ATOM    961  N   LEU A  60     -14.985   5.178 -11.877  1.00 85.04           N  
ATOM    962  H   LEU A  60     -14.480   4.724 -12.624  1.00 85.04           H  
ATOM    963  CA  LEU A  60     -14.329   6.256 -11.147  1.00 85.04           C  
ATOM    964  HA  LEU A  60     -15.072   6.783 -10.548  1.00 85.04           H  
ATOM    965  C   LEU A  60     -13.744   7.256 -12.138  1.00 85.04           C  
ATOM    966  CB  LEU A  60     -13.307   5.643 -10.170  1.00 85.04           C  
ATOM    967  HB2 LEU A  60     -12.565   5.066 -10.722  1.00 85.04           H  
ATOM    968  HB3 LEU A  60     -13.858   4.939  -9.547  1.00 85.04           H  
ATOM    969  O   LEU A  60     -12.907   6.921 -12.966  1.00 85.04           O  
ATOM    970  CG  LEU A  60     -12.596   6.656  -9.251  1.00 85.04           C  
ATOM    971  HG  LEU A  60     -13.292   7.444  -8.964  1.00 85.04           H  
ATOM    972  CD1 LEU A  60     -12.103   5.961  -7.979  1.00 85.04           C  
ATOM    973 HD11 LEU A  60     -11.308   5.259  -8.233  1.00 85.04           H  
ATOM    974 HD12 LEU A  60     -11.732   6.700  -7.270  1.00 85.04           H  
ATOM    975 HD13 LEU A  60     -12.913   5.393  -7.522  1.00 85.04           H  
ATOM    976  CD2 LEU A  60     -11.348   7.274  -9.886  1.00 85.04           C  
ATOM    977 HD21 LEU A  60     -11.618   7.913 -10.727  1.00 85.04           H  
ATOM    978 HD22 LEU A  60     -10.686   6.488 -10.249  1.00 85.04           H  
ATOM    979 HD23 LEU A  60     -10.818   7.875  -9.147  1.00 85.04           H  
ATOM    980  N   THR A  61     -14.155   8.513 -12.031  1.00 83.58           N  
ATOM    981  H   THR A  61     -14.843   8.724 -11.321  1.00 83.58           H  
ATOM    982  CA  THR A  61     -13.485   9.628 -12.704  1.00 83.58           C  
ATOM    983  HA  THR A  61     -12.774   9.250 -13.439  1.00 83.58           H  
ATOM    984  C   THR A  61     -12.721  10.426 -11.666  1.00 83.58           C  
ATOM    985  CB  THR A  61     -14.475  10.517 -13.456  1.00 83.58           C  
ATOM    986  HB  THR A  61     -15.161  10.980 -12.746  1.00 83.58           H  
ATOM    987  O   THR A  61     -13.283  10.817 -10.643  1.00 83.58           O  
ATOM    988  CG2 THR A  61     -13.782  11.615 -14.261  1.00 83.58           C  
ATOM    989 HG21 THR A  61     -13.054  11.172 -14.941  1.00 83.58           H  
ATOM    990 HG22 THR A  61     -13.278  12.317 -13.597  1.00 83.58           H  
ATOM    991 HG23 THR A  61     -14.524  12.157 -14.848  1.00 83.58           H  
ATOM    992  OG1 THR A  61     -15.226   9.743 -14.354  1.00 83.58           O  
ATOM    993  HG1 THR A  61     -15.461   8.918 -13.923  1.00 83.58           H  
ATOM    994  N   ILE A  62     -11.446  10.691 -11.918  1.00 89.10           N  
ATOM    995  H   ILE A  62     -11.039  10.349 -12.777  1.00 89.10           H  
ATOM    996  CA  ILE A  62     -10.622  11.538 -11.060  1.00 89.10           C  
ATOM    997  HA  ILE A  62     -11.273  12.003 -10.321  1.00 89.10           H  
ATOM    998  C   ILE A  62     -10.000  12.659 -11.878  1.00 89.10           C  
ATOM    999  CB  ILE A  62      -9.584  10.706 -10.291  1.00 89.10           C  
ATOM   1000  HB  ILE A  62     -10.121   9.910  -9.775  1.00 89.10           H  
ATOM   1001  O   ILE A  62      -9.556  12.438 -13.000  1.00 89.10           O  
ATOM   1002  CG1 ILE A  62      -8.926  11.588  -9.211  1.00 89.10           C  
ATOM   1003 HG12 ILE A  62      -9.707  12.067  -8.621  1.00 89.10           H  
ATOM   1004 HG13 ILE A  62      -8.328  12.370  -9.678  1.00 89.10           H  
ATOM   1005  CG2 ILE A  62      -8.571  10.056 -11.248  1.00 89.10           C  
ATOM   1006 HG21 ILE A  62      -7.879   9.413 -10.705  1.00 89.10           H  
ATOM   1007 HG22 ILE A  62      -9.090   9.435 -11.979  1.00 89.10           H  
ATOM   1008 HG23 ILE A  62      -7.994  10.817 -11.774  1.00 89.10           H  
ATOM   1009  CD1 ILE A  62      -8.036  10.806  -8.255  1.00 89.10           C  
ATOM   1010 HD11 ILE A  62      -7.150  10.497  -8.810  1.00 89.10           H  
ATOM   1011 HD12 ILE A  62      -8.569   9.945  -7.852  1.00 89.10           H  
ATOM   1012 HD13 ILE A  62      -7.717  11.450  -7.436  1.00 89.10           H  
ATOM   1013  N   SER A  63      -9.945  13.863 -11.324  1.00 84.97           N  
ATOM   1014  H   SER A  63     -10.376  14.013 -10.423  1.00 84.97           H  
ATOM   1015  CA  SER A  63      -9.284  14.987 -11.981  1.00 84.97           C  
ATOM   1016  HA  SER A  63      -8.569  14.583 -12.698  1.00 84.97           H  
ATOM   1017  C   SER A  63      -8.480  15.841 -11.020  1.00 84.97           C  
ATOM   1018  CB  SER A  63     -10.288  15.831 -12.769  1.00 84.97           C  
ATOM   1019  HB2 SER A  63     -10.793  15.186 -13.489  1.00 84.97           H  
ATOM   1020  HB3 SER A  63      -9.747  16.599 -13.321  1.00 84.97           H  
ATOM   1021  O   SER A  63      -8.819  15.963  -9.846  1.00 84.97           O  
ATOM   1022  OG  SER A  63     -11.265  16.451 -11.947  1.00 84.97           O  
ATOM   1023  HG  SER A  63     -11.902  16.827 -12.559  1.00 84.97           H  
ATOM   1024  N   ASN A  64      -7.413  16.451 -11.518  1.00 83.86           N  
ATOM   1025  H   ASN A  64      -7.222  16.312 -12.500  1.00 83.86           H  
ATOM   1026  CA  ASN A  64      -6.708  17.551 -10.862  1.00 83.86           C  
ATOM   1027  HA  ASN A  64      -7.263  17.858  -9.976  1.00 83.86           H  
ATOM   1028  C   ASN A  64      -6.711  18.774 -11.806  1.00 83.86           C  
ATOM   1029  CB  ASN A  64      -5.328  17.043 -10.381  1.00 83.86           C  
ATOM   1030  HB2 ASN A  64      -5.483  16.159  -9.763  1.00 83.86           H  
ATOM   1031  HB3 ASN A  64      -4.857  17.799  -9.753  1.00 83.86           H  
ATOM   1032  O   ASN A  64      -7.534  18.855 -12.714  1.00 83.86           O  
ATOM   1033  CG  ASN A  64      -4.361  16.679 -11.493  1.00 83.86           C  
ATOM   1034  ND2 ASN A  64      -3.363  15.867 -11.244  1.00 83.86           N  
ATOM   1035 HD21 ASN A  64      -2.839  15.589 -12.062  1.00 83.86           H  
ATOM   1036 HD22 ASN A  64      -3.293  15.381 -10.362  1.00 83.86           H  
ATOM   1037  OD1 ASN A  64      -4.454  17.172 -12.594  1.00 83.86           O  
ATOM   1038  N   ASN A  65      -5.820  19.745 -11.592  1.00 76.77           N  
ATOM   1039  H   ASN A  65      -5.173  19.649 -10.821  1.00 76.77           H  
ATOM   1040  CA  ASN A  65      -5.742  20.950 -12.431  1.00 76.77           C  
ATOM   1041  HA  ASN A  65      -6.750  21.341 -12.575  1.00 76.77           H  
ATOM   1042  C   ASN A  65      -5.175  20.709 -13.847  1.00 76.77           C  
ATOM   1043  CB  ASN A  65      -4.903  22.013 -11.701  1.00 76.77           C  
ATOM   1044  HB2 ASN A  65      -4.755  22.861 -12.370  1.00 76.77           H  
ATOM   1045  HB3 ASN A  65      -3.920  21.602 -11.469  1.00 76.77           H  
ATOM   1046  O   ASN A  65      -5.176  21.633 -14.657  1.00 76.77           O  
ATOM   1047  CG  ASN A  65      -5.539  22.553 -10.435  1.00 76.77           C  
ATOM   1048  ND2 ASN A  65      -4.795  23.321  -9.675  1.00 76.77           N  
ATOM   1049 HD21 ASN A  65      -5.255  23.727  -8.873  1.00 76.77           H  
ATOM   1050 HD22 ASN A  65      -3.870  23.588  -9.980  1.00 76.77           H  
ATOM   1051  OD1 ASN A  65      -6.681  22.306 -10.092  1.00 76.77           O  
ATOM   1052  N   HIS A  66      -4.648  19.518 -14.131  1.00 71.76           N  
ATOM   1053  H   HIS A  66      -4.725  18.782 -13.444  1.00 71.76           H  
ATOM   1054  CA  HIS A  66      -3.944  19.188 -15.373  1.00 71.76           C  
ATOM   1055  HA  HIS A  66      -3.987  20.030 -16.064  1.00 71.76           H  
ATOM   1056  C   HIS A  66      -4.570  17.996 -16.096  1.00 71.76           C  
ATOM   1057  CB  HIS A  66      -2.471  18.901 -15.046  1.00 71.76           C  
ATOM   1058  HB2 HIS A  66      -2.406  18.025 -14.401  1.00 71.76           H  
ATOM   1059  HB3 HIS A  66      -1.945  18.666 -15.971  1.00 71.76           H  
ATOM   1060  O   HIS A  66      -4.748  18.040 -17.308  1.00 71.76           O  
ATOM   1061  CG  HIS A  66      -1.779  20.061 -14.378  1.00 71.76           C  
ATOM   1062  CD2 HIS A  66      -1.265  20.091 -13.112  1.00 71.76           C  
ATOM   1063  HD2 HIS A  66      -1.260  19.261 -12.420  1.00 71.76           H  
ATOM   1064  ND1 HIS A  66      -1.610  21.315 -14.914  1.00 71.76           N  
ATOM   1065  HD1 HIS A  66      -1.971  21.622 -15.806  1.00 71.76           H  
ATOM   1066  CE1 HIS A  66      -1.000  22.081 -13.995  1.00 71.76           C  
ATOM   1067  HE1 HIS A  66      -0.756  23.125 -14.124  1.00 71.76           H  
ATOM   1068  NE2 HIS A  66      -0.778  21.381 -12.869  1.00 71.76           N  
ATOM   1069  N   ASP A  67      -4.943  16.966 -15.342  1.00 73.20           N  
ATOM   1070  H   ASP A  67      -4.783  17.022 -14.346  1.00 73.20           H  
ATOM   1071  CA  ASP A  67      -5.350  15.670 -15.860  1.00 73.20           C  
ATOM   1072  HA  ASP A  67      -5.311  15.685 -16.950  1.00 73.20           H  
ATOM   1073  C   ASP A  67      -6.775  15.339 -15.419  1.00 73.20           C  
ATOM   1074  CB  ASP A  67      -4.375  14.585 -15.377  1.00 73.20           C  
ATOM   1075  HB2 ASP A  67      -4.487  14.468 -14.299  1.00 73.20           H  
ATOM   1076  HB3 ASP A  67      -4.642  13.636 -15.843  1.00 73.20           H  
ATOM   1077  O   ASP A  67      -7.188  15.635 -14.294  1.00 73.20           O  
ATOM   1078  CG  ASP A  67      -2.911  14.898 -15.699  1.00 73.20           C  
ATOM   1079  OD1 ASP A  67      -2.632  15.238 -16.867  1.00 73.20           O  
ATOM   1080  OD2 ASP A  67      -2.088  14.792 -14.755  1.00 73.20           O  
ATOM   1081  N   THR A  68      -7.517  14.664 -16.294  1.00 80.80           N  
ATOM   1082  H   THR A  68      -7.108  14.450 -17.192  1.00 80.80           H  
ATOM   1083  CA  THR A  68      -8.743  13.942 -15.943  1.00 80.80           C  
ATOM   1084  HA  THR A  68      -8.858  13.922 -14.859  1.00 80.80           H  
ATOM   1085  C   THR A  68      -8.599  12.512 -16.431  1.00 80.80           C  
ATOM   1086  CB  THR A  68      -9.993  14.603 -16.532  1.00 80.80           C  
ATOM   1087  HB  THR A  68      -9.903  14.663 -17.617  1.00 80.80           H  
ATOM   1088  O   THR A  68      -8.347  12.286 -17.611  1.00 80.80           O  
ATOM   1089  CG2 THR A  68     -11.277  13.855 -16.168  1.00 80.80           C  
ATOM   1090 HG21 THR A  68     -11.299  13.635 -15.100  1.00 80.80           H  
ATOM   1091 HG22 THR A  68     -11.329  12.919 -16.724  1.00 80.80           H  
ATOM   1092 HG23 THR A  68     -12.143  14.462 -16.431  1.00 80.80           H  
ATOM   1093  OG1 THR A  68     -10.104  15.905 -16.006  1.00 80.80           O  
ATOM   1094  HG1 THR A  68      -9.243  16.316 -16.110  1.00 80.80           H  
ATOM   1095  N   ILE A  69      -8.737  11.556 -15.517  1.00 84.07           N  
ATOM   1096  H   ILE A  69      -8.988  11.823 -14.576  1.00 84.07           H  
ATOM   1097  CA  ILE A  69      -8.591  10.131 -15.790  1.00 84.07           C  
ATOM   1098  HA  ILE A  69      -8.353   9.997 -16.845  1.00 84.07           H  
ATOM   1099  C   ILE A  69      -9.924   9.446 -15.524  1.00 84.07           C  
ATOM   1100  CB  ILE A  69      -7.427   9.509 -14.988  1.00 84.07           C  
ATOM   1101  HB  ILE A  69      -7.674   9.528 -13.927  1.00 84.07           H  
ATOM   1102  O   ILE A  69     -10.486   9.538 -14.428  1.00 84.07           O  
ATOM   1103  CG1 ILE A  69      -6.137  10.338 -15.201  1.00 84.07           C  
ATOM   1104 HG12 ILE A  69      -6.242  11.285 -14.673  1.00 84.07           H  
ATOM   1105 HG13 ILE A  69      -6.017  10.556 -16.262  1.00 84.07           H  
ATOM   1106  CG2 ILE A  69      -7.240   8.039 -15.407  1.00 84.07           C  
ATOM   1107 HG21 ILE A  69      -6.483   7.562 -14.785  1.00 84.07           H  
ATOM   1108 HG22 ILE A  69      -6.933   7.978 -16.452  1.00 84.07           H  
ATOM   1109 HG23 ILE A  69      -8.162   7.472 -15.279  1.00 84.07           H  
ATOM   1110  CD1 ILE A  69      -4.849   9.677 -14.710  1.00 84.07           C  
ATOM   1111 HD11 ILE A  69      -5.009   9.220 -13.733  1.00 84.07           H  
ATOM   1112 HD12 ILE A  69      -4.538   8.902 -15.411  1.00 84.07           H  
ATOM   1113 HD13 ILE A  69      -4.062  10.428 -14.651  1.00 84.07           H  
ATOM   1114  N   TYR A  70     -10.408   8.753 -16.546  1.00 80.54           N  
ATOM   1115  H   TYR A  70      -9.859   8.704 -17.393  1.00 80.54           H  
ATOM   1116  CA  TYR A  70     -11.573   7.886 -16.483  1.00 80.54           C  
ATOM   1117  HA  TYR A  70     -12.219   8.188 -15.659  1.00 80.54           H  
ATOM   1118  C   TYR A  70     -11.082   6.465 -16.235  1.00 80.54           C  
ATOM   1119  CB  TYR A  70     -12.372   8.004 -17.784  1.00 80.54           C  
ATOM   1120  HB2 TYR A  70     -11.766   7.642 -18.614  1.00 80.54           H  
ATOM   1121  HB3 TYR A  70     -13.249   7.361 -17.716  1.00 80.54           H  
ATOM   1122  O   TYR A  70     -10.210   5.977 -16.952  1.00 80.54           O  
ATOM   1123  CG  TYR A  70     -12.821   9.423 -18.080  1.00 80.54           C  
ATOM   1124  CD1 TYR A  70     -14.031   9.902 -17.545  1.00 80.54           C  
ATOM   1125  HD1 TYR A  70     -14.649   9.255 -16.941  1.00 80.54           H  
ATOM   1126  CD2 TYR A  70     -12.013  10.272 -18.864  1.00 80.54           C  
ATOM   1127  HD2 TYR A  70     -11.087   9.902 -19.278  1.00 80.54           H  
ATOM   1128  CE1 TYR A  70     -14.437  11.225 -17.796  1.00 80.54           C  
ATOM   1129  HE1 TYR A  70     -15.368  11.596 -17.393  1.00 80.54           H  
ATOM   1130  CE2 TYR A  70     -12.414  11.597 -19.115  1.00 80.54           C  
ATOM   1131  HE2 TYR A  70     -11.792  12.241 -19.719  1.00 80.54           H  
ATOM   1132  OH  TYR A  70     -14.024  13.352 -18.820  1.00 80.54           O  
ATOM   1133  HH  TYR A  70     -13.412  13.801 -19.408  1.00 80.54           H  
ATOM   1134  CZ  TYR A  70     -13.631  12.074 -18.582  1.00 80.54           C  
ATOM   1135  N   CYS A  71     -11.593   5.840 -15.182  1.00 79.24           N  
ATOM   1136  H   CYS A  71     -12.302   6.294 -14.625  1.00 79.24           H  
ATOM   1137  CA  CYS A  71     -11.155   4.530 -14.734  1.00 79.24           C  
ATOM   1138  HA  CYS A  71     -10.356   4.162 -15.377  1.00 79.24           H  
ATOM   1139  C   CYS A  71     -12.327   3.557 -14.806  1.00 79.24           C  
ATOM   1140  CB  CYS A  71     -10.616   4.612 -13.302  1.00 79.24           C  
ATOM   1141  HB2 CYS A  71     -10.081   3.684 -13.102  1.00 79.24           H  
ATOM   1142  HB3 CYS A  71     -11.455   4.693 -12.611  1.00 79.24           H  
ATOM   1143  O   CYS A  71     -13.348   3.765 -14.140  1.00 79.24           O  
ATOM   1144  SG  CYS A  71      -9.499   6.018 -13.050  1.00 79.24           S  
ATOM   1145  HG  CYS A  71     -10.389   6.941 -13.428  1.00 79.24           H  
ATOM   1146  N   ASP A  72     -12.136   2.487 -15.568  1.00 71.38           N  
ATOM   1147  H   ASP A  72     -11.286   2.404 -16.107  1.00 71.38           H  
ATOM   1148  CA  ASP A  72     -13.077   1.377 -15.658  1.00 71.38           C  
ATOM   1149  HA  ASP A  72     -14.060   1.715 -15.333  1.00 71.38           H  
ATOM   1150  C   ASP A  72     -12.667   0.232 -14.717  1.00 71.38           C  
ATOM   1151  CB  ASP A  72     -13.221   0.934 -17.121  1.00 71.38           C  
ATOM   1152  HB2 ASP A  72     -12.236   0.696 -17.524  1.00 71.38           H  
ATOM   1153  HB3 ASP A  72     -13.827   0.029 -17.158  1.00 71.38           H  
ATOM   1154  O   ASP A  72     -11.514   0.116 -14.279  1.00 71.38           O  
ATOM   1155  CG  ASP A  72     -13.905   2.003 -17.987  1.00 71.38           C  
ATOM   1156  OD1 ASP A  72     -15.027   2.436 -17.618  1.00 71.38           O  
ATOM   1157  OD2 ASP A  72     -13.316   2.372 -19.026  1.00 71.38           O  
ATOM   1158  N   GLU A  73     -13.637  -0.603 -14.359  1.00 69.11           N  
ATOM   1159  H   GLU A  73     -14.553  -0.485 -14.767  1.00 69.11           H  
ATOM   1160  CA  GLU A  73     -13.428  -1.774 -13.513  1.00 69.11           C  
ATOM   1161  HA  GLU A  73     -12.681  -1.496 -12.770  1.00 69.11           H  
ATOM   1162  C   GLU A  73     -12.924  -2.996 -14.308  1.00 69.11           C  
ATOM   1163  CB  GLU A  73     -14.725  -2.113 -12.757  1.00 69.11           C  
ATOM   1164  HB2 GLU A  73     -15.071  -1.219 -12.238  1.00 69.11           H  
ATOM   1165  HB3 GLU A  73     -14.499  -2.868 -12.004  1.00 69.11           H  
ATOM   1166  O   GLU A  73     -13.326  -3.191 -15.457  1.00 69.11           O  
ATOM   1167  CG  GLU A  73     -15.833  -2.651 -13.687  1.00 69.11           C  
ATOM   1168  HG2 GLU A  73     -15.937  -1.986 -14.545  1.00 69.11           H  
ATOM   1169  HG3 GLU A  73     -15.541  -3.635 -14.054  1.00 69.11           H  
ATOM   1170  CD  GLU A  73     -17.198  -2.764 -13.007  1.00 69.11           C  
ATOM   1171  OE1 GLU A  73     -17.803  -3.852 -12.972  1.00 69.11           O  
ATOM   1172  OE2 GLU A  73     -17.667  -1.740 -12.487  1.00 69.11           O  
ATOM   1173  N   PRO A  74     -12.122  -3.884 -13.692  1.00 73.06           N  
ATOM   1174  CA  PRO A  74     -11.339  -3.661 -12.481  1.00 73.06           C  
ATOM   1175  HA  PRO A  74     -11.928  -3.146 -11.723  1.00 73.06           H  
ATOM   1176  C   PRO A  74     -10.064  -2.857 -12.787  1.00 73.06           C  
ATOM   1177  CB  PRO A  74     -11.009  -5.066 -11.977  1.00 73.06           C  
ATOM   1178  HB2 PRO A  74     -10.101  -5.089 -11.375  1.00 73.06           H  
ATOM   1179  HB3 PRO A  74     -11.855  -5.455 -11.410  1.00 73.06           H  
ATOM   1180  O   PRO A  74      -9.506  -2.931 -13.879  1.00 73.06           O  
ATOM   1181  CG  PRO A  74     -10.856  -5.864 -13.274  1.00 73.06           C  
ATOM   1182  HG2 PRO A  74     -11.063  -6.923 -13.124  1.00 73.06           H  
ATOM   1183  HG3 PRO A  74      -9.852  -5.724 -13.675  1.00 73.06           H  
ATOM   1184  CD  PRO A  74     -11.874  -5.219 -14.215  1.00 73.06           C  
ATOM   1185  HD2 PRO A  74     -11.478  -5.170 -15.229  1.00 73.06           H  
ATOM   1186  HD3 PRO A  74     -12.805  -5.786 -14.204  1.00 73.06           H  
ATOM   1187  N   GLY A  75      -9.534  -2.145 -11.795  1.00 75.89           N  
ATOM   1188  H   GLY A  75     -10.016  -2.083 -10.910  1.00 75.89           H  
ATOM   1189  CA  GLY A  75      -8.233  -1.501 -11.948  1.00 75.89           C  
ATOM   1190  HA2 GLY A  75      -8.300  -0.744 -12.729  1.00 75.89           H  
ATOM   1191  HA3 GLY A  75      -7.511  -2.243 -12.289  1.00 75.89           H  
ATOM   1192  C   GLY A  75      -7.690  -0.871 -10.673  1.00 75.89           C  
ATOM   1193  O   GLY A  75      -8.329  -0.867  -9.615  1.00 75.89           O  
ATOM   1194  N   MET A  76      -6.465  -0.362 -10.773  1.00 86.04           N  
ATOM   1195  H   MET A  76      -6.001  -0.418 -11.669  1.00 86.04           H  
ATOM   1196  CA  MET A  76      -5.782   0.340  -9.696  1.00 86.04           C  
ATOM   1197  HA  MET A  76      -6.472   0.436  -8.857  1.00 86.04           H  
ATOM   1198  C   MET A  76      -5.386   1.742 -10.134  1.00 86.04           C  
ATOM   1199  CB  MET A  76      -4.572  -0.459  -9.195  1.00 86.04           C  
ATOM   1200  HB2 MET A  76      -4.916  -1.434  -8.849  1.00 86.04           H  
ATOM   1201  HB3 MET A  76      -3.869  -0.596 -10.017  1.00 86.04           H  
ATOM   1202  O   MET A  76      -4.750   1.946 -11.165  1.00 86.04           O  
ATOM   1203  CG  MET A  76      -3.872   0.259  -8.030  1.00 86.04           C  
ATOM   1204  HG2 MET A  76      -3.511   1.229  -8.373  1.00 86.04           H  
ATOM   1205  HG3 MET A  76      -4.607   0.438  -7.246  1.00 86.04           H  
ATOM   1206  SD  MET A  76      -2.464  -0.609  -7.291  1.00 86.04           S  
ATOM   1207  CE  MET A  76      -1.291  -0.563  -8.675  1.00 86.04           C  
ATOM   1208  HE1 MET A  76      -1.687  -1.128  -9.518  1.00 86.04           H  
ATOM   1209  HE2 MET A  76      -1.122   0.469  -8.981  1.00 86.04           H  
ATOM   1210  HE3 MET A  76      -0.346  -1.008  -8.363  1.00 86.04           H  
ATOM   1211  N   LEU A  77      -5.705   2.702  -9.279  1.00 88.62           N  
ATOM   1212  H   LEU A  77      -6.246   2.443  -8.466  1.00 88.62           H  
ATOM   1213  CA  LEU A  77      -5.251   4.072  -9.369  1.00 88.62           C  
ATOM   1214  HA  LEU A  77      -4.880   4.254 -10.378  1.00 88.62           H  
ATOM   1215  C   LEU A  77      -4.136   4.310  -8.353  1.00 88.62           C  
ATOM   1216  CB  LEU A  77      -6.455   4.970  -9.124  1.00 88.62           C  
ATOM   1217  HB2 LEU A  77      -7.288   4.593  -9.716  1.00 88.62           H  
ATOM   1218  HB3 LEU A  77      -6.700   4.886  -8.065  1.00 88.62           H  
ATOM   1219  O   LEU A  77      -4.258   3.946  -7.180  1.00 88.62           O  
ATOM   1220  CG  LEU A  77      -6.287   6.445  -9.479  1.00 88.62           C  
ATOM   1221  HG  LEU A  77      -5.301   6.812  -9.196  1.00 88.62           H  
ATOM   1222  CD1 LEU A  77      -6.537   6.654 -10.967  1.00 88.62           C  
ATOM   1223 HD11 LEU A  77      -5.821   6.076 -11.552  1.00 88.62           H  
ATOM   1224 HD12 LEU A  77      -6.436   7.707 -11.231  1.00 88.62           H  
ATOM   1225 HD13 LEU A  77      -7.544   6.326 -11.222  1.00 88.62           H  
ATOM   1226  CD2 LEU A  77      -7.361   7.195  -8.697  1.00 88.62           C  
ATOM   1227 HD21 LEU A  77      -8.339   6.757  -8.896  1.00 88.62           H  
ATOM   1228 HD22 LEU A  77      -7.150   7.147  -7.629  1.00 88.62           H  
ATOM   1229 HD23 LEU A  77      -7.387   8.235  -9.023  1.00 88.62           H  
ATOM   1230  N   VAL A  78      -3.071   4.957  -8.801  1.00 90.63           N  
ATOM   1231  H   VAL A  78      -3.070   5.222  -9.776  1.00 90.63           H  
ATOM   1232  CA  VAL A  78      -1.946   5.400  -7.986  1.00 90.63           C  
ATOM   1233  HA  VAL A  78      -2.048   4.998  -6.978  1.00 90.63           H  
ATOM   1234  C   VAL A  78      -1.976   6.917  -7.913  1.00 90.63           C  
ATOM   1235  CB  VAL A  78      -0.608   4.912  -8.558  1.00 90.63           C  
ATOM   1236  HB  VAL A  78      -0.422   5.408  -9.511  1.00 90.63           H  
ATOM   1237  O   VAL A  78      -1.913   7.605  -8.932  1.00 90.63           O  
ATOM   1238  CG1 VAL A  78       0.535   5.281  -7.618  1.00 90.63           C  
ATOM   1239 HG11 VAL A  78       1.471   4.910  -8.035  1.00 90.63           H  
ATOM   1240 HG12 VAL A  78       0.618   6.364  -7.519  1.00 90.63           H  
ATOM   1241 HG13 VAL A  78       0.364   4.835  -6.638  1.00 90.63           H  
ATOM   1242  CG2 VAL A  78      -0.599   3.397  -8.796  1.00 90.63           C  
ATOM   1243 HG21 VAL A  78       0.408   3.065  -9.049  1.00 90.63           H  
ATOM   1244 HG22 VAL A  78      -0.939   2.869  -7.905  1.00 90.63           H  
ATOM   1245 HG23 VAL A  78      -1.260   3.151  -9.627  1.00 90.63           H  
ATOM   1246  N   LEU A  79      -2.060   7.440  -6.695  1.00 91.85           N  
ATOM   1247  H   LEU A  79      -2.132   6.808  -5.910  1.00 91.85           H  
ATOM   1248  CA  LEU A  79      -2.071   8.868  -6.423  1.00 91.85           C  
ATOM   1249  HA  LEU A  79      -2.115   9.425  -7.358  1.00 91.85           H  
ATOM   1250  C   LEU A  79      -0.783   9.259  -5.717  1.00 91.85           C  
ATOM   1251  CB  LEU A  79      -3.301   9.242  -5.581  1.00 91.85           C  
ATOM   1252  HB2 LEU A  79      -3.312  10.323  -5.448  1.00 91.85           H  
ATOM   1253  HB3 LEU A  79      -3.192   8.781  -4.599  1.00 91.85           H  
ATOM   1254  O   LEU A  79      -0.524   8.834  -4.586  1.00 91.85           O  
ATOM   1255  CG  LEU A  79      -4.643   8.798  -6.173  1.00 91.85           C  
ATOM   1256  HG  LEU A  79      -4.670   7.713  -6.280  1.00 91.85           H  
ATOM   1257  CD1 LEU A  79      -5.799   9.215  -5.263  1.00 91.85           C  
ATOM   1258 HD11 LEU A  79      -6.740   8.864  -5.686  1.00 91.85           H  
ATOM   1259 HD12 LEU A  79      -5.831  10.301  -5.171  1.00 91.85           H  
ATOM   1260 HD13 LEU A  79      -5.668   8.769  -4.277  1.00 91.85           H  
ATOM   1261  CD2 LEU A  79      -4.832   9.444  -7.532  1.00 91.85           C  
ATOM   1262 HD21 LEU A  79      -4.777  10.531  -7.458  1.00 91.85           H  
ATOM   1263 HD22 LEU A  79      -4.086   9.076  -8.235  1.00 91.85           H  
ATOM   1264 HD23 LEU A  79      -5.812   9.151  -7.910  1.00 91.85           H  
ATOM   1265  N   LYS A  80      -0.009  10.131  -6.364  1.00 90.71           N  
ATOM   1266  H   LYS A  80      -0.270  10.397  -7.302  1.00 90.71           H  
ATOM   1267  CA  LYS A  80       1.090  10.844  -5.713  1.00 90.71           C  
ATOM   1268  HA  LYS A  80       1.813  10.111  -5.356  1.00 90.71           H  
ATOM   1269  C   LYS A  80       0.551  11.634  -4.517  1.00 90.71           C  
ATOM   1270  CB  LYS A  80       1.759  11.763  -6.745  1.00 90.71           C  
ATOM   1271  HB2 LYS A  80       1.092  12.594  -6.975  1.00 90.71           H  
ATOM   1272  HB3 LYS A  80       1.928  11.200  -7.663  1.00 90.71           H  
ATOM   1273  O   LYS A  80      -0.569  12.147  -4.562  1.00 90.71           O  
ATOM   1274  CG  LYS A  80       3.103  12.311  -6.252  1.00 90.71           C  
ATOM   1275  HG2 LYS A  80       2.967  12.888  -5.337  1.00 90.71           H  
ATOM   1276  HG3 LYS A  80       3.768  11.472  -6.048  1.00 90.71           H  
ATOM   1277  CD  LYS A  80       3.748  13.202  -7.317  1.00 90.71           C  
ATOM   1278  HD2 LYS A  80       3.825  12.642  -8.249  1.00 90.71           H  
ATOM   1279  HD3 LYS A  80       3.137  14.087  -7.493  1.00 90.71           H  
ATOM   1280  CE  LYS A  80       5.160  13.604  -6.895  1.00 90.71           C  
ATOM   1281  HE2 LYS A  80       5.721  13.915  -7.776  1.00 90.71           H  
ATOM   1282  HE3 LYS A  80       5.654  12.709  -6.516  1.00 90.71           H  
ATOM   1283  NZ  LYS A  80       5.187  14.675  -5.870  1.00 90.71           N  
ATOM   1284  HZ1 LYS A  80       4.608  14.426  -5.080  1.00 90.71           H  
ATOM   1285  HZ2 LYS A  80       6.143  14.774  -5.558  1.00 90.71           H  
ATOM   1286  HZ3 LYS A  80       4.885  15.554  -6.265  1.00 90.71           H  
ATOM   1287  N   LYS A  81       1.344  11.773  -3.458  1.00 88.26           N  
ATOM   1288  H   LYS A  81       2.264  11.356  -3.487  1.00 88.26           H  
ATOM   1289  CA  LYS A  81       0.985  12.672  -2.353  1.00 88.26           C  
ATOM   1290  HA  LYS A  81      -0.064  12.506  -2.107  1.00 88.26           H  
ATOM   1291  C   LYS A  81       1.105  14.149  -2.740  1.00 88.26           C  
ATOM   1292  CB  LYS A  81       1.801  12.337  -1.107  1.00 88.26           C  
ATOM   1293  HB2 LYS A  81       1.356  12.889  -0.279  1.00 88.26           H  
ATOM   1294  HB3 LYS A  81       1.712  11.271  -0.897  1.00 88.26           H  
ATOM   1295  O   LYS A  81       1.706  14.481  -3.762  1.00 88.26           O  
ATOM   1296  CG  LYS A  81       3.289  12.696  -1.179  1.00 88.26           C  
ATOM   1297  HG2 LYS A  81       3.785  12.079  -1.928  1.00 88.26           H  
ATOM   1298  HG3 LYS A  81       3.416  13.745  -1.446  1.00 88.26           H  
ATOM   1299  CD  LYS A  81       3.895  12.439   0.204  1.00 88.26           C  
ATOM   1300  HD2 LYS A  81       3.241  12.851   0.972  1.00 88.26           H  
ATOM   1301  HD3 LYS A  81       3.975  11.363   0.362  1.00 88.26           H  
ATOM   1302  CE  LYS A  81       5.263  13.091   0.375  1.00 88.26           C  
ATOM   1303  HE2 LYS A  81       5.162  14.173   0.299  1.00 88.26           H  
ATOM   1304  HE3 LYS A  81       5.938  12.749  -0.410  1.00 88.26           H  
ATOM   1305  NZ  LYS A  81       5.814  12.723   1.696  1.00 88.26           N  
ATOM   1306  HZ1 LYS A  81       6.739  13.113   1.809  1.00 88.26           H  
ATOM   1307  HZ2 LYS A  81       5.898  11.720   1.777  1.00 88.26           H  
ATOM   1308  HZ3 LYS A  81       5.269  13.065   2.474  1.00 88.26           H  
ATOM   1309  N   GLU A  82       0.600  15.023  -1.872  1.00 80.43           N  
ATOM   1310  H   GLU A  82       0.071  14.659  -1.093  1.00 80.43           H  
ATOM   1311  CA  GLU A  82       0.691  16.483  -2.000  1.00 80.43           C  
ATOM   1312  HA  GLU A  82       0.124  16.915  -1.176  1.00 80.43           H  
ATOM   1313  C   GLU A  82      -0.001  17.002  -3.272  1.00 80.43           C  
ATOM   1314  CB  GLU A  82       2.148  16.965  -1.831  1.00 80.43           C  
ATOM   1315  HB2 GLU A  82       2.771  16.532  -2.613  1.00 80.43           H  
ATOM   1316  HB3 GLU A  82       2.180  18.047  -1.959  1.00 80.43           H  
ATOM   1317  O   GLU A  82       0.558  17.763  -4.064  1.00 80.43           O  
ATOM   1318  CG  GLU A  82       2.766  16.621  -0.465  1.00 80.43           C  
ATOM   1319  HG2 GLU A  82       3.801  16.965  -0.457  1.00 80.43           H  
ATOM   1320  HG3 GLU A  82       2.785  15.539  -0.334  1.00 80.43           H  
ATOM   1321  CD  GLU A  82       2.009  17.262   0.702  1.00 80.43           C  
ATOM   1322  OE1 GLU A  82       1.834  16.597   1.745  1.00 80.43           O  
ATOM   1323  OE2 GLU A  82       1.523  18.404   0.536  1.00 80.43           O  
ATOM   1324  N   GLN A  83      -1.246  16.564  -3.487  1.00 82.58           N  
ATOM   1325  H   GLN A  83      -1.654  15.928  -2.818  1.00 82.58           H  
ATOM   1326  CA  GLN A  83      -2.093  17.062  -4.572  1.00 82.58           C  
ATOM   1327  HA  GLN A  83      -1.762  18.069  -4.822  1.00 82.58           H  
ATOM   1328  C   GLN A  83      -3.556  17.177  -4.155  1.00 82.58           C  
ATOM   1329  CB  GLN A  83      -1.931  16.205  -5.838  1.00 82.58           C  
ATOM   1330  HB2 GLN A  83      -0.873  16.139  -6.091  1.00 82.58           H  
ATOM   1331  HB3 GLN A  83      -2.439  16.708  -6.661  1.00 82.58           H  
ATOM   1332  O   GLN A  83      -4.003  16.558  -3.188  1.00 82.58           O  
ATOM   1333  CG  GLN A  83      -2.500  14.788  -5.700  1.00 82.58           C  
ATOM   1334  HG2 GLN A  83      -1.965  14.273  -4.901  1.00 82.58           H  
ATOM   1335  HG3 GLN A  83      -3.556  14.822  -5.430  1.00 82.58           H  
ATOM   1336  CD  GLN A  83      -2.368  14.000  -6.997  1.00 82.58           C  
ATOM   1337  NE2 GLN A  83      -1.860  12.797  -6.927  1.00 82.58           N  
ATOM   1338 HE21 GLN A  83      -1.709  12.293  -7.789  1.00 82.58           H  
ATOM   1339 HE22 GLN A  83      -1.524  12.448  -6.040  1.00 82.58           H  
ATOM   1340  OE1 GLN A  83      -2.691  14.464  -8.080  1.00 82.58           O  
ATOM   1341  N   VAL A  84      -4.297  17.974  -4.917  1.00 83.47           N  
ATOM   1342  H   VAL A  84      -3.867  18.385  -5.734  1.00 83.47           H  
ATOM   1343  CA  VAL A  84      -5.739  18.159  -4.781  1.00 83.47           C  
ATOM   1344  HA  VAL A  84      -6.090  17.645  -3.887  1.00 83.47           H  
ATOM   1345  C   VAL A  84      -6.423  17.539  -5.991  1.00 83.47           C  
ATOM   1346  CB  VAL A  84      -6.080  19.651  -4.630  1.00 83.47           C  
ATOM   1347  HB  VAL A  84      -5.664  20.212  -5.467  1.00 83.47           H  
ATOM   1348  O   VAL A  84      -6.032  17.813  -7.123  1.00 83.47           O  
ATOM   1349  CG1 VAL A  84      -7.593  19.856  -4.606  1.00 83.47           C  
ATOM   1350 HG11 VAL A  84      -7.987  19.772  -5.619  1.00 83.47           H  
ATOM   1351 HG12 VAL A  84      -8.026  19.072  -3.985  1.00 83.47           H  
ATOM   1352 HG13 VAL A  84      -7.845  20.843  -4.218  1.00 83.47           H  
ATOM   1353  CG2 VAL A  84      -5.489  20.213  -3.329  1.00 83.47           C  
ATOM   1354 HG21 VAL A  84      -5.745  21.268  -3.235  1.00 83.47           H  
ATOM   1355 HG22 VAL A  84      -4.402  20.137  -3.351  1.00 83.47           H  
ATOM   1356 HG23 VAL A  84      -5.880  19.664  -2.473  1.00 83.47           H  
ATOM   1357  N   VAL A  85      -7.430  16.708  -5.743  1.00 86.94           N  
ATOM   1358  H   VAL A  85      -7.669  16.513  -4.781  1.00 86.94           H  
ATOM   1359  CA  VAL A  85      -8.171  15.973  -6.768  1.00 86.94           C  
ATOM   1360  HA  VAL A  85      -7.939  16.426  -7.732  1.00 86.94           H  
ATOM   1361  C   VAL A  85      -9.679  16.100  -6.564  1.00 86.94           C  
ATOM   1362  CB  VAL A  85      -7.740  14.491  -6.845  1.00 86.94           C  
ATOM   1363  HB  VAL A  85      -8.278  14.026  -7.671  1.00 86.94           H  
ATOM   1364  O   VAL A  85     -10.166  16.241  -5.447  1.00 86.94           O  
ATOM   1365  CG1 VAL A  85      -6.241  14.350  -7.125  1.00 86.94           C  
ATOM   1366 HG11 VAL A  85      -5.996  13.310  -7.336  1.00 86.94           H  
ATOM   1367 HG12 VAL A  85      -5.663  14.690  -6.265  1.00 86.94           H  
ATOM   1368 HG13 VAL A  85      -5.974  14.953  -7.993  1.00 86.94           H  
ATOM   1369  CG2 VAL A  85      -8.048  13.700  -5.568  1.00 86.94           C  
ATOM   1370 HG21 VAL A  85      -9.129  13.616  -5.447  1.00 86.94           H  
ATOM   1371 HG22 VAL A  85      -7.632  12.694  -5.632  1.00 86.94           H  
ATOM   1372 HG23 VAL A  85      -7.612  14.193  -4.699  1.00 86.94           H  
ATOM   1373  N   ASN A  86     -10.447  16.031  -7.639  1.00 84.06           N  
ATOM   1374  H   ASN A  86      -9.989  15.920  -8.532  1.00 84.06           H  
ATOM   1375  CA  ASN A  86     -11.882  15.798  -7.605  1.00 84.06           C  
ATOM   1376  HA  ASN A  86     -12.271  15.987  -6.605  1.00 84.06           H  
ATOM   1377  C   ASN A  86     -12.117  14.332  -7.957  1.00 84.06           C  
ATOM   1378  CB  ASN A  86     -12.582  16.737  -8.593  1.00 84.06           C  
ATOM   1379  HB2 ASN A  86     -13.662  16.614  -8.509  1.00 84.06           H  
ATOM   1380  HB3 ASN A  86     -12.293  16.460  -9.607  1.00 84.06           H  
ATOM   1381  O   ASN A  86     -11.515  13.840  -8.905  1.00 84.06           O  
ATOM   1382  CG  ASN A  86     -12.241  18.191  -8.352  1.00 84.06           C  
ATOM   1383  ND2 ASN A  86     -11.577  18.840  -9.274  1.00 84.06           N  
ATOM   1384 HD21 ASN A  86     -11.295  19.790  -9.080  1.00 84.06           H  
ATOM   1385 HD22 ASN A  86     -11.240  18.342 -10.086  1.00 84.06           H  
ATOM   1386  OD1 ASN A  86     -12.574  18.755  -7.323  1.00 84.06           O  
ATOM   1387  N   VAL A  87     -12.973  13.640  -7.213  1.00 86.66           N  
ATOM   1388  H   VAL A  87     -13.460  14.112  -6.465  1.00 86.66           H  
ATOM   1389  CA  VAL A  87     -13.308  12.233  -7.466  1.00 86.66           C  
ATOM   1390  HA  VAL A  87     -12.803  11.889  -8.369  1.00 86.66           H  
ATOM   1391  C   VAL A  87     -14.803  12.128  -7.693  1.00 86.66           C  
ATOM   1392  CB  VAL A  87     -12.871  11.312  -6.310  1.00 86.66           C  
ATOM   1393  HB  VAL A  87     -13.453  11.548  -5.420  1.00 86.66           H  
ATOM   1394  O   VAL A  87     -15.582  12.629  -6.889  1.00 86.66           O  
ATOM   1395  CG1 VAL A  87     -13.096   9.838  -6.669  1.00 86.66           C  
ATOM   1396 HG11 VAL A  87     -14.155   9.650  -6.849  1.00 86.66           H  
ATOM   1397 HG12 VAL A  87     -12.536   9.580  -7.568  1.00 86.66           H  
ATOM   1398 HG13 VAL A  87     -12.772   9.196  -5.849  1.00 86.66           H  
ATOM   1399  CG2 VAL A  87     -11.386  11.477  -5.962  1.00 86.66           C  
ATOM   1400 HG21 VAL A  87     -10.776  11.247  -6.835  1.00 86.66           H  
ATOM   1401 HG22 VAL A  87     -11.118  10.795  -5.155  1.00 86.66           H  
ATOM   1402 HG23 VAL A  87     -11.188  12.497  -5.634  1.00 86.66           H  
ATOM   1403  N   THR A  88     -15.203  11.459  -8.758  1.00 83.38           N  
ATOM   1404  H   THR A  88     -14.497  11.089  -9.378  1.00 83.38           H  
ATOM   1405  CA  THR A  88     -16.587  11.148  -9.087  1.00 83.38           C  
ATOM   1406  HA  THR A  88     -17.261  11.510  -8.311  1.00 83.38           H  
ATOM   1407  C   THR A  88     -16.711   9.639  -9.183  1.00 83.38           C  
ATOM   1408  CB  THR A  88     -16.968  11.823 -10.399  1.00 83.38           C  
ATOM   1409  HB  THR A  88     -16.237  11.550 -11.160  1.00 83.38           H  
ATOM   1410  O   THR A  88     -16.003   9.009  -9.961  1.00 83.38           O  
ATOM   1411  CG2 THR A  88     -18.354  11.461 -10.892  1.00 83.38           C  
ATOM   1412 HG21 THR A  88     -18.416  10.395 -11.109  1.00 83.38           H  
ATOM   1413 HG22 THR A  88     -18.512  12.014 -11.818  1.00 83.38           H  
ATOM   1414 HG23 THR A  88     -19.104  11.731 -10.149  1.00 83.38           H  
ATOM   1415  OG1 THR A  88     -16.972  13.228 -10.252  1.00 83.38           O  
ATOM   1416  HG1 THR A  88     -16.870  13.581 -11.138  1.00 83.38           H  
ATOM   1417  N   LEU A  89     -17.588   9.070  -8.371  1.00 82.66           N  
ATOM   1418  H   LEU A  89     -18.158   9.667  -7.787  1.00 82.66           H  
ATOM   1419  CA  LEU A  89     -17.866   7.642  -8.300  1.00 82.66           C  
ATOM   1420  HA  LEU A  89     -17.152   7.075  -8.898  1.00 82.66           H  
ATOM   1421  C   LEU A  89     -19.261   7.405  -8.860  1.00 82.66           C  
ATOM   1422  CB  LEU A  89     -17.775   7.206  -6.832  1.00 82.66           C  
ATOM   1423  HB2 LEU A  89     -18.452   7.832  -6.251  1.00 82.66           H  
ATOM   1424  HB3 LEU A  89     -18.113   6.175  -6.734  1.00 82.66           H  
ATOM   1425  O   LEU A  89     -20.185   8.122  -8.485  1.00 82.66           O  
ATOM   1426  CG  LEU A  89     -16.355   7.324  -6.261  1.00 82.66           C  
ATOM   1427  HG  LEU A  89     -15.894   8.262  -6.569  1.00 82.66           H  
ATOM   1428  CD1 LEU A  89     -16.414   7.318  -4.745  1.00 82.66           C  
ATOM   1429 HD11 LEU A  89     -16.995   8.174  -4.401  1.00 82.66           H  
ATOM   1430 HD12 LEU A  89     -16.887   6.387  -4.435  1.00 82.66           H  
ATOM   1431 HD13 LEU A  89     -15.405   7.377  -4.336  1.00 82.66           H  
ATOM   1432  CD2 LEU A  89     -15.467   6.162  -6.691  1.00 82.66           C  
ATOM   1433 HD21 LEU A  89     -15.351   6.170  -7.775  1.00 82.66           H  
ATOM   1434 HD22 LEU A  89     -14.488   6.262  -6.221  1.00 82.66           H  
ATOM   1435 HD23 LEU A  89     -15.912   5.212  -6.395  1.00 82.66           H  
ATOM   1436  N   GLU A  90     -19.409   6.420  -9.732  1.00 79.67           N  
ATOM   1437  H   GLU A  90     -18.596   5.903 -10.034  1.00 79.67           H  
ATOM   1438  CA  GLU A  90     -20.682   6.051 -10.348  1.00 79.67           C  
ATOM   1439  HA  GLU A  90     -21.508   6.557  -9.849  1.00 79.67           H  
ATOM   1440  C   GLU A  90     -20.903   4.542 -10.220  1.00 79.67           C  
ATOM   1441  CB  GLU A  90     -20.658   6.506 -11.810  1.00 79.67           C  
ATOM   1442  HB2 GLU A  90     -20.454   7.577 -11.837  1.00 79.67           H  
ATOM   1443  HB3 GLU A  90     -19.848   5.988 -12.324  1.00 79.67           H  
ATOM   1444  O   GLU A  90     -20.074   3.743 -10.664  1.00 79.67           O  
ATOM   1445  CG  GLU A  90     -21.982   6.241 -12.539  1.00 79.67           C  
ATOM   1446  HG2 GLU A  90     -22.757   6.854 -12.079  1.00 79.67           H  
ATOM   1447  HG3 GLU A  90     -22.256   5.193 -12.417  1.00 79.67           H  
ATOM   1448  CD  GLU A  90     -21.905   6.552 -14.042  1.00 79.67           C  
ATOM   1449  OE1 GLU A  90     -22.880   6.215 -14.750  1.00 79.67           O  
ATOM   1450  OE2 GLU A  90     -20.878   7.117 -14.489  1.00 79.67           O  
ATOM   1451  N   GLU A  91     -21.994   4.141  -9.569  1.00 79.32           N  
ATOM   1452  H   GLU A  91     -22.641   4.828  -9.208  1.00 79.32           H  
ATOM   1453  CA  GLU A  91     -22.337   2.721  -9.443  1.00 79.32           C  
ATOM   1454  HA  GLU A  91     -21.475   2.178  -9.055  1.00 79.32           H  
ATOM   1455  C   GLU A  91     -22.685   2.112 -10.802  1.00 79.32           C  
ATOM   1456  CB  GLU A  91     -23.501   2.503  -8.472  1.00 79.32           C  
ATOM   1457  HB2 GLU A  91     -24.415   2.918  -8.896  1.00 79.32           H  
ATOM   1458  HB3 GLU A  91     -23.633   1.427  -8.354  1.00 79.32           H  
ATOM   1459  O   GLU A  91     -23.428   2.703 -11.581  1.00 79.32           O  
ATOM   1460  CG  GLU A  91     -23.263   3.126  -7.092  1.00 79.32           C  
ATOM   1461  HG2 GLU A  91     -23.455   4.198  -7.147  1.00 79.32           H  
ATOM   1462  HG3 GLU A  91     -22.222   2.992  -6.800  1.00 79.32           H  
ATOM   1463  CD  GLU A  91     -24.184   2.506  -6.041  1.00 79.32           C  
ATOM   1464  OE1 GLU A  91     -23.668   2.196  -4.941  1.00 79.32           O  
ATOM   1465  OE2 GLU A  91     -25.385   2.347  -6.353  1.00 79.32           O  
ATOM   1466  N   VAL A  92     -22.213   0.896 -11.069  1.00 70.54           N  
ATOM   1467  H   VAL A  92     -21.647   0.421 -10.380  1.00 70.54           H  
ATOM   1468  CA  VAL A  92     -22.563   0.147 -12.284  1.00 70.54           C  
ATOM   1469  HA  VAL A  92     -23.155   0.776 -12.949  1.00 70.54           H  
ATOM   1470  C   VAL A  92     -23.416  -1.042 -11.869  1.00 70.54           C  
ATOM   1471  CB  VAL A  92     -21.307  -0.279 -13.062  1.00 70.54           C  
ATOM   1472  HB  VAL A  92     -20.669  -0.885 -12.418  1.00 70.54           H  
ATOM   1473  O   VAL A  92     -23.025  -1.809 -10.995  1.00 70.54           O  
ATOM   1474  CG1 VAL A  92     -21.677  -1.091 -14.310  1.00 70.54           C  
ATOM   1475 HG11 VAL A  92     -20.768  -1.342 -14.858  1.00 70.54           H  
ATOM   1476 HG12 VAL A  92     -22.153  -2.028 -14.021  1.00 70.54           H  
ATOM   1477 HG13 VAL A  92     -22.345  -0.521 -14.955  1.00 70.54           H  
ATOM   1478  CG2 VAL A  92     -20.514   0.946 -13.535  1.00 70.54           C  
ATOM   1479 HG21 VAL A  92     -21.116   1.549 -14.216  1.00 70.54           H  
ATOM   1480 HG22 VAL A  92     -20.222   1.564 -12.686  1.00 70.54           H  
ATOM   1481 HG23 VAL A  92     -19.610   0.604 -14.038  1.00 70.54           H  
ATOM   1482  N   ASN A  93     -24.609  -1.182 -12.455  1.00 66.86           N  
ATOM   1483  H   ASN A  93     -24.855  -0.545 -13.200  1.00 66.86           H  
ATOM   1484  CA  ASN A  93     -25.584  -2.218 -12.084  1.00 66.86           C  
ATOM   1485  HA  ASN A  93     -26.531  -1.958 -12.558  1.00 66.86           H  
ATOM   1486  C   ASN A  93     -25.886  -2.265 -10.570  1.00 66.86           C  
ATOM   1487  CB  ASN A  93     -25.140  -3.574 -12.667  1.00 66.86           C  
ATOM   1488  HB2 ASN A  93     -25.868  -4.341 -12.402  1.00 66.86           H  
ATOM   1489  HB3 ASN A  93     -24.182  -3.859 -12.231  1.00 66.86           H  
ATOM   1490  O   ASN A  93     -26.072  -3.337 -10.001  1.00 66.86           O  
ATOM   1491  CG  ASN A  93     -25.028  -3.554 -14.177  1.00 66.86           C  
ATOM   1492  ND2 ASN A  93     -24.111  -4.305 -14.738  1.00 66.86           N  
ATOM   1493 HD21 ASN A  93     -24.042  -4.256 -15.744  1.00 66.86           H  
ATOM   1494 HD22 ASN A  93     -23.469  -4.840 -14.170  1.00 66.86           H  
ATOM   1495  OD1 ASN A  93     -25.755  -2.864 -14.871  1.00 66.86           O  
ATOM   1496  N   GLY A  94     -25.893  -1.102  -9.905  1.00 66.38           N  
ATOM   1497  H   GLY A  94     -25.713  -0.252 -10.420  1.00 66.38           H  
ATOM   1498  CA  GLY A  94     -26.111  -0.997  -8.455  1.00 66.38           C  
ATOM   1499  HA2 GLY A  94     -26.266   0.050  -8.194  1.00 66.38           H  
ATOM   1500  HA3 GLY A  94     -27.007  -1.555  -8.183  1.00 66.38           H  
ATOM   1501  C   GLY A  94     -24.951  -1.518  -7.599  1.00 66.38           C  
ATOM   1502  O   GLY A  94     -25.122  -1.765  -6.404  1.00 66.38           O  
ATOM   1503  N   HIS A  95     -23.770  -1.717  -8.189  1.00 71.90           N  
ATOM   1504  H   HIS A  95     -23.692  -1.583  -9.187  1.00 71.90           H  
ATOM   1505  CA  HIS A  95     -22.591  -2.205  -7.491  1.00 71.90           C  
ATOM   1506  HA  HIS A  95     -22.821  -2.283  -6.428  1.00 71.90           H  
ATOM   1507  C   HIS A  95     -21.417  -1.230  -7.610  1.00 71.90           C  
ATOM   1508  CB  HIS A  95     -22.248  -3.620  -7.976  1.00 71.90           C  
ATOM   1509  HB2 HIS A  95     -22.126  -3.610  -9.059  1.00 71.90           H  
ATOM   1510  HB3 HIS A  95     -21.298  -3.924  -7.536  1.00 71.90           H  
ATOM   1511  O   HIS A  95     -21.022  -0.791  -8.687  1.00 71.90           O  
ATOM   1512  CG  HIS A  95     -23.286  -4.649  -7.594  1.00 71.90           C  
ATOM   1513  CD2 HIS A  95     -23.959  -5.491  -8.437  1.00 71.90           C  
ATOM   1514  HD2 HIS A  95     -23.850  -5.533  -9.511  1.00 71.90           H  
ATOM   1515  ND1 HIS A  95     -23.752  -4.899  -6.321  1.00 71.90           N  
ATOM   1516  HD1 HIS A  95     -23.614  -4.299  -5.521  1.00 71.90           H  
ATOM   1517  CE1 HIS A  95     -24.668  -5.877  -6.398  1.00 71.90           C  
ATOM   1518  HE1 HIS A  95     -25.260  -6.243  -5.572  1.00 71.90           H  
ATOM   1519  NE2 HIS A  95     -24.814  -6.286  -7.664  1.00 71.90           N  
ATOM   1520  N   MET A  96     -20.813  -0.943  -6.460  1.00 76.57           N  
ATOM   1521  H   MET A  96     -21.247  -1.284  -5.614  1.00 76.57           H  
ATOM   1522  CA  MET A  96     -19.569  -0.195  -6.309  1.00 76.57           C  
ATOM   1523  HA  MET A  96     -19.013  -0.192  -7.247  1.00 76.57           H  
ATOM   1524  C   MET A  96     -18.744  -0.890  -5.228  1.00 76.57           C  
ATOM   1525  CB  MET A  96     -19.914   1.254  -5.941  1.00 76.57           C  
ATOM   1526  HB2 MET A  96     -20.548   1.249  -5.055  1.00 76.57           H  
ATOM   1527  HB3 MET A  96     -20.491   1.683  -6.760  1.00 76.57           H  
ATOM   1528  O   MET A  96     -19.171  -0.971  -4.069  1.00 76.57           O  
ATOM   1529  CG  MET A  96     -18.702   2.146  -5.652  1.00 76.57           C  
ATOM   1530  HG2 MET A  96     -19.069   3.046  -5.158  1.00 76.57           H  
ATOM   1531  HG3 MET A  96     -18.052   1.633  -4.943  1.00 76.57           H  
ATOM   1532  SD  MET A  96     -17.711   2.682  -7.066  1.00 76.57           S  
ATOM   1533  CE  MET A  96     -18.937   3.709  -7.894  1.00 76.57           C  
ATOM   1534  HE1 MET A  96     -19.385   4.419  -7.198  1.00 76.57           H  
ATOM   1535  HE2 MET A  96     -19.714   3.062  -8.299  1.00 76.57           H  
ATOM   1536  HE3 MET A  96     -18.447   4.236  -8.712  1.00 76.57           H  
ATOM   1537  N   ASP A  97     -17.580  -1.416  -5.593  1.00 76.88           N  
ATOM   1538  H   ASP A  97     -17.303  -1.327  -6.560  1.00 76.88           H  
ATOM   1539  CA  ASP A  97     -16.660  -2.099  -4.684  1.00 76.88           C  
ATOM   1540  HA  ASP A  97     -16.918  -1.835  -3.658  1.00 76.88           H  
ATOM   1541  C   ASP A  97     -15.243  -1.606  -4.946  1.00 76.88           C  
ATOM   1542  CB  ASP A  97     -16.769  -3.634  -4.808  1.00 76.88           C  
ATOM   1543  HB2 ASP A  97     -17.815  -3.918  -4.698  1.00 76.88           H  
ATOM   1544  HB3 ASP A  97     -16.436  -3.948  -5.798  1.00 76.88           H  
ATOM   1545  O   ASP A  97     -14.616  -1.955  -5.945  1.00 76.88           O  
ATOM   1546  CG  ASP A  97     -15.957  -4.371  -3.725  1.00 76.88           C  
ATOM   1547  OD1 ASP A  97     -15.801  -3.838  -2.605  1.00 76.88           O  
ATOM   1548  OD2 ASP A  97     -15.510  -5.527  -3.915  1.00 76.88           O  
ATOM   1549  N   PHE A  98     -14.726  -0.791  -4.032  1.00 80.32           N  
ATOM   1550  H   PHE A  98     -15.270  -0.559  -3.214  1.00 80.32           H  
ATOM   1551  CA  PHE A  98     -13.361  -0.299  -4.090  1.00 80.32           C  
ATOM   1552  HA  PHE A  98     -12.781  -0.999  -4.692  1.00 80.32           H  
ATOM   1553  C   PHE A  98     -12.734  -0.292  -2.701  1.00 80.32           C  
ATOM   1554  CB  PHE A  98     -13.298   1.083  -4.767  1.00 80.32           C  
ATOM   1555  HB2 PHE A  98     -12.258   1.337  -4.975  1.00 80.32           H  
ATOM   1556  HB3 PHE A  98     -13.830   1.033  -5.717  1.00 80.32           H  
ATOM   1557  O   PHE A  98     -13.394  -0.194  -1.666  1.00 80.32           O  
ATOM   1558  CG  PHE A  98     -13.914   2.169  -3.919  1.00 80.32           C  
ATOM   1559  CD1 PHE A  98     -15.296   2.401  -4.008  1.00 80.32           C  
ATOM   1560  HD1 PHE A  98     -15.868   1.925  -4.791  1.00 80.32           H  
ATOM   1561  CD2 PHE A  98     -13.148   2.806  -2.926  1.00 80.32           C  
ATOM   1562  HD2 PHE A  98     -12.084   2.625  -2.872  1.00 80.32           H  
ATOM   1563  CE1 PHE A  98     -15.939   3.168  -3.027  1.00 80.32           C  
ATOM   1564  HE1 PHE A  98     -17.011   3.290  -3.058  1.00 80.32           H  
ATOM   1565  CE2 PHE A  98     -13.793   3.559  -1.934  1.00 80.32           C  
ATOM   1566  HE2 PHE A  98     -13.237   3.963  -1.102  1.00 80.32           H  
ATOM   1567  CZ  PHE A  98     -15.189   3.681  -1.957  1.00 80.32           C  
ATOM   1568  HZ  PHE A  98     -15.697   4.143  -1.123  1.00 80.32           H  
ATOM   1569  N   ASP A  99     -11.415  -0.354  -2.694  1.00 78.49           N  
ATOM   1570  H   ASP A  99     -10.949  -0.424  -3.588  1.00 78.49           H  
ATOM   1571  CA  ASP A  99     -10.589  -0.353  -1.514  1.00 78.49           C  
ATOM   1572  HA  ASP A  99     -11.201  -0.083  -0.653  1.00 78.49           H  
ATOM   1573  C   ASP A  99      -9.505   0.711  -1.645  1.00 78.49           C  
ATOM   1574  CB  ASP A  99     -10.040  -1.765  -1.294  1.00 78.49           C  
ATOM   1575  HB2 ASP A  99      -9.866  -2.270  -2.244  1.00 78.49           H  
ATOM   1576  HB3 ASP A  99      -9.086  -1.694  -0.773  1.00 78.49           H  
ATOM   1577  O   ASP A  99      -8.972   0.966  -2.721  1.00 78.49           O  
ATOM   1578  CG  ASP A  99     -10.955  -2.583  -0.393  1.00 78.49           C  
ATOM   1579  OD1 ASP A  99     -11.150  -2.111   0.758  1.00 78.49           O  
ATOM   1580  OD2 ASP A  99     -11.398  -3.673  -0.845  1.00 78.49           O  
ATOM   1581  N   ILE A 100      -9.189   1.359  -0.523  1.00 85.57           N  
ATOM   1582  H   ILE A 100      -9.656   1.063   0.322  1.00 85.57           H  
ATOM   1583  CA  ILE A 100      -8.197   2.435  -0.472  1.00 85.57           C  
ATOM   1584  HA  ILE A 100      -7.717   2.480  -1.450  1.00 85.57           H  
ATOM   1585  C   ILE A 100      -7.104   2.127   0.550  1.00 85.57           C  
ATOM   1586  CB  ILE A 100      -8.828   3.818  -0.220  1.00 85.57           C  
ATOM   1587  HB  ILE A 100      -9.090   3.914   0.834  1.00 85.57           H  
ATOM   1588  O   ILE A 100      -7.427   1.789   1.698  1.00 85.57           O  
ATOM   1589  CG1 ILE A 100     -10.096   4.101  -1.057  1.00 85.57           C  
ATOM   1590 HG12 ILE A 100     -10.837   3.329  -0.848  1.00 85.57           H  
ATOM   1591 HG13 ILE A 100      -9.838   4.043  -2.115  1.00 85.57           H  
ATOM   1592  CG2 ILE A 100      -7.730   4.822  -0.560  1.00 85.57           C  
ATOM   1593 HG21 ILE A 100      -8.169   5.810  -0.695  1.00 85.57           H  
ATOM   1594 HG22 ILE A 100      -6.972   4.849   0.223  1.00 85.57           H  
ATOM   1595 HG23 ILE A 100      -7.254   4.578  -1.509  1.00 85.57           H  
ATOM   1596  CD1 ILE A 100     -10.775   5.454  -0.781  1.00 85.57           C  
ATOM   1597 HD11 ILE A 100     -10.172   6.283  -1.151  1.00 85.57           H  
ATOM   1598 HD12 ILE A 100     -11.722   5.504  -1.318  1.00 85.57           H  
ATOM   1599 HD13 ILE A 100     -10.960   5.574   0.286  1.00 85.57           H  
ATOM   1600  N   LEU A 101      -5.845   2.263   0.128  1.00 86.36           N  
ATOM   1601  H   LEU A 101      -5.709   2.540  -0.834  1.00 86.36           H  
ATOM   1602  CA  LEU A 101      -4.635   2.011   0.899  1.00 86.36           C  
ATOM   1603  HA  LEU A 101      -4.905   1.830   1.940  1.00 86.36           H  
ATOM   1604  C   LEU A 101      -3.738   3.243   0.831  1.00 86.36           C  
ATOM   1605  CB  LEU A 101      -3.910   0.766   0.356  1.00 86.36           C  
ATOM   1606  HB2 LEU A 101      -3.669   0.930  -0.695  1.00 86.36           H  
ATOM   1607  HB3 LEU A 101      -4.581  -0.089   0.427  1.00 86.36           H  
ATOM   1608  O   LEU A 101      -3.105   3.521  -0.183  1.00 86.36           O  
ATOM   1609  CG  LEU A 101      -2.636   0.368   1.111  1.00 86.36           C  
ATOM   1610  HG  LEU A 101      -1.977   1.227   1.238  1.00 86.36           H  
ATOM   1611  CD1 LEU A 101      -3.008  -0.202   2.479  1.00 86.36           C  
ATOM   1612 HD11 LEU A 101      -3.712  -1.025   2.354  1.00 86.36           H  
ATOM   1613 HD12 LEU A 101      -3.449   0.574   3.105  1.00 86.36           H  
ATOM   1614 HD13 LEU A 101      -2.118  -0.588   2.976  1.00 86.36           H  
ATOM   1615  CD2 LEU A 101      -1.888  -0.714   0.334  1.00 86.36           C  
ATOM   1616 HD21 LEU A 101      -1.602  -0.324  -0.642  1.00 86.36           H  
ATOM   1617 HD22 LEU A 101      -2.525  -1.588   0.196  1.00 86.36           H  
ATOM   1618 HD23 LEU A 101      -0.983  -0.999   0.871  1.00 86.36           H  
ATOM   1619  N   GLU A 102      -3.665   3.957   1.944  1.00 86.78           N  
ATOM   1620  H   GLU A 102      -4.224   3.688   2.741  1.00 86.78           H  
ATOM   1621  CA  GLU A 102      -2.688   5.021   2.139  1.00 86.78           C  
ATOM   1622  HA  GLU A 102      -2.530   5.573   1.212  1.00 86.78           H  
ATOM   1623  C   GLU A 102      -1.366   4.411   2.591  1.00 86.78           C  
ATOM   1624  CB  GLU A 102      -3.185   5.993   3.206  1.00 86.78           C  
ATOM   1625  HB2 GLU A 102      -3.447   5.441   4.108  1.00 86.78           H  
ATOM   1626  HB3 GLU A 102      -2.367   6.672   3.448  1.00 86.78           H  
ATOM   1627  O   GLU A 102      -1.297   3.794   3.657  1.00 86.78           O  
ATOM   1628  CG  GLU A 102      -4.402   6.792   2.739  1.00 86.78           C  
ATOM   1629  HG2 GLU A 102      -4.153   7.324   1.821  1.00 86.78           H  
ATOM   1630  HG3 GLU A 102      -5.206   6.085   2.535  1.00 86.78           H  
ATOM   1631  CD  GLU A 102      -4.859   7.795   3.806  1.00 86.78           C  
ATOM   1632  OE1 GLU A 102      -6.070   8.092   3.847  1.00 86.78           O  
ATOM   1633  OE2 GLU A 102      -4.009   8.227   4.623  1.00 86.78           O  
ATOM   1634  N   ILE A 103      -0.315   4.588   1.797  1.00 89.44           N  
ATOM   1635  H   ILE A 103      -0.427   5.120   0.946  1.00 89.44           H  
ATOM   1636  CA  ILE A 103       1.021   4.085   2.098  1.00 89.44           C  
ATOM   1637  HA  ILE A 103       0.917   3.199   2.726  1.00 89.44           H  
ATOM   1638  C   ILE A 103       1.781   5.180   2.858  1.00 89.44           C  
ATOM   1639  CB  ILE A 103       1.750   3.614   0.822  1.00 89.44           C  
ATOM   1640  HB  ILE A 103       1.876   4.457   0.143  1.00 89.44           H  
ATOM   1641  O   ILE A 103       2.026   6.257   2.307  1.00 89.44           O  
ATOM   1642  CG1 ILE A 103       0.923   2.508   0.119  1.00 89.44           C  
ATOM   1643 HG12 ILE A 103      -0.115   2.819   0.005  1.00 89.44           H  
ATOM   1644 HG13 ILE A 103       0.929   1.621   0.753  1.00 89.44           H  
ATOM   1645  CG2 ILE A 103       3.139   3.071   1.221  1.00 89.44           C  
ATOM   1646 HG21 ILE A 103       3.688   2.740   0.339  1.00 89.44           H  
ATOM   1647 HG22 ILE A 103       3.735   3.855   1.689  1.00 89.44           H  
ATOM   1648 HG23 ILE A 103       3.035   2.231   1.909  1.00 89.44           H  
ATOM   1649  CD1 ILE A 103       1.404   2.098  -1.275  1.00 89.44           C  
ATOM   1650 HD11 ILE A 103       2.490   2.021  -1.328  1.00 89.44           H  
ATOM   1651 HD12 ILE A 103       1.057   2.820  -2.014  1.00 89.44           H  
ATOM   1652 HD13 ILE A 103       0.964   1.133  -1.529  1.00 89.44           H  
ATOM   1653  N   PRO A 104       2.179   4.943   4.123  1.00 83.40           N  
ATOM   1654  CA  PRO A 104       2.946   5.923   4.882  1.00 83.40           C  
ATOM   1655  HA  PRO A 104       2.360   6.839   4.957  1.00 83.40           H  
ATOM   1656  C   PRO A 104       4.294   6.224   4.218  1.00 83.40           C  
ATOM   1657  CB  PRO A 104       3.131   5.316   6.279  1.00 83.40           C  
ATOM   1658  HB2 PRO A 104       4.086   4.793   6.339  1.00 83.40           H  
ATOM   1659  HB3 PRO A 104       3.067   6.075   7.058  1.00 83.40           H  
ATOM   1660  O   PRO A 104       4.987   5.300   3.790  1.00 83.40           O  
ATOM   1661  CG  PRO A 104       1.997   4.297   6.392  1.00 83.40           C  
ATOM   1662  HG2 PRO A 104       2.243   3.485   7.077  1.00 83.40           H  
ATOM   1663  HG3 PRO A 104       1.080   4.799   6.700  1.00 83.40           H  
ATOM   1664  CD  PRO A 104       1.845   3.799   4.960  1.00 83.40           C  
ATOM   1665  HD2 PRO A 104       0.822   3.455   4.809  1.00 83.40           H  
ATOM   1666  HD3 PRO A 104       2.546   2.987   4.766  1.00 83.40           H  
ATOM   1667  N   THR A 105       4.714   7.493   4.233  1.00 83.47           N  
ATOM   1668  H   THR A 105       4.056   8.213   4.495  1.00 83.47           H  
ATOM   1669  CA  THR A 105       5.981   7.978   3.648  1.00 83.47           C  
ATOM   1670  HA  THR A 105       5.898   7.945   2.561  1.00 83.47           H  
ATOM   1671  C   THR A 105       7.188   7.111   4.039  1.00 83.47           C  
ATOM   1672  CB  THR A 105       6.180   9.455   4.057  1.00 83.47           C  
ATOM   1673  HB  THR A 105       6.233   9.527   5.143  1.00 83.47           H  
ATOM   1674  O   THR A 105       7.978   6.717   3.186  1.00 83.47           O  
ATOM   1675  CG2 THR A 105       7.427  10.086   3.452  1.00 83.47           C  
ATOM   1676 HG21 THR A 105       8.325   9.617   3.854  1.00 83.47           H  
ATOM   1677 HG22 THR A 105       7.412   9.962   2.369  1.00 83.47           H  
ATOM   1678 HG23 THR A 105       7.452  11.149   3.688  1.00 83.47           H  
ATOM   1679  OG1 THR A 105       5.058  10.186   3.600  1.00 83.47           O  
ATOM   1680  HG1 THR A 105       4.966  11.033   4.041  1.00 83.47           H  
ATOM   1681  N   GLN A 106       7.282   6.692   5.307  1.00 77.09           N  
ATOM   1682  H   GLN A 106       6.605   7.035   5.974  1.00 77.09           H  
ATOM   1683  CA  GLN A 106       8.359   5.815   5.787  1.00 77.09           C  
ATOM   1684  HA  GLN A 106       9.315   6.278   5.540  1.00 77.09           H  
ATOM   1685  C   GLN A 106       8.344   4.414   5.145  1.00 77.09           C  
ATOM   1686  CB  GLN A 106       8.243   5.708   7.314  1.00 77.09           C  
ATOM   1687  HB2 GLN A 106       7.336   5.159   7.566  1.00 77.09           H  
ATOM   1688  HB3 GLN A 106       8.165   6.712   7.731  1.00 77.09           H  
ATOM   1689  O   GLN A 106       9.399   3.858   4.843  1.00 77.09           O  
ATOM   1690  CG  GLN A 106       9.456   5.014   7.958  1.00 77.09           C  
ATOM   1691  HG2 GLN A 106      10.358   5.577   7.717  1.00 77.09           H  
ATOM   1692  HG3 GLN A 106       9.565   4.005   7.561  1.00 77.09           H  
ATOM   1693  CD  GLN A 106       9.333   4.911   9.475  1.00 77.09           C  
ATOM   1694  NE2 GLN A 106      10.375   4.498  10.161  1.00 77.09           N  
ATOM   1695 HE21 GLN A 106      10.257   4.442  11.162  1.00 77.09           H  
ATOM   1696 HE22 GLN A 106      11.245   4.268   9.704  1.00 77.09           H  
ATOM   1697  OE1 GLN A 106       8.301   5.180  10.066  1.00 77.09           O  
ATOM   1698  N   ARG A 107       7.158   3.832   4.918  1.00 84.42           N  
ATOM   1699  H   ARG A 107       6.330   4.399   5.026  1.00 84.42           H  
ATOM   1700  CA  ARG A 107       7.023   2.521   4.260  1.00 84.42           C  
ATOM   1701  HA  ARG A 107       7.764   1.833   4.666  1.00 84.42           H  
ATOM   1702  C   ARG A 107       7.346   2.621   2.772  1.00 84.42           C  
ATOM   1703  CB  ARG A 107       5.612   1.940   4.464  1.00 84.42           C  
ATOM   1704  HB2 ARG A 107       4.878   2.629   4.047  1.00 84.42           H  
ATOM   1705  HB3 ARG A 107       5.537   1.007   3.905  1.00 84.42           H  
ATOM   1706  O   ARG A 107       7.942   1.698   2.225  1.00 84.42           O  
ATOM   1707  CG  ARG A 107       5.238   1.652   5.928  1.00 84.42           C  
ATOM   1708  HG2 ARG A 107       4.218   1.269   5.941  1.00 84.42           H  
ATOM   1709  HG3 ARG A 107       5.257   2.580   6.499  1.00 84.42           H  
ATOM   1710  CD  ARG A 107       6.160   0.624   6.608  1.00 84.42           C  
ATOM   1711  HD2 ARG A 107       6.263  -0.250   5.965  1.00 84.42           H  
ATOM   1712  HD3 ARG A 107       7.146   1.067   6.746  1.00 84.42           H  
ATOM   1713  NE  ARG A 107       5.620   0.213   7.920  1.00 84.42           N  
ATOM   1714  HE  ARG A 107       4.733   0.608   8.200  1.00 84.42           H  
ATOM   1715  NH1 ARG A 107       7.315  -1.197   8.674  1.00 84.42           N  
ATOM   1716 HH11 ARG A 107       7.845  -1.158   7.815  1.00 84.42           H  
ATOM   1717 HH12 ARG A 107       7.625  -1.754   9.458  1.00 84.42           H  
ATOM   1718  NH2 ARG A 107       5.611  -0.762   9.970  1.00 84.42           N  
ATOM   1719 HH21 ARG A 107       6.105  -1.314  10.658  1.00 84.42           H  
ATOM   1720 HH22 ARG A 107       4.672  -0.453  10.178  1.00 84.42           H  
ATOM   1721  CZ  ARG A 107       6.186  -0.571   8.827  1.00 84.42           C  
ATOM   1722  N   LEU A 108       7.012   3.749   2.147  1.00 88.02           N  
ATOM   1723  H   LEU A 108       6.497   4.453   2.656  1.00 88.02           H  
ATOM   1724  CA  LEU A 108       7.385   4.024   0.764  1.00 88.02           C  
ATOM   1725  HA  LEU A 108       7.097   3.157   0.169  1.00 88.02           H  
ATOM   1726  C   LEU A 108       8.906   4.193   0.605  1.00 88.02           C  
ATOM   1727  CB  LEU A 108       6.607   5.256   0.280  1.00 88.02           C  
ATOM   1728  HB2 LEU A 108       5.589   5.228   0.669  1.00 88.02           H  
ATOM   1729  HB3 LEU A 108       7.091   6.153   0.667  1.00 88.02           H  
ATOM   1730  O   LEU A 108       9.475   3.677  -0.350  1.00 88.02           O  
ATOM   1731  CG  LEU A 108       6.540   5.333  -1.252  1.00 88.02           C  
ATOM   1732  HG  LEU A 108       7.542   5.219  -1.665  1.00 88.02           H  
ATOM   1733  CD1 LEU A 108       5.606   4.274  -1.847  1.00 88.02           C  
ATOM   1734 HD11 LEU A 108       4.599   4.393  -1.448  1.00 88.02           H  
ATOM   1735 HD12 LEU A 108       5.566   4.390  -2.930  1.00 88.02           H  
ATOM   1736 HD13 LEU A 108       5.968   3.269  -1.630  1.00 88.02           H  
ATOM   1737  CD2 LEU A 108       5.997   6.692  -1.653  1.00 88.02           C  
ATOM   1738 HD21 LEU A 108       5.052   6.887  -1.146  1.00 88.02           H  
ATOM   1739 HD22 LEU A 108       5.853   6.717  -2.733  1.00 88.02           H  
ATOM   1740 HD23 LEU A 108       6.728   7.451  -1.376  1.00 88.02           H  
ATOM   1741  N   GLY A 109       9.582   4.816   1.575  1.00 82.85           N  
ATOM   1742  H   GLY A 109       9.061   5.312   2.285  1.00 82.85           H  
ATOM   1743  CA  GLY A 109      11.049   4.873   1.610  1.00 82.85           C  
ATOM   1744  HA2 GLY A 109      11.415   5.350   0.701  1.00 82.85           H  
ATOM   1745  HA3 GLY A 109      11.361   5.471   2.466  1.00 82.85           H  
ATOM   1746  C   GLY A 109      11.704   3.490   1.722  1.00 82.85           C  
ATOM   1747  O   GLY A 109      12.665   3.204   1.012  1.00 82.85           O  
ATOM   1748  N   ALA A 110      11.149   2.597   2.550  1.00 79.74           N  
ATOM   1749  H   ALA A 110      10.385   2.894   3.140  1.00 79.74           H  
ATOM   1750  CA  ALA A 110      11.624   1.213   2.649  1.00 79.74           C  
ATOM   1751  HA  ALA A 110      12.697   1.228   2.843  1.00 79.74           H  
ATOM   1752  C   ALA A 110      11.411   0.420   1.346  1.00 79.74           C  
ATOM   1753  CB  ALA A 110      10.927   0.534   3.833  1.00 79.74           C  
ATOM   1754  HB1 ALA A 110      11.323  -0.475   3.952  1.00 79.74           H  
ATOM   1755  HB2 ALA A 110       9.853   0.477   3.656  1.00 79.74           H  
ATOM   1756  HB3 ALA A 110      11.117   1.099   4.746  1.00 79.74           H  
ATOM   1757  O   ALA A 110      12.268  -0.373   0.966  1.00 79.74           O  
ATOM   1758  N   LEU A 111      10.294   0.654   0.647  1.00 83.22           N  
ATOM   1759  H   LEU A 111       9.609   1.288   1.032  1.00 83.22           H  
ATOM   1760  CA  LEU A 111      10.060   0.106  -0.690  1.00 83.22           C  
ATOM   1761  HA  LEU A 111      10.158  -0.979  -0.650  1.00 83.22           H  
ATOM   1762  C   LEU A 111      11.104   0.621  -1.690  1.00 83.22           C  
ATOM   1763  CB  LEU A 111       8.633   0.469  -1.137  1.00 83.22           C  
ATOM   1764  HB2 LEU A 111       7.912   0.017  -0.456  1.00 83.22           H  
ATOM   1765  HB3 LEU A 111       8.513   1.551  -1.073  1.00 83.22           H  
ATOM   1766  O   LEU A 111      11.688  -0.178  -2.416  1.00 83.22           O  
ATOM   1767  CG  LEU A 111       8.315   0.047  -2.582  1.00 83.22           C  
ATOM   1768  HG  LEU A 111       9.121   0.331  -3.259  1.00 83.22           H  
ATOM   1769  CD1 LEU A 111       8.099  -1.458  -2.672  1.00 83.22           C  
ATOM   1770 HD11 LEU A 111       7.845  -1.723  -3.698  1.00 83.22           H  
ATOM   1771 HD12 LEU A 111       9.007  -1.983  -2.377  1.00 83.22           H  
ATOM   1772 HD13 LEU A 111       7.285  -1.762  -2.013  1.00 83.22           H  
ATOM   1773  CD2 LEU A 111       7.061   0.759  -3.065  1.00 83.22           C  
ATOM   1774 HD21 LEU A 111       7.229   1.836  -3.059  1.00 83.22           H  
ATOM   1775 HD22 LEU A 111       6.863   0.461  -4.094  1.00 83.22           H  
ATOM   1776 HD23 LEU A 111       6.211   0.515  -2.428  1.00 83.22           H  
ATOM   1777  N   TYR A 112      11.351   1.934  -1.713  1.00 78.54           N  
ATOM   1778  H   TYR A 112      10.814   2.539  -1.109  1.00 78.54           H  
ATOM   1779  CA  TYR A 112      12.309   2.554  -2.628  1.00 78.54           C  
ATOM   1780  HA  TYR A 112      11.990   2.353  -3.651  1.00 78.54           H  
ATOM   1781  C   TYR A 112      13.719   1.968  -2.476  1.00 78.54           C  
ATOM   1782  CB  TYR A 112      12.314   4.075  -2.420  1.00 78.54           C  
ATOM   1783  HB2 TYR A 112      12.656   4.303  -1.410  1.00 78.54           H  
ATOM   1784  HB3 TYR A 112      11.296   4.451  -2.516  1.00 78.54           H  
ATOM   1785  O   TYR A 112      14.397   1.723  -3.467  1.00 78.54           O  
ATOM   1786  CG  TYR A 112      13.197   4.801  -3.415  1.00 78.54           C  
ATOM   1787  CD1 TYR A 112      14.532   5.115  -3.085  1.00 78.54           C  
ATOM   1788  HD1 TYR A 112      14.922   4.866  -2.109  1.00 78.54           H  
ATOM   1789  CD2 TYR A 112      12.703   5.104  -4.698  1.00 78.54           C  
ATOM   1790  HD2 TYR A 112      11.688   4.853  -4.970  1.00 78.54           H  
ATOM   1791  CE1 TYR A 112      15.375   5.712  -4.043  1.00 78.54           C  
ATOM   1792  HE1 TYR A 112      16.406   5.933  -3.808  1.00 78.54           H  
ATOM   1793  CE2 TYR A 112      13.536   5.722  -5.648  1.00 78.54           C  
ATOM   1794  HE2 TYR A 112      13.166   5.959  -6.635  1.00 78.54           H  
ATOM   1795  OH  TYR A 112      15.669   6.595  -6.265  1.00 78.54           O  
ATOM   1796  HH  TYR A 112      16.605   6.471  -6.094  1.00 78.54           H  
ATOM   1797  CZ  TYR A 112      14.875   6.018  -5.328  1.00 78.54           C  
ATOM   1798  N   ALA A 113      14.135   1.643  -1.250  1.00 74.39           N  
ATOM   1799  H   ALA A 113      13.553   1.887  -0.462  1.00 74.39           H  
ATOM   1800  CA  ALA A 113      15.429   1.010  -0.996  1.00 74.39           C  
ATOM   1801  HA  ALA A 113      16.209   1.634  -1.432  1.00 74.39           H  
ATOM   1802  C   ALA A 113      15.583  -0.396  -1.620  1.00 74.39           C  
ATOM   1803  CB  ALA A 113      15.636   0.967   0.522  1.00 74.39           C  
ATOM   1804  HB1 ALA A 113      16.626   0.567   0.742  1.00 74.39           H  
ATOM   1805  HB2 ALA A 113      15.560   1.973   0.935  1.00 74.39           H  
ATOM   1806  HB3 ALA A 113      14.884   0.328   0.983  1.00 74.39           H  
ATOM   1807  O   ALA A 113      16.707  -0.854  -1.816  1.00 74.39           O  
ATOM   1808  N   LEU A 114      14.481  -1.088  -1.936  1.00 72.45           N  
ATOM   1809  H   LEU A 114      13.583  -0.654  -1.778  1.00 72.45           H  
ATOM   1810  CA  LEU A 114      14.501  -2.404  -2.594  1.00 72.45           C  
ATOM   1811  HA  LEU A 114      15.425  -2.920  -2.332  1.00 72.45           H  
ATOM   1812  C   LEU A 114      14.492  -2.319  -4.125  1.00 72.45           C  
ATOM   1813  CB  LEU A 114      13.307  -3.241  -2.107  1.00 72.45           C  
ATOM   1814  HB2 LEU A 114      12.386  -2.707  -2.340  1.00 72.45           H  
ATOM   1815  HB3 LEU A 114      13.293  -4.177  -2.666  1.00 72.45           H  
ATOM   1816  O   LEU A 114      14.696  -3.333  -4.801  1.00 72.45           O  
ATOM   1817  CG  LEU A 114      13.325  -3.578  -0.609  1.00 72.45           C  
ATOM   1818  HG  LEU A 114      13.297  -2.663  -0.018  1.00 72.45           H  
ATOM   1819  CD1 LEU A 114      12.085  -4.407  -0.289  1.00 72.45           C  
ATOM   1820 HD11 LEU A 114      11.194  -3.841  -0.560  1.00 72.45           H  
ATOM   1821 HD12 LEU A 114      12.100  -5.342  -0.848  1.00 72.45           H  
ATOM   1822 HD13 LEU A 114      12.077  -4.633   0.778  1.00 72.45           H  
ATOM   1823  CD2 LEU A 114      14.549  -4.401  -0.202  1.00 72.45           C  
ATOM   1824 HD21 LEU A 114      14.465  -4.692   0.845  1.00 72.45           H  
ATOM   1825 HD22 LEU A 114      15.452  -3.801  -0.312  1.00 72.45           H  
ATOM   1826 HD23 LEU A 114      14.626  -5.296  -0.820  1.00 72.45           H  
ATOM   1827  N   ILE A 115      14.240  -1.131  -4.672  1.00 69.50           N  
ATOM   1828  H   ILE A 115      14.165  -0.327  -4.065  1.00 69.50           H  
ATOM   1829  CA  ILE A 115      14.186  -0.894  -6.108  1.00 69.50           C  
ATOM   1830  HA  ILE A 115      13.645  -1.721  -6.567  1.00 69.50           H  
ATOM   1831  C   ILE A 115      15.619  -0.815  -6.675  1.00 69.50           C  
ATOM   1832  CB  ILE A 115      13.363   0.372  -6.383  1.00 69.50           C  
ATOM   1833  HB  ILE A 115      13.709   1.171  -5.728  1.00 69.50           H  
ATOM   1834  O   ILE A 115      16.403   0.023  -6.222  1.00 69.50           O  
ATOM   1835  CG1 ILE A 115      11.862   0.108  -6.091  1.00 69.50           C  
ATOM   1836 HG12 ILE A 115      11.491  -0.660  -6.769  1.00 69.50           H  
ATOM   1837 HG13 ILE A 115      11.766  -0.275  -5.075  1.00 69.50           H  
ATOM   1838  CG2 ILE A 115      13.623   0.844  -7.809  1.00 69.50           C  
ATOM   1839 HG21 ILE A 115      14.673   1.079  -7.980  1.00 69.50           H  
ATOM   1840 HG22 ILE A 115      13.305   0.097  -8.536  1.00 69.50           H  
ATOM   1841 HG23 ILE A 115      13.120   1.805  -7.923  1.00 69.50           H  
ATOM   1842  CD1 ILE A 115      10.945   1.336  -6.195  1.00 69.50           C  
ATOM   1843 HD11 ILE A 115      11.390   2.187  -5.681  1.00 69.50           H  
ATOM   1844 HD12 ILE A 115       9.980   1.106  -5.744  1.00 69.50           H  
ATOM   1845 HD13 ILE A 115      10.780   1.610  -7.237  1.00 69.50           H  
ATOM   1846  N   PRO A 116      15.975  -1.631  -7.688  1.00 57.24           N  
ATOM   1847  CA  PRO A 116      17.310  -1.632  -8.289  1.00 57.24           C  
ATOM   1848  HA  PRO A 116      18.022  -1.922  -7.518  1.00 57.24           H  
ATOM   1849  C   PRO A 116      17.736  -0.281  -8.885  1.00 57.24           C  
ATOM   1850  CB  PRO A 116      17.283  -2.710  -9.378  1.00 57.24           C  
ATOM   1851  HB2 PRO A 116      17.035  -2.264 -10.342  1.00 57.24           H  
ATOM   1852  HB3 PRO A 116      18.231  -3.243  -9.443  1.00 57.24           H  
ATOM   1853  O   PRO A 116      16.958   0.402  -9.547  1.00 57.24           O  
ATOM   1854  CG  PRO A 116      16.143  -3.628  -8.955  1.00 57.24           C  
ATOM   1855  HG2 PRO A 116      15.693  -4.139  -9.807  1.00 57.24           H  
ATOM   1856  HG3 PRO A 116      16.509  -4.343  -8.218  1.00 57.24           H  
ATOM   1857  CD  PRO A 116      15.160  -2.681  -8.282  1.00 57.24           C  
ATOM   1858  HD2 PRO A 116      14.590  -3.234  -7.537  1.00 57.24           H  
ATOM   1859  HD3 PRO A 116      14.495  -2.244  -9.027  1.00 57.24           H  
ATOM   1860  N   ASN A 117      19.017   0.056  -8.715  1.00 55.33           N  
ATOM   1861  H   ASN A 117      19.593  -0.564  -8.162  1.00 55.33           H  
ATOM   1862  CA  ASN A 117      19.583   1.367  -9.050  1.00 55.33           C  
ATOM   1863  HA  ASN A 117      18.936   2.119  -8.596  1.00 55.33           H  
ATOM   1864  C   ASN A 117      19.625   1.678 -10.559  1.00 55.33           C  
ATOM   1865  CB  ASN A 117      20.992   1.452  -8.419  1.00 55.33           C  
ATOM   1866  HB2 ASN A 117      21.751   1.327  -9.192  1.00 55.33           H  
ATOM   1867  HB3 ASN A 117      21.129   0.656  -7.686  1.00 55.33           H  
ATOM   1868  O   ASN A 117      19.465   2.827 -10.949  1.00 55.33           O  
ATOM   1869  CG  ASN A 117      21.262   2.752  -7.684  1.00 55.33           C  
ATOM   1870  ND2 ASN A 117      22.448   2.925  -7.154  1.00 55.33           N  
ATOM   1871 HD21 ASN A 117      23.189   2.251  -7.285  1.00 55.33           H  
ATOM   1872 HD22 ASN A 117      22.579   3.812  -6.688  1.00 55.33           H  
ATOM   1873  OD1 ASN A 117      20.424   3.610  -7.531  1.00 55.33           O  
ATOM   1874  N   GLU A 118      19.800   0.674 -11.425  1.00 51.89           N  
ATOM   1875  H   GLU A 118      19.953  -0.260 -11.075  1.00 51.89           H  
ATOM   1876  CA  GLU A 118      19.808   0.877 -12.889  1.00 51.89           C  
ATOM   1877  HA  GLU A 118      20.603   1.570 -13.164  1.00 51.89           H  
ATOM   1878  C   GLU A 118      18.493   1.468 -13.416  1.00 51.89           C  
ATOM   1879  CB  GLU A 118      20.034  -0.461 -13.604  1.00 51.89           C  
ATOM   1880  HB2 GLU A 118      19.309  -1.184 -13.229  1.00 51.89           H  
ATOM   1881  HB3 GLU A 118      19.857  -0.315 -14.669  1.00 51.89           H  
ATOM   1882  O   GLU A 118      18.480   2.194 -14.411  1.00 51.89           O  
ATOM   1883  CG  GLU A 118      21.454  -1.012 -13.429  1.00 51.89           C  
ATOM   1884  HG2 GLU A 118      21.636  -1.190 -12.369  1.00 51.89           H  
ATOM   1885  HG3 GLU A 118      22.164  -0.261 -13.776  1.00 51.89           H  
ATOM   1886  CD  GLU A 118      21.669  -2.322 -14.206  1.00 51.89           C  
ATOM   1887  OE1 GLU A 118      22.841  -2.750 -14.277  1.00 51.89           O  
ATOM   1888  OE2 GLU A 118      20.667  -2.902 -14.684  1.00 51.89           O  
ATOM   1889  N   GLN A 119      17.382   1.177 -12.736  1.00 52.76           N  
ATOM   1890  H   GLN A 119      17.455   0.613 -11.901  1.00 52.76           H  
ATOM   1891  CA  GLN A 119      16.090   1.782 -13.043  1.00 52.76           C  
ATOM   1892  HA  GLN A 119      15.977   1.849 -14.125  1.00 52.76           H  
ATOM   1893  C   GLN A 119      15.988   3.220 -12.506  1.00 52.76           C  
ATOM   1894  CB  GLN A 119      14.966   0.888 -12.505  1.00 52.76           C  
ATOM   1895  HB2 GLN A 119      15.058   0.778 -11.424  1.00 52.76           H  
ATOM   1896  HB3 GLN A 119      14.023   1.388 -12.726  1.00 52.76           H  
ATOM   1897  O   GLN A 119      15.256   4.024 -13.073  1.00 52.76           O  
ATOM   1898  CG  GLN A 119      14.934  -0.496 -13.174  1.00 52.76           C  
ATOM   1899  HG2 GLN A 119      15.846  -1.043 -12.936  1.00 52.76           H  
ATOM   1900  HG3 GLN A 119      14.884  -0.368 -14.255  1.00 52.76           H  
ATOM   1901  CD  GLN A 119      13.747  -1.328 -12.706  1.00 52.76           C  
ATOM   1902  NE2 GLN A 119      12.775  -1.575 -13.560  1.00 52.76           N  
ATOM   1903 HE21 GLN A 119      11.903  -1.845 -13.127  1.00 52.76           H  
ATOM   1904 HE22 GLN A 119      12.764  -1.103 -14.453  1.00 52.76           H  
ATOM   1905  OE1 GLN A 119      13.671  -1.761 -11.562  1.00 52.76           O  
ATOM   1906  N   GLN A 120      16.764   3.567 -11.470  1.00 52.07           N  
ATOM   1907  H   GLN A 120      17.420   2.887 -11.114  1.00 52.07           H  
ATOM   1908  CA  GLN A 120      16.820   4.918 -10.902  1.00 52.07           C  
ATOM   1909  HA  GLN A 120      15.802   5.297 -10.815  1.00 52.07           H  
ATOM   1910  C   GLN A 120      17.588   5.894 -11.811  1.00 52.07           C  
ATOM   1911  CB  GLN A 120      17.449   4.912  -9.490  1.00 52.07           C  
ATOM   1912  HB2 GLN A 120      17.398   5.930  -9.105  1.00 52.07           H  
ATOM   1913  HB3 GLN A 120      18.504   4.644  -9.550  1.00 52.07           H  
ATOM   1914  O   GLN A 120      17.119   7.004 -12.054  1.00 52.07           O  
ATOM   1915  CG  GLN A 120      16.754   3.983  -8.478  1.00 52.07           C  
ATOM   1916  HG2 GLN A 120      16.817   2.952  -8.827  1.00 52.07           H  
ATOM   1917  HG3 GLN A 120      15.700   4.251  -8.414  1.00 52.07           H  
ATOM   1918  CD  GLN A 120      17.353   4.060  -7.070  1.00 52.07           C  
ATOM   1919  NE2 GLN A 120      17.070   3.107  -6.208  1.00 52.07           N  
ATOM   1920 HE21 GLN A 120      17.478   3.205  -5.289  1.00 52.07           H  
ATOM   1921 HE22 GLN A 120      16.547   2.283  -6.467  1.00 52.07           H  
ATOM   1922  OE1 GLN A 120      18.026   4.999  -6.674  1.00 52.07           O  
ATOM   1923  N   THR A 121      18.756   5.501 -12.339  1.00 49.08           N  
ATOM   1924  H   THR A 121      19.113   4.584 -12.111  1.00 49.08           H  
ATOM   1925  CA  THR A 121      19.629   6.403 -13.121  1.00 49.08           C  
ATOM   1926  HA  THR A 121      19.702   7.351 -12.587  1.00 49.08           H  
ATOM   1927  C   THR A 121      19.095   6.747 -14.502  1.00 49.08           C  
ATOM   1928  CB  THR A 121      21.051   5.848 -13.305  1.00 49.08           C  
ATOM   1929  HB  THR A 121      21.472   6.224 -14.238  1.00 49.08           H  
ATOM   1930  O   THR A 121      19.253   7.889 -14.929  1.00 49.08           O  
ATOM   1931  CG2 THR A 121      21.976   6.286 -12.176  1.00 49.08           C  
ATOM   1932 HG21 THR A 121      22.977   5.885 -12.339  1.00 49.08           H  
ATOM   1933 HG22 THR A 121      22.034   7.374 -12.152  1.00 49.08           H  
ATOM   1934 HG23 THR A 121      21.590   5.926 -11.223  1.00 49.08           H  
ATOM   1935  OG1 THR A 121      21.056   4.439 -13.341  1.00 49.08           O  
ATOM   1936  HG1 THR A 121      21.969   4.155 -13.424  1.00 49.08           H  
ATOM   1937  N   LYS A 122      18.451   5.807 -15.209  1.00 46.37           N  
ATOM   1938  H   LYS A 122      18.367   4.885 -14.805  1.00 46.37           H  
ATOM   1939  CA  LYS A 122      17.927   6.057 -16.568  1.00 46.37           C  
ATOM   1940  HA  LYS A 122      18.753   6.320 -17.229  1.00 46.37           H  
ATOM   1941  C   LYS A 122      16.963   7.245 -16.649  1.00 46.37           C  
ATOM   1942  CB  LYS A 122      17.213   4.804 -17.103  1.00 46.37           C  
ATOM   1943  HB2 LYS A 122      16.477   5.109 -17.847  1.00 46.37           H  
ATOM   1944  HB3 LYS A 122      16.683   4.301 -16.295  1.00 46.37           H  
ATOM   1945  O   LYS A 122      16.783   7.797 -17.727  1.00 46.37           O  
ATOM   1946  CG  LYS A 122      18.184   3.833 -17.785  1.00 46.37           C  
ATOM   1947  HG2 LYS A 122      18.737   4.365 -18.559  1.00 46.37           H  
ATOM   1948  HG3 LYS A 122      18.887   3.441 -17.050  1.00 46.37           H  
ATOM   1949  CD  LYS A 122      17.407   2.677 -18.429  1.00 46.37           C  
ATOM   1950  HD2 LYS A 122      16.665   3.083 -19.116  1.00 46.37           H  
ATOM   1951  HD3 LYS A 122      16.902   2.112 -17.645  1.00 46.37           H  
ATOM   1952  CE  LYS A 122      18.369   1.763 -19.194  1.00 46.37           C  
ATOM   1953  HE2 LYS A 122      18.890   2.359 -19.943  1.00 46.37           H  
ATOM   1954  HE3 LYS A 122      19.111   1.380 -18.494  1.00 46.37           H  
ATOM   1955  NZ  LYS A 122      17.648   0.640 -19.844  1.00 46.37           N  
ATOM   1956  HZ1 LYS A 122      17.182   0.076 -19.147  1.00 46.37           H  
ATOM   1957  HZ2 LYS A 122      16.958   0.992 -20.492  1.00 46.37           H  
ATOM   1958  HZ3 LYS A 122      18.297   0.053 -20.349  1.00 46.37           H  
ATOM   1959  N   MET A 123      16.319   7.599 -15.541  1.00 48.48           N  
ATOM   1960  H   MET A 123      16.554   7.113 -14.687  1.00 48.48           H  
ATOM   1961  CA  MET A 123      15.102   8.405 -15.544  1.00 48.48           C  
ATOM   1962  HA  MET A 123      14.906   8.775 -16.551  1.00 48.48           H  
ATOM   1963  C   MET A 123      15.157   9.663 -14.695  1.00 48.48           C  
ATOM   1964  CB  MET A 123      13.956   7.493 -15.131  1.00 48.48           C  
ATOM   1965  HB2 MET A 123      14.225   6.891 -14.263  1.00 48.48           H  
ATOM   1966  HB3 MET A 123      13.095   8.101 -14.856  1.00 48.48           H  
ATOM   1967  O   MET A 123      14.145  10.334 -14.520  1.00 48.48           O  
ATOM   1968  CG  MET A 123      13.648   6.590 -16.325  1.00 48.48           C  
ATOM   1969  HG2 MET A 123      13.891   7.102 -17.256  1.00 48.48           H  
ATOM   1970  HG3 MET A 123      14.264   5.692 -16.262  1.00 48.48           H  
ATOM   1971  SD  MET A 123      11.941   6.115 -16.444  1.00 48.48           S  
ATOM   1972  CE  MET A 123      11.163   7.773 -16.422  1.00 48.48           C  
ATOM   1973  HE1 MET A 123      11.039   8.115 -15.394  1.00 48.48           H  
ATOM   1974  HE2 MET A 123      10.181   7.773 -16.894  1.00 48.48           H  
ATOM   1975  HE3 MET A 123      11.789   8.481 -16.965  1.00 48.48           H  
ATOM   1976  N   ALA A 124      16.338  10.026 -14.207  1.00 47.08           N  
ATOM   1977  H   ALA A 124      17.142   9.446 -14.405  1.00 47.08           H  
ATOM   1978  CA  ALA A 124      16.527  11.193 -13.358  1.00 47.08           C  
ATOM   1979  HA  ALA A 124      15.759  11.166 -12.586  1.00 47.08           H  
ATOM   1980  C   ALA A 124      16.359  12.543 -14.084  1.00 47.08           C  
ATOM   1981  CB  ALA A 124      17.888  11.063 -12.666  1.00 47.08           C  
ATOM   1982  HB1 ALA A 124      17.950  10.106 -12.148  1.00 47.08           H  
ATOM   1983  HB2 ALA A 124      18.688  11.127 -13.404  1.00 47.08           H  
ATOM   1984  HB3 ALA A 124      18.011  11.864 -11.936  1.00 47.08           H  
ATOM   1985  O   ALA A 124      16.896  13.537 -13.609  1.00 47.08           O  
ATOM   1986  N   VAL A 125      15.646  12.623 -15.212  1.00 43.56           N  
ATOM   1987  H   VAL A 125      15.143  11.796 -15.501  1.00 43.56           H  
ATOM   1988  CA  VAL A 125      15.151  13.912 -15.703  1.00 43.56           C  
ATOM   1989  HA  VAL A 125      15.844  14.704 -15.417  1.00 43.56           H  
ATOM   1990  C   VAL A 125      13.805  14.145 -15.014  1.00 43.56           C  
ATOM   1991  CB  VAL A 125      15.049  13.974 -17.239  1.00 43.56           C  
ATOM   1992  HB  VAL A 125      14.312  13.256 -17.597  1.00 43.56           H  
ATOM   1993  O   VAL A 125      12.794  13.631 -15.500  1.00 43.56           O  
ATOM   1994  CG1 VAL A 125      14.640  15.388 -17.681  1.00 43.56           C  
ATOM   1995 HG11 VAL A 125      13.653  15.634 -17.289  1.00 43.56           H  
ATOM   1996 HG12 VAL A 125      14.589  15.432 -18.769  1.00 43.56           H  
ATOM   1997 HG13 VAL A 125      15.362  16.122 -17.326  1.00 43.56           H  
ATOM   1998  CG2 VAL A 125      16.397  13.652 -17.900  1.00 43.56           C  
ATOM   1999 HG21 VAL A 125      17.166  14.333 -17.536  1.00 43.56           H  
ATOM   2000 HG22 VAL A 125      16.689  12.627 -17.675  1.00 43.56           H  
ATOM   2001 HG23 VAL A 125      16.309  13.752 -18.982  1.00 43.56           H  
ATOM   2002  N   PRO A 126      13.748  14.866 -13.873  1.00 45.15           N  
ATOM   2003  CA  PRO A 126      12.478  15.285 -13.308  1.00 45.15           C  
ATOM   2004  HA  PRO A 126      11.857  14.421 -13.073  1.00 45.15           H  
ATOM   2005  C   PRO A 126      11.788  16.151 -14.355  1.00 45.15           C  
ATOM   2006  CB  PRO A 126      12.808  16.047 -12.018  1.00 45.15           C  
ATOM   2007  HB2 PRO A 126      12.806  15.350 -11.180  1.00 45.15           H  
ATOM   2008  HB3 PRO A 126      12.110  16.863 -11.829  1.00 45.15           H  
ATOM   2009  O   PRO A 126      12.165  17.297 -14.596  1.00 45.15           O  
ATOM   2010  CG  PRO A 126      14.227  16.555 -12.251  1.00 45.15           C  
ATOM   2011  HG2 PRO A 126      14.770  16.689 -11.314  1.00 45.15           H  
ATOM   2012  HG3 PRO A 126      14.202  17.487 -12.816  1.00 45.15           H  
ATOM   2013  CD  PRO A 126      14.837  15.453 -13.104  1.00 45.15           C  
ATOM   2014  HD2 PRO A 126      15.235  14.699 -12.426  1.00 45.15           H  
ATOM   2015  HD3 PRO A 126      15.623  15.870 -13.733  1.00 45.15           H  
ATOM   2016  N   THR A 127      10.794  15.586 -15.029  1.00 45.13           N  
ATOM   2017  H   THR A 127      10.550  14.627 -14.828  1.00 45.13           H  
ATOM   2018  CA  THR A 127       9.931  16.393 -15.877  1.00 45.13           C  
ATOM   2019  HA  THR A 127      10.536  17.115 -16.427  1.00 45.13           H  
ATOM   2020  C   THR A 127       9.015  17.129 -14.916  1.00 45.13           C  
ATOM   2021  CB  THR A 127       9.170  15.542 -16.898  1.00 45.13           C  
ATOM   2022  HB  THR A 127       8.416  14.936 -16.397  1.00 45.13           H  
ATOM   2023  O   THR A 127       8.285  16.498 -14.163  1.00 45.13           O  
ATOM   2024  CG2 THR A 127       8.519  16.423 -17.965  1.00 45.13           C  
ATOM   2025 HG21 THR A 127       8.014  15.785 -18.691  1.00 45.13           H  
ATOM   2026 HG22 THR A 127       9.277  17.014 -18.476  1.00 45.13           H  
ATOM   2027 HG23 THR A 127       7.781  17.081 -17.505  1.00 45.13           H  
ATOM   2028  OG1 THR A 127      10.069  14.701 -17.582  1.00 45.13           O  
ATOM   2029  HG1 THR A 127      10.622  14.245 -16.944  1.00 45.13           H  
ATOM   2030  N   GLU A 128       9.070  18.458 -14.884  1.00 46.04           N  
ATOM   2031  H   GLU A 128       9.797  18.920 -15.412  1.00 46.04           H  
ATOM   2032  CA  GLU A 128       8.270  19.279 -13.958  1.00 46.04           C  
ATOM   2033  HA  GLU A 128       8.596  19.082 -12.937  1.00 46.04           H  
ATOM   2034  C   GLU A 128       6.764  18.955 -14.051  1.00 46.04           C  
ATOM   2035  CB  GLU A 128       8.521  20.753 -14.309  1.00 46.04           C  
ATOM   2036  HB2 GLU A 128       9.402  20.836 -14.945  1.00 46.04           H  
ATOM   2037  HB3 GLU A 128       7.669  21.135 -14.871  1.00 46.04           H  
ATOM   2038  O   GLU A 128       6.040  18.947 -13.056  1.00 46.04           O  
ATOM   2039  CG  GLU A 128       8.763  21.623 -13.072  1.00 46.04           C  
ATOM   2040  HG2 GLU A 128       9.629  21.232 -12.537  1.00 46.04           H  
ATOM   2041  HG3 GLU A 128       7.895  21.552 -12.415  1.00 46.04           H  
ATOM   2042  CD  GLU A 128       9.007  23.095 -13.442  1.00 46.04           C  
ATOM   2043  OE1 GLU A 128       9.481  23.832 -12.550  1.00 46.04           O  
ATOM   2044  OE2 GLU A 128       8.692  23.477 -14.593  1.00 46.04           O  
ATOM   2045  N   LYS A 129       6.315  18.589 -15.260  1.00 55.85           N  
ATOM   2046  H   LYS A 129       6.999  18.600 -16.003  1.00 55.85           H  
ATOM   2047  CA  LYS A 129       4.992  18.023 -15.553  1.00 55.85           C  
ATOM   2048  HA  LYS A 129       4.265  18.483 -14.883  1.00 55.85           H  
ATOM   2049  C   LYS A 129       4.914  16.519 -15.258  1.00 55.85           C  
ATOM   2050  CB  LYS A 129       4.585  18.335 -17.002  1.00 55.85           C  
ATOM   2051  HB2 LYS A 129       5.358  17.976 -17.682  1.00 55.85           H  
ATOM   2052  HB3 LYS A 129       3.661  17.801 -17.227  1.00 55.85           H  
ATOM   2053  O   LYS A 129       4.335  15.770 -16.040  1.00 55.85           O  
ATOM   2054  CG  LYS A 129       4.315  19.820 -17.252  1.00 55.85           C  
ATOM   2055  HG2 LYS A 129       5.232  20.394 -17.122  1.00 55.85           H  
ATOM   2056  HG3 LYS A 129       3.561  20.176 -16.550  1.00 55.85           H  
ATOM   2057  CD  LYS A 129       3.799  19.983 -18.686  1.00 55.85           C  
ATOM   2058  HD2 LYS A 129       4.573  19.654 -19.380  1.00 55.85           H  
ATOM   2059  HD3 LYS A 129       2.914  19.363 -18.822  1.00 55.85           H  
ATOM   2060  CE  LYS A 129       3.441  21.443 -18.966  1.00 55.85           C  
ATOM   2061  HE2 LYS A 129       4.324  22.057 -18.789  1.00 55.85           H  
ATOM   2062  HE3 LYS A 129       2.670  21.753 -18.260  1.00 55.85           H  
ATOM   2063  NZ  LYS A 129       2.965  21.611 -20.361  1.00 55.85           N  
ATOM   2064  HZ1 LYS A 129       2.149  21.039 -20.525  1.00 55.85           H  
ATOM   2065  HZ2 LYS A 129       2.730  22.576 -20.545  1.00 55.85           H  
ATOM   2066  HZ3 LYS A 129       3.684  21.328 -21.011  1.00 55.85           H  
ATOM   2067  N   ALA A 130       5.510  16.057 -14.162  1.00 59.59           N  
ATOM   2068  H   ALA A 130       6.060  16.686 -13.595  1.00 59.59           H  
ATOM   2069  CA  ALA A 130       5.379  14.668 -13.754  1.00 59.59           C  
ATOM   2070  HA  ALA A 130       5.677  14.029 -14.585  1.00 59.59           H  
ATOM   2071  C   ALA A 130       3.905  14.408 -13.436  1.00 59.59           C  
ATOM   2072  CB  ALA A 130       6.304  14.355 -12.572  1.00 59.59           C  
ATOM   2073  HB1 ALA A 130       6.090  15.023 -11.738  1.00 59.59           H  
ATOM   2074  HB2 ALA A 130       7.346  14.472 -12.868  1.00 59.59           H  
ATOM   2075  HB3 ALA A 130       6.154  13.325 -12.249  1.00 59.59           H  
ATOM   2076  O   ALA A 130       3.312  15.051 -12.560  1.00 59.59           O  
ATOM   2077  N   GLN A 131       3.311  13.490 -14.191  1.00 71.25           N  
ATOM   2078  H   GLN A 131       3.847  13.053 -14.927  1.00 71.25           H  
ATOM   2079  CA  GLN A 131       1.937  13.059 -14.008  1.00 71.25           C  
ATOM   2080  HA  GLN A 131       1.284  13.911 -14.195  1.00 71.25           H  
ATOM   2081  C   GLN A 131       1.765  12.609 -12.544  1.00 71.25           C  
ATOM   2082  CB  GLN A 131       1.669  12.001 -15.090  1.00 71.25           C  
ATOM   2083  HB2 GLN A 131       2.271  11.112 -14.901  1.00 71.25           H  
ATOM   2084  HB3 GLN A 131       2.010  12.411 -16.041  1.00 71.25           H  
ATOM   2085  O   GLN A 131       2.655  11.999 -11.952  1.00 71.25           O  
ATOM   2086  CG  GLN A 131       0.205  11.608 -15.288  1.00 71.25           C  
ATOM   2087  HG2 GLN A 131      -0.165  11.135 -14.378  1.00 71.25           H  
ATOM   2088  HG3 GLN A 131      -0.383  12.504 -15.484  1.00 71.25           H  
ATOM   2089  CD  GLN A 131       0.034  10.637 -16.458  1.00 71.25           C  
ATOM   2090  NE2 GLN A 131      -1.154  10.512 -17.005  1.00 71.25           N  
ATOM   2091 HE21 GLN A 131      -1.204   9.890 -17.799  1.00 71.25           H  
ATOM   2092 HE22 GLN A 131      -1.924  11.084 -16.690  1.00 71.25           H  
ATOM   2093  OE1 GLN A 131       0.952   9.978 -16.913  1.00 71.25           O  
ATOM   2094  N   LYS A 132       0.670  13.018 -11.892  1.00 83.58           N  
ATOM   2095  H   LYS A 132       0.007  13.576 -12.411  1.00 83.58           H  
ATOM   2096  CA  LYS A 132       0.466  12.784 -10.440  1.00 83.58           C  
ATOM   2097  HA  LYS A 132       1.396  12.413 -10.007  1.00 83.58           H  
ATOM   2098  C   LYS A 132      -0.567  11.702 -10.148  1.00 83.58           C  
ATOM   2099  CB  LYS A 132       0.113  14.096  -9.726  1.00 83.58           C  
ATOM   2100  HB2 LYS A 132      -0.815  14.494 -10.135  1.00 83.58           H  
ATOM   2101  HB3 LYS A 132      -0.037  13.880  -8.668  1.00 83.58           H  
ATOM   2102  O   LYS A 132      -0.730  11.294  -8.995  1.00 83.58           O  
ATOM   2103  CG  LYS A 132       1.217  15.153  -9.840  1.00 83.58           C  
ATOM   2104  HG2 LYS A 132       1.283  15.492 -10.874  1.00 83.58           H  
ATOM   2105  HG3 LYS A 132       2.173  14.716  -9.551  1.00 83.58           H  
ATOM   2106  CD  LYS A 132       0.909  16.357  -8.941  1.00 83.58           C  
ATOM   2107  HD2 LYS A 132      -0.048  16.785  -9.238  1.00 83.58           H  
ATOM   2108  HD3 LYS A 132       0.854  16.031  -7.902  1.00 83.58           H  
ATOM   2109  CE  LYS A 132       2.020  17.400  -9.104  1.00 83.58           C  
ATOM   2110  HE2 LYS A 132       2.969  16.952  -8.807  1.00 83.58           H  
ATOM   2111  HE3 LYS A 132       2.105  17.646 -10.162  1.00 83.58           H  
ATOM   2112  NZ  LYS A 132       1.751  18.629  -8.315  1.00 83.58           N  
ATOM   2113  HZ1 LYS A 132       2.508  19.287  -8.440  1.00 83.58           H  
ATOM   2114  HZ2 LYS A 132       0.906  19.073  -8.647  1.00 83.58           H  
ATOM   2115  HZ3 LYS A 132       1.654  18.422  -7.332  1.00 83.58           H  
ATOM   2116  N   ILE A 133      -1.279  11.271 -11.178  1.00 87.89           N  
ATOM   2117  H   ILE A 133      -1.022  11.595 -12.099  1.00 87.89           H  
ATOM   2118  CA  ILE A 133      -2.360  10.299 -11.118  1.00 87.89           C  
ATOM   2119  HA  ILE A 133      -2.374   9.806 -10.146  1.00 87.89           H  
ATOM   2120  C   ILE A 133      -2.069   9.268 -12.201  1.00 87.89           C  
ATOM   2121  CB  ILE A 133      -3.724  10.985 -11.355  1.00 87.89           C  
ATOM   2122  HB  ILE A 133      -3.743  11.350 -12.382  1.00 87.89           H  
ATOM   2123  O   ILE A 133      -1.900   9.633 -13.359  1.00 87.89           O  
ATOM   2124  CG1 ILE A 133      -3.956  12.195 -10.420  1.00 87.89           C  
ATOM   2125 HG12 ILE A 133      -3.925  11.867  -9.381  1.00 87.89           H  
ATOM   2126 HG13 ILE A 133      -3.161  12.927 -10.567  1.00 87.89           H  
ATOM   2127  CG2 ILE A 133      -4.858   9.964 -11.183  1.00 87.89           C  
ATOM   2128 HG21 ILE A 133      -5.108   9.836 -10.130  1.00 87.89           H  
ATOM   2129 HG22 ILE A 133      -5.740  10.317 -11.716  1.00 87.89           H  
ATOM   2130 HG23 ILE A 133      -4.584   8.991 -11.592  1.00 87.89           H  
ATOM   2131  CD1 ILE A 133      -5.280  12.923 -10.679  1.00 87.89           C  
ATOM   2132 HD11 ILE A 133      -6.124  12.273 -10.449  1.00 87.89           H  
ATOM   2133 HD12 ILE A 133      -5.337  13.804 -10.039  1.00 87.89           H  
ATOM   2134 HD13 ILE A 133      -5.335  13.237 -11.721  1.00 87.89           H  
ATOM   2135  N   PHE A 134      -2.023   7.997 -11.825  1.00 84.12           N  
ATOM   2136  H   PHE A 134      -2.149   7.768 -10.849  1.00 84.12           H  
ATOM   2137  CA  PHE A 134      -1.809   6.898 -12.762  1.00 84.12           C  
ATOM   2138  HA  PHE A 134      -1.841   7.272 -13.785  1.00 84.12           H  
ATOM   2139  C   PHE A 134      -2.911   5.889 -12.595  1.00 84.12           C  
ATOM   2140  CB  PHE A 134      -0.454   6.221 -12.557  1.00 84.12           C  
ATOM   2141  HB2 PHE A 134      -0.402   5.784 -11.560  1.00 84.12           H  
ATOM   2142  HB3 PHE A 134      -0.348   5.409 -13.277  1.00 84.12           H  
ATOM   2143  O   PHE A 134      -3.344   5.621 -11.477  1.00 84.12           O  
ATOM   2144  CG  PHE A 134       0.675   7.189 -12.737  1.00 84.12           C  
ATOM   2145  CD1 PHE A 134       1.333   7.271 -13.976  1.00 84.12           C  
ATOM   2146  HD1 PHE A 134       1.082   6.598 -14.783  1.00 84.12           H  
ATOM   2147  CD2 PHE A 134       0.980   8.084 -11.699  1.00 84.12           C  
ATOM   2148  HD2 PHE A 134       0.476   8.015 -10.746  1.00 84.12           H  
ATOM   2149  CE1 PHE A 134       2.295   8.265 -14.188  1.00 84.12           C  
ATOM   2150  HE1 PHE A 134       2.801   8.339 -15.140  1.00 84.12           H  
ATOM   2151  CE2 PHE A 134       1.886   9.116 -11.939  1.00 84.12           C  
ATOM   2152  HE2 PHE A 134       2.110   9.822 -11.153  1.00 84.12           H  
ATOM   2153  CZ  PHE A 134       2.549   9.198 -13.176  1.00 84.12           C  
ATOM   2154  HZ  PHE A 134       3.276   9.977 -13.351  1.00 84.12           H  
ATOM   2155  N   TYR A 135      -3.321   5.302 -13.702  1.00 83.91           N  
ATOM   2156  H   TYR A 135      -2.884   5.541 -14.581  1.00 83.91           H  
ATOM   2157  CA  TYR A 135      -4.287   4.227 -13.731  1.00 83.91           C  
ATOM   2158  HA  TYR A 135      -4.544   3.918 -12.718  1.00 83.91           H  
ATOM   2159  C   TYR A 135      -3.667   3.031 -14.447  1.00 83.91           C  
ATOM   2160  CB  TYR A 135      -5.558   4.738 -14.409  1.00 83.91           C  
ATOM   2161  HB2 TYR A 135      -5.290   5.234 -15.342  1.00 83.91           H  
ATOM   2162  HB3 TYR A 135      -6.041   5.473 -13.766  1.00 83.91           H  
ATOM   2163  O   TYR A 135      -3.007   3.192 -15.471  1.00 83.91           O  
ATOM   2164  CG  TYR A 135      -6.545   3.641 -14.704  1.00 83.91           C  
ATOM   2165  CD1 TYR A 135      -6.821   3.295 -16.038  1.00 83.91           C  
ATOM   2166  HD1 TYR A 135      -6.362   3.837 -16.852  1.00 83.91           H  
ATOM   2167  CD2 TYR A 135      -7.133   2.923 -13.649  1.00 83.91           C  
ATOM   2168  HD2 TYR A 135      -6.881   3.164 -12.627  1.00 83.91           H  
ATOM   2169  CE1 TYR A 135      -7.713   2.248 -16.320  1.00 83.91           C  
ATOM   2170  HE1 TYR A 135      -7.953   1.988 -17.341  1.00 83.91           H  
ATOM   2171  CE2 TYR A 135      -8.023   1.872 -13.936  1.00 83.91           C  
ATOM   2172  HE2 TYR A 135      -8.445   1.282 -13.137  1.00 83.91           H  
ATOM   2173  OH  TYR A 135      -9.207   0.560 -15.595  1.00 83.91           O  
ATOM   2174  HH  TYR A 135      -9.808   0.267 -14.906  1.00 83.91           H  
ATOM   2175  CZ  TYR A 135      -8.332   1.544 -15.273  1.00 83.91           C  
ATOM   2176  N   THR A 136      -3.867   1.837 -13.897  1.00 75.61           N  
ATOM   2177  H   THR A 136      -4.385   1.783 -13.032  1.00 75.61           H  
ATOM   2178  CA  THR A 136      -3.542   0.578 -14.565  1.00 75.61           C  
ATOM   2179  HA  THR A 136      -3.394   0.795 -15.623  1.00 75.61           H  
ATOM   2180  C   THR A 136      -4.701  -0.404 -14.407  1.00 75.61           C  
ATOM   2181  CB  THR A 136      -2.215  -0.024 -14.076  1.00 75.61           C  
ATOM   2182  HB  THR A 136      -1.420   0.684 -14.310  1.00 75.61           H  
ATOM   2183  O   THR A 136      -5.139  -0.644 -13.276  1.00 75.61           O  
ATOM   2184  CG2 THR A 136      -2.137  -0.348 -12.582  1.00 75.61           C  
ATOM   2185 HG21 THR A 136      -2.811  -1.168 -12.336  1.00 75.61           H  
ATOM   2186 HG22 THR A 136      -2.407   0.529 -11.994  1.00 75.61           H  
ATOM   2187 HG23 THR A 136      -1.116  -0.640 -12.335  1.00 75.61           H  
ATOM   2188  OG1 THR A 136      -1.963  -1.220 -14.774  1.00 75.61           O  
ATOM   2189  HG1 THR A 136      -1.898  -1.939 -14.141  1.00 75.61           H  
ATOM   2190  N   PRO A 137      -5.193  -1.002 -15.503  1.00 71.93           N  
ATOM   2191  CA  PRO A 137      -6.106  -2.137 -15.424  1.00 71.93           C  
ATOM   2192  HA  PRO A 137      -6.885  -1.960 -14.682  1.00 71.93           H  
ATOM   2193  C   PRO A 137      -5.356  -3.430 -15.050  1.00 71.93           C  
ATOM   2194  CB  PRO A 137      -6.748  -2.203 -16.811  1.00 71.93           C  
ATOM   2195  HB2 PRO A 137      -7.604  -1.529 -16.845  1.00 71.93           H  
ATOM   2196  HB3 PRO A 137      -7.058  -3.215 -17.072  1.00 71.93           H  
ATOM   2197  O   PRO A 137      -5.933  -4.327 -14.441  1.00 71.93           O  
ATOM   2198  CG  PRO A 137      -5.652  -1.684 -17.743  1.00 71.93           C  
ATOM   2199  HG2 PRO A 137      -4.973  -2.499 -17.996  1.00 71.93           H  
ATOM   2200  HG3 PRO A 137      -6.069  -1.237 -18.645  1.00 71.93           H  
ATOM   2201  CD  PRO A 137      -4.917  -0.652 -16.891  1.00 71.93           C  
ATOM   2202  HD2 PRO A 137      -3.850  -0.689 -17.111  1.00 71.93           H  
ATOM   2203  HD3 PRO A 137      -5.313   0.343 -17.096  1.00 71.93           H  
ATOM   2204  N   ASP A 138      -4.050  -3.514 -15.348  1.00 63.91           N  
ATOM   2205  H   ASP A 138      -3.614  -2.729 -15.809  1.00 63.91           H  
ATOM   2206  CA  ASP A 138      -3.182  -4.619 -14.927  1.00 63.91           C  
ATOM   2207  HA  ASP A 138      -3.748  -5.549 -14.977  1.00 63.91           H  
ATOM   2208  C   ASP A 138      -2.772  -4.388 -13.469  1.00 63.91           C  
ATOM   2209  CB  ASP A 138      -1.971  -4.770 -15.881  1.00 63.91           C  
ATOM   2210  HB2 ASP A 138      -2.344  -4.867 -16.900  1.00 63.91           H  
ATOM   2211  HB3 ASP A 138      -1.359  -3.869 -15.834  1.00 63.91           H  
ATOM   2212  O   ASP A 138      -1.838  -3.641 -13.173  1.00 63.91           O  
ATOM   2213  CG  ASP A 138      -1.089  -6.000 -15.574  1.00 63.91           C  
ATOM   2214  OD1 ASP A 138      -1.570  -6.900 -14.851  1.00 63.91           O  
ATOM   2215  OD2 ASP A 138       0.089  -6.038 -16.027  1.00 63.91           O  
ATOM   2216  N   PHE A 139      -3.524  -4.960 -12.536  1.00 62.85           N  
ATOM   2217  H   PHE A 139      -4.334  -5.481 -12.840  1.00 62.85           H  
ATOM   2218  CA  PHE A 139      -3.194  -4.950 -11.118  1.00 62.85           C  
ATOM   2219  HA  PHE A 139      -2.145  -4.676 -11.009  1.00 62.85           H  
ATOM   2220  C   PHE A 139      -3.416  -6.344 -10.537  1.00 62.85           C  
ATOM   2221  CB  PHE A 139      -4.037  -3.904 -10.377  1.00 62.85           C  
ATOM   2222  HB2 PHE A 139      -5.068  -3.977 -10.722  1.00 62.85           H  
ATOM   2223  HB3 PHE A 139      -3.672  -2.912 -10.644  1.00 62.85           H  
ATOM   2224  O   PHE A 139      -4.473  -6.936 -10.773  1.00 62.85           O  
ATOM   2225  CG  PHE A 139      -4.016  -4.061  -8.867  1.00 62.85           C  
ATOM   2226  CD1 PHE A 139      -5.149  -4.535  -8.180  1.00 62.85           C  
ATOM   2227  HD1 PHE A 139      -6.047  -4.769  -8.733  1.00 62.85           H  
ATOM   2228  CD2 PHE A 139      -2.857  -3.742  -8.149  1.00 62.85           C  
ATOM   2229  HD2 PHE A 139      -1.992  -3.351  -8.664  1.00 62.85           H  
ATOM   2230  CE1 PHE A 139      -5.117  -4.688  -6.781  1.00 62.85           C  
ATOM   2231  HE1 PHE A 139      -5.997  -5.019  -6.250  1.00 62.85           H  
ATOM   2232  CE2 PHE A 139      -2.824  -3.894  -6.759  1.00 62.85           C  
ATOM   2233  HE2 PHE A 139      -1.929  -3.575  -6.246  1.00 62.85           H  
ATOM   2234  CZ  PHE A 139      -3.947  -4.380  -6.068  1.00 62.85           C  
ATOM   2235  HZ  PHE A 139      -3.926  -4.480  -4.993  1.00 62.85           H  
ATOM   2236  N   PRO A 140      -2.485  -6.873  -9.721  1.00 56.47           N  
ATOM   2237  CA  PRO A 140      -2.743  -8.094  -8.977  1.00 56.47           C  
ATOM   2238  HA  PRO A 140      -3.033  -8.891  -9.662  1.00 56.47           H  
ATOM   2239  C   PRO A 140      -3.882  -7.852  -7.978  1.00 56.47           C  
ATOM   2240  CB  PRO A 140      -1.409  -8.459  -8.321  1.00 56.47           C  
ATOM   2241  HB2 PRO A 140      -1.552  -8.925  -7.346  1.00 56.47           H  
ATOM   2242  HB3 PRO A 140      -0.855  -9.125  -8.981  1.00 56.47           H  
ATOM   2243  O   PRO A 140      -3.649  -7.415  -6.853  1.00 56.47           O  
ATOM   2244  CG  PRO A 140      -0.668  -7.129  -8.214  1.00 56.47           C  
ATOM   2245  HG2 PRO A 140      -0.985  -6.602  -7.314  1.00 56.47           H  
ATOM   2246  HG3 PRO A 140       0.411  -7.278  -8.228  1.00 56.47           H  
ATOM   2247  CD  PRO A 140      -1.145  -6.371  -9.446  1.00 56.47           C  
ATOM   2248  HD2 PRO A 140      -0.499  -6.603 -10.293  1.00 56.47           H  
ATOM   2249  HD3 PRO A 140      -1.123  -5.299  -9.250  1.00 56.47           H  
ATOM   2250  N   ALA A 141      -5.116  -8.169  -8.389  1.00 53.45           N  
ATOM   2251  H   ALA A 141      -5.192  -8.375  -9.375  1.00 53.45           H  
ATOM   2252  CA  ALA A 141      -6.386  -7.908  -7.703  1.00 53.45           C  
ATOM   2253  HA  ALA A 141      -6.389  -6.857  -7.414  1.00 53.45           H  
ATOM   2254  C   ALA A 141      -6.594  -8.712  -6.401  1.00 53.45           C  
ATOM   2255  CB  ALA A 141      -7.526  -8.089  -8.716  1.00 53.45           C  
ATOM   2256  HB1 ALA A 141      -8.475  -7.792  -8.271  1.00 53.45           H  
ATOM   2257  HB2 ALA A 141      -7.345  -7.468  -9.593  1.00 53.45           H  
ATOM   2258  HB3 ALA A 141      -7.589  -9.132  -9.027  1.00 53.45           H  
ATOM   2259  O   ALA A 141      -7.707  -9.109  -6.050  1.00 53.45           O  
ATOM   2260  N   ARG A 142      -5.522  -8.958  -5.644  1.00 56.49           N  
ATOM   2261  H   ARG A 142      -4.659  -8.520  -5.933  1.00 56.49           H  
ATOM   2262  CA  ARG A 142      -5.523  -9.774  -4.432  1.00 56.49           C  
ATOM   2263  HA  ARG A 142      -6.255 -10.573  -4.549  1.00 56.49           H  
ATOM   2264  C   ARG A 142      -5.988  -8.956  -3.243  1.00 56.49           C  
ATOM   2265  CB  ARG A 142      -4.163 -10.450  -4.242  1.00 56.49           C  
ATOM   2266  HB2 ARG A 142      -3.366  -9.707  -4.215  1.00 56.49           H  
ATOM   2267  HB3 ARG A 142      -4.185 -10.982  -3.291  1.00 56.49           H  
ATOM   2268  O   ARG A 142      -5.202  -8.296  -2.556  1.00 56.49           O  
ATOM   2269  CG  ARG A 142      -3.929 -11.445  -5.395  1.00 56.49           C  
ATOM   2270  HG2 ARG A 142      -3.221 -11.028  -6.110  1.00 56.49           H  
ATOM   2271  HG3 ARG A 142      -4.863 -11.617  -5.931  1.00 56.49           H  
ATOM   2272  CD  ARG A 142      -3.457 -12.816  -4.909  1.00 56.49           C  
ATOM   2273  HD2 ARG A 142      -3.742 -13.536  -5.676  1.00 56.49           H  
ATOM   2274  HD3 ARG A 142      -3.979 -13.090  -3.993  1.00 56.49           H  
ATOM   2275  NE  ARG A 142      -1.997 -12.845  -4.704  1.00 56.49           N  
ATOM   2276  HE  ARG A 142      -1.577 -12.031  -4.279  1.00 56.49           H  
ATOM   2277  NH1 ARG A 142      -1.601 -14.899  -5.678  1.00 56.49           N  
ATOM   2278 HH11 ARG A 142      -0.977 -15.624  -6.002  1.00 56.49           H  
ATOM   2279 HH12 ARG A 142      -2.588 -15.042  -5.836  1.00 56.49           H  
ATOM   2280  NH2 ARG A 142       0.111 -13.632  -5.022  1.00 56.49           N  
ATOM   2281 HH21 ARG A 142       0.499 -12.738  -4.758  1.00 56.49           H  
ATOM   2282 HH22 ARG A 142       0.716 -14.343  -5.408  1.00 56.49           H  
ATOM   2283  CZ  ARG A 142      -1.177 -13.788  -5.140  1.00 56.49           C  
ATOM   2284  N   ARG A 143      -7.301  -9.038  -3.007  1.00 63.80           N  
ATOM   2285  H   ARG A 143      -7.819  -9.630  -3.640  1.00 63.80           H  
ATOM   2286  CA  ARG A 143      -8.012  -8.433  -1.871  1.00 63.80           C  
ATOM   2287  HA  ARG A 143      -8.028  -7.350  -1.990  1.00 63.80           H  
ATOM   2288  C   ARG A 143      -7.302  -8.714  -0.549  1.00 63.80           C  
ATOM   2289  CB  ARG A 143      -9.446  -9.004  -1.850  1.00 63.80           C  
ATOM   2290  HB2 ARG A 143      -9.819  -9.060  -2.873  1.00 63.80           H  
ATOM   2291  HB3 ARG A 143      -9.434 -10.027  -1.473  1.00 63.80           H  
ATOM   2292  O   ARG A 143      -7.182  -7.825   0.285  1.00 63.80           O  
ATOM   2293  CG  ARG A 143     -10.410  -8.162  -0.999  1.00 63.80           C  
ATOM   2294  HG2 ARG A 143     -10.327  -8.475   0.042  1.00 63.80           H  
ATOM   2295  HG3 ARG A 143     -10.108  -7.115  -1.029  1.00 63.80           H  
ATOM   2296  CD  ARG A 143     -11.877  -8.311  -1.446  1.00 63.80           C  
ATOM   2297  HD2 ARG A 143     -11.923  -8.342  -2.534  1.00 63.80           H  
ATOM   2298  HD3 ARG A 143     -12.271  -9.252  -1.063  1.00 63.80           H  
ATOM   2299  NE  ARG A 143     -12.700  -7.184  -0.965  1.00 63.80           N  
ATOM   2300  HE  ARG A 143     -12.261  -6.522  -0.342  1.00 63.80           H  
ATOM   2301  NH1 ARG A 143     -14.599  -7.541  -2.229  1.00 63.80           N  
ATOM   2302 HH11 ARG A 143     -15.251  -7.006  -2.784  1.00 63.80           H  
ATOM   2303 HH12 ARG A 143     -14.240  -8.410  -2.598  1.00 63.80           H  
ATOM   2304  NH2 ARG A 143     -14.357  -5.654  -1.082  1.00 63.80           N  
ATOM   2305 HH21 ARG A 143     -15.081  -5.242  -1.652  1.00 63.80           H  
ATOM   2306 HH22 ARG A 143     -13.776  -4.986  -0.596  1.00 63.80           H  
ATOM   2307  CZ  ARG A 143     -13.892  -6.820  -1.409  1.00 63.80           C  
ATOM   2308  N   GLU A 144      -6.766  -9.919  -0.400  1.00 65.10           N  
ATOM   2309  H   GLU A 144      -6.896 -10.592  -1.142  1.00 65.10           H  
ATOM   2310  CA  GLU A 144      -6.071 -10.372   0.796  1.00 65.10           C  
ATOM   2311  HA  GLU A 144      -6.728 -10.243   1.656  1.00 65.10           H  
ATOM   2312  C   GLU A 144      -4.801  -9.565   1.053  1.00 65.10           C  
ATOM   2313  CB  GLU A 144      -5.692 -11.860   0.685  1.00 65.10           C  
ATOM   2314  HB2 GLU A 144      -5.206 -12.140   1.619  1.00 65.10           H  
ATOM   2315  HB3 GLU A 144      -4.959 -12.000  -0.110  1.00 65.10           H  
ATOM   2316  O   GLU A 144      -4.558  -9.185   2.194  1.00 65.10           O  
ATOM   2317  CG  GLU A 144      -6.874 -12.820   0.477  1.00 65.10           C  
ATOM   2318  HG2 GLU A 144      -6.517 -13.827   0.692  1.00 65.10           H  
ATOM   2319  HG3 GLU A 144      -7.646 -12.580   1.208  1.00 65.10           H  
ATOM   2320  CD  GLU A 144      -7.469 -12.803  -0.943  1.00 65.10           C  
ATOM   2321  OE1 GLU A 144      -8.607 -13.293  -1.084  1.00 65.10           O  
ATOM   2322  OE2 GLU A 144      -6.824 -12.234  -1.860  1.00 65.10           O  
ATOM   2323  N   VAL A 145      -3.993  -9.278   0.027  1.00 71.86           N  
ATOM   2324  H   VAL A 145      -4.293  -9.519  -0.907  1.00 71.86           H  
ATOM   2325  CA  VAL A 145      -2.753  -8.503   0.208  1.00 71.86           C  
ATOM   2326  HA  VAL A 145      -2.194  -8.936   1.037  1.00 71.86           H  
ATOM   2327  C   VAL A 145      -3.091  -7.064   0.594  1.00 71.86           C  
ATOM   2328  CB  VAL A 145      -1.850  -8.536  -1.041  1.00 71.86           C  
ATOM   2329  HB  VAL A 145      -2.336  -8.010  -1.863  1.00 71.86           H  
ATOM   2330  O   VAL A 145      -2.466  -6.497   1.490  1.00 71.86           O  
ATOM   2331  CG1 VAL A 145      -0.503  -7.872  -0.731  1.00 71.86           C  
ATOM   2332 HG11 VAL A 145       0.153  -7.918  -1.601  1.00 71.86           H  
ATOM   2333 HG12 VAL A 145      -0.022  -8.383   0.102  1.00 71.86           H  
ATOM   2334 HG13 VAL A 145      -0.641  -6.827  -0.454  1.00 71.86           H  
ATOM   2335  CG2 VAL A 145      -1.536  -9.971  -1.488  1.00 71.86           C  
ATOM   2336 HG21 VAL A 145      -0.879  -9.948  -2.358  1.00 71.86           H  
ATOM   2337 HG22 VAL A 145      -1.046 -10.515  -0.680  1.00 71.86           H  
ATOM   2338 HG23 VAL A 145      -2.454 -10.491  -1.760  1.00 71.86           H  
ATOM   2339  N   PHE A 146      -4.131  -6.504  -0.024  1.00 74.94           N  
ATOM   2340  H   PHE A 146      -4.614  -7.039  -0.732  1.00 74.94           H  
ATOM   2341  CA  PHE A 146      -4.610  -5.160   0.274  1.00 74.94           C  
ATOM   2342  HA  PHE A 146      -3.788  -4.460   0.124  1.00 74.94           H  
ATOM   2343  C   PHE A 146      -5.085  -5.022   1.726  1.00 74.94           C  
ATOM   2344  CB  PHE A 146      -5.730  -4.815  -0.708  1.00 74.94           C  
ATOM   2345  HB2 PHE A 146      -5.480  -5.214  -1.691  1.00 74.94           H  
ATOM   2346  HB3 PHE A 146      -6.665  -5.280  -0.397  1.00 74.94           H  
ATOM   2347  O   PHE A 146      -4.645  -4.124   2.445  1.00 74.94           O  
ATOM   2348  CG  PHE A 146      -5.934  -3.328  -0.837  1.00 74.94           C  
ATOM   2349  CD1 PHE A 146      -6.657  -2.611   0.133  1.00 74.94           C  
ATOM   2350  HD1 PHE A 146      -7.088  -3.121   0.982  1.00 74.94           H  
ATOM   2351  CD2 PHE A 146      -5.376  -2.659  -1.938  1.00 74.94           C  
ATOM   2352  HD2 PHE A 146      -4.846  -3.210  -2.702  1.00 74.94           H  
ATOM   2353  CE1 PHE A 146      -6.857  -1.232  -0.037  1.00 74.94           C  
ATOM   2354  HE1 PHE A 146      -7.444  -0.684   0.685  1.00 74.94           H  
ATOM   2355  CE2 PHE A 146      -5.574  -1.285  -2.103  1.00 74.94           C  
ATOM   2356  HE2 PHE A 146      -5.165  -0.769  -2.959  1.00 74.94           H  
ATOM   2357  CZ  PHE A 146      -6.375  -0.594  -1.196  1.00 74.94           C  
ATOM   2358  HZ  PHE A 146      -6.596   0.440  -1.416  1.00 74.94           H  
ATOM   2359  N   GLU A 147      -5.933  -5.943   2.189  1.00 71.58           N  
ATOM   2360  H   GLU A 147      -6.293  -6.637   1.549  1.00 71.58           H  
ATOM   2361  CA  GLU A 147      -6.440  -5.934   3.564  1.00 71.58           C  
ATOM   2362  HA  GLU A 147      -6.821  -4.938   3.791  1.00 71.58           H  
ATOM   2363  C   GLU A 147      -5.336  -6.201   4.594  1.00 71.58           C  
ATOM   2364  CB  GLU A 147      -7.591  -6.943   3.714  1.00 71.58           C  
ATOM   2365  HB2 GLU A 147      -7.801  -7.079   4.775  1.00 71.58           H  
ATOM   2366  HB3 GLU A 147      -7.288  -7.909   3.309  1.00 71.58           H  
ATOM   2367  O   GLU A 147      -5.320  -5.580   5.662  1.00 71.58           O  
ATOM   2368  CG  GLU A 147      -8.887  -6.481   3.025  1.00 71.58           C  
ATOM   2369  HG2 GLU A 147      -9.675  -7.202   3.241  1.00 71.58           H  
ATOM   2370  HG3 GLU A 147      -8.737  -6.472   1.945  1.00 71.58           H  
ATOM   2371  CD  GLU A 147      -9.331  -5.082   3.495  1.00 71.58           C  
ATOM   2372  OE1 GLU A 147      -9.487  -4.167   2.662  1.00 71.58           O  
ATOM   2373  OE2 GLU A 147      -9.429  -4.813   4.711  1.00 71.58           O  
ATOM   2374  N   HIS A 148      -4.357  -7.050   4.262  1.00 74.25           N  
ATOM   2375  H   HIS A 148      -4.419  -7.547   3.385  1.00 74.25           H  
ATOM   2376  CA  HIS A 148      -3.176  -7.247   5.103  1.00 74.25           C  
ATOM   2377  HA  HIS A 148      -3.500  -7.538   6.103  1.00 74.25           H  
ATOM   2378  C   HIS A 148      -2.363  -5.962   5.262  1.00 74.25           C  
ATOM   2379  CB  HIS A 148      -2.292  -8.360   4.534  1.00 74.25           C  
ATOM   2380  HB2 HIS A 148      -1.269  -8.216   4.882  1.00 74.25           H  
ATOM   2381  HB3 HIS A 148      -2.276  -8.316   3.445  1.00 74.25           H  
ATOM   2382  O   HIS A 148      -2.031  -5.587   6.386  1.00 74.25           O  
ATOM   2383  CG  HIS A 148      -2.728  -9.722   4.986  1.00 74.25           C  
ATOM   2384  CD2 HIS A 148      -2.398 -10.320   6.166  1.00 74.25           C  
ATOM   2385  HD2 HIS A 148      -1.781  -9.884   6.938  1.00 74.25           H  
ATOM   2386  ND1 HIS A 148      -3.571 -10.573   4.321  1.00 74.25           N  
ATOM   2387  HD1 HIS A 148      -4.055 -10.339   3.466  1.00 74.25           H  
ATOM   2388  CE1 HIS A 148      -3.741 -11.673   5.067  1.00 74.25           C  
ATOM   2389  HE1 HIS A 148      -4.380 -12.504   4.808  1.00 74.25           H  
ATOM   2390  NE2 HIS A 148      -3.015 -11.577   6.198  1.00 74.25           N  
ATOM   2391  N   LEU A 149      -2.066  -5.262   4.164  1.00 83.11           N  
ATOM   2392  H   LEU A 149      -2.361  -5.618   3.266  1.00 83.11           H  
ATOM   2393  CA  LEU A 149      -1.319  -4.003   4.212  1.00 83.11           C  
ATOM   2394  HA  LEU A 149      -0.392  -4.156   4.765  1.00 83.11           H  
ATOM   2395  C   LEU A 149      -2.091  -2.910   4.949  1.00 83.11           C  
ATOM   2396  CB  LEU A 149      -0.996  -3.550   2.784  1.00 83.11           C  
ATOM   2397  HB2 LEU A 149      -1.901  -3.617   2.180  1.00 83.11           H  
ATOM   2398  HB3 LEU A 149      -0.694  -2.503   2.813  1.00 83.11           H  
ATOM   2399  O   LEU A 149      -1.526  -2.210   5.786  1.00 83.11           O  
ATOM   2400  CG  LEU A 149       0.131  -4.349   2.112  1.00 83.11           C  
ATOM   2401  HG  LEU A 149      -0.090  -5.416   2.131  1.00 83.11           H  
ATOM   2402  CD1 LEU A 149       0.228  -3.890   0.664  1.00 83.11           C  
ATOM   2403 HD11 LEU A 149      -0.732  -4.053   0.174  1.00 83.11           H  
ATOM   2404 HD12 LEU A 149       0.468  -2.827   0.628  1.00 83.11           H  
ATOM   2405 HD13 LEU A 149       0.999  -4.454   0.140  1.00 83.11           H  
ATOM   2406  CD2 LEU A 149       1.478  -4.101   2.797  1.00 83.11           C  
ATOM   2407 HD21 LEU A 149       1.628  -3.032   2.948  1.00 83.11           H  
ATOM   2408 HD22 LEU A 149       2.289  -4.474   2.173  1.00 83.11           H  
ATOM   2409 HD23 LEU A 149       1.512  -4.615   3.758  1.00 83.11           H  
ATOM   2410  N   LYS A 150      -3.395  -2.799   4.699  1.00 76.85           N  
ATOM   2411  H   LYS A 150      -3.785  -3.392   3.980  1.00 76.85           H  
ATOM   2412  CA  LYS A 150      -4.281  -1.841   5.371  1.00 76.85           C  
ATOM   2413  HA  LYS A 150      -3.898  -0.832   5.216  1.00 76.85           H  
ATOM   2414  C   LYS A 150      -4.328  -2.081   6.877  1.00 76.85           C  
ATOM   2415  CB  LYS A 150      -5.645  -1.977   4.699  1.00 76.85           C  
ATOM   2416  HB2 LYS A 150      -5.991  -3.003   4.824  1.00 76.85           H  
ATOM   2417  HB3 LYS A 150      -5.503  -1.805   3.632  1.00 76.85           H  
ATOM   2418  O   LYS A 150      -4.228  -1.127   7.653  1.00 76.85           O  
ATOM   2419  CG  LYS A 150      -6.750  -1.032   5.186  1.00 76.85           C  
ATOM   2420  HG2 LYS A 150      -6.404   0.002   5.194  1.00 76.85           H  
ATOM   2421  HG3 LYS A 150      -7.061  -1.329   6.188  1.00 76.85           H  
ATOM   2422  CD  LYS A 150      -7.910  -1.192   4.188  1.00 76.85           C  
ATOM   2423  HD2 LYS A 150      -7.855  -2.192   3.757  1.00 76.85           H  
ATOM   2424  HD3 LYS A 150      -7.782  -0.489   3.366  1.00 76.85           H  
ATOM   2425  CE  LYS A 150      -9.307  -1.064   4.792  1.00 76.85           C  
ATOM   2426  HE2 LYS A 150      -9.597  -0.019   4.899  1.00 76.85           H  
ATOM   2427  HE3 LYS A 150      -9.279  -1.511   5.786  1.00 76.85           H  
ATOM   2428  NZ  LYS A 150     -10.272  -1.858   3.969  1.00 76.85           N  
ATOM   2429  HZ1 LYS A 150     -11.208  -1.920   4.342  1.00 76.85           H  
ATOM   2430  HZ2 LYS A 150     -10.302  -1.695   2.972  1.00 76.85           H  
ATOM   2431  HZ3 LYS A 150      -9.972  -2.822   3.945  1.00 76.85           H  
ATOM   2432  N   THR A 151      -4.400  -3.345   7.294  1.00 72.14           N  
ATOM   2433  H   THR A 151      -4.517  -4.071   6.601  1.00 72.14           H  
ATOM   2434  CA  THR A 151      -4.293  -3.726   8.708  1.00 72.14           C  
ATOM   2435  HA  THR A 151      -5.047  -3.184   9.279  1.00 72.14           H  
ATOM   2436  C   THR A 151      -2.924  -3.350   9.263  1.00 72.14           C  
ATOM   2437  CB  THR A 151      -4.531  -5.226   8.916  1.00 72.14           C  
ATOM   2438  HB  THR A 151      -3.763  -5.803   8.401  1.00 72.14           H  
ATOM   2439  O   THR A 151      -2.848  -2.672  10.286  1.00 72.14           O  
ATOM   2440  CG2 THR A 151      -4.506  -5.566  10.405  1.00 72.14           C  
ATOM   2441 HG21 THR A 151      -5.346  -5.088  10.909  1.00 72.14           H  
ATOM   2442 HG22 THR A 151      -3.574  -5.251  10.874  1.00 72.14           H  
ATOM   2443 HG23 THR A 151      -4.570  -6.648  10.522  1.00 72.14           H  
ATOM   2444  OG1 THR A 151      -5.799  -5.587   8.419  1.00 72.14           O  
ATOM   2445  HG1 THR A 151      -5.747  -5.617   7.461  1.00 72.14           H  
ATOM   2446  N   ALA A 152      -1.843  -3.721   8.574  1.00 76.12           N  
ATOM   2447  H   ALA A 152      -1.959  -4.265   7.731  1.00 76.12           H  
ATOM   2448  CA  ALA A 152      -0.486  -3.427   9.016  1.00 76.12           C  
ATOM   2449  HA  ALA A 152      -0.327  -3.902   9.984  1.00 76.12           H  
ATOM   2450  C   ALA A 152      -0.260  -1.920   9.200  1.00 76.12           C  
ATOM   2451  CB  ALA A 152       0.498  -4.036   8.020  1.00 76.12           C  
ATOM   2452  HB1 ALA A 152       0.398  -3.565   7.042  1.00 76.12           H  
ATOM   2453  HB2 ALA A 152       0.289  -5.102   7.931  1.00 76.12           H  
ATOM   2454  HB3 ALA A 152       1.515  -3.898   8.387  1.00 76.12           H  
ATOM   2455  O   ALA A 152       0.186  -1.496  10.259  1.00 76.12           O  
ATOM   2456  N   PHE A 153      -0.654  -1.084   8.240  1.00 77.38           N  
ATOM   2457  H   PHE A 153      -1.013  -1.470   7.378  1.00 77.38           H  
ATOM   2458  CA  PHE A 153      -0.487   0.373   8.337  1.00 77.38           C  
ATOM   2459  HA  PHE A 153       0.539   0.595   8.628  1.00 77.38           H  
ATOM   2460  C   PHE A 153      -1.362   1.020   9.406  1.00 77.38           C  
ATOM   2461  CB  PHE A 153      -0.770   1.009   6.972  1.00 77.38           C  
ATOM   2462  HB2 PHE A 153      -0.653   2.089   7.059  1.00 77.38           H  
ATOM   2463  HB3 PHE A 153      -1.807   0.808   6.706  1.00 77.38           H  
ATOM   2464  O   PHE A 153      -1.027   2.095   9.909  1.00 77.38           O  
ATOM   2465  CG  PHE A 153       0.116   0.541   5.837  1.00 77.38           C  
ATOM   2466  CD1 PHE A 153       1.353  -0.086   6.081  1.00 77.38           C  
ATOM   2467  HD1 PHE A 153       1.717  -0.253   7.084  1.00 77.38           H  
ATOM   2468  CD2 PHE A 153      -0.305   0.747   4.513  1.00 77.38           C  
ATOM   2469  HD2 PHE A 153      -1.239   1.253   4.318  1.00 77.38           H  
ATOM   2470  CE1 PHE A 153       2.131  -0.525   5.009  1.00 77.38           C  
ATOM   2471  HE1 PHE A 153       3.075  -1.007   5.216  1.00 77.38           H  
ATOM   2472  CE2 PHE A 153       0.479   0.295   3.440  1.00 77.38           C  
ATOM   2473  HE2 PHE A 153       0.135   0.438   2.427  1.00 77.38           H  
ATOM   2474  CZ  PHE A 153       1.698  -0.351   3.690  1.00 77.38           C  
ATOM   2475  HZ  PHE A 153       2.298  -0.721   2.871  1.00 77.38           H  
ATOM   2476  N   SER A 154      -2.464   0.368   9.770  1.00 64.43           N  
ATOM   2477  H   SER A 154      -2.685  -0.499   9.302  1.00 64.43           H  
ATOM   2478  CA  SER A 154      -3.319   0.807  10.872  1.00 64.43           C  
ATOM   2479  HA  SER A 154      -3.422   1.891  10.835  1.00 64.43           H  
ATOM   2480  C   SER A 154      -2.710   0.445  12.230  1.00 64.43           C  
ATOM   2481  CB  SER A 154      -4.717   0.204  10.720  1.00 64.43           C  
ATOM   2482  HB2 SER A 154      -5.353   0.573  11.525  1.00 64.43           H  
ATOM   2483  HB3 SER A 154      -4.668  -0.883  10.785  1.00 64.43           H  
ATOM   2484  O   SER A 154      -2.737   1.263  13.148  1.00 64.43           O  
ATOM   2485  OG  SER A 154      -5.276   0.580   9.474  1.00 64.43           O  
ATOM   2486  HG  SER A 154      -4.888   0.022   8.797  1.00 64.43           H  
ATOM   2487  N   CYS A 155      -2.125  -0.750  12.344  1.00 58.56           N  
ATOM   2488  H   CYS A 155      -2.178  -1.373  11.551  1.00 58.56           H  
ATOM   2489  CA  CYS A 155      -1.544  -1.294  13.571  1.00 58.56           C  
ATOM   2490  HA  CYS A 155      -2.191  -1.062  14.416  1.00 58.56           H  
ATOM   2491  C   CYS A 155      -0.161  -0.719  13.904  1.00 58.56           C  
ATOM   2492  CB  CYS A 155      -1.473  -2.815  13.399  1.00 58.56           C  
ATOM   2493  HB2 CYS A 155      -1.123  -3.063  12.397  1.00 58.56           H  
ATOM   2494  HB3 CYS A 155      -0.758  -3.232  14.109  1.00 58.56           H  
ATOM   2495  O   CYS A 155       0.067  -0.265  15.024  1.00 58.56           O  
ATOM   2496  SG  CYS A 155      -3.111  -3.550  13.675  1.00 58.56           S  
ATOM   2497  HG  CYS A 155      -3.127  -3.394  15.001  1.00 58.56           H  
ATOM   2498  N   THR A 156       0.764  -0.686  12.939  1.00 50.10           N  
ATOM   2499  H   THR A 156       0.519  -1.030  12.022  1.00 50.10           H  
ATOM   2500  CA  THR A 156       2.176  -0.324  13.169  1.00 50.10           C  
ATOM   2501  HA  THR A 156       2.509  -0.851  14.064  1.00 50.10           H  
ATOM   2502  C   THR A 156       2.393   1.166  13.451  1.00 50.10           C  
ATOM   2503  CB  THR A 156       3.094  -0.786  12.020  1.00 50.10           C  
ATOM   2504  HB  THR A 156       4.127  -0.599  12.312  1.00 50.10           H  
ATOM   2505  O   THR A 156       3.522   1.636  13.439  1.00 50.10           O  
ATOM   2506  CG2 THR A 156       2.978  -2.281  11.722  1.00 50.10           C  
ATOM   2507 HG21 THR A 156       1.973  -2.564  11.411  1.00 50.10           H  
ATOM   2508 HG22 THR A 156       3.213  -2.845  12.625  1.00 50.10           H  
ATOM   2509 HG23 THR A 156       3.683  -2.559  10.939  1.00 50.10           H  
ATOM   2510  OG1 THR A 156       2.854  -0.046  10.832  1.00 50.10           O  
ATOM   2511  HG1 THR A 156       2.823   0.875  11.099  1.00 50.10           H  
ATOM   2512  N   LYS A 157       1.345   1.972  13.655  1.00 47.18           N  
ATOM   2513  H   LYS A 157       0.426   1.556  13.685  1.00 47.18           H  
ATOM   2514  CA  LYS A 157       1.538   3.359  14.104  1.00 47.18           C  
ATOM   2515  HA  LYS A 157       2.372   3.798  13.557  1.00 47.18           H  
ATOM   2516  C   LYS A 157       1.968   3.435  15.568  1.00 47.18           C  
ATOM   2517  CB  LYS A 157       0.291   4.209  13.839  1.00 47.18           C  
ATOM   2518  HB2 LYS A 157      -0.605   3.657  14.124  1.00 47.18           H  
ATOM   2519  HB3 LYS A 157       0.352   5.111  14.447  1.00 47.18           H  
ATOM   2520  O   LYS A 157       2.690   4.359  15.916  1.00 47.18           O  
ATOM   2521  CG  LYS A 157       0.213   4.629  12.366  1.00 47.18           C  
ATOM   2522  HG2 LYS A 157       0.061   3.745  11.746  1.00 47.18           H  
ATOM   2523  HG3 LYS A 157       1.150   5.105  12.077  1.00 47.18           H  
ATOM   2524  CD  LYS A 157      -0.936   5.621  12.142  1.00 47.18           C  
ATOM   2525  HD2 LYS A 157      -1.877   5.140  12.409  1.00 47.18           H  
ATOM   2526  HD3 LYS A 157      -0.782   6.498  12.770  1.00 47.18           H  
ATOM   2527  CE  LYS A 157      -0.967   6.038  10.667  1.00 47.18           C  
ATOM   2528  HE2 LYS A 157       0.001   6.465  10.406  1.00 47.18           H  
ATOM   2529  HE3 LYS A 157      -1.104   5.141  10.064  1.00 47.18           H  
ATOM   2530  NZ  LYS A 157      -2.050   7.015  10.379  1.00 47.18           N  
ATOM   2531  HZ1 LYS A 157      -1.922   7.867  10.906  1.00 47.18           H  
ATOM   2532  HZ2 LYS A 157      -2.952   6.616  10.597  1.00 47.18           H  
ATOM   2533  HZ3 LYS A 157      -2.052   7.249   9.397  1.00 47.18           H  
ATOM   2534  N   ASP A 158       1.553   2.487  16.409  1.00 41.03           N  
ATOM   2535  H   ASP A 158       0.986   1.733  16.049  1.00 41.03           H  
ATOM   2536  CA  ASP A 158       2.076   2.345  17.777  1.00 41.03           C  
ATOM   2537  HA  ASP A 158       2.453   3.310  18.114  1.00 41.03           H  
ATOM   2538  C   ASP A 158       3.301   1.417  17.809  1.00 41.03           C  
ATOM   2539  CB  ASP A 158       0.961   1.926  18.762  1.00 41.03           C  
ATOM   2540  HB2 ASP A 158       0.408   1.081  18.352  1.00 41.03           H  
ATOM   2541  HB3 ASP A 158       1.401   1.622  19.712  1.00 41.03           H  
ATOM   2542  O   ASP A 158       3.431   0.581  18.690  1.00 41.03           O  
ATOM   2543  CG  ASP A 158       0.014   3.081  19.068  1.00 41.03           C  
ATOM   2544  OD1 ASP A 158       0.490   4.227  19.222  1.00 41.03           O  
ATOM   2545  OD2 ASP A 158      -1.222   2.927  19.004  1.00 41.03           O  
ATOM   2546  N   THR A 159       4.214   1.534  16.841  1.00 41.78           N  
ATOM   2547  H   THR A 159       4.124   2.272  16.158  1.00 41.78           H  
ATOM   2548  CA  THR A 159       5.387   0.647  16.688  1.00 41.78           C  
ATOM   2549  HA  THR A 159       5.037  -0.376  16.546  1.00 41.78           H  
ATOM   2550  C   THR A 159       6.334   0.597  17.879  1.00 41.78           C  
ATOM   2551  CB  THR A 159       6.253   1.058  15.483  1.00 41.78           C  
ATOM   2552  HB  THR A 159       7.308   0.911  15.710  1.00 41.78           H  
ATOM   2553  O   THR A 159       7.135  -0.330  17.956  1.00 41.78           O  
ATOM   2554  CG2 THR A 159       5.954   0.208  14.254  1.00 41.78           C  
ATOM   2555 HG21 THR A 159       6.105   0.771  13.333  1.00 41.78           H  
ATOM   2556 HG22 THR A 159       6.628  -0.649  14.247  1.00 41.78           H  
ATOM   2557 HG23 THR A 159       4.939  -0.187  14.303  1.00 41.78           H  
ATOM   2558  OG1 THR A 159       6.086   2.427  15.177  1.00 41.78           O  
ATOM   2559  HG1 THR A 159       6.358   2.540  14.263  1.00 41.78           H  
ATOM   2560  N   SER A 160       6.292   1.558  18.807  1.00 41.99           N  
ATOM   2561  H   SER A 160       5.574   2.266  18.744  1.00 41.99           H  
ATOM   2562  CA  SER A 160       7.204   1.550  19.960  1.00 41.99           C  
ATOM   2563  HA  SER A 160       8.229   1.566  19.590  1.00 41.99           H  
ATOM   2564  C   SER A 160       7.057   0.290  20.815  1.00 41.99           C  
ATOM   2565  CB  SER A 160       6.991   2.792  20.824  1.00 41.99           C  
ATOM   2566  HB2 SER A 160       7.690   2.774  21.660  1.00 41.99           H  
ATOM   2567  HB3 SER A 160       7.191   3.677  20.221  1.00 41.99           H  
ATOM   2568  O   SER A 160       8.027  -0.175  21.410  1.00 41.99           O  
ATOM   2569  OG  SER A 160       5.663   2.852  21.315  1.00 41.99           O  
ATOM   2570  HG  SER A 160       5.485   3.752  21.596  1.00 41.99           H  
ATOM   2571  N   LYS A 161       5.861  -0.299  20.843  1.00 40.43           N  
ATOM   2572  H   LYS A 161       5.124   0.122  20.295  1.00 40.43           H  
ATOM   2573  CA  LYS A 161       5.638  -1.653  21.331  1.00 40.43           C  
ATOM   2574  HA  LYS A 161       6.575  -2.105  21.656  1.00 40.43           H  
ATOM   2575  C   LYS A 161       5.126  -2.424  20.130  1.00 40.43           C  
ATOM   2576  CB  LYS A 161       4.645  -1.630  22.504  1.00 40.43           C  
ATOM   2577  HB2 LYS A 161       3.725  -1.135  22.193  1.00 40.43           H  
ATOM   2578  HB3 LYS A 161       4.408  -2.657  22.782  1.00 40.43           H  
ATOM   2579  O   LYS A 161       4.076  -2.071  19.609  1.00 40.43           O  
ATOM   2580  CG  LYS A 161       5.238  -0.899  23.720  1.00 40.43           C  
ATOM   2581  HG2 LYS A 161       5.460   0.134  23.453  1.00 40.43           H  
ATOM   2582  HG3 LYS A 161       6.167  -1.391  24.011  1.00 40.43           H  
ATOM   2583  CD  LYS A 161       4.274  -0.900  24.911  1.00 40.43           C  
ATOM   2584  HD2 LYS A 161       4.055  -1.930  25.192  1.00 40.43           H  
ATOM   2585  HD3 LYS A 161       3.350  -0.399  24.622  1.00 40.43           H  
ATOM   2586  CE  LYS A 161       4.929  -0.162  26.085  1.00 40.43           C  
ATOM   2587  HE2 LYS A 161       5.879  -0.648  26.309  1.00 40.43           H  
ATOM   2588  HE3 LYS A 161       5.149   0.858  25.771  1.00 40.43           H  
ATOM   2589  NZ  LYS A 161       4.061  -0.157  27.289  1.00 40.43           N  
ATOM   2590  HZ1 LYS A 161       4.519   0.330  28.046  1.00 40.43           H  
ATOM   2591  HZ2 LYS A 161       3.876  -1.104  27.589  1.00 40.43           H  
ATOM   2592  HZ3 LYS A 161       3.183   0.300  27.089  1.00 40.43           H  
ATOM   2593  N   GLY A 162       5.855  -3.444  19.671  1.00 42.82           N  
ATOM   2594  H   GLY A 162       6.756  -3.628  20.089  1.00 42.82           H  
ATOM   2595  CA  GLY A 162       5.358  -4.324  18.609  1.00 42.82           C  
ATOM   2596  HA2 GLY A 162       5.416  -3.796  17.657  1.00 42.82           H  
ATOM   2597  HA3 GLY A 162       5.967  -5.226  18.550  1.00 42.82           H  
ATOM   2598  C   GLY A 162       3.900  -4.720  18.870  1.00 42.82           C  
ATOM   2599  O   GLY A 162       3.447  -4.678  20.015  1.00 42.82           O  
ATOM   2600  N   CYS A 163       3.152  -5.092  17.829  1.00 46.59           N  
ATOM   2601  H   CYS A 163       3.568  -5.073  16.909  1.00 46.59           H  
ATOM   2602  CA  CYS A 163       1.744  -5.494  17.948  1.00 46.59           C  
ATOM   2603  HA  CYS A 163       1.256  -4.741  18.568  1.00 46.59           H  
ATOM   2604  C   CYS A 163       1.606  -6.842  18.714  1.00 46.59           C  
ATOM   2605  CB  CYS A 163       1.058  -5.444  16.549  1.00 46.59           C  
ATOM   2606  HB2 CYS A 163       0.812  -6.452  16.215  1.00 46.59           H  
ATOM   2607  HB3 CYS A 163       1.773  -5.051  15.827  1.00 46.59           H  
ATOM   2608  O   CYS A 163       0.953  -7.763  18.254  1.00 46.59           O  
ATOM   2609  SG  CYS A 163      -0.438  -4.377  16.435  1.00 46.59           S  
ATOM   2610  N   SER A 164       2.233  -7.009  19.878  1.00 45.93           N  
ATOM   2611  H   SER A 164       2.764  -6.234  20.249  1.00 45.93           H  
ATOM   2612  CA  SER A 164       2.072  -8.153  20.771  1.00 45.93           C  
ATOM   2613  HA  SER A 164       2.183  -9.078  20.205  1.00 45.93           H  
ATOM   2614  C   SER A 164       0.684  -8.159  21.407  1.00 45.93           C  
ATOM   2615  CB  SER A 164       3.147  -8.110  21.862  1.00 45.93           C  
ATOM   2616  HB2 SER A 164       2.952  -8.902  22.586  1.00 45.93           H  
ATOM   2617  HB3 SER A 164       4.123  -8.283  21.410  1.00 45.93           H  
ATOM   2618  O   SER A 164       0.053  -9.202  21.482  1.00 45.93           O  
ATOM   2619  OG  SER A 164       3.156  -6.853  22.520  1.00 45.93           O  
ATOM   2620  HG  SER A 164       3.612  -6.957  23.358  1.00 45.93           H  
ATOM   2621  N   ASN A 165       0.167  -6.982  21.778  1.00 46.35           N  
ATOM   2622  H   ASN A 165       0.788  -6.186  21.759  1.00 46.35           H  
ATOM   2623  CA  ASN A 165      -1.208  -6.806  22.274  1.00 46.35           C  
ATOM   2624  HA  ASN A 165      -1.501  -7.702  22.820  1.00 46.35           H  
ATOM   2625  C   ASN A 165      -2.243  -6.654  21.153  1.00 46.35           C  
ATOM   2626  CB  ASN A 165      -1.249  -5.610  23.234  1.00 46.35           C  
ATOM   2627  HB2 ASN A 165      -0.706  -4.766  22.810  1.00 46.35           H  
ATOM   2628  HB3 ASN A 165      -2.284  -5.307  23.389  1.00 46.35           H  
ATOM   2629  O   ASN A 165      -3.410  -6.335  21.376  1.00 46.35           O  
ATOM   2630  CG  ASN A 165      -0.689  -5.942  24.599  1.00 46.35           C  
ATOM   2631  ND2 ASN A 165      -0.733  -5.001  25.510  1.00 46.35           N  
ATOM   2632 HD21 ASN A 165      -0.443  -5.292  26.433  1.00 46.35           H  
ATOM   2633 HD22 ASN A 165      -1.208  -4.131  25.319  1.00 46.35           H  
ATOM   2634  OD1 ASN A 165      -0.221  -7.026  24.889  1.00 46.35           O  
ATOM   2635  N   CYS A 166      -1.802  -6.837  19.922  1.00 48.66           N  
ATOM   2636  H   CYS A 166      -0.875  -7.220  19.810  1.00 48.66           H  
ATOM   2637  CA  CYS A 166      -2.641  -6.794  18.751  1.00 48.66           C  
ATOM   2638  HA  CYS A 166      -3.351  -5.969  18.813  1.00 48.66           H  
ATOM   2639  C   CYS A 166      -3.356  -8.129  18.666  1.00 48.66           C  
ATOM   2640  CB  CYS A 166      -1.692  -6.586  17.595  1.00 48.66           C  
ATOM   2641  HB2 CYS A 166      -0.826  -6.109  18.054  1.00 48.66           H  
ATOM   2642  HB3 CYS A 166      -1.326  -7.537  17.207  1.00 48.66           H  
ATOM   2643  O   CYS A 166      -2.897  -9.054  18.007  1.00 48.66           O  
ATOM   2644  SG  CYS A 166      -2.113  -5.551  16.222  1.00 48.66           S  
ATOM   2645  N   ASN A 167      -4.522  -8.231  19.292  1.00 49.36           N  
ATOM   2646  H   ASN A 167      -4.777  -7.516  19.959  1.00 49.36           H  
ATOM   2647  CA  ASN A 167      -5.388  -9.399  19.110  1.00 49.36           C  
ATOM   2648  HA  ASN A 167      -4.814 -10.297  19.341  1.00 49.36           H  
ATOM   2649  C   ASN A 167      -5.864  -9.566  17.653  1.00 49.36           C  
ATOM   2650  CB  ASN A 167      -6.563  -9.294  20.093  1.00 49.36           C  
ATOM   2651  HB2 ASN A 167      -7.009  -8.301  20.040  1.00 49.36           H  
ATOM   2652  HB3 ASN A 167      -7.326 -10.024  19.822  1.00 49.36           H  
ATOM   2653  O   ASN A 167      -6.603 -10.496  17.330  1.00 49.36           O  
ATOM   2654  CG  ASN A 167      -6.157  -9.597  21.522  1.00 49.36           C  
ATOM   2655  ND2 ASN A 167      -6.996  -9.276  22.476  1.00 49.36           N  
ATOM   2656 HD21 ASN A 167      -6.699  -9.506  23.414  1.00 49.36           H  
ATOM   2657 HD22 ASN A 167      -7.887  -8.847  22.271  1.00 49.36           H  
ATOM   2658  OD1 ASN A 167      -5.106 -10.138  21.807  1.00 49.36           O  
ATOM   2659  N   ASN A 168      -5.458  -8.662  16.759  1.00 48.15           N  
ATOM   2660  H   ASN A 168      -4.765  -7.989  17.054  1.00 48.15           H  
ATOM   2661  CA  ASN A 168      -5.774  -8.723  15.355  1.00 48.15           C  
ATOM   2662  HA  ASN A 168      -6.803  -9.074  15.279  1.00 48.15           H  
ATOM   2663  C   ASN A 168      -4.869  -9.750  14.662  1.00 48.15           C  
ATOM   2664  CB  ASN A 168      -5.694  -7.299  14.772  1.00 48.15           C  
ATOM   2665  HB2 ASN A 168      -5.924  -6.570  15.549  1.00 48.15           H  
ATOM   2666  HB3 ASN A 168      -4.695  -7.087  14.393  1.00 48.15           H  
ATOM   2667  O   ASN A 168      -3.736  -9.450  14.295  1.00 48.15           O  
ATOM   2668  CG  ASN A 168      -6.710  -7.087  13.670  1.00 48.15           C  
ATOM   2669  ND2 ASN A 168      -6.781  -5.895  13.131  1.00 48.15           N  
ATOM   2670 HD21 ASN A 168      -7.482  -5.774  12.414  1.00 48.15           H  
ATOM   2671 HD22 ASN A 168      -6.133  -5.167  13.397  1.00 48.15           H  
ATOM   2672  OD1 ASN A 168      -7.481  -7.962  13.317  1.00 48.15           O  
ATOM   2673  N   LYS A 169      -5.393 -10.964  14.456  1.00 49.61           N  
ATOM   2674  H   LYS A 169      -6.294 -11.139  14.879  1.00 49.61           H  
ATOM   2675  CA  LYS A 169      -4.720 -12.072  13.744  1.00 49.61           C  
ATOM   2676  HA  LYS A 169      -3.849 -12.395  14.314  1.00 49.61           H  
ATOM   2677  C   LYS A 169      -4.204 -11.692  12.348  1.00 49.61           C  
ATOM   2678  CB  LYS A 169      -5.706 -13.241  13.585  1.00 49.61           C  
ATOM   2679  HB2 LYS A 169      -5.253 -13.983  12.929  1.00 49.61           H  
ATOM   2680  HB3 LYS A 169      -6.615 -12.879  13.105  1.00 49.61           H  
ATOM   2681  O   LYS A 169      -3.327 -12.359  11.805  1.00 49.61           O  
ATOM   2682  CG  LYS A 169      -6.065 -13.937  14.905  1.00 49.61           C  
ATOM   2683  HG2 LYS A 169      -6.546 -13.229  15.579  1.00 49.61           H  
ATOM   2684  HG3 LYS A 169      -5.155 -14.313  15.372  1.00 49.61           H  
ATOM   2685  CD  LYS A 169      -7.021 -15.106  14.626  1.00 49.61           C  
ATOM   2686  HD2 LYS A 169      -6.554 -15.790  13.918  1.00 49.61           H  
ATOM   2687  HD3 LYS A 169      -7.941 -14.715  14.191  1.00 49.61           H  
ATOM   2688  CE  LYS A 169      -7.342 -15.857  15.923  1.00 49.61           C  
ATOM   2689  HE2 LYS A 169      -7.752 -15.147  16.641  1.00 49.61           H  
ATOM   2690  HE3 LYS A 169      -6.412 -16.247  16.338  1.00 49.61           H  
ATOM   2691  NZ  LYS A 169      -8.307 -16.962  15.689  1.00 49.61           N  
ATOM   2692  HZ1 LYS A 169      -7.932 -17.630  15.031  1.00 49.61           H  
ATOM   2693  HZ2 LYS A 169      -9.176 -16.599  15.324  1.00 49.61           H  
ATOM   2694  HZ3 LYS A 169      -8.507 -17.441  16.555  1.00 49.61           H  
ATOM   2695  N   SER A 170      -4.779 -10.653  11.747  1.00 50.87           N  
ATOM   2696  H   SER A 170      -5.506 -10.152  12.239  1.00 50.87           H  
ATOM   2697  CA  SER A 170      -4.395 -10.113  10.442  1.00 50.87           C  
ATOM   2698  HA  SER A 170      -4.136 -10.936   9.775  1.00 50.87           H  
ATOM   2699  C   SER A 170      -3.187  -9.180  10.497  1.00 50.87           C  
ATOM   2700  CB  SER A 170      -5.588  -9.370   9.836  1.00 50.87           C  
ATOM   2701  HB2 SER A 170      -6.352 -10.093   9.550  1.00 50.87           H  
ATOM   2702  HB3 SER A 170      -5.275  -8.816   8.951  1.00 50.87           H  
ATOM   2703  O   SER A 170      -2.638  -8.851   9.442  1.00 50.87           O  
ATOM   2704  OG  SER A 170      -6.124  -8.489  10.799  1.00 50.87           O  
ATOM   2705  HG  SER A 170      -6.846  -7.994  10.406  1.00 50.87           H  
ATOM   2706  N   CYS A 171      -2.751  -8.760  11.689  1.00 55.54           N  
ATOM   2707  H   CYS A 171      -3.195  -9.102  12.529  1.00 55.54           H  
ATOM   2708  CA  CYS A 171      -1.533  -7.982  11.831  1.00 55.54           C  
ATOM   2709  HA  CYS A 171      -1.639  -7.087  11.219  1.00 55.54           H  
ATOM   2710  C   CYS A 171      -0.369  -8.814  11.291  1.00 55.54           C  
ATOM   2711  CB  CYS A 171      -1.342  -7.556  13.287  1.00 55.54           C  
ATOM   2712  HB2 CYS A 171      -2.307  -7.295  13.722  1.00 55.54           H  
ATOM   2713  HB3 CYS A 171      -0.901  -8.368  13.864  1.00 55.54           H  
ATOM   2714  O   CYS A 171      -0.207  -9.985  11.636  1.00 55.54           O  
ATOM   2715  SG  CYS A 171      -0.280  -6.088  13.297  1.00 55.54           S  
ATOM   2716  HG  CYS A 171      -0.379  -5.853  14.608  1.00 55.54           H  
ATOM   2717  N   ILE A 172       0.389  -8.238  10.362  1.00 56.06           N  
ATOM   2718  H   ILE A 172       0.226  -7.269  10.128  1.00 56.06           H  
ATOM   2719  CA  ILE A 172       1.490  -8.945   9.721  1.00 56.06           C  
ATOM   2720  HA  ILE A 172       1.127  -9.904   9.353  1.00 56.06           H  
ATOM   2721  C   ILE A 172       2.532  -9.208  10.813  1.00 56.06           C  
ATOM   2722  CB  ILE A 172       2.033  -8.138   8.516  1.00 56.06           C  
ATOM   2723  HB  ILE A 172       2.402  -7.177   8.876  1.00 56.06           H  
ATOM   2724  O   ILE A 172       3.220  -8.287  11.241  1.00 56.06           O  
ATOM   2725  CG1 ILE A 172       0.922  -7.886   7.466  1.00 56.06           C  
ATOM   2726 HG12 ILE A 172       0.082  -7.377   7.939  1.00 56.06           H  
ATOM   2727 HG13 ILE A 172       0.556  -8.839   7.086  1.00 56.06           H  
ATOM   2728  CG2 ILE A 172       3.195  -8.893   7.853  1.00 56.06           C  
ATOM   2729 HG21 ILE A 172       3.685  -8.263   7.111  1.00 56.06           H  
ATOM   2730 HG22 ILE A 172       3.947  -9.149   8.599  1.00 56.06           H  
ATOM   2731 HG23 ILE A 172       2.839  -9.809   7.380  1.00 56.06           H  
ATOM   2732  CD1 ILE A 172       1.377  -7.024   6.280  1.00 56.06           C  
ATOM   2733 HD11 ILE A 172       2.047  -7.593   5.635  1.00 56.06           H  
ATOM   2734 HD12 ILE A 172       0.511  -6.718   5.694  1.00 56.06           H  
ATOM   2735 HD13 ILE A 172       1.897  -6.136   6.641  1.00 56.06           H  
ATOM   2736  N   GLU A 173       2.641 -10.465  11.260  1.00 55.88           N  
ATOM   2737  H   GLU A 173       1.902 -11.110  11.022  1.00 55.88           H  
ATOM   2738  CA  GLU A 173       3.594 -10.893  12.303  1.00 55.88           C  
ATOM   2739  HA  GLU A 173       3.369 -10.375  13.235  1.00 55.88           H  
ATOM   2740  C   GLU A 173       5.048 -10.569  11.944  1.00 55.88           C  
ATOM   2741  CB  GLU A 173       3.478 -12.410  12.530  1.00 55.88           C  
ATOM   2742  HB2 GLU A 173       4.323 -12.745  13.132  1.00 55.88           H  
ATOM   2743  HB3 GLU A 173       3.527 -12.911  11.564  1.00 55.88           H  
ATOM   2744  O   GLU A 173       5.919 -10.557  12.812  1.00 55.88           O  
ATOM   2745  CG  GLU A 173       2.192 -12.805  13.269  1.00 55.88           C  
ATOM   2746  HG2 GLU A 173       2.168 -12.288  14.228  1.00 55.88           H  
ATOM   2747  HG3 GLU A 173       1.332 -12.482  12.683  1.00 55.88           H  
ATOM   2748  CD  GLU A 173       2.108 -14.322  13.485  1.00 55.88           C  
ATOM   2749  OE1 GLU A 173       1.682 -14.749  14.579  1.00 55.88           O  
ATOM   2750  OE2 GLU A 173       2.445 -15.050  12.528  1.00 55.88           O  
ATOM   2751  N   ASN A 174       5.306 -10.295  10.665  1.00 57.54           N  
ATOM   2752  H   ASN A 174       4.523 -10.271  10.028  1.00 57.54           H  
ATOM   2753  CA  ASN A 174       6.617  -9.970  10.150  1.00 57.54           C  
ATOM   2754  HA  ASN A 174       7.282  -9.814  10.999  1.00 57.54           H  
ATOM   2755  C   ASN A 174       6.593  -8.649   9.365  1.00 57.54           C  
ATOM   2756  CB  ASN A 174       7.108 -11.201   9.358  1.00 57.54           C  
ATOM   2757  HB2 ASN A 174       6.620 -12.101   9.732  1.00 57.54           H  
ATOM   2758  HB3 ASN A 174       6.883 -11.106   8.296  1.00 57.54           H  
ATOM   2759  O   ASN A 174       6.367  -8.646   8.158  1.00 57.54           O  
ATOM   2760  CG  ASN A 174       8.594 -11.403   9.541  1.00 57.54           C  
ATOM   2761  ND2 ASN A 174       9.101 -12.569   9.230  1.00 57.54           N  
ATOM   2762 HD21 ASN A 174       8.535 -13.305   8.832  1.00 57.54           H  
ATOM   2763 HD22 ASN A 174      10.106 -12.638   9.302  1.00 57.54           H  
ATOM   2764  OD1 ASN A 174       9.309 -10.537  10.003  1.00 57.54           O  
ATOM   2765  N   GLU A 175       6.809  -7.513  10.039  1.00 66.89           N  
ATOM   2766  H   GLU A 175       6.947  -7.566  11.039  1.00 66.89           H  
ATOM   2767  CA  GLU A 175       6.846  -6.185   9.397  1.00 66.89           C  
ATOM   2768  HA  GLU A 175       5.858  -5.947   9.005  1.00 66.89           H  
ATOM   2769  C   GLU A 175       7.824  -6.107   8.213  1.00 66.89           C  
ATOM   2770  CB  GLU A 175       7.264  -5.096  10.396  1.00 66.89           C  
ATOM   2771  HB2 GLU A 175       8.123  -5.430  10.979  1.00 66.89           H  
ATOM   2772  HB3 GLU A 175       7.580  -4.243   9.796  1.00 66.89           H  
ATOM   2773  O   GLU A 175       7.602  -5.333   7.281  1.00 66.89           O  
ATOM   2774  CG  GLU A 175       6.142  -4.635  11.340  1.00 66.89           C  
ATOM   2775  HG2 GLU A 175       6.016  -5.373  12.132  1.00 66.89           H  
ATOM   2776  HG3 GLU A 175       5.213  -4.581  10.773  1.00 66.89           H  
ATOM   2777  CD  GLU A 175       6.417  -3.243  11.942  1.00 66.89           C  
ATOM   2778  OE1 GLU A 175       5.686  -2.846  12.870  1.00 66.89           O  
ATOM   2779  OE2 GLU A 175       7.225  -2.474  11.365  1.00 66.89           O  
ATOM   2780  N   GLU A 176       8.868  -6.940   8.217  1.00 64.46           N  
ATOM   2781  H   GLU A 176       8.999  -7.540   9.019  1.00 64.46           H  
ATOM   2782  CA  GLU A 176       9.856  -7.053   7.139  1.00 64.46           C  
ATOM   2783  HA  GLU A 176      10.332  -6.084   6.986  1.00 64.46           H  
ATOM   2784  C   GLU A 176       9.236  -7.468   5.795  1.00 64.46           C  
ATOM   2785  CB  GLU A 176      10.938  -8.062   7.551  1.00 64.46           C  
ATOM   2786  HB2 GLU A 176      10.471  -9.030   7.736  1.00 64.46           H  
ATOM   2787  HB3 GLU A 176      11.641  -8.166   6.725  1.00 64.46           H  
ATOM   2788  O   GLU A 176       9.813  -7.204   4.743  1.00 64.46           O  
ATOM   2789  CG  GLU A 176      11.712  -7.612   8.803  1.00 64.46           C  
ATOM   2790  HG2 GLU A 176      11.026  -7.566   9.650  1.00 64.46           H  
ATOM   2791  HG3 GLU A 176      12.095  -6.607   8.627  1.00 64.46           H  
ATOM   2792  CD  GLU A 176      12.883  -8.540   9.166  1.00 64.46           C  
ATOM   2793  OE1 GLU A 176      13.668  -8.142  10.058  1.00 64.46           O  
ATOM   2794  OE2 GLU A 176      12.987  -9.638   8.575  1.00 64.46           O  
ATOM   2795  N   LEU A 177       8.032  -8.057   5.801  1.00 69.86           N  
ATOM   2796  H   LEU A 177       7.602  -8.239   6.696  1.00 69.86           H  
ATOM   2797  CA  LEU A 177       7.293  -8.401   4.586  1.00 69.86           C  
ATOM   2798  HA  LEU A 177       7.992  -8.848   3.878  1.00 69.86           H  
ATOM   2799  C   LEU A 177       6.643  -7.229   3.873  1.00 69.86           C  
ATOM   2800  CB  LEU A 177       6.152  -9.370   4.918  1.00 69.86           C  
ATOM   2801  HB2 LEU A 177       5.337  -9.220   4.211  1.00 69.86           H  
ATOM   2802  HB3 LEU A 177       5.741  -9.153   5.904  1.00 69.86           H  
ATOM   2803  O   LEU A 177       6.342  -7.328   2.682  1.00 69.86           O  
ATOM   2804  CG  LEU A 177       6.558 -10.823   4.823  1.00 69.86           C  
ATOM   2805  HG  LEU A 177       7.322 -11.007   5.579  1.00 69.86           H  
ATOM   2806  CD1 LEU A 177       5.334 -11.675   5.171  1.00 69.86           C  
ATOM   2807 HD11 LEU A 177       5.004 -11.448   6.185  1.00 69.86           H  
ATOM   2808 HD12 LEU A 177       5.534 -12.743   5.090  1.00 69.86           H  
ATOM   2809 HD13 LEU A 177       4.533 -11.452   4.466  1.00 69.86           H  
ATOM   2810  CD2 LEU A 177       7.060 -11.085   3.389  1.00 69.86           C  
ATOM   2811 HD21 LEU A 177       6.657 -10.347   2.696  1.00 69.86           H  
ATOM   2812 HD22 LEU A 177       6.691 -12.040   3.015  1.00 69.86           H  
ATOM   2813 HD23 LEU A 177       8.148 -11.054   3.328  1.00 69.86           H  
ATOM   2814  N   ILE A 178       6.346  -6.157   4.602  1.00 80.65           N  
ATOM   2815  H   ILE A 178       6.693  -6.117   5.550  1.00 80.65           H  
ATOM   2816  CA  ILE A 178       5.528  -5.054   4.099  1.00 80.65           C  
ATOM   2817  HA  ILE A 178       4.535  -5.443   3.874  1.00 80.65           H  
ATOM   2818  C   ILE A 178       6.073  -4.497   2.772  1.00 80.65           C  
ATOM   2819  CB  ILE A 178       5.379  -3.987   5.201  1.00 80.65           C  
ATOM   2820  HB  ILE A 178       6.344  -3.815   5.677  1.00 80.65           H  
ATOM   2821  O   ILE A 178       5.282  -4.369   1.833  1.00 80.65           O  
ATOM   2822  CG1 ILE A 178       4.412  -4.487   6.295  1.00 80.65           C  
ATOM   2823 HG12 ILE A 178       4.714  -5.485   6.613  1.00 80.65           H  
ATOM   2824 HG13 ILE A 178       3.405  -4.552   5.882  1.00 80.65           H  
ATOM   2825  CG2 ILE A 178       4.929  -2.643   4.622  1.00 80.65           C  
ATOM   2826 HG21 ILE A 178       5.649  -2.262   3.897  1.00 80.65           H  
ATOM   2827 HG22 ILE A 178       3.956  -2.752   4.143  1.00 80.65           H  
ATOM   2828 HG23 ILE A 178       4.899  -1.917   5.434  1.00 80.65           H  
ATOM   2829  CD1 ILE A 178       4.382  -3.597   7.545  1.00 80.65           C  
ATOM   2830 HD11 ILE A 178       5.398  -3.416   7.897  1.00 80.65           H  
ATOM   2831 HD12 ILE A 178       3.890  -2.648   7.331  1.00 80.65           H  
ATOM   2832 HD13 ILE A 178       3.831  -4.107   8.335  1.00 80.65           H  
ATOM   2833  N   PRO A 179       7.385  -4.211   2.632  1.00 81.52           N  
ATOM   2834  CA  PRO A 179       7.937  -3.724   1.372  1.00 81.52           C  
ATOM   2835  HA  PRO A 179       7.465  -2.775   1.119  1.00 81.52           H  
ATOM   2836  C   PRO A 179       7.743  -4.703   0.209  1.00 81.52           C  
ATOM   2837  CB  PRO A 179       9.421  -3.486   1.650  1.00 81.52           C  
ATOM   2838  HB2 PRO A 179       9.975  -4.400   1.436  1.00 81.52           H  
ATOM   2839  HB3 PRO A 179       9.815  -2.644   1.080  1.00 81.52           H  
ATOM   2840  O   PRO A 179       7.460  -4.271  -0.900  1.00 81.52           O  
ATOM   2841  CG  PRO A 179       9.484  -3.236   3.150  1.00 81.52           C  
ATOM   2842  HG2 PRO A 179      10.470  -3.454   3.559  1.00 81.52           H  
ATOM   2843  HG3 PRO A 179       9.182  -2.212   3.371  1.00 81.52           H  
ATOM   2844  CD  PRO A 179       8.431  -4.213   3.651  1.00 81.52           C  
ATOM   2845  HD2 PRO A 179       8.866  -5.210   3.712  1.00 81.52           H  
ATOM   2846  HD3 PRO A 179       8.086  -3.893   4.634  1.00 81.52           H  
ATOM   2847  N   TYR A 180       7.822  -6.015   0.450  1.00 75.02           N  
ATOM   2848  H   TYR A 180       8.008  -6.330   1.391  1.00 75.02           H  
ATOM   2849  CA  TYR A 180       7.628  -7.030  -0.591  1.00 75.02           C  
ATOM   2850  HA  TYR A 180       8.225  -6.758  -1.461  1.00 75.02           H  
ATOM   2851  C   TYR A 180       6.171  -7.119  -1.048  1.00 75.02           C  
ATOM   2852  CB  TYR A 180       8.109  -8.395  -0.089  1.00 75.02           C  
ATOM   2853  HB2 TYR A 180       7.527  -8.692   0.784  1.00 75.02           H  
ATOM   2854  HB3 TYR A 180       7.920  -9.136  -0.867  1.00 75.02           H  
ATOM   2855  O   TYR A 180       5.905  -7.223  -2.244  1.00 75.02           O  
ATOM   2856  CG  TYR A 180       9.582  -8.432   0.254  1.00 75.02           C  
ATOM   2857  CD1 TYR A 180      10.534  -8.625  -0.764  1.00 75.02           C  
ATOM   2858  HD1 TYR A 180      10.215  -8.747  -1.789  1.00 75.02           H  
ATOM   2859  CD2 TYR A 180      10.001  -8.262   1.586  1.00 75.02           C  
ATOM   2860  HD2 TYR A 180       9.277  -8.089   2.369  1.00 75.02           H  
ATOM   2861  CE1 TYR A 180      11.904  -8.663  -0.444  1.00 75.02           C  
ATOM   2862  HE1 TYR A 180      12.648  -8.814  -1.212  1.00 75.02           H  
ATOM   2863  CE2 TYR A 180      11.368  -8.304   1.912  1.00 75.02           C  
ATOM   2864  HE2 TYR A 180      11.679  -8.173   2.938  1.00 75.02           H  
ATOM   2865  OH  TYR A 180      13.645  -8.558   1.195  1.00 75.02           O  
ATOM   2866  HH  TYR A 180      13.800  -8.437   2.135  1.00 75.02           H  
ATOM   2867  CZ  TYR A 180      12.323  -8.509   0.894  1.00 75.02           C  
ATOM   2868  N   PHE A 181       5.216  -7.024  -0.119  1.00 78.33           N  
ATOM   2869  H   PHE A 181       5.488  -6.967   0.852  1.00 78.33           H  
ATOM   2870  CA  PHE A 181       3.798  -6.940  -0.474  1.00 78.33           C  
ATOM   2871  HA  PHE A 181       3.549  -7.772  -1.132  1.00 78.33           H  
ATOM   2872  C   PHE A 181       3.475  -5.668  -1.258  1.00 78.33           C  
ATOM   2873  CB  PHE A 181       2.936  -7.003   0.790  1.00 78.33           C  
ATOM   2874  HB2 PHE A 181       1.926  -6.679   0.539  1.00 78.33           H  
ATOM   2875  HB3 PHE A 181       3.341  -6.296   1.514  1.00 78.33           H  
ATOM   2876  O   PHE A 181       2.696  -5.724  -2.209  1.00 78.33           O  
ATOM   2877  CG  PHE A 181       2.815  -8.362   1.444  1.00 78.33           C  
ATOM   2878  CD1 PHE A 181       2.542  -9.510   0.673  1.00 78.33           C  
ATOM   2879  HD1 PHE A 181       2.442  -9.443  -0.400  1.00 78.33           H  
ATOM   2880  CD2 PHE A 181       2.909  -8.468   2.843  1.00 78.33           C  
ATOM   2881  HD2 PHE A 181       3.113  -7.591   3.438  1.00 78.33           H  
ATOM   2882  CE1 PHE A 181       2.386 -10.759   1.297  1.00 78.33           C  
ATOM   2883  HE1 PHE A 181       2.193 -11.640   0.703  1.00 78.33           H  
ATOM   2884  CE2 PHE A 181       2.728  -9.713   3.468  1.00 78.33           C  
ATOM   2885  HE2 PHE A 181       2.796  -9.788   4.543  1.00 78.33           H  
ATOM   2886  CZ  PHE A 181       2.478 -10.860   2.695  1.00 78.33           C  
ATOM   2887  HZ  PHE A 181       2.358 -11.821   3.174  1.00 78.33           H  
ATOM   2888  N   LEU A 182       4.092  -4.540  -0.896  1.00 86.07           N  
ATOM   2889  H   LEU A 182       4.698  -4.559  -0.089  1.00 86.07           H  
ATOM   2890  CA  LEU A 182       3.974  -3.296  -1.654  1.00 86.07           C  
ATOM   2891  HA  LEU A 182       2.918  -3.065  -1.794  1.00 86.07           H  
ATOM   2892  C   LEU A 182       4.560  -3.430  -3.062  1.00 86.07           C  
ATOM   2893  CB  LEU A 182       4.665  -2.159  -0.886  1.00 86.07           C  
ATOM   2894  HB2 LEU A 182       4.839  -1.335  -1.577  1.00 86.07           H  
ATOM   2895  HB3 LEU A 182       5.637  -2.508  -0.538  1.00 86.07           H  
ATOM   2896  O   LEU A 182       3.912  -3.027  -4.022  1.00 86.07           O  
ATOM   2897  CG  LEU A 182       3.881  -1.616   0.317  1.00 86.07           C  
ATOM   2898  HG  LEU A 182       3.632  -2.420   1.010  1.00 86.07           H  
ATOM   2899  CD1 LEU A 182       4.748  -0.579   1.038  1.00 86.07           C  
ATOM   2900 HD11 LEU A 182       5.015   0.226   0.353  1.00 86.07           H  
ATOM   2901 HD12 LEU A 182       4.212  -0.158   1.889  1.00 86.07           H  
ATOM   2902 HD13 LEU A 182       5.661  -1.055   1.398  1.00 86.07           H  
ATOM   2903  CD2 LEU A 182       2.597  -0.933  -0.148  1.00 86.07           C  
ATOM   2904 HD21 LEU A 182       2.848  -0.196  -0.911  1.00 86.07           H  
ATOM   2905 HD22 LEU A 182       1.909  -1.656  -0.587  1.00 86.07           H  
ATOM   2906 HD23 LEU A 182       2.098  -0.438   0.685  1.00 86.07           H  
ATOM   2907  N   LEU A 183       5.742  -4.036  -3.198  1.00 81.39           N  
ATOM   2908  H   LEU A 183       6.244  -4.297  -2.362  1.00 81.39           H  
ATOM   2909  CA  LEU A 183       6.399  -4.255  -4.489  1.00 81.39           C  
ATOM   2910  HA  LEU A 183       6.490  -3.289  -4.986  1.00 81.39           H  
ATOM   2911  C   LEU A 183       5.552  -5.164  -5.397  1.00 81.39           C  
ATOM   2912  CB  LEU A 183       7.810  -4.818  -4.214  1.00 81.39           C  
ATOM   2913  HB2 LEU A 183       7.748  -5.895  -4.058  1.00 81.39           H  
ATOM   2914  HB3 LEU A 183       8.170  -4.390  -3.278  1.00 81.39           H  
ATOM   2915  O   LEU A 183       5.415  -4.895  -6.589  1.00 81.39           O  
ATOM   2916  CG  LEU A 183       8.854  -4.481  -5.299  1.00 81.39           C  
ATOM   2917  HG  LEU A 183       8.413  -3.834  -6.058  1.00 81.39           H  
ATOM   2918  CD1 LEU A 183      10.071  -3.769  -4.697  1.00 81.39           C  
ATOM   2919 HD11 LEU A 183      10.841  -3.643  -5.458  1.00 81.39           H  
ATOM   2920 HD12 LEU A 183       9.791  -2.771  -4.357  1.00 81.39           H  
ATOM   2921 HD13 LEU A 183      10.480  -4.341  -3.865  1.00 81.39           H  
ATOM   2922  CD2 LEU A 183       9.368  -5.747  -5.981  1.00 81.39           C  
ATOM   2923 HD21 LEU A 183       8.529  -6.276  -6.434  1.00 81.39           H  
ATOM   2924 HD22 LEU A 183       9.860  -6.393  -5.254  1.00 81.39           H  
ATOM   2925 HD23 LEU A 183      10.073  -5.478  -6.768  1.00 81.39           H  
ATOM   2926  N   PHE A 184       4.912  -6.187  -4.819  1.00 77.18           N  
ATOM   2927  H   PHE A 184       5.102  -6.378  -3.846  1.00 77.18           H  
ATOM   2928  CA  PHE A 184       3.938  -7.026  -5.519  1.00 77.18           C  
ATOM   2929  HA  PHE A 184       4.412  -7.441  -6.408  1.00 77.18           H  
ATOM   2930  C   PHE A 184       2.729  -6.213  -5.999  1.00 77.18           C  
ATOM   2931  CB  PHE A 184       3.516  -8.194  -4.616  1.00 77.18           C  
ATOM   2932  HB2 PHE A 184       4.394  -8.802  -4.398  1.00 77.18           H  
ATOM   2933  HB3 PHE A 184       3.147  -7.804  -3.667  1.00 77.18           H  
ATOM   2934  O   PHE A 184       2.430  -6.227  -7.189  1.00 77.18           O  
ATOM   2935  CG  PHE A 184       2.451  -9.085  -5.229  1.00 77.18           C  
ATOM   2936  CD1 PHE A 184       1.117  -9.012  -4.782  1.00 77.18           C  
ATOM   2937  HD1 PHE A 184       0.848  -8.313  -4.003  1.00 77.18           H  
ATOM   2938  CD2 PHE A 184       2.785  -9.955  -6.283  1.00 77.18           C  
ATOM   2939  HD2 PHE A 184       3.799  -9.992  -6.653  1.00 77.18           H  
ATOM   2940  CE1 PHE A 184       0.125  -9.808  -5.382  1.00 77.18           C  
ATOM   2941  HE1 PHE A 184      -0.905  -9.702  -5.075  1.00 77.18           H  
ATOM   2942  CE2 PHE A 184       1.793 -10.749  -6.886  1.00 77.18           C  
ATOM   2943  HE2 PHE A 184       2.048 -11.384  -7.721  1.00 77.18           H  
ATOM   2944  CZ  PHE A 184       0.463 -10.674  -6.439  1.00 77.18           C  
ATOM   2945  HZ  PHE A 184      -0.302 -11.243  -6.945  1.00 77.18           H  
ATOM   2946  N   LEU A 185       2.073  -5.451  -5.114  1.00 80.09           N  
ATOM   2947  H   LEU A 185       2.384  -5.443  -4.153  1.00 80.09           H  
ATOM   2948  CA  LEU A 185       0.925  -4.613  -5.493  1.00 80.09           C  
ATOM   2949  HA  LEU A 185       0.142  -5.255  -5.895  1.00 80.09           H  
ATOM   2950  C   LEU A 185       1.271  -3.606  -6.598  1.00 80.09           C  
ATOM   2951  CB  LEU A 185       0.401  -3.837  -4.268  1.00 80.09           C  
ATOM   2952  HB2 LEU A 185       0.339  -2.782  -4.537  1.00 80.09           H  
ATOM   2953  HB3 LEU A 185       1.110  -3.888  -3.441  1.00 80.09           H  
ATOM   2954  O   LEU A 185       0.475  -3.366  -7.499  1.00 80.09           O  
ATOM   2955  CG  LEU A 185      -0.994  -4.290  -3.810  1.00 80.09           C  
ATOM   2956  HG  LEU A 185      -1.525  -4.799  -4.614  1.00 80.09           H  
ATOM   2957  CD1 LEU A 185      -0.907  -5.284  -2.670  1.00 80.09           C  
ATOM   2958 HD11 LEU A 185      -0.408  -6.180  -3.042  1.00 80.09           H  
ATOM   2959 HD12 LEU A 185      -0.314  -4.861  -1.859  1.00 80.09           H  
ATOM   2960 HD13 LEU A 185      -1.907  -5.543  -2.322  1.00 80.09           H  
ATOM   2961  CD2 LEU A 185      -1.811  -3.084  -3.355  1.00 80.09           C  
ATOM   2962 HD21 LEU A 185      -1.275  -2.540  -2.577  1.00 80.09           H  
ATOM   2963 HD22 LEU A 185      -2.766  -3.429  -2.958  1.00 80.09           H  
ATOM   2964 HD23 LEU A 185      -2.002  -2.421  -4.199  1.00 80.09           H  
ATOM   2965  N   LEU A 186       2.461  -3.015  -6.515  1.00 83.99           N  
ATOM   2966  H   LEU A 186       3.043  -3.241  -5.721  1.00 83.99           H  
ATOM   2967  CA  LEU A 186       2.922  -1.964  -7.413  1.00 83.99           C  
ATOM   2968  HA  LEU A 186       2.057  -1.403  -7.770  1.00 83.99           H  
ATOM   2969  C   LEU A 186       3.609  -2.500  -8.669  1.00 83.99           C  
ATOM   2970  CB  LEU A 186       3.835  -1.010  -6.625  1.00 83.99           C  
ATOM   2971  HB2 LEU A 186       4.628  -1.593  -6.156  1.00 83.99           H  
ATOM   2972  HB3 LEU A 186       4.307  -0.307  -7.311  1.00 83.99           H  
ATOM   2973  O   LEU A 186       4.095  -1.699  -9.454  1.00 83.99           O  
ATOM   2974  CG  LEU A 186       3.085  -0.199  -5.561  1.00 83.99           C  
ATOM   2975  HG  LEU A 186       2.474  -0.850  -4.935  1.00 83.99           H  
ATOM   2976  CD1 LEU A 186       4.079   0.523  -4.658  1.00 83.99           C  
ATOM   2977 HD11 LEU A 186       4.720   1.175  -5.251  1.00 83.99           H  
ATOM   2978 HD12 LEU A 186       4.681  -0.231  -4.150  1.00 83.99           H  
ATOM   2979 HD13 LEU A 186       3.551   1.112  -3.908  1.00 83.99           H  
ATOM   2980  CD2 LEU A 186       2.188   0.850  -6.205  1.00 83.99           C  
ATOM   2981 HD21 LEU A 186       1.313   0.383  -6.655  1.00 83.99           H  
ATOM   2982 HD22 LEU A 186       1.867   1.536  -5.421  1.00 83.99           H  
ATOM   2983 HD23 LEU A 186       2.734   1.417  -6.959  1.00 83.99           H  
ATOM   2984  N   THR A 187       3.660  -3.817  -8.893  1.00 76.78           N  
ATOM   2985  H   THR A 187       3.213  -4.433  -8.229  1.00 76.78           H  
ATOM   2986  CA  THR A 187       4.473  -4.407  -9.972  1.00 76.78           C  
ATOM   2987  HA  THR A 187       5.522  -4.191  -9.770  1.00 76.78           H  
ATOM   2988  C   THR A 187       4.164  -3.811 -11.347  1.00 76.78           C  
ATOM   2989  CB  THR A 187       4.308  -5.933 -10.001  1.00 76.78           C  
ATOM   2990  HB  THR A 187       3.248  -6.186 -10.012  1.00 76.78           H  
ATOM   2991  O   THR A 187       5.099  -3.494 -12.073  1.00 76.78           O  
ATOM   2992  CG2 THR A 187       4.998  -6.604 -11.191  1.00 76.78           C  
ATOM   2993 HG21 THR A 187       4.966  -7.686 -11.062  1.00 76.78           H  
ATOM   2994 HG22 THR A 187       4.480  -6.349 -12.116  1.00 76.78           H  
ATOM   2995 HG23 THR A 187       6.036  -6.277 -11.249  1.00 76.78           H  
ATOM   2996  OG1 THR A 187       4.909  -6.489  -8.856  1.00 76.78           O  
ATOM   2997  HG1 THR A 187       4.854  -5.850  -8.142  1.00 76.78           H  
ATOM   2998  N   ALA A 188       2.890  -3.620 -11.703  1.00 73.40           N  
ATOM   2999  H   ALA A 188       2.151  -3.896 -11.072  1.00 73.40           H  
ATOM   3000  CA  ALA A 188       2.518  -3.011 -12.981  1.00 73.40           C  
ATOM   3001  HA  ALA A 188       3.059  -3.506 -13.787  1.00 73.40           H  
ATOM   3002  C   ALA A 188       2.869  -1.517 -13.042  1.00 73.40           C  
ATOM   3003  CB  ALA A 188       1.027  -3.231 -13.203  1.00 73.40           C  
ATOM   3004  HB1 ALA A 188       0.456  -2.765 -12.401  1.00 73.40           H  
ATOM   3005  HB2 ALA A 188       0.806  -4.298 -13.234  1.00 73.40           H  
ATOM   3006  HB3 ALA A 188       0.726  -2.791 -14.153  1.00 73.40           H  
ATOM   3007  O   ALA A 188       3.452  -1.063 -14.022  1.00 73.40           O  
ATOM   3008  N   PHE A 189       2.599  -0.775 -11.965  1.00 81.06           N  
ATOM   3009  H   PHE A 189       2.169  -1.222 -11.168  1.00 81.06           H  
ATOM   3010  CA  PHE A 189       2.972   0.636 -11.858  1.00 81.06           C  
ATOM   3011  HA  PHE A 189       2.520   1.186 -12.683  1.00 81.06           H  
ATOM   3012  C   PHE A 189       4.489   0.833 -11.973  1.00 81.06           C  
ATOM   3013  CB  PHE A 189       2.431   1.200 -10.538  1.00 81.06           C  
ATOM   3014  HB2 PHE A 189       1.342   1.194 -10.575  1.00 81.06           H  
ATOM   3015  HB3 PHE A 189       2.737   0.554  -9.715  1.00 81.06           H  
ATOM   3016  O   PHE A 189       4.928   1.722 -12.683  1.00 81.06           O  
ATOM   3017  CG  PHE A 189       2.901   2.611 -10.250  1.00 81.06           C  
ATOM   3018  CD1 PHE A 189       3.885   2.843  -9.269  1.00 81.06           C  
ATOM   3019  HD1 PHE A 189       4.315   2.016  -8.724  1.00 81.06           H  
ATOM   3020  CD2 PHE A 189       2.390   3.690 -10.994  1.00 81.06           C  
ATOM   3021  HD2 PHE A 189       1.652   3.519 -11.764  1.00 81.06           H  
ATOM   3022  CE1 PHE A 189       4.330   4.151  -9.019  1.00 81.06           C  
ATOM   3023  HE1 PHE A 189       5.099   4.330  -8.282  1.00 81.06           H  
ATOM   3024  CE2 PHE A 189       2.856   4.994 -10.756  1.00 81.06           C  
ATOM   3025  HE2 PHE A 189       2.497   5.817 -11.356  1.00 81.06           H  
ATOM   3026  CZ  PHE A 189       3.813   5.226  -9.757  1.00 81.06           C  
ATOM   3027  HZ  PHE A 189       4.176   6.228  -9.580  1.00 81.06           H  
ATOM   3028  N   LEU A 190       5.292  -0.037 -11.357  1.00 79.95           N  
ATOM   3029  H   LEU A 190       4.856  -0.758 -10.800  1.00 79.95           H  
ATOM   3030  CA  LEU A 190       6.759  -0.004 -11.397  1.00 79.95           C  
ATOM   3031  HA  LEU A 190       7.099   0.994 -11.119  1.00 79.95           H  
ATOM   3032  C   LEU A 190       7.352  -0.276 -12.788  1.00 79.95           C  
ATOM   3033  CB  LEU A 190       7.305  -1.031 -10.388  1.00 79.95           C  
ATOM   3034  HB2 LEU A 190       8.371  -1.169 -10.568  1.00 79.95           H  
ATOM   3035  HB3 LEU A 190       6.816  -1.987 -10.574  1.00 79.95           H  
ATOM   3036  O   LEU A 190       8.542  -0.053 -12.993  1.00 79.95           O  
ATOM   3037  CG  LEU A 190       7.116  -0.642  -8.914  1.00 79.95           C  
ATOM   3038  HG  LEU A 190       6.082  -0.354  -8.728  1.00 79.95           H  
ATOM   3039  CD1 LEU A 190       7.466  -1.830  -8.015  1.00 79.95           C  
ATOM   3040 HD11 LEU A 190       7.323  -1.554  -6.970  1.00 79.95           H  
ATOM   3041 HD12 LEU A 190       6.807  -2.667  -8.246  1.00 79.95           H  
ATOM   3042 HD13 LEU A 190       8.502  -2.127  -8.177  1.00 79.95           H  
ATOM   3043  CD2 LEU A 190       8.008   0.529  -8.515  1.00 79.95           C  
ATOM   3044 HD21 LEU A 190       7.928   0.703  -7.442  1.00 79.95           H  
ATOM   3045 HD22 LEU A 190       9.046   0.313  -8.769  1.00 79.95           H  
ATOM   3046 HD23 LEU A 190       7.702   1.430  -9.047  1.00 79.95           H  
ATOM   3047  N   ARG A 191       6.557  -0.776 -13.744  1.00 70.84           N  
ATOM   3048  H   ARG A 191       5.585  -0.936 -13.524  1.00 70.84           H  
ATOM   3049  CA  ARG A 191       6.984  -0.877 -15.149  1.00 70.84           C  
ATOM   3050  HA  ARG A 191       8.034  -1.166 -15.192  1.00 70.84           H  
ATOM   3051  C   ARG A 191       6.899   0.468 -15.867  1.00 70.84           C  
ATOM   3052  CB  ARG A 191       6.145  -1.910 -15.914  1.00 70.84           C  
ATOM   3053  HB2 ARG A 191       6.476  -1.925 -16.953  1.00 70.84           H  
ATOM   3054  HB3 ARG A 191       5.104  -1.589 -15.908  1.00 70.84           H  
ATOM   3055  O   ARG A 191       7.535   0.619 -16.906  1.00 70.84           O  
ATOM   3056  CG  ARG A 191       6.246  -3.338 -15.361  1.00 70.84           C  
ATOM   3057  HG2 ARG A 191       7.268  -3.705 -15.453  1.00 70.84           H  
ATOM   3058  HG3 ARG A 191       5.958  -3.334 -14.309  1.00 70.84           H  
ATOM   3059  CD  ARG A 191       5.288  -4.249 -16.138  1.00 70.84           C  
ATOM   3060  HD2 ARG A 191       4.337  -3.725 -16.233  1.00 70.84           H  
ATOM   3061  HD3 ARG A 191       5.685  -4.413 -17.140  1.00 70.84           H  
ATOM   3062  NE  ARG A 191       5.058  -5.546 -15.467  1.00 70.84           N  
ATOM   3063  HE  ARG A 191       5.759  -5.848 -14.805  1.00 70.84           H  
ATOM   3064  NH1 ARG A 191       2.986  -5.974 -16.397  1.00 70.84           N  
ATOM   3065 HH11 ARG A 191       2.049  -6.328 -16.273  1.00 70.84           H  
ATOM   3066 HH12 ARG A 191       3.052  -5.149 -16.976  1.00 70.84           H  
ATOM   3067  NH2 ARG A 191       3.806  -7.369 -14.885  1.00 70.84           N  
ATOM   3068 HH21 ARG A 191       2.938  -7.868 -15.013  1.00 70.84           H  
ATOM   3069 HH22 ARG A 191       4.523  -7.702 -14.256  1.00 70.84           H  
ATOM   3070  CZ  ARG A 191       3.964  -6.288 -15.591  1.00 70.84           C  
ATOM   3071  N   LEU A 192       6.112   1.414 -15.344  1.00 71.47           N  
ATOM   3072  H   LEU A 192       5.672   1.253 -14.450  1.00 71.47           H  
ATOM   3073  CA  LEU A 192       5.986   2.736 -15.938  1.00 71.47           C  
ATOM   3074  HA  LEU A 192       5.817   2.583 -17.004  1.00 71.47           H  
ATOM   3075  C   LEU A 192       7.278   3.523 -15.722  1.00 71.47           C  
ATOM   3076  CB  LEU A 192       4.789   3.521 -15.382  1.00 71.47           C  
ATOM   3077  HB2 LEU A 192       4.935   3.680 -14.314  1.00 71.47           H  
ATOM   3078  HB3 LEU A 192       4.774   4.503 -15.855  1.00 71.47           H  
ATOM   3079  O   LEU A 192       7.833   3.476 -14.617  1.00 71.47           O  
ATOM   3080  CG  LEU A 192       3.428   2.849 -15.614  1.00 71.47           C  
ATOM   3081  HG  LEU A 192       3.418   1.862 -15.151  1.00 71.47           H  
ATOM   3082  CD1 LEU A 192       2.339   3.695 -14.958  1.00 71.47           C  
ATOM   3083 HD11 LEU A 192       2.572   3.833 -13.902  1.00 71.47           H  
ATOM   3084 HD12 LEU A 192       1.373   3.200 -15.059  1.00 71.47           H  
ATOM   3085 HD13 LEU A 192       2.299   4.670 -15.444  1.00 71.47           H  
ATOM   3086  CD2 LEU A 192       3.098   2.706 -17.102  1.00 71.47           C  
ATOM   3087 HD21 LEU A 192       3.181   3.673 -17.596  1.00 71.47           H  
ATOM   3088 HD22 LEU A 192       2.081   2.332 -17.219  1.00 71.47           H  
ATOM   3089 HD23 LEU A 192       3.778   1.997 -17.574  1.00 71.47           H  
ATOM   3090  N   PRO A 193       7.731   4.275 -16.734  1.00 68.03           N  
ATOM   3091  CA  PRO A 193       8.925   5.090 -16.624  1.00 68.03           C  
ATOM   3092  HA  PRO A 193       9.782   4.423 -16.528  1.00 68.03           H  
ATOM   3093  C   PRO A 193       8.867   6.022 -15.394  1.00 68.03           C  
ATOM   3094  CB  PRO A 193       8.994   5.839 -17.971  1.00 68.03           C  
ATOM   3095  HB2 PRO A 193      10.014   5.982 -18.330  1.00 68.03           H  
ATOM   3096  HB3 PRO A 193       8.479   6.797 -17.904  1.00 68.03           H  
ATOM   3097  O   PRO A 193       9.726   6.004 -14.511  1.00 68.03           O  
ATOM   3098  CG  PRO A 193       8.235   4.962 -18.950  1.00 68.03           C  
ATOM   3099  HG2 PRO A 193       8.886   4.170 -19.319  1.00 68.03           H  
ATOM   3100  HG3 PRO A 193       7.815   5.540 -19.774  1.00 68.03           H  
ATOM   3101  CD  PRO A 193       7.153   4.369 -18.070  1.00 68.03           C  
ATOM   3102  HD2 PRO A 193       6.286   5.030 -18.050  1.00 68.03           H  
ATOM   3103  HD3 PRO A 193       6.881   3.395 -18.477  1.00 68.03           H  
ATOM   3104  N   GLU A 194       7.795   6.794 -15.265  1.00 72.71           N  
ATOM   3105  H   GLU A 194       7.074   6.735 -15.970  1.00 72.71           H  
ATOM   3106  CA  GLU A 194       7.669   7.861 -14.270  1.00 72.71           C  
ATOM   3107  HA  GLU A 194       8.557   8.492 -14.322  1.00 72.71           H  
ATOM   3108  C   GLU A 194       7.582   7.326 -12.829  1.00 72.71           C  
ATOM   3109  CB  GLU A 194       6.443   8.735 -14.598  1.00 72.71           C  
ATOM   3110  HB2 GLU A 194       6.420   9.550 -13.875  1.00 72.71           H  
ATOM   3111  HB3 GLU A 194       5.531   8.155 -14.457  1.00 72.71           H  
ATOM   3112  O   GLU A 194       7.786   8.075 -11.871  1.00 72.71           O  
ATOM   3113  CG  GLU A 194       6.443   9.373 -16.004  1.00 72.71           C  
ATOM   3114  HG2 GLU A 194       7.408   9.853 -16.162  1.00 72.71           H  
ATOM   3115  HG3 GLU A 194       5.683  10.154 -16.012  1.00 72.71           H  
ATOM   3116  CD  GLU A 194       6.146   8.399 -17.163  1.00 72.71           C  
ATOM   3117  OE1 GLU A 194       6.503   8.744 -18.308  1.00 72.71           O  
ATOM   3118  OE2 GLU A 194       5.644   7.281 -16.895  1.00 72.71           O  
ATOM   3119  N   SER A 195       7.315   6.023 -12.661  1.00 79.12           N  
ATOM   3120  H   SER A 195       7.281   5.456 -13.496  1.00 79.12           H  
ATOM   3121  CA  SER A 195       7.033   5.380 -11.373  1.00 79.12           C  
ATOM   3122  HA  SER A 195       6.088   5.771 -10.996  1.00 79.12           H  
ATOM   3123  C   SER A 195       8.092   5.643 -10.305  1.00 79.12           C  
ATOM   3124  CB  SER A 195       6.837   3.879 -11.570  1.00 79.12           C  
ATOM   3125  HB2 SER A 195       6.085   3.742 -12.348  1.00 79.12           H  
ATOM   3126  HB3 SER A 195       6.471   3.439 -10.643  1.00 79.12           H  
ATOM   3127  O   SER A 195       7.749   5.894  -9.146  1.00 79.12           O  
ATOM   3128  OG  SER A 195       8.031   3.227 -11.947  1.00 79.12           O  
ATOM   3129  HG  SER A 195       8.095   3.256 -12.905  1.00 79.12           H  
ATOM   3130  N   TYR A 196       9.370   5.647 -10.686  1.00 75.21           N  
ATOM   3131  H   TYR A 196       9.569   5.414 -11.649  1.00 75.21           H  
ATOM   3132  CA  TYR A 196      10.484   5.851  -9.762  1.00 75.21           C  
ATOM   3133  HA  TYR A 196      10.346   5.182  -8.912  1.00 75.21           H  
ATOM   3134  C   TYR A 196      10.538   7.260  -9.195  1.00 75.21           C  
ATOM   3135  CB  TYR A 196      11.805   5.505 -10.456  1.00 75.21           C  
ATOM   3136  HB2 TYR A 196      11.912   6.097 -11.365  1.00 75.21           H  
ATOM   3137  HB3 TYR A 196      12.635   5.749  -9.794  1.00 75.21           H  
ATOM   3138  O   TYR A 196      10.708   7.415  -7.985  1.00 75.21           O  
ATOM   3139  CG  TYR A 196      11.870   4.037 -10.781  1.00 75.21           C  
ATOM   3140  CD1 TYR A 196      11.848   3.124  -9.717  1.00 75.21           C  
ATOM   3141  HD1 TYR A 196      11.856   3.485  -8.699  1.00 75.21           H  
ATOM   3142  CD2 TYR A 196      11.767   3.587 -12.111  1.00 75.21           C  
ATOM   3143  HD2 TYR A 196      11.731   4.295 -12.926  1.00 75.21           H  
ATOM   3144  CE1 TYR A 196      11.690   1.758  -9.989  1.00 75.21           C  
ATOM   3145  HE1 TYR A 196      11.508   1.046  -9.197  1.00 75.21           H  
ATOM   3146  CE2 TYR A 196      11.651   2.211 -12.375  1.00 75.21           C  
ATOM   3147  HE2 TYR A 196      11.528   1.856 -13.388  1.00 75.21           H  
ATOM   3148  OH  TYR A 196      11.488  -0.026 -11.514  1.00 75.21           O  
ATOM   3149  HH  TYR A 196      11.640  -0.536 -10.715  1.00 75.21           H  
ATOM   3150  CZ  TYR A 196      11.630   1.299 -11.306  1.00 75.21           C  
ATOM   3151  N   GLU A 197      10.357   8.274 -10.042  1.00 77.74           N  
ATOM   3152  H   GLU A 197      10.114   8.068 -11.000  1.00 77.74           H  
ATOM   3153  CA  GLU A 197      10.341   9.674  -9.611  1.00 77.74           C  
ATOM   3154  HA  GLU A 197      11.272   9.898  -9.090  1.00 77.74           H  
ATOM   3155  C   GLU A 197       9.191   9.899  -8.628  1.00 77.74           C  
ATOM   3156  CB  GLU A 197      10.239  10.591 -10.843  1.00 77.74           C  
ATOM   3157  HB2 GLU A 197      11.017  10.295 -11.546  1.00 77.74           H  
ATOM   3158  HB3 GLU A 197       9.279  10.445 -11.337  1.00 77.74           H  
ATOM   3159  O   GLU A 197       9.388  10.470  -7.555  1.00 77.74           O  
ATOM   3160  CG  GLU A 197      10.446  12.087 -10.534  1.00 77.74           C  
ATOM   3161  HG2 GLU A 197      11.390  12.201 -10.001  1.00 77.74           H  
ATOM   3162  HG3 GLU A 197      10.543  12.618 -11.481  1.00 77.74           H  
ATOM   3163  CD  GLU A 197       9.306  12.740  -9.726  1.00 77.74           C  
ATOM   3164  OE1 GLU A 197       9.608  13.529  -8.801  1.00 77.74           O  
ATOM   3165  OE2 GLU A 197       8.121  12.419  -9.966  1.00 77.74           O  
ATOM   3166  N   ILE A 198       8.012   9.356  -8.933  1.00 85.09           N  
ATOM   3167  H   ILE A 198       7.915   8.934  -9.846  1.00 85.09           H  
ATOM   3168  CA  ILE A 198       6.817   9.538  -8.106  1.00 85.09           C  
ATOM   3169  HA  ILE A 198       6.660  10.606  -7.954  1.00 85.09           H  
ATOM   3170  C   ILE A 198       6.994   8.870  -6.747  1.00 85.09           C  
ATOM   3171  CB  ILE A 198       5.599   8.949  -8.823  1.00 85.09           C  
ATOM   3172  HB  ILE A 198       5.805   7.890  -8.972  1.00 85.09           H  
ATOM   3173  O   ILE A 198       6.596   9.444  -5.729  1.00 85.09           O  
ATOM   3174  CG1 ILE A 198       5.375   9.639 -10.181  1.00 85.09           C  
ATOM   3175 HG12 ILE A 198       4.701  10.490 -10.092  1.00 85.09           H  
ATOM   3176 HG13 ILE A 198       6.305  10.001 -10.620  1.00 85.09           H  
ATOM   3177  CG2 ILE A 198       4.303   9.070  -7.998  1.00 85.09           C  
ATOM   3178 HG21 ILE A 198       4.430   8.658  -6.998  1.00 85.09           H  
ATOM   3179 HG22 ILE A 198       4.035  10.123  -7.911  1.00 85.09           H  
ATOM   3180 HG23 ILE A 198       3.493   8.539  -8.497  1.00 85.09           H  
ATOM   3181  CD1 ILE A 198       4.798   8.608 -11.128  1.00 85.09           C  
ATOM   3182 HD11 ILE A 198       3.829   8.260 -10.769  1.00 85.09           H  
ATOM   3183 HD12 ILE A 198       4.776   9.036 -12.131  1.00 85.09           H  
ATOM   3184 HD13 ILE A 198       5.445   7.732 -11.171  1.00 85.09           H  
ATOM   3185  N   ILE A 199       7.573   7.664  -6.708  1.00 87.10           N  
ATOM   3186  H   ILE A 199       7.856   7.245  -7.582  1.00 87.10           H  
ATOM   3187  CA  ILE A 199       7.862   6.960  -5.453  1.00 87.10           C  
ATOM   3188  HA  ILE A 199       6.955   6.944  -4.848  1.00 87.10           H  
ATOM   3189  C   ILE A 199       8.911   7.732  -4.657  1.00 87.10           C  
ATOM   3190  CB  ILE A 199       8.287   5.498  -5.717  1.00 87.10           C  
ATOM   3191  HB  ILE A 199       9.058   5.494  -6.488  1.00 87.10           H  
ATOM   3192  O   ILE A 199       8.695   7.967  -3.470  1.00 87.10           O  
ATOM   3193  CG1 ILE A 199       7.060   4.703  -6.208  1.00 87.10           C  
ATOM   3194 HG12 ILE A 199       6.328   4.623  -5.404  1.00 87.10           H  
ATOM   3195 HG13 ILE A 199       6.585   5.250  -7.022  1.00 87.10           H  
ATOM   3196  CG2 ILE A 199       8.850   4.805  -4.459  1.00 87.10           C  
ATOM   3197 HG21 ILE A 199       9.646   5.394  -4.003  1.00 87.10           H  
ATOM   3198 HG22 ILE A 199       8.054   4.656  -3.729  1.00 87.10           H  
ATOM   3199 HG23 ILE A 199       9.276   3.837  -4.723  1.00 87.10           H  
ATOM   3200  CD1 ILE A 199       7.402   3.297  -6.708  1.00 87.10           C  
ATOM   3201 HD11 ILE A 199       6.509   2.840  -7.134  1.00 87.10           H  
ATOM   3202 HD12 ILE A 199       8.172   3.359  -7.478  1.00 87.10           H  
ATOM   3203 HD13 ILE A 199       7.749   2.669  -5.888  1.00 87.10           H  
ATOM   3204  N   LEU A 200      10.008   8.161  -5.290  1.00 82.34           N  
ATOM   3205  H   LEU A 200      10.108   7.965  -6.276  1.00 82.34           H  
ATOM   3206  CA  LEU A 200      11.085   8.902  -4.633  1.00 82.34           C  
ATOM   3207  HA  LEU A 200      11.477   8.287  -3.822  1.00 82.34           H  
ATOM   3208  C   LEU A 200      10.572  10.211  -4.028  1.00 82.34           C  
ATOM   3209  CB  LEU A 200      12.210   9.167  -5.649  1.00 82.34           C  
ATOM   3210  HB2 LEU A 200      11.794   9.697  -6.506  1.00 82.34           H  
ATOM   3211  HB3 LEU A 200      12.593   8.213  -6.011  1.00 82.34           H  
ATOM   3212  O   LEU A 200      10.741  10.451  -2.832  1.00 82.34           O  
ATOM   3213  CG  LEU A 200      13.383   9.997  -5.091  1.00 82.34           C  
ATOM   3214  HG  LEU A 200      13.019  10.975  -4.778  1.00 82.34           H  
ATOM   3215  CD1 LEU A 200      14.063   9.332  -3.892  1.00 82.34           C  
ATOM   3216 HD11 LEU A 200      14.382   8.325  -4.162  1.00 82.34           H  
ATOM   3217 HD12 LEU A 200      13.375   9.279  -3.049  1.00 82.34           H  
ATOM   3218 HD13 LEU A 200      14.937   9.913  -3.596  1.00 82.34           H  
ATOM   3219  CD2 LEU A 200      14.422  10.221  -6.186  1.00 82.34           C  
ATOM   3220 HD21 LEU A 200      15.238  10.838  -5.811  1.00 82.34           H  
ATOM   3221 HD22 LEU A 200      14.820   9.265  -6.524  1.00 82.34           H  
ATOM   3222 HD23 LEU A 200      13.960  10.729  -7.032  1.00 82.34           H  
ATOM   3223  N   SER A 201       9.903  11.039  -4.828  1.00 83.30           N  
ATOM   3224  H   SER A 201       9.775  10.787  -5.798  1.00 83.30           H  
ATOM   3225  CA  SER A 201       9.365  12.320  -4.371  1.00 83.30           C  
ATOM   3226  HA  SER A 201      10.167  12.875  -3.883  1.00 83.30           H  
ATOM   3227  C   SER A 201       8.248  12.138  -3.341  1.00 83.30           C  
ATOM   3228  CB  SER A 201       8.896  13.153  -5.566  1.00 83.30           C  
ATOM   3229  HB2 SER A 201       8.571  14.132  -5.214  1.00 83.30           H  
ATOM   3230  HB3 SER A 201       9.732  13.298  -6.250  1.00 83.30           H  
ATOM   3231  O   SER A 201       8.107  12.949  -2.427  1.00 83.30           O  
ATOM   3232  OG  SER A 201       7.835  12.524  -6.251  1.00 83.30           O  
ATOM   3233  HG  SER A 201       8.205  12.276  -7.102  1.00 83.30           H  
ATOM   3234  N   SER A 202       7.487  11.042  -3.409  1.00 87.93           N  
ATOM   3235  H   SER A 202       7.603  10.431  -4.205  1.00 87.93           H  
ATOM   3236  CA  SER A 202       6.498  10.709  -2.377  1.00 87.93           C  
ATOM   3237  HA  SER A 202       5.978  11.626  -2.100  1.00 87.93           H  
ATOM   3238  C   SER A 202       7.120  10.142  -1.095  1.00 87.93           C  
ATOM   3239  CB  SER A 202       5.453   9.740  -2.914  1.00 87.93           C  
ATOM   3240  HB2 SER A 202       4.756   9.496  -2.112  1.00 87.93           H  
ATOM   3241  HB3 SER A 202       5.945   8.832  -3.264  1.00 87.93           H  
ATOM   3242  O   SER A 202       6.506  10.246  -0.031  1.00 87.93           O  
ATOM   3243  OG  SER A 202       4.746  10.325  -3.986  1.00 87.93           O  
ATOM   3244  HG  SER A 202       5.311  10.178  -4.749  1.00 87.93           H  
ATOM   3245  N   ALA A 203       8.323   9.566  -1.168  1.00 86.47           N  
ATOM   3246  H   ALA A 203       8.741   9.445  -2.080  1.00 86.47           H  
ATOM   3247  CA  ALA A 203       9.065   9.036  -0.024  1.00 86.47           C  
ATOM   3248  HA  ALA A 203       8.359   8.576   0.668  1.00 86.47           H  
ATOM   3249  C   ALA A 203       9.817  10.129   0.757  1.00 86.47           C  
ATOM   3250  CB  ALA A 203      10.012   7.936  -0.519  1.00 86.47           C  
ATOM   3251  HB1 ALA A 203      10.566   7.528   0.327  1.00 86.47           H  
ATOM   3252  HB2 ALA A 203       9.443   7.136  -0.991  1.00 86.47           H  
ATOM   3253  HB3 ALA A 203      10.722   8.344  -1.239  1.00 86.47           H  
ATOM   3254  O   ALA A 203      10.201   9.910   1.907  1.00 86.47           O  
ATOM   3255  N   GLN A 204       9.999  11.317   0.177  1.00 84.51           N  
ATOM   3256  H   GLN A 204       9.705  11.432  -0.783  1.00 84.51           H  
ATOM   3257  CA  GLN A 204      10.582  12.467   0.868  1.00 84.51           C  
ATOM   3258  HA  GLN A 204      11.475  12.137   1.398  1.00 84.51           H  
ATOM   3259  C   GLN A 204       9.607  13.053   1.895  1.00 84.51           C  
ATOM   3260  CB  GLN A 204      10.995  13.538  -0.145  1.00 84.51           C  
ATOM   3261  HB2 GLN A 204      10.147  13.774  -0.788  1.00 84.51           H  
ATOM   3262  HB3 GLN A 204      11.277  14.441   0.395  1.00 84.51           H  
ATOM   3263  O   GLN A 204       8.447  13.307   1.587  1.00 84.51           O  
ATOM   3264  CG  GLN A 204      12.188  13.094  -1.003  1.00 84.51           C  
ATOM   3265  HG2 GLN A 204      13.044  12.898  -0.356  1.00 84.51           H  
ATOM   3266  HG3 GLN A 204      11.946  12.173  -1.533  1.00 84.51           H  
ATOM   3267  CD  GLN A 204      12.593  14.143  -2.032  1.00 84.51           C  
ATOM   3268  NE2 GLN A 204      13.597  13.874  -2.835  1.00 84.51           N  
ATOM   3269 HE21 GLN A 204      14.038  12.965  -2.836  1.00 84.51           H  
ATOM   3270 HE22 GLN A 204      13.800  14.577  -3.531  1.00 84.51           H  
ATOM   3271  OE1 GLN A 204      12.036  15.221  -2.125  1.00 84.51           O  
ATOM   3272  N   ILE A 205      10.074  13.294   3.122  1.00 83.75           N  
ATOM   3273  H   ILE A 205      11.044  13.086   3.311  1.00 83.75           H  
ATOM   3274  CA  ILE A 205       9.256  13.871   4.201  1.00 83.75           C  
ATOM   3275  HA  ILE A 205       8.246  13.471   4.114  1.00 83.75           H  
ATOM   3276  C   ILE A 205       9.177  15.397   4.040  1.00 83.75           C  
ATOM   3277  CB  ILE A 205       9.799  13.451   5.587  1.00 83.75           C  
ATOM   3278  HB  ILE A 205      10.838  13.772   5.660  1.00 83.75           H  
ATOM   3279  O   ILE A 205      10.218  16.061   4.063  1.00 83.75           O  
ATOM   3280  CG1 ILE A 205       9.743  11.913   5.750  1.00 83.75           C  
ATOM   3281 HG12 ILE A 205      10.261  11.440   4.916  1.00 83.75           H  
ATOM   3282 HG13 ILE A 205       8.703  11.587   5.727  1.00 83.75           H  
ATOM   3283  CG2 ILE A 205       9.007  14.122   6.725  1.00 83.75           C  
ATOM   3284 HG21 ILE A 205       9.431  13.869   7.697  1.00 83.75           H  
ATOM   3285 HG22 ILE A 205       9.041  15.207   6.629  1.00 83.75           H  
ATOM   3286 HG23 ILE A 205       7.969  13.793   6.684  1.00 83.75           H  
ATOM   3287  CD1 ILE A 205      10.393  11.389   7.037  1.00 83.75           C  
ATOM   3288 HD11 ILE A 205      10.440  10.301   6.994  1.00 83.75           H  
ATOM   3289 HD12 ILE A 205      11.405  11.782   7.130  1.00 83.75           H  
ATOM   3290 HD13 ILE A 205       9.804  11.672   7.910  1.00 83.75           H  
ATOM   3291  N   THR A 206       7.965  15.950   3.938  1.00 83.86           N  
ATOM   3292  H   THR A 206       7.158  15.345   3.986  1.00 83.86           H  
ATOM   3293  CA  THR A 206       7.724  17.405   3.827  1.00 83.86           C  
ATOM   3294  HA  THR A 206       8.426  17.814   3.100  1.00 83.86           H  
ATOM   3295  C   THR A 206       7.974  18.135   5.149  1.00 83.86           C  
ATOM   3296  CB  THR A 206       6.310  17.730   3.312  1.00 83.86           C  
ATOM   3297  HB  THR A 206       6.233  18.805   3.147  1.00 83.86           H  
ATOM   3298  O   THR A 206       8.076  17.513   6.216  1.00 83.86           O  
ATOM   3299  CG2 THR A 206       5.990  17.023   1.996  1.00 83.86           C  
ATOM   3300 HG21 THR A 206       5.940  15.944   2.142  1.00 83.86           H  
ATOM   3301 HG22 THR A 206       6.758  17.256   1.259  1.00 83.86           H  
ATOM   3302 HG23 THR A 206       5.030  17.379   1.622  1.00 83.86           H  
ATOM   3303  OG1 THR A 206       5.322  17.349   4.242  1.00 83.86           O  
ATOM   3304  HG1 THR A 206       4.496  17.379   3.754  1.00 83.86           H  
ATOM   3305  N   LEU A 207       8.076  19.469   5.123  1.00 88.66           N  
ATOM   3306  H   LEU A 207       7.864  19.975   4.275  1.00 88.66           H  
ATOM   3307  CA  LEU A 207       8.260  20.244   6.352  1.00 88.66           C  
ATOM   3308  HA  LEU A 207       9.118  19.831   6.881  1.00 88.66           H  
ATOM   3309  C   LEU A 207       7.038  20.112   7.266  1.00 88.66           C  
ATOM   3310  CB  LEU A 207       8.543  21.709   5.995  1.00 88.66           C  
ATOM   3311  HB2 LEU A 207       7.663  22.128   5.508  1.00 88.66           H  
ATOM   3312  HB3 LEU A 207       9.368  21.744   5.283  1.00 88.66           H  
ATOM   3313  O   LEU A 207       7.193  19.897   8.468  1.00 88.66           O  
ATOM   3314  CG  LEU A 207       8.881  22.590   7.207  1.00 88.66           C  
ATOM   3315  HG  LEU A 207       8.050  22.599   7.913  1.00 88.66           H  
ATOM   3316  CD1 LEU A 207      10.143  22.126   7.934  1.00 88.66           C  
ATOM   3317 HD11 LEU A 207       9.951  21.183   8.446  1.00 88.66           H  
ATOM   3318 HD12 LEU A 207      10.412  22.875   8.678  1.00 88.66           H  
ATOM   3319 HD13 LEU A 207      10.962  22.008   7.224  1.00 88.66           H  
ATOM   3320  CD2 LEU A 207       9.117  24.013   6.720  1.00 88.66           C  
ATOM   3321 HD21 LEU A 207       9.417  24.659   7.546  1.00 88.66           H  
ATOM   3322 HD22 LEU A 207       8.193  24.394   6.287  1.00 88.66           H  
ATOM   3323 HD23 LEU A 207       9.901  24.015   5.962  1.00 88.66           H  
ATOM   3324  N   LYS A 208       5.832  20.156   6.698  1.00 90.11           N  
ATOM   3325  H   LYS A 208       5.786  20.413   5.723  1.00 90.11           H  
ATOM   3326  CA  LYS A 208       4.563  19.891   7.379  1.00 90.11           C  
ATOM   3327  HA  LYS A 208       4.416  20.641   8.156  1.00 90.11           H  
ATOM   3328  C   LYS A 208       4.551  18.522   8.046  1.00 90.11           C  
ATOM   3329  CB  LYS A 208       3.451  20.019   6.333  1.00 90.11           C  
ATOM   3330  HB2 LYS A 208       3.406  21.058   6.006  1.00 90.11           H  
ATOM   3331  HB3 LYS A 208       3.723  19.409   5.471  1.00 90.11           H  
ATOM   3332  O   LYS A 208       4.208  18.443   9.224  1.00 90.11           O  
ATOM   3333  CG  LYS A 208       2.055  19.596   6.807  1.00 90.11           C  
ATOM   3334  HG2 LYS A 208       1.706  20.260   7.598  1.00 90.11           H  
ATOM   3335  HG3 LYS A 208       2.068  18.568   7.168  1.00 90.11           H  
ATOM   3336  CD  LYS A 208       1.127  19.681   5.595  1.00 90.11           C  
ATOM   3337  HD2 LYS A 208       1.091  20.712   5.241  1.00 90.11           H  
ATOM   3338  HD3 LYS A 208       1.541  19.068   4.794  1.00 90.11           H  
ATOM   3339  CE  LYS A 208      -0.288  19.194   5.892  1.00 90.11           C  
ATOM   3340  HE2 LYS A 208      -0.732  19.839   6.651  1.00 90.11           H  
ATOM   3341  HE3 LYS A 208      -0.237  18.173   6.271  1.00 90.11           H  
ATOM   3342  NZ  LYS A 208      -1.071  19.243   4.632  1.00 90.11           N  
ATOM   3343  HZ1 LYS A 208      -1.066  20.179   4.253  1.00 90.11           H  
ATOM   3344  HZ2 LYS A 208      -2.029  18.943   4.745  1.00 90.11           H  
ATOM   3345  HZ3 LYS A 208      -0.637  18.688   3.909  1.00 90.11           H  
ATOM   3346  N   GLU A 209       4.940  17.459   7.337  1.00 85.03           N  
ATOM   3347  H   GLU A 209       5.204  17.591   6.371  1.00 85.03           H  
ATOM   3348  CA  GLU A 209       5.032  16.109   7.915  1.00 85.03           C  
ATOM   3349  HA  GLU A 209       4.067  15.822   8.333  1.00 85.03           H  
ATOM   3350  C   GLU A 209       6.057  16.065   9.057  1.00 85.03           C  
ATOM   3351  CB  GLU A 209       5.426  15.081   6.841  1.00 85.03           C  
ATOM   3352  HB2 GLU A 209       5.755  14.173   7.347  1.00 85.03           H  
ATOM   3353  HB3 GLU A 209       6.272  15.480   6.281  1.00 85.03           H  
ATOM   3354  O   GLU A 209       5.793  15.484  10.110  1.00 85.03           O  
ATOM   3355  CG  GLU A 209       4.302  14.676   5.872  1.00 85.03           C  
ATOM   3356  HG2 GLU A 209       3.523  14.172   6.444  1.00 85.03           H  
ATOM   3357  HG3 GLU A 209       3.859  15.564   5.422  1.00 85.03           H  
ATOM   3358  CD  GLU A 209       4.825  13.734   4.764  1.00 85.03           C  
ATOM   3359  OE1 GLU A 209       4.162  12.737   4.407  1.00 85.03           O  
ATOM   3360  OE2 GLU A 209       5.949  13.929   4.257  1.00 85.03           O  
ATOM   3361  N   ARG A 210       7.210  16.726   8.892  1.00 87.85           N  
ATOM   3362  H   ARG A 210       7.373  17.170   8.000  1.00 87.85           H  
ATOM   3363  CA  ARG A 210       8.251  16.792   9.926  1.00 87.85           C  
ATOM   3364  HA  ARG A 210       8.501  15.771  10.217  1.00 87.85           H  
ATOM   3365  C   ARG A 210       7.747  17.489  11.191  1.00 87.85           C  
ATOM   3366  CB  ARG A 210       9.498  17.463   9.333  1.00 87.85           C  
ATOM   3367  HB2 ARG A 210       9.692  17.021   8.356  1.00 87.85           H  
ATOM   3368  HB3 ARG A 210       9.316  18.529   9.194  1.00 87.85           H  
ATOM   3369  O   ARG A 210       7.890  16.943  12.282  1.00 87.85           O  
ATOM   3370  CG  ARG A 210      10.736  17.267  10.221  1.00 87.85           C  
ATOM   3371  HG2 ARG A 210      10.558  17.723  11.195  1.00 87.85           H  
ATOM   3372  HG3 ARG A 210      10.916  16.202  10.366  1.00 87.85           H  
ATOM   3373  CD  ARG A 210      11.985  17.910   9.604  1.00 87.85           C  
ATOM   3374  HD2 ARG A 210      11.802  18.978   9.478  1.00 87.85           H  
ATOM   3375  HD3 ARG A 210      12.814  17.782  10.299  1.00 87.85           H  
ATOM   3376  NE  ARG A 210      12.335  17.307   8.301  1.00 87.85           N  
ATOM   3377  HE  ARG A 210      11.710  16.599   7.942  1.00 87.85           H  
ATOM   3378  NH1 ARG A 210      14.190  18.582   7.856  1.00 87.85           N  
ATOM   3379 HH11 ARG A 210      14.982  18.796   7.267  1.00 87.85           H  
ATOM   3380 HH12 ARG A 210      14.101  19.025   8.759  1.00 87.85           H  
ATOM   3381  NH2 ARG A 210      13.512  17.057   6.370  1.00 87.85           N  
ATOM   3382 HH21 ARG A 210      12.808  16.428   6.012  1.00 87.85           H  
ATOM   3383 HH22 ARG A 210      14.276  17.323   5.765  1.00 87.85           H  
ATOM   3384  CZ  ARG A 210      13.343  17.649   7.519  1.00 87.85           C  
ATOM   3385  N   VAL A 211       7.107  18.649  11.047  1.00 92.84           N  
ATOM   3386  H   VAL A 211       7.028  19.023  10.112  1.00 92.84           H  
ATOM   3387  CA  VAL A 211       6.503  19.402  12.159  1.00 92.84           C  
ATOM   3388  HA  VAL A 211       7.261  19.584  12.922  1.00 92.84           H  
ATOM   3389  C   VAL A 211       5.384  18.597  12.821  1.00 92.84           C  
ATOM   3390  CB  VAL A 211       5.986  20.765  11.657  1.00 92.84           C  
ATOM   3391  HB  VAL A 211       5.351  20.604  10.786  1.00 92.84           H  
ATOM   3392  O   VAL A 211       5.322  18.519  14.049  1.00 92.84           O  
ATOM   3393  CG1 VAL A 211       5.169  21.521  12.715  1.00 92.84           C  
ATOM   3394 HG11 VAL A 211       4.211  21.026  12.876  1.00 92.84           H  
ATOM   3395 HG12 VAL A 211       5.697  21.537  13.669  1.00 92.84           H  
ATOM   3396 HG13 VAL A 211       4.972  22.540  12.382  1.00 92.84           H  
ATOM   3397  CG2 VAL A 211       7.153  21.669  11.243  1.00 92.84           C  
ATOM   3398 HG21 VAL A 211       7.788  21.178  10.506  1.00 92.84           H  
ATOM   3399 HG22 VAL A 211       7.766  21.922  12.108  1.00 92.84           H  
ATOM   3400 HG23 VAL A 211       6.757  22.581  10.797  1.00 92.84           H  
ATOM   3401  N   TYR A 212       4.535  17.943  12.025  1.00 89.73           N  
ATOM   3402  H   TYR A 212       4.626  18.048  11.025  1.00 89.73           H  
ATOM   3403  CA  TYR A 212       3.466  17.084  12.529  1.00 89.73           C  
ATOM   3404  HA  TYR A 212       2.806  17.676  13.164  1.00 89.73           H  
ATOM   3405  C   TYR A 212       4.015  15.936  13.382  1.00 89.73           C  
ATOM   3406  CB  TYR A 212       2.648  16.543  11.349  1.00 89.73           C  
ATOM   3407  HB2 TYR A 212       2.260  17.380  10.767  1.00 89.73           H  
ATOM   3408  HB3 TYR A 212       3.296  15.964  10.692  1.00 89.73           H  
ATOM   3409  O   TYR A 212       3.487  15.674  14.465  1.00 89.73           O  
ATOM   3410  CG  TYR A 212       1.491  15.667  11.779  1.00 89.73           C  
ATOM   3411  CD1 TYR A 212       1.703  14.296  12.024  1.00 89.73           C  
ATOM   3412  HD1 TYR A 212       2.680  13.862  11.870  1.00 89.73           H  
ATOM   3413  CD2 TYR A 212       0.213  16.228  11.966  1.00 89.73           C  
ATOM   3414  HD2 TYR A 212       0.044  17.277  11.774  1.00 89.73           H  
ATOM   3415  CE1 TYR A 212       0.649  13.497  12.500  1.00 89.73           C  
ATOM   3416  HE1 TYR A 212       0.830  12.457  12.727  1.00 89.73           H  
ATOM   3417  CE2 TYR A 212      -0.852  15.424  12.406  1.00 89.73           C  
ATOM   3418  HE2 TYR A 212      -1.833  15.854  12.545  1.00 89.73           H  
ATOM   3419  OH  TYR A 212      -1.635  13.302  13.190  1.00 89.73           O  
ATOM   3420  HH  TYR A 212      -1.286  12.466  13.508  1.00 89.73           H  
ATOM   3421  CZ  TYR A 212      -0.625  14.066  12.702  1.00 89.73           C  
ATOM   3422  N   ASN A 213       5.084  15.276  12.931  1.00 85.71           N  
ATOM   3423  H   ASN A 213       5.437  15.508  12.014  1.00 85.71           H  
ATOM   3424  CA  ASN A 213       5.709  14.168  13.654  1.00 85.71           C  
ATOM   3425  HA  ASN A 213       4.946  13.425  13.888  1.00 85.71           H  
ATOM   3426  C   ASN A 213       6.304  14.620  14.993  1.00 85.71           C  
ATOM   3427  CB  ASN A 213       6.768  13.515  12.751  1.00 85.71           C  
ATOM   3428  HB2 ASN A 213       7.359  12.816  13.343  1.00 85.71           H  
ATOM   3429  HB3 ASN A 213       7.436  14.281  12.357  1.00 85.71           H  
ATOM   3430  O   ASN A 213       6.122  13.932  15.998  1.00 85.71           O  
ATOM   3431  CG  ASN A 213       6.165  12.732  11.597  1.00 85.71           C  
ATOM   3432  ND2 ASN A 213       6.949  12.431  10.589  1.00 85.71           N  
ATOM   3433 HD21 ASN A 213       6.506  11.965   9.810  1.00 85.71           H  
ATOM   3434 HD22 ASN A 213       7.901  12.767  10.563  1.00 85.71           H  
ATOM   3435  OD1 ASN A 213       5.005  12.352  11.594  1.00 85.71           O  
ATOM   3436  N   ILE A 214       6.941  15.796  15.033  1.00 89.64           N  
ATOM   3437  H   ILE A 214       7.070  16.302  14.168  1.00 89.64           H  
ATOM   3438  CA  ILE A 214       7.474  16.380  16.275  1.00 89.64           C  
ATOM   3439  HA  ILE A 214       8.176  15.677  16.723  1.00 89.64           H  
ATOM   3440  C   ILE A 214       6.344  16.592  17.282  1.00 89.64           C  
ATOM   3441  CB  ILE A 214       8.230  17.695  15.979  1.00 89.64           C  
ATOM   3442  HB  ILE A 214       7.587  18.342  15.382  1.00 89.64           H  
ATOM   3443  O   ILE A 214       6.410  16.086  18.401  1.00 89.64           O  
ATOM   3444  CG1 ILE A 214       9.507  17.376  15.176  1.00 89.64           C  
ATOM   3445 HG12 ILE A 214      10.253  16.940  15.840  1.00 89.64           H  
ATOM   3446 HG13 ILE A 214       9.295  16.636  14.405  1.00 89.64           H  
ATOM   3447  CG2 ILE A 214       8.601  18.445  17.275  1.00 89.64           C  
ATOM   3448 HG21 ILE A 214       7.709  18.759  17.817  1.00 89.64           H  
ATOM   3449 HG22 ILE A 214       9.173  19.345  17.048  1.00 89.64           H  
ATOM   3450 HG23 ILE A 214       9.202  17.805  17.921  1.00 89.64           H  
ATOM   3451  CD1 ILE A 214      10.097  18.599  14.476  1.00 89.64           C  
ATOM   3452 HD11 ILE A 214       9.359  19.043  13.808  1.00 89.64           H  
ATOM   3453 HD12 ILE A 214      10.952  18.267  13.887  1.00 89.64           H  
ATOM   3454 HD13 ILE A 214      10.430  19.344  15.199  1.00 89.64           H  
ATOM   3455  N   ILE A 215       5.268  17.265  16.874  1.00 92.20           N  
ATOM   3456  H   ILE A 215       5.262  17.642  15.937  1.00 92.20           H  
ATOM   3457  CA  ILE A 215       4.142  17.559  17.770  1.00 92.20           C  
ATOM   3458  HA  ILE A 215       4.533  18.035  18.669  1.00 92.20           H  
ATOM   3459  C   ILE A 215       3.450  16.261  18.211  1.00 92.20           C  
ATOM   3460  CB  ILE A 215       3.171  18.545  17.088  1.00 92.20           C  
ATOM   3461  HB  ILE A 215       2.850  18.111  16.141  1.00 92.20           H  
ATOM   3462  O   ILE A 215       3.138  16.093  19.390  1.00 92.20           O  
ATOM   3463  CG1 ILE A 215       3.880  19.895  16.813  1.00 92.20           C  
ATOM   3464 HG12 ILE A 215       3.986  20.451  17.744  1.00 92.20           H  
ATOM   3465 HG13 ILE A 215       4.883  19.725  16.423  1.00 92.20           H  
ATOM   3466  CG2 ILE A 215       1.928  18.780  17.969  1.00 92.20           C  
ATOM   3467 HG21 ILE A 215       1.239  19.466  17.476  1.00 92.20           H  
ATOM   3468 HG22 ILE A 215       1.391  17.847  18.142  1.00 92.20           H  
ATOM   3469 HG23 ILE A 215       2.224  19.198  18.931  1.00 92.20           H  
ATOM   3470  CD1 ILE A 215       3.154  20.764  15.783  1.00 92.20           C  
ATOM   3471 HD11 ILE A 215       3.751  21.652  15.576  1.00 92.20           H  
ATOM   3472 HD12 ILE A 215       2.178  21.078  16.152  1.00 92.20           H  
ATOM   3473 HD13 ILE A 215       3.033  20.200  14.858  1.00 92.20           H  
ATOM   3474  N   SER A 216       3.260  15.315  17.289  1.00 87.18           N  
ATOM   3475  H   SER A 216       3.555  15.511  16.343  1.00 87.18           H  
ATOM   3476  CA  SER A 216       2.599  14.031  17.557  1.00 87.18           C  
ATOM   3477  HA  SER A 216       1.639  14.226  18.037  1.00 87.18           H  
ATOM   3478  C   SER A 216       3.396  13.118  18.490  1.00 87.18           C  
ATOM   3479  CB  SER A 216       2.328  13.278  16.254  1.00 87.18           C  
ATOM   3480  HB2 SER A 216       3.269  13.067  15.746  1.00 87.18           H  
ATOM   3481  HB3 SER A 216       1.830  12.336  16.483  1.00 87.18           H  
ATOM   3482  O   SER A 216       2.800  12.266  19.145  1.00 87.18           O  
ATOM   3483  OG  SER A 216       1.494  14.045  15.412  1.00 87.18           O  
ATOM   3484  HG  SER A 216       2.050  14.692  14.972  1.00 87.18           H  
ATOM   3485  N   SER A 217       4.718  13.296  18.590  1.00 85.11           N  
ATOM   3486  H   SER A 217       5.167  13.957  17.973  1.00 85.11           H  
ATOM   3487  CA  SER A 217       5.556  12.552  19.542  1.00 85.11           C  
ATOM   3488  HA  SER A 217       5.322  11.491  19.449  1.00 85.11           H  
ATOM   3489  C   SER A 217       5.304  12.947  21.002  1.00 85.11           C  
ATOM   3490  CB  SER A 217       7.040  12.736  19.204  1.00 85.11           C  
ATOM   3491  HB2 SER A 217       7.611  11.975  19.735  1.00 85.11           H  
ATOM   3492  HB3 SER A 217       7.199  12.600  18.134  1.00 85.11           H  
ATOM   3493  O   SER A 217       5.578  12.173  21.915  1.00 85.11           O  
ATOM   3494  OG  SER A 217       7.513  14.006  19.608  1.00 85.11           O  
ATOM   3495  HG  SER A 217       7.116  14.701  19.078  1.00 85.11           H  
ATOM   3496  N   SER A 218       4.783  14.153  21.246  1.00 90.23           N  
ATOM   3497  H   SER A 218       4.583  14.743  20.451  1.00 90.23           H  
ATOM   3498  CA  SER A 218       4.461  14.666  22.583  1.00 90.23           C  
ATOM   3499  HA  SER A 218       4.197  13.839  23.242  1.00 90.23           H  
ATOM   3500  C   SER A 218       3.262  15.621  22.509  1.00 90.23           C  
ATOM   3501  CB  SER A 218       5.682  15.367  23.187  1.00 90.23           C  
ATOM   3502  HB2 SER A 218       6.040  16.129  22.495  1.00 90.23           H  
ATOM   3503  HB3 SER A 218       5.400  15.848  24.123  1.00 90.23           H  
ATOM   3504  O   SER A 218       3.427  16.828  22.682  1.00 90.23           O  
ATOM   3505  OG  SER A 218       6.713  14.443  23.453  1.00 90.23           O  
ATOM   3506  HG  SER A 218       6.663  13.724  22.818  1.00 90.23           H  
ATOM   3507  N   PRO A 219       2.043  15.117  22.246  1.00 87.29           N  
ATOM   3508  CA  PRO A 219       0.881  15.957  21.947  1.00 87.29           C  
ATOM   3509  HA  PRO A 219       1.138  16.664  21.158  1.00 87.29           H  
ATOM   3510  C   PRO A 219       0.391  16.763  23.159  1.00 87.29           C  
ATOM   3511  CB  PRO A 219      -0.184  14.989  21.422  1.00 87.29           C  
ATOM   3512  HB2 PRO A 219      -0.096  14.916  20.338  1.00 87.29           H  
ATOM   3513  HB3 PRO A 219      -1.194  15.294  21.697  1.00 87.29           H  
ATOM   3514  O   PRO A 219      -0.179  17.840  22.985  1.00 87.29           O  
ATOM   3515  CG  PRO A 219       0.196  13.646  22.048  1.00 87.29           C  
ATOM   3516  HG2 PRO A 219      -0.237  13.567  23.046  1.00 87.29           H  
ATOM   3517  HG3 PRO A 219      -0.104  12.806  21.422  1.00 87.29           H  
ATOM   3518  CD  PRO A 219       1.713  13.707  22.147  1.00 87.29           C  
ATOM   3519  HD2 PRO A 219       2.154  13.294  21.240  1.00 87.29           H  
ATOM   3520  HD3 PRO A 219       2.056  13.150  23.019  1.00 87.29           H  
ATOM   3521  N   SER A 220       0.639  16.272  24.378  1.00 90.15           N  
ATOM   3522  H   SER A 220       1.116  15.385  24.460  1.00 90.15           H  
ATOM   3523  CA  SER A 220       0.329  16.970  25.630  1.00 90.15           C  
ATOM   3524  HA  SER A 220      -0.689  17.355  25.571  1.00 90.15           H  
ATOM   3525  C   SER A 220       1.250  18.158  25.912  1.00 90.15           C  
ATOM   3526  CB  SER A 220       0.400  15.994  26.807  1.00 90.15           C  
ATOM   3527  HB2 SER A 220       0.231  16.537  27.737  1.00 90.15           H  
ATOM   3528  HB3 SER A 220      -0.375  15.235  26.700  1.00 90.15           H  
ATOM   3529  O   SER A 220       0.863  19.065  26.646  1.00 90.15           O  
ATOM   3530  OG  SER A 220       1.671  15.367  26.839  1.00 90.15           O  
ATOM   3531  HG  SER A 220       1.806  14.999  27.716  1.00 90.15           H  
ATOM   3532  N   ARG A 221       2.454  18.192  25.322  1.00 92.66           N  
ATOM   3533  H   ARG A 221       2.686  17.462  24.664  1.00 92.66           H  
ATOM   3534  CA  ARG A 221       3.378  19.320  25.471  1.00 92.66           C  
ATOM   3535  HA  ARG A 221       3.472  19.534  26.536  1.00 92.66           H  
ATOM   3536  C   ARG A 221       2.784  20.559  24.803  1.00 92.66           C  
ATOM   3537  CB  ARG A 221       4.767  18.945  24.926  1.00 92.66           C  
ATOM   3538  HB2 ARG A 221       5.148  18.098  25.496  1.00 92.66           H  
ATOM   3539  HB3 ARG A 221       4.673  18.644  23.883  1.00 92.66           H  
ATOM   3540  O   ARG A 221       2.217  20.485  23.710  1.00 92.66           O  
ATOM   3541  CG  ARG A 221       5.781  20.097  25.000  1.00 92.66           C  
ATOM   3542  HG2 ARG A 221       5.458  20.900  24.338  1.00 92.66           H  
ATOM   3543  HG3 ARG A 221       5.834  20.475  26.021  1.00 92.66           H  
ATOM   3544  CD  ARG A 221       7.174  19.639  24.559  1.00 92.66           C  
ATOM   3545  HD2 ARG A 221       7.561  18.931  25.292  1.00 92.66           H  
ATOM   3546  HD3 ARG A 221       7.093  19.137  23.596  1.00 92.66           H  
ATOM   3547  NE  ARG A 221       8.097  20.784  24.435  1.00 92.66           N  
ATOM   3548  HE  ARG A 221       7.710  21.708  24.563  1.00 92.66           H  
ATOM   3549  NH1 ARG A 221       9.977  19.607  23.838  1.00 92.66           N  
ATOM   3550 HH11 ARG A 221      10.951  19.602  23.573  1.00 92.66           H  
ATOM   3551 HH12 ARG A 221       9.422  18.765  23.785  1.00 92.66           H  
ATOM   3552  NH2 ARG A 221      10.078  21.829  24.051  1.00 92.66           N  
ATOM   3553 HH21 ARG A 221      11.052  21.810  23.788  1.00 92.66           H  
ATOM   3554 HH22 ARG A 221       9.634  22.727  24.182  1.00 92.66           H  
ATOM   3555  CZ  ARG A 221       9.376  20.733  24.109  1.00 92.66           C  
ATOM   3556  N   GLN A 222       2.939  21.708  25.457  1.00 91.95           N  
ATOM   3557  H   GLN A 222       3.383  21.695  26.364  1.00 91.95           H  
ATOM   3558  CA  GLN A 222       2.552  23.004  24.902  1.00 91.95           C  
ATOM   3559  HA  GLN A 222       1.645  22.870  24.312  1.00 91.95           H  
ATOM   3560  C   GLN A 222       3.629  23.504  23.933  1.00 91.95           C  
ATOM   3561  CB  GLN A 222       2.240  24.013  26.024  1.00 91.95           C  
ATOM   3562  HB2 GLN A 222       3.142  24.180  26.611  1.00 91.95           H  
ATOM   3563  HB3 GLN A 222       1.959  24.962  25.567  1.00 91.95           H  
ATOM   3564  O   GLN A 222       4.445  24.350  24.286  1.00 91.95           O  
ATOM   3565  CG  GLN A 222       1.114  23.589  26.987  1.00 91.95           C  
ATOM   3566  HG2 GLN A 222       0.990  24.370  27.737  1.00 91.95           H  
ATOM   3567  HG3 GLN A 222       1.416  22.683  27.513  1.00 91.95           H  
ATOM   3568  CD  GLN A 222      -0.253  23.341  26.341  1.00 91.95           C  
ATOM   3569  NE2 GLN A 222      -1.184  22.779  27.076  1.00 91.95           N  
ATOM   3570 HE21 GLN A 222      -1.057  22.659  28.071  1.00 91.95           H  
ATOM   3571 HE22 GLN A 222      -2.104  22.606  26.696  1.00 91.95           H  
ATOM   3572  OE1 GLN A 222      -0.500  23.578  25.163  1.00 91.95           O  
ATOM   3573  N   TRP A 223       3.672  22.926  22.730  1.00 94.63           N  
ATOM   3574  H   TRP A 223       2.979  22.227  22.506  1.00 94.63           H  
ATOM   3575  CA  TRP A 223       4.645  23.318  21.710  1.00 94.63           C  
ATOM   3576  HA  TRP A 223       5.642  23.287  22.148  1.00 94.63           H  
ATOM   3577  C   TRP A 223       4.394  24.745  21.226  1.00 94.63           C  
ATOM   3578  CB  TRP A 223       4.618  22.362  20.513  1.00 94.63           C  
ATOM   3579  HB2 TRP A 223       3.632  22.364  20.050  1.00 94.63           H  
ATOM   3580  HB3 TRP A 223       5.303  22.756  19.762  1.00 94.63           H  
ATOM   3581  O   TRP A 223       3.280  25.098  20.833  1.00 94.63           O  
ATOM   3582  CG  TRP A 223       5.045  20.959  20.794  1.00 94.63           C  
ATOM   3583  CD1 TRP A 223       4.251  19.899  21.069  1.00 94.63           C  
ATOM   3584  HD1 TRP A 223       3.175  19.925  21.152  1.00 94.63           H  
ATOM   3585  CD2 TRP A 223       6.410  20.454  20.823  1.00 94.63           C  
ATOM   3586  CE2 TRP A 223       6.372  19.050  21.069  1.00 94.63           C  
ATOM   3587  CE3 TRP A 223       7.674  21.053  20.651  1.00 94.63           C  
ATOM   3588  HE3 TRP A 223       7.733  22.112  20.447  1.00 94.63           H  
ATOM   3589  NE1 TRP A 223       5.029  18.769  21.226  1.00 94.63           N  
ATOM   3590  HE1 TRP A 223       4.632  17.870  21.459  1.00 94.63           H  
ATOM   3591  CH2 TRP A 223       8.784  18.899  20.923  1.00 94.63           C  
ATOM   3592  HH2 TRP A 223       9.688  18.307  20.905  1.00 94.63           H  
ATOM   3593  CZ2 TRP A 223       7.540  18.274  21.116  1.00 94.63           C  
ATOM   3594  HZ2 TRP A 223       7.484  17.204  21.248  1.00 94.63           H  
ATOM   3595  CZ3 TRP A 223       8.852  20.286  20.700  1.00 94.63           C  
ATOM   3596  HZ3 TRP A 223       9.807  20.758  20.522  1.00 94.63           H  
ATOM   3597  N   LYS A 224       5.458  25.544  21.178  1.00 94.96           N  
ATOM   3598  H   LYS A 224       6.306  25.235  21.630  1.00 94.96           H  
ATOM   3599  CA  LYS A 224       5.483  26.839  20.496  1.00 94.96           C  
ATOM   3600  HA  LYS A 224       4.460  27.166  20.313  1.00 94.96           H  
ATOM   3601  C   LYS A 224       6.171  26.714  19.138  1.00 94.96           C  
ATOM   3602  CB  LYS A 224       6.171  27.875  21.396  1.00 94.96           C  
ATOM   3603  HB2 LYS A 224       6.222  28.830  20.873  1.00 94.96           H  
ATOM   3604  HB3 LYS A 224       7.189  27.547  21.605  1.00 94.96           H  
ATOM   3605  O   LYS A 224       6.954  25.797  18.899  1.00 94.96           O  
ATOM   3606  CG  LYS A 224       5.420  28.073  22.722  1.00 94.96           C  
ATOM   3607  HG2 LYS A 224       4.410  28.429  22.518  1.00 94.96           H  
ATOM   3608  HG3 LYS A 224       5.362  27.128  23.262  1.00 94.96           H  
ATOM   3609  CD  LYS A 224       6.154  29.089  23.600  1.00 94.96           C  
ATOM   3610  HD2 LYS A 224       6.204  30.048  23.085  1.00 94.96           H  
ATOM   3611  HD3 LYS A 224       7.167  28.727  23.778  1.00 94.96           H  
ATOM   3612  CE  LYS A 224       5.422  29.246  24.937  1.00 94.96           C  
ATOM   3613  HE2 LYS A 224       4.415  29.618  24.747  1.00 94.96           H  
ATOM   3614  HE3 LYS A 224       5.337  28.260  25.394  1.00 94.96           H  
ATOM   3615  NZ  LYS A 224       6.155  30.164  25.843  1.00 94.96           N  
ATOM   3616  HZ1 LYS A 224       5.684  30.246  26.733  1.00 94.96           H  
ATOM   3617  HZ2 LYS A 224       6.245  31.083  25.433  1.00 94.96           H  
ATOM   3618  HZ3 LYS A 224       7.084  29.806  26.013  1.00 94.96           H  
ATOM   3619  N   LEU A 225       5.914  27.688  18.262  1.00 95.31           N  
ATOM   3620  H   LEU A 225       5.232  28.390  18.511  1.00 95.31           H  
ATOM   3621  CA  LEU A 225       6.609  27.794  16.976  1.00 95.31           C  
ATOM   3622  HA  LEU A 225       6.382  26.902  16.392  1.00 95.31           H  
ATOM   3623  C   LEU A 225       8.134  27.845  17.168  1.00 95.31           C  
ATOM   3624  CB  LEU A 225       6.098  29.042  16.229  1.00 95.31           C  
ATOM   3625  HB2 LEU A 225       6.281  29.913  16.857  1.00 95.31           H  
ATOM   3626  HB3 LEU A 225       5.022  28.951  16.082  1.00 95.31           H  
ATOM   3627  O   LEU A 225       8.845  27.213  16.398  1.00 95.31           O  
ATOM   3628  CG  LEU A 225       6.770  29.283  14.860  1.00 95.31           C  
ATOM   3629  HG  LEU A 225       7.855  29.279  14.965  1.00 95.31           H  
ATOM   3630  CD1 LEU A 225       6.362  28.241  13.823  1.00 95.31           C  
ATOM   3631 HD11 LEU A 225       6.907  28.421  12.896  1.00 95.31           H  
ATOM   3632 HD12 LEU A 225       5.292  28.324  13.633  1.00 95.31           H  
ATOM   3633 HD13 LEU A 225       6.601  27.239  14.179  1.00 95.31           H  
ATOM   3634  CD2 LEU A 225       6.363  30.650  14.309  1.00 95.31           C  
ATOM   3635 HD21 LEU A 225       6.867  30.821  13.358  1.00 95.31           H  
ATOM   3636 HD22 LEU A 225       6.670  31.429  15.006  1.00 95.31           H  
ATOM   3637 HD23 LEU A 225       5.284  30.695  14.167  1.00 95.31           H  
ATOM   3638  N   THR A 226       8.614  28.563  18.194  1.00 93.21           N  
ATOM   3639  H   THR A 226       7.964  29.001  18.831  1.00 93.21           H  
ATOM   3640  CA  THR A 226      10.038  28.646  18.575  1.00 93.21           C  
ATOM   3641  HA  THR A 226      10.628  29.050  17.752  1.00 93.21           H  
ATOM   3642  C   THR A 226      10.619  27.274  18.879  1.00 93.21           C  
ATOM   3643  CB  THR A 226      10.234  29.554  19.802  1.00 93.21           C  
ATOM   3644  HB  THR A 226      11.249  29.442  20.184  1.00 93.21           H  
ATOM   3645  O   THR A 226      11.619  26.898  18.284  1.00 93.21           O  
ATOM   3646  CG2 THR A 226       9.998  31.026  19.466  1.00 93.21           C  
ATOM   3647 HG21 THR A 226       9.005  31.173  19.041  1.00 93.21           H  
ATOM   3648 HG22 THR A 226      10.090  31.616  20.378  1.00 93.21           H  
ATOM   3649 HG23 THR A 226      10.768  31.363  18.772  1.00 93.21           H  
ATOM   3650  OG1 THR A 226       9.307  29.222  20.821  1.00 93.21           O  
ATOM   3651  HG1 THR A 226       9.748  28.606  21.411  1.00 93.21           H  
ATOM   3652  N   ASP A 227       9.933  26.487  19.710  1.00 93.37           N  
ATOM   3653  H   ASP A 227       9.137  26.877  20.194  1.00 93.37           H  
ATOM   3654  CA  ASP A 227      10.418  25.178  20.149  1.00 93.37           C  
ATOM   3655  HA  ASP A 227      11.372  25.305  20.662  1.00 93.37           H  
ATOM   3656  C   ASP A 227      10.621  24.228  18.966  1.00 93.37           C  
ATOM   3657  CB  ASP A 227       9.406  24.522  21.102  1.00 93.37           C  
ATOM   3658  HB2 ASP A 227       9.848  23.611  21.506  1.00 93.37           H  
ATOM   3659  HB3 ASP A 227       8.529  24.233  20.522  1.00 93.37           H  
ATOM   3660  O   ASP A 227      11.603  23.493  18.907  1.00 93.37           O  
ATOM   3661  CG  ASP A 227       8.919  25.382  22.266  1.00 93.37           C  
ATOM   3662  OD1 ASP A 227       9.597  26.354  22.655  1.00 93.37           O  
ATOM   3663  OD2 ASP A 227       7.809  25.060  22.747  1.00 93.37           O  
ATOM   3664  N   VAL A 228       9.681  24.231  18.014  1.00 94.67           N  
ATOM   3665  H   VAL A 228       8.900  24.861  18.122  1.00 94.67           H  
ATOM   3666  CA  VAL A 228       9.777  23.382  16.822  1.00 94.67           C  
ATOM   3667  HA  VAL A 228      10.115  22.393  17.131  1.00 94.67           H  
ATOM   3668  C   VAL A 228      10.829  23.902  15.852  1.00 94.67           C  
ATOM   3669  CB  VAL A 228       8.411  23.222  16.138  1.00 94.67           C  
ATOM   3670  HB  VAL A 228       7.992  24.201  15.905  1.00 94.67           H  
ATOM   3671  O   VAL A 228      11.540  23.091  15.267  1.00 94.67           O  
ATOM   3672  CG1 VAL A 228       8.515  22.416  14.838  1.00 94.67           C  
ATOM   3673 HG11 VAL A 228       7.518  22.295  14.414  1.00 94.67           H  
ATOM   3674 HG12 VAL A 228       8.951  21.437  15.038  1.00 94.67           H  
ATOM   3675 HG13 VAL A 228       9.127  22.943  14.106  1.00 94.67           H  
ATOM   3676  CG2 VAL A 228       7.457  22.474  17.081  1.00 94.67           C  
ATOM   3677 HG21 VAL A 228       7.968  21.622  17.529  1.00 94.67           H  
ATOM   3678 HG22 VAL A 228       7.125  23.143  17.875  1.00 94.67           H  
ATOM   3679 HG23 VAL A 228       6.595  22.091  16.535  1.00 94.67           H  
ATOM   3680  N   ALA A 229      10.939  25.223  15.689  1.00 90.23           N  
ATOM   3681  H   ALA A 229      10.362  25.830  16.253  1.00 90.23           H  
ATOM   3682  CA  ALA A 229      11.944  25.853  14.841  1.00 90.23           C  
ATOM   3683  HA  ALA A 229      11.832  25.476  13.824  1.00 90.23           H  
ATOM   3684  C   ALA A 229      13.364  25.480  15.308  1.00 90.23           C  
ATOM   3685  CB  ALA A 229      11.666  27.364  14.835  1.00 90.23           C  
ATOM   3686  HB1 ALA A 229      11.986  27.810  15.776  1.00 90.23           H  
ATOM   3687  HB2 ALA A 229      12.185  27.846  14.007  1.00 90.23           H  
ATOM   3688  HB3 ALA A 229      10.603  27.551  14.683  1.00 90.23           H  
ATOM   3689  O   ALA A 229      14.153  24.973  14.509  1.00 90.23           O  
ATOM   3690  N   ASP A 230      13.628  25.589  16.612  1.00 86.31           N  
ATOM   3691  H   ASP A 230      12.959  26.057  17.207  1.00 86.31           H  
ATOM   3692  CA  ASP A 230      14.895  25.181  17.225  1.00 86.31           C  
ATOM   3693  HA  ASP A 230      15.714  25.713  16.741  1.00 86.31           H  
ATOM   3694  C   ASP A 230      15.142  23.677  17.051  1.00 86.31           C  
ATOM   3695  CB  ASP A 230      14.892  25.550  18.720  1.00 86.31           C  
ATOM   3696  HB2 ASP A 230      14.033  25.082  19.201  1.00 86.31           H  
ATOM   3697  HB3 ASP A 230      15.794  25.142  19.177  1.00 86.31           H  
ATOM   3698  O   ASP A 230      16.235  23.263  16.668  1.00 86.31           O  
ATOM   3699  CG  ASP A 230      14.864  27.061  18.994  1.00 86.31           C  
ATOM   3700  OD1 ASP A 230      15.209  27.843  18.078  1.00 86.31           O  
ATOM   3701  OD2 ASP A 230      14.488  27.422  20.131  1.00 86.31           O  
ATOM   3702  N   HIS A 231      14.109  22.847  17.243  1.00 84.91           N  
ATOM   3703  H   HIS A 231      13.241  23.242  17.575  1.00 84.91           H  
ATOM   3704  CA  HIS A 231      14.223  21.390  17.119  1.00 84.91           C  
ATOM   3705  HA  HIS A 231      15.025  21.064  17.781  1.00 84.91           H  
ATOM   3706  C   HIS A 231      14.586  20.912  15.704  1.00 84.91           C  
ATOM   3707  CB  HIS A 231      12.909  20.746  17.580  1.00 84.91           C  
ATOM   3708  HB2 HIS A 231      12.150  20.856  16.806  1.00 84.91           H  
ATOM   3709  HB3 HIS A 231      12.559  21.256  18.478  1.00 84.91           H  
ATOM   3710  O   HIS A 231      15.178  19.845  15.549  1.00 84.91           O  
ATOM   3711  CG  HIS A 231      13.061  19.297  17.949  1.00 84.91           C  
ATOM   3712  CD2 HIS A 231      12.622  18.208  17.249  1.00 84.91           C  
ATOM   3713  HD2 HIS A 231      12.119  18.232  16.294  1.00 84.91           H  
ATOM   3714  ND1 HIS A 231      13.693  18.827  19.075  1.00 84.91           N  
ATOM   3715  HD1 HIS A 231      14.219  19.387  19.731  1.00 84.91           H  
ATOM   3716  CE1 HIS A 231      13.627  17.486  19.059  1.00 84.91           C  
ATOM   3717  HE1 HIS A 231      14.071  16.833  19.796  1.00 84.91           H  
ATOM   3718  NE2 HIS A 231      12.960  17.061  17.975  1.00 84.91           N  
ATOM   3719  N   ILE A 232      14.235  21.681  14.668  1.00 86.97           N  
ATOM   3720  H   ILE A 232      13.741  22.539  14.869  1.00 86.97           H  
ATOM   3721  CA  ILE A 232      14.597  21.388  13.272  1.00 86.97           C  
ATOM   3722  HA  ILE A 232      15.010  20.380  13.235  1.00 86.97           H  
ATOM   3723  C   ILE A 232      15.719  22.285  12.737  1.00 86.97           C  
ATOM   3724  CB  ILE A 232      13.366  21.386  12.345  1.00 86.97           C  
ATOM   3725  HB  ILE A 232      13.692  21.018  11.372  1.00 86.97           H  
ATOM   3726  O   ILE A 232      15.952  22.285  11.526  1.00 86.97           O  
ATOM   3727  CG1 ILE A 232      12.820  22.811  12.141  1.00 86.97           C  
ATOM   3728 HG12 ILE A 232      13.611  23.439  11.731  1.00 86.97           H  
ATOM   3729 HG13 ILE A 232      12.519  23.252  13.092  1.00 86.97           H  
ATOM   3730  CG2 ILE A 232      12.300  20.404  12.850  1.00 86.97           C  
ATOM   3731 HG21 ILE A 232      11.526  20.258  12.096  1.00 86.97           H  
ATOM   3732 HG22 ILE A 232      11.845  20.799  13.758  1.00 86.97           H  
ATOM   3733 HG23 ILE A 232      12.772  19.448  13.074  1.00 86.97           H  
ATOM   3734  CD1 ILE A 232      11.651  22.880  11.170  1.00 86.97           C  
ATOM   3735 HD11 ILE A 232      11.522  23.924  10.885  1.00 86.97           H  
ATOM   3736 HD12 ILE A 232      10.739  22.508  11.637  1.00 86.97           H  
ATOM   3737 HD13 ILE A 232      11.887  22.294  10.282  1.00 86.97           H  
ATOM   3738  N   PHE A 233      16.393  23.038  13.612  1.00 87.36           N  
ATOM   3739  H   PHE A 233      16.154  22.962  14.590  1.00 87.36           H  
ATOM   3740  CA  PHE A 233      17.488  23.952  13.275  1.00 87.36           C  
ATOM   3741  HA  PHE A 233      17.702  24.523  14.179  1.00 87.36           H  
ATOM   3742  C   PHE A 233      17.109  24.990  12.203  1.00 87.36           C  
ATOM   3743  CB  PHE A 233      18.756  23.150  12.944  1.00 87.36           C  
ATOM   3744  HB2 PHE A 233      19.581  23.846  12.795  1.00 87.36           H  
ATOM   3745  HB3 PHE A 233      18.610  22.616  12.005  1.00 87.36           H  
ATOM   3746  O   PHE A 233      17.819  25.198  11.219  1.00 87.36           O  
ATOM   3747  CG  PHE A 233      19.155  22.159  14.020  1.00 87.36           C  
ATOM   3748  CD1 PHE A 233      19.912  22.590  15.124  1.00 87.36           C  
ATOM   3749  HD1 PHE A 233      20.210  23.625  15.207  1.00 87.36           H  
ATOM   3750  CD2 PHE A 233      18.754  20.812  13.930  1.00 87.36           C  
ATOM   3751  HD2 PHE A 233      18.160  20.480  13.091  1.00 87.36           H  
ATOM   3752  CE1 PHE A 233      20.277  21.677  16.128  1.00 87.36           C  
ATOM   3753  HE1 PHE A 233      20.854  22.012  16.977  1.00 87.36           H  
ATOM   3754  CE2 PHE A 233      19.113  19.900  14.938  1.00 87.36           C  
ATOM   3755  HE2 PHE A 233      18.792  18.871  14.876  1.00 87.36           H  
ATOM   3756  CZ  PHE A 233      19.879  20.332  16.034  1.00 87.36           C  
ATOM   3757  HZ  PHE A 233      20.152  19.634  16.812  1.00 87.36           H  
ATOM   3758  N   MET A 234      15.956  25.639  12.373  1.00 86.86           N  
ATOM   3759  H   MET A 234      15.423  25.443  13.209  1.00 86.86           H  
ATOM   3760  CA  MET A 234      15.429  26.654  11.459  1.00 86.86           C  
ATOM   3761  HA  MET A 234      16.224  26.973  10.784  1.00 86.86           H  
ATOM   3762  C   MET A 234      14.949  27.877  12.241  1.00 86.86           C  
ATOM   3763  CB  MET A 234      14.303  26.016  10.631  1.00 86.86           C  
ATOM   3764  HB2 MET A 234      14.675  25.070  10.237  1.00 86.86           H  
ATOM   3765  HB3 MET A 234      13.446  25.814  11.273  1.00 86.86           H  
ATOM   3766  O   MET A 234      14.416  27.738  13.331  1.00 86.86           O  
ATOM   3767  CG  MET A 234      13.859  26.895   9.459  1.00 86.86           C  
ATOM   3768  HG2 MET A 234      14.739  27.191   8.889  1.00 86.86           H  
ATOM   3769  HG3 MET A 234      13.397  27.791   9.874  1.00 86.86           H  
ATOM   3770  SD  MET A 234      12.665  26.141   8.315  1.00 86.86           S  
ATOM   3771  CE  MET A 234      13.617  24.725   7.701  1.00 86.86           C  
ATOM   3772  HE1 MET A 234      13.774  24.011   8.509  1.00 86.86           H  
ATOM   3773  HE2 MET A 234      13.060  24.232   6.905  1.00 86.86           H  
ATOM   3774  HE3 MET A 234      14.584  25.063   7.328  1.00 86.86           H  
ATOM   3775  N   SER A 235      15.075  29.090  11.693  1.00 87.55           N  
ATOM   3776  H   SER A 235      15.539  29.196  10.802  1.00 87.55           H  
ATOM   3777  CA  SER A 235      14.483  30.267  12.346  1.00 87.55           C  
ATOM   3778  HA  SER A 235      14.756  30.226  13.400  1.00 87.55           H  
ATOM   3779  C   SER A 235      12.952  30.241  12.271  1.00 87.55           C  
ATOM   3780  CB  SER A 235      15.054  31.576  11.794  1.00 87.55           C  
ATOM   3781  HB2 SER A 235      14.744  32.393  12.446  1.00 87.55           H  
ATOM   3782  HB3 SER A 235      16.143  31.522  11.818  1.00 87.55           H  
ATOM   3783  O   SER A 235      12.374  29.745  11.300  1.00 87.55           O  
ATOM   3784  OG  SER A 235      14.627  31.864  10.471  1.00 87.55           O  
ATOM   3785  HG  SER A 235      15.128  32.637  10.202  1.00 87.55           H  
ATOM   3786  N   THR A 236      12.276  30.835  13.258  1.00 92.45           N  
ATOM   3787  H   THR A 236      12.788  31.218  14.040  1.00 92.45           H  
ATOM   3788  CA  THR A 236      10.803  30.915  13.302  1.00 92.45           C  
ATOM   3789  HA  THR A 236      10.397  29.905  13.357  1.00 92.45           H  
ATOM   3790  C   THR A 236      10.209  31.577  12.061  1.00 92.45           C  
ATOM   3791  CB  THR A 236      10.327  31.703  14.527  1.00 92.45           C  
ATOM   3792  HB  THR A 236       9.257  31.888  14.442  1.00 92.45           H  
ATOM   3793  O   THR A 236       9.216  31.089  11.520  1.00 92.45           O  
ATOM   3794  CG2 THR A 236      10.582  30.941  15.817  1.00 92.45           C  
ATOM   3795 HG21 THR A 236      10.107  31.477  16.639  1.00 92.45           H  
ATOM   3796 HG22 THR A 236      11.651  30.843  16.006  1.00 92.45           H  
ATOM   3797 HG23 THR A 236      10.141  29.947  15.742  1.00 92.45           H  
ATOM   3798  OG1 THR A 236      11.011  32.932  14.606  1.00 92.45           O  
ATOM   3799  HG1 THR A 236      10.917  33.276  15.498  1.00 92.45           H  
ATOM   3800  N   SER A 237      10.839  32.647  11.567  1.00 91.83           N  
ATOM   3801  H   SER A 237      11.553  33.074  12.140  1.00 91.83           H  
ATOM   3802  CA  SER A 237      10.442  33.341  10.338  1.00 91.83           C  
ATOM   3803  HA  SER A 237       9.407  33.670  10.436  1.00 91.83           H  
ATOM   3804  C   SER A 237      10.534  32.429   9.114  1.00 91.83           C  
ATOM   3805  CB  SER A 237      11.321  34.579  10.121  1.00 91.83           C  
ATOM   3806  HB2 SER A 237      12.348  34.271   9.925  1.00 91.83           H  
ATOM   3807  HB3 SER A 237      10.948  35.144   9.267  1.00 91.83           H  
ATOM   3808  O   SER A 237       9.607  32.386   8.305  1.00 91.83           O  
ATOM   3809  OG  SER A 237      11.292  35.390  11.278  1.00 91.83           O  
ATOM   3810  HG  SER A 237      11.813  36.183  11.133  1.00 91.83           H  
ATOM   3811  N   THR A 238      11.619  31.656   8.998  1.00 88.30           N  
ATOM   3812  H   THR A 238      12.312  31.675   9.732  1.00 88.30           H  
ATOM   3813  CA  THR A 238      11.811  30.717   7.882  1.00 88.30           C  
ATOM   3814  HA  THR A 238      11.628  31.243   6.945  1.00 88.30           H  
ATOM   3815  C   THR A 238      10.821  29.561   7.961  1.00 88.30           C  
ATOM   3816  CB  THR A 238      13.242  30.167   7.844  1.00 88.30           C  
ATOM   3817  HB  THR A 238      13.430  29.568   8.735  1.00 88.30           H  
ATOM   3818  O   THR A 238      10.211  29.224   6.949  1.00 88.30           O  
ATOM   3819  CG2 THR A 238      13.521  29.329   6.596  1.00 88.30           C  
ATOM   3820 HG21 THR A 238      13.351  29.932   5.704  1.00 88.30           H  
ATOM   3821 HG22 THR A 238      14.559  28.996   6.614  1.00 88.30           H  
ATOM   3822 HG23 THR A 238      12.870  28.455   6.571  1.00 88.30           H  
ATOM   3823  OG1 THR A 238      14.158  31.229   7.818  1.00 88.30           O  
ATOM   3824  HG1 THR A 238      14.392  31.403   8.733  1.00 88.30           H  
ATOM   3825  N   LEU A 239      10.602  29.000   9.156  1.00 93.64           N  
ATOM   3826  H   LEU A 239      11.153  29.309   9.944  1.00 93.64           H  
ATOM   3827  CA  LEU A 239       9.624  27.936   9.378  1.00 93.64           C  
ATOM   3828  HA  LEU A 239       9.876  27.097   8.730  1.00 93.64           H  
ATOM   3829  C   LEU A 239       8.215  28.399   8.997  1.00 93.64           C  
ATOM   3830  CB  LEU A 239       9.703  27.476  10.848  1.00 93.64           C  
ATOM   3831  HB2 LEU A 239       9.571  28.339  11.501  1.00 93.64           H  
ATOM   3832  HB3 LEU A 239      10.699  27.071  11.029  1.00 93.64           H  
ATOM   3833  O   LEU A 239       7.524  27.719   8.244  1.00 93.64           O  
ATOM   3834  CG  LEU A 239       8.655  26.413  11.233  1.00 93.64           C  
ATOM   3835  HG  LEU A 239       7.656  26.844  11.158  1.00 93.64           H  
ATOM   3836  CD1 LEU A 239       8.728  25.189  10.329  1.00 93.64           C  
ATOM   3837 HD11 LEU A 239       8.127  24.378  10.739  1.00 93.64           H  
ATOM   3838 HD12 LEU A 239       9.762  24.861  10.222  1.00 93.64           H  
ATOM   3839 HD13 LEU A 239       8.344  25.442   9.341  1.00 93.64           H  
ATOM   3840  CD2 LEU A 239       8.861  25.949  12.671  1.00 93.64           C  
ATOM   3841 HD21 LEU A 239       9.812  25.424  12.759  1.00 93.64           H  
ATOM   3842 HD22 LEU A 239       8.057  25.274  12.965  1.00 93.64           H  
ATOM   3843 HD23 LEU A 239       8.866  26.805  13.346  1.00 93.64           H  
ATOM   3844  N   LYS A 240       7.801  29.583   9.463  1.00 93.57           N  
ATOM   3845  H   LYS A 240       8.420  30.094  10.075  1.00 93.57           H  
ATOM   3846  CA  LYS A 240       6.489  30.152   9.139  1.00 93.57           C  
ATOM   3847  HA  LYS A 240       5.721  29.442   9.446  1.00 93.57           H  
ATOM   3848  C   LYS A 240       6.314  30.347   7.631  1.00 93.57           C  
ATOM   3849  CB  LYS A 240       6.306  31.463   9.916  1.00 93.57           C  
ATOM   3850  HB2 LYS A 240       7.009  32.209   9.543  1.00 93.57           H  
ATOM   3851  HB3 LYS A 240       6.527  31.279  10.967  1.00 93.57           H  
ATOM   3852  O   LYS A 240       5.266  29.985   7.106  1.00 93.57           O  
ATOM   3853  CG  LYS A 240       4.872  32.003   9.810  1.00 93.57           C  
ATOM   3854  HG2 LYS A 240       4.177  31.255  10.191  1.00 93.57           H  
ATOM   3855  HG3 LYS A 240       4.634  32.210   8.766  1.00 93.57           H  
ATOM   3856  CD  LYS A 240       4.721  33.297  10.620  1.00 93.57           C  
ATOM   3857  HD2 LYS A 240       5.416  34.041  10.230  1.00 93.57           H  
ATOM   3858  HD3 LYS A 240       4.961  33.099  11.665  1.00 93.57           H  
ATOM   3859  CE  LYS A 240       3.285  33.825  10.507  1.00 93.57           C  
ATOM   3860  HE2 LYS A 240       3.045  33.946   9.451  1.00 93.57           H  
ATOM   3861  HE3 LYS A 240       2.604  33.078  10.917  1.00 93.57           H  
ATOM   3862  NZ  LYS A 240       3.115  35.121  11.215  1.00 93.57           N  
ATOM   3863  HZ1 LYS A 240       3.727  35.820  10.821  1.00 93.57           H  
ATOM   3864  HZ2 LYS A 240       3.327  35.029  12.199  1.00 93.57           H  
ATOM   3865  HZ3 LYS A 240       2.167  35.455  11.120  1.00 93.57           H  
ATOM   3866  N   ARG A 241       7.335  30.879   6.945  1.00 91.93           N  
ATOM   3867  H   ARG A 241       8.159  31.157   7.458  1.00 91.93           H  
ATOM   3868  CA  ARG A 241       7.305  31.088   5.490  1.00 91.93           C  
ATOM   3869  HA  ARG A 241       6.402  31.642   5.234  1.00 91.93           H  
ATOM   3870  C   ARG A 241       7.204  29.766   4.729  1.00 91.93           C  
ATOM   3871  CB  ARG A 241       8.525  31.914   5.054  1.00 91.93           C  
ATOM   3872  HB2 ARG A 241       9.433  31.334   5.218  1.00 91.93           H  
ATOM   3873  HB3 ARG A 241       8.578  32.821   5.655  1.00 91.93           H  
ATOM   3874  O   ARG A 241       6.300  29.617   3.921  1.00 91.93           O  
ATOM   3875  CG  ARG A 241       8.416  32.311   3.572  1.00 91.93           C  
ATOM   3876  HG2 ARG A 241       7.513  32.903   3.429  1.00 91.93           H  
ATOM   3877  HG3 ARG A 241       8.334  31.416   2.955  1.00 91.93           H  
ATOM   3878  CD  ARG A 241       9.616  33.134   3.093  1.00 91.93           C  
ATOM   3879  HD2 ARG A 241       9.706  34.016   3.727  1.00 91.93           H  
ATOM   3880  HD3 ARG A 241       9.416  33.458   2.071  1.00 91.93           H  
ATOM   3881  NE  ARG A 241      10.859  32.340   3.099  1.00 91.93           N  
ATOM   3882  HE  ARG A 241      10.754  31.405   2.731  1.00 91.93           H  
ATOM   3883  NH1 ARG A 241      12.328  34.037   3.602  1.00 91.93           N  
ATOM   3884 HH11 ARG A 241      13.277  34.361   3.729  1.00 91.93           H  
ATOM   3885 HH12 ARG A 241      11.575  34.700   3.488  1.00 91.93           H  
ATOM   3886  NH2 ARG A 241      13.085  31.955   3.373  1.00 91.93           N  
ATOM   3887 HH21 ARG A 241      14.023  32.298   3.526  1.00 91.93           H  
ATOM   3888 HH22 ARG A 241      12.928  31.008   3.058  1.00 91.93           H  
ATOM   3889  CZ  ARG A 241      12.077  32.779   3.362  1.00 91.93           C  
ATOM   3890  N   LYS A 242       8.060  28.789   5.039  1.00 91.71           N  
ATOM   3891  H   LYS A 242       8.767  28.973   5.736  1.00 91.71           H  
ATOM   3892  CA  LYS A 242       8.056  27.486   4.358  1.00 91.71           C  
ATOM   3893  HA  LYS A 242       8.092  27.642   3.280  1.00 91.71           H  
ATOM   3894  C   LYS A 242       6.781  26.678   4.610  1.00 91.71           C  
ATOM   3895  CB  LYS A 242       9.281  26.670   4.767  1.00 91.71           C  
ATOM   3896  HB2 LYS A 242       9.129  25.656   4.398  1.00 91.71           H  
ATOM   3897  HB3 LYS A 242       9.365  26.649   5.854  1.00 91.71           H  
ATOM   3898  O   LYS A 242       6.289  26.017   3.708  1.00 91.71           O  
ATOM   3899  CG  LYS A 242      10.581  27.202   4.157  1.00 91.71           C  
ATOM   3900  HG2 LYS A 242      10.436  27.348   3.087  1.00 91.71           H  
ATOM   3901  HG3 LYS A 242      10.853  28.155   4.611  1.00 91.71           H  
ATOM   3902  CD  LYS A 242      11.702  26.178   4.369  1.00 91.71           C  
ATOM   3903  HD2 LYS A 242      11.372  25.216   3.976  1.00 91.71           H  
ATOM   3904  HD3 LYS A 242      11.912  26.080   5.434  1.00 91.71           H  
ATOM   3905  CE  LYS A 242      12.954  26.626   3.613  1.00 91.71           C  
ATOM   3906  HE2 LYS A 242      13.357  27.517   4.095  1.00 91.71           H  
ATOM   3907  HE3 LYS A 242      12.652  26.897   2.602  1.00 91.71           H  
ATOM   3908  NZ  LYS A 242      13.972  25.549   3.556  1.00 91.71           N  
ATOM   3909  HZ1 LYS A 242      14.272  25.280   4.483  1.00 91.71           H  
ATOM   3910  HZ2 LYS A 242      14.775  25.852   3.022  1.00 91.71           H  
ATOM   3911  HZ3 LYS A 242      13.584  24.743   3.086  1.00 91.71           H  
ATOM   3912  N   LEU A 243       6.208  26.748   5.813  1.00 92.96           N  
ATOM   3913  H   LEU A 243       6.668  27.265   6.549  1.00 92.96           H  
ATOM   3914  CA  LEU A 243       4.901  26.134   6.066  1.00 92.96           C  
ATOM   3915  HA  LEU A 243       4.927  25.096   5.734  1.00 92.96           H  
ATOM   3916  C   LEU A 243       3.796  26.800   5.237  1.00 92.96           C  
ATOM   3917  CB  LEU A 243       4.569  26.184   7.565  1.00 92.96           C  
ATOM   3918  HB2 LEU A 243       4.716  27.203   7.923  1.00 92.96           H  
ATOM   3919  HB3 LEU A 243       3.515  25.939   7.692  1.00 92.96           H  
ATOM   3920  O   LEU A 243       2.934  26.098   4.716  1.00 92.96           O  
ATOM   3921  CG  LEU A 243       5.398  25.215   8.424  1.00 92.96           C  
ATOM   3922  HG  LEU A 243       6.457  25.447   8.311  1.00 92.96           H  
ATOM   3923  CD1 LEU A 243       5.004  25.396   9.894  1.00 92.96           C  
ATOM   3924 HD11 LEU A 243       5.177  26.431  10.189  1.00 92.96           H  
ATOM   3925 HD12 LEU A 243       3.953  25.139  10.027  1.00 92.96           H  
ATOM   3926 HD13 LEU A 243       5.618  24.747  10.518  1.00 92.96           H  
ATOM   3927  CD2 LEU A 243       5.200  23.751   8.030  1.00 92.96           C  
ATOM   3928 HD21 LEU A 243       5.639  23.088   8.776  1.00 92.96           H  
ATOM   3929 HD22 LEU A 243       5.690  23.553   7.077  1.00 92.96           H  
ATOM   3930 HD23 LEU A 243       4.138  23.535   7.917  1.00 92.96           H  
ATOM   3931  N   ALA A 244       3.843  28.126   5.078  1.00 90.36           N  
ATOM   3932  H   ALA A 244       4.574  28.657   5.530  1.00 90.36           H  
ATOM   3933  CA  ALA A 244       2.896  28.844   4.230  1.00 90.36           C  
ATOM   3934  HA  ALA A 244       1.887  28.548   4.518  1.00 90.36           H  
ATOM   3935  C   ALA A 244       3.060  28.487   2.742  1.00 90.36           C  
ATOM   3936  CB  ALA A 244       3.037  30.350   4.482  1.00 90.36           C  
ATOM   3937  HB1 ALA A 244       4.018  30.699   4.161  1.00 90.36           H  
ATOM   3938  HB2 ALA A 244       2.274  30.881   3.913  1.00 90.36           H  
ATOM   3939  HB3 ALA A 244       2.903  30.561   5.543  1.00 90.36           H  
ATOM   3940  O   ALA A 244       2.055  28.352   2.049  1.00 90.36           O  
ATOM   3941  N   GLU A 245       4.293  28.272   2.270  1.00 85.61           N  
ATOM   3942  H   GLU A 245       5.079  28.475   2.871  1.00 85.61           H  
ATOM   3943  CA  GLU A 245       4.584  27.737   0.927  1.00 85.61           C  
ATOM   3944  HA  GLU A 245       4.128  28.379   0.173  1.00 85.61           H  
ATOM   3945  C   GLU A 245       3.980  26.330   0.735  1.00 85.61           C  
ATOM   3946  CB  GLU A 245       6.109  27.708   0.686  1.00 85.61           C  
ATOM   3947  HB2 GLU A 245       6.575  27.175   1.514  1.00 85.61           H  
ATOM   3948  HB3 GLU A 245       6.311  27.146  -0.226  1.00 85.61           H  
ATOM   3949  O   GLU A 245       3.437  26.033  -0.324  1.00 85.61           O  
ATOM   3950  CG  GLU A 245       6.764  29.099   0.543  1.00 85.61           C  
ATOM   3951  HG2 GLU A 245       6.509  29.503  -0.436  1.00 85.61           H  
ATOM   3952  HG3 GLU A 245       6.340  29.771   1.289  1.00 85.61           H  
ATOM   3953  CD  GLU A 245       8.302  29.094   0.715  1.00 85.61           C  
ATOM   3954  OE1 GLU A 245       8.885  30.197   0.871  1.00 85.61           O  
ATOM   3955  OE2 GLU A 245       8.919  28.008   0.803  1.00 85.61           O  
ATOM   3956  N   GLU A 246       3.972  25.494   1.780  1.00 84.29           N  
ATOM   3957  H   GLU A 246       4.500  25.760   2.599  1.00 84.29           H  
ATOM   3958  CA  GLU A 246       3.259  24.203   1.809  1.00 84.29           C  
ATOM   3959  HA  GLU A 246       3.337  23.753   0.819  1.00 84.29           H  
ATOM   3960  C   GLU A 246       1.740  24.337   2.086  1.00 84.29           C  
ATOM   3961  CB  GLU A 246       3.935  23.238   2.805  1.00 84.29           C  
ATOM   3962  HB2 GLU A 246       3.320  22.341   2.883  1.00 84.29           H  
ATOM   3963  HB3 GLU A 246       3.980  23.707   3.788  1.00 84.29           H  
ATOM   3964  O   GLU A 246       1.046  23.346   2.333  1.00 84.29           O  
ATOM   3965  CG  GLU A 246       5.350  22.795   2.383  1.00 84.29           C  
ATOM   3966  HG2 GLU A 246       5.301  22.392   1.371  1.00 84.29           H  
ATOM   3967  HG3 GLU A 246       6.012  23.661   2.371  1.00 84.29           H  
ATOM   3968  CD  GLU A 246       5.945  21.718   3.313  1.00 84.29           C  
ATOM   3969  OE1 GLU A 246       7.110  21.294   3.120  1.00 84.29           O  
ATOM   3970  OE2 GLU A 246       5.266  21.285   4.269  1.00 84.29           O  
ATOM   3971  N   GLY A 247       1.192  25.558   2.064  1.00 84.79           N  
ATOM   3972  H   GLY A 247       1.795  26.339   1.845  1.00 84.79           H  
ATOM   3973  CA  GLY A 247      -0.241  25.824   2.217  1.00 84.79           C  
ATOM   3974  HA2 GLY A 247      -0.420  26.872   1.976  1.00 84.79           H  
ATOM   3975  HA3 GLY A 247      -0.794  25.206   1.510  1.00 84.79           H  
ATOM   3976  C   GLY A 247      -0.791  25.562   3.623  1.00 84.79           C  
ATOM   3977  O   GLY A 247      -1.968  25.227   3.771  1.00 84.79           O  
ATOM   3978  N   THR A 248       0.038  25.674   4.663  1.00 89.98           N  
ATOM   3979  H   THR A 248       0.998  25.928   4.479  1.00 89.98           H  
ATOM   3980  CA  THR A 248      -0.347  25.400   6.055  1.00 89.98           C  
ATOM   3981  HA  THR A 248      -1.425  25.528   6.155  1.00 89.98           H  
ATOM   3982  C   THR A 248       0.305  26.382   7.033  1.00 89.98           C  
ATOM   3983  CB  THR A 248      -0.026  23.929   6.391  1.00 89.98           C  
ATOM   3984  HB  THR A 248      -0.465  23.305   5.613  1.00 89.98           H  
ATOM   3985  O   THR A 248       1.166  27.185   6.688  1.00 89.98           O  
ATOM   3986  CG2 THR A 248       1.465  23.614   6.466  1.00 89.98           C  
ATOM   3987 HG21 THR A 248       1.925  23.793   5.494  1.00 89.98           H  
ATOM   3988 HG22 THR A 248       1.955  24.236   7.215  1.00 89.98           H  
ATOM   3989 HG23 THR A 248       1.602  22.562   6.717  1.00 89.98           H  
ATOM   3990  OG1 THR A 248      -0.590  23.521   7.622  1.00 89.98           O  
ATOM   3991  HG1 THR A 248      -0.044  23.884   8.323  1.00 89.98           H  
ATOM   3992  N   SER A 249      -0.082  26.323   8.304  1.00 94.42           N  
ATOM   3993  H   SER A 249      -0.924  25.810   8.524  1.00 94.42           H  
ATOM   3994  CA  SER A 249       0.609  27.028   9.385  1.00 94.42           C  
ATOM   3995  HA  SER A 249       1.553  27.426   9.011  1.00 94.42           H  
ATOM   3996  C   SER A 249       0.948  26.097  10.546  1.00 94.42           C  
ATOM   3997  CB  SER A 249      -0.237  28.217   9.841  1.00 94.42           C  
ATOM   3998  HB2 SER A 249       0.373  28.871  10.463  1.00 94.42           H  
ATOM   3999  HB3 SER A 249      -0.580  28.783   8.975  1.00 94.42           H  
ATOM   4000  O   SER A 249       0.412  24.993  10.660  1.00 94.42           O  
ATOM   4001  OG  SER A 249      -1.344  27.772  10.594  1.00 94.42           O  
ATOM   4002  HG  SER A 249      -2.024  27.497   9.975  1.00 94.42           H  
ATOM   4003  N   PHE A 250       1.825  26.551  11.447  1.00 94.77           N  
ATOM   4004  H   PHE A 250       2.271  27.442  11.285  1.00 94.77           H  
ATOM   4005  CA  PHE A 250       2.122  25.827  12.685  1.00 94.77           C  
ATOM   4006  HA  PHE A 250       2.545  24.853  12.440  1.00 94.77           H  
ATOM   4007  C   PHE A 250       0.858  25.574  13.516  1.00 94.77           C  
ATOM   4008  CB  PHE A 250       3.153  26.619  13.494  1.00 94.77           C  
ATOM   4009  HB2 PHE A 250       4.091  26.601  12.939  1.00 94.77           H  
ATOM   4010  HB3 PHE A 250       2.827  27.655  13.581  1.00 94.77           H  
ATOM   4011  O   PHE A 250       0.659  24.462  13.994  1.00 94.77           O  
ATOM   4012  CG  PHE A 250       3.396  26.064  14.885  1.00 94.77           C  
ATOM   4013  CD1 PHE A 250       2.728  26.608  16.001  1.00 94.77           C  
ATOM   4014  HD1 PHE A 250       2.057  27.446  15.878  1.00 94.77           H  
ATOM   4015  CD2 PHE A 250       4.246  24.958  15.051  1.00 94.77           C  
ATOM   4016  HD2 PHE A 250       4.755  24.525  14.202  1.00 94.77           H  
ATOM   4017  CE1 PHE A 250       2.903  26.041  17.277  1.00 94.77           C  
ATOM   4018  HE1 PHE A 250       2.376  26.435  18.133  1.00 94.77           H  
ATOM   4019  CE2 PHE A 250       4.416  24.396  16.326  1.00 94.77           C  
ATOM   4020  HE2 PHE A 250       5.052  23.533  16.455  1.00 94.77           H  
ATOM   4021  CZ  PHE A 250       3.746  24.930  17.435  1.00 94.77           C  
ATOM   4022  HZ  PHE A 250       3.870  24.478  18.408  1.00 94.77           H  
ATOM   4023  N   SER A 251      -0.018  26.576  13.644  1.00 94.10           N  
ATOM   4024  H   SER A 251       0.176  27.461  13.199  1.00 94.10           H  
ATOM   4025  CA  SER A 251      -1.275  26.460  14.391  1.00 94.10           C  
ATOM   4026  HA  SER A 251      -1.051  26.182  15.421  1.00 94.10           H  
ATOM   4027  C   SER A 251      -2.195  25.384  13.811  1.00 94.10           C  
ATOM   4028  CB  SER A 251      -1.999  27.808  14.387  1.00 94.10           C  
ATOM   4029  HB2 SER A 251      -2.945  27.720  14.920  1.00 94.10           H  
ATOM   4030  HB3 SER A 251      -2.202  28.108  13.358  1.00 94.10           H  
ATOM   4031  O   SER A 251      -2.811  24.634  14.569  1.00 94.10           O  
ATOM   4032  OG  SER A 251      -1.188  28.789  15.013  1.00 94.10           O  
ATOM   4033  HG  SER A 251      -1.327  28.742  15.962  1.00 94.10           H  
ATOM   4034  N   ASP A 252      -2.246  25.262  12.483  1.00 92.48           N  
ATOM   4035  H   ASP A 252      -1.752  25.933  11.912  1.00 92.48           H  
ATOM   4036  CA  ASP A 252      -3.061  24.247  11.807  1.00 92.48           C  
ATOM   4037  HA  ASP A 252      -4.075  24.289  12.204  1.00 92.48           H  
ATOM   4038  C   ASP A 252      -2.510  22.839  12.052  1.00 92.48           C  
ATOM   4039  CB  ASP A 252      -3.126  24.515  10.297  1.00 92.48           C  
ATOM   4040  HB2 ASP A 252      -2.140  24.342   9.864  1.00 92.48           H  
ATOM   4041  HB3 ASP A 252      -3.820  23.807   9.845  1.00 92.48           H  
ATOM   4042  O   ASP A 252      -3.267  21.923  12.383  1.00 92.48           O  
ATOM   4043  CG  ASP A 252      -3.571  25.930   9.942  1.00 92.48           C  
ATOM   4044  OD1 ASP A 252      -4.347  26.537  10.707  1.00 92.48           O  
ATOM   4045  OD2 ASP A 252      -3.064  26.454   8.933  1.00 92.48           O  
ATOM   4046  N   ILE A 253      -1.185  22.669  11.944  1.00 93.12           N  
ATOM   4047  H   ILE A 253      -0.626  23.462  11.665  1.00 93.12           H  
ATOM   4048  CA  ILE A 253      -0.519  21.382  12.195  1.00 93.12           C  
ATOM   4049  HA  ILE A 253      -1.017  20.616  11.601  1.00 93.12           H  
ATOM   4050  C   ILE A 253      -0.667  20.987  13.664  1.00 93.12           C  
ATOM   4051  CB  ILE A 253       0.969  21.422  11.783  1.00 93.12           C  
ATOM   4052  HB  ILE A 253       1.480  22.196  12.356  1.00 93.12           H  
ATOM   4053  O   ILE A 253      -0.958  19.831  13.966  1.00 93.12           O  
ATOM   4054  CG1 ILE A 253       1.118  21.720  10.277  1.00 93.12           C  
ATOM   4055 HG12 ILE A 253       0.767  20.863   9.701  1.00 93.12           H  
ATOM   4056 HG13 ILE A 253       0.497  22.571   9.999  1.00 93.12           H  
ATOM   4057  CG2 ILE A 253       1.613  20.056  12.081  1.00 93.12           C  
ATOM   4058 HG21 ILE A 253       1.619  19.850  13.151  1.00 93.12           H  
ATOM   4059 HG22 ILE A 253       1.050  19.273  11.572  1.00 93.12           H  
ATOM   4060 HG23 ILE A 253       2.642  20.015  11.724  1.00 93.12           H  
ATOM   4061  CD1 ILE A 253       2.554  22.050   9.867  1.00 93.12           C  
ATOM   4062 HD11 ILE A 253       2.558  22.312   8.809  1.00 93.12           H  
ATOM   4063 HD12 ILE A 253       2.926  22.894  10.448  1.00 93.12           H  
ATOM   4064 HD13 ILE A 253       3.209  21.190  10.005  1.00 93.12           H  
ATOM   4065  N   TYR A 254      -0.521  21.948  14.574  1.00 93.88           N  
ATOM   4066  H   TYR A 254      -0.258  22.870  14.256  1.00 93.88           H  
ATOM   4067  CA  TYR A 254      -0.667  21.738  16.007  1.00 93.88           C  
ATOM   4068  HA  TYR A 254       0.028  20.959  16.321  1.00 93.88           H  
ATOM   4069  C   TYR A 254      -2.070  21.262  16.381  1.00 93.88           C  
ATOM   4070  CB  TYR A 254      -0.311  23.043  16.718  1.00 93.88           C  
ATOM   4071  HB2 TYR A 254      -1.017  23.822  16.430  1.00 93.88           H  
ATOM   4072  HB3 TYR A 254       0.680  23.360  16.395  1.00 93.88           H  
ATOM   4073  O   TYR A 254      -2.221  20.258  17.083  1.00 93.88           O  
ATOM   4074  CG  TYR A 254      -0.280  22.919  18.219  1.00 93.88           C  
ATOM   4075  CD1 TYR A 254      -1.274  23.527  19.011  1.00 93.88           C  
ATOM   4076  HD1 TYR A 254      -2.097  24.046  18.542  1.00 93.88           H  
ATOM   4077  CD2 TYR A 254       0.787  22.229  18.820  1.00 93.88           C  
ATOM   4078  HD2 TYR A 254       1.549  21.761  18.213  1.00 93.88           H  
ATOM   4079  CE1 TYR A 254      -1.134  23.542  20.412  1.00 93.88           C  
ATOM   4080  HE1 TYR A 254      -1.837  24.083  21.028  1.00 93.88           H  
ATOM   4081  CE2 TYR A 254       0.901  22.204  20.216  1.00 93.88           C  
ATOM   4082  HE2 TYR A 254       1.723  21.702  20.703  1.00 93.88           H  
ATOM   4083  OH  TYR A 254       0.267  23.085  22.313  1.00 93.88           O  
ATOM   4084  HH  TYR A 254      -0.344  23.660  22.780  1.00 93.88           H  
ATOM   4085  CZ  TYR A 254      -0.009  22.929  21.000  1.00 93.88           C  
ATOM   4086  N   LEU A 255      -3.102  21.932  15.854  1.00 91.55           N  
ATOM   4087  H   LEU A 255      -2.913  22.744  15.285  1.00 91.55           H  
ATOM   4088  CA  LEU A 255      -4.486  21.501  16.029  1.00 91.55           C  
ATOM   4089  HA  LEU A 255      -4.686  21.436  17.099  1.00 91.55           H  
ATOM   4090  C   LEU A 255      -4.702  20.105  15.433  1.00 91.55           C  
ATOM   4091  CB  LEU A 255      -5.423  22.547  15.398  1.00 91.55           C  
ATOM   4092  HB2 LEU A 255      -5.179  22.638  14.340  1.00 91.55           H  
ATOM   4093  HB3 LEU A 255      -5.237  23.513  15.866  1.00 91.55           H  
ATOM   4094  O   LEU A 255      -5.284  19.248  16.093  1.00 91.55           O  
ATOM   4095  CG  LEU A 255      -6.920  22.203  15.529  1.00 91.55           C  
ATOM   4096  HG  LEU A 255      -7.119  21.239  15.063  1.00 91.55           H  
ATOM   4097  CD1 LEU A 255      -7.382  22.150  16.989  1.00 91.55           C  
ATOM   4098 HD11 LEU A 255      -7.158  23.093  17.487  1.00 91.55           H  
ATOM   4099 HD12 LEU A 255      -6.878  21.332  17.505  1.00 91.55           H  
ATOM   4100 HD13 LEU A 255      -8.454  21.959  17.025  1.00 91.55           H  
ATOM   4101  CD2 LEU A 255      -7.757  23.256  14.802  1.00 91.55           C  
ATOM   4102 HD21 LEU A 255      -8.815  23.006  14.881  1.00 91.55           H  
ATOM   4103 HD22 LEU A 255      -7.481  23.273  13.748  1.00 91.55           H  
ATOM   4104 HD23 LEU A 255      -7.577  24.240  15.235  1.00 91.55           H  
ATOM   4105  N   SER A 256      -4.204  19.860  14.218  1.00 88.88           N  
ATOM   4106  H   SER A 256      -3.727  20.608  13.735  1.00 88.88           H  
ATOM   4107  CA  SER A 256      -4.360  18.574  13.535  1.00 88.88           C  
ATOM   4108  HA  SER A 256      -5.427  18.364  13.458  1.00 88.88           H  
ATOM   4109  C   SER A 256      -3.732  17.416  14.309  1.00 88.88           C  
ATOM   4110  CB  SER A 256      -3.767  18.654  12.126  1.00 88.88           C  
ATOM   4111  HB2 SER A 256      -4.249  19.464  11.579  1.00 88.88           H  
ATOM   4112  HB3 SER A 256      -2.698  18.859  12.183  1.00 88.88           H  
ATOM   4113  O   SER A 256      -4.402  16.410  14.536  1.00 88.88           O  
ATOM   4114  OG  SER A 256      -3.975  17.436  11.436  1.00 88.88           O  
ATOM   4115  HG  SER A 256      -4.883  17.155  11.574  1.00 88.88           H  
ATOM   4116  N   ALA A 257      -2.490  17.560  14.774  1.00 89.54           N  
ATOM   4117  H   ALA A 257      -1.988  18.410  14.562  1.00 89.54           H  
ATOM   4118  CA  ALA A 257      -1.793  16.527  15.539  1.00 89.54           C  
ATOM   4119  HA  ALA A 257      -1.715  15.620  14.940  1.00 89.54           H  
ATOM   4120  C   ALA A 257      -2.559  16.157  16.819  1.00 89.54           C  
ATOM   4121  CB  ALA A 257      -0.379  17.034  15.841  1.00 89.54           C  
ATOM   4122  HB1 ALA A 257      -0.429  17.972  16.394  1.00 89.54           H  
ATOM   4123  HB2 ALA A 257       0.158  16.292  16.432  1.00 89.54           H  
ATOM   4124  HB3 ALA A 257       0.162  17.198  14.909  1.00 89.54           H  
ATOM   4125  O   ALA A 257      -2.783  14.977  17.100  1.00 89.54           O  
ATOM   4126  N   ARG A 258      -3.042  17.162  17.560  1.00 91.83           N  
ATOM   4127  H   ARG A 258      -2.841  18.108  17.267  1.00 91.83           H  
ATOM   4128  CA  ARG A 258      -3.826  16.944  18.785  1.00 91.83           C  
ATOM   4129  HA  ARG A 258      -3.304  16.223  19.414  1.00 91.83           H  
ATOM   4130  C   ARG A 258      -5.197  16.327  18.509  1.00 91.83           C  
ATOM   4131  CB  ARG A 258      -3.950  18.265  19.551  1.00 91.83           C  
ATOM   4132  HB2 ARG A 258      -4.278  19.060  18.880  1.00 91.83           H  
ATOM   4133  HB3 ARG A 258      -4.701  18.136  20.330  1.00 91.83           H  
ATOM   4134  O   ARG A 258      -5.610  15.424  19.234  1.00 91.83           O  
ATOM   4135  CG  ARG A 258      -2.627  18.653  20.224  1.00 91.83           C  
ATOM   4136  HG2 ARG A 258      -2.334  17.852  20.903  1.00 91.83           H  
ATOM   4137  HG3 ARG A 258      -1.843  18.791  19.479  1.00 91.83           H  
ATOM   4138  CD  ARG A 258      -2.801  19.947  21.020  1.00 91.83           C  
ATOM   4139  HD2 ARG A 258      -3.738  19.891  21.574  1.00 91.83           H  
ATOM   4140  HD3 ARG A 258      -2.846  20.789  20.329  1.00 91.83           H  
ATOM   4141  NE  ARG A 258      -1.694  20.136  21.971  1.00 91.83           N  
ATOM   4142  HE  ARG A 258      -0.976  19.427  22.000  1.00 91.83           H  
ATOM   4143  NH1 ARG A 258      -2.672  21.777  23.249  1.00 91.83           N  
ATOM   4144 HH11 ARG A 258      -2.712  22.162  24.181  1.00 91.83           H  
ATOM   4145 HH12 ARG A 258      -3.525  21.654  22.722  1.00 91.83           H  
ATOM   4146  NH2 ARG A 258      -0.687  20.982  23.822  1.00 91.83           N  
ATOM   4147 HH21 ARG A 258      -0.633  21.738  24.491  1.00 91.83           H  
ATOM   4148 HH22 ARG A 258       0.142  20.439  23.628  1.00 91.83           H  
ATOM   4149  CZ  ARG A 258      -1.687  20.962  22.997  1.00 91.83           C  
ATOM   4150  N   MET A 259      -5.891  16.762  17.459  1.00 87.75           N  
ATOM   4151  H   MET A 259      -5.500  17.513  16.906  1.00 87.75           H  
ATOM   4152  CA  MET A 259      -7.194  16.210  17.069  1.00 87.75           C  
ATOM   4153  HA  MET A 259      -7.845  16.190  17.942  1.00 87.75           H  
ATOM   4154  C   MET A 259      -7.091  14.762  16.586  1.00 87.75           C  
ATOM   4155  CB  MET A 259      -7.831  17.099  15.990  1.00 87.75           C  
ATOM   4156  HB2 MET A 259      -8.670  16.573  15.535  1.00 87.75           H  
ATOM   4157  HB3 MET A 259      -7.104  17.307  15.205  1.00 87.75           H  
ATOM   4158  O   MET A 259      -7.888  13.920  16.999  1.00 87.75           O  
ATOM   4159  CG  MET A 259      -8.354  18.417  16.566  1.00 87.75           C  
ATOM   4160  HG2 MET A 259      -8.754  19.012  15.745  1.00 87.75           H  
ATOM   4161  HG3 MET A 259      -7.530  18.978  17.006  1.00 87.75           H  
ATOM   4162  SD  MET A 259      -9.654  18.220  17.814  1.00 87.75           S  
ATOM   4163  CE  MET A 259      -8.738  18.669  19.301  1.00 87.75           C  
ATOM   4164  HE1 MET A 259      -9.355  18.486  20.180  1.00 87.75           H  
ATOM   4165  HE2 MET A 259      -8.514  19.734  19.239  1.00 87.75           H  
ATOM   4166  HE3 MET A 259      -7.814  18.095  19.372  1.00 87.75           H  
ATOM   4167  N   ASN A 260      -6.076  14.442  15.785  1.00 83.97           N  
ATOM   4168  H   ASN A 260      -5.474  15.179  15.446  1.00 83.97           H  
ATOM   4169  CA  ASN A 260      -5.827  13.079  15.323  1.00 83.97           C  
ATOM   4170  HA  ASN A 260      -6.735  12.682  14.869  1.00 83.97           H  
ATOM   4171  C   ASN A 260      -5.458  12.146  16.479  1.00 83.97           C  
ATOM   4172  CB  ASN A 260      -4.714  13.115  14.268  1.00 83.97           C  
ATOM   4173  HB2 ASN A 260      -4.368  12.101  14.069  1.00 83.97           H  
ATOM   4174  HB3 ASN A 260      -3.875  13.699  14.645  1.00 83.97           H  
ATOM   4175  O   ASN A 260      -5.941  11.013  16.534  1.00 83.97           O  
ATOM   4176  CG  ASN A 260      -5.187  13.695  12.951  1.00 83.97           C  
ATOM   4177  ND2 ASN A 260      -4.292  14.232  12.162  1.00 83.97           N  
ATOM   4178 HD21 ASN A 260      -4.632  14.629  11.298  1.00 83.97           H  
ATOM   4179 HD22 ASN A 260      -3.322  14.248  12.446  1.00 83.97           H  
ATOM   4180  OD1 ASN A 260      -6.347  13.634  12.598  1.00 83.97           O  
ATOM   4181  N   GLN A 261      -4.660  12.625  17.437  1.00 86.26           N  
ATOM   4182  H   GLN A 261      -4.232  13.532  17.321  1.00 86.26           H  
ATOM   4183  CA  GLN A 261      -4.375  11.860  18.648  1.00 86.26           C  
ATOM   4184  HA  GLN A 261      -4.004  10.883  18.338  1.00 86.26           H  
ATOM   4185  C   GLN A 261      -5.644  11.624  19.473  1.00 86.26           C  
ATOM   4186  CB  GLN A 261      -3.293  12.572  19.471  1.00 86.26           C  
ATOM   4187  HB2 GLN A 261      -2.411  12.735  18.852  1.00 86.26           H  
ATOM   4188  HB3 GLN A 261      -3.665  13.543  19.796  1.00 86.26           H  
ATOM   4189  O   GLN A 261      -5.875  10.506  19.935  1.00 86.26           O  
ATOM   4190  CG  GLN A 261      -2.891  11.757  20.711  1.00 86.26           C  
ATOM   4191  HG2 GLN A 261      -2.223  12.365  21.320  1.00 86.26           H  
ATOM   4192  HG3 GLN A 261      -3.766  11.558  21.329  1.00 86.26           H  
ATOM   4193  CD  GLN A 261      -2.198  10.429  20.395  1.00 86.26           C  
ATOM   4194  NE2 GLN A 261      -1.871   9.653  21.403  1.00 86.26           N  
ATOM   4195 HE21 GLN A 261      -1.342   8.826  21.166  1.00 86.26           H  
ATOM   4196 HE22 GLN A 261      -2.004   9.969  22.353  1.00 86.26           H  
ATOM   4197  OE1 GLN A 261      -1.941  10.044  19.266  1.00 86.26           O  
ATOM   4198  N   ALA A 262      -6.497  12.640  19.620  1.00 88.17           N  
ATOM   4199  H   ALA A 262      -6.236  13.553  19.278  1.00 88.17           H  
ATOM   4200  CA  ALA A 262      -7.771  12.496  20.312  1.00 88.17           C  
ATOM   4201  HA  ALA A 262      -7.576  12.154  21.329  1.00 88.17           H  
ATOM   4202  C   ALA A 262      -8.666  11.451  19.634  1.00 88.17           C  
ATOM   4203  CB  ALA A 262      -8.457  13.860  20.386  1.00 88.17           C  
ATOM   4204  HB1 ALA A 262      -8.679  14.238  19.389  1.00 88.17           H  
ATOM   4205  HB2 ALA A 262      -7.813  14.572  20.902  1.00 88.17           H  
ATOM   4206  HB3 ALA A 262      -9.390  13.748  20.939  1.00 88.17           H  
ATOM   4207  O   ALA A 262      -9.148  10.535  20.297  1.00 88.17           O  
ATOM   4208  N   ALA A 263      -8.834  11.530  18.312  1.00 82.18           N  
ATOM   4209  H   ALA A 263      -8.413  12.304  17.818  1.00 82.18           H  
ATOM   4210  CA  ALA A 263      -9.609  10.560  17.542  1.00 82.18           C  
ATOM   4211  HA  ALA A 263     -10.639  10.565  17.901  1.00 82.18           H  
ATOM   4212  C   ALA A 263      -9.068   9.132  17.703  1.00 82.18           C  
ATOM   4213  CB  ALA A 263      -9.605  10.997  16.076  1.00 82.18           C  
ATOM   4214  HB1 ALA A 263      -8.584  11.095  15.707  1.00 82.18           H  
ATOM   4215  HB2 ALA A 263     -10.114  11.957  15.984  1.00 82.18           H  
ATOM   4216  HB3 ALA A 263     -10.134  10.263  15.468  1.00 82.18           H  
ATOM   4217  O   ALA A 263      -9.844   8.193  17.885  1.00 82.18           O  
ATOM   4218  N   LYS A 264      -7.740   8.966  17.705  1.00 76.54           N  
ATOM   4219  H   LYS A 264      -7.161   9.772  17.520  1.00 76.54           H  
ATOM   4220  CA  LYS A 264      -7.092   7.675  17.955  1.00 76.54           C  
ATOM   4221  HA  LYS A 264      -7.485   6.945  17.248  1.00 76.54           H  
ATOM   4222  C   LYS A 264      -7.411   7.137  19.353  1.00 76.54           C  
ATOM   4223  CB  LYS A 264      -5.585   7.831  17.715  1.00 76.54           C  
ATOM   4224  HB2 LYS A 264      -5.166   8.529  18.441  1.00 76.54           H  
ATOM   4225  HB3 LYS A 264      -5.425   8.237  16.717  1.00 76.54           H  
ATOM   4226  O   LYS A 264      -7.828   5.990  19.476  1.00 76.54           O  
ATOM   4227  CG  LYS A 264      -4.855   6.490  17.826  1.00 76.54           C  
ATOM   4228  HG2 LYS A 264      -5.258   5.791  17.094  1.00 76.54           H  
ATOM   4229  HG3 LYS A 264      -4.992   6.083  18.828  1.00 76.54           H  
ATOM   4230  CD  LYS A 264      -3.360   6.689  17.579  1.00 76.54           C  
ATOM   4231  HD2 LYS A 264      -2.972   7.416  18.293  1.00 76.54           H  
ATOM   4232  HD3 LYS A 264      -3.197   7.060  16.567  1.00 76.54           H  
ATOM   4233  CE  LYS A 264      -2.643   5.355  17.769  1.00 76.54           C  
ATOM   4234  HE2 LYS A 264      -2.885   4.955  18.754  1.00 76.54           H  
ATOM   4235  HE3 LYS A 264      -2.988   4.628  17.034  1.00 76.54           H  
ATOM   4236  NZ  LYS A 264      -1.181   5.520  17.681  1.00 76.54           N  
ATOM   4237  HZ1 LYS A 264      -0.832   6.226  18.313  1.00 76.54           H  
ATOM   4238  HZ2 LYS A 264      -0.825   5.657  16.746  1.00 76.54           H  
ATOM   4239  HZ3 LYS A 264      -0.757   4.689  18.068  1.00 76.54           H  
ATOM   4240  N   LEU A 265      -7.270   7.958  20.394  1.00 82.30           N  
ATOM   4241  H   LEU A 265      -6.938   8.895  20.218  1.00 82.30           H  
ATOM   4242  CA  LEU A 265      -7.564   7.553  21.775  1.00 82.30           C  
ATOM   4243  HA  LEU A 265      -7.001   6.647  22.002  1.00 82.30           H  
ATOM   4244  C   LEU A 265      -9.043   7.196  21.981  1.00 82.30           C  
ATOM   4245  CB  LEU A 265      -7.144   8.676  22.739  1.00 82.30           C  
ATOM   4246  HB2 LEU A 265      -7.603   9.606  22.406  1.00 82.30           H  
ATOM   4247  HB3 LEU A 265      -7.545   8.444  23.726  1.00 82.30           H  
ATOM   4248  O   LEU A 265      -9.339   6.230  22.683  1.00 82.30           O  
ATOM   4249  CG  LEU A 265      -5.625   8.886  22.875  1.00 82.30           C  
ATOM   4250  HG  LEU A 265      -5.175   9.052  21.896  1.00 82.30           H  
ATOM   4251  CD1 LEU A 265      -5.367  10.115  23.749  1.00 82.30           C  
ATOM   4252 HD11 LEU A 265      -5.792  10.994  23.265  1.00 82.30           H  
ATOM   4253 HD12 LEU A 265      -5.823   9.991  24.731  1.00 82.30           H  
ATOM   4254 HD13 LEU A 265      -4.294  10.276  23.857  1.00 82.30           H  
ATOM   4255  CD2 LEU A 265      -4.932   7.686  23.526  1.00 82.30           C  
ATOM   4256 HD21 LEU A 265      -5.000   6.819  22.870  1.00 82.30           H  
ATOM   4257 HD22 LEU A 265      -3.875   7.909  23.672  1.00 82.30           H  
ATOM   4258 HD23 LEU A 265      -5.397   7.453  24.484  1.00 82.30           H  
ATOM   4259  N   LEU A 266      -9.957   7.940  21.352  1.00 81.52           N  
ATOM   4260  H   LEU A 266      -9.640   8.744  20.829  1.00 81.52           H  
ATOM   4261  CA  LEU A 266     -11.396   7.666  21.408  1.00 81.52           C  
ATOM   4262  HA  LEU A 266     -11.694   7.558  22.451  1.00 81.52           H  
ATOM   4263  C   LEU A 266     -11.747   6.341  20.715  1.00 81.52           C  
ATOM   4264  CB  LEU A 266     -12.167   8.843  20.779  1.00 81.52           C  
ATOM   4265  HB2 LEU A 266     -13.217   8.566  20.683  1.00 81.52           H  
ATOM   4266  HB3 LEU A 266     -11.776   9.008  19.775  1.00 81.52           H  
ATOM   4267  O   LEU A 266     -12.565   5.590  21.239  1.00 81.52           O  
ATOM   4268  CG  LEU A 266     -12.081  10.160  21.575  1.00 81.52           C  
ATOM   4269  HG  LEU A 266     -11.044  10.357  21.844  1.00 81.52           H  
ATOM   4270  CD1 LEU A 266     -12.596  11.317  20.718  1.00 81.52           C  
ATOM   4271 HD11 LEU A 266     -13.641  11.159  20.454  1.00 81.52           H  
ATOM   4272 HD12 LEU A 266     -12.002  11.382  19.806  1.00 81.52           H  
ATOM   4273 HD13 LEU A 266     -12.490  12.256  21.263  1.00 81.52           H  
ATOM   4274  CD2 LEU A 266     -12.897  10.148  22.864  1.00 81.52           C  
ATOM   4275 HD21 LEU A 266     -12.685  11.050  23.439  1.00 81.52           H  
ATOM   4276 HD22 LEU A 266     -13.959  10.127  22.617  1.00 81.52           H  
ATOM   4277 HD23 LEU A 266     -12.643   9.281  23.473  1.00 81.52           H  
ATOM   4278  N   ARG A 267     -11.097   6.025  19.583  1.00 71.43           N  
ATOM   4279  H   ARG A 267     -10.456   6.707  19.206  1.00 71.43           H  
ATOM   4280  CA  ARG A 267     -11.279   4.756  18.849  1.00 71.43           C  
ATOM   4281  HA  ARG A 267     -12.343   4.569  18.697  1.00 71.43           H  
ATOM   4282  C   ARG A 267     -10.771   3.530  19.605  1.00 71.43           C  
ATOM   4283  CB  ARG A 267     -10.575   4.823  17.485  1.00 71.43           C  
ATOM   4284  HB2 ARG A 267      -9.585   5.263  17.607  1.00 71.43           H  
ATOM   4285  HB3 ARG A 267     -10.451   3.812  17.098  1.00 71.43           H  
ATOM   4286  O   ARG A 267     -11.379   2.478  19.504  1.00 71.43           O  
ATOM   4287  CG  ARG A 267     -11.378   5.620  16.455  1.00 71.43           C  
ATOM   4288  HG2 ARG A 267     -12.300   5.083  16.232  1.00 71.43           H  
ATOM   4289  HG3 ARG A 267     -11.628   6.599  16.865  1.00 71.43           H  
ATOM   4290  CD  ARG A 267     -10.579   5.791  15.160  1.00 71.43           C  
ATOM   4291  HD2 ARG A 267     -10.337   4.804  14.766  1.00 71.43           H  
ATOM   4292  HD3 ARG A 267      -9.653   6.318  15.392  1.00 71.43           H  
ATOM   4293  NE  ARG A 267     -11.341   6.551  14.153  1.00 71.43           N  
ATOM   4294  HE  ARG A 267     -12.305   6.755  14.377  1.00 71.43           H  
ATOM   4295  NH1 ARG A 267      -9.708   6.691  12.530  1.00 71.43           N  
ATOM   4296 HH11 ARG A 267      -9.481   7.019  11.602  1.00 71.43           H  
ATOM   4297 HH12 ARG A 267      -9.053   6.196  13.118  1.00 71.43           H  
ATOM   4298  NH2 ARG A 267     -11.684   7.578  12.143  1.00 71.43           N  
ATOM   4299 HH21 ARG A 267     -12.649   7.769  12.375  1.00 71.43           H  
ATOM   4300 HH22 ARG A 267     -11.347   7.761  11.209  1.00 71.43           H  
ATOM   4301  CZ  ARG A 267     -10.911   6.934  12.963  1.00 71.43           C  
ATOM   4302  N   ILE A 268      -9.682   3.653  20.367  1.00 68.48           N  
ATOM   4303  H   ILE A 268      -9.199   4.540  20.362  1.00 68.48           H  
ATOM   4304  CA  ILE A 268      -9.125   2.538  21.166  1.00 68.48           C  
ATOM   4305  HA  ILE A 268      -9.083   1.655  20.529  1.00 68.48           H  
ATOM   4306  C   ILE A 268     -10.060   2.154  22.338  1.00 68.48           C  
ATOM   4307  CB  ILE A 268      -7.667   2.876  21.590  1.00 68.48           C  
ATOM   4308  HB  ILE A 268      -7.677   3.845  22.088  1.00 68.48           H  
ATOM   4309  O   ILE A 268      -9.839   1.149  23.006  1.00 68.48           O  
ATOM   4310  CG1 ILE A 268      -6.750   2.967  20.343  1.00 68.48           C  
ATOM   4311 HG12 ILE A 268      -7.259   3.503  19.541  1.00 68.48           H  
ATOM   4312 HG13 ILE A 268      -6.544   1.963  19.973  1.00 68.48           H  
ATOM   4313  CG2 ILE A 268      -7.052   1.845  22.558  1.00 68.48           C  
ATOM   4314 HG21 ILE A 268      -5.996   2.043  22.738  1.00 68.48           H  
ATOM   4315 HG22 ILE A 268      -7.161   0.839  22.151  1.00 68.48           H  
ATOM   4316 HG23 ILE A 268      -7.552   1.891  23.526  1.00 68.48           H  
ATOM   4317  CD1 ILE A 268      -5.419   3.691  20.595  1.00 68.48           C  
ATOM   4318 HD11 ILE A 268      -4.883   3.783  19.650  1.00 68.48           H  
ATOM   4319 HD12 ILE A 268      -4.788   3.133  21.286  1.00 68.48           H  
ATOM   4320 HD13 ILE A 268      -5.608   4.688  20.994  1.00 68.48           H  
ATOM   4321  N   GLY A 269     -11.127   2.924  22.586  1.00 68.38           N  
ATOM   4322  H   GLY A 269     -11.338   3.674  21.944  1.00 68.38           H  
ATOM   4323  CA  GLY A 269     -12.090   2.657  23.656  1.00 68.38           C  
ATOM   4324  HA2 GLY A 269     -13.074   2.987  23.322  1.00 68.38           H  
ATOM   4325  HA3 GLY A 269     -12.146   1.588  23.860  1.00 68.38           H  
ATOM   4326  C   GLY A 269     -11.768   3.383  24.961  1.00 68.38           C  
ATOM   4327  O   GLY A 269     -12.312   3.056  26.012  1.00 68.38           O  
ATOM   4328  N   ASN A 270     -10.898   4.401  24.937  1.00 63.47           N  
ATOM   4329  H   ASN A 270     -10.481   4.669  24.057  1.00 63.47           H  
ATOM   4330  CA  ASN A 270     -10.728   5.263  26.103  1.00 63.47           C  
ATOM   4331  HA  ASN A 270     -10.774   4.636  26.994  1.00 63.47           H  
ATOM   4332  C   ASN A 270     -11.903   6.253  26.176  1.00 63.47           C  
ATOM   4333  CB  ASN A 270      -9.341   5.920  26.086  1.00 63.47           C  
ATOM   4334  HB2 ASN A 270      -9.314   6.688  25.314  1.00 63.47           H  
ATOM   4335  HB3 ASN A 270      -8.589   5.165  25.855  1.00 63.47           H  
ATOM   4336  O   ASN A 270     -11.832   7.374  25.673  1.00 63.47           O  
ATOM   4337  CG  ASN A 270      -8.994   6.530  27.432  1.00 63.47           C  
ATOM   4338  ND2 ASN A 270      -8.015   7.406  27.476  1.00 63.47           N  
ATOM   4339 HD21 ASN A 270      -7.725   7.776  26.582  1.00 63.47           H  
ATOM   4340 HD22 ASN A 270      -8.069   7.973  28.310  1.00 63.47           H  
ATOM   4341  OD1 ASN A 270      -9.587   6.274  28.463  1.00 63.47           O  
ATOM   4342  N   HIS A 271     -13.008   5.808  26.773  1.00 66.25           N  
ATOM   4343  H   HIS A 271     -13.018   4.832  27.034  1.00 66.25           H  
ATOM   4344  CA  HIS A 271     -14.296   6.507  26.733  1.00 66.25           C  
ATOM   4345  HA  HIS A 271     -14.470   6.832  25.707  1.00 66.25           H  
ATOM   4346  C   HIS A 271     -14.372   7.772  27.601  1.00 66.25           C  
ATOM   4347  CB  HIS A 271     -15.401   5.509  27.106  1.00 66.25           C  
ATOM   4348  HB2 HIS A 271     -16.364   6.018  27.086  1.00 66.25           H  
ATOM   4349  HB3 HIS A 271     -15.234   5.144  28.120  1.00 66.25           H  
ATOM   4350  O   HIS A 271     -15.316   8.552  27.469  1.00 66.25           O  
ATOM   4351  CG  HIS A 271     -15.470   4.340  26.160  1.00 66.25           C  
ATOM   4352  CD2 HIS A 271     -15.259   3.018  26.455  1.00 66.25           C  
ATOM   4353  HD2 HIS A 271     -15.015   2.608  27.424  1.00 66.25           H  
ATOM   4354  ND1 HIS A 271     -15.720   4.416  24.810  1.00 66.25           N  
ATOM   4355  HD1 HIS A 271     -15.890   5.255  24.274  1.00 66.25           H  
ATOM   4356  CE1 HIS A 271     -15.669   3.176  24.308  1.00 66.25           C  
ATOM   4357  HE1 HIS A 271     -15.806   2.927  23.266  1.00 66.25           H  
ATOM   4358  NE2 HIS A 271     -15.389   2.291  25.269  1.00 66.25           N  
ATOM   4359  N   ASN A 272     -13.391   8.019  28.475  1.00 88.47           N  
ATOM   4360  H   ASN A 272     -12.613   7.377  28.522  1.00 88.47           H  
ATOM   4361  CA  ASN A 272     -13.368   9.229  29.290  1.00 88.47           C  
ATOM   4362  HA  ASN A 272     -14.391   9.454  29.592  1.00 88.47           H  
ATOM   4363  C   ASN A 272     -12.866  10.429  28.467  1.00 88.47           C  
ATOM   4364  CB  ASN A 272     -12.584   8.971  30.585  1.00 88.47           C  
ATOM   4365  HB2 ASN A 272     -13.022   8.110  31.091  1.00 88.47           H  
ATOM   4366  HB3 ASN A 272     -11.545   8.736  30.355  1.00 88.47           H  
ATOM   4367  O   ASN A 272     -11.662  10.642  28.307  1.00 88.47           O  
ATOM   4368  CG  ASN A 272     -12.629  10.157  31.537  1.00 88.47           C  
ATOM   4369  ND2 ASN A 272     -12.391   9.936  32.806  1.00 88.47           N  
ATOM   4370 HD21 ASN A 272     -12.231   8.999  33.148  1.00 88.47           H  
ATOM   4371 HD22 ASN A 272     -12.467  10.722  33.436  1.00 88.47           H  
ATOM   4372  OD1 ASN A 272     -12.863  11.294  31.160  1.00 88.47           O  
ATOM   4373  N   VAL A 273     -13.811  11.241  27.988  1.00 92.09           N  
ATOM   4374  H   VAL A 273     -14.768  10.937  28.098  1.00 92.09           H  
ATOM   4375  CA  VAL A 273     -13.558  12.450  27.187  1.00 92.09           C  
ATOM   4376  HA  VAL A 273     -13.060  12.155  26.264  1.00 92.09           H  
ATOM   4377  C   VAL A 273     -12.628  13.438  27.905  1.00 92.09           C  
ATOM   4378  CB  VAL A 273     -14.898  13.126  26.821  1.00 92.09           C  
ATOM   4379  HB  VAL A 273     -15.424  13.390  27.739  1.00 92.09           H  
ATOM   4380  O   VAL A 273     -11.750  14.005  27.259  1.00 92.09           O  
ATOM   4381  CG1 VAL A 273     -14.727  14.396  25.981  1.00 92.09           C  
ATOM   4382 HG11 VAL A 273     -15.700  14.852  25.803  1.00 92.09           H  
ATOM   4383 HG12 VAL A 273     -14.276  14.133  25.024  1.00 92.09           H  
ATOM   4384 HG13 VAL A 273     -14.101  15.124  26.498  1.00 92.09           H  
ATOM   4385  CG2 VAL A 273     -15.788  12.177  26.000  1.00 92.09           C  
ATOM   4386 HG21 VAL A 273     -16.054  11.297  26.585  1.00 92.09           H  
ATOM   4387 HG22 VAL A 273     -15.266  11.854  25.099  1.00 92.09           H  
ATOM   4388 HG23 VAL A 273     -16.713  12.681  25.719  1.00 92.09           H  
ATOM   4389  N   ASN A 274     -12.757  13.600  29.227  1.00 92.19           N  
ATOM   4390  H   ASN A 274     -13.420  13.023  29.726  1.00 92.19           H  
ATOM   4391  CA  ASN A 274     -11.880  14.472  30.018  1.00 92.19           C  
ATOM   4392  HA  ASN A 274     -11.837  15.454  29.548  1.00 92.19           H  
ATOM   4393  C   ASN A 274     -10.440  13.931  30.050  1.00 92.19           C  
ATOM   4394  CB  ASN A 274     -12.481  14.626  31.431  1.00 92.19           C  
ATOM   4395  HB2 ASN A 274     -13.495  15.019  31.351  1.00 92.19           H  
ATOM   4396  HB3 ASN A 274     -12.526  13.653  31.921  1.00 92.19           H  
ATOM   4397  O   ASN A 274      -9.481  14.657  29.795  1.00 92.19           O  
ATOM   4398  CG  ASN A 274     -11.696  15.572  32.327  1.00 92.19           C  
ATOM   4399  ND2 ASN A 274     -11.783  15.413  33.625  1.00 92.19           N  
ATOM   4400 HD21 ASN A 274     -12.383  14.713  34.037  1.00 92.19           H  
ATOM   4401 HD22 ASN A 274     -11.254  16.070  34.181  1.00 92.19           H  
ATOM   4402  OD1 ASN A 274     -11.006  16.472  31.894  1.00 92.19           O  
ATOM   4403  N   ALA A 275     -10.275  12.621  30.254  1.00 91.85           N  
ATOM   4404  H   ALA A 275     -11.095  12.053  30.418  1.00 91.85           H  
ATOM   4405  CA  ALA A 275      -8.956  11.991  30.212  1.00 91.85           C  
ATOM   4406  HA  ALA A 275      -8.307  12.512  30.916  1.00 91.85           H  
ATOM   4407  C   ALA A 275      -8.303  12.094  28.821  1.00 91.85           C  
ATOM   4408  CB  ALA A 275      -9.082  10.532  30.660  1.00 91.85           C  
ATOM   4409  HB1 ALA A 275      -8.088  10.093  30.745  1.00 91.85           H  
ATOM   4410  HB2 ALA A 275      -9.571  10.484  31.633  1.00 91.85           H  
ATOM   4411  HB3 ALA A 275      -9.659   9.966  29.929  1.00 91.85           H  
ATOM   4412  O   ALA A 275      -7.085  12.244  28.720  1.00 91.85           O  
ATOM   4413  N   VAL A 276      -9.091  12.022  27.742  1.00 93.16           N  
ATOM   4414  H   VAL A 276     -10.077  11.854  27.883  1.00 93.16           H  
ATOM   4415  CA  VAL A 276      -8.593  12.236  26.373  1.00 93.16           C  
ATOM   4416  HA  VAL A 276      -7.693  11.637  26.235  1.00 93.16           H  
ATOM   4417  C   VAL A 276      -8.175  13.691  26.156  1.00 93.16           C  
ATOM   4418  CB  VAL A 276      -9.621  11.779  25.319  1.00 93.16           C  
ATOM   4419  HB  VAL A 276     -10.582  12.257  25.509  1.00 93.16           H  
ATOM   4420  O   VAL A 276      -7.101  13.916  25.597  1.00 93.16           O  
ATOM   4421  CG1 VAL A 276      -9.172  12.132  23.893  1.00 93.16           C  
ATOM   4422 HG11 VAL A 276      -8.179  11.726  23.698  1.00 93.16           H  
ATOM   4423 HG12 VAL A 276      -9.152  13.214  23.757  1.00 93.16           H  
ATOM   4424 HG13 VAL A 276      -9.876  11.722  23.170  1.00 93.16           H  
ATOM   4425  CG2 VAL A 276      -9.798  10.256  25.380  1.00 93.16           C  
ATOM   4426 HG21 VAL A 276     -10.523   9.934  24.632  1.00 93.16           H  
ATOM   4427 HG22 VAL A 276      -8.847   9.758  25.192  1.00 93.16           H  
ATOM   4428 HG23 VAL A 276     -10.174   9.953  26.358  1.00 93.16           H  
ATOM   4429  N   ALA A 277      -8.965  14.661  26.628  1.00 93.98           N  
ATOM   4430  H   ALA A 277      -9.838  14.410  27.071  1.00 93.98           H  
ATOM   4431  CA  ALA A 277      -8.638  16.085  26.544  1.00 93.98           C  
ATOM   4432  HA  ALA A 277      -8.571  16.366  25.493  1.00 93.98           H  
ATOM   4433  C   ALA A 277      -7.278  16.384  27.199  1.00 93.98           C  
ATOM   4434  CB  ALA A 277      -9.773  16.893  27.191  1.00 93.98           C  
ATOM   4435  HB1 ALA A 277      -9.596  17.959  27.046  1.00 93.98           H  
ATOM   4436  HB2 ALA A 277     -10.729  16.624  26.742  1.00 93.98           H  
ATOM   4437  HB3 ALA A 277      -9.823  16.697  28.262  1.00 93.98           H  
ATOM   4438  O   ALA A 277      -6.386  16.928  26.542  1.00 93.98           O  
ATOM   4439  N   LEU A 278      -7.083  15.912  28.436  1.00 91.40           N  
ATOM   4440  H   LEU A 278      -7.877  15.516  28.918  1.00 91.40           H  
ATOM   4441  CA  LEU A 278      -5.830  16.063  29.183  1.00 91.40           C  
ATOM   4442  HA  LEU A 278      -5.599  17.124  29.274  1.00 91.40           H  
ATOM   4443  C   LEU A 278      -4.644  15.410  28.458  1.00 91.40           C  
ATOM   4444  CB  LEU A 278      -6.011  15.456  30.587  1.00 91.40           C  
ATOM   4445  HB2 LEU A 278      -5.032  15.355  31.057  1.00 91.40           H  
ATOM   4446  HB3 LEU A 278      -6.433  14.456  30.482  1.00 91.40           H  
ATOM   4447  O   LEU A 278      -3.598  16.033  28.281  1.00 91.40           O  
ATOM   4448  CG  LEU A 278      -6.909  16.288  31.523  1.00 91.40           C  
ATOM   4449  HG  LEU A 278      -7.840  16.540  31.015  1.00 91.40           H  
ATOM   4450  CD1 LEU A 278      -7.244  15.463  32.767  1.00 91.40           C  
ATOM   4451 HD11 LEU A 278      -7.781  14.561  32.475  1.00 91.40           H  
ATOM   4452 HD12 LEU A 278      -6.332  15.200  33.303  1.00 91.40           H  
ATOM   4453 HD13 LEU A 278      -7.889  16.050  33.421  1.00 91.40           H  
ATOM   4454  CD2 LEU A 278      -6.218  17.577  31.971  1.00 91.40           C  
ATOM   4455 HD21 LEU A 278      -5.269  17.357  32.461  1.00 91.40           H  
ATOM   4456 HD22 LEU A 278      -6.862  18.115  32.667  1.00 91.40           H  
ATOM   4457 HD23 LEU A 278      -6.041  18.231  31.118  1.00 91.40           H  
ATOM   4458  N   LYS A 279      -4.811  14.180  27.949  1.00 91.11           N  
ATOM   4459  H   LYS A 279      -5.692  13.717  28.119  1.00 91.11           H  
ATOM   4460  CA  LYS A 279      -3.763  13.486  27.171  1.00 91.11           C  
ATOM   4461  HA  LYS A 279      -2.846  13.471  27.760  1.00 91.11           H  
ATOM   4462  C   LYS A 279      -3.394  14.207  25.870  1.00 91.11           C  
ATOM   4463  CB  LYS A 279      -4.195  12.043  26.872  1.00 91.11           C  
ATOM   4464  HB2 LYS A 279      -5.227  12.037  26.521  1.00 91.11           H  
ATOM   4465  HB3 LYS A 279      -3.563  11.645  26.078  1.00 91.11           H  
ATOM   4466  O   LYS A 279      -2.283  14.025  25.377  1.00 91.11           O  
ATOM   4467  CG  LYS A 279      -4.047  11.130  28.097  1.00 91.11           C  
ATOM   4468  HG2 LYS A 279      -4.639  11.517  28.927  1.00 91.11           H  
ATOM   4469  HG3 LYS A 279      -3.000  11.112  28.401  1.00 91.11           H  
ATOM   4470  CD  LYS A 279      -4.498   9.701  27.764  1.00 91.11           C  
ATOM   4471  HD2 LYS A 279      -5.545   9.721  27.463  1.00 91.11           H  
ATOM   4472  HD3 LYS A 279      -3.892   9.319  26.942  1.00 91.11           H  
ATOM   4473  CE  LYS A 279      -4.331   8.802  28.996  1.00 91.11           C  
ATOM   4474  HE2 LYS A 279      -4.965   9.189  29.793  1.00 91.11           H  
ATOM   4475  HE3 LYS A 279      -3.298   8.875  29.337  1.00 91.11           H  
ATOM   4476  NZ  LYS A 279      -4.671   7.382  28.708  1.00 91.11           N  
ATOM   4477  HZ1 LYS A 279      -4.063   7.005  27.995  1.00 91.11           H  
ATOM   4478  HZ2 LYS A 279      -4.558   6.823  29.542  1.00 91.11           H  
ATOM   4479  HZ3 LYS A 279      -5.629   7.290  28.405  1.00 91.11           H  
ATOM   4480  N   CYS A 280      -4.297  15.017  25.320  1.00 93.10           N  
ATOM   4481  H   CYS A 280      -5.196  15.101  25.774  1.00 93.10           H  
ATOM   4482  CA  CYS A 280      -4.059  15.823  24.122  1.00 93.10           C  
ATOM   4483  HA  CYS A 280      -3.236  15.381  23.560  1.00 93.10           H  
ATOM   4484  C   CYS A 280      -3.611  17.262  24.439  1.00 93.10           C  
ATOM   4485  CB  CYS A 280      -5.299  15.774  23.219  1.00 93.10           C  
ATOM   4486  HB2 CYS A 280      -6.155  16.199  23.743  1.00 93.10           H  
ATOM   4487  HB3 CYS A 280      -5.109  16.351  22.314  1.00 93.10           H  
ATOM   4488  O   CYS A 280      -3.505  18.071  23.519  1.00 93.10           O  
ATOM   4489  SG  CYS A 280      -5.664  14.056  22.763  1.00 93.10           S  
ATOM   4490  HG  CYS A 280      -6.152  13.725  23.962  1.00 93.10           H  
ATOM   4491  N   GLY A 281      -3.349  17.590  25.711  1.00 92.77           N  
ATOM   4492  H   GLY A 281      -3.498  16.902  26.435  1.00 92.77           H  
ATOM   4493  CA  GLY A 281      -2.822  18.894  26.132  1.00 92.77           C  
ATOM   4494  HA2 GLY A 281      -2.041  19.213  25.442  1.00 92.77           H  
ATOM   4495  HA3 GLY A 281      -2.376  18.783  27.120  1.00 92.77           H  
ATOM   4496  C   GLY A 281      -3.867  20.007  26.223  1.00 92.77           C  
ATOM   4497  O   GLY A 281      -3.527  21.177  26.024  1.00 92.77           O  
ATOM   4498  N   TYR A 282      -5.132  19.651  26.465  1.00 93.58           N  
ATOM   4499  H   TYR A 282      -5.336  18.674  26.621  1.00 93.58           H  
ATOM   4500  CA  TYR A 282      -6.209  20.600  26.741  1.00 93.58           C  
ATOM   4501  HA  TYR A 282      -5.908  21.599  26.423  1.00 93.58           H  
ATOM   4502  C   TYR A 282      -6.512  20.649  28.237  1.00 93.58           C  
ATOM   4503  CB  TYR A 282      -7.478  20.221  25.967  1.00 93.58           C  
ATOM   4504  HB2 TYR A 282      -7.752  19.193  26.207  1.00 93.58           H  
ATOM   4505  HB3 TYR A 282      -8.295  20.857  26.310  1.00 93.58           H  
ATOM   4506  O   TYR A 282      -6.890  19.635  28.819  1.00 93.58           O  
ATOM   4507  CG  TYR A 282      -7.357  20.363  24.467  1.00 93.58           C  
ATOM   4508  CD1 TYR A 282      -7.717  21.573  23.849  1.00 93.58           C  
ATOM   4509  HD1 TYR A 282      -8.103  22.382  24.452  1.00 93.58           H  
ATOM   4510  CD2 TYR A 282      -6.868  19.295  23.696  1.00 93.58           C  
ATOM   4511  HD2 TYR A 282      -6.588  18.373  24.184  1.00 93.58           H  
ATOM   4512  CE1 TYR A 282      -7.550  21.739  22.463  1.00 93.58           C  
ATOM   4513  HE1 TYR A 282      -7.814  22.677  21.998  1.00 93.58           H  
ATOM   4514  CE2 TYR A 282      -6.703  19.451  22.309  1.00 93.58           C  
ATOM   4515  HE2 TYR A 282      -6.304  18.640  21.717  1.00 93.58           H  
ATOM   4516  OH  TYR A 282      -6.765  20.871  20.377  1.00 93.58           O  
ATOM   4517  HH  TYR A 282      -6.993  21.761  20.099  1.00 93.58           H  
ATOM   4518  CZ  TYR A 282      -7.016  20.683  21.697  1.00 93.58           C  
ATOM   4519  N   ASP A 283      -6.439  21.845  28.818  1.00 90.85           N  
ATOM   4520  H   ASP A 283      -5.947  22.589  28.345  1.00 90.85           H  
ATOM   4521  CA  ASP A 283      -6.773  22.068  30.233  1.00 90.85           C  
ATOM   4522  HA  ASP A 283      -6.401  21.231  30.824  1.00 90.85           H  
ATOM   4523  C   ASP A 283      -8.292  22.168  30.464  1.00 90.85           C  
ATOM   4524  CB  ASP A 283      -6.059  23.338  30.720  1.00 90.85           C  
ATOM   4525  HB2 ASP A 283      -6.490  24.201  30.212  1.00 90.85           H  
ATOM   4526  HB3 ASP A 283      -6.231  23.454  31.791  1.00 90.85           H  
ATOM   4527  O   ASP A 283      -8.791  21.898  31.552  1.00 90.85           O  
ATOM   4528  CG  ASP A 283      -4.549  23.291  30.459  1.00 90.85           C  
ATOM   4529  OD1 ASP A 283      -3.935  22.242  30.746  1.00 90.85           O  
ATOM   4530  OD2 ASP A 283      -4.043  24.268  29.865  1.00 90.85           O  
ATOM   4531  N   SER A 284      -9.055  22.525  29.424  1.00 93.60           N  
ATOM   4532  H   SER A 284      -8.580  22.692  28.549  1.00 93.60           H  
ATOM   4533  CA  SER A 284     -10.517  22.625  29.466  1.00 93.60           C  
ATOM   4534  HA  SER A 284     -10.860  22.448  30.486  1.00 93.60           H  
ATOM   4535  C   SER A 284     -11.168  21.580  28.565  1.00 93.60           C  
ATOM   4536  CB  SER A 284     -10.964  24.042  29.099  1.00 93.60           C  
ATOM   4537  HB2 SER A 284     -10.489  24.345  28.166  1.00 93.60           H  
ATOM   4538  HB3 SER A 284     -10.644  24.724  29.887  1.00 93.60           H  
ATOM   4539  O   SER A 284     -11.051  21.633  27.337  1.00 93.60           O  
ATOM   4540  OG  SER A 284     -12.375  24.112  28.953  1.00 93.60           O  
ATOM   4541  HG  SER A 284     -12.647  24.967  29.296  1.00 93.60           H  
ATOM   4542  N   THR A 285     -11.928  20.664  29.172  1.00 93.97           N  
ATOM   4543  H   THR A 285     -11.923  20.643  30.182  1.00 93.97           H  
ATOM   4544  CA  THR A 285     -12.722  19.667  28.435  1.00 93.97           C  
ATOM   4545  HA  THR A 285     -12.052  19.096  27.792  1.00 93.97           H  
ATOM   4546  C   THR A 285     -13.768  20.327  27.537  1.00 93.97           C  
ATOM   4547  CB  THR A 285     -13.397  18.677  29.394  1.00 93.97           C  
ATOM   4548  HB  THR A 285     -13.941  19.204  30.179  1.00 93.97           H  
ATOM   4549  O   THR A 285     -13.962  19.893  26.402  1.00 93.97           O  
ATOM   4550  CG2 THR A 285     -14.327  17.687  28.691  1.00 93.97           C  
ATOM   4551 HG21 THR A 285     -13.813  17.227  27.848  1.00 93.97           H  
ATOM   4552 HG22 THR A 285     -15.222  18.203  28.344  1.00 93.97           H  
ATOM   4553 HG23 THR A 285     -14.632  16.911  29.393  1.00 93.97           H  
ATOM   4554  OG1 THR A 285     -12.415  17.855  29.951  1.00 93.97           O  
ATOM   4555  HG1 THR A 285     -11.959  18.262  30.692  1.00 93.97           H  
ATOM   4556  N   SER A 286     -14.405  21.409  27.991  1.00 94.24           N  
ATOM   4557  H   SER A 286     -14.234  21.728  28.934  1.00 94.24           H  
ATOM   4558  CA  SER A 286     -15.387  22.150  27.188  1.00 94.24           C  
ATOM   4559  HA  SER A 286     -16.177  21.467  26.877  1.00 94.24           H  
ATOM   4560  C   SER A 286     -14.752  22.738  25.928  1.00 94.24           C  
ATOM   4561  CB  SER A 286     -16.020  23.269  28.020  1.00 94.24           C  
ATOM   4562  HB2 SER A 286     -16.786  23.771  27.429  1.00 94.24           H  
ATOM   4563  HB3 SER A 286     -15.258  23.992  28.311  1.00 94.24           H  
ATOM   4564  O   SER A 286     -15.303  22.602  24.833  1.00 94.24           O  
ATOM   4565  OG  SER A 286     -16.608  22.710  29.177  1.00 94.24           O  
ATOM   4566  HG  SER A 286     -17.051  23.399  29.677  1.00 94.24           H  
ATOM   4567  N   TYR A 287     -13.554  23.317  26.059  1.00 94.17           N  
ATOM   4568  H   TYR A 287     -13.128  23.367  26.974  1.00 94.17           H  
ATOM   4569  CA  TYR A 287     -12.809  23.836  24.915  1.00 94.17           C  
ATOM   4570  HA  TYR A 287     -13.471  24.487  24.343  1.00 94.17           H  
ATOM   4571  C   TYR A 287     -12.353  22.712  23.975  1.00 94.17           C  
ATOM   4572  CB  TYR A 287     -11.626  24.672  25.410  1.00 94.17           C  
ATOM   4573  HB2 TYR A 287     -11.995  25.446  26.083  1.00 94.17           H  
ATOM   4574  HB3 TYR A 287     -10.951  24.028  25.974  1.00 94.17           H  
ATOM   4575  O   TYR A 287     -12.524  22.821  22.761  1.00 94.17           O  
ATOM   4576  CG  TYR A 287     -10.861  25.343  24.289  1.00 94.17           C  
ATOM   4577  CD1 TYR A 287      -9.501  25.043  24.083  1.00 94.17           C  
ATOM   4578  HD1 TYR A 287      -8.994  24.367  24.756  1.00 94.17           H  
ATOM   4579  CD2 TYR A 287     -11.513  26.267  23.449  1.00 94.17           C  
ATOM   4580  HD2 TYR A 287     -12.552  26.513  23.609  1.00 94.17           H  
ATOM   4581  CE1 TYR A 287      -8.793  25.648  23.027  1.00 94.17           C  
ATOM   4582  HE1 TYR A 287      -7.746  25.428  22.882  1.00 94.17           H  
ATOM   4583  CE2 TYR A 287     -10.810  26.874  22.392  1.00 94.17           C  
ATOM   4584  HE2 TYR A 287     -11.302  27.588  21.749  1.00 94.17           H  
ATOM   4585  OH  TYR A 287      -8.779  27.155  21.156  1.00 94.17           O  
ATOM   4586  HH  TYR A 287      -7.840  26.958  21.196  1.00 94.17           H  
ATOM   4587  CZ  TYR A 287      -9.452  26.564  22.178  1.00 94.17           C  
ATOM   4588  N   PHE A 288     -11.873  21.587  24.518  1.00 95.97           N  
ATOM   4589  H   PHE A 288     -11.733  21.554  25.518  1.00 95.97           H  
ATOM   4590  CA  PHE A 288     -11.555  20.394  23.728  1.00 95.97           C  
ATOM   4591  HA  PHE A 288     -10.760  20.642  23.026  1.00 95.97           H  
ATOM   4592  C   PHE A 288     -12.757  19.914  22.901  1.00 95.97           C  
ATOM   4593  CB  PHE A 288     -11.050  19.274  24.648  1.00 95.97           C  
ATOM   4594  HB2 PHE A 288     -11.689  19.208  25.528  1.00 95.97           H  
ATOM   4595  HB3 PHE A 288     -10.047  19.525  24.995  1.00 95.97           H  
ATOM   4596  O   PHE A 288     -12.620  19.696  21.697  1.00 95.97           O  
ATOM   4597  CG  PHE A 288     -11.017  17.918  23.972  1.00 95.97           C  
ATOM   4598  CD1 PHE A 288     -11.964  16.933  24.310  1.00 95.97           C  
ATOM   4599  HD1 PHE A 288     -12.684  17.118  25.094  1.00 95.97           H  
ATOM   4600  CD2 PHE A 288     -10.082  17.668  22.952  1.00 95.97           C  
ATOM   4601  HD2 PHE A 288      -9.362  18.428  22.685  1.00 95.97           H  
ATOM   4602  CE1 PHE A 288     -11.967  15.703  23.632  1.00 95.97           C  
ATOM   4603  HE1 PHE A 288     -12.676  14.934  23.899  1.00 95.97           H  
ATOM   4604  CE2 PHE A 288     -10.098  16.443  22.265  1.00 95.97           C  
ATOM   4605  HE2 PHE A 288      -9.384  16.264  21.475  1.00 95.97           H  
ATOM   4606  CZ  PHE A 288     -11.044  15.461  22.605  1.00 95.97           C  
ATOM   4607  HZ  PHE A 288     -11.071  14.516  22.081  1.00 95.97           H  
ATOM   4608  N   ILE A 289     -13.944  19.802  23.508  1.00 94.87           N  
ATOM   4609  H   ILE A 289     -13.986  19.990  24.500  1.00 94.87           H  
ATOM   4610  CA  ILE A 289     -15.174  19.388  22.815  1.00 94.87           C  
ATOM   4611  HA  ILE A 289     -14.998  18.417  22.352  1.00 94.87           H  
ATOM   4612  C   ILE A 289     -15.514  20.368  21.685  1.00 94.87           C  
ATOM   4613  CB  ILE A 289     -16.342  19.247  23.821  1.00 94.87           C  
ATOM   4614  HB  ILE A 289     -16.389  20.153  24.425  1.00 94.87           H  
ATOM   4615  O   ILE A 289     -15.872  19.931  20.587  1.00 94.87           O  
ATOM   4616  CG1 ILE A 289     -16.110  18.037  24.756  1.00 94.87           C  
ATOM   4617 HG12 ILE A 289     -16.284  17.114  24.204  1.00 94.87           H  
ATOM   4618 HG13 ILE A 289     -15.075  18.021  25.097  1.00 94.87           H  
ATOM   4619  CG2 ILE A 289     -17.694  19.081  23.093  1.00 94.87           C  
ATOM   4620 HG21 ILE A 289     -17.653  18.234  22.409  1.00 94.87           H  
ATOM   4621 HG22 ILE A 289     -18.499  18.928  23.812  1.00 94.87           H  
ATOM   4622 HG23 ILE A 289     -17.938  19.987  22.537  1.00 94.87           H  
ATOM   4623  CD1 ILE A 289     -17.008  18.043  26.000  1.00 94.87           C  
ATOM   4624 HD11 ILE A 289     -16.726  17.213  26.647  1.00 94.87           H  
ATOM   4625 HD12 ILE A 289     -16.880  18.977  26.547  1.00 94.87           H  
ATOM   4626 HD13 ILE A 289     -18.056  17.921  25.726  1.00 94.87           H  
ATOM   4627  N   GLN A 290     -15.380  21.678  21.920  1.00 94.19           N  
ATOM   4628  H   GLN A 290     -15.095  21.976  22.843  1.00 94.19           H  
ATOM   4629  CA  GLN A 290     -15.619  22.702  20.902  1.00 94.19           C  
ATOM   4630  HA  GLN A 290     -16.623  22.558  20.504  1.00 94.19           H  
ATOM   4631  C   GLN A 290     -14.630  22.580  19.733  1.00 94.19           C  
ATOM   4632  CB  GLN A 290     -15.552  24.092  21.552  1.00 94.19           C  
ATOM   4633  HB2 GLN A 290     -14.529  24.289  21.875  1.00 94.19           H  
ATOM   4634  HB3 GLN A 290     -16.197  24.106  22.430  1.00 94.19           H  
ATOM   4635  O   GLN A 290     -15.055  22.580  18.574  1.00 94.19           O  
ATOM   4636  CG  GLN A 290     -16.005  25.206  20.594  1.00 94.19           C  
ATOM   4637  HG2 GLN A 290     -15.405  25.183  19.684  1.00 94.19           H  
ATOM   4638  HG3 GLN A 290     -17.049  25.042  20.325  1.00 94.19           H  
ATOM   4639  CD  GLN A 290     -15.868  26.598  21.204  1.00 94.19           C  
ATOM   4640  NE2 GLN A 290     -16.388  27.624  20.566  1.00 94.19           N  
ATOM   4641 HE21 GLN A 290     -16.949  27.511  19.734  1.00 94.19           H  
ATOM   4642 HE22 GLN A 290     -16.295  28.509  21.044  1.00 94.19           H  
ATOM   4643  OE1 GLN A 290     -15.282  26.801  22.249  1.00 94.19           O  
ATOM   4644  N   CYS A 291     -13.332  22.424  20.016  1.00 93.26           N  
ATOM   4645  H   CYS A 291     -13.041  22.474  20.982  1.00 93.26           H  
ATOM   4646  CA  CYS A 291     -12.300  22.204  19.002  1.00 93.26           C  
ATOM   4647  HA  CYS A 291     -12.310  23.035  18.297  1.00 93.26           H  
ATOM   4648  C   CYS A 291     -12.563  20.926  18.198  1.00 93.26           C  
ATOM   4649  CB  CYS A 291     -10.919  22.141  19.671  1.00 93.26           C  
ATOM   4650  HB2 CYS A 291     -10.949  21.451  20.514  1.00 93.26           H  
ATOM   4651  HB3 CYS A 291     -10.184  21.776  18.953  1.00 93.26           H  
ATOM   4652  O   CYS A 291     -12.572  20.976  16.968  1.00 93.26           O  
ATOM   4653  SG  CYS A 291     -10.410  23.781  20.254  1.00 93.26           S  
ATOM   4654  HG  CYS A 291     -10.425  24.425  19.084  1.00 93.26           H  
ATOM   4655  N   PHE A 292     -12.851  19.811  18.873  1.00 91.86           N  
ATOM   4656  H   PHE A 292     -12.817  19.841  19.882  1.00 91.86           H  
ATOM   4657  CA  PHE A 292     -13.124  18.520  18.241  1.00 91.86           C  
ATOM   4658  HA  PHE A 292     -12.285  18.255  17.599  1.00 91.86           H  
ATOM   4659  C   PHE A 292     -14.360  18.583  17.342  1.00 91.86           C  
ATOM   4660  CB  PHE A 292     -13.251  17.450  19.333  1.00 91.86           C  
ATOM   4661  HB2 PHE A 292     -12.430  17.572  20.040  1.00 91.86           H  
ATOM   4662  HB3 PHE A 292     -14.178  17.599  19.887  1.00 91.86           H  
ATOM   4663  O   PHE A 292     -14.304  18.164  16.186  1.00 91.86           O  
ATOM   4664  CG  PHE A 292     -13.202  16.030  18.806  1.00 91.86           C  
ATOM   4665  CD1 PHE A 292     -14.348  15.441  18.243  1.00 91.86           C  
ATOM   4666  HD1 PHE A 292     -15.270  16.000  18.189  1.00 91.86           H  
ATOM   4667  CD2 PHE A 292     -12.001  15.299  18.866  1.00 91.86           C  
ATOM   4668  HD2 PHE A 292     -11.113  15.747  19.285  1.00 91.86           H  
ATOM   4669  CE1 PHE A 292     -14.294  14.134  17.729  1.00 91.86           C  
ATOM   4670  HE1 PHE A 292     -15.169  13.697  17.271  1.00 91.86           H  
ATOM   4671  CE2 PHE A 292     -11.949  13.987  18.362  1.00 91.86           C  
ATOM   4672  HE2 PHE A 292     -11.021  13.435  18.386  1.00 91.86           H  
ATOM   4673  CZ  PHE A 292     -13.094  13.406  17.788  1.00 91.86           C  
ATOM   4674  HZ  PHE A 292     -13.044  12.410  17.372  1.00 91.86           H  
ATOM   4675  N   LYS A 293     -15.448  19.206  17.815  1.00 90.58           N  
ATOM   4676  H   LYS A 293     -15.431  19.525  18.774  1.00 90.58           H  
ATOM   4677  CA  LYS A 293     -16.657  19.432  17.011  1.00 90.58           C  
ATOM   4678  HA  LYS A 293     -16.977  18.475  16.600  1.00 90.58           H  
ATOM   4679  C   LYS A 293     -16.378  20.323  15.806  1.00 90.58           C  
ATOM   4680  CB  LYS A 293     -17.779  19.991  17.900  1.00 90.58           C  
ATOM   4681  HB2 LYS A 293     -17.906  19.332  18.759  1.00 90.58           H  
ATOM   4682  HB3 LYS A 293     -17.495  20.979  18.263  1.00 90.58           H  
ATOM   4683  O   LYS A 293     -16.860  20.034  14.714  1.00 90.58           O  
ATOM   4684  CG  LYS A 293     -19.119  20.081  17.147  1.00 90.58           C  
ATOM   4685  HG2 LYS A 293     -19.007  20.721  16.272  1.00 90.58           H  
ATOM   4686  HG3 LYS A 293     -19.409  19.084  16.817  1.00 90.58           H  
ATOM   4687  CD  LYS A 293     -20.228  20.666  18.034  1.00 90.58           C  
ATOM   4688  HD2 LYS A 293     -20.354  20.036  18.915  1.00 90.58           H  
ATOM   4689  HD3 LYS A 293     -19.939  21.667  18.353  1.00 90.58           H  
ATOM   4690  CE  LYS A 293     -21.551  20.735  17.254  1.00 90.58           C  
ATOM   4691  HE2 LYS A 293     -21.809  19.730  16.918  1.00 90.58           H  
ATOM   4692  HE3 LYS A 293     -21.399  21.347  16.365  1.00 90.58           H  
ATOM   4693  NZ  LYS A 293     -22.662  21.296  18.069  1.00 90.58           N  
ATOM   4694  HZ1 LYS A 293     -22.839  20.730  18.887  1.00 90.58           H  
ATOM   4695  HZ2 LYS A 293     -23.516  21.328  17.531  1.00 90.58           H  
ATOM   4696  HZ3 LYS A 293     -22.457  22.237  18.371  1.00 90.58           H  
ATOM   4697  N   LYS A 294     -15.589  21.389  15.966  1.00 87.55           N  
ATOM   4698  H   LYS A 294     -15.234  21.587  16.890  1.00 87.55           H  
ATOM   4699  CA  LYS A 294     -15.212  22.263  14.845  1.00 87.55           C  
ATOM   4700  HA  LYS A 294     -16.125  22.577  14.341  1.00 87.55           H  
ATOM   4701  C   LYS A 294     -14.370  21.514  13.806  1.00 87.55           C  
ATOM   4702  CB  LYS A 294     -14.501  23.512  15.390  1.00 87.55           C  
ATOM   4703  HB2 LYS A 294     -13.554  23.223  15.846  1.00 87.55           H  
ATOM   4704  HB3 LYS A 294     -15.128  23.964  16.159  1.00 87.55           H  
ATOM   4705  O   LYS A 294     -14.576  21.748  12.613  1.00 87.55           O  
ATOM   4706  CG  LYS A 294     -14.240  24.559  14.293  1.00 87.55           C  
ATOM   4707  HG2 LYS A 294     -13.573  24.138  13.540  1.00 87.55           H  
ATOM   4708  HG3 LYS A 294     -15.184  24.826  13.818  1.00 87.55           H  
ATOM   4709  CD  LYS A 294     -13.590  25.824  14.872  1.00 87.55           C  
ATOM   4710  HD2 LYS A 294     -14.262  26.267  15.608  1.00 87.55           H  
ATOM   4711  HD3 LYS A 294     -12.658  25.550  15.365  1.00 87.55           H  
ATOM   4712  CE  LYS A 294     -13.300  26.841  13.757  1.00 87.55           C  
ATOM   4713  HE2 LYS A 294     -12.652  26.370  13.018  1.00 87.55           H  
ATOM   4714  HE3 LYS A 294     -14.239  27.097  13.265  1.00 87.55           H  
ATOM   4715  NZ  LYS A 294     -12.652  28.075  14.278  1.00 87.55           N  
ATOM   4716  HZ1 LYS A 294     -11.769  27.863  14.719  1.00 87.55           H  
ATOM   4717  HZ2 LYS A 294     -12.469  28.728  13.529  1.00 87.55           H  
ATOM   4718  HZ3 LYS A 294     -13.239  28.541  14.954  1.00 87.55           H  
ATOM   4719  N   TYR A 295     -13.483  20.623  14.251  1.00 84.82           N  
ATOM   4720  H   TYR A 295     -13.365  20.536  15.250  1.00 84.82           H  
ATOM   4721  CA  TYR A 295     -12.564  19.857  13.409  1.00 84.82           C  
ATOM   4722  HA  TYR A 295     -12.179  20.516  12.631  1.00 84.82           H  
ATOM   4723  C   TYR A 295     -13.257  18.682  12.695  1.00 84.82           C  
ATOM   4724  CB  TYR A 295     -11.368  19.414  14.264  1.00 84.82           C  
ATOM   4725  HB2 TYR A 295     -11.665  18.608  14.935  1.00 84.82           H  
ATOM   4726  HB3 TYR A 295     -11.052  20.249  14.889  1.00 84.82           H  
ATOM   4727  O   TYR A 295     -13.383  18.699  11.474  1.00 84.82           O  
ATOM   4728  CG  TYR A 295     -10.169  18.981  13.452  1.00 84.82           C  
ATOM   4729  CD1 TYR A 295      -9.970  17.624  13.135  1.00 84.82           C  
ATOM   4730  HD1 TYR A 295     -10.686  16.873  13.436  1.00 84.82           H  
ATOM   4731  CD2 TYR A 295      -9.241  19.950  13.023  1.00 84.82           C  
ATOM   4732  HD2 TYR A 295      -9.396  20.994  13.252  1.00 84.82           H  
ATOM   4733  CE1 TYR A 295      -8.824  17.226  12.421  1.00 84.82           C  
ATOM   4734  HE1 TYR A 295      -8.668  16.189  12.167  1.00 84.82           H  
ATOM   4735  CE2 TYR A 295      -8.099  19.560  12.304  1.00 84.82           C  
ATOM   4736  HE2 TYR A 295      -7.385  20.305  11.985  1.00 84.82           H  
ATOM   4737  OH  TYR A 295      -6.756  17.837  11.362  1.00 84.82           O  
ATOM   4738  HH  TYR A 295      -6.300  18.615  11.034  1.00 84.82           H  
ATOM   4739  CZ  TYR A 295      -7.884  18.195  12.021  1.00 84.82           C  
ATOM   4740  N   PHE A 296     -13.810  17.721  13.443  1.00 77.83           N  
ATOM   4741  H   PHE A 296     -13.711  17.784  14.447  1.00 77.83           H  
ATOM   4742  CA  PHE A 296     -14.433  16.500  12.907  1.00 77.83           C  
ATOM   4743  HA  PHE A 296     -13.916  16.226  11.987  1.00 77.83           H  
ATOM   4744  C   PHE A 296     -15.915  16.649  12.538  1.00 77.83           C  
ATOM   4745  CB  PHE A 296     -14.243  15.349  13.906  1.00 77.83           C  
ATOM   4746  HB2 PHE A 296     -14.640  15.640  14.879  1.00 77.83           H  
ATOM   4747  HB3 PHE A 296     -14.813  14.485  13.567  1.00 77.83           H  
ATOM   4748  O   PHE A 296     -16.509  15.716  12.005  1.00 77.83           O  
ATOM   4749  CG  PHE A 296     -12.805  14.903  14.046  1.00 77.83           C  
ATOM   4750  CD1 PHE A 296     -12.188  14.191  12.999  1.00 77.83           C  
ATOM   4751  HD1 PHE A 296     -12.728  13.963  12.093  1.00 77.83           H  
ATOM   4752  CD2 PHE A 296     -12.077  15.204  15.209  1.00 77.83           C  
ATOM   4753  HD2 PHE A 296     -12.543  15.753  16.015  1.00 77.83           H  
ATOM   4754  CE1 PHE A 296     -10.847  13.790  13.116  1.00 77.83           C  
ATOM   4755  HE1 PHE A 296     -10.362  13.272  12.302  1.00 77.83           H  
ATOM   4756  CE2 PHE A 296     -10.743  14.782  15.333  1.00 77.83           C  
ATOM   4757  HE2 PHE A 296     -10.192  14.997  16.236  1.00 77.83           H  
ATOM   4758  CZ  PHE A 296     -10.122  14.089  14.279  1.00 77.83           C  
ATOM   4759  HZ  PHE A 296      -9.087  13.789  14.352  1.00 77.83           H  
ATOM   4760  N   LYS A 297     -16.534  17.806  12.815  1.00 81.00           N  
ATOM   4761  H   LYS A 297     -15.989  18.514  13.286  1.00 81.00           H  
ATOM   4762  CA  LYS A 297     -17.977  18.069  12.608  1.00 81.00           C  
ATOM   4763  HA  LYS A 297     -18.187  19.069  12.986  1.00 81.00           H  
ATOM   4764  C   LYS A 297     -18.905  17.176  13.439  1.00 81.00           C  
ATOM   4765  CB  LYS A 297     -18.343  18.081  11.110  1.00 81.00           C  
ATOM   4766  HB2 LYS A 297     -19.359  18.462  11.004  1.00 81.00           H  
ATOM   4767  HB3 LYS A 297     -18.341  17.060  10.729  1.00 81.00           H  
ATOM   4768  O   LYS A 297     -20.095  17.093  13.165  1.00 81.00           O  
ATOM   4769  CG  LYS A 297     -17.416  18.930  10.225  1.00 81.00           C  
ATOM   4770  HG2 LYS A 297     -17.817  18.927   9.211  1.00 81.00           H  
ATOM   4771  HG3 LYS A 297     -16.427  18.474  10.195  1.00 81.00           H  
ATOM   4772  CD  LYS A 297     -17.291  20.380  10.709  1.00 81.00           C  
ATOM   4773  HD2 LYS A 297     -18.277  20.843  10.747  1.00 81.00           H  
ATOM   4774  HD3 LYS A 297     -16.844  20.393  11.703  1.00 81.00           H  
ATOM   4775  CE  LYS A 297     -16.384  21.149   9.747  1.00 81.00           C  
ATOM   4776  HE2 LYS A 297     -15.484  20.557   9.581  1.00 81.00           H  
ATOM   4777  HE3 LYS A 297     -16.895  21.269   8.792  1.00 81.00           H  
ATOM   4778  NZ  LYS A 297     -16.001  22.463  10.306  1.00 81.00           N  
ATOM   4779  HZ1 LYS A 297     -15.479  22.305  11.157  1.00 81.00           H  
ATOM   4780  HZ2 LYS A 297     -16.815  23.026  10.506  1.00 81.00           H  
ATOM   4781  HZ3 LYS A 297     -15.392  22.948   9.663  1.00 81.00           H  
ATOM   4782  N   THR A 298     -18.381  16.561  14.495  1.00 82.12           N  
ATOM   4783  H   THR A 298     -17.392  16.673  14.665  1.00 82.12           H  
ATOM   4784  CA  THR A 298     -19.129  15.723  15.436  1.00 82.12           C  
ATOM   4785  HA  THR A 298     -20.161  16.069  15.480  1.00 82.12           H  
ATOM   4786  C   THR A 298     -18.530  15.848  16.835  1.00 82.12           C  
ATOM   4787  CB  THR A 298     -19.156  14.269  14.950  1.00 82.12           C  
ATOM   4788  HB  THR A 298     -19.551  14.249  13.934  1.00 82.12           H  
ATOM   4789  O   THR A 298     -17.368  16.220  16.981  1.00 82.12           O  
ATOM   4790  CG2 THR A 298     -17.797  13.577  14.960  1.00 82.12           C  
ATOM   4791 HG21 THR A 298     -17.918  12.543  14.636  1.00 82.12           H  
ATOM   4792 HG22 THR A 298     -17.123  14.080  14.266  1.00 82.12           H  
ATOM   4793 HG23 THR A 298     -17.365  13.595  15.960  1.00 82.12           H  
ATOM   4794  OG1 THR A 298     -20.022  13.530  15.767  1.00 82.12           O  
ATOM   4795  HG1 THR A 298     -20.174  12.694  15.320  1.00 82.12           H  
ATOM   4796  N   THR A 299     -19.307  15.589  17.883  1.00 87.17           N  
ATOM   4797  H   THR A 299     -20.196  15.140  17.717  1.00 87.17           H  
ATOM   4798  CA  THR A 299     -18.793  15.639  19.262  1.00 87.17           C  
ATOM   4799  HA  THR A 299     -18.130  16.501  19.342  1.00 87.17           H  
ATOM   4800  C   THR A 299     -17.979  14.381  19.589  1.00 87.17           C  
ATOM   4801  CB  THR A 299     -19.917  15.824  20.291  1.00 87.17           C  
ATOM   4802  HB  THR A 299     -19.479  15.865  21.288  1.00 87.17           H  
ATOM   4803  O   THR A 299     -18.264  13.327  19.018  1.00 87.17           O  
ATOM   4804  CG2 THR A 299     -20.694  17.119  20.054  1.00 87.17           C  
ATOM   4805 HG21 THR A 299     -20.002  17.960  20.073  1.00 87.17           H  
ATOM   4806 HG22 THR A 299     -21.429  17.253  20.848  1.00 87.17           H  
ATOM   4807 HG23 THR A 299     -21.207  17.086  19.093  1.00 87.17           H  
ATOM   4808  OG1 THR A 299     -20.844  14.762  20.252  1.00 87.17           O  
ATOM   4809  HG1 THR A 299     -21.533  14.971  20.887  1.00 87.17           H  
ATOM   4810  N   PRO A 300     -17.025  14.430  20.543  1.00 89.54           N  
ATOM   4811  CA  PRO A 300     -16.274  13.243  20.968  1.00 89.54           C  
ATOM   4812  HA  PRO A 300     -15.605  12.944  20.161  1.00 89.54           H  
ATOM   4813  C   PRO A 300     -17.173  12.052  21.335  1.00 89.54           C  
ATOM   4814  CB  PRO A 300     -15.441  13.703  22.169  1.00 89.54           C  
ATOM   4815  HB2 PRO A 300     -14.503  13.152  22.246  1.00 89.54           H  
ATOM   4816  HB3 PRO A 300     -16.013  13.605  23.091  1.00 89.54           H  
ATOM   4817  O   PRO A 300     -16.930  10.933  20.896  1.00 89.54           O  
ATOM   4818  CG  PRO A 300     -15.205  15.182  21.880  1.00 89.54           C  
ATOM   4819  HG2 PRO A 300     -14.996  15.746  22.790  1.00 89.54           H  
ATOM   4820  HG3 PRO A 300     -14.381  15.285  21.174  1.00 89.54           H  
ATOM   4821  CD  PRO A 300     -16.517  15.615  21.225  1.00 89.54           C  
ATOM   4822  HD2 PRO A 300     -16.327  16.435  20.531  1.00 89.54           H  
ATOM   4823  HD3 PRO A 300     -17.224  15.923  21.995  1.00 89.54           H  
ATOM   4824  N   SER A 301     -18.265  12.297  22.066  1.00 88.32           N  
ATOM   4825  H   SER A 301     -18.381  13.208  22.487  1.00 88.32           H  
ATOM   4826  CA  SER A 301     -19.211  11.250  22.474  1.00 88.32           C  
ATOM   4827  HA  SER A 301     -18.662  10.470  23.001  1.00 88.32           H  
ATOM   4828  C   SER A 301     -19.928  10.598  21.291  1.00 88.32           C  
ATOM   4829  CB  SER A 301     -20.261  11.824  23.432  1.00 88.32           C  
ATOM   4830  HB2 SER A 301     -20.797  11.001  23.905  1.00 88.32           H  
ATOM   4831  HB3 SER A 301     -20.971  12.437  22.878  1.00 88.32           H  
ATOM   4832  O   SER A 301     -20.151   9.391  21.293  1.00 88.32           O  
ATOM   4833  OG  SER A 301     -19.642  12.624  24.423  1.00 88.32           O  
ATOM   4834  HG  SER A 301     -20.171  12.598  25.224  1.00 88.32           H  
ATOM   4835  N   THR A 302     -20.282  11.379  20.268  1.00 82.75           N  
ATOM   4836  H   THR A 302     -20.017  12.354  20.284  1.00 82.75           H  
ATOM   4837  CA  THR A 302     -20.916  10.852  19.048  1.00 82.75           C  
ATOM   4838  HA  THR A 302     -21.692  10.137  19.322  1.00 82.75           H  
ATOM   4839  C   THR A 302     -19.895  10.116  18.183  1.00 82.75           C  
ATOM   4840  CB  THR A 302     -21.570  11.979  18.244  1.00 82.75           C  
ATOM   4841  HB  THR A 302     -20.787  12.641  17.873  1.00 82.75           H  
ATOM   4842  O   THR A 302     -20.205   9.070  17.622  1.00 82.75           O  
ATOM   4843  CG2 THR A 302     -22.410  11.465  17.077  1.00 82.75           C  
ATOM   4844 HG21 THR A 302     -21.775  10.944  16.360  1.00 82.75           H  
ATOM   4845 HG22 THR A 302     -23.177  10.782  17.442  1.00 82.75           H  
ATOM   4846 HG23 THR A 302     -22.888  12.305  16.574  1.00 82.75           H  
ATOM   4847  OG1 THR A 302     -22.415  12.740  19.075  1.00 82.75           O  
ATOM   4848  HG1 THR A 302     -21.882  13.467  19.406  1.00 82.75           H  
ATOM   4849  N   PHE A 303     -18.657  10.611  18.131  1.00 78.97           N  
ATOM   4850  H   PHE A 303     -18.464  11.484  18.602  1.00 78.97           H  
ATOM   4851  CA  PHE A 303     -17.555   9.968  17.420  1.00 78.97           C  
ATOM   4852  HA  PHE A 303     -17.832   9.855  16.372  1.00 78.97           H  
ATOM   4853  C   PHE A 303     -17.246   8.568  17.963  1.00 78.97           C  
ATOM   4854  CB  PHE A 303     -16.327  10.875  17.507  1.00 78.97           C  
ATOM   4855  HB2 PHE A 303     -16.610  11.878  17.188  1.00 78.97           H  
ATOM   4856  HB3 PHE A 303     -15.993  10.947  18.542  1.00 78.97           H  
ATOM   4857  O   PHE A 303     -17.057   7.648  17.175  1.00 78.97           O  
ATOM   4858  CG  PHE A 303     -15.167  10.412  16.657  1.00 78.97           C  
ATOM   4859  CD1 PHE A 303     -14.153   9.616  17.219  1.00 78.97           C  
ATOM   4860  HD1 PHE A 303     -14.208   9.315  18.255  1.00 78.97           H  
ATOM   4861  CD2 PHE A 303     -15.091  10.793  15.304  1.00 78.97           C  
ATOM   4862  HD2 PHE A 303     -15.867  11.402  14.865  1.00 78.97           H  
ATOM   4863  CE1 PHE A 303     -13.055   9.225  16.435  1.00 78.97           C  
ATOM   4864  HE1 PHE A 303     -12.257   8.652  16.884  1.00 78.97           H  
ATOM   4865  CE2 PHE A 303     -13.997  10.394  14.519  1.00 78.97           C  
ATOM   4866  HE2 PHE A 303     -13.929  10.710  13.488  1.00 78.97           H  
ATOM   4867  CZ  PHE A 303     -12.976   9.613  15.086  1.00 78.97           C  
ATOM   4868  HZ  PHE A 303     -12.116   9.344  14.492  1.00 78.97           H  
ATOM   4869  N   ILE A 304     -17.262   8.382  19.291  1.00 78.29           N  
ATOM   4870  H   ILE A 304     -17.366   9.191  19.887  1.00 78.29           H  
ATOM   4871  CA  ILE A 304     -17.123   7.053  19.918  1.00 78.29           C  
ATOM   4872  HA  ILE A 304     -16.165   6.621  19.631  1.00 78.29           H  
ATOM   4873  C   ILE A 304     -18.214   6.101  19.408  1.00 78.29           C  
ATOM   4874  CB  ILE A 304     -17.172   7.165  21.461  1.00 78.29           C  
ATOM   4875  HB  ILE A 304     -18.061   7.735  21.732  1.00 78.29           H  
ATOM   4876  O   ILE A 304     -17.913   4.975  19.025  1.00 78.29           O  
ATOM   4877  CG1 ILE A 304     -15.928   7.894  22.020  1.00 78.29           C  
ATOM   4878 HG12 ILE A 304     -15.718   8.782  21.425  1.00 78.29           H  
ATOM   4879 HG13 ILE A 304     -15.061   7.238  21.944  1.00 78.29           H  
ATOM   4880  CG2 ILE A 304     -17.277   5.775  22.124  1.00 78.29           C  
ATOM   4881 HG21 ILE A 304     -16.394   5.179  21.892  1.00 78.29           H  
ATOM   4882 HG22 ILE A 304     -17.400   5.871  23.203  1.00 78.29           H  
ATOM   4883 HG23 ILE A 304     -18.157   5.233  21.777  1.00 78.29           H  
ATOM   4884  CD1 ILE A 304     -16.099   8.330  23.485  1.00 78.29           C  
ATOM   4885 HD11 ILE A 304     -15.192   8.817  23.845  1.00 78.29           H  
ATOM   4886 HD12 ILE A 304     -16.281   7.474  24.134  1.00 78.29           H  
ATOM   4887 HD13 ILE A 304     -16.931   9.029  23.569  1.00 78.29           H  
ATOM   4888  N   LYS A 305     -19.475   6.554  19.376  1.00 73.75           N  
ATOM   4889  H   LYS A 305     -19.652   7.501  19.681  1.00 73.75           H  
ATOM   4890  CA  LYS A 305     -20.604   5.728  18.917  1.00 73.75           C  
ATOM   4891  HA  LYS A 305     -20.619   4.793  19.478  1.00 73.75           H  
ATOM   4892  C   LYS A 305     -20.458   5.316  17.452  1.00 73.75           C  
ATOM   4893  CB  LYS A 305     -21.938   6.459  19.123  1.00 73.75           C  
ATOM   4894  HB2 LYS A 305     -22.726   5.866  18.659  1.00 73.75           H  
ATOM   4895  HB3 LYS A 305     -21.908   7.427  18.622  1.00 73.75           H  
ATOM   4896  O   LYS A 305     -20.768   4.186  17.116  1.00 73.75           O  
ATOM   4897  CG  LYS A 305     -22.291   6.654  20.602  1.00 73.75           C  
ATOM   4898  HG2 LYS A 305     -21.514   7.235  21.100  1.00 73.75           H  
ATOM   4899  HG3 LYS A 305     -22.363   5.679  21.085  1.00 73.75           H  
ATOM   4900  CD  LYS A 305     -23.634   7.383  20.725  1.00 73.75           C  
ATOM   4901  HD2 LYS A 305     -24.403   6.782  20.240  1.00 73.75           H  
ATOM   4902  HD3 LYS A 305     -23.568   8.349  20.224  1.00 73.75           H  
ATOM   4903  CE  LYS A 305     -23.997   7.589  22.199  1.00 73.75           C  
ATOM   4904  HE2 LYS A 305     -23.249   8.237  22.656  1.00 73.75           H  
ATOM   4905  HE3 LYS A 305     -23.953   6.622  22.699  1.00 73.75           H  
ATOM   4906  NZ  LYS A 305     -25.357   8.169  22.344  1.00 73.75           N  
ATOM   4907  HZ1 LYS A 305     -25.425   9.062  21.878  1.00 73.75           H  
ATOM   4908  HZ2 LYS A 305     -25.597   8.282  23.319  1.00 73.75           H  
ATOM   4909  HZ3 LYS A 305     -26.040   7.548  21.933  1.00 73.75           H  
ATOM   4910  N   MET A 306     -19.964   6.218  16.605  1.00 66.37           N  
ATOM   4911  H   MET A 306     -19.754   7.139  16.961  1.00 66.37           H  
ATOM   4912  CA  MET A 306     -19.735   5.945  15.181  1.00 66.37           C  
ATOM   4913  HA  MET A 306     -20.604   5.435  14.763  1.00 66.37           H  
ATOM   4914  C   MET A 306     -18.528   5.036  14.917  1.00 66.37           C  
ATOM   4915  CB  MET A 306     -19.531   7.272  14.438  1.00 66.37           C  
ATOM   4916  HB2 MET A 306     -19.198   7.062  13.421  1.00 66.37           H  
ATOM   4917  HB3 MET A 306     -18.754   7.850  14.937  1.00 66.37           H  
ATOM   4918  O   MET A 306     -18.458   4.436  13.857  1.00 66.37           O  
ATOM   4919  CG  MET A 306     -20.810   8.107  14.345  1.00 66.37           C  
ATOM   4920  HG2 MET A 306     -21.228   8.251  15.341  1.00 66.37           H  
ATOM   4921  HG3 MET A 306     -21.535   7.556  13.745  1.00 66.37           H  
ATOM   4922  SD  MET A 306     -20.545   9.735  13.586  1.00 66.37           S  
ATOM   4923  CE  MET A 306     -22.272  10.252  13.399  1.00 66.37           C  
ATOM   4924  HE1 MET A 306     -22.777  10.230  14.364  1.00 66.37           H  
ATOM   4925  HE2 MET A 306     -22.781   9.572  12.716  1.00 66.37           H  
ATOM   4926  HE3 MET A 306     -22.312  11.260  12.985  1.00 66.37           H  
ATOM   4927  N   ALA A 307     -17.551   4.978  15.826  1.00 56.15           N  
ATOM   4928  H   ALA A 307     -17.630   5.537  16.664  1.00 56.15           H  
ATOM   4929  CA  ALA A 307     -16.336   4.183  15.645  1.00 56.15           C  
ATOM   4930  HA  ALA A 307     -16.084   4.146  14.585  1.00 56.15           H  
ATOM   4931  C   ALA A 307     -16.470   2.725  16.113  1.00 56.15           C  
ATOM   4932  CB  ALA A 307     -15.200   4.885  16.392  1.00 56.15           C  
ATOM   4933  HB1 ALA A 307     -14.304   4.272  16.305  1.00 56.15           H  
ATOM   4934  HB2 ALA A 307     -15.456   4.978  17.448  1.00 56.15           H  
ATOM   4935  HB3 ALA A 307     -15.026   5.874  15.968  1.00 56.15           H  
ATOM   4936  O   ALA A 307     -15.688   1.882  15.681  1.00 56.15           O  
ATOM   4937  N   ASN A 308     -17.417   2.453  17.014  1.00 50.87           N  
ATOM   4938  H   ASN A 308     -18.008   3.212  17.320  1.00 50.87           H
[truncated: 193,924 more chars]
