# Supplementary material for: HilE represses the activity of the Salmonella virulence regulator HilD via a mechanism distinct from that of intestinal long-chain fatty acids
Source: J Biol Chem. 2023 Oct 27;299(12):105387. doi: 10.1016/j.jbc.2023.105387 (PMC10696396; doi:10.1016/j.jbc.2023.105387)
Supplement: Dataset S3 [file mmc4.zip › S6 Dataset/ranked_2.pdb]

ATOM      1  N   MET A   1     -22.359 -29.021  19.346  1.00 21.86           N  
ATOM      2  H   MET A   1     -22.365 -29.553  18.487  1.00 21.86           H  
ATOM      3  H2  MET A   1     -23.295 -28.977  19.723  1.00 21.86           H  
ATOM      4  H3  MET A   1     -21.755 -29.492  20.005  1.00 21.86           H  
ATOM      5  CA  MET A   1     -21.829 -27.663  19.099  1.00 21.86           C  
ATOM      6  HA  MET A   1     -22.421 -27.156  18.337  1.00 21.86           H  
ATOM      7  C   MET A   1     -20.421 -27.842  18.560  1.00 21.86           C  
ATOM      8  CB  MET A   1     -21.840 -26.816  20.386  1.00 21.86           C  
ATOM      9  HB2 MET A   1     -21.200 -25.946  20.240  1.00 21.86           H  
ATOM     10  HB3 MET A   1     -21.439 -27.399  21.215  1.00 21.86           H  
ATOM     11  O   MET A   1     -19.550 -28.238  19.321  1.00 21.86           O  
ATOM     12  CG  MET A   1     -23.244 -26.314  20.746  1.00 21.86           C  
ATOM     13  HG2 MET A   1     -23.927 -27.159  20.829  1.00 21.86           H  
ATOM     14  HG3 MET A   1     -23.596 -25.660  19.948  1.00 21.86           H  
ATOM     15  SD  MET A   1     -23.290 -25.394  22.306  1.00 21.86           S  
ATOM     16  CE  MET A   1     -24.955 -24.676  22.233  1.00 21.86           C  
ATOM     17  HE1 MET A   1     -25.131 -24.082  23.130  1.00 21.86           H  
ATOM     18  HE2 MET A   1     -25.699 -25.471  22.179  1.00 21.86           H  
ATOM     19  HE3 MET A   1     -25.043 -24.033  21.357  1.00 21.86           H  
ATOM     20  N   GLU A   2     -20.231 -27.740  17.243  1.00 19.59           N  
ATOM     21  H   GLU A   2     -20.943 -27.365  16.633  1.00 19.59           H  
ATOM     22  CA  GLU A   2     -18.975 -28.143  16.590  1.00 19.59           C  
ATOM     23  HA  GLU A   2     -18.602 -29.053  17.062  1.00 19.59           H  
ATOM     24  C   GLU A   2     -17.896 -27.067  16.764  1.00 19.59           C  
ATOM     25  CB  GLU A   2     -19.220 -28.472  15.108  1.00 19.59           C  
ATOM     26  HB2 GLU A   2     -18.257 -28.583  14.611  1.00 19.59           H  
ATOM     27  HB3 GLU A   2     -19.763 -27.648  14.646  1.00 19.59           H  
ATOM     28  O   GLU A   2     -18.080 -25.918  16.363  1.00 19.59           O  
ATOM     29  CG  GLU A   2     -20.006 -29.785  14.948  1.00 19.59           C  
ATOM     30  HG2 GLU A   2     -20.966 -29.686  15.454  1.00 19.59           H  
ATOM     31  HG3 GLU A   2     -19.450 -30.580  15.446  1.00 19.59           H  
ATOM     32  CD  GLU A   2     -20.254 -30.169  13.481  1.00 19.59           C  
ATOM     33  OE1 GLU A   2     -20.423 -31.383  13.239  1.00 19.59           O  
ATOM     34  OE2 GLU A   2     -20.320 -29.247  12.639  1.00 19.59           O  
ATOM     35  N   ASN A   3     -16.775 -27.430  17.396  1.00 19.80           N  
ATOM     36  H   ASN A   3     -16.687 -28.385  17.711  1.00 19.80           H  
ATOM     37  CA  ASN A   3     -15.661 -26.520  17.662  1.00 19.80           C  
ATOM     38  HA  ASN A   3     -16.057 -25.567  18.012  1.00 19.80           H  
ATOM     39  C   ASN A   3     -14.898 -26.225  16.363  1.00 19.80           C  
ATOM     40  CB  ASN A   3     -14.751 -27.113  18.762  1.00 19.80           C  
ATOM     41  HB2 ASN A   3     -13.745 -26.709  18.648  1.00 19.80           H  
ATOM     42  HB3 ASN A   3     -14.684 -28.195  18.650  1.00 19.80           H  
ATOM     43  O   ASN A   3     -13.924 -26.902  16.032  1.00 19.80           O  
ATOM     44  CG  ASN A   3     -15.184 -26.762  20.175  1.00 19.80           C  
ATOM     45  ND2 ASN A   3     -14.734 -27.505  21.159  1.00 19.80           N  
ATOM     46 HD21 ASN A   3     -14.124 -28.289  20.980  1.00 19.80           H  
ATOM     47 HD22 ASN A   3     -15.026 -27.230  22.086  1.00 19.80           H  
ATOM     48  OD1 ASN A   3     -15.890 -25.803  20.427  1.00 19.80           O  
ATOM     49  N   VAL A   4     -15.345 -25.203  15.627  1.00 19.22           N  
ATOM     50  H   VAL A   4     -16.226 -24.789  15.895  1.00 19.22           H  
ATOM     51  CA  VAL A   4     -14.671 -24.702  14.422  1.00 19.22           C  
ATOM     52  HA  VAL A   4     -14.524 -25.536  13.736  1.00 19.22           H  
ATOM     53  C   VAL A   4     -13.303 -24.163  14.834  1.00 19.22           C  
ATOM     54  CB  VAL A   4     -15.511 -23.634  13.694  1.00 19.22           C  
ATOM     55  HB  VAL A   4     -15.614 -22.751  14.325  1.00 19.22           H  
ATOM     56  O   VAL A   4     -13.170 -23.055  15.352  1.00 19.22           O  
ATOM     57  CG1 VAL A   4     -14.841 -23.226  12.374  1.00 19.22           C  
ATOM     58 HG11 VAL A   4     -14.714 -24.098  11.732  1.00 19.22           H  
ATOM     59 HG12 VAL A   4     -13.868 -22.777  12.570  1.00 19.22           H  
ATOM     60 HG13 VAL A   4     -15.459 -22.490  11.860  1.00 19.22           H  
ATOM     61  CG2 VAL A   4     -16.918 -24.153  13.365  1.00 19.22           C  
ATOM     62 HG21 VAL A   4     -16.853 -25.073  12.785  1.00 19.22           H  
ATOM     63 HG22 VAL A   4     -17.465 -23.405  12.791  1.00 19.22           H  
ATOM     64 HG23 VAL A   4     -17.477 -24.348  14.280  1.00 19.22           H  
ATOM     65  N   THR A   5     -12.273 -24.991  14.680  1.00 18.90           N  
ATOM     66  H   THR A   5     -12.436 -25.897  14.265  1.00 18.90           H  
ATOM     67  CA  THR A   5     -10.924 -24.650  15.124  1.00 18.90           C  
ATOM     68  HA  THR A   5     -10.992 -24.144  16.087  1.00 18.90           H  
ATOM     69  C   THR A   5     -10.348 -23.682  14.100  1.00 18.90           C  
ATOM     70  CB  THR A   5     -10.041 -25.899  15.303  1.00 18.90           C  
ATOM     71  HB  THR A   5      -9.548 -26.146  14.362  1.00 18.90           H  
ATOM     72  O   THR A   5     -10.021 -24.082  12.986  1.00 18.90           O  
ATOM     73  CG2 THR A   5      -8.984 -25.674  16.384  1.00 18.90           C  
ATOM     74 HG21 THR A   5      -8.353 -24.828  16.114  1.00 18.90           H  
ATOM     75 HG22 THR A   5      -8.363 -26.566  16.469  1.00 18.90           H  
ATOM     76 HG23 THR A   5      -9.464 -25.482  17.344  1.00 18.90           H  
ATOM     77  OG1 THR A   5     -10.789 -27.025  15.709  1.00 18.90           O  
ATOM     78  HG1 THR A   5     -11.702 -26.773  15.864  1.00 18.90           H  
ATOM     79  N   PHE A   6     -10.275 -22.392  14.438  1.00 19.43           N  
ATOM     80  H   PHE A   6     -10.685 -22.100  15.313  1.00 19.43           H  
ATOM     81  CA  PHE A   6      -9.705 -21.371  13.560  1.00 19.43           C  
ATOM     82  HA  PHE A   6     -10.184 -21.434  12.583  1.00 19.43           H  
ATOM     83  C   PHE A   6      -8.211 -21.647  13.369  1.00 19.43           C  
ATOM     84  CB  PHE A   6      -9.962 -19.965  14.127  1.00 19.43           C  
ATOM     85  HB2 PHE A   6      -9.338 -19.256  13.584  1.00 19.43           H  
ATOM     86  HB3 PHE A   6      -9.650 -19.932  15.171  1.00 19.43           H  
ATOM     87  O   PHE A   6      -7.374 -21.203  14.154  1.00 19.43           O  
ATOM     88  CG  PHE A   6     -11.401 -19.499  14.014  1.00 19.43           C  
ATOM     89  CD1 PHE A   6     -11.843 -18.859  12.839  1.00 19.43           C  
ATOM     90  HD1 PHE A   6     -11.156 -18.703  12.020  1.00 19.43           H  
ATOM     91  CD2 PHE A   6     -12.300 -19.700  15.078  1.00 19.43           C  
ATOM     92  HD2 PHE A   6     -11.977 -20.201  15.979  1.00 19.43           H  
ATOM     93  CE1 PHE A   6     -13.175 -18.420  12.731  1.00 19.43           C  
ATOM     94  HE1 PHE A   6     -13.513 -17.928  11.831  1.00 19.43           H  
ATOM     95  CE2 PHE A   6     -13.632 -19.263  14.968  1.00 19.43           C  
ATOM     96  HE2 PHE A   6     -14.321 -19.431  15.783  1.00 19.43           H  
ATOM     97  CZ  PHE A   6     -14.069 -18.622  13.797  1.00 19.43           C  
ATOM     98  HZ  PHE A   6     -15.094 -18.291  13.716  1.00 19.43           H  
ATOM     99  N   VAL A   7      -7.869 -22.426  12.343  1.00 21.77           N  
ATOM    100  H   VAL A   7      -8.604 -22.896  11.832  1.00 21.77           H  
ATOM    101  CA  VAL A   7      -6.478 -22.676  11.975  1.00 21.77           C  
ATOM    102  HA  VAL A   7      -5.939 -23.008  12.862  1.00 21.77           H  
ATOM    103  C   VAL A   7      -5.903 -21.341  11.518  1.00 21.77           C  
ATOM    104  CB  VAL A   7      -6.342 -23.773  10.900  1.00 21.77           C  
ATOM    105  HB  VAL A   7      -6.827 -23.447   9.979  1.00 21.77           H  
ATOM    106  O   VAL A   7      -6.315 -20.794  10.494  1.00 21.77           O  
ATOM    107  CG1 VAL A   7      -4.865 -24.070  10.611  1.00 21.77           C  
ATOM    108 HG11 VAL A   7      -4.792 -24.851   9.854  1.00 21.77           H  
ATOM    109 HG12 VAL A   7      -4.374 -23.180  10.218  1.00 21.77           H  
ATOM    110 HG13 VAL A   7      -4.357 -24.396  11.519  1.00 21.77           H  
ATOM    111  CG2 VAL A   7      -6.994 -25.086  11.356  1.00 21.77           C  
ATOM    112 HG21 VAL A   7      -6.847 -25.854  10.597  1.00 21.77           H  
ATOM    113 HG22 VAL A   7      -8.068 -24.951  11.485  1.00 21.77           H  
ATOM    114 HG23 VAL A   7      -6.559 -25.420  12.299  1.00 21.77           H  
ATOM    115  N   SER A   8      -4.990 -20.788  12.319  1.00 22.81           N  
ATOM    116  H   SER A   8      -4.791 -21.240  13.200  1.00 22.81           H  
ATOM    117  CA  SER A   8      -4.250 -19.580  11.966  1.00 22.81           C  
ATOM    118  HA  SER A   8      -4.955 -18.785  11.725  1.00 22.81           H  
ATOM    119  C   SER A   8      -3.411 -19.892  10.731  1.00 22.81           C  
ATOM    120  CB  SER A   8      -3.381 -19.104  13.134  1.00 22.81           C  
ATOM    121  HB2 SER A   8      -4.002 -18.971  14.020  1.00 22.81           H  
ATOM    122  HB3 SER A   8      -2.602 -19.837  13.345  1.00 22.81           H  
ATOM    123  O   SER A   8      -2.355 -20.523  10.818  1.00 22.81           O  
ATOM    124  OG  SER A   8      -2.799 -17.867  12.781  1.00 22.81           O  
ATOM    125  HG  SER A   8      -2.148 -17.598  13.433  1.00 22.81           H  
ATOM    126  N   ASN A   9      -3.936 -19.544   9.555  1.00 24.33           N  
ATOM    127  H   ASN A   9      -4.873 -19.165   9.552  1.00 24.33           H  
ATOM    128  CA  ASN A   9      -3.238 -19.735   8.296  1.00 24.33           C  
ATOM    129  HA  ASN A   9      -2.953 -20.782   8.197  1.00 24.33           H  
ATOM    130  C   ASN A   9      -1.966 -18.898   8.344  1.00 24.33           C  
ATOM    131  CB  ASN A   9      -4.140 -19.325   7.115  1.00 24.33           C  
ATOM    132  HB2 ASN A   9      -3.512 -19.030   6.275  1.00 24.33           H  
ATOM    133  HB3 ASN A   9      -4.748 -18.465   7.396  1.00 24.33           H  
ATOM    134  O   ASN A   9      -2.038 -17.671   8.341  1.00 24.33           O  
ATOM    135  CG  ASN A   9      -5.023 -20.454   6.621  1.00 24.33           C  
ATOM    136  ND2 ASN A   9      -6.113 -20.148   5.960  1.00 24.33           N  
ATOM    137 HD21 ASN A   9      -6.678 -20.949   5.716  1.00 24.33           H  
ATOM    138 HD22 ASN A   9      -6.410 -19.185   5.889  1.00 24.33           H  
ATOM    139  OD1 ASN A   9      -4.733 -21.624   6.765  1.00 24.33           O  
ATOM    140  N   SER A  10      -0.805 -19.558   8.369  1.00 27.18           N  
ATOM    141  H   SER A  10      -0.819 -20.564   8.461  1.00 27.18           H  
ATOM    142  CA  SER A  10       0.479 -18.873   8.295  1.00 27.18           C  
ATOM    143  HA  SER A  10       0.587 -18.240   9.175  1.00 27.18           H  
ATOM    144  C   SER A  10       0.477 -18.000   7.043  1.00 27.18           C  
ATOM    145  CB  SER A  10       1.638 -19.879   8.275  1.00 27.18           C  
ATOM    146  HB2 SER A  10       2.581 -19.332   8.273  1.00 27.18           H  
ATOM    147  HB3 SER A  10       1.598 -20.498   9.172  1.00 27.18           H  
ATOM    148  O   SER A  10       0.488 -18.521   5.922  1.00 27.18           O  
ATOM    149  OG  SER A  10       1.584 -20.709   7.130  1.00 27.18           O  
ATOM    150  HG  SER A  10       1.134 -20.213   6.442  1.00 27.18           H  
ATOM    151  N   HIS A  11       0.429 -16.681   7.226  1.00 28.64           N  
ATOM    152  H   HIS A  11       0.275 -16.339   8.163  1.00 28.64           H  
ATOM    153  CA  HIS A  11       0.475 -15.708   6.144  1.00 28.64           C  
ATOM    154  HA  HIS A  11      -0.203 -16.025   5.351  1.00 28.64           H  
ATOM    155  C   HIS A  11       1.890 -15.674   5.553  1.00 28.64           C  
ATOM    156  CB  HIS A  11       0.019 -14.327   6.650  1.00 28.64           C  
ATOM    157  HB2 HIS A  11       0.264 -13.581   5.894  1.00 28.64           H  
ATOM    158  HB3 HIS A  11       0.576 -14.073   7.552  1.00 28.64           H  
ATOM    159  O   HIS A  11       2.614 -14.687   5.681  1.00 28.64           O  
ATOM    160  CG  HIS A  11      -1.458 -14.199   6.927  1.00 28.64           C  
ATOM    161  CD2 HIS A  11      -2.050 -13.987   8.145  1.00 28.64           C  
ATOM    162  HD2 HIS A  11      -1.547 -13.936   9.099  1.00 28.64           H  
ATOM    163  ND1 HIS A  11      -2.457 -14.169   5.979  1.00 28.64           N  
ATOM    164  HD1 HIS A  11      -2.342 -14.318   4.987  1.00 28.64           H  
ATOM    165  CE1 HIS A  11      -3.622 -13.948   6.610  1.00 28.64           C  
ATOM    166  HE1 HIS A  11      -4.588 -13.883   6.132  1.00 28.64           H  
ATOM    167  NE2 HIS A  11      -3.422 -13.809   7.925  1.00 28.64           N  
ATOM    168  N   GLN A  12       2.321 -16.751   4.886  1.00 29.66           N  
ATOM    169  H   GLN A  12       1.708 -17.552   4.834  1.00 29.66           H  
ATOM    170  CA  GLN A  12       3.399 -16.611   3.917  1.00 29.66           C  
ATOM    171  HA  GLN A  12       4.291 -16.243   4.424  1.00 29.66           H  
ATOM    172  C   GLN A  12       2.929 -15.544   2.929  1.00 29.66           C  
ATOM    173  CB  GLN A  12       3.731 -17.943   3.225  1.00 29.66           C  
ATOM    174  HB2 GLN A  12       2.814 -18.453   2.929  1.00 29.66           H  
ATOM    175  HB3 GLN A  12       4.306 -17.719   2.326  1.00 29.66           H  
ATOM    176  O   GLN A  12       1.822 -15.643   2.410  1.00 29.66           O  
ATOM    177  CG  GLN A  12       4.581 -18.859   4.124  1.00 29.66           C  
ATOM    178  HG2 GLN A  12       3.973 -19.215   4.956  1.00 29.66           H  
ATOM    179  HG3 GLN A  12       5.415 -18.288   4.530  1.00 29.66           H  
ATOM    180  CD  GLN A  12       5.151 -20.065   3.379  1.00 29.66           C  
ATOM    181  NE2 GLN A  12       6.071 -20.795   3.968  1.00 29.66           N  
ATOM    182 HE21 GLN A  12       6.316 -21.641   3.474  1.00 29.66           H  
ATOM    183 HE22 GLN A  12       6.319 -20.631   4.933  1.00 29.66           H  
ATOM    184  OE1 GLN A  12       4.804 -20.370   2.252  1.00 29.66           O  
ATOM    185  N   ARG A  13       3.720 -14.482   2.748  1.00 34.76           N  
ATOM    186  H   ARG A  13       4.567 -14.439   3.297  1.00 34.76           H  
ATOM    187  CA  ARG A  13       3.461 -13.382   1.808  1.00 34.76           C  
ATOM    188  HA  ARG A  13       2.389 -13.246   1.661  1.00 34.76           H  
ATOM    189  C   ARG A  13       4.087 -13.733   0.457  1.00 34.76           C  
ATOM    190  CB  ARG A  13       4.059 -12.076   2.355  1.00 34.76           C  
ATOM    191  HB2 ARG A  13       4.277 -11.421   1.511  1.00 34.76           H  
ATOM    192  HB3 ARG A  13       4.999 -12.285   2.866  1.00 34.76           H  
ATOM    193  O   ARG A  13       5.262 -13.431   0.246  1.00 34.76           O  
ATOM    194  CG  ARG A  13       3.119 -11.299   3.277  1.00 34.76           C  
ATOM    195  HG2 ARG A  13       2.825 -11.911   4.130  1.00 34.76           H  
ATOM    196  HG3 ARG A  13       2.233 -11.001   2.716  1.00 34.76           H  
ATOM    197  CD  ARG A  13       3.890 -10.067   3.754  1.00 34.76           C  
ATOM    198  HD2 ARG A  13       4.544 -10.381   4.568  1.00 34.76           H  
ATOM    199  HD3 ARG A  13       4.504  -9.687   2.937  1.00 34.76           H  
ATOM    200  NE  ARG A  13       3.001  -8.979   4.184  1.00 34.76           N  
ATOM    201  HE  ARG A  13       2.062  -8.973   3.812  1.00 34.76           H  
ATOM    202  NH1 ARG A  13       4.537  -7.948   5.500  1.00 34.76           N  
ATOM    203 HH11 ARG A  13       5.181  -8.682   5.241  1.00 34.76           H  
ATOM    204 HH12 ARG A  13       4.665  -7.531   6.411  1.00 34.76           H  
ATOM    205  NH2 ARG A  13       2.510  -7.038   5.235  1.00 34.76           N  
ATOM    206 HH21 ARG A  13       1.850  -6.814   4.504  1.00 34.76           H  
ATOM    207 HH22 ARG A  13       2.807  -6.273   5.824  1.00 34.76           H  
ATOM    208  CZ  ARG A  13       3.347  -7.993   4.979  1.00 34.76           C  
ATOM    209  N   PRO A  14       3.389 -14.429  -0.459  1.00 36.90           N  
ATOM    210  CA  PRO A  14       4.030 -14.926  -1.665  1.00 36.90           C  
ATOM    211  HA  PRO A  14       4.952 -15.441  -1.394  1.00 36.90           H  
ATOM    212  C   PRO A  14       4.384 -13.826  -2.665  1.00 36.90           C  
ATOM    213  CB  PRO A  14       3.054 -15.944  -2.268  1.00 36.90           C  
ATOM    214  HB2 PRO A  14       3.080 -15.951  -3.357  1.00 36.90           H  
ATOM    215  HB3 PRO A  14       3.281 -16.939  -1.883  1.00 36.90           H  
ATOM    216  O   PRO A  14       5.430 -13.952  -3.308  1.00 36.90           O  
ATOM    217  CG  PRO A  14       1.695 -15.495  -1.742  1.00 36.90           C  
ATOM    218  HG2 PRO A  14       1.313 -14.667  -2.340  1.00 36.90           H  
ATOM    219  HG3 PRO A  14       0.977 -16.315  -1.710  1.00 36.90           H  
ATOM    220  CD  PRO A  14       2.060 -15.008  -0.353  1.00 36.90           C  
ATOM    221  HD2 PRO A  14       2.127 -15.920   0.241  1.00 36.90           H  
ATOM    222  HD3 PRO A  14       1.317 -14.314   0.039  1.00 36.90           H  
ATOM    223  N   ALA A  15       3.545 -12.797  -2.838  1.00 38.06           N  
ATOM    224  H   ALA A  15       2.721 -12.708  -2.260  1.00 38.06           H  
ATOM    225  CA  ALA A  15       3.724 -11.835  -3.924  1.00 38.06           C  
ATOM    226  HA  ALA A  15       4.080 -12.382  -4.797  1.00 38.06           H  
ATOM    227  C   ALA A  15       4.813 -10.784  -3.648  1.00 38.06           C  
ATOM    228  CB  ALA A  15       2.376 -11.240  -4.333  1.00 38.06           C  
ATOM    229  HB1 ALA A  15       1.818 -11.983  -4.902  1.00 38.06           H  
ATOM    230  HB2 ALA A  15       2.536 -10.367  -4.965  1.00 38.06           H  
ATOM    231  HB3 ALA A  15       1.810 -10.941  -3.450  1.00 38.06           H  
ATOM    232  O   ALA A  15       5.542 -10.459  -4.590  1.00 38.06           O  
ATOM    233  N   ALA A  16       5.027 -10.360  -2.390  1.00 38.51           N  
ATOM    234  H   ALA A  16       4.278 -10.515  -1.730  1.00 38.51           H  
ATOM    235  CA  ALA A  16       5.992  -9.301  -2.048  1.00 38.51           C  
ATOM    236  HA  ALA A  16       5.699  -8.373  -2.539  1.00 38.51           H  
ATOM    237  C   ALA A  16       7.382  -9.699  -2.518  1.00 38.51           C  
ATOM    238  CB  ALA A  16       6.063  -9.087  -0.523  1.00 38.51           C  
ATOM    239  HB1 ALA A  16       6.453  -9.982  -0.039  1.00 38.51           H  
ATOM    240  HB2 ALA A  16       6.731  -8.253  -0.307  1.00 38.51           H  
ATOM    241  HB3 ALA A  16       5.090  -8.874  -0.081  1.00 38.51           H  
ATOM    242  O   ALA A  16       8.129  -8.905  -3.085  1.00 38.51           O  
ATOM    243  N   ASP A  17       7.678 -10.981  -2.325  1.00 45.36           N  
ATOM    244  H   ASP A  17       6.995 -11.530  -1.824  1.00 45.36           H  
ATOM    245  CA  ASP A  17       8.924 -11.618  -2.691  1.00 45.36           C  
ATOM    246  HA  ASP A  17       9.745 -11.208  -2.102  1.00 45.36           H  
ATOM    247  C   ASP A  17       9.267 -11.464  -4.170  1.00 45.36           C  
ATOM    248  CB  ASP A  17       8.785 -13.116  -2.443  1.00 45.36           C  
ATOM    249  HB2 ASP A  17       9.373 -13.628  -3.204  1.00 45.36           H  
ATOM    250  HB3 ASP A  17       7.740 -13.397  -2.571  1.00 45.36           H  
ATOM    251  O   ASP A  17      10.447 -11.437  -4.484  1.00 45.36           O  
ATOM    252  CG  ASP A  17       9.299 -13.667  -1.124  1.00 45.36           C  
ATOM    253  OD1 ASP A  17      10.001 -12.950  -0.392  1.00 45.36           O  
ATOM    254  OD2 ASP A  17       9.106 -14.901  -0.984  1.00 45.36           O  
ATOM    255  N   ASN A  18       8.301 -11.410  -5.096  1.00 47.89           N  
ATOM    256  H   ASN A  18       7.339 -11.323  -4.799  1.00 47.89           H  
ATOM    257  CA  ASN A  18       8.643 -11.307  -6.516  1.00 47.89           C  
ATOM    258  HA  ASN A  18       9.397 -12.056  -6.762  1.00 47.89           H  
ATOM    259  C   ASN A  18       9.281  -9.960  -6.812  1.00 47.89           C  
ATOM    260  CB  ASN A  18       7.409 -11.511  -7.406  1.00 47.89           C  
ATOM    261  HB2 ASN A  18       7.595 -11.026  -8.365  1.00 47.89           H  
ATOM    262  HB3 ASN A  18       6.534 -11.047  -6.952  1.00 47.89           H  
ATOM    263  O   ASN A  18      10.388  -9.905  -7.338  1.00 47.89           O  
ATOM    264  CG  ASN A  18       7.132 -12.960  -7.716  1.00 47.89           C  
ATOM    265  ND2 ASN A  18       5.893 -13.323  -7.949  1.00 47.89           N  
ATOM    266 HD21 ASN A  18       5.148 -12.655  -7.819  1.00 47.89           H  
ATOM    267 HD22 ASN A  18       5.717 -14.307  -8.092  1.00 47.89           H  
ATOM    268  OD1 ASN A  18       8.025 -13.776  -7.817  1.00 47.89           O  
ATOM    269  N   LEU A  19       8.588  -8.882  -6.451  1.00 49.40           N  
ATOM    270  H   LEU A  19       7.717  -9.004  -5.955  1.00 49.40           H  
ATOM    271  CA  LEU A  19       9.046  -7.537  -6.753  1.00 49.40           C  
ATOM    272  HA  LEU A  19       9.449  -7.553  -7.766  1.00 49.40           H  
ATOM    273  C   LEU A  19      10.220  -7.157  -5.818  1.00 49.40           C  
ATOM    274  CB  LEU A  19       7.803  -6.619  -6.782  1.00 49.40           C  
ATOM    275  HB2 LEU A  19       6.972  -7.177  -7.214  1.00 49.40           H  
ATOM    276  HB3 LEU A  19       7.498  -6.383  -5.763  1.00 49.40           H  
ATOM    277  O   LEU A  19      11.170  -6.517  -6.260  1.00 49.40           O  
ATOM    278  CG  LEU A  19       7.946  -5.334  -7.626  1.00 49.40           C  
ATOM    279  HG  LEU A  19       8.872  -4.816  -7.377  1.00 49.40           H  
ATOM    280  CD1 LEU A  19       7.974  -5.622  -9.125  1.00 49.40           C  
ATOM    281 HD11 LEU A  19       8.833  -6.242  -9.382  1.00 49.40           H  
ATOM    282 HD12 LEU A  19       8.069  -4.682  -9.668  1.00 49.40           H  
ATOM    283 HD13 LEU A  19       7.054  -6.115  -9.437  1.00 49.40           H  
ATOM    284  CD2 LEU A  19       6.763  -4.396  -7.384  1.00 49.40           C  
ATOM    285 HD21 LEU A  19       5.904  -4.701  -7.982  1.00 49.40           H  
ATOM    286 HD22 LEU A  19       7.045  -3.381  -7.666  1.00 49.40           H  
ATOM    287 HD23 LEU A  19       6.446  -4.420  -6.341  1.00 49.40           H  
ATOM    288  N   GLN A  20      10.237  -7.631  -4.560  1.00 51.17           N  
ATOM    289  H   GLN A  20       9.435  -8.141  -4.218  1.00 51.17           H  
ATOM    290  CA  GLN A  20      11.373  -7.435  -3.646  1.00 51.17           C  
ATOM    291  HA  GLN A  20      11.656  -6.382  -3.655  1.00 51.17           H  
ATOM    292  C   GLN A  20      12.609  -8.222  -4.085  1.00 51.17           C  
ATOM    293  CB  GLN A  20      11.025  -7.832  -2.204  1.00 51.17           C  
ATOM    294  HB2 GLN A  20      10.550  -8.813  -2.194  1.00 51.17           H  
ATOM    295  HB3 GLN A  20      11.955  -7.912  -1.640  1.00 51.17           H  
ATOM    296  O   GLN A  20      13.717  -7.691  -4.032  1.00 51.17           O  
ATOM    297  CG  GLN A  20      10.143  -6.804  -1.481  1.00 51.17           C  
ATOM    298  HG2 GLN A  20      10.632  -5.831  -1.508  1.00 51.17           H  
ATOM    299  HG3 GLN A  20       9.184  -6.720  -1.993  1.00 51.17           H  
ATOM    300  CD  GLN A  20       9.883  -7.176  -0.022  1.00 51.17           C  
ATOM    301  NE2 GLN A  20       9.265  -6.308   0.752  1.00 51.17           N  
ATOM    302 HE21 GLN A  20       9.080  -6.633   1.690  1.00 51.17           H  
ATOM    303 HE22 GLN A  20       8.867  -5.457   0.381  1.00 51.17           H  
ATOM    304  OE1 GLN A  20      10.229  -8.236   0.466  1.00 51.17           O  
ATOM    305  N   LYS A  21      12.461  -9.464  -4.565  1.00 52.24           N  
ATOM    306  H   LYS A  21      11.551  -9.904  -4.566  1.00 52.24           H  
ATOM    307  CA  LYS A  21      13.605 -10.185  -5.136  1.00 52.24           C  
ATOM    308  HA  LYS A  21      14.445 -10.049  -4.454  1.00 52.24           H  
ATOM    309  C   LYS A  21      14.041  -9.593  -6.457  1.00 52.24           C  
ATOM    310  CB  LYS A  21      13.379 -11.687  -5.287  1.00 52.24           C  
ATOM    311  HB2 LYS A  21      12.434 -11.891  -5.791  1.00 52.24           H  
ATOM    312  HB3 LYS A  21      14.178 -12.099  -5.903  1.00 52.24           H  
ATOM    313  O   LYS A  21      15.227  -9.633  -6.748  1.00 52.24           O  
ATOM    314  CG  LYS A  21      13.459 -12.351  -3.910  1.00 52.24           C  
ATOM    315  HG2 LYS A  21      12.696 -11.938  -3.250  1.00 52.24           H  
ATOM    316  HG3 LYS A  21      14.439 -12.159  -3.473  1.00 52.24           H  
ATOM    317  CD  LYS A  21      13.256 -13.853  -4.040  1.00 52.24           C  
ATOM    318  HD2 LYS A  21      12.279 -14.032  -4.488  1.00 52.24           H  
ATOM    319  HD3 LYS A  21      14.061 -14.260  -4.652  1.00 52.24           H  
ATOM    320  CE  LYS A  21      13.334 -14.494  -2.659  1.00 52.24           C  
ATOM    321  HE2 LYS A  21      12.628 -13.985  -2.004  1.00 52.24           H  
ATOM    322  HE3 LYS A  21      14.333 -14.326  -2.255  1.00 52.24           H  
ATOM    323  NZ  LYS A  21      13.027 -15.939  -2.707  1.00 52.24           N  
ATOM    324  HZ1 LYS A  21      13.669 -16.416  -3.324  1.00 52.24           H  
ATOM    325  HZ2 LYS A  21      12.074 -16.066  -3.018  1.00 52.24           H  
ATOM    326  HZ3 LYS A  21      13.101 -16.321  -1.775  1.00 52.24           H  
ATOM    327  N   LEU A  22      13.143  -8.971  -7.205  1.00 51.56           N  
ATOM    328  H   LEU A  22      12.164  -9.056  -6.969  1.00 51.56           H  
ATOM    329  CA  LEU A  22      13.520  -8.148  -8.344  1.00 51.56           C  
ATOM    330  HA  LEU A  22      14.163  -8.739  -8.996  1.00 51.56           H  
ATOM    331  C   LEU A  22      14.355  -6.944  -7.943  1.00 51.56           C  
ATOM    332  CB  LEU A  22      12.258  -7.745  -9.096  1.00 51.56           C  
ATOM    333  HB2 LEU A  22      11.380  -7.931  -8.478  1.00 51.56           H  
ATOM    334  HB3 LEU A  22      12.260  -6.678  -9.321  1.00 51.56           H  
ATOM    335  O   LEU A  22      15.379  -6.707  -8.569  1.00 51.56           O  
ATOM    336  CG  LEU A  22      12.182  -8.573 -10.379  1.00 51.56           C  
ATOM    337  HG  LEU A  22      12.657  -9.543 -10.234  1.00 51.56           H  
ATOM    338  CD1 LEU A  22      10.725  -8.900 -10.682  1.00 51.56           C  
ATOM    339 HD11 LEU A  22      10.139  -7.982 -10.721  1.00 51.56           H  
ATOM    340 HD12 LEU A  22      10.329  -9.531  -9.887  1.00 51.56           H  
ATOM    341 HD13 LEU A  22      10.664  -9.460 -11.615  1.00 51.56           H  
ATOM    342  CD2 LEU A  22      12.971  -7.823 -11.452  1.00 51.56           C  
ATOM    343 HD21 LEU A  22      14.035  -7.898 -11.225  1.00 51.56           H  
ATOM    344 HD22 LEU A  22      12.737  -6.758 -11.464  1.00 51.56           H  
ATOM    345 HD23 LEU A  22      12.833  -8.277 -12.433  1.00 51.56           H  
ATOM    346  N   LYS A  23      14.009  -6.270  -6.842  1.00 53.69           N  
ATOM    347  H   LYS A  23      13.109  -6.457  -6.422  1.00 53.69           H  
ATOM    348  CA  LYS A  23      14.898  -5.275  -6.238  1.00 53.69           C  
ATOM    349  HA  LYS A  23      15.063  -4.482  -6.968  1.00 53.69           H  
ATOM    350  C   LYS A  23      16.266  -5.893  -5.945  1.00 53.69           C  
ATOM    351  CB  LYS A  23      14.259  -4.658  -4.982  1.00 53.69           C  
ATOM    352  HB2 LYS A  23      14.311  -5.357  -4.147  1.00 53.69           H  
ATOM    353  HB3 LYS A  23      13.215  -4.413  -5.179  1.00 53.69           H  
ATOM    354  O   LYS A  23      17.278  -5.330  -6.343  1.00 53.69           O  
ATOM    355  CG  LYS A  23      15.000  -3.377  -4.587  1.00 53.69           C  
ATOM    356  HG2 LYS A  23      16.072  -3.570  -4.557  1.00 53.69           H  
ATOM    357  HG3 LYS A  23      14.808  -2.618  -5.345  1.00 53.69           H  
ATOM    358  CD  LYS A  23      14.575  -2.842  -3.212  1.00 53.69           C  
ATOM    359  HD2 LYS A  23      14.809  -3.572  -2.437  1.00 53.69           H  
ATOM    360  HD3 LYS A  23      13.501  -2.659  -3.208  1.00 53.69           H  
ATOM    361  CE  LYS A  23      15.390  -1.559  -2.970  1.00 53.69           C  
ATOM    362  HE2 LYS A  23      15.637  -1.131  -3.942  1.00 53.69           H  
ATOM    363  HE3 LYS A  23      16.334  -1.814  -2.490  1.00 53.69           H  
ATOM    364  NZ  LYS A  23      14.680  -0.514  -2.202  1.00 53.69           N  
ATOM    365  HZ1 LYS A  23      14.393  -0.776  -1.270  1.00 53.69           H  
ATOM    366  HZ2 LYS A  23      13.825  -0.299  -2.694  1.00 53.69           H  
ATOM    367  HZ3 LYS A  23      15.210   0.346  -2.216  1.00 53.69           H  
ATOM    368  N   SER A  24      16.317  -7.073  -5.318  1.00 52.21           N  
ATOM    369  H   SER A  24      15.452  -7.467  -4.977  1.00 52.21           H  
ATOM    370  CA  SER A  24      17.596  -7.746  -5.035  1.00 52.21           C  
ATOM    371  HA  SER A  24      18.230  -7.028  -4.515  1.00 52.21           H  
ATOM    372  C   SER A  24      18.370  -8.156  -6.295  1.00 52.21           C  
ATOM    373  CB  SER A  24      17.410  -8.932  -4.082  1.00 52.21           C  
ATOM    374  HB2 SER A  24      16.790  -8.619  -3.243  1.00 52.21           H  
ATOM    375  HB3 SER A  24      18.387  -9.214  -3.690  1.00 52.21           H  
ATOM    376  O   SER A  24      19.586  -8.016  -6.314  1.00 52.21           O  
ATOM    377  OG  SER A  24      16.831 -10.074  -4.685  1.00 52.21           O  
ATOM    378  HG  SER A  24      16.399  -9.835  -5.508  1.00 52.21           H  
ATOM    379  N   LEU A  25      17.683  -8.597  -7.356  1.00 47.67           N  
ATOM    380  H   LEU A  25      16.678  -8.658  -7.283  1.00 47.67           H  
ATOM    381  CA  LEU A  25      18.269  -8.934  -8.653  1.00 47.67           C  
ATOM    382  HA  LEU A  25      19.092  -9.635  -8.512  1.00 47.67           H  
ATOM    383  C   LEU A  25      18.860  -7.690  -9.298  1.00 47.67           C  
ATOM    384  CB  LEU A  25      17.212  -9.573  -9.572  1.00 47.67           C  
ATOM    385  HB2 LEU A  25      17.479  -9.392 -10.613  1.00 47.67           H  
ATOM    386  HB3 LEU A  25      16.256  -9.078  -9.401  1.00 47.67           H  
ATOM    387  O   LEU A  25      20.044  -7.691  -9.575  1.00 47.67           O  
ATOM    388  CG  LEU A  25      17.072 -11.088  -9.365  1.00 47.67           C  
ATOM    389  HG  LEU A  25      17.212 -11.329  -8.311  1.00 47.67           H  
ATOM    390  CD1 LEU A  25      15.673 -11.543  -9.771  1.00 47.67           C  
ATOM    391 HD11 LEU A  25      14.922 -11.029  -9.171  1.00 47.67           H  
ATOM    392 HD12 LEU A  25      15.590 -12.618  -9.607  1.00 47.67           H  
ATOM    393 HD13 LEU A  25      15.508 -11.335 -10.828  1.00 47.67           H  
ATOM    394  CD2 LEU A  25      18.100 -11.853 -10.200  1.00 47.67           C  
ATOM    395 HD21 LEU A  25      17.935 -11.670 -11.262  1.00 47.67           H  
ATOM    396 HD22 LEU A  25      19.110 -11.533  -9.941  1.00 47.67           H  
ATOM    397 HD23 LEU A  25      18.009 -12.923 -10.012  1.00 47.67           H  
ATOM    398  N   LEU A  26      18.093  -6.607  -9.428  1.00 49.25           N  
ATOM    399  H   LEU A  26      17.122  -6.669  -9.158  1.00 49.25           H  
ATOM    400  CA  LEU A  26      18.579  -5.336  -9.976  1.00 49.25           C  
ATOM    401  HA  LEU A  26      18.926  -5.488 -10.999  1.00 49.25           H  
ATOM    402  C   LEU A  26      19.768  -4.794  -9.178  1.00 49.25           C  
ATOM    403  CB  LEU A  26      17.427  -4.323  -9.967  1.00 49.25           C  
ATOM    404  HB2 LEU A  26      17.816  -3.329 -10.192  1.00 49.25           H  
ATOM    405  HB3 LEU A  26      17.002  -4.293  -8.964  1.00 49.25           H  
ATOM    406  O   LEU A  26      20.761  -4.354  -9.750  1.00 49.25           O  
ATOM    407  CG  LEU A  26      16.340  -4.674 -10.991  1.00 49.25           C  
ATOM    408  HG  LEU A  26      16.171  -5.751 -11.006  1.00 49.25           H  
ATOM    409  CD1 LEU A  26      15.033  -4.010 -10.599  1.00 49.25           C  
ATOM    410 HD11 LEU A  26      14.792  -4.242  -9.562  1.00 49.25           H  
ATOM    411 HD12 LEU A  26      15.111  -2.933 -10.744  1.00 49.25           H  
ATOM    412 HD13 LEU A  26      14.257  -4.429 -11.240  1.00 49.25           H  
ATOM    413  CD2 LEU A  26      16.708  -4.215 -12.399  1.00 49.25           C  
ATOM    414 HD21 LEU A  26      15.907  -4.471 -13.092  1.00 49.25           H  
ATOM    415 HD22 LEU A  26      16.864  -3.136 -12.424  1.00 49.25           H  
ATOM    416 HD23 LEU A  26      17.623  -4.706 -12.730  1.00 49.25           H  
ATOM    417  N   THR A  27      19.708  -4.899  -7.846  1.00 46.14           N  
ATOM    418  H   THR A  27      18.862  -5.272  -7.440  1.00 46.14           H  
ATOM    419  CA  THR A  27      20.821  -4.489  -6.977  1.00 46.14           C  
ATOM    420  HA  THR A  27      21.092  -3.467  -7.242  1.00 46.14           H  
ATOM    421  C   THR A  27      22.064  -5.361  -7.203  1.00 46.14           C  
ATOM    422  CB  THR A  27      20.446  -4.513  -5.484  1.00 46.14           C  
ATOM    423  HB  THR A  27      20.459  -5.543  -5.127  1.00 46.14           H  
ATOM    424  O   THR A  27      23.171  -4.832  -7.190  1.00 46.14           O  
ATOM    425  CG2 THR A  27      21.394  -3.663  -4.641  1.00 46.14           C  
ATOM    426 HG21 THR A  27      22.431  -3.944  -4.829  1.00 46.14           H  
ATOM    427 HG22 THR A  27      21.179  -3.827  -3.586  1.00 46.14           H  
ATOM    428 HG23 THR A  27      21.259  -2.608  -4.876  1.00 46.14           H  
ATOM    429  OG1 THR A  27      19.177  -3.954  -5.225  1.00 46.14           O  
ATOM    430  HG1 THR A  27      18.525  -4.429  -5.746  1.00 46.14           H  
ATOM    431  N   ASN A  28      21.910  -6.671  -7.430  1.00 40.92           N  
ATOM    432  H   ASN A  28      20.975  -7.054  -7.435  1.00 40.92           H  
ATOM    433  CA  ASN A  28      23.023  -7.593  -7.691  1.00 40.92           C  
ATOM    434  HA  ASN A  28      23.855  -7.334  -7.037  1.00 40.92           H  
ATOM    435  C   ASN A  28      23.575  -7.483  -9.124  1.00 40.92           C  
ATOM    436  CB  ASN A  28      22.579  -9.036  -7.379  1.00 40.92           C  
ATOM    437  HB2 ASN A  28      21.563  -9.195  -7.740  1.00 40.92           H  
ATOM    438  HB3 ASN A  28      23.234  -9.726  -7.912  1.00 40.92           H  
ATOM    439  O   ASN A  28      24.789  -7.553  -9.310  1.00 40.92           O  
ATOM    440  CG  ASN A  28      22.672  -9.407  -5.908  1.00 40.92           C  
ATOM    441  ND2 ASN A  28      22.013 -10.467  -5.503  1.00 40.92           N  
ATOM    442 HD21 ASN A  28      22.136 -10.712  -4.531  1.00 40.92           H  
ATOM    443 HD22 ASN A  28      21.446 -10.987  -6.158  1.00 40.92           H  
ATOM    444  OD1 ASN A  28      23.362  -8.803  -5.105  1.00 40.92           O  
ATOM    445  N   THR A  29      22.724  -7.273 -10.133  1.00 40.15           N  
ATOM    446  H   THR A  29      21.732  -7.287  -9.944  1.00 40.15           H  
ATOM    447  CA  THR A  29      23.126  -7.148 -11.545  1.00 40.15           C  
ATOM    448  HA  THR A  29      23.689  -8.041 -11.820  1.00 40.15           H  
ATOM    449  C   THR A  29      24.051  -5.946 -11.775  1.00 40.15           C  
ATOM    450  CB  THR A  29      21.894  -7.077 -12.467  1.00 40.15           C  
ATOM    451  HB  THR A  29      21.357  -6.144 -12.295  1.00 40.15           H  
ATOM    452  O   THR A  29      24.926  -6.007 -12.642  1.00 40.15           O  
ATOM    453  CG2 THR A  29      22.248  -7.205 -13.945  1.00 40.15           C  
ATOM    454 HG21 THR A  29      22.884  -6.372 -14.246  1.00 40.15           H  
ATOM    455 HG22 THR A  29      21.343  -7.161 -14.550  1.00 40.15           H  
ATOM    456 HG23 THR A  29      22.772  -8.142 -14.131  1.00 40.15           H  
ATOM    457  OG1 THR A  29      21.032  -8.163 -12.220  1.00 40.15           O  
ATOM    458  HG1 THR A  29      20.378  -8.155 -12.923  1.00 40.15           H  
ATOM    459  N   ARG A  30      23.970  -4.907 -10.926  1.00 41.72           N  
ATOM    460  H   ARG A  30      23.197  -4.898 -10.275  1.00 41.72           H  
ATOM    461  CA  ARG A  30      24.904  -3.764 -10.922  1.00 41.72           C  
ATOM    462  HA  ARG A  30      24.776  -3.191 -11.841  1.00 41.72           H  
ATOM    463  C   ARG A  30      26.383  -4.139 -10.872  1.00 41.72           C  
ATOM    464  CB  ARG A  30      24.639  -2.860  -9.713  1.00 41.72           C  
ATOM    465  HB2 ARG A  30      24.371  -3.466  -8.848  1.00 41.72           H  
ATOM    466  HB3 ARG A  30      25.557  -2.327  -9.468  1.00 41.72           H  
ATOM    467  O   ARG A  30      27.196  -3.393 -11.403  1.00 41.72           O  
ATOM    468  CG  ARG A  30      23.569  -1.804  -9.979  1.00 41.72           C  
ATOM    469  HG2 ARG A  30      22.612  -2.272 -10.210  1.00 41.72           H  
ATOM    470  HG3 ARG A  30      23.880  -1.182 -10.819  1.00 41.72           H  
ATOM    471  CD  ARG A  30      23.449  -0.950  -8.719  1.00 41.72           C  
ATOM    472  HD2 ARG A  30      24.447  -0.685  -8.370  1.00 41.72           H  
ATOM    473  HD3 ARG A  30      22.944  -1.539  -7.954  1.00 41.72           H  
ATOM    474  NE  ARG A  30      22.711   0.285  -8.989  1.00 41.72           N  
ATOM    475  HE  ARG A  30      22.473   0.471  -9.953  1.00 41.72           H  
ATOM    476  NH1 ARG A  30      22.415   0.921  -6.801  1.00 41.72           N  
ATOM    477 HH11 ARG A  30      22.837   0.048  -6.518  1.00 41.72           H  
ATOM    478 HH12 ARG A  30      22.044   1.579  -6.130  1.00 41.72           H  
ATOM    479  NH2 ARG A  30      21.716   2.232  -8.456  1.00 41.72           N  
ATOM    480 HH21 ARG A  30      21.145   2.763  -7.814  1.00 41.72           H  
ATOM    481 HH22 ARG A  30      21.793   2.456  -9.438  1.00 41.72           H  
ATOM    482  CZ  ARG A  30      22.285   1.134  -8.082  1.00 41.72           C  
ATOM    483  N   GLN A  31      26.766  -5.237 -10.214  1.00 38.74           N  
ATOM    484  H   GLN A  31      26.067  -5.848  -9.816  1.00 38.74           H  
ATOM    485  CA  GLN A  31      28.187  -5.603 -10.147  1.00 38.74           C  
ATOM    486  HA  GLN A  31      28.763  -4.725  -9.857  1.00 38.74           H  
ATOM    487  C   GLN A  31      28.748  -6.041 -11.508  1.00 38.74           C  
ATOM    488  CB  GLN A  31      28.432  -6.707  -9.107  1.00 38.74           C  
ATOM    489  HB2 GLN A  31      29.399  -7.165  -9.316  1.00 38.74           H  
ATOM    490  HB3 GLN A  31      27.667  -7.478  -9.196  1.00 38.74           H  
ATOM    491  O   GLN A  31      29.939  -5.854 -11.749  1.00 38.74           O  
ATOM    492  CG  GLN A  31      28.476  -6.169  -7.670  1.00 38.74           C  
ATOM    493  HG2 GLN A  31      29.192  -5.350  -7.616  1.00 38.74           H  
ATOM    494  HG3 GLN A  31      27.492  -5.787  -7.398  1.00 38.74           H  
ATOM    495  CD  GLN A  31      28.889  -7.234  -6.654  1.00 38.74           C  
ATOM    496  NE2 GLN A  31      29.059  -6.870  -5.402  1.00 38.74           N  
ATOM    497 HE21 GLN A  31      28.910  -5.912  -5.117  1.00 38.74           H  
ATOM    498 HE22 GLN A  31      29.332  -7.610  -4.771  1.00 38.74           H  
ATOM    499  OE1 GLN A  31      29.077  -8.403  -6.945  1.00 38.74           O  
ATOM    500  N   GLN A  32      27.926  -6.632 -12.385  1.00 37.41           N  
ATOM    501  H   GLN A  32      26.940  -6.677 -12.175  1.00 37.41           H  
ATOM    502  CA  GLN A  32      28.395  -7.171 -13.667  1.00 37.41           C  
ATOM    503  HA  GLN A  32      29.455  -7.413 -13.584  1.00 37.41           H  
ATOM    504  C   GLN A  32      28.293  -6.180 -14.830  1.00 37.41           C  
ATOM    505  CB  GLN A  32      27.645  -8.465 -14.020  1.00 37.41           C  
ATOM    506  HB2 GLN A  32      27.708  -8.617 -15.098  1.00 37.41           H  
ATOM    507  HB3 GLN A  32      26.591  -8.373 -13.755  1.00 37.41           H  
ATOM    508  O   GLN A  32      29.234  -6.079 -15.618  1.00 37.41           O  
ATOM    509  CG  GLN A  32      28.257  -9.699 -13.344  1.00 37.41           C  
ATOM    510  HG2 GLN A  32      29.327  -9.723 -13.550  1.00 37.41           H  
ATOM    511  HG3 GLN A  32      28.115  -9.631 -12.266  1.00 37.41           H  
ATOM    512  CD  GLN A  32      27.648 -11.008 -13.843  1.00 37.41           C  
ATOM    513  NE2 GLN A  32      28.256 -12.135 -13.543  1.00 37.41           N  
ATOM    514 HE21 GLN A  32      29.103 -12.135 -12.994  1.00 37.41           H  
ATOM    515 HE22 GLN A  32      27.817 -12.972 -13.901  1.00 37.41           H  
ATOM    516  OE1 GLN A  32      26.627 -11.063 -14.505  1.00 37.41           O  
ATOM    517  N   ILE A  33      27.162  -5.487 -14.993  1.00 39.65           N  
ATOM    518  H   ILE A  33      26.432  -5.556 -14.299  1.00 39.65           H  
ATOM    519  CA  ILE A  33      26.899  -4.712 -16.214  1.00 39.65           C  
ATOM    520  HA  ILE A  33      27.537  -5.091 -17.012  1.00 39.65           H  
ATOM    521  C   ILE A  33      27.270  -3.235 -15.987  1.00 39.65           C  
ATOM    522  CB  ILE A  33      25.448  -4.922 -16.699  1.00 39.65           C  
ATOM    523  HB  ILE A  33      24.791  -4.527 -15.925  1.00 39.65           H  
ATOM    524  O   ILE A  33      26.643  -2.550 -15.186  1.00 39.65           O  
ATOM    525  CG1 ILE A  33      25.077  -6.416 -16.862  1.00 39.65           C  
ATOM    526 HG12 ILE A  33      25.213  -6.923 -15.906  1.00 39.65           H  
ATOM    527 HG13 ILE A  33      25.749  -6.878 -17.585  1.00 39.65           H  
ATOM    528  CG2 ILE A  33      25.255  -4.168 -18.035  1.00 39.65           C  
ATOM    529 HG21 ILE A  33      24.214  -4.224 -18.353  1.00 39.65           H  
ATOM    530 HG22 ILE A  33      25.495  -3.111 -17.924  1.00 39.65           H  
ATOM    531 HG23 ILE A  33      25.883  -4.605 -18.811  1.00 39.65           H  
ATOM    532  CD1 ILE A  33      23.627  -6.676 -17.298  1.00 39.65           C  
ATOM    533 HD11 ILE A  33      23.465  -6.337 -18.321  1.00 39.65           H  
ATOM    534 HD12 ILE A  33      23.430  -7.747 -17.258  1.00 39.65           H  
ATOM    535 HD13 ILE A  33      22.930  -6.170 -16.630  1.00 39.65           H  
ATOM    536  N   LYS A  34      28.302  -2.748 -16.698  1.00 38.19           N  
ATOM    537  H   LYS A  34      28.773  -3.407 -17.302  1.00 38.19           H  
ATOM    538  CA  LYS A  34      28.893  -1.402 -16.528  1.00 38.19           C  
ATOM    539  HA  LYS A  34      28.991  -1.224 -15.457  1.00 38.19           H  
ATOM    540  C   LYS A  34      28.051  -0.210 -17.025  1.00 38.19           C  
ATOM    541  CB  LYS A  34      30.296  -1.324 -17.167  1.00 38.19           C  
ATOM    542  HB2 LYS A  34      30.509  -0.278 -17.385  1.00 38.19           H  
ATOM    543  HB3 LYS A  34      30.293  -1.862 -18.115  1.00 38.19           H  
ATOM    544  O   LYS A  34      27.732   0.653 -16.222  1.00 38.19           O  
ATOM    545  CG  LYS A  34      31.441  -1.834 -16.283  1.00 38.19           C  
ATOM    546  HG2 LYS A  34      31.434  -1.295 -15.335  1.00 38.19           H  
ATOM    547  HG3 LYS A  34      31.313  -2.900 -16.091  1.00 38.19           H  
ATOM    548  CD  LYS A  34      32.779  -1.588 -17.002  1.00 38.19           C  
ATOM    549  HD2 LYS A  34      32.861  -0.529 -17.247  1.00 38.19           H  
ATOM    550  HD3 LYS A  34      32.792  -2.167 -17.925  1.00 38.19           H  
ATOM    551  CE  LYS A  34      33.967  -1.991 -16.124  1.00 38.19           C  
ATOM    552  HE2 LYS A  34      33.939  -1.399 -15.209  1.00 38.19           H  
ATOM    553  HE3 LYS A  34      33.849  -3.038 -15.843  1.00 38.19           H  
ATOM    554  NZ  LYS A  34      35.259  -1.790 -16.831  1.00 38.19           N  
ATOM    555  HZ1 LYS A  34      35.375  -0.820 -17.085  1.00 38.19           H  
ATOM    556  HZ2 LYS A  34      36.031  -2.059 -16.238  1.00 38.19           H  
ATOM    557  HZ3 LYS A  34      35.292  -2.350 -17.671  1.00 38.19           H  
ATOM    558  N   SER A  35      27.876  -0.042 -18.346  1.00 40.90           N  
ATOM    559  H   SER A  35      28.163  -0.786 -18.966  1.00 40.90           H  
ATOM    560  CA  SER A  35      27.693   1.298 -18.959  1.00 40.90           C  
ATOM    561  HA  SER A  35      27.803   2.064 -18.191  1.00 40.90           H  
ATOM    562  C   SER A  35      26.359   1.587 -19.650  1.00 40.90           C  
ATOM    563  CB  SER A  35      28.785   1.541 -20.005  1.00 40.90           C  
ATOM    564  HB2 SER A  35      28.637   2.520 -20.462  1.00 40.90           H  
ATOM    565  HB3 SER A  35      29.761   1.527 -19.521  1.00 40.90           H  
ATOM    566  O   SER A  35      26.001   2.754 -19.772  1.00 40.90           O  
ATOM    567  OG  SER A  35      28.739   0.533 -21.003  1.00 40.90           O  
ATOM    568  HG  SER A  35      28.955   0.934 -21.848  1.00 40.90           H  
ATOM    569  N   GLN A  36      25.662   0.589 -20.196  1.00 41.99           N  
ATOM    570  H   GLN A  36      25.961  -0.365 -20.048  1.00 41.99           H  
ATOM    571  CA  GLN A  36      24.408   0.833 -20.918  1.00 41.99           C  
ATOM    572  HA  GLN A  36      24.510   1.748 -21.502  1.00 41.99           H  
ATOM    573  C   GLN A  36      23.258   1.069 -19.939  1.00 41.99           C  
ATOM    574  CB  GLN A  36      24.098  -0.323 -21.886  1.00 41.99           C  
ATOM    575  HB2 GLN A  36      23.018  -0.433 -21.990  1.00 41.99           H  
ATOM    576  HB3 GLN A  36      24.496  -1.255 -21.486  1.00 41.99           H  
ATOM    577  O   GLN A  36      23.209   0.425 -18.890  1.00 41.99           O  
ATOM    578  CG  GLN A  36      24.680  -0.042 -23.281  1.00 41.99           C  
ATOM    579  HG2 GLN A  36      24.170   0.822 -23.707  1.00 41.99           H  
ATOM    580  HG3 GLN A  36      25.738   0.199 -23.186  1.00 41.99           H  
ATOM    581  CD  GLN A  36      24.551  -1.215 -24.250  1.00 41.99           C  
ATOM    582  NE2 GLN A  36      24.756  -0.993 -25.529  1.00 41.99           N  
ATOM    583 HE21 GLN A  36      24.924  -0.059 -25.876  1.00 41.99           H  
ATOM    584 HE22 GLN A  36      24.632  -1.794 -26.132  1.00 41.99           H  
ATOM    585  OE1 GLN A  36      24.310  -2.353 -23.890  1.00 41.99           O  
ATOM    586  N   THR A  37      22.319   1.945 -20.316  1.00 51.11           N  
ATOM    587  H   THR A  37      22.461   2.509 -21.141  1.00 51.11           H  
ATOM    588  CA  THR A  37      21.008   2.066 -19.668  1.00 51.11           C  
ATOM    589  HA  THR A  37      21.136   2.461 -18.660  1.00 51.11           H  
ATOM    590  C   THR A  37      20.380   0.680 -19.602  1.00 51.11           C  
ATOM    591  CB  THR A  37      20.074   3.003 -20.457  1.00 51.11           C  
ATOM    592  HB  THR A  37      19.760   2.524 -21.384  1.00 51.11           H  
ATOM    593  O   THR A  37      19.984   0.120 -20.624  1.00 51.11           O  
ATOM    594  CG2 THR A  37      18.837   3.389 -19.650  1.00 51.11           C  
ATOM    595 HG21 THR A  37      18.184   4.029 -20.243  1.00 51.11           H  
ATOM    596 HG22 THR A  37      19.128   3.918 -18.742  1.00 51.11           H  
ATOM    597 HG23 THR A  37      18.277   2.495 -19.374  1.00 51.11           H  
ATOM    598  OG1 THR A  37      20.743   4.198 -20.786  1.00 51.11           O  
ATOM    599  HG1 THR A  37      20.058   4.857 -20.919  1.00 51.11           H  
ATOM    600  N   GLN A  38      20.345   0.091 -18.410  1.00 62.72           N  
ATOM    601  H   GLN A  38      20.750   0.558 -17.612  1.00 62.72           H  
ATOM    602  CA  GLN A  38      19.734  -1.213 -18.216  1.00 62.72           C  
ATOM    603  HA  GLN A  38      19.888  -1.825 -19.104  1.00 62.72           H  
ATOM    604  C   GLN A  38      18.238  -1.012 -18.055  1.00 62.72           C  
ATOM    605  CB  GLN A  38      20.375  -1.945 -17.039  1.00 62.72           C  
ATOM    606  HB2 GLN A  38      20.639  -1.232 -16.258  1.00 62.72           H  
ATOM    607  HB3 GLN A  38      19.670  -2.667 -16.625  1.00 62.72           H  
ATOM    608  O   GLN A  38      17.746  -0.557 -17.021  1.00 62.72           O  
ATOM    609  CG  GLN A  38      21.614  -2.705 -17.516  1.00 62.72           C  
ATOM    610  HG2 GLN A  38      21.314  -3.590 -18.077  1.00 62.72           H  
ATOM    611  HG3 GLN A  38      22.212  -2.068 -18.168  1.00 62.72           H  
ATOM    612  CD  GLN A  38      22.449  -3.124 -16.325  1.00 62.72           C  
ATOM    613  NE2 GLN A  38      23.539  -2.434 -16.094  1.00 62.72           N  
ATOM    614 HE21 GLN A  38      23.697  -1.577 -16.605  1.00 62.72           H  
ATOM    615 HE22 GLN A  38      24.052  -2.633 -15.246  1.00 62.72           H  
ATOM    616  OE1 GLN A  38      22.127  -4.034 -15.579  1.00 62.72           O  
ATOM    617  N   GLN A  39      17.529  -1.333 -19.127  1.00 69.07           N  
ATOM    618  H   GLN A  39      18.023  -1.641 -19.952  1.00 69.07           H  
ATOM    619  CA  GLN A  39      16.105  -1.574 -19.082  1.00 69.07           C  
ATOM    620  HA  GLN A  39      15.660  -0.953 -18.305  1.00 69.07           H  
ATOM    621  C   GLN A  39      15.898  -3.051 -18.751  1.00 69.07           C  
ATOM    622  CB  GLN A  39      15.496  -1.172 -20.425  1.00 69.07           C  
ATOM    623  HB2 GLN A  39      15.909  -1.803 -21.213  1.00 69.07           H  
ATOM    624  HB3 GLN A  39      15.761  -0.136 -20.634  1.00 69.07           H  
ATOM    625  O   GLN A  39      16.496  -3.904 -19.388  1.00 69.07           O  
ATOM    626  CG  GLN A  39      13.970  -1.298 -20.422  1.00 69.07           C  
ATOM    627  HG2 GLN A  39      13.557  -0.643 -19.655  1.00 69.07           H  
ATOM    628  HG3 GLN A  39      13.691  -2.327 -20.195  1.00 69.07           H  
ATOM    629  CD  GLN A  39      13.361  -0.924 -21.769  1.00 69.07           C  
ATOM    630  NE2 GLN A  39      12.124  -1.277 -22.026  1.00 69.07           N  
ATOM    631 HE21 GLN A  39      11.596  -1.820 -21.358  1.00 69.07           H  
ATOM    632 HE22 GLN A  39      11.787  -0.984 -22.932  1.00 69.07           H  
ATOM    633  OE1 GLN A  39      13.966  -0.336 -22.644  1.00 69.07           O  
ATOM    634  N   VAL A  40      15.049  -3.356 -17.775  1.00 72.10           N  
ATOM    635  H   VAL A  40      14.641  -2.594 -17.252  1.00 72.10           H  
ATOM    636  CA  VAL A  40      14.673  -4.732 -17.430  1.00 72.10           C  
ATOM    637  HA  VAL A  40      15.097  -5.421 -18.161  1.00 72.10           H  
ATOM    638  C   VAL A  40      13.164  -4.851 -17.499  1.00 72.10           C  
ATOM    639  CB  VAL A  40      15.212  -5.137 -16.047  1.00 72.10           C  
ATOM    640  HB  VAL A  40      14.862  -4.422 -15.302  1.00 72.10           H  
ATOM    641  O   VAL A  40      12.445  -4.061 -16.884  1.00 72.10           O  
ATOM    642  CG1 VAL A  40      14.729  -6.535 -15.633  1.00 72.10           C  
ATOM    643 HG11 VAL A  40      13.646  -6.545 -15.505  1.00 72.10           H  
ATOM    644 HG12 VAL A  40      15.011  -7.263 -16.394  1.00 72.10           H  
ATOM    645 HG13 VAL A  40      15.189  -6.820 -14.687  1.00 72.10           H  
ATOM    646  CG2 VAL A  40      16.745  -5.141 -16.045  1.00 72.10           C  
ATOM    647 HG21 VAL A  40      17.127  -5.506 -15.091  1.00 72.10           H  
ATOM    648 HG22 VAL A  40      17.115  -5.779 -16.847  1.00 72.10           H  
ATOM    649 HG23 VAL A  40      17.121  -4.130 -16.203  1.00 72.10           H  
ATOM    650  N   THR A  41      12.668  -5.850 -18.230  1.00 76.17           N  
ATOM    651  H   THR A  41      13.320  -6.471 -18.688  1.00 76.17           H  
ATOM    652  CA  THR A  41      11.224  -6.074 -18.387  1.00 76.17           C  
ATOM    653  HA  THR A  41      10.683  -5.261 -17.903  1.00 76.17           H  
ATOM    654  C   THR A  41      10.775  -7.374 -17.728  1.00 76.17           C  
ATOM    655  CB  THR A  41      10.803  -6.037 -19.859  1.00 76.17           C  
ATOM    656  HB  THR A  41      11.274  -6.860 -20.396  1.00 76.17           H  
ATOM    657  O   THR A  41      11.188  -8.470 -18.085  1.00 76.17           O  
ATOM    658  CG2 THR A  41       9.282  -6.132 -20.017  1.00 76.17           C  
ATOM    659 HG21 THR A  41       9.021  -5.980 -21.064  1.00 76.17           H  
ATOM    660 HG22 THR A  41       8.802  -5.359 -19.416  1.00 76.17           H  
ATOM    661 HG23 THR A  41       8.930  -7.113 -19.697  1.00 76.17           H  
ATOM    662  OG1 THR A  41      11.197  -4.820 -20.448  1.00 76.17           O  
ATOM    663  HG1 THR A  41      12.156  -4.796 -20.412  1.00 76.17           H  
ATOM    664  N   ILE A  42       9.824  -7.277 -16.807  1.00 76.13           N  
ATOM    665  H   ILE A  42       9.517  -6.347 -16.557  1.00 76.13           H  
ATOM    666  CA  ILE A  42       9.222  -8.407 -16.106  1.00 76.13           C  
ATOM    667  HA  ILE A  42       9.813  -9.305 -16.284  1.00 76.13           H  
ATOM    668  C   ILE A  42       7.816  -8.603 -16.638  1.00 76.13           C  
ATOM    669  CB  ILE A  42       9.172  -8.161 -14.594  1.00 76.13           C  
ATOM    670  HB  ILE A  42       8.451  -7.363 -14.417  1.00 76.13           H  
ATOM    671  O   ILE A  42       6.912  -7.820 -16.350  1.00 76.13           O  
ATOM    672  CG1 ILE A  42      10.538  -7.727 -14.030  1.00 76.13           C  
ATOM    673 HG12 ILE A  42      11.004  -8.561 -13.504  1.00 76.13           H  
ATOM    674 HG13 ILE A  42      11.241  -7.420 -14.804  1.00 76.13           H  
ATOM    675  CG2 ILE A  42       8.664  -9.418 -13.861  1.00 76.13           C  
ATOM    676 HG21 ILE A  42       9.344 -10.249 -14.047  1.00 76.13           H  
ATOM    677 HG22 ILE A  42       8.618  -9.214 -12.792  1.00 76.13           H  
ATOM    678 HG23 ILE A  42       7.660  -9.674 -14.200  1.00 76.13           H  
ATOM    679  CD1 ILE A  42      10.311  -6.526 -13.112  1.00 76.13           C  
ATOM    680 HD11 ILE A  42      11.250  -6.158 -12.699  1.00 76.13           H  
ATOM    681 HD12 ILE A  42       9.911  -5.703 -13.705  1.00 76.13           H  
ATOM    682 HD13 ILE A  42       9.588  -6.750 -12.328  1.00 76.13           H  
ATOM    683  N   LYS A  43       7.606  -9.688 -17.379  1.00 76.85           N  
ATOM    684  H   LYS A  43       8.404 -10.260 -17.616  1.00 76.85           H  
ATOM    685  CA  LYS A  43       6.281 -10.033 -17.900  1.00 76.85           C  
ATOM    686  HA  LYS A  43       5.698  -9.114 -17.963  1.00 76.85           H  
ATOM    687  C   LYS A  43       5.514 -10.952 -16.959  1.00 76.85           C  
ATOM    688  CB  LYS A  43       6.384 -10.595 -19.322  1.00 76.85           C  
ATOM    689  HB2 LYS A  43       5.386 -10.865 -19.666  1.00 76.85           H  
ATOM    690  HB3 LYS A  43       7.010 -11.487 -19.324  1.00 76.85           H  
ATOM    691  O   LYS A  43       6.111 -11.774 -16.255  1.00 76.85           O  
ATOM    692  CG  LYS A  43       6.969  -9.546 -20.279  1.00 76.85           C  
ATOM    693  HG2 LYS A  43       8.002  -9.336 -20.002  1.00 76.85           H  
ATOM    694  HG3 LYS A  43       6.389  -8.626 -20.200  1.00 76.85           H  
ATOM    695  CD  LYS A  43       6.940 -10.028 -21.732  1.00 76.85           C  
ATOM    696  HD2 LYS A  43       5.909 -10.224 -22.027  1.00 76.85           H  
ATOM    697  HD3 LYS A  43       7.527 -10.942 -21.820  1.00 76.85           H  
ATOM    698  CE  LYS A  43       7.539  -8.934 -22.622  1.00 76.85           C  
ATOM    699  HE2 LYS A  43       8.553  -8.727 -22.280  1.00 76.85           H  
ATOM    700  HE3 LYS A  43       6.960  -8.020 -22.491  1.00 76.85           H  
ATOM    701  NZ  LYS A  43       7.558  -9.323 -24.054  1.00 76.85           N  
ATOM    702  HZ1 LYS A  43       7.975  -8.583 -24.600  1.00 76.85           H  
ATOM    703  HZ2 LYS A  43       8.114 -10.157 -24.185  1.00 76.85           H  
ATOM    704  HZ3 LYS A  43       6.622  -9.478 -24.398  1.00 76.85           H  
ATOM    705  N   ASN A  44       4.188 -10.874 -17.012  1.00 79.54           N  
ATOM    706  H   ASN A  44       3.795 -10.154 -17.602  1.00 79.54           H  
ATOM    707  CA  ASN A  44       3.253 -11.771 -16.332  1.00 79.54           C  
ATOM    708  HA  ASN A  44       2.265 -11.337 -16.488  1.00 79.54           H  
ATOM    709  C   ASN A  44       3.450 -11.851 -14.807  1.00 79.54           C  
ATOM    710  CB  ASN A  44       3.255 -13.150 -17.016  1.00 79.54           C  
ATOM    711  HB2 ASN A  44       4.233 -13.617 -16.900  1.00 79.54           H  
ATOM    712  HB3 ASN A  44       2.513 -13.783 -16.530  1.00 79.54           H  
ATOM    713  O   ASN A  44       3.502 -12.938 -14.218  1.00 79.54           O  
ATOM    714  CG  ASN A  44       2.884 -13.085 -18.482  1.00 79.54           C  
ATOM    715  ND2 ASN A  44       3.566 -13.817 -19.333  1.00 79.54           N  
ATOM    716 HD21 ASN A  44       4.325 -14.409 -19.027  1.00 79.54           H  
ATOM    717 HD22 ASN A  44       3.244 -13.779 -20.289  1.00 79.54           H  
ATOM    718  OD1 ASN A  44       1.962 -12.404 -18.881  1.00 79.54           O  
ATOM    719  N   LEU A  45       3.639 -10.712 -14.146  1.00 82.26           N  
ATOM    720  H   LEU A  45       3.556  -9.840 -14.649  1.00 82.26           H  
ATOM    721  CA  LEU A  45       3.729 -10.639 -12.694  1.00 82.26           C  
ATOM    722  HA  LEU A  45       4.293 -11.498 -12.332  1.00 82.26           H  
ATOM    723  C   LEU A  45       2.323 -10.684 -12.084  1.00 82.26           C  
ATOM    724  CB  LEU A  45       4.492  -9.364 -12.309  1.00 82.26           C  
ATOM    725  HB2 LEU A  45       5.479  -9.377 -12.772  1.00 82.26           H  
ATOM    726  HB3 LEU A  45       3.951  -8.504 -12.705  1.00 82.26           H  
ATOM    727  O   LEU A  45       1.541  -9.759 -12.266  1.00 82.26           O  
ATOM    728  CG  LEU A  45       4.646  -9.184 -10.791  1.00 82.26           C  
ATOM    729  HG  LEU A  45       3.670  -9.229 -10.307  1.00 82.26           H  
ATOM    730  CD1 LEU A  45       5.550 -10.258 -10.182  1.00 82.26           C  
ATOM    731 HD11 LEU A  45       5.095 -11.243 -10.286  1.00 82.26           H  
ATOM    732 HD12 LEU A  45       5.656 -10.042  -9.119  1.00 82.26           H  
ATOM    733 HD13 LEU A  45       6.529 -10.238 -10.661  1.00 82.26           H  
ATOM    734  CD2 LEU A  45       5.257  -7.823 -10.493  1.00 82.26           C  
ATOM    735 HD21 LEU A  45       6.243  -7.742 -10.952  1.00 82.26           H  
ATOM    736 HD22 LEU A  45       4.616  -7.038 -10.894  1.00 82.26           H  
ATOM    737 HD23 LEU A  45       5.333  -7.684  -9.415  1.00 82.26           H  
ATOM    738  N   TYR A  46       2.009 -11.747 -11.344  1.00 83.47           N  
ATOM    739  H   TYR A  46       2.672 -12.504 -11.253  1.00 83.47           H  
ATOM    740  CA  TYR A  46       0.760 -11.831 -10.589  1.00 83.47           C  
ATOM    741  HA  TYR A  46      -0.036 -11.391 -11.190  1.00 83.47           H  
ATOM    742  C   TYR A  46       0.857 -11.040  -9.279  1.00 83.47           C  
ATOM    743  CB  TYR A  46       0.392 -13.297 -10.337  1.00 83.47           C  
ATOM    744  HB2 TYR A  46       0.352 -13.818 -11.293  1.00 83.47           H  
ATOM    745  HB3 TYR A  46       1.173 -13.765  -9.737  1.00 83.47           H  
ATOM    746  O   TYR A  46       1.756 -11.281  -8.470  1.00 83.47           O  
ATOM    747  CG  TYR A  46      -0.949 -13.472  -9.649  1.00 83.47           C  
ATOM    748  CD1 TYR A  46      -1.028 -14.011  -8.348  1.00 83.47           C  
ATOM    749  HD1 TYR A  46      -0.127 -14.305  -7.831  1.00 83.47           H  
ATOM    750  CD2 TYR A  46      -2.126 -13.087 -10.319  1.00 83.47           C  
ATOM    751  HD2 TYR A  46      -2.075 -12.651 -11.306  1.00 83.47           H  
ATOM    752  CE1 TYR A  46      -2.282 -14.183  -7.727  1.00 83.47           C  
ATOM    753  HE1 TYR A  46      -2.351 -14.617  -6.741  1.00 83.47           H  
ATOM    754  CE2 TYR A  46      -3.378 -13.250  -9.701  1.00 83.47           C  
ATOM    755  HE2 TYR A  46      -4.284 -12.952 -10.207  1.00 83.47           H  
ATOM    756  OH  TYR A  46      -4.682 -13.959  -7.834  1.00 83.47           O  
ATOM    757  HH  TYR A  46      -4.644 -14.302  -6.939  1.00 83.47           H  
ATOM    758  CZ  TYR A  46      -3.460 -13.801  -8.407  1.00 83.47           C  
ATOM    759  N   VAL A  47      -0.084 -10.122  -9.072  1.00 87.70           N  
ATOM    760  H   VAL A  47      -0.776  -9.990  -9.795  1.00 87.70           H  
ATOM    761  CA  VAL A  47      -0.226  -9.300  -7.866  1.00 87.70           C  
ATOM    762  HA  VAL A  47       0.727  -9.247  -7.340  1.00 87.70           H  
ATOM    763  C   VAL A  47      -1.256  -9.971  -6.957  1.00 87.70           C  
ATOM    764  CB  VAL A  47      -0.641  -7.863  -8.251  1.00 87.70           C  
ATOM    765  HB  VAL A  47      -1.615  -7.888  -8.740  1.00 87.70           H  
ATOM    766  O   VAL A  47      -2.455  -9.873  -7.202  1.00 87.70           O  
ATOM    767  CG1 VAL A  47      -0.739  -6.969  -7.016  1.00 87.70           C  
ATOM    768 HG11 VAL A  47      -1.535  -7.336  -6.368  1.00 87.70           H  
ATOM    769 HG12 VAL A  47      -1.003  -5.952  -7.308  1.00 87.70           H  
ATOM    770 HG13 VAL A  47       0.202  -6.954  -6.466  1.00 87.70           H  
ATOM    771  CG2 VAL A  47       0.357  -7.213  -9.220  1.00 87.70           C  
ATOM    772 HG21 VAL A  47       0.044  -6.193  -9.441  1.00 87.70           H  
ATOM    773 HG22 VAL A  47       1.354  -7.196  -8.779  1.00 87.70           H  
ATOM    774 HG23 VAL A  47       0.384  -7.766 -10.159  1.00 87.70           H  
ATOM    775  N   SER A  48      -0.814 -10.704  -5.929  1.00 82.13           N  
ATOM    776  H   SER A  48       0.180 -10.768  -5.760  1.00 82.13           H  
ATOM    777  CA  SER A  48      -1.729 -11.502  -5.090  1.00 82.13           C  
ATOM    778  HA  SER A  48      -2.567 -11.818  -5.711  1.00 82.13           H  
ATOM    779  C   SER A  48      -2.339 -10.738  -3.914  1.00 82.13           C  
ATOM    780  CB  SER A  48      -1.058 -12.784  -4.588  1.00 82.13           C  
ATOM    781  HB2 SER A  48      -0.488 -13.235  -5.401  1.00 82.13           H  
ATOM    782  HB3 SER A  48      -1.832 -13.488  -4.280  1.00 82.13           H  
ATOM    783  O   SER A  48      -3.282 -11.227  -3.306  1.00 82.13           O  
ATOM    784  OG  SER A  48      -0.206 -12.546  -3.487  1.00 82.13           O  
ATOM    785  HG  SER A  48      -0.759 -12.398  -2.716  1.00 82.13           H  
ATOM    786  N   SER A  49      -1.799  -9.573  -3.564  1.00 85.36           N  
ATOM    787  H   SER A  49      -1.060  -9.183  -4.133  1.00 85.36           H  
ATOM    788  CA  SER A  49      -2.296  -8.724  -2.480  1.00 85.36           C  
ATOM    789  HA  SER A  49      -3.335  -8.978  -2.272  1.00 85.36           H  
ATOM    790  C   SER A  49      -2.265  -7.260  -2.908  1.00 85.36           C  
ATOM    791  CB  SER A  49      -1.501  -8.962  -1.194  1.00 85.36           C  
ATOM    792  HB2 SER A  49      -1.499 -10.025  -0.956  1.00 85.36           H  
ATOM    793  HB3 SER A  49      -1.988  -8.431  -0.376  1.00 85.36           H  
ATOM    794  O   SER A  49      -1.732  -6.934  -3.966  1.00 85.36           O  
ATOM    795  OG  SER A  49      -0.177  -8.492  -1.301  1.00 85.36           O  
ATOM    796  HG  SER A  49       0.354  -9.052  -1.873  1.00 85.36           H  
ATOM    797  N   PHE A  50      -2.906  -6.384  -2.139  1.00 90.96           N  
ATOM    798  H   PHE A  50      -3.269  -6.679  -1.244  1.00 90.96           H  
ATOM    799  CA  PHE A  50      -2.878  -4.958  -2.435  1.00 90.96           C  
ATOM    800  HA  PHE A  50      -3.134  -4.794  -3.481  1.00 90.96           H  
ATOM    801  C   PHE A  50      -1.468  -4.433  -2.169  1.00 90.96           C  
ATOM    802  CB  PHE A  50      -3.906  -4.265  -1.556  1.00 90.96           C  
ATOM    803  HB2 PHE A  50      -4.863  -4.776  -1.657  1.00 90.96           H  
ATOM    804  HB3 PHE A  50      -3.564  -4.368  -0.526  1.00 90.96           H  
ATOM    805  O   PHE A  50      -0.964  -4.550  -1.049  1.00 90.96           O  
ATOM    806  CG  PHE A  50      -4.106  -2.795  -1.841  1.00 90.96           C  
ATOM    807  CD1 PHE A  50      -3.271  -1.847  -1.227  1.00 90.96           C  
ATOM    808  HD1 PHE A  50      -2.453  -2.178  -0.605  1.00 90.96           H  
ATOM    809  CD2 PHE A  50      -5.150  -2.367  -2.679  1.00 90.96           C  
ATOM    810  HD2 PHE A  50      -5.781  -3.088  -3.178  1.00 90.96           H  
ATOM    811  CE1 PHE A  50      -3.516  -0.476  -1.390  1.00 90.96           C  
ATOM    812  HE1 PHE A  50      -2.896   0.248  -0.884  1.00 90.96           H  
ATOM    813  CE2 PHE A  50      -5.379  -0.993  -2.859  1.00 90.96           C  
ATOM    814  HE2 PHE A  50      -6.171  -0.646  -3.507  1.00 90.96           H  
ATOM    815  CZ  PHE A  50      -4.589  -0.050  -2.187  1.00 90.96           C  
ATOM    816  HZ  PHE A  50      -4.799   1.004  -2.296  1.00 90.96           H  
ATOM    817  N   THR A  51      -0.834  -3.858  -3.185  1.00 91.06           N  
ATOM    818  H   THR A  51      -1.323  -3.755  -4.063  1.00 91.06           H  
ATOM    819  CA  THR A  51       0.605  -3.585  -3.148  1.00 91.06           C  
ATOM    820  HA  THR A  51       0.985  -3.798  -2.149  1.00 91.06           H  
ATOM    821  C   THR A  51       0.889  -2.124  -3.434  1.00 91.06           C  
ATOM    822  CB  THR A  51       1.368  -4.515  -4.102  1.00 91.06           C  
ATOM    823  HB  THR A  51       1.009  -4.386  -5.124  1.00 91.06           H  
ATOM    824  O   THR A  51       0.404  -1.562  -4.412  1.00 91.06           O  
ATOM    825  CG2 THR A  51       2.878  -4.296  -4.065  1.00 91.06           C  
ATOM    826 HG21 THR A  51       3.121  -3.315  -4.474  1.00 91.06           H  
ATOM    827 HG22 THR A  51       3.234  -4.359  -3.037  1.00 91.06           H  
ATOM    828 HG23 THR A  51       3.376  -5.053  -4.671  1.00 91.06           H  
ATOM    829  OG1 THR A  51       1.151  -5.844  -3.696  1.00 91.06           O  
ATOM    830  HG1 THR A  51       1.842  -6.416  -4.037  1.00 91.06           H  
ATOM    831  N   LEU A  52       1.727  -1.524  -2.591  1.00 92.68           N  
ATOM    832  H   LEU A  52       2.069  -2.055  -1.803  1.00 92.68           H  
ATOM    833  CA  LEU A  52       2.306  -0.208  -2.810  1.00 92.68           C  
ATOM    834  HA  LEU A  52       1.728   0.312  -3.574  1.00 92.68           H  
ATOM    835  C   LEU A  52       3.737  -0.357  -3.321  1.00 92.68           C  
ATOM    836  CB  LEU A  52       2.254   0.625  -1.519  1.00 92.68           C  
ATOM    837  HB2 LEU A  52       2.913   0.164  -0.784  1.00 92.68           H  
ATOM    838  HB3 LEU A  52       2.634   1.621  -1.743  1.00 92.68           H  
ATOM    839  O   LEU A  52       4.513  -1.130  -2.756  1.00 92.68           O  
ATOM    840  CG  LEU A  52       0.860   0.758  -0.890  1.00 92.68           C  
ATOM    841  HG  LEU A  52       0.499  -0.221  -0.575  1.00 92.68           H  
ATOM    842  CD1 LEU A  52       0.918   1.673   0.334  1.00 92.68           C  
ATOM    843 HD11 LEU A  52      -0.058   1.700   0.818  1.00 92.68           H  
ATOM    844 HD12 LEU A  52       1.190   2.683   0.026  1.00 92.68           H  
ATOM    845 HD13 LEU A  52       1.659   1.301   1.042  1.00 92.68           H  
ATOM    846  CD2 LEU A  52      -0.124   1.357  -1.881  1.00 92.68           C  
ATOM    847 HD21 LEU A  52      -1.080   1.512  -1.382  1.00 92.68           H  
ATOM    848 HD22 LEU A  52      -0.289   0.676  -2.716  1.00 92.68           H  
ATOM    849 HD23 LEU A  52       0.263   2.308  -2.248  1.00 92.68           H  
ATOM    850  N   VAL A  53       4.104   0.403  -4.351  1.00 89.13           N  
ATOM    851  H   VAL A  53       3.405   1.000  -4.769  1.00 89.13           H  
ATOM    852  CA  VAL A  53       5.484   0.478  -4.856  1.00 89.13           C  
ATOM    853  HA  VAL A  53       6.132  -0.118  -4.213  1.00 89.13           H  
ATOM    854  C   VAL A  53       5.946   1.924  -4.782  1.00 89.13           C  
ATOM    855  CB  VAL A  53       5.637  -0.078  -6.284  1.00 89.13           C  
ATOM    856  HB  VAL A  53       5.200   0.620  -6.999  1.00 89.13           H  
ATOM    857  O   VAL A  53       5.377   2.787  -5.428  1.00 89.13           O  
ATOM    858  CG1 VAL A  53       7.119  -0.241  -6.638  1.00 89.13           C  
ATOM    859 HG11 VAL A  53       7.653   0.699  -6.495  1.00 89.13           H  
ATOM    860 HG12 VAL A  53       7.576  -0.997  -6.000  1.00 89.13           H  
ATOM    861 HG13 VAL A  53       7.219  -0.540  -7.681  1.00 89.13           H  
ATOM    862  CG2 VAL A  53       4.954  -1.441  -6.457  1.00 89.13           C  
ATOM    863 HG21 VAL A  53       5.336  -2.147  -5.720  1.00 89.13           H  
ATOM    864 HG22 VAL A  53       3.876  -1.336  -6.332  1.00 89.13           H  
ATOM    865 HG23 VAL A  53       5.138  -1.819  -7.462  1.00 89.13           H  
ATOM    866  N   CYS A  54       6.961   2.192  -3.975  1.00 85.17           N  
ATOM    867  H   CYS A  54       7.413   1.402  -3.537  1.00 85.17           H  
ATOM    868  CA  CYS A  54       7.487   3.508  -3.642  1.00 85.17           C  
ATOM    869  HA  CYS A  54       6.821   4.295  -3.995  1.00 85.17           H  
ATOM    870  C   CYS A  54       8.850   3.668  -4.320  1.00 85.17           C  
ATOM    871  CB  CYS A  54       7.542   3.519  -2.105  1.00 85.17           C  
ATOM    872  HB2 CYS A  54       8.067   2.622  -1.775  1.00 85.17           H  
ATOM    873  HB3 CYS A  54       6.520   3.465  -1.730  1.00 85.17           H  
ATOM    874  O   CYS A  54       9.845   3.149  -3.824  1.00 85.17           O  
ATOM    875  SG  CYS A  54       8.360   4.938  -1.336  1.00 85.17           S  
ATOM    876  HG  CYS A  54       8.386   4.415  -0.107  1.00 85.17           H  
ATOM    877  N   PHE A  55       8.907   4.351  -5.460  1.00 81.83           N  
ATOM    878  H   PHE A  55       8.068   4.778  -5.826  1.00 81.83           H  
ATOM    879  CA  PHE A  55      10.149   4.584  -6.204  1.00 81.83           C  
ATOM    880  HA  PHE A  55      10.898   3.865  -5.874  1.00 81.83           H  
ATOM    881  C   PHE A  55      10.726   5.960  -5.876  1.00 81.83           C  
ATOM    882  CB  PHE A  55       9.982   4.313  -7.706  1.00 81.83           C  
ATOM    883  HB2 PHE A  55      10.252   3.277  -7.913  1.00 81.83           H  
ATOM    884  HB3 PHE A  55      10.676   4.934  -8.272  1.00 81.83           H  
ATOM    885  O   PHE A  55      10.003   6.952  -5.726  1.00 81.83           O  
ATOM    886  CG  PHE A  55       8.581   4.507  -8.216  1.00 81.83           C  
ATOM    887  CD1 PHE A  55       7.637   3.471  -8.090  1.00 81.83           C  
ATOM    888  HD1 PHE A  55       7.934   2.522  -7.670  1.00 81.83           H  
ATOM    889  CD2 PHE A  55       8.220   5.735  -8.777  1.00 81.83           C  
ATOM    890  HD2 PHE A  55       8.952   6.517  -8.917  1.00 81.83           H  
ATOM    891  CE1 PHE A  55       6.310   3.683  -8.485  1.00 81.83           C  
ATOM    892  HE1 PHE A  55       5.578   2.899  -8.360  1.00 81.83           H  
ATOM    893  CE2 PHE A  55       6.911   5.929  -9.216  1.00 81.83           C  
ATOM    894  HE2 PHE A  55       6.686   6.855  -9.725  1.00 81.83           H  
ATOM    895  CZ  PHE A  55       5.949   4.918  -9.052  1.00 81.83           C  
ATOM    896  HZ  PHE A  55       4.944   5.093  -9.406  1.00 81.83           H  
ATOM    897  N   ARG A  56      12.047   5.969  -5.695  1.00 78.95           N  
ATOM    898  H   ARG A  56      12.527   5.098  -5.868  1.00 78.95           H  
ATOM    899  CA  ARG A  56      12.889   7.116  -5.343  1.00 78.95           C  
ATOM    900  HA  ARG A  56      12.270   7.975  -5.083  1.00 78.95           H  
ATOM    901  C   ARG A  56      13.743   7.548  -6.525  1.00 78.95           C  
ATOM    902  CB  ARG A  56      13.806   6.757  -4.163  1.00 78.95           C  
ATOM    903  HB2 ARG A  56      14.428   5.902  -4.427  1.00 78.95           H  
ATOM    904  HB3 ARG A  56      14.464   7.605  -3.974  1.00 78.95           H  
ATOM    905  O   ARG A  56      13.918   8.746  -6.701  1.00 78.95           O  
ATOM    906  CG  ARG A  56      13.030   6.440  -2.878  1.00 78.95           C  
ATOM    907  HG2 ARG A  56      12.336   7.257  -2.683  1.00 78.95           H  
ATOM    908  HG3 ARG A  56      12.456   5.522  -3.004  1.00 78.95           H  
ATOM    909  CD  ARG A  56      13.965   6.297  -1.667  1.00 78.95           C  
ATOM    910  HD2 ARG A  56      14.687   7.113  -1.677  1.00 78.95           H  
ATOM    911  HD3 ARG A  56      13.362   6.395  -0.764  1.00 78.95           H  
ATOM    912  NE  ARG A  56      14.684   5.012  -1.652  1.00 78.95           N  
ATOM    913  HE  ARG A  56      15.393   4.856  -2.355  1.00 78.95           H  
ATOM    914  NH1 ARG A  56      13.766   4.011   0.209  1.00 78.95           N  
ATOM    915 HH11 ARG A  56      13.200   4.824   0.410  1.00 78.95           H  
ATOM    916 HH12 ARG A  56      13.472   3.124   0.592  1.00 78.95           H  
ATOM    917  NH2 ARG A  56      15.043   2.835  -1.098  1.00 78.95           N  
ATOM    918 HH21 ARG A  56      14.505   2.063  -0.730  1.00 78.95           H  
ATOM    919 HH22 ARG A  56      15.606   2.754  -1.932  1.00 78.95           H  
ATOM    920  CZ  ARG A  56      14.513   3.981  -0.850  1.00 78.95           C  
ATOM    921  N   SER A  57      14.240   6.580  -7.294  1.00 79.16           N  
ATOM    922  H   SER A  57      14.063   5.615  -7.054  1.00 79.16           H  
ATOM    923  CA  SER A  57      14.917   6.806  -8.565  1.00 79.16           C  
ATOM    924  HA  SER A  57      14.483   7.714  -8.983  1.00 79.16           H  
ATOM    925  C   SER A  57      14.676   5.670  -9.565  1.00 79.16           C  
ATOM    926  CB  SER A  57      16.416   7.047  -8.376  1.00 79.16           C  
ATOM    927  HB2 SER A  57      16.866   7.265  -9.345  1.00 79.16           H  
ATOM    928  HB3 SER A  57      16.558   7.917  -7.734  1.00 79.16           H  
ATOM    929  O   SER A  57      14.279   4.569  -9.175  1.00 79.16           O  
ATOM    930  OG  SER A  57      17.063   5.923  -7.801  1.00 79.16           O  
ATOM    931  HG  SER A  57      18.002   6.123  -7.818  1.00 79.16           H  
ATOM    932  N   GLY A  58      14.940   5.933 -10.839  1.00 81.65           N  
ATOM    933  H   GLY A  58      15.242   6.876 -11.035  1.00 81.65           H  
ATOM    934  CA  GLY A  58      14.554   5.162 -12.003  1.00 81.65           C  
ATOM    935  HA2 GLY A  58      15.341   5.241 -12.753  1.00 81.65           H  
ATOM    936  HA3 GLY A  58      14.456   4.114 -11.721  1.00 81.65           H  
ATOM    937  C   GLY A  58      13.230   5.611 -12.623  1.00 81.65           C  
ATOM    938  O   GLY A  58      12.411   6.300 -12.011  1.00 81.65           O  
ATOM    939  N   LYS A  59      12.992   5.138 -13.845  1.00 81.47           N  
ATOM    940  H   LYS A  59      13.715   4.586 -14.283  1.00 81.47           H  
ATOM    941  CA  LYS A  59      11.678   5.175 -14.492  1.00 81.47           C  
ATOM    942  HA  LYS A  59      11.023   5.867 -13.963  1.00 81.47           H  
ATOM    943  C   LYS A  59      11.036   3.802 -14.436  1.00 81.47           C  
ATOM    944  CB  LYS A  59      11.799   5.649 -15.938  1.00 81.47           C  
ATOM    945  HB2 LYS A  59      10.849   5.494 -16.449  1.00 81.47           H  
ATOM    946  HB3 LYS A  59      12.563   5.058 -16.443  1.00 81.47           H  
ATOM    947  O   LYS A  59      11.708   2.775 -14.556  1.00 81.47           O  
ATOM    948  CG  LYS A  59      12.163   7.130 -16.027  1.00 81.47           C  
ATOM    949  HG2 LYS A  59      11.338   7.737 -15.653  1.00 81.47           H  
ATOM    950  HG3 LYS A  59      13.057   7.334 -15.437  1.00 81.47           H  
ATOM    951  CD  LYS A  59      12.434   7.458 -17.492  1.00 81.47           C  
ATOM    952  HD2 LYS A  59      11.533   7.268 -18.075  1.00 81.47           H  
ATOM    953  HD3 LYS A  59      13.232   6.814 -17.860  1.00 81.47           H  
ATOM    954  CE  LYS A  59      12.848   8.916 -17.647  1.00 81.47           C  
ATOM    955  HE2 LYS A  59      12.024   9.552 -17.324  1.00 81.47           H  
ATOM    956  HE3 LYS A  59      13.706   9.104 -17.001  1.00 81.47           H  
ATOM    957  NZ  LYS A  59      13.194   9.167 -19.062  1.00 81.47           N  
ATOM    958  HZ1 LYS A  59      13.535  10.108 -19.193  1.00 81.47           H  
ATOM    959  HZ2 LYS A  59      12.379   9.016 -19.639  1.00 81.47           H  
ATOM    960  HZ3 LYS A  59      13.895   8.502 -19.356  1.00 81.47           H  
ATOM    961  N   LEU A  60       9.718   3.781 -14.284  1.00 83.22           N  
ATOM    962  H   LEU A  60       9.231   4.662 -14.209  1.00 83.22           H  
ATOM    963  CA  LEU A  60       8.947   2.546 -14.250  1.00 83.22           C  
ATOM    964  HA  LEU A  60       9.570   1.731 -14.619  1.00 83.22           H  
ATOM    965  C   LEU A  60       7.752   2.668 -15.188  1.00 83.22           C  
ATOM    966  CB  LEU A  60       8.611   2.224 -12.783  1.00 83.22           C  
ATOM    967  HB2 LEU A  60       8.055   3.051 -12.341  1.00 83.22           H  
ATOM    968  HB3 LEU A  60       9.562   2.163 -12.253  1.00 83.22           H  
ATOM    969  O   LEU A  60       6.922   3.556 -15.043  1.00 83.22           O  
ATOM    970  CG  LEU A  60       7.849   0.906 -12.553  1.00 83.22           C  
ATOM    971  HG  LEU A  60       8.253   0.122 -13.194  1.00 83.22           H  
ATOM    972  CD1 LEU A  60       7.991   0.469 -11.092  1.00 83.22           C  
ATOM    973 HD11 LEU A  60       9.042   0.454 -10.804  1.00 83.22           H  
ATOM    974 HD12 LEU A  60       7.567  -0.526 -10.960  1.00 83.22           H  
ATOM    975 HD13 LEU A  60       7.474   1.180 -10.448  1.00 83.22           H  
ATOM    976  CD2 LEU A  60       6.352   1.053 -12.804  1.00 83.22           C  
ATOM    977 HD21 LEU A  60       5.809   0.225 -12.348  1.00 83.22           H  
ATOM    978 HD22 LEU A  60       6.010   1.999 -12.384  1.00 83.22           H  
ATOM    979 HD23 LEU A  60       6.143   1.056 -13.874  1.00 83.22           H  
ATOM    980  N   THR A  61       7.640   1.745 -16.138  1.00 84.63           N  
ATOM    981  H   THR A  61       8.351   1.029 -16.184  1.00 84.63           H  
ATOM    982  CA  THR A  61       6.422   1.571 -16.935  1.00 84.63           C  
ATOM    983  HA  THR A  61       5.748   2.412 -16.775  1.00 84.63           H  
ATOM    984  C   THR A  61       5.726   0.303 -16.476  1.00 84.63           C  
ATOM    985  CB  THR A  61       6.721   1.516 -18.434  1.00 84.63           C  
ATOM    986  HB  THR A  61       7.322   0.635 -18.657  1.00 84.63           H  
ATOM    987  O   THR A  61       6.338  -0.761 -16.448  1.00 84.63           O  
ATOM    988  CG2 THR A  61       5.447   1.468 -19.274  1.00 84.63           C  
ATOM    989 HG21 THR A  61       4.811   2.320 -19.032  1.00 84.63           H  
ATOM    990 HG22 THR A  61       5.709   1.512 -20.331  1.00 84.63           H  
ATOM    991 HG23 THR A  61       4.902   0.542 -19.087  1.00 84.63           H  
ATOM    992  OG1 THR A  61       7.436   2.662 -18.823  1.00 84.63           O  
ATOM    993  HG1 THR A  61       8.172   2.782 -18.218  1.00 84.63           H  
ATOM    994  N   ILE A  62       4.454   0.388 -16.110  1.00 88.61           N  
ATOM    995  H   ILE A  62       3.994   1.286 -16.164  1.00 88.61           H  
ATOM    996  CA  ILE A  62       3.654  -0.772 -15.715  1.00 88.61           C  
ATOM    997  HA  ILE A  62       4.243  -1.670 -15.902  1.00 88.61           H  
ATOM    998  C   ILE A  62       2.419  -0.865 -16.597  1.00 88.61           C  
ATOM    999  CB  ILE A  62       3.345  -0.758 -14.207  1.00 88.61           C  
ATOM   1000  HB  ILE A  62       4.302  -0.740 -13.685  1.00 88.61           H  
ATOM   1001  O   ILE A  62       1.777   0.140 -16.881  1.00 88.61           O  
ATOM   1002  CG1 ILE A  62       2.631  -2.062 -13.795  1.00 88.61           C  
ATOM   1003 HG12 ILE A  62       3.175  -2.912 -14.208  1.00 88.61           H  
ATOM   1004 HG13 ILE A  62       1.626  -2.087 -14.216  1.00 88.61           H  
ATOM   1005  CG2 ILE A  62       2.558   0.501 -13.806  1.00 88.61           C  
ATOM   1006 HG21 ILE A  62       2.363   0.520 -12.734  1.00 88.61           H  
ATOM   1007 HG22 ILE A  62       3.128   1.397 -14.052  1.00 88.61           H  
ATOM   1008 HG23 ILE A  62       1.612   0.533 -14.346  1.00 88.61           H  
ATOM   1009  CD1 ILE A  62       2.539  -2.251 -12.278  1.00 88.61           C  
ATOM   1010 HD11 ILE A  62       3.535  -2.236 -11.835  1.00 88.61           H  
ATOM   1011 HD12 ILE A  62       1.932  -1.457 -11.844  1.00 88.61           H  
ATOM   1012 HD13 ILE A  62       2.060  -3.206 -12.060  1.00 88.61           H  
ATOM   1013  N   SER A  63       2.080  -2.069 -17.042  1.00 88.30           N  
ATOM   1014  H   SER A  63       2.647  -2.863 -16.782  1.00 88.30           H  
ATOM   1015  CA  SER A  63       0.904  -2.303 -17.876  1.00 88.30           C  
ATOM   1016  HA  SER A  63       0.230  -1.454 -17.760  1.00 88.30           H  
ATOM   1017  C   SER A  63       0.130  -3.534 -17.440  1.00 88.30           C  
ATOM   1018  CB  SER A  63       1.278  -2.397 -19.360  1.00 88.30           C  
ATOM   1019  HB2 SER A  63       0.391  -2.643 -19.945  1.00 88.30           H  
ATOM   1020  HB3 SER A  63       1.657  -1.432 -19.696  1.00 88.30           H  
ATOM   1021  O   SER A  63       0.700  -4.494 -16.918  1.00 88.30           O  
ATOM   1022  OG  SER A  63       2.277  -3.384 -19.563  1.00 88.30           O  
ATOM   1023  HG  SER A  63       3.097  -2.995 -19.251  1.00 88.30           H  
ATOM   1024  N   ASN A  64      -1.176  -3.515 -17.671  1.00 87.90           N  
ATOM   1025  H   ASN A  64      -1.547  -2.691 -18.123  1.00 87.90           H  
ATOM   1026  CA  ASN A  64      -2.034  -4.695 -17.656  1.00 87.90           C  
ATOM   1027  HA  ASN A  64      -1.421  -5.587 -17.531  1.00 87.90           H  
ATOM   1028  C   ASN A  64      -2.702  -4.829 -19.044  1.00 87.90           C  
ATOM   1029  CB  ASN A  64      -2.974  -4.609 -16.427  1.00 87.90           C  
ATOM   1030  HB2 ASN A  64      -3.526  -5.543 -16.319  1.00 87.90           H  
ATOM   1031  HB3 ASN A  64      -2.364  -4.489 -15.532  1.00 87.90           H  
ATOM   1032  O   ASN A  64      -2.192  -4.303 -20.031  1.00 87.90           O  
ATOM   1033  CG  ASN A  64      -3.973  -3.467 -16.482  1.00 87.90           C  
ATOM   1034  ND2 ASN A  64      -4.500  -3.006 -15.375  1.00 87.90           N  
ATOM   1035 HD21 ASN A  64      -4.173  -3.323 -14.474  1.00 87.90           H  
ATOM   1036 HD22 ASN A  64      -5.069  -2.180 -15.493  1.00 87.90           H  
ATOM   1037  OD1 ASN A  64      -4.337  -3.006 -17.539  1.00 87.90           O  
ATOM   1038  N   ASN A  65      -3.823  -5.545 -19.148  1.00 80.01           N  
ATOM   1039  H   ASN A  65      -4.214  -5.960 -18.314  1.00 80.01           H  
ATOM   1040  CA  ASN A  65      -4.533  -5.719 -20.423  1.00 80.01           C  
ATOM   1041  HA  ASN A  65      -3.805  -5.962 -21.197  1.00 80.01           H  
ATOM   1042  C   ASN A  65      -5.278  -4.460 -20.922  1.00 80.01           C  
ATOM   1043  CB  ASN A  65      -5.511  -6.898 -20.287  1.00 80.01           C  
ATOM   1044  HB2 ASN A  65      -6.110  -6.963 -21.195  1.00 80.01           H  
ATOM   1045  HB3 ASN A  65      -6.193  -6.708 -19.458  1.00 80.01           H  
ATOM   1046  O   ASN A  65      -5.813  -4.484 -22.027  1.00 80.01           O  
ATOM   1047  CG  ASN A  65      -4.846  -8.248 -20.099  1.00 80.01           C  
ATOM   1048  ND2 ASN A  65      -5.616  -9.245 -19.735  1.00 80.01           N  
ATOM   1049 HD21 ASN A  65      -5.169 -10.148 -19.662  1.00 80.01           H  
ATOM   1050 HD22 ASN A  65      -6.612  -9.103 -19.649  1.00 80.01           H  
ATOM   1051  OD1 ASN A  65      -3.655  -8.449 -20.265  1.00 80.01           O  
ATOM   1052  N   HIS A  66      -5.363  -3.401 -20.116  1.00 76.60           N  
ATOM   1053  H   HIS A  66      -4.857  -3.422 -19.242  1.00 76.60           H  
ATOM   1054  CA  HIS A  66      -6.178  -2.209 -20.373  1.00 76.60           C  
ATOM   1055  HA  HIS A  66      -6.595  -2.249 -21.380  1.00 76.60           H  
ATOM   1056  C   HIS A  66      -5.367  -0.916 -20.281  1.00 76.60           C  
ATOM   1057  CB  HIS A  66      -7.335  -2.173 -19.362  1.00 76.60           C  
ATOM   1058  HB2 HIS A  66      -6.935  -2.064 -18.355  1.00 76.60           H  
ATOM   1059  HB3 HIS A  66      -7.953  -1.298 -19.566  1.00 76.60           H  
ATOM   1060  O   HIS A  66      -5.490  -0.048 -21.140  1.00 76.60           O  
ATOM   1061  CG  HIS A  66      -8.206  -3.400 -19.418  1.00 76.60           C  
ATOM   1062  CD2 HIS A  66      -8.356  -4.342 -18.439  1.00 76.60           C  
ATOM   1063  HD2 HIS A  66      -7.889  -4.313 -17.465  1.00 76.60           H  
ATOM   1064  ND1 HIS A  66      -8.944  -3.816 -20.499  1.00 76.60           N  
ATOM   1065  HD1 HIS A  66      -8.975  -3.356 -21.397  1.00 76.60           H  
ATOM   1066  CE1 HIS A  66      -9.534  -4.978 -20.177  1.00 76.60           C  
ATOM   1067  HE1 HIS A  66     -10.169  -5.552 -20.834  1.00 76.60           H  
ATOM   1068  NE2 HIS A  66      -9.190  -5.354 -18.932  1.00 76.60           N  
ATOM   1069  N   ASP A  67      -4.518  -0.816 -19.264  1.00 76.23           N  
ATOM   1070  H   ASP A  67      -4.468  -1.585 -18.612  1.00 76.23           H  
ATOM   1071  CA  ASP A  67      -3.815   0.399 -18.887  1.00 76.23           C  
ATOM   1072  HA  ASP A  67      -4.162   1.225 -19.508  1.00 76.23           H  
ATOM   1073  C   ASP A  67      -2.308   0.226 -19.081  1.00 76.23           C  
ATOM   1074  CB  ASP A  67      -4.127   0.752 -17.425  1.00 76.23           C  
ATOM   1075  HB2 ASP A  67      -3.655   0.012 -16.778  1.00 76.23           H  
ATOM   1076  HB3 ASP A  67      -3.686   1.722 -17.194  1.00 76.23           H  
ATOM   1077  O   ASP A  67      -1.746  -0.845 -18.832  1.00 76.23           O  
ATOM   1078  CG  ASP A  67      -5.625   0.803 -17.114  1.00 76.23           C  
ATOM   1079  OD1 ASP A  67      -6.343   1.531 -17.832  1.00 76.23           O  
ATOM   1080  OD2 ASP A  67      -6.025   0.108 -16.144  1.00 76.23           O  
ATOM   1081  N   THR A  68      -1.639   1.308 -19.468  1.00 83.75           N  
ATOM   1082  H   THR A  68      -2.166   2.151 -19.645  1.00 83.75           H  
ATOM   1083  CA  THR A  68      -0.185   1.457 -19.361  1.00 83.75           C  
ATOM   1084  HA  THR A  68       0.224   0.642 -18.763  1.00 83.75           H  
ATOM   1085  C   THR A  68       0.095   2.763 -18.642  1.00 83.75           C  
ATOM   1086  CB  THR A  68       0.503   1.423 -20.730  1.00 83.75           C  
ATOM   1087  HB  THR A  68       0.092   2.202 -21.372  1.00 83.75           H  
ATOM   1088  O   THR A  68      -0.353   3.821 -19.075  1.00 83.75           O  
ATOM   1089  CG2 THR A  68       2.020   1.585 -20.627  1.00 83.75           C  
ATOM   1090 HG21 THR A  68       2.460   1.474 -21.617  1.00 83.75           H  
ATOM   1091 HG22 THR A  68       2.434   0.831 -19.957  1.00 83.75           H  
ATOM   1092 HG23 THR A  68       2.267   2.578 -20.251  1.00 83.75           H  
ATOM   1093  OG1 THR A  68       0.271   0.163 -21.316  1.00 83.75           O  
ATOM   1094  HG1 THR A  68      -0.667  -0.020 -21.227  1.00 83.75           H  
ATOM   1095  N   ILE A  69       0.816   2.681 -17.529  1.00 86.18           N  
ATOM   1096  H   ILE A  69       1.168   1.776 -17.250  1.00 86.18           H  
ATOM   1097  CA  ILE A  69       1.146   3.818 -16.682  1.00 86.18           C  
ATOM   1098  HA  ILE A  69       0.689   4.715 -17.100  1.00 86.18           H  
ATOM   1099  C   ILE A  69       2.652   4.015 -16.699  1.00 86.18           C  
ATOM   1100  CB  ILE A  69       0.579   3.652 -15.259  1.00 86.18           C  
ATOM   1101  HB  ILE A  69       1.057   2.798 -14.779  1.00 86.18           H  
ATOM   1102  O   ILE A  69       3.422   3.119 -16.343  1.00 86.18           O  
ATOM   1103  CG1 ILE A  69      -0.940   3.375 -15.350  1.00 86.18           C  
ATOM   1104 HG12 ILE A  69      -1.384   4.030 -16.099  1.00 86.18           H  
ATOM   1105 HG13 ILE A  69      -1.086   2.346 -15.677  1.00 86.18           H  
ATOM   1106  CG2 ILE A  69       0.891   4.904 -14.423  1.00 86.18           C  
ATOM   1107 HG21 ILE A  69       1.963   5.100 -14.390  1.00 86.18           H  
ATOM   1108 HG22 ILE A  69       0.556   4.747 -13.397  1.00 86.18           H  
ATOM   1109 HG23 ILE A  69       0.385   5.775 -14.839  1.00 86.18           H  
ATOM   1110  CD1 ILE A  69      -1.728   3.566 -14.056  1.00 86.18           C  
ATOM   1111 HD11 ILE A  69      -1.214   3.091 -13.220  1.00 86.18           H  
ATOM   1112 HD12 ILE A  69      -1.843   4.629 -13.842  1.00 86.18           H  
ATOM   1113 HD13 ILE A  69      -2.719   3.133 -14.189  1.00 86.18           H  
ATOM   1114  N   TYR A  70       3.047   5.215 -17.102  1.00 82.48           N  
ATOM   1115  H   TYR A  70       2.341   5.891 -17.358  1.00 82.48           H  
ATOM   1116  CA  TYR A  70       4.418   5.693 -17.061  1.00 82.48           C  
ATOM   1117  HA  TYR A  70       5.105   4.848 -17.091  1.00 82.48           H  
ATOM   1118  C   TYR A  70       4.618   6.448 -15.752  1.00 82.48           C  
ATOM   1119  CB  TYR A  70       4.687   6.566 -18.289  1.00 82.48           C  
ATOM   1120  HB2 TYR A  70       4.044   7.446 -18.256  1.00 82.48           H  
ATOM   1121  HB3 TYR A  70       5.719   6.914 -18.253  1.00 82.48           H  
ATOM   1122  O   TYR A  70       3.844   7.346 -15.421  1.00 82.48           O  
ATOM   1123  CG  TYR A  70       4.457   5.831 -19.596  1.00 82.48           C  
ATOM   1124  CD1 TYR A  70       5.497   5.073 -20.162  1.00 82.48           C  
ATOM   1125  HD1 TYR A  70       6.461   5.030 -19.676  1.00 82.48           H  
ATOM   1126  CD2 TYR A  70       3.196   5.877 -20.224  1.00 82.48           C  
ATOM   1127  HD2 TYR A  70       2.395   6.459 -19.793  1.00 82.48           H  
ATOM   1128  CE1 TYR A  70       5.288   4.370 -21.363  1.00 82.48           C  
ATOM   1129  HE1 TYR A  70       6.095   3.795 -21.792  1.00 82.48           H  
ATOM   1130  CE2 TYR A  70       2.978   5.167 -21.420  1.00 82.48           C  
ATOM   1131  HE2 TYR A  70       2.016   5.196 -21.909  1.00 82.48           H  
ATOM   1132  OH  TYR A  70       3.819   3.743 -23.153  1.00 82.48           O  
ATOM   1133  HH  TYR A  70       4.624   3.323 -23.464  1.00 82.48           H  
ATOM   1134  CZ  TYR A  70       4.026   4.419 -21.994  1.00 82.48           C  
ATOM   1135  N   CYS A  71       5.617   6.034 -14.984  1.00 81.19           N  
ATOM   1136  H   CYS A  71       6.204   5.275 -15.300  1.00 81.19           H  
ATOM   1137  CA  CYS A  71       5.905   6.575 -13.668  1.00 81.19           C  
ATOM   1138  HA  CYS A  71       5.162   7.328 -13.402  1.00 81.19           H  
ATOM   1139  C   CYS A  71       7.283   7.229 -13.679  1.00 81.19           C  
ATOM   1140  CB  CYS A  71       5.851   5.460 -12.618  1.00 81.19           C  
ATOM   1141  HB2 CYS A  71       5.934   5.916 -11.632  1.00 81.19           H  
ATOM   1142  HB3 CYS A  71       6.700   4.793 -12.768  1.00 81.19           H  
ATOM   1143  O   CYS A  71       8.288   6.558 -13.937  1.00 81.19           O  
ATOM   1144  SG  CYS A  71       4.315   4.503 -12.715  1.00 81.19           S  
ATOM   1145  HG  CYS A  71       4.482   4.137 -13.988  1.00 81.19           H  
ATOM   1146  N   ASP A  72       7.311   8.511 -13.328  1.00 73.81           N  
ATOM   1147  H   ASP A  72       6.439   8.996 -13.175  1.00 73.81           H  
ATOM   1148  CA  ASP A  72       8.540   9.269 -13.120  1.00 73.81           C  
ATOM   1149  HA  ASP A  72       9.353   8.786 -13.660  1.00 73.81           H  
ATOM   1150  C   ASP A  72       8.928   9.294 -11.634  1.00 73.81           C  
ATOM   1151  CB  ASP A  72       8.388  10.681 -13.700  1.00 73.81           C  
ATOM   1152  HB2 ASP A  72       9.279  11.260 -13.457  1.00 73.81           H  
ATOM   1153  HB3 ASP A  72       7.532  11.170 -13.234  1.00 73.81           H  
ATOM   1154  O   ASP A  72       8.086   9.220 -10.736  1.00 73.81           O  
ATOM   1155  CG  ASP A  72       8.224  10.672 -15.225  1.00 73.81           C  
ATOM   1156  OD1 ASP A  72       9.029   9.983 -15.896  1.00 73.81           O  
ATOM   1157  OD2 ASP A  72       7.310  11.378 -15.701  1.00 73.81           O  
ATOM   1158  N   GLU A  73      10.224   9.388 -11.355  1.00 72.30           N  
ATOM   1159  H   GLU A  73      10.882   9.441 -12.120  1.00 72.30           H  
ATOM   1160  CA  GLU A  73      10.750   9.517  -9.997  1.00 72.30           C  
ATOM   1161  HA  GLU A  73      10.197   8.808  -9.381  1.00 72.30           H  
ATOM   1162  C   GLU A  73      10.565  10.938  -9.416  1.00 72.30           C  
ATOM   1163  CB  GLU A  73      12.237   9.114  -9.949  1.00 72.30           C  
ATOM   1164  HB2 GLU A  73      12.607   9.290  -8.939  1.00 72.30           H  
ATOM   1165  HB3 GLU A  73      12.327   8.048 -10.156  1.00 72.30           H  
ATOM   1166  O   GLU A  73      10.662  11.935 -10.136  1.00 72.30           O  
ATOM   1167  CG  GLU A  73      13.100   9.914 -10.947  1.00 72.30           C  
ATOM   1168  HG2 GLU A  73      12.797   9.663 -11.963  1.00 72.30           H  
ATOM   1169  HG3 GLU A  73      12.919  10.979 -10.806  1.00 72.30           H  
ATOM   1170  CD  GLU A  73      14.606   9.668 -10.817  1.00 72.30           C  
ATOM   1171  OE1 GLU A  73      15.361  10.622 -10.554  1.00 72.30           O  
ATOM   1172  OE2 GLU A  73      15.045   8.525 -11.004  1.00 72.30           O  
ATOM   1173  N   PRO A  74      10.400  11.081  -8.088  1.00 78.01           N  
ATOM   1174  CA  PRO A  74       9.940  10.078  -7.134  1.00 78.01           C  
ATOM   1175  HA  PRO A  74      10.372   9.100  -7.347  1.00 78.01           H  
ATOM   1176  C   PRO A  74       8.403   9.976  -7.135  1.00 78.01           C  
ATOM   1177  CB  PRO A  74      10.494  10.563  -5.792  1.00 78.01           C  
ATOM   1178  HB2 PRO A  74      11.520  10.212  -5.685  1.00 78.01           H  
ATOM   1179  HB3 PRO A  74       9.896  10.234  -4.943  1.00 78.01           H  
ATOM   1180  O   PRO A  74       7.693  10.970  -7.275  1.00 78.01           O  
ATOM   1181  CG  PRO A  74      10.503  12.088  -5.923  1.00 78.01           C  
ATOM   1182  HG2 PRO A  74      11.303  12.534  -5.332  1.00 78.01           H  
ATOM   1183  HG3 PRO A  74       9.541  12.504  -5.624  1.00 78.01           H  
ATOM   1184  CD  PRO A  74      10.707  12.332  -7.415  1.00 78.01           C  
ATOM   1185  HD2 PRO A  74      11.747  12.597  -7.608  1.00 78.01           H  
ATOM   1186  HD3 PRO A  74      10.047  13.127  -7.763  1.00 78.01           H  
ATOM   1187  N   GLY A  75       7.870   8.786  -6.852  1.00 82.54           N  
ATOM   1188  H   GLY A  75       8.472   7.978  -6.780  1.00 82.54           H  
ATOM   1189  CA  GLY A  75       6.421   8.593  -6.768  1.00 82.54           C  
ATOM   1190  HA2 GLY A  75       5.981   9.370  -6.142  1.00 82.54           H  
ATOM   1191  HA3 GLY A  75       6.001   8.714  -7.766  1.00 82.54           H  
ATOM   1192  C   GLY A  75       6.014   7.241  -6.191  1.00 82.54           C  
ATOM   1193  O   GLY A  75       6.860   6.470  -5.724  1.00 82.54           O  
ATOM   1194  N   MET A  76       4.709   6.977  -6.156  1.00 89.36           N  
ATOM   1195  H   MET A  76       4.067   7.656  -6.539  1.00 89.36           H  
ATOM   1196  CA  MET A  76       4.156   5.738  -5.621  1.00 89.36           C  
ATOM   1197  HA  MET A  76       4.973   5.018  -5.571  1.00 89.36           H  
ATOM   1198  C   MET A  76       3.081   5.150  -6.536  1.00 89.36           C  
ATOM   1199  CB  MET A  76       3.643   5.959  -4.191  1.00 89.36           C  
ATOM   1200  HB2 MET A  76       4.437   6.405  -3.593  1.00 89.36           H  
ATOM   1201  HB3 MET A  76       2.797   6.647  -4.213  1.00 89.36           H  
ATOM   1202  O   MET A  76       2.196   5.858  -7.003  1.00 89.36           O  
ATOM   1203  CG  MET A  76       3.218   4.644  -3.529  1.00 89.36           C  
ATOM   1204  HG2 MET A  76       4.073   3.969  -3.520  1.00 89.36           H  
ATOM   1205  HG3 MET A  76       2.425   4.181  -4.117  1.00 89.36           H  
ATOM   1206  SD  MET A  76       2.625   4.810  -1.832  1.00 89.36           S  
ATOM   1207  CE  MET A  76       1.045   5.656  -2.133  1.00 89.36           C  
ATOM   1208  HE1 MET A  76       0.445   5.630  -1.224  1.00 89.36           H  
ATOM   1209  HE2 MET A  76       0.499   5.149  -2.928  1.00 89.36           H  
ATOM   1210  HE3 MET A  76       1.220   6.692  -2.424  1.00 89.36           H  
ATOM   1211  N   LEU A  77       3.142   3.839  -6.752  1.00 91.15           N  
ATOM   1212  H   LEU A  77       3.913   3.335  -6.338  1.00 91.15           H  
ATOM   1213  CA  LEU A  77       2.079   3.059  -7.372  1.00 91.15           C  
ATOM   1214  HA  LEU A  77       1.440   3.734  -7.941  1.00 91.15           H  
ATOM   1215  C   LEU A  77       1.219   2.371  -6.318  1.00 91.15           C  
ATOM   1216  CB  LEU A  77       2.660   2.009  -8.325  1.00 91.15           C  
ATOM   1217  HB2 LEU A  77       3.522   1.549  -7.842  1.00 91.15           H  
ATOM   1218  HB3 LEU A  77       1.921   1.223  -8.479  1.00 91.15           H  
ATOM   1219  O   LEU A  77       1.741   1.828  -5.342  1.00 91.15           O  
ATOM   1220  CG  LEU A  77       3.072   2.549  -9.700  1.00 91.15           C  
ATOM   1221  HG  LEU A  77       3.677   3.448  -9.588  1.00 91.15           H  
ATOM   1222  CD1 LEU A  77       3.889   1.477 -10.411  1.00 91.15           C  
ATOM   1223 HD11 LEU A  77       3.337   0.538 -10.442  1.00 91.15           H  
ATOM   1224 HD12 LEU A  77       4.845   1.329  -9.908  1.00 91.15           H  
ATOM   1225 HD13 LEU A  77       4.072   1.808 -11.433  1.00 91.15           H  
ATOM   1226  CD2 LEU A  77       1.855   2.885 -10.555  1.00 91.15           C  
ATOM   1227 HD21 LEU A  77       1.159   2.046 -10.553  1.00 91.15           H  
ATOM   1228 HD22 LEU A  77       1.362   3.772 -10.160  1.00 91.15           H  
ATOM   1229 HD23 LEU A  77       2.154   3.099 -11.581  1.00 91.15           H  
ATOM   1230  N   VAL A  78      -0.079   2.319  -6.585  1.00 92.53           N  
ATOM   1231  H   VAL A  78      -0.401   2.828  -7.396  1.00 92.53           H  
ATOM   1232  CA  VAL A  78      -1.063   1.497  -5.887  1.00 92.53           C  
ATOM   1233  HA  VAL A  78      -0.592   1.006  -5.035  1.00 92.53           H  
ATOM   1234  C   VAL A  78      -1.560   0.433  -6.857  1.00 92.53           C  
ATOM   1235  CB  VAL A  78      -2.236   2.346  -5.370  1.00 92.53           C  
ATOM   1236  HB  VAL A  78      -2.795   2.743  -6.217  1.00 92.53           H  
ATOM   1237  O   VAL A  78      -2.098   0.749  -7.919  1.00 92.53           O  
ATOM   1238  CG1 VAL A  78      -3.192   1.489  -4.547  1.00 92.53           C  
ATOM   1239 HG11 VAL A  78      -3.623   0.696  -5.159  1.00 92.53           H  
ATOM   1240 HG12 VAL A  78      -4.010   2.112  -4.184  1.00 92.53           H  
ATOM   1241 HG13 VAL A  78      -2.656   1.053  -3.705  1.00 92.53           H  
ATOM   1242  CG2 VAL A  78      -1.779   3.529  -4.507  1.00 92.53           C  
ATOM   1243 HG21 VAL A  78      -2.649   4.055  -4.115  1.00 92.53           H  
ATOM   1244 HG22 VAL A  78      -1.168   3.179  -3.675  1.00 92.53           H  
ATOM   1245 HG23 VAL A  78      -1.201   4.230  -5.109  1.00 92.53           H  
ATOM   1246  N   LEU A  79      -1.374  -0.834  -6.498  1.00 92.15           N  
ATOM   1247  H   LEU A  79      -0.897  -1.019  -5.627  1.00 92.15           H  
ATOM   1248  CA  LEU A  79      -1.779  -1.981  -7.301  1.00 92.15           C  
ATOM   1249  HA  LEU A  79      -2.173  -1.643  -8.259  1.00 92.15           H  
ATOM   1250  C   LEU A  79      -2.892  -2.732  -6.576  1.00 92.15           C  
ATOM   1251  CB  LEU A  79      -0.568  -2.894  -7.579  1.00 92.15           C  
ATOM   1252  HB2 LEU A  79      -0.883  -3.673  -8.272  1.00 92.15           H  
ATOM   1253  HB3 LEU A  79      -0.283  -3.375  -6.643  1.00 92.15           H  
ATOM   1254  O   LEU A  79      -2.678  -3.277  -5.489  1.00 92.15           O  
ATOM   1255  CG  LEU A  79       0.680  -2.194  -8.144  1.00 92.15           C  
ATOM   1256  HG  LEU A  79       1.066  -1.488  -7.409  1.00 92.15           H  
ATOM   1257  CD1 LEU A  79       1.772  -3.229  -8.426  1.00 92.15           C  
ATOM   1258 HD11 LEU A  79       2.020  -3.758  -7.505  1.00 92.15           H  
ATOM   1259 HD12 LEU A  79       2.664  -2.726  -8.797  1.00 92.15           H  
ATOM   1260 HD13 LEU A  79       1.425  -3.943  -9.173  1.00 92.15           H  
ATOM   1261  CD2 LEU A  79       0.403  -1.447  -9.444  1.00 92.15           C  
ATOM   1262 HD21 LEU A  79       0.110  -2.144 -10.229  1.00 92.15           H  
ATOM   1263 HD22 LEU A  79       1.301  -0.904  -9.739  1.00 92.15           H  
ATOM   1264 HD23 LEU A  79      -0.390  -0.712  -9.299  1.00 92.15           H  
ATOM   1265  N   LYS A  80      -4.071  -2.809  -7.201  1.00 91.69           N  
ATOM   1266  H   LYS A  80      -4.180  -2.317  -8.076  1.00 91.69           H  
ATOM   1267  CA  LYS A  80      -5.138  -3.712  -6.752  1.00 91.69           C  
ATOM   1268  HA  LYS A  80      -5.378  -3.465  -5.718  1.00 91.69           H  
ATOM   1269  C   LYS A  80      -4.631  -5.161  -6.792  1.00 91.69           C  
ATOM   1270  CB  LYS A  80      -6.395  -3.507  -7.619  1.00 91.69           C  
ATOM   1271  HB2 LYS A  80      -6.175  -3.818  -8.640  1.00 91.69           H  
ATOM   1272  HB3 LYS A  80      -6.650  -2.447  -7.631  1.00 91.69           H  
ATOM   1273  O   LYS A  80      -3.852  -5.527  -7.674  1.00 91.69           O  
ATOM   1274  CG  LYS A  80      -7.608  -4.300  -7.099  1.00 91.69           C  
ATOM   1275  HG2 LYS A  80      -7.365  -5.362  -7.066  1.00 91.69           H  
ATOM   1276  HG3 LYS A  80      -7.842  -3.979  -6.084  1.00 91.69           H  
ATOM   1277  CD  LYS A  80      -8.849  -4.140  -7.988  1.00 91.69           C  
ATOM   1278  HD2 LYS A  80      -9.129  -3.088  -8.038  1.00 91.69           H  
ATOM   1279  HD3 LYS A  80      -8.619  -4.499  -8.992  1.00 91.69           H  
ATOM   1280  CE  LYS A  80     -10.001  -4.966  -7.393  1.00 91.69           C  
ATOM   1281  HE2 LYS A  80     -10.182  -4.615  -6.377  1.00 91.69           H  
ATOM   1282  HE3 LYS A  80      -9.692  -6.009  -7.325  1.00 91.69           H  
ATOM   1283  NZ  LYS A  80     -11.261  -4.855  -8.174  1.00 91.69           N  
ATOM   1284  HZ1 LYS A  80     -11.552  -3.892  -8.260  1.00 91.69           H  
ATOM   1285  HZ2 LYS A  80     -12.016  -5.308  -7.679  1.00 91.69           H  
ATOM   1286  HZ3 LYS A  80     -11.192  -5.257  -9.098  1.00 91.69           H  
ATOM   1287  N   LYS A  81      -5.091  -6.000  -5.866  1.00 88.88           N  
ATOM   1288  H   LYS A  81      -5.743  -5.643  -5.182  1.00 88.88           H  
ATOM   1289  CA  LYS A  81      -4.822  -7.444  -5.906  1.00 88.88           C  
ATOM   1290  HA  LYS A  81      -3.752  -7.583  -6.058  1.00 88.88           H  
ATOM   1291  C   LYS A  81      -5.527  -8.142  -7.078  1.00 88.88           C  
ATOM   1292  CB  LYS A  81      -5.184  -8.068  -4.555  1.00 88.88           C  
ATOM   1293  HB2 LYS A  81      -4.721  -7.482  -3.761  1.00 88.88           H  
ATOM   1294  HB3 LYS A  81      -4.778  -9.079  -4.520  1.00 88.88           H  
ATOM   1295  O   LYS A  81      -6.392  -7.567  -7.733  1.00 88.88           O  
ATOM   1296  CG  LYS A  81      -6.689  -8.125  -4.275  1.00 88.88           C  
ATOM   1297  HG2 LYS A  81      -7.104  -7.117  -4.244  1.00 88.88           H  
ATOM   1298  HG3 LYS A  81      -7.196  -8.688  -5.059  1.00 88.88           H  
ATOM   1299  CD  LYS A  81      -6.918  -8.810  -2.927  1.00 88.88           C  
ATOM   1300  HD2 LYS A  81      -6.594  -8.142  -2.129  1.00 88.88           H  
ATOM   1301  HD3 LYS A  81      -6.343  -9.735  -2.873  1.00 88.88           H  
ATOM   1302  CE  LYS A  81      -8.395  -9.152  -2.755  1.00 88.88           C  
ATOM   1303  HE2 LYS A  81      -8.665  -9.947  -3.451  1.00 88.88           H  
ATOM   1304  HE3 LYS A  81      -9.016  -8.288  -2.991  1.00 88.88           H  
ATOM   1305  NZ  LYS A  81      -8.647  -9.594  -1.375  1.00 88.88           N  
ATOM   1306  HZ1 LYS A  81      -9.634  -9.747  -1.223  1.00 88.88           H  
ATOM   1307  HZ2 LYS A  81      -8.225 -10.496  -1.204  1.00 88.88           H  
ATOM   1308  HZ3 LYS A  81      -8.341  -8.922  -0.686  1.00 88.88           H  
ATOM   1309  N   GLU A  82      -5.179  -9.407  -7.296  1.00 83.70           N  
ATOM   1310  H   GLU A  82      -4.381  -9.754  -6.783  1.00 83.70           H  
ATOM   1311  CA  GLU A  82      -5.780 -10.301  -8.292  1.00 83.70           C  
ATOM   1312  HA  GLU A  82      -5.186 -11.215  -8.290  1.00 83.70           H  
ATOM   1313  C   GLU A  82      -5.700  -9.780  -9.736  1.00 83.70           C  
ATOM   1314  CB  GLU A  82      -7.203 -10.714  -7.895  1.00 83.70           C  
ATOM   1315  HB2 GLU A  82      -7.584 -11.373  -8.675  1.00 83.70           H  
ATOM   1316  HB3 GLU A  82      -7.846  -9.835  -7.850  1.00 83.70           H  
ATOM   1317  O   GLU A  82      -6.655  -9.847 -10.512  1.00 83.70           O  
ATOM   1318  CG  GLU A  82      -7.286 -11.479  -6.573  1.00 83.70           C  
ATOM   1319  HG2 GLU A  82      -6.507 -12.241  -6.546  1.00 83.70           H  
ATOM   1320  HG3 GLU A  82      -7.137 -10.808  -5.728  1.00 83.70           H  
ATOM   1321  CD  GLU A  82      -8.663 -12.136  -6.503  1.00 83.70           C  
ATOM   1322  OE1 GLU A  82      -8.716 -13.377  -6.679  1.00 83.70           O  
ATOM   1323  OE2 GLU A  82      -9.661 -11.395  -6.428  1.00 83.70           O  
ATOM   1324  N   GLN A  83      -4.527  -9.283 -10.123  1.00 86.09           N  
ATOM   1325  H   GLN A  83      -3.775  -9.245  -9.449  1.00 86.09           H  
ATOM   1326  CA  GLN A  83      -4.238  -8.907 -11.506  1.00 86.09           C  
ATOM   1327  HA  GLN A  83      -4.968  -9.388 -12.157  1.00 86.09           H  
ATOM   1328  C   GLN A  83      -2.868  -9.411 -11.952  1.00 86.09           C  
ATOM   1329  CB  GLN A  83      -4.395  -7.391 -11.703  1.00 86.09           C  
ATOM   1330  HB2 GLN A  83      -5.386  -7.089 -11.364  1.00 86.09           H  
ATOM   1331  HB3 GLN A  83      -4.320  -7.167 -12.767  1.00 86.09           H  
ATOM   1332  O   GLN A  83      -2.009  -9.750 -11.136  1.00 86.09           O  
ATOM   1333  CG  GLN A  83      -3.338  -6.579 -10.947  1.00 86.09           C  
ATOM   1334  HG2 GLN A  83      -3.430  -6.788  -9.881  1.00 86.09           H  
ATOM   1335  HG3 GLN A  83      -2.336  -6.872 -11.261  1.00 86.09           H  
ATOM   1336  CD  GLN A  83      -3.490  -5.084 -11.185  1.00 86.09           C  
ATOM   1337  NE2 GLN A  83      -3.503  -4.306 -10.134  1.00 86.09           N  
ATOM   1338 HE21 GLN A  83      -3.639  -3.314 -10.272  1.00 86.09           H  
ATOM   1339 HE22 GLN A  83      -3.474  -4.714  -9.210  1.00 86.09           H  
ATOM   1340  OE1 GLN A  83      -3.615  -4.607 -12.303  1.00 86.09           O  
ATOM   1341  N   VAL A  84      -2.668  -9.446 -13.265  1.00 85.02           N  
ATOM   1342  H   VAL A  84      -3.391  -9.085 -13.871  1.00 85.02           H  
ATOM   1343  CA  VAL A  84      -1.373  -9.718 -13.885  1.00 85.02           C  
ATOM   1344  HA  VAL A  84      -0.658 -10.008 -13.115  1.00 85.02           H  
ATOM   1345  C   VAL A  84      -0.883  -8.431 -14.531  1.00 85.02           C  
ATOM   1346  CB  VAL A  84      -1.462 -10.873 -14.895  1.00 85.02           C  
ATOM   1347  HB  VAL A  84      -2.188 -10.627 -15.671  1.00 85.02           H  
ATOM   1348  O   VAL A  84      -1.633  -7.789 -15.264  1.00 85.02           O  
ATOM   1349  CG1 VAL A  84      -0.104 -11.138 -15.546  1.00 85.02           C  
ATOM   1350 HG11 VAL A  84       0.199 -10.275 -16.139  1.00 85.02           H  
ATOM   1351 HG12 VAL A  84       0.640 -11.335 -14.774  1.00 85.02           H  
ATOM   1352 HG13 VAL A  84      -0.176 -11.994 -16.217  1.00 85.02           H  
ATOM   1353  CG2 VAL A  84      -1.892 -12.175 -14.206  1.00 85.02           C  
ATOM   1354 HG21 VAL A  84      -1.162 -12.452 -13.446  1.00 85.02           H  
ATOM   1355 HG22 VAL A  84      -2.872 -12.054 -13.746  1.00 85.02           H  
ATOM   1356 HG23 VAL A  84      -1.962 -12.974 -14.945  1.00 85.02           H  
ATOM   1357  N   VAL A  85       0.366  -8.067 -14.255  1.00 87.78           N  
ATOM   1358  H   VAL A  85       0.903  -8.634 -13.615  1.00 87.78           H  
ATOM   1359  CA  VAL A  85       1.005  -6.860 -14.783  1.00 87.78           C  
ATOM   1360  HA  VAL A  85       0.355  -6.437 -15.549  1.00 87.78           H  
ATOM   1361  C   VAL A  85       2.327  -7.190 -15.467  1.00 87.78           C  
ATOM   1362  CB  VAL A  85       1.184  -5.775 -13.700  1.00 87.78           C  
ATOM   1363  HB  VAL A  85       1.618  -4.892 -14.169  1.00 87.78           H  
ATOM   1364  O   VAL A  85       2.990  -8.176 -15.137  1.00 87.78           O  
ATOM   1365  CG1 VAL A  85      -0.162  -5.366 -13.092  1.00 87.78           C  
ATOM   1366 HG11 VAL A  85      -0.033  -4.496 -12.448  1.00 87.78           H  
ATOM   1367 HG12 VAL A  85      -0.577  -6.187 -12.508  1.00 87.78           H  
ATOM   1368 HG13 VAL A  85      -0.859  -5.106 -13.889  1.00 87.78           H  
ATOM   1369  CG2 VAL A  85       2.113  -6.215 -12.560  1.00 87.78           C  
ATOM   1370 HG21 VAL A  85       3.120  -6.365 -12.949  1.00 87.78           H  
ATOM   1371 HG22 VAL A  85       2.154  -5.443 -11.790  1.00 87.78           H  
ATOM   1372 HG23 VAL A  85       1.752  -7.137 -12.106  1.00 87.78           H  
ATOM   1373  N   ASN A  86       2.732  -6.346 -16.406  1.00 83.08           N  
ATOM   1374  H   ASN A  86       2.124  -5.571 -16.632  1.00 83.08           H  
ATOM   1375  CA  ASN A  86       4.086  -6.299 -16.937  1.00 83.08           C  
ATOM   1376  HA  ASN A  86       4.644  -7.162 -16.575  1.00 83.08           H  
ATOM   1377  C   ASN A  86       4.754  -5.029 -16.417  1.00 83.08           C  
ATOM   1378  CB  ASN A  86       4.062  -6.345 -18.469  1.00 83.08           C  
ATOM   1379  HB2 ASN A  86       5.081  -6.431 -18.845  1.00 83.08           H  
ATOM   1380  HB3 ASN A  86       3.647  -5.409 -18.842  1.00 83.08           H  
ATOM   1381  O   ASN A  86       4.134  -3.969 -16.437  1.00 83.08           O  
ATOM   1382  CG  ASN A  86       3.246  -7.501 -19.009  1.00 83.08           C  
ATOM   1383  ND2 ASN A  86       2.267  -7.221 -19.834  1.00 83.08           N  
ATOM   1384 HD21 ASN A  86       1.662  -7.976 -20.126  1.00 83.08           H  
ATOM   1385 HD22 ASN A  86       2.027  -6.256 -20.014  1.00 83.08           H  
ATOM   1386  OD1 ASN A  86       3.486  -8.661 -18.703  1.00 83.08           O  
ATOM   1387  N   VAL A  87       5.994  -5.129 -15.954  1.00 83.80           N  
ATOM   1388  H   VAL A  87       6.465  -6.020 -16.020  1.00 83.80           H  
ATOM   1389  CA  VAL A  87       6.739  -4.004 -15.379  1.00 83.80           C  
ATOM   1390  HA  VAL A  87       6.171  -3.082 -15.504  1.00 83.80           H  
ATOM   1391  C   VAL A  87       8.053  -3.856 -16.124  1.00 83.80           C  
ATOM   1392  CB  VAL A  87       7.000  -4.194 -13.873  1.00 83.80           C  
ATOM   1393  HB  VAL A  87       7.677  -5.037 -13.728  1.00 83.80           H  
ATOM   1394  O   VAL A  87       8.813  -4.811 -16.212  1.00 83.80           O  
ATOM   1395  CG1 VAL A  87       7.636  -2.939 -13.263  1.00 83.80           C  
ATOM   1396 HG11 VAL A  87       6.969  -2.086 -13.385  1.00 83.80           H  
ATOM   1397 HG12 VAL A  87       7.833  -3.094 -12.202  1.00 83.80           H  
ATOM   1398 HG13 VAL A  87       8.581  -2.713 -13.756  1.00 83.80           H  
ATOM   1399  CG2 VAL A  87       5.720  -4.490 -13.083  1.00 83.80           C  
ATOM   1400 HG21 VAL A  87       5.018  -3.665 -13.204  1.00 83.80           H  
ATOM   1401 HG22 VAL A  87       5.264  -5.415 -13.436  1.00 83.80           H  
ATOM   1402 HG23 VAL A  87       5.958  -4.605 -12.025  1.00 83.80           H  
ATOM   1403  N   THR A  88       8.331  -2.663 -16.616  1.00 82.13           N  
ATOM   1404  H   THR A  88       7.640  -1.934 -16.516  1.00 82.13           H  
ATOM   1405  CA  THR A  88       9.602  -2.276 -17.216  1.00 82.13           C  
ATOM   1406  HA  THR A  88      10.248  -3.146 -17.336  1.00 82.13           H  
ATOM   1407  C   THR A  88      10.271  -1.270 -16.297  1.00 82.13           C  
ATOM   1408  CB  THR A  88       9.374  -1.665 -18.594  1.00 82.13           C  
ATOM   1409  HB  THR A  88       8.755  -0.774 -18.488  1.00 82.13           H  
ATOM   1410  O   THR A  88       9.665  -0.260 -15.946  1.00 82.13           O  
ATOM   1411  CG2 THR A  88      10.675  -1.276 -19.273  1.00 82.13           C  
ATOM   1412 HG21 THR A  88      10.428  -0.765 -20.204  1.00 82.13           H  
ATOM   1413 HG22 THR A  88      11.279  -2.166 -19.451  1.00 82.13           H  
ATOM   1414 HG23 THR A  88      11.237  -0.574 -18.657  1.00 82.13           H  
ATOM   1415  OG1 THR A  88       8.720  -2.584 -19.441  1.00 82.13           O  
ATOM   1416  HG1 THR A  88       8.679  -2.180 -20.311  1.00 82.13           H  
ATOM   1417  N   LEU A  89      11.505  -1.551 -15.905  1.00 78.55           N  
ATOM   1418  H   LEU A  89      11.945  -2.382 -16.276  1.00 78.55           H  
ATOM   1419  CA  LEU A  89      12.320  -0.726 -15.022  1.00 78.55           C  
ATOM   1420  HA  LEU A  89      11.752   0.132 -14.661  1.00 78.55           H  
ATOM   1421  C   LEU A  89      13.506  -0.203 -15.827  1.00 78.55           C  
ATOM   1422  CB  LEU A  89      12.769  -1.593 -13.830  1.00 78.55           C  
ATOM   1423  HB2 LEU A  89      13.447  -1.026 -13.193  1.00 78.55           H  
ATOM   1424  HB3 LEU A  89      13.322  -2.447 -14.222  1.00 78.55           H  
ATOM   1425  O   LEU A  89      14.178  -0.995 -16.476  1.00 78.55           O  
ATOM   1426  CG  LEU A  89      11.599  -2.108 -12.975  1.00 78.55           C  
ATOM   1427  HG  LEU A  89      10.841  -2.562 -13.613  1.00 78.55           H  
ATOM   1428  CD1 LEU A  89      12.060  -3.176 -11.996  1.00 78.55           C  
ATOM   1429 HD11 LEU A  89      12.527  -3.986 -12.556  1.00 78.55           H  
ATOM   1430 HD12 LEU A  89      11.203  -3.567 -11.447  1.00 78.55           H  
ATOM   1431 HD13 LEU A  89      12.765  -2.728 -11.296  1.00 78.55           H  
ATOM   1432  CD2 LEU A  89      10.961  -0.996 -12.151  1.00 78.55           C  
ATOM   1433 HD21 LEU A  89      11.697  -0.544 -11.486  1.00 78.55           H  
ATOM   1434 HD22 LEU A  89      10.573  -0.225 -12.817  1.00 78.55           H  
ATOM   1435 HD23 LEU A  89      10.140  -1.408 -11.564  1.00 78.55           H  
ATOM   1436  N   GLU A  90      13.756   1.099 -15.790  1.00 79.06           N  
ATOM   1437  H   GLU A  90      13.127   1.705 -15.283  1.00 79.06           H  
ATOM   1438  CA  GLU A  90      14.857   1.752 -16.505  1.00 79.06           C  
ATOM   1439  HA  GLU A  90      15.513   1.009 -16.960  1.00 79.06           H  
ATOM   1440  C   GLU A  90      15.686   2.584 -15.523  1.00 79.06           C  
ATOM   1441  CB  GLU A  90      14.266   2.617 -17.626  1.00 79.06           C  
ATOM   1442  HB2 GLU A  90      13.608   3.354 -17.165  1.00 79.06           H  
ATOM   1443  HB3 GLU A  90      13.662   1.985 -18.277  1.00 79.06           H  
ATOM   1444  O   GLU A  90      15.163   3.495 -14.873  1.00 79.06           O  
ATOM   1445  CG  GLU A  90      15.316   3.344 -18.485  1.00 79.06           C  
ATOM   1446  HG2 GLU A  90      16.062   3.799 -17.834  1.00 79.06           H  
ATOM   1447  HG3 GLU A  90      15.819   2.608 -19.113  1.00 79.06           H  
ATOM   1448  CD  GLU A  90      14.703   4.450 -19.367  1.00 79.06           C  
ATOM   1449  OE1 GLU A  90      15.469   5.325 -19.833  1.00 79.06           O  
ATOM   1450  OE2 GLU A  90      13.462   4.471 -19.542  1.00 79.06           O  
ATOM   1451  N   GLU A  91      16.974   2.264 -15.388  1.00 77.86           N  
ATOM   1452  H   GLU A  91      17.357   1.507 -15.935  1.00 77.86           H  
ATOM   1453  CA  GLU A  91      17.883   3.062 -14.562  1.00 77.86           C  
ATOM   1454  HA  GLU A  91      17.452   3.159 -13.565  1.00 77.86           H  
ATOM   1455  C   GLU A  91      18.059   4.475 -15.135  1.00 77.86           C  
ATOM   1456  CB  GLU A  91      19.265   2.403 -14.422  1.00 77.86           C  
ATOM   1457  HB2 GLU A  91      19.732   2.329 -15.404  1.00 77.86           H  
ATOM   1458  HB3 GLU A  91      19.874   3.066 -13.807  1.00 77.86           H  
ATOM   1459  O   GLU A  91      18.359   4.649 -16.314  1.00 77.86           O  
ATOM   1460  CG  GLU A  91      19.256   1.012 -13.768  1.00 77.86           C  
ATOM   1461  HG2 GLU A  91      18.544   1.010 -12.943  1.00 77.86           H  
ATOM   1462  HG3 GLU A  91      18.926   0.272 -14.497  1.00 77.86           H  
ATOM   1463  CD  GLU A  91      20.641   0.628 -13.223  1.00 77.86           C  
ATOM   1464  OE1 GLU A  91      20.696   0.044 -12.111  1.00 77.86           O  
ATOM   1465  OE2 GLU A  91      21.647   0.990 -13.870  1.00 77.86           O  
ATOM   1466  N   VAL A  92      17.963   5.491 -14.278  1.00 73.95           N  
ATOM   1467  H   VAL A  92      17.759   5.293 -13.308  1.00 73.95           H  
ATOM   1468  CA  VAL A  92      18.266   6.882 -14.633  1.00 73.95           C  
ATOM   1469  HA  VAL A  92      18.397   6.965 -15.712  1.00 73.95           H  
ATOM   1470  C   VAL A  92      19.577   7.261 -13.959  1.00 73.95           C  
ATOM   1471  CB  VAL A  92      17.117   7.826 -14.239  1.00 73.95           C  
ATOM   1472  HB  VAL A  92      16.938   7.749 -13.167  1.00 73.95           H  
ATOM   1473  O   VAL A  92      19.717   7.120 -12.747  1.00 73.95           O  
ATOM   1474  CG1 VAL A  92      17.448   9.283 -14.588  1.00 73.95           C  
ATOM   1475 HG11 VAL A  92      16.600   9.917 -14.331  1.00 73.95           H  
ATOM   1476 HG12 VAL A  92      17.667   9.381 -15.652  1.00 73.95           H  
ATOM   1477 HG13 VAL A  92      18.302   9.624 -14.002  1.00 73.95           H  
ATOM   1478  CG2 VAL A  92      15.828   7.459 -14.984  1.00 73.95           C  
ATOM   1479 HG21 VAL A  92      15.032   8.129 -14.658  1.00 73.95           H  
ATOM   1480 HG22 VAL A  92      15.533   6.436 -14.753  1.00 73.95           H  
ATOM   1481 HG23 VAL A  92      15.973   7.546 -16.061  1.00 73.95           H  
ATOM   1482  N   ASN A  93      20.568   7.708 -14.735  1.00 71.50           N  
ATOM   1483  H   ASN A  93      20.385   7.833 -15.721  1.00 71.50           H  
ATOM   1484  CA  ASN A  93      21.917   8.019 -14.237  1.00 71.50           C  
ATOM   1485  HA  ASN A  93      22.555   8.175 -15.106  1.00 71.50           H  
ATOM   1486  C   ASN A  93      22.566   6.854 -13.452  1.00 71.50           C  
ATOM   1487  CB  ASN A  93      21.881   9.347 -13.451  1.00 71.50           C  
ATOM   1488  HB2 ASN A  93      21.251   9.231 -12.570  1.00 71.50           H  
ATOM   1489  HB3 ASN A  93      22.887   9.594 -13.112  1.00 71.50           H  
ATOM   1490  O   ASN A  93      23.246   7.076 -12.454  1.00 71.50           O  
ATOM   1491  CG  ASN A  93      21.383  10.510 -14.284  1.00 71.50           C  
ATOM   1492  ND2 ASN A  93      20.649  11.426 -13.696  1.00 71.50           N  
ATOM   1493 HD21 ASN A  93      20.373  11.321 -12.730  1.00 71.50           H  
ATOM   1494 HD22 ASN A  93      20.312  12.173 -14.286  1.00 71.50           H  
ATOM   1495  OD1 ASN A  93      21.642  10.613 -15.470  1.00 71.50           O  
ATOM   1496  N   GLY A  94      22.317   5.603 -13.864  1.00 71.16           N  
ATOM   1497  H   GLY A  94      21.743   5.472 -14.685  1.00 71.16           H  
ATOM   1498  CA  GLY A  94      22.801   4.399 -13.163  1.00 71.16           C  
ATOM   1499  HA2 GLY A  94      22.648   3.531 -13.804  1.00 71.16           H  
ATOM   1500  HA3 GLY A  94      23.868   4.498 -12.967  1.00 71.16           H  
ATOM   1501  C   GLY A  94      22.092   4.120 -11.829  1.00 71.16           C  
ATOM   1502  O   GLY A  94      22.551   3.320 -11.002  1.00 71.16           O  
ATOM   1503  N   HIS A  95      20.973   4.800 -11.574  1.00 73.33           N  
ATOM   1504  H   HIS A  95      20.658   5.492 -12.240  1.00 73.33           H  
ATOM   1505  CA  HIS A  95      20.203   4.665 -10.354  1.00 73.33           C  
ATOM   1506  HA  HIS A  95      20.676   3.901  -9.737  1.00 73.33           H  
ATOM   1507  C   HIS A  95      18.787   4.151 -10.619  1.00 73.33           C  
ATOM   1508  CB  HIS A  95      20.286   5.950  -9.523  1.00 73.33           C  
ATOM   1509  HB2 HIS A  95      19.691   5.820  -8.619  1.00 73.33           H  
ATOM   1510  HB3 HIS A  95      19.854   6.772 -10.094  1.00 73.33           H  
ATOM   1511  O   HIS A  95      18.025   4.700 -11.407  1.00 73.33           O  
ATOM   1512  CG  HIS A  95      21.698   6.312  -9.106  1.00 73.33           C  
ATOM   1513  CD2 HIS A  95      22.372   7.459  -9.432  1.00 73.33           C  
ATOM   1514  HD2 HIS A  95      21.995   8.259 -10.051  1.00 73.33           H  
ATOM   1515  ND1 HIS A  95      22.559   5.549  -8.343  1.00 73.33           N  
ATOM   1516  HD1 HIS A  95      22.454   4.567  -8.131  1.00 73.33           H  
ATOM   1517  CE1 HIS A  95      23.708   6.231  -8.201  1.00 73.33           C  
ATOM   1518  HE1 HIS A  95      24.595   5.866  -7.705  1.00 73.33           H  
ATOM   1519  NE2 HIS A  95      23.633   7.410  -8.826  1.00 73.33           N  
ATOM   1520  N   MET A  96      18.450   3.076  -9.912  1.00 77.39           N  
ATOM   1521  H   MET A  96      19.168   2.594  -9.392  1.00 77.39           H  
ATOM   1522  CA  MET A  96      17.105   2.542  -9.760  1.00 77.39           C  
ATOM   1523  HA  MET A  96      16.365   3.294 -10.034  1.00 77.39           H  
ATOM   1524  C   MET A  96      16.944   2.176  -8.294  1.00 77.39           C  
ATOM   1525  CB  MET A  96      16.937   1.317 -10.663  1.00 77.39           C  
ATOM   1526  HB2 MET A  96      17.763   0.627 -10.492  1.00 77.39           H  
ATOM   1527  HB3 MET A  96      16.982   1.657 -11.698  1.00 77.39           H  
ATOM   1528  O   MET A  96      17.718   1.380  -7.755  1.00 77.39           O  
ATOM   1529  CG  MET A  96      15.624   0.553 -10.455  1.00 77.39           C  
ATOM   1530  HG2 MET A  96      15.556   0.238  -9.414  1.00 77.39           H  
ATOM   1531  HG3 MET A  96      15.668  -0.351 -11.063  1.00 77.39           H  
ATOM   1532  SD  MET A  96      14.106   1.434 -10.893  1.00 77.39           S  
ATOM   1533  CE  MET A  96      14.422   1.641 -12.658  1.00 77.39           C  
ATOM   1534  HE1 MET A  96      13.528   2.033 -13.142  1.00 77.39           H  
ATOM   1535  HE2 MET A  96      15.237   2.354 -12.783  1.00 77.39           H  
ATOM   1536  HE3 MET A  96      14.716   0.695 -13.114  1.00 77.39           H  
ATOM   1537  N   ASP A  97      15.962   2.771  -7.634  1.00 79.72           N  
ATOM   1538  H   ASP A  97      15.383   3.440  -8.121  1.00 79.72           H  
ATOM   1539  CA  ASP A  97      15.692   2.495  -6.236  1.00 79.72           C  
ATOM   1540  HA  ASP A  97      15.989   1.468  -6.024  1.00 79.72           H  
ATOM   1541  C   ASP A  97      14.205   2.626  -5.936  1.00 79.72           C  
ATOM   1542  CB  ASP A  97      16.540   3.406  -5.349  1.00 79.72           C  
ATOM   1543  HB2 ASP A  97      17.589   3.319  -5.635  1.00 79.72           H  
ATOM   1544  HB3 ASP A  97      16.232   4.442  -5.491  1.00 79.72           H  
ATOM   1545  O   ASP A  97      13.614   3.703  -6.008  1.00 79.72           O  
ATOM   1546  CG  ASP A  97      16.414   3.036  -3.877  1.00 79.72           C  
ATOM   1547  OD1 ASP A  97      15.976   1.912  -3.509  1.00 79.72           O  
ATOM   1548  OD2 ASP A  97      16.699   3.915  -3.041  1.00 79.72           O  
ATOM   1549  N   PHE A  98      13.598   1.504  -5.567  1.00 82.93           N  
ATOM   1550  H   PHE A  98      14.138   0.650  -5.551  1.00 82.93           H  
ATOM   1551  CA  PHE A  98      12.186   1.412  -5.235  1.00 82.93           C  
ATOM   1552  HA  PHE A  98      11.851   2.390  -4.887  1.00 82.93           H  
ATOM   1553  C   PHE A  98      11.963   0.429  -4.102  1.00 82.93           C  
ATOM   1554  CB  PHE A  98      11.386   1.005  -6.477  1.00 82.93           C  
ATOM   1555  HB2 PHE A  98      11.585   1.736  -7.261  1.00 82.93           H  
ATOM   1556  HB3 PHE A  98      10.321   1.040  -6.247  1.00 82.93           H  
ATOM   1557  O   PHE A  98      12.665  -0.568  -3.992  1.00 82.93           O  
ATOM   1558  CG  PHE A  98      11.739  -0.363  -7.027  1.00 82.93           C  
ATOM   1559  CD1 PHE A  98      12.810  -0.486  -7.930  1.00 82.93           C  
ATOM   1560  HD1 PHE A  98      13.352   0.393  -8.247  1.00 82.93           H  
ATOM   1561  CD2 PHE A  98      11.020  -1.509  -6.638  1.00 82.93           C  
ATOM   1562  HD2 PHE A  98      10.191  -1.419  -5.952  1.00 82.93           H  
ATOM   1563  CE1 PHE A  98      13.171  -1.744  -8.434  1.00 82.93           C  
ATOM   1564  HE1 PHE A  98      13.988  -1.818  -9.136  1.00 82.93           H  
ATOM   1565  CE2 PHE A  98      11.381  -2.766  -7.156  1.00 82.93           C  
ATOM   1566  HE2 PHE A  98      10.831  -3.658  -6.895  1.00 82.93           H  
ATOM   1567  CZ  PHE A  98      12.455  -2.887  -8.050  1.00 82.93           C  
ATOM   1568  HZ  PHE A  98      12.718  -3.853  -8.455  1.00 82.93           H  
ATOM   1569  N   ASP A  99      10.989   0.682  -3.245  1.00 82.85           N  
ATOM   1570  H   ASP A  99      10.453   1.527  -3.381  1.00 82.85           H  
ATOM   1571  CA  ASP A  99      10.563  -0.226  -2.189  1.00 82.85           C  
ATOM   1572  HA  ASP A  99      11.163  -1.135  -2.229  1.00 82.85           H  
ATOM   1573  C   ASP A  99       9.125  -0.677  -2.398  1.00 82.85           C  
ATOM   1574  CB  ASP A  99      10.781   0.411  -0.815  1.00 82.85           C  
ATOM   1575  HB2 ASP A  99      10.429   1.443  -0.802  1.00 82.85           H  
ATOM   1576  HB3 ASP A  99      10.234  -0.172  -0.075  1.00 82.85           H  
ATOM   1577  O   ASP A  99       8.337  -0.025  -3.074  1.00 82.85           O  
ATOM   1578  CG  ASP A  99      12.246   0.319  -0.424  1.00 82.85           C  
ATOM   1579  OD1 ASP A  99      12.725  -0.833  -0.281  1.00 82.85           O  
ATOM   1580  OD2 ASP A  99      12.948   1.337  -0.317  1.00 82.85           O  
ATOM   1581  N   ILE A 100       8.785  -1.832  -1.832  1.00 87.24           N  
ATOM   1582  H   ILE A 100       9.460  -2.312  -1.255  1.00 87.24           H  
ATOM   1583  CA  ILE A 100       7.487  -2.473  -2.040  1.00 87.24           C  
ATOM   1584  HA  ILE A 100       6.811  -1.784  -2.546  1.00 87.24           H  
ATOM   1585  C   ILE A 100       6.904  -2.846  -0.698  1.00 87.24           C  
ATOM   1586  CB  ILE A 100       7.620  -3.730  -2.898  1.00 87.24           C  
ATOM   1587  HB  ILE A 100       8.223  -4.430  -2.320  1.00 87.24           H  
ATOM   1588  O   ILE A 100       7.610  -3.381   0.166  1.00 87.24           O  
ATOM   1589  CG1 ILE A 100       8.321  -3.420  -4.231  1.00 87.24           C  
ATOM   1590 HG12 ILE A 100       8.932  -2.518  -4.213  1.00 87.24           H  
ATOM   1591 HG13 ILE A 100       7.595  -3.287  -5.033  1.00 87.24           H  
ATOM   1592  CG2 ILE A 100       6.265  -4.405  -3.179  1.00 87.24           C  
ATOM   1593 HG21 ILE A 100       6.397  -5.261  -3.842  1.00 87.24           H  
ATOM   1594 HG22 ILE A 100       5.594  -3.689  -3.652  1.00 87.24           H  
ATOM   1595 HG23 ILE A 100       5.811  -4.768  -2.257  1.00 87.24           H  
ATOM   1596  CD1 ILE A 100       9.254  -4.580  -4.490  1.00 87.24           C  
ATOM   1597 HD11 ILE A 100       9.647  -4.521  -5.505  1.00 87.24           H  
ATOM   1598 HD12 ILE A 100      10.097  -4.521  -3.802  1.00 87.24           H  
ATOM   1599 HD13 ILE A 100       8.730  -5.520  -4.314  1.00 87.24           H  
ATOM   1600  N   LEU A 101       5.610  -2.599  -0.561  1.00 88.47           N  
ATOM   1601  H   LEU A 101       5.124  -2.161  -1.330  1.00 88.47           H  
ATOM   1602  CA  LEU A 101       4.851  -2.879   0.635  1.00 88.47           C  
ATOM   1603  HA  LEU A 101       5.425  -3.548   1.276  1.00 88.47           H  
ATOM   1604  C   LEU A 101       3.541  -3.566   0.265  1.00 88.47           C  
ATOM   1605  CB  LEU A 101       4.633  -1.553   1.371  1.00 88.47           C  
ATOM   1606  HB2 LEU A 101       5.597  -1.076   1.547  1.00 88.47           H  
ATOM   1607  HB3 LEU A 101       4.037  -0.893   0.741  1.00 88.47           H  
ATOM   1608  O   LEU A 101       2.657  -2.967  -0.339  1.00 88.47           O  
ATOM   1609  CG  LEU A 101       3.927  -1.728   2.716  1.00 88.47           C  
ATOM   1610  HG  LEU A 101       3.015  -2.310   2.581  1.00 88.47           H  
ATOM   1611  CD1 LEU A 101       4.828  -2.473   3.695  1.00 88.47           C  
ATOM   1612 HD11 LEU A 101       5.839  -2.075   3.609  1.00 88.47           H  
ATOM   1613 HD12 LEU A 101       4.833  -3.538   3.466  1.00 88.47           H  
ATOM   1614 HD13 LEU A 101       4.474  -2.322   4.714  1.00 88.47           H  
ATOM   1615  CD2 LEU A 101       3.566  -0.365   3.296  1.00 88.47           C  
ATOM   1616 HD21 LEU A 101       3.004   0.214   2.563  1.00 88.47           H  
ATOM   1617 HD22 LEU A 101       4.470   0.183   3.562  1.00 88.47           H  
ATOM   1618 HD23 LEU A 101       2.937  -0.504   4.175  1.00 88.47           H  
ATOM   1619  N   GLU A 102       3.411  -4.822   0.670  1.00 87.28           N  
ATOM   1620  H   GLU A 102       4.182  -5.270   1.144  1.00 87.28           H  
ATOM   1621  CA  GLU A 102       2.158  -5.561   0.557  1.00 87.28           C  
ATOM   1622  HA  GLU A 102       1.596  -5.218  -0.312  1.00 87.28           H  
ATOM   1623  C   GLU A 102       1.293  -5.345   1.786  1.00 87.28           C  
ATOM   1624  CB  GLU A 102       2.431  -7.046   0.379  1.00 87.28           C  
ATOM   1625  HB2 GLU A 102       1.481  -7.578   0.438  1.00 87.28           H  
ATOM   1626  HB3 GLU A 102       3.087  -7.415   1.168  1.00 87.28           H  
ATOM   1627  O   GLU A 102       1.702  -5.640   2.917  1.00 87.28           O  
ATOM   1628  CG  GLU A 102       3.074  -7.269  -0.982  1.00 87.28           C  
ATOM   1629  HG2 GLU A 102       4.136  -7.032  -0.929  1.00 87.28           H  
ATOM   1630  HG3 GLU A 102       2.633  -6.583  -1.706  1.00 87.28           H  
ATOM   1631  CD  GLU A 102       2.859  -8.694  -1.466  1.00 87.28           C  
ATOM   1632  OE1 GLU A 102       2.776  -8.835  -2.700  1.00 87.28           O  
ATOM   1633  OE2 GLU A 102       2.858  -9.660  -0.660  1.00 87.28           O  
ATOM   1634  N   ILE A 103       0.085  -4.845   1.561  1.00 89.67           N  
ATOM   1635  H   ILE A 103      -0.214  -4.703   0.606  1.00 89.67           H  
ATOM   1636  CA  ILE A 103      -0.857  -4.516   2.618  1.00 89.67           C  
ATOM   1637  HA  ILE A 103      -0.283  -4.245   3.504  1.00 89.67           H  
ATOM   1638  C   ILE A 103      -1.711  -5.754   2.905  1.00 89.67           C  
ATOM   1639  CB  ILE A 103      -1.711  -3.282   2.262  1.00 89.67           C  
ATOM   1640  HB  ILE A 103      -2.477  -3.581   1.546  1.00 89.67           H  
ATOM   1641  O   ILE A 103      -2.440  -6.209   2.022  1.00 89.67           O  
ATOM   1642  CG1 ILE A 103      -0.911  -2.128   1.611  1.00 89.67           C  
ATOM   1643 HG12 ILE A 103      -0.554  -2.452   0.634  1.00 89.67           H  
ATOM   1644 HG13 ILE A 103      -1.579  -1.283   1.443  1.00 89.67           H  
ATOM   1645  CG2 ILE A 103      -2.417  -2.794   3.539  1.00 89.67           C  
ATOM   1646 HG21 ILE A 103      -3.070  -3.575   3.928  1.00 89.67           H  
ATOM   1647 HG22 ILE A 103      -1.691  -2.521   4.305  1.00 89.67           H  
ATOM   1648 HG23 ILE A 103      -3.028  -1.921   3.308  1.00 89.67           H  
ATOM   1649  CD1 ILE A 103       0.299  -1.632   2.399  1.00 89.67           C  
ATOM   1650 HD11 ILE A 103       0.934  -2.479   2.659  1.00 89.67           H  
ATOM   1651 HD12 ILE A 103      -0.027  -1.116   3.302  1.00 89.67           H  
ATOM   1652 HD13 ILE A 103       0.869  -0.936   1.783  1.00 89.67           H  
ATOM   1653  N   PRO A 104      -1.650  -6.320   4.126  1.00 83.29           N  
ATOM   1654  CA  PRO A 104      -2.493  -7.450   4.483  1.00 83.29           C  
ATOM   1655  HA  PRO A 104      -2.291  -8.271   3.796  1.00 83.29           H  
ATOM   1656  C   PRO A 104      -3.971  -7.071   4.418  1.00 83.29           C  
ATOM   1657  CB  PRO A 104      -2.093  -7.856   5.906  1.00 83.29           C  
ATOM   1658  HB2 PRO A 104      -2.769  -7.408   6.634  1.00 83.29           H  
ATOM   1659  HB3 PRO A 104      -2.079  -8.940   6.024  1.00 83.29           H  
ATOM   1660  O   PRO A 104      -4.359  -5.986   4.854  1.00 83.29           O  
ATOM   1661  CG  PRO A 104      -0.701  -7.256   6.075  1.00 83.29           C  
ATOM   1662  HG2 PRO A 104       0.032  -7.942   5.651  1.00 83.29           H  
ATOM   1663  HG3 PRO A 104      -0.472  -7.041   7.119  1.00 83.29           H  
ATOM   1664  CD  PRO A 104      -0.773  -5.984   5.236  1.00 83.29           C  
ATOM   1665  HD2 PRO A 104       0.226  -5.697   4.908  1.00 83.29           H  
ATOM   1666  HD3 PRO A 104      -1.219  -5.176   5.816  1.00 83.29           H  
ATOM   1667  N   THR A 105      -4.804  -8.007   3.975  1.00 82.43           N  
ATOM   1668  H   THR A 105      -4.420  -8.830   3.532  1.00 82.43           H  
ATOM   1669  CA  THR A 105      -6.253  -7.827   3.818  1.00 82.43           C  
ATOM   1670  HA  THR A 105      -6.424  -7.100   3.024  1.00 82.43           H  
ATOM   1671  C   THR A 105      -6.929  -7.293   5.088  1.00 82.43           C  
ATOM   1672  CB  THR A 105      -6.859  -9.169   3.371  1.00 82.43           C  
ATOM   1673  HB  THR A 105      -6.778  -9.900   4.174  1.00 82.43           H  
ATOM   1674  O   THR A 105      -7.720  -6.355   5.028  1.00 82.43           O  
ATOM   1675  CG2 THR A 105      -8.314  -9.022   2.973  1.00 82.43           C  
ATOM   1676 HG21 THR A 105      -8.453  -8.060   2.481  1.00 82.43           H  
ATOM   1677 HG22 THR A 105      -8.609  -9.801   2.271  1.00 82.43           H  
ATOM   1678 HG23 THR A 105      -8.939  -9.068   3.865  1.00 82.43           H  
ATOM   1679  OG1 THR A 105      -6.129  -9.644   2.259  1.00 82.43           O  
ATOM   1680  HG1 THR A 105      -6.547 -10.424   1.886  1.00 82.43           H  
ATOM   1681  N   GLN A 106      -6.531  -7.783   6.268  1.00 81.21           N  
ATOM   1682  H   GLN A 106      -5.878  -8.554   6.270  1.00 81.21           H  
ATOM   1683  CA  GLN A 106      -7.044  -7.302   7.559  1.00 81.21           C  
ATOM   1684  HA  GLN A 106      -8.128  -7.409   7.563  1.00 81.21           H  
ATOM   1685  C   GLN A 106      -6.719  -5.820   7.826  1.00 81.21           C  
ATOM   1686  CB  GLN A 106      -6.452  -8.185   8.666  1.00 81.21           C  
ATOM   1687  HB2 GLN A 106      -6.605  -9.232   8.404  1.00 81.21           H  
ATOM   1688  HB3 GLN A 106      -5.380  -8.001   8.730  1.00 81.21           H  
ATOM   1689  O   GLN A 106      -7.522  -5.102   8.421  1.00 81.21           O  
ATOM   1690  CG  GLN A 106      -7.097  -7.938  10.042  1.00 81.21           C  
ATOM   1691  HG2 GLN A 106      -7.002  -6.889  10.320  1.00 81.21           H  
ATOM   1692  HG3 GLN A 106      -8.157  -8.185   9.991  1.00 81.21           H  
ATOM   1693  CD  GLN A 106      -6.450  -8.768  11.147  1.00 81.21           C  
ATOM   1694  NE2 GLN A 106      -6.980  -8.742  12.348  1.00 81.21           N  
ATOM   1695 HE21 GLN A 106      -6.528  -9.325  13.038  1.00 81.21           H  
ATOM   1696 HE22 GLN A 106      -7.829  -8.230  12.541  1.00 81.21           H  
ATOM   1697  OE1 GLN A 106      -5.442  -9.424  10.959  1.00 81.21           O  
ATOM   1698  N   ARG A 107      -5.552  -5.335   7.377  1.00 86.20           N  
ATOM   1699  H   ARG A 107      -5.004  -5.919   6.761  1.00 86.20           H  
ATOM   1700  CA  ARG A 107      -5.159  -3.927   7.543  1.00 86.20           C  
ATOM   1701  HA  ARG A 107      -5.433  -3.597   8.545  1.00 86.20           H  
ATOM   1702  C   ARG A 107      -5.940  -3.011   6.605  1.00 86.20           C  
ATOM   1703  CB  ARG A 107      -3.646  -3.745   7.347  1.00 86.20           C  
ATOM   1704  HB2 ARG A 107      -3.412  -2.688   7.475  1.00 86.20           H  
ATOM   1705  HB3 ARG A 107      -3.377  -4.023   6.328  1.00 86.20           H  
ATOM   1706  O   ARG A 107      -6.264  -1.899   7.007  1.00 86.20           O  
ATOM   1707  CG  ARG A 107      -2.768  -4.542   8.321  1.00 86.20           C  
ATOM   1708  HG2 ARG A 107      -1.726  -4.316   8.096  1.00 86.20           H  
ATOM   1709  HG3 ARG A 107      -2.926  -5.610   8.169  1.00 86.20           H  
ATOM   1710  CD  ARG A 107      -3.042  -4.201   9.791  1.00 86.20           C  
ATOM   1711  HD2 ARG A 107      -4.033  -4.567  10.061  1.00 86.20           H  
ATOM   1712  HD3 ARG A 107      -3.025  -3.119   9.922  1.00 86.20           H  
ATOM   1713  NE  ARG A 107      -2.038  -4.835  10.660  1.00 86.20           N  
ATOM   1714  HE  ARG A 107      -1.386  -5.469  10.220  1.00 86.20           H  
ATOM   1715  NH1 ARG A 107      -2.728  -4.013  12.705  1.00 86.20           N  
ATOM   1716 HH11 ARG A 107      -2.612  -4.038  13.707  1.00 86.20           H  
ATOM   1717 HH12 ARG A 107      -3.407  -3.396  12.281  1.00 86.20           H  
ATOM   1718  NH2 ARG A 107      -1.102  -5.528  12.588  1.00 86.20           N  
ATOM   1719 HH21 ARG A 107      -0.507  -6.180  12.099  1.00 86.20           H  
ATOM   1720 HH22 ARG A 107      -1.150  -5.630  13.592  1.00 86.20           H  
ATOM   1721  CZ  ARG A 107      -1.967  -4.779  11.977  1.00 86.20           C  
ATOM   1722  N   LEU A 108      -6.295  -3.486   5.408  1.00 89.09           N  
ATOM   1723  H   LEU A 108      -5.985  -4.411   5.145  1.00 89.09           H  
ATOM   1724  CA  LEU A 108      -7.221  -2.776   4.519  1.00 89.09           C  
ATOM   1725  HA  LEU A 108      -6.888  -1.745   4.400  1.00 89.09           H  
ATOM   1726  C   LEU A 108      -8.631  -2.720   5.103  1.00 89.09           C  
ATOM   1727  CB  LEU A 108      -7.279  -3.445   3.142  1.00 89.09           C  
ATOM   1728  HB2 LEU A 108      -8.063  -2.972   2.551  1.00 89.09           H  
ATOM   1729  HB3 LEU A 108      -7.556  -4.490   3.281  1.00 89.09           H  
ATOM   1730  O   LEU A 108      -9.264  -1.678   5.016  1.00 89.09           O  
ATOM   1731  CG  LEU A 108      -5.971  -3.364   2.355  1.00 89.09           C  
ATOM   1732  HG  LEU A 108      -5.159  -3.738   2.978  1.00 89.09           H  
ATOM   1733  CD1 LEU A 108      -6.078  -4.270   1.137  1.00 89.09           C  
ATOM   1734 HD11 LEU A 108      -5.072  -4.595   0.872  1.00 89.09           H  
ATOM   1735 HD12 LEU A 108      -6.544  -3.733   0.310  1.00 89.09           H  
ATOM   1736 HD13 LEU A 108      -6.653  -5.168   1.363  1.00 89.09           H  
ATOM   1737  CD2 LEU A 108      -5.653  -1.935   1.900  1.00 89.09           C  
ATOM   1738 HD21 LEU A 108      -5.471  -1.291   2.760  1.00 89.09           H  
ATOM   1739 HD22 LEU A 108      -4.761  -1.943   1.274  1.00 89.09           H  
ATOM   1740 HD23 LEU A 108      -6.483  -1.531   1.320  1.00 89.09           H  
ATOM   1741  N   GLY A 109      -9.096  -3.791   5.752  1.00 86.04           N  
ATOM   1742  H   GLY A 109      -8.575  -4.655   5.701  1.00 86.04           H  
ATOM   1743  CA  GLY A 109     -10.374  -3.778   6.470  1.00 86.04           C  
ATOM   1744  HA2 GLY A 109     -11.183  -3.560   5.772  1.00 86.04           H  
ATOM   1745  HA3 GLY A 109     -10.548  -4.759   6.913  1.00 86.04           H  
ATOM   1746  C   GLY A 109     -10.407  -2.728   7.585  1.00 86.04           C  
ATOM   1747  O   GLY A 109     -11.356  -1.955   7.681  1.00 86.04           O  
ATOM   1748  N   ALA A 110      -9.334  -2.633   8.379  1.00 81.03           N  
ATOM   1749  H   ALA A 110      -8.602  -3.322   8.284  1.00 81.03           H  
ATOM   1750  CA  ALA A 110      -9.209  -1.608   9.418  1.00 81.03           C  
ATOM   1751  HA  ALA A 110     -10.094  -1.649  10.053  1.00 81.03           H  
ATOM   1752  C   ALA A 110      -9.131  -0.180   8.845  1.00 81.03           C  
ATOM   1753  CB  ALA A 110      -7.982  -1.931  10.275  1.00 81.03           C  
ATOM   1754  HB1 ALA A 110      -7.923  -1.219  11.099  1.00 81.03           H  
ATOM   1755  HB2 ALA A 110      -8.074  -2.937  10.686  1.00 81.03           H  
ATOM   1756  HB3 ALA A 110      -7.076  -1.866   9.673  1.00 81.03           H  
ATOM   1757  O   ALA A 110      -9.701   0.739   9.425  1.00 81.03           O  
ATOM   1758  N   LEU A 111      -8.451   0.009   7.708  1.00 85.43           N  
ATOM   1759  H   LEU A 111      -7.968  -0.777   7.298  1.00 85.43           H  
ATOM   1760  CA  LEU A 111      -8.450   1.279   6.978  1.00 85.43           C  
ATOM   1761  HA  LEU A 111      -8.134   2.075   7.652  1.00 85.43           H  
ATOM   1762  C   LEU A 111      -9.857   1.635   6.482  1.00 85.43           C  
ATOM   1763  CB  LEU A 111      -7.455   1.183   5.808  1.00 85.43           C  
ATOM   1764  HB2 LEU A 111      -7.687   0.290   5.227  1.00 85.43           H  
ATOM   1765  HB3 LEU A 111      -6.447   1.070   6.206  1.00 85.43           H  
ATOM   1766  O   LEU A 111     -10.299   2.759   6.681  1.00 85.43           O  
ATOM   1767  CG  LEU A 111      -7.498   2.387   4.849  1.00 85.43           C  
ATOM   1768  HG  LEU A 111      -8.512   2.548   4.482  1.00 85.43           H  
ATOM   1769  CD1 LEU A 111      -7.005   3.660   5.527  1.00 85.43           C  
ATOM   1770 HD11 LEU A 111      -6.005   3.510   5.932  1.00 85.43           H  
ATOM   1771 HD12 LEU A 111      -7.686   3.942   6.331  1.00 85.43           H  
ATOM   1772 HD13 LEU A 111      -6.991   4.470   4.798  1.00 85.43           H  
ATOM   1773  CD2 LEU A 111      -6.624   2.094   3.635  1.00 85.43           C  
ATOM   1774 HD21 LEU A 111      -5.601   1.890   3.949  1.00 85.43           H  
ATOM   1775 HD22 LEU A 111      -7.019   1.230   3.101  1.00 85.43           H  
ATOM   1776 HD23 LEU A 111      -6.644   2.953   2.963  1.00 85.43           H  
ATOM   1777  N   TYR A 112     -10.558   0.684   5.862  1.00 82.76           N  
ATOM   1778  H   TYR A 112     -10.129  -0.218   5.718  1.00 82.76           H  
ATOM   1779  CA  TYR A 112     -11.901   0.889   5.321  1.00 82.76           C  
ATOM   1780  HA  TYR A 112     -11.860   1.684   4.576  1.00 82.76           H  
ATOM   1781  C   TYR A 112     -12.894   1.329   6.401  1.00 82.76           C  
ATOM   1782  CB  TYR A 112     -12.368  -0.397   4.633  1.00 82.76           C  
ATOM   1783  HB2 TYR A 112     -12.442  -1.197   5.371  1.00 82.76           H  
ATOM   1784  HB3 TYR A 112     -11.620  -0.700   3.900  1.00 82.76           H  
ATOM   1785  O   TYR A 112     -13.691   2.231   6.175  1.00 82.76           O  
ATOM   1786  CG  TYR A 112     -13.699  -0.247   3.929  1.00 82.76           C  
ATOM   1787  CD1 TYR A 112     -14.881  -0.694   4.551  1.00 82.76           C  
ATOM   1788  HD1 TYR A 112     -14.845  -1.144   5.533  1.00 82.76           H  
ATOM   1789  CD2 TYR A 112     -13.758   0.373   2.664  1.00 82.76           C  
ATOM   1790  HD2 TYR A 112     -12.856   0.737   2.194  1.00 82.76           H  
ATOM   1791  CE1 TYR A 112     -16.117  -0.544   3.897  1.00 82.76           C  
ATOM   1792  HE1 TYR A 112     -17.037  -0.876   4.355  1.00 82.76           H  
ATOM   1793  CE2 TYR A 112     -14.994   0.530   2.011  1.00 82.76           C  
ATOM   1794  HE2 TYR A 112     -15.040   0.993   1.037  1.00 82.76           H  
ATOM   1795  OH  TYR A 112     -17.361   0.132   1.973  1.00 82.76           O  
ATOM   1796  HH  TYR A 112     -17.327   0.664   1.175  1.00 82.76           H  
ATOM   1797  CZ  TYR A 112     -16.175   0.059   2.624  1.00 82.76           C  
ATOM   1798  N   ALA A 113     -12.784   0.770   7.608  1.00 80.58           N  
ATOM   1799  H   ALA A 113     -12.131   0.009   7.729  1.00 80.58           H  
ATOM   1800  CA  ALA A 113     -13.608   1.165   8.748  1.00 80.58           C  
ATOM   1801  HA  ALA A 113     -14.656   1.087   8.459  1.00 80.58           H  
ATOM   1802  C   ALA A 113     -13.381   2.618   9.220  1.00 80.58           C  
ATOM   1803  CB  ALA A 113     -13.340   0.169   9.881  1.00 80.58           C  
ATOM   1804  HB1 ALA A 113     -13.552  -0.845   9.541  1.00 80.58           H  
ATOM   1805  HB2 ALA A 113     -12.299   0.235  10.198  1.00 80.58           H  
ATOM   1806  HB3 ALA A 113     -13.987   0.401  10.728  1.00 80.58           H  
ATOM   1807  O   ALA A 113     -14.232   3.166   9.916  1.00 80.58           O  
ATOM   1808  N   LEU A 114     -12.252   3.247   8.868  1.00 77.07           N  
ATOM   1809  H   LEU A 114     -11.597   2.762   8.272  1.00 77.07           H  
ATOM   1810  CA  LEU A 114     -11.985   4.660   9.170  1.00 77.07           C  
ATOM   1811  HA  LEU A 114     -12.495   4.930  10.094  1.00 77.07           H  
ATOM   1812  C   LEU A 114     -12.527   5.623   8.109  1.00 77.07           C  
ATOM   1813  CB  LEU A 114     -10.473   4.886   9.343  1.00 77.07           C  
ATOM   1814  HB2 LEU A 114     -10.305   5.959   9.441  1.00 77.07           H  
ATOM   1815  HB3 LEU A 114      -9.959   4.563   8.438  1.00 77.07           H  
ATOM   1816  O   LEU A 114     -12.509   6.834   8.330  1.00 77.07           O  
ATOM   1817  CG  LEU A 114      -9.833   4.200  10.556  1.00 77.07           C  
ATOM   1818  HG  LEU A 114      -9.911   3.116  10.466  1.00 77.07           H  
ATOM   1819  CD1 LEU A 114      -8.357   4.593  10.596  1.00 77.07           C  
ATOM   1820 HD11 LEU A 114      -8.256   5.678  10.587  1.00 77.07           H  
ATOM   1821 HD12 LEU A 114      -7.908   4.210  11.513  1.00 77.07           H  
ATOM   1822 HD13 LEU A 114      -7.850   4.181   9.723  1.00 77.07           H  
ATOM   1823  CD2 LEU A 114     -10.465   4.636  11.880  1.00 77.07           C  
ATOM   1824 HD21 LEU A 114     -11.488   4.262  11.935  1.00 77.07           H  
ATOM   1825 HD22 LEU A 114     -10.476   5.724  11.950  1.00 77.07           H  
ATOM   1826 HD23 LEU A 114      -9.910   4.211  12.716  1.00 77.07           H  
ATOM   1827  N   ILE A 115     -12.965   5.112   6.960  1.00 72.06           N  
ATOM   1828  H   ILE A 115     -13.034   4.108   6.870  1.00 72.06           H  
ATOM   1829  CA  ILE A 115     -13.452   5.920   5.847  1.00 72.06           C  
ATOM   1830  HA  ILE A 115     -12.858   6.833   5.794  1.00 72.06           H  
ATOM   1831  C   ILE A 115     -14.935   6.262   6.083  1.00 72.06           C  
ATOM   1832  CB  ILE A 115     -13.225   5.171   4.525  1.00 72.06           C  
ATOM   1833  HB  ILE A 115     -13.674   4.181   4.608  1.00 72.06           H  
ATOM   1834  O   ILE A 115     -15.742   5.338   6.215  1.00 72.06           O  
ATOM   1835  CG1 ILE A 115     -11.707   5.008   4.248  1.00 72.06           C  
ATOM   1836 HG12 ILE A 115     -11.230   4.588   5.134  1.00 72.06           H  
ATOM   1837 HG13 ILE A 115     -11.260   5.987   4.073  1.00 72.06           H  
ATOM   1838  CG2 ILE A 115     -13.941   5.893   3.383  1.00 72.06           C  
ATOM   1839 HG21 ILE A 115     -13.945   5.220   2.525  1.00 72.06           H  
ATOM   1840 HG22 ILE A 115     -13.464   6.847   3.158  1.00 72.06           H  
ATOM   1841 HG23 ILE A 115     -14.994   6.071   3.598  1.00 72.06           H  
ATOM   1842  CD1 ILE A 115     -11.349   4.083   3.077  1.00 72.06           C  
ATOM   1843 HD11 ILE A 115     -10.310   3.769   3.169  1.00 72.06           H  
ATOM   1844 HD12 ILE A 115     -11.993   3.204   3.077  1.00 72.06           H  
ATOM   1845 HD13 ILE A 115     -11.464   4.603   2.126  1.00 72.06           H  
ATOM   1846  N   PRO A 116     -15.328   7.552   6.091  1.00 63.63           N  
ATOM   1847  CA  PRO A 116     -16.715   7.970   6.304  1.00 63.63           C  
ATOM   1848  HA  PRO A 116     -17.004   7.663   7.309  1.00 63.63           H  
ATOM   1849  C   PRO A 116     -17.713   7.385   5.290  1.00 63.63           C  
ATOM   1850  CB  PRO A 116     -16.707   9.501   6.236  1.00 63.63           C  
ATOM   1851  HB2 PRO A 116     -16.919   9.832   5.220  1.00 63.63           H  
ATOM   1852  HB3 PRO A 116     -17.420   9.941   6.934  1.00 63.63           H  
ATOM   1853  O   PRO A 116     -17.446   7.312   4.091  1.00 63.63           O  
ATOM   1854  CG  PRO A 116     -15.271   9.875   6.587  1.00 63.63           C  
ATOM   1855  HG2 PRO A 116     -15.152   9.895   7.670  1.00 63.63           H  
ATOM   1856  HG3 PRO A 116     -14.982  10.831   6.148  1.00 63.63           H  
ATOM   1857  CD  PRO A 116     -14.463   8.721   6.006  1.00 63.63           C  
ATOM   1858  HD2 PRO A 116     -13.550   8.600   6.590  1.00 63.63           H  
ATOM   1859  HD3 PRO A 116     -14.226   8.920   4.961  1.00 63.63           H  
ATOM   1860  N   ASN A 117     -18.907   7.034   5.775  1.00 57.09           N  
ATOM   1861  H   ASN A 117     -19.053   7.139   6.769  1.00 57.09           H  
ATOM   1862  CA  ASN A 117     -19.919   6.283   5.022  1.00 57.09           C  
ATOM   1863  HA  ASN A 117     -19.427   5.395   4.625  1.00 57.09           H  
ATOM   1864  C   ASN A 117     -20.499   7.039   3.806  1.00 57.09           C  
ATOM   1865  CB  ASN A 117     -21.030   5.855   6.013  1.00 57.09           C  
ATOM   1866  HB2 ASN A 117     -21.927   6.450   5.839  1.00 57.09           H  
ATOM   1867  HB3 ASN A 117     -20.712   6.034   7.040  1.00 57.09           H  
ATOM   1868  O   ASN A 117     -20.759   6.424   2.777  1.00 57.09           O  
ATOM   1869  CG  ASN A 117     -21.412   4.386   5.931  1.00 57.09           C  
ATOM   1870  ND2 ASN A 117     -22.342   3.948   6.745  1.00 57.09           N  
ATOM   1871 HD21 ASN A 117     -22.831   4.574   7.367  1.00 57.09           H  
ATOM   1872 HD22 ASN A 117     -22.567   2.968   6.644  1.00 57.09           H  
ATOM   1873  OD1 ASN A 117     -20.881   3.602   5.176  1.00 57.09           O  
ATOM   1874  N   GLU A 118     -20.663   8.368   3.875  1.00 55.05           N  
ATOM   1875  H   GLU A 118     -20.447   8.845   4.739  1.00 55.05           H  
ATOM   1876  CA  GLU A 118     -21.201   9.176   2.756  1.00 55.05           C  
ATOM   1877  HA  GLU A 118     -22.201   8.825   2.500  1.00 55.05           H  
ATOM   1878  C   GLU A 118     -20.355   9.085   1.477  1.00 55.05           C  
ATOM   1879  CB  GLU A 118     -21.277  10.656   3.154  1.00 55.05           C  
ATOM   1880  HB2 GLU A 118     -21.479  11.239   2.256  1.00 55.05           H  
ATOM   1881  HB3 GLU A 118     -20.311  10.963   3.556  1.00 55.05           H  
ATOM   1882  O   GLU A 118     -20.870   9.220   0.366  1.00 55.05           O  
ATOM   1883  CG  GLU A 118     -22.385  10.957   4.170  1.00 55.05           C  
ATOM   1884  HG2 GLU A 118     -23.327  10.577   3.777  1.00 55.05           H  
ATOM   1885  HG3 GLU A 118     -22.164  10.431   5.099  1.00 55.05           H  
ATOM   1886  CD  GLU A 118     -22.518  12.463   4.454  1.00 55.05           C  
ATOM   1887  OE1 GLU A 118     -23.550  12.832   5.050  1.00 55.05           O  
ATOM   1888  OE2 GLU A 118     -21.592  13.218   4.076  1.00 55.05           O  
ATOM   1889  N   GLN A 119     -19.053   8.833   1.623  1.00 55.06           N  
ATOM   1890  H   GLN A 119     -18.691   8.687   2.555  1.00 55.06           H  
ATOM   1891  CA  GLN A 119     -18.150   8.629   0.496  1.00 55.06           C  
ATOM   1892  HA  GLN A 119     -18.420   9.316  -0.306  1.00 55.06           H  
ATOM   1893  C   GLN A 119     -18.257   7.207  -0.083  1.00 55.06           C  
ATOM   1894  CB  GLN A 119     -16.720   8.951   0.942  1.00 55.06           C  
ATOM   1895  HB2 GLN A 119     -16.070   8.784   0.083  1.00 55.06           H  
ATOM   1896  HB3 GLN A 119     -16.419   8.281   1.748  1.00 55.06           H  
ATOM   1897  O   GLN A 119     -17.973   7.006  -1.262  1.00 55.06           O  
ATOM   1898  CG  GLN A 119     -16.519  10.411   1.370  1.00 55.06           C  
ATOM   1899  HG2 GLN A 119     -17.111  10.624   2.260  1.00 55.06           H  
ATOM   1900  HG3 GLN A 119     -16.856  11.067   0.567  1.00 55.06           H  
ATOM   1901  CD  GLN A 119     -15.057  10.705   1.690  1.00 55.06           C  
ATOM   1902  NE2 GLN A 119     -14.433  11.656   1.028  1.00 55.06           N  
ATOM   1903 HE21 GLN A 119     -13.474  11.815   1.303  1.00 55.06           H  
ATOM   1904 HE22 GLN A 119     -14.918  12.214   0.341  1.00 55.06           H  
ATOM   1905  OE1 GLN A 119     -14.440  10.092   2.542  1.00 55.06           O  
ATOM   1906  N   GLN A 120     -18.711   6.230   0.712  1.00 54.59           N  
ATOM   1907  H   GLN A 120     -19.025   6.473   1.641  1.00 54.59           H  
ATOM   1908  CA  GLN A 120     -18.864   4.837   0.287  1.00 54.59           C  
ATOM   1909  HA  GLN A 120     -17.980   4.554  -0.285  1.00 54.59           H  
ATOM   1910  C   GLN A 120     -20.076   4.647  -0.638  1.00 54.59           C  
ATOM   1911  CB  GLN A 120     -18.963   3.900   1.507  1.00 54.59           C  
ATOM   1912  HB2 GLN A 120     -19.862   4.133   2.077  1.00 54.59           H  
ATOM   1913  HB3 GLN A 120     -19.061   2.879   1.138  1.00 54.59           H  
ATOM   1914  O   GLN A 120     -19.960   3.959  -1.647  1.00 54.59           O  
ATOM   1915  CG  GLN A 120     -17.743   3.960   2.445  1.00 54.59           C  
ATOM   1916  HG2 GLN A 120     -16.840   3.729   1.879  1.00 54.59           H  
ATOM   1917  HG3 GLN A 120     -17.642   4.968   2.848  1.00 54.59           H  
ATOM   1918  CD  GLN A 120     -17.839   2.987   3.621  1.00 54.59           C  
ATOM   1919  NE2 GLN A 120     -16.914   3.024   4.553  1.00 54.59           N  
ATOM   1920 HE21 GLN A 120     -16.261   3.790   4.629  1.00 54.59           H  
ATOM   1921 HE22 GLN A 120     -17.031   2.364   5.308  1.00 54.59           H  
ATOM   1922  OE1 GLN A 120     -18.721   2.154   3.721  1.00 54.59           O  
ATOM   1923  N   THR A 121     -21.228   5.266  -0.346  1.00 52.25           N  
ATOM   1924  H   THR A 121     -21.294   5.798   0.510  1.00 52.25           H  
ATOM   1925  CA  THR A 121     -22.472   5.074  -1.121  1.00 52.25           C  
ATOM   1926  HA  THR A 121     -22.560   4.012  -1.351  1.00 52.25           H  
ATOM   1927  C   THR A 121     -22.489   5.784  -2.474  1.00 52.25           C  
ATOM   1928  CB  THR A 121     -23.730   5.493  -0.332  1.00 52.25           C  
ATOM   1929  HB  THR A 121     -24.422   6.012  -0.994  1.00 52.25           H  
ATOM   1930  O   THR A 121     -22.992   5.213  -3.437  1.00 52.25           O  
ATOM   1931  CG2 THR A 121     -24.462   4.289   0.251  1.00 52.25           C  
ATOM   1932 HG21 THR A 121     -23.801   3.746   0.927  1.00 52.25           H  
ATOM   1933 HG22 THR A 121     -24.773   3.625  -0.556  1.00 52.25           H  
ATOM   1934 HG23 THR A 121     -25.348   4.618   0.794  1.00 52.25           H  
ATOM   1935  OG1 THR A 121     -23.408   6.348   0.743  1.00 52.25           O  
ATOM   1936  HG1 THR A 121     -24.183   6.423   1.305  1.00 52.25           H  
ATOM   1937  N   LYS A 122     -21.946   7.007  -2.592  1.00 50.54           N  
ATOM   1938  H   LYS A 122     -21.552   7.433  -1.765  1.00 50.54           H  
ATOM   1939  CA  LYS A 122     -21.984   7.771  -3.861  1.00 50.54           C  
ATOM   1940  HA  LYS A 122     -23.011   7.801  -4.225  1.00 50.54           H  
ATOM   1941  C   LYS A 122     -21.186   7.125  -5.000  1.00 50.54           C  
ATOM   1942  CB  LYS A 122     -21.483   9.211  -3.648  1.00 50.54           C  
ATOM   1943  HB2 LYS A 122     -20.629   9.208  -2.970  1.00 50.54           H  
ATOM   1944  HB3 LYS A 122     -21.146   9.607  -4.606  1.00 50.54           H  
ATOM   1945  O   LYS A 122     -21.554   7.288  -6.158  1.00 50.54           O  
ATOM   1946  CG  LYS A 122     -22.574  10.150  -3.118  1.00 50.54           C  
ATOM   1947  HG2 LYS A 122     -23.430  10.122  -3.793  1.00 50.54           H  
ATOM   1948  HG3 LYS A 122     -22.891   9.818  -2.129  1.00 50.54           H  
ATOM   1949  CD  LYS A 122     -22.049  11.591  -3.031  1.00 50.54           C  
ATOM   1950  HD2 LYS A 122     -21.690  11.904  -4.012  1.00 50.54           H  
ATOM   1951  HD3 LYS A 122     -21.223  11.619  -2.321  1.00 50.54           H  
ATOM   1952  CE  LYS A 122     -23.162  12.537  -2.567  1.00 50.54           C  
ATOM   1953  HE2 LYS A 122     -23.967  12.518  -3.302  1.00 50.54           H  
ATOM   1954  HE3 LYS A 122     -23.561  12.158  -1.626  1.00 50.54           H  
ATOM   1955  NZ  LYS A 122     -22.669  13.926  -2.378  1.00 50.54           N  
ATOM   1956  HZ1 LYS A 122     -21.950  13.946  -1.668  1.00 50.54           H  
ATOM   1957  HZ2 LYS A 122     -23.420  14.524  -2.064  1.00 50.54           H  
ATOM   1958  HZ3 LYS A 122     -22.294  14.297  -3.239  1.00 50.54           H  
ATOM   1959  N   MET A 123     -20.087   6.442  -4.684  1.00 51.19           N  
ATOM   1960  H   MET A 123     -19.858   6.351  -3.704  1.00 51.19           H  
ATOM   1961  CA  MET A 123     -19.095   5.977  -5.667  1.00 51.19           C  
ATOM   1962  HA  MET A 123     -19.246   6.501  -6.610  1.00 51.19           H  
ATOM   1963  C   MET A 123     -19.209   4.490  -6.021  1.00 51.19           C  
ATOM   1964  CB  MET A 123     -17.689   6.331  -5.147  1.00 51.19           C  
ATOM   1965  HB2 MET A 123     -16.971   5.576  -5.468  1.00 51.19           H  
ATOM   1966  HB3 MET A 123     -17.692   6.334  -4.057  1.00 51.19           H  
ATOM   1967  O   MET A 123     -18.515   4.027  -6.917  1.00 51.19           O  
ATOM   1968  CG  MET A 123     -17.224   7.698  -5.668  1.00 51.19           C  
ATOM   1969  HG2 MET A 123     -16.756   7.563  -6.643  1.00 51.19           H  
ATOM   1970  HG3 MET A 123     -18.103   8.328  -5.808  1.00 51.19           H  
ATOM   1971  SD  MET A 123     -16.096   8.621  -4.581  1.00 51.19           S  
ATOM   1972  CE  MET A 123     -14.655   7.537  -4.435  1.00 51.19           C  
ATOM   1973  HE1 MET A 123     -14.948   6.488  -4.383  1.00 51.19           H  
ATOM   1974  HE2 MET A 123     -14.077   7.815  -3.554  1.00 51.19           H  
ATOM   1975  HE3 MET A 123     -13.960   7.705  -5.258  1.00 51.19           H  
ATOM   1976  N   ALA A 124     -20.075   3.728  -5.351  1.00 49.58           N  
ATOM   1977  H   ALA A 124     -20.660   4.162  -4.651  1.00 49.58           H  
ATOM   1978  CA  ALA A 124     -20.078   2.267  -5.423  1.00 49.58           C  
ATOM   1979  HA  ALA A 124     -19.040   1.937  -5.391  1.00 49.58           H  
ATOM   1980  C   ALA A 124     -20.663   1.659  -6.710  1.00 49.58           C  
ATOM   1981  CB  ALA A 124     -20.773   1.722  -4.167  1.00 49.58           C  
ATOM   1982  HB1 ALA A 124     -21.813   2.047  -4.145  1.00 49.58           H  
ATOM   1983  HB2 ALA A 124     -20.737   0.633  -4.161  1.00 49.58           H  
ATOM   1984  HB3 ALA A 124     -20.259   2.080  -3.276  1.00 49.58           H  
ATOM   1985  O   ALA A 124     -20.997   0.478  -6.686  1.00 49.58           O  
ATOM   1986  N   VAL A 125     -20.820   2.399  -7.816  1.00 46.43           N  
ATOM   1987  H   VAL A 125     -20.393   3.314  -7.836  1.00 46.43           H  
ATOM   1988  CA  VAL A 125     -21.197   1.762  -9.088  1.00 46.43           C  
ATOM   1989  HA  VAL A 125     -22.042   1.098  -8.907  1.00 46.43           H  
ATOM   1990  C   VAL A 125     -19.988   0.950  -9.555  1.00 46.43           C  
ATOM   1991  CB  VAL A 125     -21.649   2.760 -10.170  1.00 46.43           C  
ATOM   1992  HB  VAL A 125     -20.837   3.447 -10.409  1.00 46.43           H  
ATOM   1993  O   VAL A 125     -19.007   1.563  -9.986  1.00 46.43           O  
ATOM   1994  CG1 VAL A 125     -22.072   2.012 -11.445  1.00 46.43           C  
ATOM   1995 HG11 VAL A 125     -21.216   1.493 -11.877  1.00 46.43           H  
ATOM   1996 HG12 VAL A 125     -22.856   1.290 -11.219  1.00 46.43           H  
ATOM   1997 HG13 VAL A 125     -22.439   2.725 -12.184  1.00 46.43           H  
ATOM   1998  CG2 VAL A 125     -22.854   3.580  -9.690  1.00 46.43           C  
ATOM   1999 HG21 VAL A 125     -22.577   4.177  -8.821  1.00 46.43           H  
ATOM   2000 HG22 VAL A 125     -23.678   2.918  -9.423  1.00 46.43           H  
ATOM   2001 HG23 VAL A 125     -23.176   4.258 -10.481  1.00 46.43           H  
ATOM   2002  N   PRO A 126     -20.018  -0.397  -9.484  1.00 49.01           N  
ATOM   2003  CA  PRO A 126     -18.882  -1.208  -9.879  1.00 49.01           C  
ATOM   2004  HA  PRO A 126     -17.988  -0.854  -9.366  1.00 49.01           H  
ATOM   2005  C   PRO A 126     -18.731  -1.038 -11.380  1.00 49.01           C  
ATOM   2006  CB  PRO A 126     -19.184  -2.654  -9.456  1.00 49.01           C  
ATOM   2007  HB2 PRO A 126     -19.401  -3.282 -10.320  1.00 49.01           H  
ATOM   2008  HB3 PRO A 126     -18.353  -3.076  -8.891  1.00 49.01           H  
ATOM   2009  O   PRO A 126     -19.529  -1.553 -12.166  1.00 49.01           O  
ATOM   2010  CG  PRO A 126     -20.433  -2.535  -8.586  1.00 49.01           C  
ATOM   2011  HG2 PRO A 126     -21.074  -3.413  -8.671  1.00 49.01           H  
ATOM   2012  HG3 PRO A 126     -20.142  -2.368  -7.548  1.00 49.01           H  
ATOM   2013  CD  PRO A 126     -21.112  -1.284  -9.127  1.00 49.01           C  
ATOM   2014  HD2 PRO A 126     -21.801  -0.881  -8.385  1.00 49.01           H  
ATOM   2015  HD3 PRO A 126     -21.667  -1.536 -10.030  1.00 49.01           H  
ATOM   2016  N   THR A 127     -17.746  -0.255 -11.798  1.00 47.76           N  
ATOM   2017  H   THR A 127     -17.123   0.144 -11.110  1.00 47.76           H  
ATOM   2018  CA  THR A 127     -17.479  -0.112 -13.221  1.00 47.76           C  
ATOM   2019  HA  THR A 127     -18.406  -0.245 -13.778  1.00 47.76           H  
ATOM   2020  C   THR A 127     -16.534  -1.248 -13.562  1.00 47.76           C  
ATOM   2021  CB  THR A 127     -16.935   1.273 -13.592  1.00 47.76           C  
ATOM   2022  HB  THR A 127     -15.874   1.341 -13.350  1.00 47.76           H  
ATOM   2023  O   THR A 127     -15.398  -1.270 -13.106  1.00 47.76           O  
ATOM   2024  CG2 THR A 127     -17.166   1.551 -15.079  1.00 47.76           C  
ATOM   2025 HG21 THR A 127     -18.234   1.545 -15.298  1.00 47.76           H  
ATOM   2026 HG22 THR A 127     -16.759   2.533 -15.322  1.00 47.76           H  
ATOM   2027 HG23 THR A 127     -16.661   0.798 -15.683  1.00 47.76           H  
ATOM   2028  OG1 THR A 127     -17.633   2.286 -12.911  1.00 47.76           O  
ATOM   2029  HG1 THR A 127     -17.719   2.049 -11.985  1.00 47.76           H  
ATOM   2030  N   GLU A 128     -16.980  -2.223 -14.354  1.00 50.37           N  
ATOM   2031  H   GLU A 128     -17.963  -2.236 -14.582  1.00 50.37           H  
ATOM   2032  CA  GLU A 128     -16.174  -3.407 -14.711  1.00 50.37           C  
ATOM   2033  HA  GLU A 128     -15.982  -3.978 -13.803  1.00 50.37           H  
ATOM   2034  C   GLU A 128     -14.804  -3.028 -15.333  1.00 50.37           C  
ATOM   2035  CB  GLU A 128     -17.025  -4.260 -15.667  1.00 50.37           C  
ATOM   2036  HB2 GLU A 128     -16.884  -3.891 -16.683  1.00 50.37           H  
ATOM   2037  HB3 GLU A 128     -18.076  -4.142 -15.406  1.00 50.37           H  
ATOM   2038  O   GLU A 128     -13.832  -3.781 -15.260  1.00 50.37           O  
ATOM   2039  CG  GLU A 128     -16.706  -5.758 -15.595  1.00 50.37           C  
ATOM   2040  HG2 GLU A 128     -16.846  -6.095 -14.568  1.00 50.37           H  
ATOM   2041  HG3 GLU A 128     -15.659  -5.909 -15.860  1.00 50.37           H  
ATOM   2042  CD  GLU A 128     -17.590  -6.595 -16.537  1.00 50.37           C  
ATOM   2043  OE1 GLU A 128     -17.634  -7.827 -16.328  1.00 50.37           O  
ATOM   2044  OE2 GLU A 128     -18.166  -6.011 -17.484  1.00 50.37           O  
ATOM   2045  N   LYS A 129     -14.717  -1.804 -15.877  1.00 58.13           N  
ATOM   2046  H   LYS A 129     -15.568  -1.261 -15.830  1.00 58.13           H  
ATOM   2047  CA  LYS A 129     -13.520  -1.128 -16.402  1.00 58.13           C  
ATOM   2048  HA  LYS A 129     -12.820  -1.891 -16.742  1.00 58.13           H  
ATOM   2049  C   LYS A 129     -12.724  -0.305 -15.372  1.00 58.13           C  
ATOM   2050  CB  LYS A 129     -13.921  -0.258 -17.606  1.00 58.13           C  
ATOM   2051  HB2 LYS A 129     -14.771   0.369 -17.337  1.00 58.13           H  
ATOM   2052  HB3 LYS A 129     -13.094   0.400 -17.876  1.00 58.13           H  
ATOM   2053  O   LYS A 129     -11.946   0.555 -15.774  1.00 58.13           O  
ATOM   2054  CG  LYS A 129     -14.249  -1.086 -18.850  1.00 58.13           C  
ATOM   2055  HG2 LYS A 129     -15.117  -1.717 -18.661  1.00 58.13           H  
ATOM   2056  HG3 LYS A 129     -13.394  -1.715 -19.100  1.00 58.13           H  
ATOM   2057  CD  LYS A 129     -14.542  -0.135 -20.014  1.00 58.13           C  
ATOM   2058  HD2 LYS A 129     -15.428   0.453 -19.775  1.00 58.13           H  
ATOM   2059  HD3 LYS A 129     -13.696   0.538 -20.151  1.00 58.13           H  
ATOM   2060  CE  LYS A 129     -14.774  -0.928 -21.299  1.00 58.13           C  
ATOM   2061  HE2 LYS A 129     -15.586  -1.635 -21.129  1.00 58.13           H  
ATOM   2062  HE3 LYS A 129     -13.873  -1.499 -21.523  1.00 58.13           H  
ATOM   2063  NZ  LYS A 129     -15.107  -0.022 -22.425  1.00 58.13           N  
ATOM   2064  HZ1 LYS A 129     -15.950   0.494 -22.216  1.00 58.13           H  
ATOM   2065  HZ2 LYS A 129     -15.258  -0.547 -23.274  1.00 58.13           H  
ATOM   2066  HZ3 LYS A 129     -14.360   0.641 -22.577  1.00 58.13           H  
ATOM   2067  N   ALA A 130     -12.901  -0.520 -14.070  1.00 61.70           N  
ATOM   2068  H   ALA A 130     -13.620  -1.159 -13.764  1.00 61.70           H  
ATOM   2069  CA  ALA A 130     -12.162   0.229 -13.058  1.00 61.70           C  
ATOM   2070  HA  ALA A 130     -12.362   1.290 -13.206  1.00 61.70           H  
ATOM   2071  C   ALA A 130     -10.650   0.001 -13.211  1.00 61.70           C  
ATOM   2072  CB  ALA A 130     -12.659  -0.144 -11.656  1.00 61.70           C  
ATOM   2073  HB1 ALA A 130     -12.088   0.403 -10.906  1.00 61.70           H  
ATOM   2074  HB2 ALA A 130     -12.544  -1.215 -11.488  1.00 61.70           H  
ATOM   2075  HB3 ALA A 130     -13.711   0.123 -11.551  1.00 61.70           H  
ATOM   2076  O   ALA A 130     -10.184  -1.146 -13.282  1.00 61.70           O  
ATOM   2077  N   GLN A 131      -9.890   1.099 -13.237  1.00 73.87           N  
ATOM   2078  H   GLN A 131     -10.344   2.001 -13.195  1.00 73.87           H  
ATOM   2079  CA  GLN A 131      -8.431   1.063 -13.231  1.00 73.87           C  
ATOM   2080  HA  GLN A 131      -8.090   0.605 -14.160  1.00 73.87           H  
ATOM   2081  C   GLN A 131      -7.939   0.199 -12.064  1.00 73.87           C  
ATOM   2082  CB  GLN A 131      -7.860   2.488 -13.149  1.00 73.87           C  
ATOM   2083  HB2 GLN A 131      -6.829   2.440 -12.798  1.00 73.87           H  
ATOM   2084  HB3 GLN A 131      -8.442   3.074 -12.437  1.00 73.87           H  
ATOM   2085  O   GLN A 131      -8.504   0.188 -10.969  1.00 73.87           O  
ATOM   2086  CG  GLN A 131      -7.866   3.186 -14.515  1.00 73.87           C  
ATOM   2087  HG2 GLN A 131      -7.281   2.592 -15.217  1.00 73.87           H  
ATOM   2088  HG3 GLN A 131      -8.887   3.248 -14.892  1.00 73.87           H  
ATOM   2089  CD  GLN A 131      -7.285   4.598 -14.471  1.00 73.87           C  
ATOM   2090  NE2 GLN A 131      -6.871   5.124 -15.601  1.00 73.87           N  
ATOM   2091 HE21 GLN A 131      -6.514   6.068 -15.550  1.00 73.87           H  
ATOM   2092 HE22 GLN A 131      -6.911   4.580 -16.451  1.00 73.87           H  
ATOM   2093  OE1 GLN A 131      -7.188   5.252 -13.445  1.00 73.87           O  
ATOM   2094  N   LYS A 132      -6.887  -0.583 -12.301  1.00 85.56           N  
ATOM   2095  H   LYS A 132      -6.515  -0.571 -13.240  1.00 85.56           H  
ATOM   2096  CA  LYS A 132      -6.305  -1.477 -11.276  1.00 85.56           C  
ATOM   2097  HA  LYS A 132      -6.905  -1.416 -10.368  1.00 85.56           H  
ATOM   2098  C   LYS A 132      -4.908  -1.050 -10.848  1.00 85.56           C  
ATOM   2099  CB  LYS A 132      -6.350  -2.930 -11.763  1.00 85.56           C  
ATOM   2100  HB2 LYS A 132      -5.761  -3.025 -12.675  1.00 85.56           H  
ATOM   2101  HB3 LYS A 132      -5.920  -3.572 -10.995  1.00 85.56           H  
ATOM   2102  O   LYS A 132      -4.326  -1.651  -9.943  1.00 85.56           O  
ATOM   2103  CG  LYS A 132      -7.783  -3.406 -12.028  1.00 85.56           C  
ATOM   2104  HG2 LYS A 132      -8.201  -2.836 -12.858  1.00 85.56           H  
ATOM   2105  HG3 LYS A 132      -8.392  -3.236 -11.140  1.00 85.56           H  
ATOM   2106  CD  LYS A 132      -7.815  -4.892 -12.395  1.00 85.56           C  
ATOM   2107  HD2 LYS A 132      -7.447  -5.487 -11.559  1.00 85.56           H  
ATOM   2108  HD3 LYS A 132      -7.184  -5.057 -13.268  1.00 85.56           H  
ATOM   2109  CE  LYS A 132      -9.265  -5.268 -12.719  1.00 85.56           C  
ATOM   2110  HE2 LYS A 132      -9.880  -5.098 -11.835  1.00 85.56           H  
ATOM   2111  HE3 LYS A 132      -9.629  -4.588 -13.490  1.00 85.56           H  
ATOM   2112  NZ  LYS A 132      -9.397  -6.671 -13.184  1.00 85.56           N  
ATOM   2113  HZ1 LYS A 132     -10.366  -6.866 -13.391  1.00 85.56           H  
ATOM   2114  HZ2 LYS A 132      -9.069  -7.325 -12.488  1.00 85.56           H  
ATOM   2115  HZ3 LYS A 132      -8.880  -6.798 -14.042  1.00 85.56           H  
ATOM   2116  N   ILE A 133      -4.372  -0.035 -11.509  1.00 89.64           N  
ATOM   2117  H   ILE A 133      -4.959   0.463 -12.163  1.00 89.64           H  
ATOM   2118  CA  ILE A 133      -3.043   0.513 -11.307  1.00 89.64           C  
ATOM   2119  HA  ILE A 133      -2.601   0.120 -10.391  1.00 89.64           H  
ATOM   2120  C   ILE A 133      -3.237   2.017 -11.174  1.00 89.64           C  
ATOM   2121  CB  ILE A 133      -2.132   0.172 -12.505  1.00 89.64           C  
ATOM   2122  HB  ILE A 133      -2.523   0.693 -13.379  1.00 89.64           H  
ATOM   2123  O   ILE A 133      -3.888   2.624 -12.017  1.00 89.64           O  
ATOM   2124  CG1 ILE A 133      -2.095  -1.341 -12.833  1.00 89.64           C  
ATOM   2125 HG12 ILE A 133      -3.108  -1.731 -12.934  1.00 89.64           H  
ATOM   2126 HG13 ILE A 133      -1.608  -1.882 -12.022  1.00 89.64           H  
ATOM   2127  CG2 ILE A 133      -0.703   0.673 -12.237  1.00 89.64           C  
ATOM   2128 HG21 ILE A 133      -0.134  -0.055 -11.659  1.00 89.64           H  
ATOM   2129 HG22 ILE A 133      -0.707   1.620 -11.697  1.00 89.64           H  
ATOM   2130 HG23 ILE A 133      -0.209   0.844 -13.193  1.00 89.64           H  
ATOM   2131  CD1 ILE A 133      -1.377  -1.646 -14.152  1.00 89.64           C  
ATOM   2132 HD11 ILE A 133      -0.366  -1.237 -14.144  1.00 89.64           H  
ATOM   2133 HD12 ILE A 133      -1.928  -1.204 -14.982  1.00 89.64           H  
ATOM   2134 HD13 ILE A 133      -1.321  -2.725 -14.296  1.00 89.64           H  
ATOM   2135  N   PHE A 134      -2.681   2.608 -10.125  1.00 88.13           N  
ATOM   2136  H   PHE A 134      -2.225   2.041  -9.425  1.00 88.13           H  
ATOM   2137  CA  PHE A 134      -2.791   4.042  -9.886  1.00 88.13           C  
ATOM   2138  HA  PHE A 134      -3.147   4.543 -10.786  1.00 88.13           H  
ATOM   2139  C   PHE A 134      -1.438   4.599  -9.530  1.00 88.13           C  
ATOM   2140  CB  PHE A 134      -3.779   4.332  -8.762  1.00 88.13           C  
ATOM   2141  HB2 PHE A 134      -3.850   5.409  -8.617  1.00 88.13           H  
ATOM   2142  HB3 PHE A 134      -3.411   3.899  -7.832  1.00 88.13           H  
ATOM   2143  O   PHE A 134      -0.728   4.020  -8.711  1.00 88.13           O  
ATOM   2144  CG  PHE A 134      -5.148   3.789  -9.055  1.00 88.13           C  
ATOM   2145  CD1 PHE A 134      -6.079   4.611  -9.705  1.00 88.13           C  
ATOM   2146  HD1 PHE A 134      -5.807   5.612 -10.005  1.00 88.13           H  
ATOM   2147  CD2 PHE A 134      -5.454   2.446  -8.777  1.00 88.13           C  
ATOM   2148  HD2 PHE A 134      -4.717   1.800  -8.323  1.00 88.13           H  
ATOM   2149  CE1 PHE A 134      -7.359   4.129  -9.997  1.00 88.13           C  
ATOM   2150  HE1 PHE A 134      -8.083   4.763 -10.487  1.00 88.13           H  
ATOM   2151  CE2 PHE A 134      -6.706   1.940  -9.148  1.00 88.13           C  
ATOM   2152  HE2 PHE A 134      -6.930   0.893  -9.007  1.00 88.13           H  
ATOM   2153  CZ  PHE A 134      -7.672   2.795  -9.713  1.00 88.13           C  
ATOM   2154  HZ  PHE A 134      -8.650   2.432  -9.989  1.00 88.13           H  
ATOM   2155  N   TYR A 135      -1.105   5.735 -10.120  1.00 87.21           N  
ATOM   2156  H   TYR A 135      -1.764   6.176 -10.747  1.00 87.21           H  
ATOM   2157  CA  TYR A 135       0.117   6.453  -9.829  1.00 87.21           C  
ATOM   2158  HA  TYR A 135       0.766   5.834  -9.210  1.00 87.21           H  
ATOM   2159  C   TYR A 135      -0.192   7.722  -9.041  1.00 87.21           C  
ATOM   2160  CB  TYR A 135       0.854   6.733 -11.140  1.00 87.21           C  
ATOM   2161  HB2 TYR A 135       0.183   7.233 -11.838  1.00 87.21           H  
ATOM   2162  HB3 TYR A 135       1.165   5.783 -11.575  1.00 87.21           H  
ATOM   2163  O   TYR A 135      -1.091   8.483  -9.392  1.00 87.21           O  
ATOM   2164  CG  TYR A 135       2.085   7.573 -10.937  1.00 87.21           C  
ATOM   2165  CD1 TYR A 135       2.191   8.855 -11.510  1.00 87.21           C  
ATOM   2166  HD1 TYR A 135       1.415   9.220 -12.167  1.00 87.21           H  
ATOM   2167  CD2 TYR A 135       3.089   7.092 -10.088  1.00 87.21           C  
ATOM   2168  HD2 TYR A 135       2.991   6.119  -9.629  1.00 87.21           H  
ATOM   2169  CE1 TYR A 135       3.318   9.655 -11.246  1.00 87.21           C  
ATOM   2170  HE1 TYR A 135       3.414  10.629 -11.703  1.00 87.21           H  
ATOM   2171  CE2 TYR A 135       4.178   7.912  -9.778  1.00 87.21           C  
ATOM   2172  HE2 TYR A 135       4.901   7.583  -9.047  1.00 87.21           H  
ATOM   2173  OH  TYR A 135       5.380   9.947 -10.042  1.00 87.21           O  
ATOM   2174  HH  TYR A 135       5.536  10.678 -10.645  1.00 87.21           H  
ATOM   2175  CZ  TYR A 135       4.313   9.182 -10.368  1.00 87.21           C  
ATOM   2176  N   THR A 136       0.565   7.951  -7.974  1.00 82.08           N  
ATOM   2177  H   THR A 136       1.255   7.259  -7.720  1.00 82.08           H  
ATOM   2178  CA  THR A 136       0.529   9.185  -7.194  1.00 82.08           C  
ATOM   2179  HA  THR A 136      -0.158   9.882  -7.674  1.00 82.08           H  
ATOM   2180  C   THR A 136       1.934   9.786  -7.153  1.00 82.08           C  
ATOM   2181  CB  THR A 136      -0.003   8.967  -5.771  1.00 82.08           C  
ATOM   2182  HB  THR A 136       0.003   9.924  -5.250  1.00 82.08           H  
ATOM   2183  O   THR A 136       2.868   9.070  -6.768  1.00 82.08           O  
ATOM   2184  CG2 THR A 136      -1.430   8.416  -5.762  1.00 82.08           C  
ATOM   2185 HG21 THR A 136      -2.095   9.100  -6.290  1.00 82.08           H  
ATOM   2186 HG22 THR A 136      -1.770   8.301  -4.733  1.00 82.08           H  
ATOM   2187 HG23 THR A 136      -1.461   7.441  -6.249  1.00 82.08           H  
ATOM   2188  OG1 THR A 136       0.803   8.063  -5.055  1.00 82.08           O  
ATOM   2189  HG1 THR A 136       1.690   8.165  -5.408  1.00 82.08           H  
ATOM   2190  N   PRO A 137       2.100  11.077  -7.486  1.00 75.67           N  
ATOM   2191  CA  PRO A 137       3.362  11.783  -7.291  1.00 75.67           C  
ATOM   2192  HA  PRO A 137       4.121  11.335  -7.932  1.00 75.67           H  
ATOM   2193  C   PRO A 137       3.830  11.735  -5.835  1.00 75.67           C  
ATOM   2194  CB  PRO A 137       3.104  13.227  -7.735  1.00 75.67           C  
ATOM   2195  HB2 PRO A 137       2.811  13.836  -6.879  1.00 75.67           H  
ATOM   2196  HB3 PRO A 137       3.976  13.659  -8.226  1.00 75.67           H  
ATOM   2197  O   PRO A 137       3.045  11.454  -4.923  1.00 75.67           O  
ATOM   2198  CG  PRO A 137       1.921  13.107  -8.692  1.00 75.67           C  
ATOM   2199  HG2 PRO A 137       2.279  12.826  -9.682  1.00 75.67           H  
ATOM   2200  HG3 PRO A 137       1.340  14.028  -8.739  1.00 75.67           H  
ATOM   2201  CD  PRO A 137       1.116  11.958  -8.096  1.00 75.67           C  
ATOM   2202  HD2 PRO A 137       0.438  12.336  -7.330  1.00 75.67           H  
ATOM   2203  HD3 PRO A 137       0.561  11.457  -8.890  1.00 75.67           H  
ATOM   2204  N   ASP A 138       5.110  12.028  -5.603  1.00 73.59           N  
ATOM   2205  H   ASP A 138       5.735  12.211  -6.376  1.00 73.59           H  
ATOM   2206  CA  ASP A 138       5.613  12.153  -4.239  1.00 73.59           C  
ATOM   2207  HA  ASP A 138       5.424  11.195  -3.755  1.00 73.59           H  
ATOM   2208  C   ASP A 138       4.871  13.227  -3.441  1.00 73.59           C  
ATOM   2209  CB  ASP A 138       7.123  12.431  -4.219  1.00 73.59           C  
ATOM   2210  HB2 ASP A 138       7.599  11.750  -4.924  1.00 73.59           H  
ATOM   2211  HB3 ASP A 138       7.318  13.457  -4.533  1.00 73.59           H  
ATOM   2212  O   ASP A 138       4.451  14.258  -3.967  1.00 73.59           O  
ATOM   2213  CG  ASP A 138       7.757  12.169  -2.848  1.00 73.59           C  
ATOM   2214  OD1 ASP A 138       7.164  11.350  -2.103  1.00 73.59           O  
ATOM   2215  OD2 ASP A 138       8.904  12.590  -2.616  1.00 73.59           O  
ATOM   2216  N   PHE A 139       4.760  12.988  -2.140  1.00 68.53           N  
ATOM   2217  H   PHE A 139       5.239  12.182  -1.766  1.00 68.53           H  
ATOM   2218  CA  PHE A 139       4.242  13.953  -1.191  1.00 68.53           C  
ATOM   2219  HA  PHE A 139       4.363  14.936  -1.645  1.00 68.53           H  
ATOM   2220  C   PHE A 139       5.058  13.904   0.107  1.00 68.53           C  
ATOM   2221  CB  PHE A 139       2.741  13.749  -0.949  1.00 68.53           C  
ATOM   2222  HB2 PHE A 139       2.214  13.935  -1.885  1.00 68.53           H  
ATOM   2223  HB3 PHE A 139       2.386  14.492  -0.235  1.00 68.53           H  
ATOM   2224  O   PHE A 139       5.660  12.877   0.445  1.00 68.53           O  
ATOM   2225  CG  PHE A 139       2.367  12.372  -0.452  1.00 68.53           C  
ATOM   2226  CD1 PHE A 139       2.112  11.352  -1.387  1.00 68.53           C  
ATOM   2227  HD1 PHE A 139       2.185  11.557  -2.445  1.00 68.53           H  
ATOM   2228  CD2 PHE A 139       2.265  12.108   0.927  1.00 68.53           C  
ATOM   2229  HD2 PHE A 139       2.450  12.890   1.649  1.00 68.53           H  
ATOM   2230  CE1 PHE A 139       1.766  10.066  -0.950  1.00 68.53           C  
ATOM   2231  HE1 PHE A 139       1.563   9.286  -1.669  1.00 68.53           H  
ATOM   2232  CE2 PHE A 139       1.909  10.820   1.362  1.00 68.53           C  
ATOM   2233  HE2 PHE A 139       1.792  10.614   2.416  1.00 68.53           H  
ATOM   2234  CZ  PHE A 139       1.676   9.801   0.424  1.00 68.53           C  
ATOM   2235  HZ  PHE A 139       1.413   8.804   0.745  1.00 68.53           H  
ATOM   2236  N   PRO A 140       5.095  15.016   0.853  1.00 62.66           N  
ATOM   2237  CA  PRO A 140       5.856  15.134   2.084  1.00 62.66           C  
ATOM   2238  HA  PRO A 140       6.912  15.188   1.817  1.00 62.66           H  
ATOM   2239  C   PRO A 140       5.641  13.964   3.057  1.00 62.66           C  
ATOM   2240  CB  PRO A 140       5.422  16.483   2.638  1.00 62.66           C  
ATOM   2241  HB2 PRO A 140       6.145  16.907   3.336  1.00 62.66           H  
ATOM   2242  HB3 PRO A 140       4.427  16.373   3.069  1.00 62.66           H  
ATOM   2243  O   PRO A 140       4.531  13.490   3.270  1.00 62.66           O  
ATOM   2244  CG  PRO A 140       5.263  17.316   1.376  1.00 62.66           C  
ATOM   2245  HG2 PRO A 140       6.241  17.581   0.974  1.00 62.66           H  
ATOM   2246  HG3 PRO A 140       4.645  18.202   1.520  1.00 62.66           H  
ATOM   2247  CD  PRO A 140       4.571  16.316   0.468  1.00 62.66           C  
ATOM   2248  HD2 PRO A 140       3.493  16.351   0.622  1.00 62.66           H  
ATOM   2249  HD3 PRO A 140       4.830  16.550  -0.565  1.00 62.66           H  
ATOM   2250  N   ALA A 141       6.755  13.461   3.586  1.00 64.67           N  
ATOM   2251  H   ALA A 141       7.612  13.929   3.330  1.00 64.67           H  
ATOM   2252  CA  ALA A 141       6.908  12.272   4.429  1.00 64.67           C  
ATOM   2253  HA  ALA A 141       7.979  12.077   4.380  1.00 64.67           H  
ATOM   2254  C   ALA A 141       6.306  10.940   3.985  1.00 64.67           C  
ATOM   2255  CB  ALA A 141       6.587  12.557   5.881  1.00 64.67           C  
ATOM   2256  HB1 ALA A 141       5.509  12.459   6.012  1.00 64.67           H  
ATOM   2257  HB2 ALA A 141       7.075  11.820   6.519  1.00 64.67           H  
ATOM   2258  HB3 ALA A 141       6.979  13.539   6.145  1.00 64.67           H  
ATOM   2259  O   ALA A 141       6.368   9.974   4.754  1.00 64.67           O  
ATOM   2260  N   ARG A 142       5.852  10.816   2.735  1.00 76.47           N  
ATOM   2261  H   ARG A 142       5.751  11.647   2.171  1.00 76.47           H  
ATOM   2262  CA  ARG A 142       5.493   9.523   2.138  1.00 76.47           C  
ATOM   2263  HA  ARG A 142       4.554   9.177   2.570  1.00 76.47           H  
ATOM   2264  C   ARG A 142       6.549   8.458   2.424  1.00 76.47           C  
ATOM   2265  CB  ARG A 142       5.296   9.744   0.633  1.00 76.47           C  
ATOM   2266  HB2 ARG A 142       4.492  10.469   0.501  1.00 76.47           H  
ATOM   2267  HB3 ARG A 142       6.193  10.196   0.211  1.00 76.47           H  
ATOM   2268  O   ARG A 142       6.215   7.369   2.881  1.00 76.47           O  
ATOM   2269  CG  ARG A 142       4.911   8.478  -0.154  1.00 76.47           C  
ATOM   2270  HG2 ARG A 142       4.215   8.763  -0.944  1.00 76.47           H  
ATOM   2271  HG3 ARG A 142       4.389   7.780   0.500  1.00 76.47           H  
ATOM   2272  CD  ARG A 142       6.100   7.777  -0.829  1.00 76.47           C  
ATOM   2273  HD2 ARG A 142       5.725   6.883  -1.329  1.00 76.47           H  
ATOM   2274  HD3 ARG A 142       6.831   7.472  -0.081  1.00 76.47           H  
ATOM   2275  NE  ARG A 142       6.735   8.663  -1.821  1.00 76.47           N  
ATOM   2276  HE  ARG A 142       6.616   9.659  -1.707  1.00 76.47           H  
ATOM   2277  NH1 ARG A 142       7.832   7.167  -3.188  1.00 76.47           N  
ATOM   2278 HH11 ARG A 142       7.651   6.413  -2.541  1.00 76.47           H  
ATOM   2279 HH12 ARG A 142       8.164   6.980  -4.124  1.00 76.47           H  
ATOM   2280  NH2 ARG A 142       7.708   9.253  -3.767  1.00 76.47           N  
ATOM   2281 HH21 ARG A 142       7.515  10.204  -3.485  1.00 76.47           H  
ATOM   2282 HH22 ARG A 142       8.192   9.034  -4.626  1.00 76.47           H  
ATOM   2283  CZ  ARG A 142       7.415   8.350  -2.904  1.00 76.47           C  
ATOM   2284  N   ARG A 143       7.832   8.787   2.226  1.00 73.60           N  
ATOM   2285  H   ARG A 143       8.007   9.703   1.838  1.00 73.60           H  
ATOM   2286  CA  ARG A 143       8.962   7.870   2.452  1.00 73.60           C  
ATOM   2287  HA  ARG A 143       8.803   6.971   1.856  1.00 73.60           H  
ATOM   2288  C   ARG A 143       9.071   7.398   3.903  1.00 73.60           C  
ATOM   2289  CB  ARG A 143      10.256   8.550   1.982  1.00 73.60           C  
ATOM   2290  HB2 ARG A 143      10.421   9.448   2.578  1.00 73.60           H  
ATOM   2291  HB3 ARG A 143      10.139   8.849   0.941  1.00 73.60           H  
ATOM   2292  O   ARG A 143       9.284   6.215   4.139  1.00 73.60           O  
ATOM   2293  CG  ARG A 143      11.472   7.614   2.089  1.00 73.60           C  
ATOM   2294  HG2 ARG A 143      11.604   7.275   3.116  1.00 73.60           H  
ATOM   2295  HG3 ARG A 143      11.305   6.743   1.456  1.00 73.60           H  
ATOM   2296  CD  ARG A 143      12.759   8.309   1.642  1.00 73.60           C  
ATOM   2297  HD2 ARG A 143      13.556   7.565   1.611  1.00 73.60           H  
ATOM   2298  HD3 ARG A 143      12.614   8.713   0.640  1.00 73.60           H  
ATOM   2299  NE  ARG A 143      13.141   9.389   2.567  1.00 73.60           N  
ATOM   2300  HE  ARG A 143      12.474   9.639   3.284  1.00 73.60           H  
ATOM   2301  NH1 ARG A 143      15.154   9.919   1.578  1.00 73.60           N  
ATOM   2302 HH11 ARG A 143      15.970  10.510   1.512  1.00 73.60           H  
ATOM   2303 HH12 ARG A 143      14.995   9.208   0.878  1.00 73.60           H  
ATOM   2304  NH2 ARG A 143      14.419  11.081   3.342  1.00 73.60           N  
ATOM   2305 HH21 ARG A 143      13.622  11.317   3.916  1.00 73.60           H  
ATOM   2306 HH22 ARG A 143      15.188  11.722   3.216  1.00 73.60           H  
ATOM   2307  CZ  ARG A 143      14.240  10.114   2.491  1.00 73.60           C  
ATOM   2308  N   GLU A 144       8.924   8.294   4.874  1.00 73.69           N  
ATOM   2309  H   GLU A 144       8.629   9.228   4.627  1.00 73.69           H  
ATOM   2310  CA  GLU A 144       9.088   7.946   6.291  1.00 73.69           C  
ATOM   2311  HA  GLU A 144      10.010   7.380   6.425  1.00 73.69           H  
ATOM   2312  C   GLU A 144       7.953   7.055   6.779  1.00 73.69           C  
ATOM   2313  CB  GLU A 144       9.144   9.204   7.164  1.00 73.69           C  
ATOM   2314  HB2 GLU A 144       8.287   9.846   6.958  1.00 73.69           H  
ATOM   2315  HB3 GLU A 144       9.092   8.900   8.209  1.00 73.69           H  
ATOM   2316  O   GLU A 144       8.197   6.055   7.454  1.00 73.69           O  
ATOM   2317  CG  GLU A 144      10.441   9.984   6.969  1.00 73.69           C  
ATOM   2318  HG2 GLU A 144      11.293   9.311   7.067  1.00 73.69           H  
ATOM   2319  HG3 GLU A 144      10.516  10.718   7.771  1.00 73.69           H  
ATOM   2320  CD  GLU A 144      10.493  10.714   5.627  1.00 73.69           C  
ATOM   2321  OE1 GLU A 144      11.386  10.409   4.800  1.00 73.69           O  
ATOM   2322  OE2 GLU A 144       9.898  11.794   5.507  1.00 73.69           O  
ATOM   2323  N   VAL A 145       6.719   7.388   6.393  1.00 81.06           N  
ATOM   2324  H   VAL A 145       6.586   8.222   5.839  1.00 81.06           H  
ATOM   2325  CA  VAL A 145       5.549   6.580   6.742  1.00 81.06           C  
ATOM   2326  HA  VAL A 145       5.579   6.381   7.814  1.00 81.06           H  
ATOM   2327  C   VAL A 145       5.608   5.223   6.037  1.00 81.06           C  
ATOM   2328  CB  VAL A 145       4.244   7.341   6.442  1.00 81.06           C  
ATOM   2329  HB  VAL A 145       4.137   7.492   5.367  1.00 81.06           H  
ATOM   2330  O   VAL A 145       5.275   4.203   6.639  1.00 81.06           O  
ATOM   2331  CG1 VAL A 145       3.039   6.563   6.974  1.00 81.06           C  
ATOM   2332 HG11 VAL A 145       3.025   5.540   6.599  1.00 81.06           H  
ATOM   2333 HG12 VAL A 145       3.095   6.514   8.062  1.00 81.06           H  
ATOM   2334 HG13 VAL A 145       2.111   7.056   6.684  1.00 81.06           H  
ATOM   2335  CG2 VAL A 145       4.229   8.698   7.163  1.00 81.06           C  
ATOM   2336 HG21 VAL A 145       3.247   9.165   7.080  1.00 81.06           H  
ATOM   2337 HG22 VAL A 145       4.457   8.564   8.220  1.00 81.06           H  
ATOM   2338 HG23 VAL A 145       4.961   9.377   6.726  1.00 81.06           H  
ATOM   2339  N   PHE A 146       6.112   5.179   4.800  1.00 86.98           N  
ATOM   2340  H   PHE A 146       6.338   6.047   4.336  1.00 86.98           H  
ATOM   2341  CA  PHE A 146       6.285   3.934   4.054  1.00 86.98           C  
ATOM   2342  HA  PHE A 146       5.331   3.406   4.025  1.00 86.98           H  
ATOM   2343  C   PHE A 146       7.283   2.998   4.737  1.00 86.98           C  
ATOM   2344  CB  PHE A 146       6.695   4.257   2.613  1.00 86.98           C  
ATOM   2345  HB2 PHE A 146       7.684   4.715   2.604  1.00 86.98           H  
ATOM   2346  HB3 PHE A 146       5.989   4.977   2.201  1.00 86.98           H  
ATOM   2347  O   PHE A 146       6.961   1.836   4.979  1.00 86.98           O  
ATOM   2348  CG  PHE A 146       6.700   3.051   1.704  1.00 86.98           C  
ATOM   2349  CD1 PHE A 146       7.771   2.138   1.740  1.00 86.98           C  
ATOM   2350  HD1 PHE A 146       8.606   2.295   2.406  1.00 86.98           H  
ATOM   2351  CD2 PHE A 146       5.614   2.825   0.838  1.00 86.98           C  
ATOM   2352  HD2 PHE A 146       4.783   3.514   0.813  1.00 86.98           H  
ATOM   2353  CE1 PHE A 146       7.740   1.001   0.920  1.00 86.98           C  
ATOM   2354  HE1 PHE A 146       8.532   0.269   0.993  1.00 86.98           H  
ATOM   2355  CE2 PHE A 146       5.614   1.710  -0.014  1.00 86.98           C  
ATOM   2356  HE2 PHE A 146       4.797   1.556  -0.703  1.00 86.98           H  
ATOM   2357  CZ  PHE A 146       6.684   0.805   0.017  1.00 86.98           C  
ATOM   2358  HZ  PHE A 146       6.680  -0.046  -0.647  1.00 86.98           H  
ATOM   2359  N   GLU A 147       8.470   3.492   5.101  1.00 78.62           N  
ATOM   2360  H   GLU A 147       8.693   4.448   4.867  1.00 78.62           H  
ATOM   2361  CA  GLU A 147       9.474   2.686   5.810  1.00 78.62           C  
ATOM   2362  HA  GLU A 147       9.662   1.772   5.248  1.00 78.62           H  
ATOM   2363  C   GLU A 147       8.992   2.249   7.199  1.00 78.62           C  
ATOM   2364  CB  GLU A 147      10.793   3.466   5.940  1.00 78.62           C  
ATOM   2365  HB2 GLU A 147      11.448   2.937   6.632  1.00 78.62           H  
ATOM   2366  HB3 GLU A 147      10.589   4.448   6.367  1.00 78.62           H  
ATOM   2367  O   GLU A 147       9.265   1.124   7.635  1.00 78.62           O  
ATOM   2368  CG  GLU A 147      11.541   3.642   4.609  1.00 78.62           C  
ATOM   2369  HG2 GLU A 147      10.928   4.243   3.937  1.00 78.62           H  
ATOM   2370  HG3 GLU A 147      12.455   4.202   4.802  1.00 78.62           H  
ATOM   2371  CD  GLU A 147      11.902   2.319   3.907  1.00 78.62           C  
ATOM   2372  OE1 GLU A 147      12.027   2.346   2.663  1.00 78.62           O  
ATOM   2373  OE2 GLU A 147      12.035   1.270   4.582  1.00 78.62           O  
ATOM   2374  N   HIS A 148       8.219   3.099   7.884  1.00 75.54           N  
ATOM   2375  H   HIS A 148       8.047   4.020   7.509  1.00 75.54           H  
ATOM   2376  CA  HIS A 148       7.610   2.730   9.156  1.00 75.54           C  
ATOM   2377  HA  HIS A 148       8.402   2.389   9.823  1.00 75.54           H  
ATOM   2378  C   HIS A 148       6.623   1.570   8.994  1.00 75.54           C  
ATOM   2379  CB  HIS A 148       6.931   3.941   9.798  1.00 75.54           C  
ATOM   2380  HB2 HIS A 148       6.121   4.295   9.160  1.00 75.54           H  
ATOM   2381  HB3 HIS A 148       7.658   4.747   9.906  1.00 75.54           H  
ATOM   2382  O   HIS A 148       6.745   0.565   9.697  1.00 75.54           O  
ATOM   2383  CG  HIS A 148       6.382   3.600  11.158  1.00 75.54           C  
ATOM   2384  CD2 HIS A 148       5.084   3.708  11.574  1.00 75.54           C  
ATOM   2385  HD2 HIS A 148       4.260   4.074  10.980  1.00 75.54           H  
ATOM   2386  ND1 HIS A 148       7.097   3.081  12.212  1.00 75.54           N  
ATOM   2387  HD1 HIS A 148       8.082   2.857  12.211  1.00 75.54           H  
ATOM   2388  CE1 HIS A 148       6.265   2.923  13.252  1.00 75.54           C  
ATOM   2389  HE1 HIS A 148       6.539   2.533  14.221  1.00 75.54           H  
ATOM   2390  NE2 HIS A 148       5.023   3.283  12.906  1.00 75.54           N  
ATOM   2391  N   LEU A 149       5.700   1.657   8.032  1.00 85.08           N  
ATOM   2392  H   LEU A 149       5.651   2.502   7.481  1.00 85.08           H  
ATOM   2393  CA  LEU A 149       4.760   0.574   7.745  1.00 85.08           C  
ATOM   2394  HA  LEU A 149       4.232   0.310   8.661  1.00 85.08           H  
ATOM   2395  C   LEU A 149       5.472  -0.691   7.274  1.00 85.08           C  
ATOM   2396  CB  LEU A 149       3.754   1.017   6.681  1.00 85.08           C  
ATOM   2397  HB2 LEU A 149       3.276   0.124   6.280  1.00 85.08           H  
ATOM   2398  HB3 LEU A 149       4.293   1.505   5.868  1.00 85.08           H  
ATOM   2399  O   LEU A 149       5.114  -1.781   7.706  1.00 85.08           O  
ATOM   2400  CG  LEU A 149       2.644   1.944   7.194  1.00 85.08           C  
ATOM   2401  HG  LEU A 149       3.070   2.835   7.655  1.00 85.08           H  
ATOM   2402  CD1 LEU A 149       1.800   2.348   5.994  1.00 85.08           C  
ATOM   2403 HD11 LEU A 149       2.460   2.777   5.241  1.00 85.08           H  
ATOM   2404 HD12 LEU A 149       1.055   3.089   6.287  1.00 85.08           H  
ATOM   2405 HD13 LEU A 149       1.309   1.471   5.572  1.00 85.08           H  
ATOM   2406  CD2 LEU A 149       1.723   1.233   8.190  1.00 85.08           C  
ATOM   2407 HD21 LEU A 149       2.235   1.094   9.142  1.00 85.08           H  
ATOM   2408 HD22 LEU A 149       0.828   1.832   8.362  1.00 85.08           H  
ATOM   2409 HD23 LEU A 149       1.421   0.265   7.792  1.00 85.08           H  
ATOM   2410  N   LYS A 150       6.509  -0.566   6.442  1.00 81.77           N  
ATOM   2411  H   LYS A 150       6.723   0.357   6.092  1.00 81.77           H  
ATOM   2412  CA  LYS A 150       7.333  -1.696   5.999  1.00 81.77           C  
ATOM   2413  HA  LYS A 150       6.693  -2.436   5.518  1.00 81.77           H  
ATOM   2414  C   LYS A 150       7.974  -2.426   7.174  1.00 81.77           C  
ATOM   2415  CB  LYS A 150       8.359  -1.171   4.989  1.00 81.77           C  
ATOM   2416  HB2 LYS A 150       7.839  -0.576   4.237  1.00 81.77           H  
ATOM   2417  HB3 LYS A 150       9.065  -0.522   5.507  1.00 81.77           H  
ATOM   2418  O   LYS A 150       7.948  -3.653   7.203  1.00 81.77           O  
ATOM   2419  CG  LYS A 150       9.128  -2.283   4.266  1.00 81.77           C  
ATOM   2420  HG2 LYS A 150       9.652  -2.902   4.995  1.00 81.77           H  
ATOM   2421  HG3 LYS A 150       8.439  -2.901   3.690  1.00 81.77           H  
ATOM   2422  CD  LYS A 150      10.148  -1.628   3.330  1.00 81.77           C  
ATOM   2423  HD2 LYS A 150      10.737  -0.919   3.913  1.00 81.77           H  
ATOM   2424  HD3 LYS A 150       9.629  -1.076   2.546  1.00 81.77           H  
ATOM   2425  CE  LYS A 150      11.094  -2.648   2.702  1.00 81.77           C  
ATOM   2426  HE2 LYS A 150      10.565  -3.234   1.951  1.00 81.77           H  
ATOM   2427  HE3 LYS A 150      11.437  -3.318   3.491  1.00 81.77           H  
ATOM   2428  NZ  LYS A 150      12.258  -1.943   2.115  1.00 81.77           N  
ATOM   2429  HZ1 LYS A 150      12.542  -1.173   2.704  1.00 81.77           H  
ATOM   2430  HZ2 LYS A 150      12.064  -1.517   1.220  1.00 81.77           H  
ATOM   2431  HZ3 LYS A 150      13.051  -2.550   1.967  1.00 81.77           H  
ATOM   2432  N   THR A 151       8.468  -1.684   8.162  1.00 74.49           N  
ATOM   2433  H   THR A 151       8.455  -0.681   8.044  1.00 74.49           H  
ATOM   2434  CA  THR A 151       9.015  -2.244   9.406  1.00 74.49           C  
ATOM   2435  HA  THR A 151       9.730  -3.028   9.157  1.00 74.49           H  
ATOM   2436  C   THR A 151       7.924  -2.876  10.276  1.00 74.49           C  
ATOM   2437  CB  THR A 151       9.759  -1.160  10.199  1.00 74.49           C  
ATOM   2438  HB  THR A 151       9.055  -0.396  10.530  1.00 74.49           H  
ATOM   2439  O   THR A 151       8.081  -3.996  10.755  1.00 74.49           O  
ATOM   2440  CG2 THR A 151      10.479  -1.736  11.419  1.00 74.49           C  
ATOM   2441 HG21 THR A 151      11.059  -0.949  11.901  1.00 74.49           H  
ATOM   2442 HG22 THR A 151       9.755  -2.124  12.137  1.00 74.49           H  
ATOM   2443 HG23 THR A 151      11.147  -2.540  11.111  1.00 74.49           H  
ATOM   2444  OG1 THR A 151      10.744  -0.552   9.394  1.00 74.49           O  
ATOM   2445  HG1 THR A 151      10.309   0.013   8.752  1.00 74.49           H  
ATOM   2446  N   ALA A 152       6.786  -2.201  10.450  1.00 75.10           N  
ATOM   2447  H   ALA A 152       6.698  -1.274  10.059  1.00 75.10           H  
ATOM   2448  CA  ALA A 152       5.661  -2.729  11.223  1.00 75.10           C  
ATOM   2449  HA  ALA A 152       5.995  -2.953  12.236  1.00 75.10           H  
ATOM   2450  C   ALA A 152       5.110  -4.029  10.613  1.00 75.10           C  
ATOM   2451  CB  ALA A 152       4.576  -1.647  11.288  1.00 75.10           C  
ATOM   2452  HB1 ALA A 152       4.986  -0.735  11.723  1.00 75.10           H  
ATOM   2453  HB2 ALA A 152       3.755  -1.995  11.914  1.00 75.10           H  
ATOM   2454  HB3 ALA A 152       4.197  -1.430  10.289  1.00 75.10           H  
ATOM   2455  O   ALA A 152       4.720  -4.952  11.319  1.00 75.10           O  
ATOM   2456  N   PHE A 153       5.103  -4.116   9.285  1.00 77.13           N  
ATOM   2457  H   PHE A 153       5.372  -3.294   8.764  1.00 77.13           H  
ATOM   2458  CA  PHE A 153       4.585  -5.254   8.539  1.00 77.13           C  
ATOM   2459  HA  PHE A 153       3.728  -5.677   9.063  1.00 77.13           H  
ATOM   2460  C   PHE A 153       5.579  -6.400   8.402  1.00 77.13           C  
ATOM   2461  CB  PHE A 153       4.141  -4.741   7.166  1.00 77.13           C  
ATOM   2462  HB2 PHE A 153       4.103  -5.583   6.475  1.00 77.13           H  
ATOM   2463  HB3 PHE A 153       4.916  -4.090   6.762  1.00 77.13           H  
ATOM   2464  O   PHE A 153       5.143  -7.521   8.145  1.00 77.13           O  
ATOM   2465  CG  PHE A 153       2.812  -4.003   7.122  1.00 77.13           C  
ATOM   2466  CD1 PHE A 153       2.110  -3.666   8.299  1.00 77.13           C  
ATOM   2467  HD1 PHE A 153       2.475  -3.938   9.278  1.00 77.13           H  
ATOM   2468  CD2 PHE A 153       2.291  -3.601   5.879  1.00 77.13           C  
ATOM   2469  HD2 PHE A 153       2.799  -3.859   4.961  1.00 77.13           H  
ATOM   2470  CE1 PHE A 153       0.937  -2.909   8.228  1.00 77.13           C  
ATOM   2471  HE1 PHE A 153       0.434  -2.632   9.143  1.00 77.13           H  
ATOM   2472  CE2 PHE A 153       1.121  -2.827   5.820  1.00 77.13           C  
ATOM   2473  HE2 PHE A 153       0.744  -2.491   4.865  1.00 77.13           H  
ATOM   2474  CZ  PHE A 153       0.444  -2.471   6.993  1.00 77.13           C  
ATOM   2475  HZ  PHE A 153      -0.442  -1.856   6.947  1.00 77.13           H  
ATOM   2476  N   SER A 154       6.883  -6.152   8.514  1.00 69.36           N  
ATOM   2477  H   SER A 154       7.203  -5.208   8.676  1.00 69.36           H  
ATOM   2478  CA  SER A 154       7.887  -7.218   8.546  1.00 69.36           C  
ATOM   2479  HA  SER A 154       7.597  -8.001   7.846  1.00 69.36           H  
ATOM   2480  C   SER A 154       7.979  -7.875   9.927  1.00 69.36           C  
ATOM   2481  CB  SER A 154       9.245  -6.683   8.092  1.00 69.36           C  
ATOM   2482  HB2 SER A 154       9.968  -7.498   8.086  1.00 69.36           H  
ATOM   2483  HB3 SER A 154       9.152  -6.286   7.081  1.00 69.36           H  
ATOM   2484  O   SER A 154       8.316  -9.053  10.017  1.00 69.36           O  
ATOM   2485  OG  SER A 154       9.698  -5.662   8.952  1.00 69.36           O  
ATOM   2486  HG  SER A 154      10.530  -5.316   8.619  1.00 69.36           H  
ATOM   2487  N   CYS A 155       7.606  -7.153  10.988  1.00 57.21           N  
ATOM   2488  H   CYS A 155       7.439  -6.168  10.844  1.00 57.21           H  
ATOM   2489  CA  CYS A 155       7.394  -7.682  12.335  1.00 57.21           C  
ATOM   2490  HA  CYS A 155       8.225  -8.341  12.585  1.00 57.21           H  
ATOM   2491  C   CYS A 155       6.110  -8.543  12.400  1.00 57.21           C  
ATOM   2492  CB  CYS A 155       7.405  -6.499  13.334  1.00 57.21           C  
ATOM   2493  HB2 CYS A 155       7.142  -5.581  12.809  1.00 57.21           H  
ATOM   2494  HB3 CYS A 155       6.643  -6.656  14.098  1.00 57.21           H  
ATOM   2495  O   CYS A 155       5.088  -8.133  12.943  1.00 57.21           O  
ATOM   2496  SG  CYS A 155       8.988  -6.262  14.194  1.00 57.21           S  
ATOM   2497  N   THR A 156       6.123  -9.757  11.846  1.00 51.49           N  
ATOM   2498  H   THR A 156       6.939 -10.054  11.329  1.00 51.49           H  
ATOM   2499  CA  THR A 156       5.025 -10.722  12.038  1.00 51.49           C  
ATOM   2500  HA  THR A 156       4.072 -10.204  11.933  1.00 51.49           H  
ATOM   2501  C   THR A 156       5.094 -11.315  13.451  1.00 51.49           C  
ATOM   2502  CB  THR A 156       5.062 -11.840  10.981  1.00 51.49           C  
ATOM   2503  HB  THR A 156       4.351 -12.617  11.260  1.00 51.49           H  
ATOM   2504  O   THR A 156       6.032 -12.048  13.756  1.00 51.49           O  
ATOM   2505  CG2 THR A 156       4.695 -11.317   9.591  1.00 51.49           C  
ATOM   2506 HG21 THR A 156       4.714 -12.145   8.881  1.00 51.49           H  
ATOM   2507 HG22 THR A 156       3.692 -10.892   9.610  1.00 51.49           H  
ATOM   2508 HG23 THR A 156       5.408 -10.556   9.274  1.00 51.49           H  
ATOM   2509  OG1 THR A 156       6.353 -12.398  10.901  1.00 51.49           O  
ATOM   2510  HG1 THR A 156       6.600 -12.657  11.792  1.00 51.49           H  
ATOM   2511  N   LYS A 157       4.107 -11.025  14.316  1.00 46.61           N  
ATOM   2512  H   LYS A 157       3.399 -10.371  14.016  1.00 46.61           H  
ATOM   2513  CA  LYS A 157       3.982 -11.612  15.673  1.00 46.61           C  
ATOM   2514  HA  LYS A 157       4.903 -11.438  16.229  1.00 46.61           H  
ATOM   2515  C   LYS A 157       3.792 -13.138  15.684  1.00 46.61           C  
ATOM   2516  CB  LYS A 157       2.798 -10.972  16.431  1.00 46.61           C  
ATOM   2517  HB2 LYS A 157       1.989 -10.776  15.727  1.00 46.61           H  
ATOM   2518  HB3 LYS A 157       2.416 -11.689  17.158  1.00 46.61           H  
ATOM   2519  O   LYS A 157       3.934 -13.735  16.743  1.00 46.61           O  
ATOM   2520  CG  LYS A 157       3.134  -9.690  17.209  1.00 46.61           C  
ATOM   2521  HG2 LYS A 157       3.888  -9.909  17.965  1.00 46.61           H  
ATOM   2522  HG3 LYS A 157       3.517  -8.933  16.524  1.00 46.61           H  
ATOM   2523  CD  LYS A 157       1.851  -9.175  17.888  1.00 46.61           C  
ATOM   2524  HD2 LYS A 157       1.430  -9.959  18.517  1.00 46.61           H  
ATOM   2525  HD3 LYS A 157       1.130  -8.936  17.107  1.00 46.61           H  
ATOM   2526  CE  LYS A 157       2.090  -7.926  18.741  1.00 46.61           C  
ATOM   2527  HE2 LYS A 157       2.750  -7.259  18.186  1.00 46.61           H  
ATOM   2528  HE3 LYS A 157       2.586  -8.227  19.663  1.00 46.61           H  
ATOM   2529  NZ  LYS A 157       0.823  -7.205  19.037  1.00 46.61           N  
ATOM   2530  HZ1 LYS A 157       0.451  -6.757  18.212  1.00 46.61           H  
ATOM   2531  HZ2 LYS A 157       0.958  -6.439  19.682  1.00 46.61           H  
ATOM   2532  HZ3 LYS A 157       0.099  -7.818  19.383  1.00 46.61           H  
ATOM   2533  N   ASP A 158       3.460 -13.759  14.553  1.00 42.11           N  
ATOM   2534  H   ASP A 158       3.255 -13.195  13.741  1.00 42.11           H  
ATOM   2535  CA  ASP A 158       3.054 -15.172  14.507  1.00 42.11           C  
ATOM   2536  HA  ASP A 158       2.226 -15.321  15.200  1.00 42.11           H  
ATOM   2537  C   ASP A 158       4.146 -16.169  14.918  1.00 42.11           C  
ATOM   2538  CB  ASP A 158       2.570 -15.534  13.094  1.00 42.11           C  
ATOM   2539  HB2 ASP A 158       3.333 -15.242  12.372  1.00 42.11           H  
ATOM   2540  HB3 ASP A 158       2.446 -16.615  13.027  1.00 42.11           H  
ATOM   2541  O   ASP A 158       3.834 -17.310  15.261  1.00 42.11           O  
ATOM   2542  CG  ASP A 158       1.233 -14.898  12.714  1.00 42.11           C  
ATOM   2543  OD1 ASP A 158       0.486 -14.498  13.634  1.00 42.11           O  
ATOM   2544  OD2 ASP A 158       1.003 -14.780  11.491  1.00 42.11           O  
ATOM   2545  N   THR A 159       5.431 -15.797  14.904  1.00 40.43           N  
ATOM   2546  H   THR A 159       5.680 -14.846  14.674  1.00 40.43           H  
ATOM   2547  CA  THR A 159       6.439 -16.682  15.492  1.00 40.43           C  
ATOM   2548  HA  THR A 159       6.224 -17.701  15.170  1.00 40.43           H  
ATOM   2549  C   THR A 159       6.310 -16.649  17.011  1.00 40.43           C  
ATOM   2550  CB  THR A 159       7.872 -16.379  15.035  1.00 40.43           C  
ATOM   2551  HB  THR A 159       8.563 -16.956  15.649  1.00 40.43           H  
ATOM   2552  O   THR A 159       6.555 -15.627  17.642  1.00 40.43           O  
ATOM   2553  CG2 THR A 159       8.079 -16.788  13.576  1.00 40.43           C  
ATOM   2554 HG21 THR A 159       7.408 -16.219  12.933  1.00 40.43           H  
ATOM   2555 HG22 THR A 159       7.878 -17.853  13.454  1.00 40.43           H  
ATOM   2556 HG23 THR A 159       9.109 -16.582  13.285  1.00 40.43           H  
ATOM   2557  OG1 THR A 159       8.196 -15.016  15.154  1.00 40.43           O  
ATOM   2558  HG1 THR A 159       8.136 -14.788  16.085  1.00 40.43           H  
ATOM   2559  N   SER A 160       6.006 -17.803  17.611  1.00 40.41           N  
ATOM   2560  H   SER A 160       5.713 -18.573  17.026  1.00 40.41           H  
ATOM   2561  CA  SER A 160       6.027 -18.032  19.067  1.00 40.41           C  
ATOM   2562  HA  SER A 160       5.200 -17.492  19.528  1.00 40.41           H  
ATOM   2563  C   SER A 160       7.325 -17.575  19.743  1.00 40.41           C  
ATOM   2564  CB  SER A 160       5.860 -19.530  19.331  1.00 40.41           C  
ATOM   2565  HB2 SER A 160       4.879 -19.846  18.975  1.00 40.41           H  
ATOM   2566  HB3 SER A 160       5.920 -19.720  20.402  1.00 40.41           H  
ATOM   2567  O   SER A 160       7.337 -17.214  20.919  1.00 40.41           O  
ATOM   2568  OG  SER A 160       6.868 -20.267  18.651  1.00 40.41           O  
ATOM   2569  HG  SER A 160       6.689 -21.199  18.794  1.00 40.41           H  
ATOM   2570  N   LYS A 161       8.434 -17.554  18.994  1.00 40.35           N  
ATOM   2571  H   LYS A 161       8.340 -17.894  18.048  1.00 40.35           H  
ATOM   2572  CA  LYS A 161       9.612 -16.769  19.350  1.00 40.35           C  
ATOM   2573  HA  LYS A 161       9.840 -16.908  20.406  1.00 40.35           H  
ATOM   2574  C   LYS A 161       9.268 -15.297  19.139  1.00 40.35           C  
ATOM   2575  CB  LYS A 161      10.827 -17.201  18.512  1.00 40.35           C  
ATOM   2576  HB2 LYS A 161      10.562 -17.206  17.455  1.00 40.35           H  
ATOM   2577  HB3 LYS A 161      11.625 -16.474  18.663  1.00 40.35           H  
ATOM   2578  O   LYS A 161       9.323 -14.816  18.006  1.00 40.35           O  
ATOM   2579  CG  LYS A 161      11.338 -18.587  18.930  1.00 40.35           C  
ATOM   2580  HG2 LYS A 161      10.557 -19.328  18.762  1.00 40.35           H  
ATOM   2581  HG3 LYS A 161      11.585 -18.571  19.991  1.00 40.35           H  
ATOM   2582  CD  LYS A 161      12.586 -18.982  18.130  1.00 40.35           C  
ATOM   2583  HD2 LYS A 161      12.335 -19.012  17.069  1.00 40.35           H  
ATOM   2584  HD3 LYS A 161      13.365 -18.238  18.293  1.00 40.35           H  
ATOM   2585  CE  LYS A 161      13.077 -20.360  18.590  1.00 40.35           C  
ATOM   2586  HE2 LYS A 161      13.291 -20.311  19.658  1.00 40.35           H  
ATOM   2587  HE3 LYS A 161      12.270 -21.079  18.450  1.00 40.35           H  
ATOM   2588  NZ  LYS A 161      14.285 -20.795  17.846  1.00 40.35           N  
ATOM   2589  HZ1 LYS A 161      14.091 -20.859  16.857  1.00 40.35           H  
ATOM   2590  HZ2 LYS A 161      14.589 -21.702  18.171  1.00 40.35           H  
ATOM   2591  HZ3 LYS A 161      15.042 -20.141  17.988  1.00 40.35           H  
ATOM   2592  N   GLY A 162       8.949 -14.590  20.229  1.00 43.21           N  
ATOM   2593  H   GLY A 162       8.799 -15.089  21.094  1.00 43.21           H  
ATOM   2594  CA  GLY A 162       8.931 -13.126  20.228  1.00 43.21           C  
ATOM   2595  HA2 GLY A 162       8.033 -12.781  19.714  1.00 43.21           H  
ATOM   2596  HA3 GLY A 162       8.935 -12.745  21.249  1.00 43.21           H  
ATOM   2597  C   GLY A 162      10.171 -12.617  19.495  1.00 43.21           C  
ATOM   2598  O   GLY A 162      11.223 -13.244  19.605  1.00 43.21           O  
ATOM   2599  N   CYS A 163      10.035 -11.571  18.675  1.00 44.66           N  
ATOM   2600  H   CYS A 163       9.126 -11.140  18.584  1.00 44.66           H  
ATOM   2601  CA  CYS A 163      11.109 -11.147  17.778  1.00 44.66           C  
ATOM   2602  HA  CYS A 163      11.297 -11.947  17.062  1.00 44.66           H  
ATOM   2603  C   CYS A 163      12.400 -10.905  18.582  1.00 44.66           C  
ATOM   2604  CB  CYS A 163      10.652  -9.908  16.998  1.00 44.66           C  
ATOM   2605  HB2 CYS A 163      10.337  -9.150  17.715  1.00 44.66           H  
ATOM   2606  HB3 CYS A 163       9.784 -10.168  16.392  1.00 44.66           H  
ATOM   2607  O   CYS A 163      12.566  -9.862  19.207  1.00 44.66           O  
ATOM   2608  SG  CYS A 163      11.923  -9.216  15.902  1.00 44.66           S  
ATOM   2609  N   SER A 164      13.312 -11.880  18.587  1.00 46.74           N  
ATOM   2610  H   SER A 164      13.063 -12.760  18.157  1.00 46.74           H  
ATOM   2611  CA  SER A 164      14.487 -11.882  19.465  1.00 46.74           C  
ATOM   2612  HA  SER A 164      14.164 -11.703  20.490  1.00 46.74           H  
ATOM   2613  C   SER A 164      15.467 -10.773  19.091  1.00 46.74           C  
ATOM   2614  CB  SER A 164      15.168 -13.253  19.406  1.00 46.74           C  
ATOM   2615  HB2 SER A 164      16.064 -13.246  20.027  1.00 46.74           H  
ATOM   2616  HB3 SER A 164      14.478 -14.002  19.797  1.00 46.74           H  
ATOM   2617  O   SER A 164      16.170 -10.249  19.946  1.00 46.74           O  
ATOM   2618  OG  SER A 164      15.507 -13.592  18.070  1.00 46.74           O  
ATOM   2619  HG  SER A 164      16.404 -13.293  17.905  1.00 46.74           H  
ATOM   2620  N   ASN A 165      15.470 -10.378  17.813  1.00 46.44           N  
ATOM   2621  H   ASN A 165      14.883 -10.893  17.173  1.00 46.44           H  
ATOM   2622  CA  ASN A 165      16.207  -9.218  17.316  1.00 46.44           C  
ATOM   2623  HA  ASN A 165      17.115  -9.096  17.907  1.00 46.44           H  
ATOM   2624  C   ASN A 165      15.437  -7.898  17.465  1.00 46.44           C  
ATOM   2625  CB  ASN A 165      16.606  -9.460  15.849  1.00 46.44           C  
ATOM   2626  HB2 ASN A 165      15.777  -9.902  15.297  1.00 46.44           H  
ATOM   2627  HB3 ASN A 165      16.846  -8.503  15.386  1.00 46.44           H  
ATOM   2628  O   ASN A 165      16.032  -6.829  17.326  1.00 46.44           O  
ATOM   2629  CG  ASN A 165      17.838 -10.333  15.704  1.00 46.44           C  
ATOM   2630  ND2 ASN A 165      18.260 -10.593  14.490  1.00 46.44           N  
ATOM   2631 HD21 ASN A 165      17.789 -10.215  13.680  1.00 46.44           H  
ATOM   2632 HD22 ASN A 165      19.096 -11.156  14.428  1.00 46.44           H  
ATOM   2633  OD1 ASN A 165      18.442 -10.789  16.656  1.00 46.44           O  
ATOM   2634  N   CYS A 166      14.137  -7.925  17.761  1.00 46.47           N  
ATOM   2635  H   CYS A 166      13.697  -8.806  17.985  1.00 46.47           H  
ATOM   2636  CA  CYS A 166      13.381  -6.711  18.039  1.00 46.47           C  
ATOM   2637  HA  CYS A 166      13.788  -5.903  17.431  1.00 46.47           H  
ATOM   2638  C   CYS A 166      13.566  -6.322  19.501  1.00 46.47           C  
ATOM   2639  CB  CYS A 166      11.904  -6.818  17.669  1.00 46.47           C  
ATOM   2640  HB2 CYS A 166      11.436  -7.551  18.326  1.00 46.47           H  
ATOM   2641  HB3 CYS A 166      11.434  -5.858  17.884  1.00 46.47           H  
ATOM   2642  O   CYS A 166      12.625  -6.292  20.285  1.00 46.47           O  
ATOM   2643  SG  CYS A 166      11.554  -7.218  15.949  1.00 46.47           S  
ATOM   2644  N   ASN A 167      14.773  -5.871  19.835  1.00 43.19           N  
ATOM   2645  H   ASN A 167      15.531  -6.008  19.183  1.00 43.19           H  
ATOM   2646  CA  ASN A 167      14.940  -4.938  20.952  1.00 43.19           C  
ATOM   2647  HA  ASN A 167      14.490  -5.372  21.845  1.00 43.19           H  
ATOM   2648  C   ASN A 167      14.192  -3.610  20.705  1.00 43.19           C  
ATOM   2649  CB  ASN A 167      16.442  -4.712  21.191  1.00 43.19           C  
ATOM   2650  HB2 ASN A 167      16.586  -3.764  21.711  1.00 43.19           H  
ATOM   2651  HB3 ASN A 167      16.974  -4.662  20.241  1.00 43.19           H  
ATOM   2652  O   ASN A 167      14.102  -2.760  21.591  1.00 43.19           O  
ATOM   2653  CG  ASN A 167      17.062  -5.780  22.073  1.00 43.19           C  
ATOM   2654  ND2 ASN A 167      18.366  -5.912  22.054  1.00 43.19           N  
ATOM   2655 HD21 ASN A 167      18.729  -6.656  22.632  1.00 43.19           H  
ATOM   2656 HD22 ASN A 167      18.944  -5.376  21.423  1.00 43.19           H  
ATOM   2657  OD1 ASN A 167      16.402  -6.475  22.821  1.00 43.19           O  
ATOM   2658  N   ASN A 168      13.648  -3.410  19.500  1.00 43.39           N  
ATOM   2659  H   ASN A 168      13.744  -4.142  18.811  1.00 43.39           H  
ATOM   2660  CA  ASN A 168      12.787  -2.286  19.184  1.00 43.39           C  
ATOM   2661  HA  ASN A 168      13.220  -1.402  19.652  1.00 43.39           H  
ATOM   2662  C   ASN A 168      11.402  -2.481  19.818  1.00 43.39           C  
ATOM   2663  CB  ASN A 168      12.753  -2.081  17.649  1.00 43.39           C  
ATOM   2664  HB2 ASN A 168      13.305  -2.874  17.145  1.00 43.39           H  
ATOM   2665  HB3 ASN A 168      11.728  -2.124  17.282  1.00 43.39           H  
ATOM   2666  O   ASN A 168      10.501  -3.068  19.216  1.00 43.39           O  
ATOM   2667  CG  ASN A 168      13.328  -0.748  17.198  1.00 43.39           C  
ATOM   2668  ND2 ASN A 168      13.450  -0.554  15.906  1.00 43.39           N  
ATOM   2669 HD21 ASN A 168      13.842   0.328  15.609  1.00 43.39           H  
ATOM   2670 HD22 ASN A 168      13.135  -1.259  15.256  1.00 43.39           H  
ATOM   2671  OD1 ASN A 168      13.667   0.136  17.969  1.00 43.39           O  
ATOM   2672  N   LYS A 169      11.211  -1.899  21.011  1.00 44.09           N  
ATOM   2673  H   LYS A 169      12.033  -1.563  21.492  1.00 44.09           H  
ATOM   2674  CA  LYS A 169       9.883  -1.676  21.619  1.00 44.09           C  
ATOM   2675  HA  LYS A 169       9.452  -2.635  21.909  1.00 44.09           H  
ATOM   2676  C   LYS A 169       8.880  -1.050  20.631  1.00 44.09           C  
ATOM   2677  CB  LYS A 169      10.014  -0.777  22.864  1.00 44.09           C  
ATOM   2678  HB2 LYS A 169      10.562   0.130  22.611  1.00 44.09           H  
ATOM   2679  HB3 LYS A 169       9.010  -0.488  23.176  1.00 44.09           H  
ATOM   2680  O   LYS A 169       7.687  -1.318  20.710  1.00 44.09           O  
ATOM   2681  CG  LYS A 169      10.683  -1.487  24.050  1.00 44.09           C  
ATOM   2682  HG2 LYS A 169      11.711  -1.740  23.789  1.00 44.09           H  
ATOM   2683  HG3 LYS A 169      10.139  -2.408  24.258  1.00 44.09           H  
ATOM   2684  CD  LYS A 169      10.679  -0.609  25.311  1.00 44.09           C  
ATOM   2685  HD2 LYS A 169      11.278   0.283  25.130  1.00 44.09           H  
ATOM   2686  HD3 LYS A 169       9.653  -0.318  25.537  1.00 44.09           H  
ATOM   2687  CE  LYS A 169      11.264  -1.419  26.477  1.00 44.09           C  
ATOM   2688  HE2 LYS A 169      12.269  -1.739  26.202  1.00 44.09           H  
ATOM   2689  HE3 LYS A 169      10.662  -2.319  26.602  1.00 44.09           H  
ATOM   2690  NZ  LYS A 169      11.303  -0.657  27.751  1.00 44.09           N  
ATOM   2691  HZ1 LYS A 169      11.704  -1.233  28.477  1.00 44.09           H  
ATOM   2692  HZ2 LYS A 169      10.367  -0.410  28.040  1.00 44.09           H  
ATOM   2693  HZ3 LYS A 169      11.870   0.173  27.656  1.00 44.09           H  
ATOM   2694  N   SER A 170       9.381  -0.315  19.638  1.00 46.37           N  
ATOM   2695  H   SER A 170      10.382  -0.182  19.607  1.00 46.37           H  
ATOM   2696  CA  SER A 170       8.602   0.342  18.590  1.00 46.37           C  
ATOM   2697  HA  SER A 170       7.857   0.980  19.066  1.00 46.37           H  
ATOM   2698  C   SER A 170       7.853  -0.587  17.626  1.00 46.37           C  
ATOM   2699  CB  SER A 170       9.526   1.242  17.771  1.00 46.37           C  
ATOM   2700  HB2 SER A 170       8.953   1.737  16.988  1.00 46.37           H  
ATOM   2701  HB3 SER A 170       9.955   2.003  18.423  1.00 46.37           H  
ATOM   2702  O   SER A 170       6.905  -0.115  17.008  1.00 46.37           O  
ATOM   2703  OG  SER A 170      10.566   0.474  17.192  1.00 46.37           O  
ATOM   2704  HG  SER A 170      11.128   1.067  16.688  1.00 46.37           H  
ATOM   2705  N   CYS A 171       8.224  -1.869  17.468  1.00 49.21           N  
ATOM   2706  H   CYS A 171       9.013  -2.227  17.988  1.00 49.21           H  
ATOM   2707  CA  CYS A 171       7.544  -2.735  16.485  1.00 49.21           C  
ATOM   2708  HA  CYS A 171       7.564  -2.232  15.518  1.00 49.21           H  
ATOM   2709  C   CYS A 171       6.058  -2.950  16.817  1.00 49.21           C  
ATOM   2710  CB  CYS A 171       8.249  -4.099  16.326  1.00 49.21           C  
ATOM   2711  HB2 CYS A 171       8.936  -4.275  17.154  1.00 49.21           H  
ATOM   2712  HB3 CYS A 171       7.492  -4.883  16.352  1.00 49.21           H  
ATOM   2713  O   CYS A 171       5.237  -3.041  15.910  1.00 49.21           O  
ATOM   2714  SG  CYS A 171       9.137  -4.283  14.751  1.00 49.21           S  
ATOM   2715  N   ILE A 172       5.722  -3.038  18.110  1.00 50.73           N  
ATOM   2716  H   ILE A 172       6.454  -2.919  18.796  1.00 50.73           H  
ATOM   2717  CA  ILE A 172       4.351  -3.282  18.586  1.00 50.73           C  
ATOM   2718  HA  ILE A 172       3.723  -3.555  17.737  1.00 50.73           H  
ATOM   2719  C   ILE A 172       3.728  -2.013  19.180  1.00 50.73           C  
ATOM   2720  CB  ILE A 172       4.318  -4.467  19.584  1.00 50.73           C  
ATOM   2721  HB  ILE A 172       4.922  -4.200  20.451  1.00 50.73           H  
ATOM   2722  O   ILE A 172       2.507  -1.892  19.161  1.00 50.73           O  
ATOM   2723  CG1 ILE A 172       4.923  -5.745  18.949  1.00 50.73           C  
ATOM   2724 HG12 ILE A 172       5.901  -5.517  18.526  1.00 50.73           H  
ATOM   2725 HG13 ILE A 172       4.290  -6.078  18.126  1.00 50.73           H  
ATOM   2726  CG2 ILE A 172       2.874  -4.733  20.061  1.00 50.73           C  
ATOM   2727 HG21 ILE A 172       2.213  -4.822  19.200  1.00 50.73           H  
ATOM   2728 HG22 ILE A 172       2.527  -3.902  20.676  1.00 50.73           H  
ATOM   2729 HG23 ILE A 172       2.820  -5.622  20.690  1.00 50.73           H  
ATOM   2730  CD1 ILE A 172       5.156  -6.897  19.938  1.00 50.73           C  
ATOM   2731 HD11 ILE A 172       4.226  -7.240  20.392  1.00 50.73           H  
ATOM   2732 HD12 ILE A 172       5.613  -7.734  19.410  1.00 50.73           H  
ATOM   2733 HD13 ILE A 172       5.834  -6.569  20.726  1.00 50.73           H  
ATOM   2734  N   GLU A 173       4.532  -1.057  19.674  1.00 49.67           N  
ATOM   2735  H   GLU A 173       5.532  -1.194  19.651  1.00 49.67           H  
ATOM   2736  CA  GLU A 173       4.035   0.098  20.446  1.00 49.67           C  
ATOM   2737  HA  GLU A 173       3.468  -0.297  21.289  1.00 49.67           H  
ATOM   2738  C   GLU A 173       3.002   0.977  19.699  1.00 49.67           C  
ATOM   2739  CB  GLU A 173       5.212   0.926  21.049  1.00 49.67           C  
ATOM   2740  HB2 GLU A 173       6.063   0.883  20.370  1.00 49.67           H  
ATOM   2741  HB3 GLU A 173       4.910   1.971  21.125  1.00 49.67           H  
ATOM   2742  O   GLU A 173       2.353   1.776  20.358  1.00 49.67           O  
ATOM   2743  CG  GLU A 173       5.648   0.471  22.472  1.00 49.67           C  
ATOM   2744  HG2 GLU A 173       4.787   0.572  23.133  1.00 49.67           H  
ATOM   2745  HG3 GLU A 173       5.897  -0.590  22.444  1.00 49.67           H  
ATOM   2746  CD  GLU A 173       6.841   1.247  23.104  1.00 49.67           C  
ATOM   2747  OE1 GLU A 173       7.010   1.243  24.362  1.00 49.67           O  
ATOM   2748  OE2 GLU A 173       7.671   1.816  22.363  1.00 49.67           O  
ATOM   2749  N   ASN A 174       2.760   0.812  18.386  1.00 57.61           N  
ATOM   2750  H   ASN A 174       3.266   0.085  17.901  1.00 57.61           H  
ATOM   2751  CA  ASN A 174       1.773   1.613  17.639  1.00 57.61           C  
ATOM   2752  HA  ASN A 174       1.039   1.998  18.348  1.00 57.61           H  
ATOM   2753  C   ASN A 174       0.942   0.840  16.603  1.00 57.61           C  
ATOM   2754  CB  ASN A 174       2.482   2.817  17.024  1.00 57.61           C  
ATOM   2755  HB2 ASN A 174       1.783   3.386  16.412  1.00 57.61           H  
ATOM   2756  HB3 ASN A 174       3.305   2.487  16.389  1.00 57.61           H  
ATOM   2757  O   ASN A 174       0.592   1.367  15.546  1.00 57.61           O  
ATOM   2758  CG  ASN A 174       2.976   3.736  18.111  1.00 57.61           C  
ATOM   2759  ND2 ASN A 174       4.269   3.819  18.267  1.00 57.61           N  
ATOM   2760 HD21 ASN A 174       4.617   4.439  18.984  1.00 57.61           H  
ATOM   2761 HD22 ASN A 174       4.901   3.288  17.686  1.00 57.61           H  
ATOM   2762  OD1 ASN A 174       2.224   4.390  18.807  1.00 57.61           O  
ATOM   2763  N   GLU A 175       0.598  -0.412  16.897  1.00 66.92           N  
ATOM   2764  H   GLU A 175       0.931  -0.818  17.759  1.00 66.92           H  
ATOM   2765  CA  GLU A 175      -0.225  -1.230  15.997  1.00 66.92           C  
ATOM   2766  HA  GLU A 175       0.309  -1.322  15.052  1.00 66.92           H  
ATOM   2767  C   GLU A 175      -1.595  -0.583  15.686  1.00 66.92           C  
ATOM   2768  CB  GLU A 175      -0.354  -2.628  16.621  1.00 66.92           C  
ATOM   2769  HB2 GLU A 175      -1.057  -2.602  17.454  1.00 66.92           H  
ATOM   2770  HB3 GLU A 175       0.623  -2.929  16.998  1.00 66.92           H  
ATOM   2771  O   GLU A 175      -2.088  -0.676  14.560  1.00 66.92           O  
ATOM   2772  CG  GLU A 175      -0.802  -3.663  15.590  1.00 66.92           C  
ATOM   2773  HG2 GLU A 175      -1.818  -3.426  15.274  1.00 66.92           H  
ATOM   2774  HG3 GLU A 175      -0.151  -3.585  14.719  1.00 66.92           H  
ATOM   2775  CD  GLU A 175      -0.759  -5.120  16.078  1.00 66.92           C  
ATOM   2776  OE1 GLU A 175      -1.171  -5.953  15.242  1.00 66.92           O  
ATOM   2777  OE2 GLU A 175      -0.281  -5.440  17.197  1.00 66.92           O  
ATOM   2778  N   GLU A 176      -2.164   0.155  16.645  1.00 68.01           N  
ATOM   2779  H   GLU A 176      -1.725   0.174  17.554  1.00 68.01           H  
ATOM   2780  CA  GLU A 176      -3.413   0.914  16.481  1.00 68.01           C  
ATOM   2781  HA  GLU A 176      -4.174   0.258  16.057  1.00 68.01           H  
ATOM   2782  C   GLU A 176      -3.292   2.126  15.543  1.00 68.01           C  
ATOM   2783  CB  GLU A 176      -3.913   1.406  17.845  1.00 68.01           C  
ATOM   2784  HB2 GLU A 176      -3.162   2.051  18.299  1.00 68.01           H  
ATOM   2785  HB3 GLU A 176      -4.812   1.994  17.660  1.00 68.01           H  
ATOM   2786  O   GLU A 176      -4.304   2.629  15.052  1.00 68.01           O  
ATOM   2787  CG  GLU A 176      -4.255   0.258  18.809  1.00 68.01           C  
ATOM   2788  HG2 GLU A 176      -4.858  -0.475  18.274  1.00 68.01           H  
ATOM   2789  HG3 GLU A 176      -3.330  -0.227  19.121  1.00 68.01           H  
ATOM   2790  CD  GLU A 176      -5.036   0.730  20.046  1.00 68.01           C  
ATOM   2791  OE1 GLU A 176      -5.182  -0.099  20.971  1.00 68.01           O  
ATOM   2792  OE2 GLU A 176      -5.499   1.893  20.042  1.00 68.01           O  
ATOM   2793  N   LEU A 177      -2.071   2.598  15.266  1.00 72.81           N  
ATOM   2794  H   LEU A 177      -1.271   2.124  15.662  1.00 72.81           H  
ATOM   2795  CA  LEU A 177      -1.828   3.719  14.353  1.00 72.81           C  
ATOM   2796  HA  LEU A 177      -2.706   4.366  14.361  1.00 72.81           H  
ATOM   2797  C   LEU A 177      -1.644   3.280  12.899  1.00 72.81           C  
ATOM   2798  CB  LEU A 177      -0.641   4.568  14.826  1.00 72.81           C  
ATOM   2799  HB2 LEU A 177       0.250   3.941  14.847  1.00 72.81           H  
ATOM   2800  HB3 LEU A 177      -0.471   5.353  14.089  1.00 72.81           H  
ATOM   2801  O   LEU A 177      -1.725   4.116  12.001  1.00 72.81           O  
ATOM   2802  CG  LEU A 177      -0.830   5.238  16.199  1.00 72.81           C  
ATOM   2803  HG  LEU A 177      -0.903   4.474  16.972  1.00 72.81           H  
ATOM   2804  CD1 LEU A 177       0.381   6.118  16.488  1.00 72.81           C  
ATOM   2805 HD11 LEU A 177       0.322   6.485  17.513  1.00 72.81           H  
ATOM   2806 HD12 LEU A 177       0.413   6.961  15.798  1.00 72.81           H  
ATOM   2807 HD13 LEU A 177       1.296   5.536  16.381  1.00 72.81           H  
ATOM   2808  CD2 LEU A 177      -2.067   6.140  16.255  1.00 72.81           C  
ATOM   2809 HD21 LEU A 177      -2.080   6.677  17.204  1.00 72.81           H  
ATOM   2810 HD22 LEU A 177      -2.050   6.856  15.434  1.00 72.81           H  
ATOM   2811 HD23 LEU A 177      -2.970   5.533  16.200  1.00 72.81           H  
ATOM   2812  N   ILE A 178      -1.450   1.983  12.639  1.00 82.15           N  
ATOM   2813  H   ILE A 178      -1.420   1.347  13.423  1.00 82.15           H  
ATOM   2814  CA  ILE A 178      -1.270   1.445  11.282  1.00 82.15           C  
ATOM   2815  HA  ILE A 178      -0.339   1.848  10.883  1.00 82.15           H  
ATOM   2816  C   ILE A 178      -2.373   1.910  10.315  1.00 82.15           C  
ATOM   2817  CB  ILE A 178      -1.129  -0.094  11.325  1.00 82.15           C  
ATOM   2818  HB  ILE A 178      -1.885  -0.507  11.993  1.00 82.15           H  
ATOM   2819  O   ILE A 178      -2.024   2.370   9.226  1.00 82.15           O  
ATOM   2820  CG1 ILE A 178       0.254  -0.468  11.902  1.00 82.15           C  
ATOM   2821 HG12 ILE A 178       0.405   0.068  12.839  1.00 82.15           H  
ATOM   2822 HG13 ILE A 178       1.037  -0.158  11.210  1.00 82.15           H  
ATOM   2823  CG2 ILE A 178      -1.351  -0.734   9.943  1.00 82.15           C  
ATOM   2824 HG21 ILE A 178      -2.348  -0.515   9.560  1.00 82.15           H  
ATOM   2825 HG22 ILE A 178      -0.605  -0.371   9.237  1.00 82.15           H  
ATOM   2826 HG23 ILE A 178      -1.287  -1.818  10.038  1.00 82.15           H  
ATOM   2827  CD1 ILE A 178       0.417  -1.962  12.205  1.00 82.15           C  
ATOM   2828 HD11 ILE A 178       1.341  -2.115  12.763  1.00 82.15           H  
ATOM   2829 HD12 ILE A 178      -0.422  -2.302  12.812  1.00 82.15           H  
ATOM   2830 HD13 ILE A 178       0.466  -2.552  11.290  1.00 82.15           H  
ATOM   2831  N   PRO A 179      -3.675   1.854  10.663  1.00 82.00           N  
ATOM   2832  CA  PRO A 179      -4.727   2.330   9.767  1.00 82.00           C  
ATOM   2833  HA  PRO A 179      -4.692   1.756   8.841  1.00 82.00           H  
ATOM   2834  C   PRO A 179      -4.606   3.823   9.430  1.00 82.00           C  
ATOM   2835  CB  PRO A 179      -6.036   2.020  10.495  1.00 82.00           C  
ATOM   2836  HB2 PRO A 179      -6.298   2.863  11.136  1.00 82.00           H  
ATOM   2837  HB3 PRO A 179      -6.846   1.782   9.806  1.00 82.00           H  
ATOM   2838  O   PRO A 179      -4.871   4.212   8.299  1.00 82.00           O  
ATOM   2839  CG  PRO A 179      -5.684   0.847  11.399  1.00 82.00           C  
ATOM   2840  HG2 PRO A 179      -5.657  -0.076  10.820  1.00 82.00           H  
ATOM   2841  HG3 PRO A 179      -6.365   0.765  12.247  1.00 82.00           H  
ATOM   2842  CD  PRO A 179      -4.276   1.227  11.835  1.00 82.00           C  
ATOM   2843  HD2 PRO A 179      -4.330   1.957  12.643  1.00 82.00           H  
ATOM   2844  HD3 PRO A 179      -3.747   0.336  12.170  1.00 82.00           H  
ATOM   2845  N   TYR A 180      -4.137   4.654  10.365  1.00 78.17           N  
ATOM   2846  H   TYR A 180      -3.857   4.272  11.257  1.00 78.17           H  
ATOM   2847  CA  TYR A 180      -3.925   6.089  10.138  1.00 78.17           C  
ATOM   2848  HA  TYR A 180      -4.796   6.496   9.625  1.00 78.17           H  
ATOM   2849  C   TYR A 180      -2.711   6.359   9.253  1.00 78.17           C  
ATOM   2850  CB  TYR A 180      -3.771   6.822  11.476  1.00 78.17           C  
ATOM   2851  HB2 TYR A 180      -2.924   6.416  12.030  1.00 78.17           H  
ATOM   2852  HB3 TYR A 180      -3.555   7.872  11.277  1.00 78.17           H  
ATOM   2853  O   TYR A 180      -2.759   7.236   8.395  1.00 78.17           O  
ATOM   2854  CG  TYR A 180      -5.015   6.739  12.326  1.00 78.17           C  
ATOM   2855  CD1 TYR A 180      -6.063   7.655  12.116  1.00 78.17           C  
ATOM   2856  HD1 TYR A 180      -5.947   8.436  11.379  1.00 78.17           H  
ATOM   2857  CD2 TYR A 180      -5.172   5.683  13.240  1.00 78.17           C  
ATOM   2858  HD2 TYR A 180      -4.397   4.940  13.357  1.00 78.17           H  
ATOM   2859  CE1 TYR A 180      -7.274   7.511  12.818  1.00 78.17           C  
ATOM   2860  HE1 TYR A 180      -8.103   8.173  12.620  1.00 78.17           H  
ATOM   2861  CE2 TYR A 180      -6.381   5.531  13.932  1.00 78.17           C  
ATOM   2862  HE2 TYR A 180      -6.535   4.664  14.559  1.00 78.17           H  
ATOM   2863  OH  TYR A 180      -8.624   6.267  14.348  1.00 78.17           O  
ATOM   2864  HH  TYR A 180      -9.326   6.809  13.982  1.00 78.17           H  
ATOM   2865  CZ  TYR A 180      -7.433   6.445  13.726  1.00 78.17           C  
ATOM   2866  N   PHE A 181      -1.638   5.583   9.413  1.00 82.30           N  
ATOM   2867  H   PHE A 181      -1.628   4.916  10.171  1.00 82.30           H  
ATOM   2868  CA  PHE A 181      -0.496   5.648   8.506  1.00 82.30           C  
ATOM   2869  HA  PHE A 181      -0.174   6.685   8.418  1.00 82.30           H  
ATOM   2870  C   PHE A 181      -0.865   5.201   7.094  1.00 82.30           C  
ATOM   2871  CB  PHE A 181       0.652   4.802   9.061  1.00 82.30           C  
ATOM   2872  HB2 PHE A 181       0.271   3.801   9.266  1.00 82.30           H  
ATOM   2873  HB3 PHE A 181       1.426   4.709   8.298  1.00 82.30           H  
ATOM   2874  O   PHE A 181      -0.429   5.834   6.137  1.00 82.30           O  
ATOM   2875  CG  PHE A 181       1.299   5.349  10.317  1.00 82.30           C  
ATOM   2876  CD1 PHE A 181       1.638   6.714  10.417  1.00 82.30           C  
ATOM   2877  HD1 PHE A 181       1.442   7.396   9.603  1.00 82.30           H  
ATOM   2878  CD2 PHE A 181       1.572   4.484  11.392  1.00 82.30           C  
ATOM   2879  HD2 PHE A 181       1.325   3.435  11.326  1.00 82.30           H  
ATOM   2880  CE1 PHE A 181       2.223   7.210  11.592  1.00 82.30           C  
ATOM   2881  HE1 PHE A 181       2.444   8.264  11.678  1.00 82.30           H  
ATOM   2882  CE2 PHE A 181       2.172   4.979  12.561  1.00 82.30           C  
ATOM   2883  HE2 PHE A 181       2.390   4.311  13.381  1.00 82.30           H  
ATOM   2884  CZ  PHE A 181       2.496   6.341  12.662  1.00 82.30           C  
ATOM   2885  HZ  PHE A 181       2.941   6.718  13.572  1.00 82.30           H  
ATOM   2886  N   LEU A 182      -1.695   4.163   6.952  1.00 89.17           N  
ATOM   2887  H   LEU A 182      -1.995   3.669   7.781  1.00 89.17           H  
ATOM   2888  CA  LEU A 182      -2.233   3.754   5.654  1.00 89.17           C  
ATOM   2889  HA  LEU A 182      -1.406   3.622   4.956  1.00 89.17           H  
ATOM   2890  C   LEU A 182      -3.126   4.833   5.047  1.00 89.17           C  
ATOM   2891  CB  LEU A 182      -3.020   2.442   5.784  1.00 89.17           C  
ATOM   2892  HB2 LEU A 182      -3.598   2.300   4.871  1.00 89.17           H  
ATOM   2893  HB3 LEU A 182      -3.723   2.530   6.612  1.00 89.17           H  
ATOM   2894  O   LEU A 182      -2.965   5.133   3.869  1.00 89.17           O  
ATOM   2895  CG  LEU A 182      -2.154   1.196   5.987  1.00 89.17           C  
ATOM   2896  HG  LEU A 182      -1.474   1.344   6.826  1.00 89.17           H  
ATOM   2897  CD1 LEU A 182      -3.053  -0.005   6.285  1.00 89.17           C  
ATOM   2898 HD11 LEU A 182      -3.592   0.167   7.217  1.00 89.17           H  
ATOM   2899 HD12 LEU A 182      -3.776  -0.142   5.481  1.00 89.17           H  
ATOM   2900 HD13 LEU A 182      -2.446  -0.904   6.382  1.00 89.17           H  
ATOM   2901  CD2 LEU A 182      -1.336   0.852   4.743  1.00 89.17           C  
ATOM   2902 HD21 LEU A 182      -0.691   0.008   4.987  1.00 89.17           H  
ATOM   2903 HD22 LEU A 182      -0.705   1.690   4.448  1.00 89.17           H  
ATOM   2904 HD23 LEU A 182      -1.995   0.598   3.912  1.00 89.17           H  
ATOM   2905  N   LEU A 183      -4.013   5.440   5.842  1.00 85.94           N  
ATOM   2906  H   LEU A 183      -4.137   5.094   6.782  1.00 85.94           H  
ATOM   2907  CA  LEU A 183      -4.868   6.543   5.402  1.00 85.94           C  
ATOM   2908  HA  LEU A 183      -5.490   6.193   4.579  1.00 85.94           H  
ATOM   2909  C   LEU A 183      -4.015   7.696   4.871  1.00 85.94           C  
ATOM   2910  CB  LEU A 183      -5.762   6.990   6.576  1.00 85.94           C  
ATOM   2911  HB2 LEU A 183      -5.129   7.438   7.342  1.00 85.94           H  
ATOM   2912  HB3 LEU A 183      -6.249   6.120   7.015  1.00 85.94           H  
ATOM   2913  O   LEU A 183      -4.234   8.148   3.754  1.00 85.94           O  
ATOM   2914  CG  LEU A 183      -6.848   8.007   6.178  1.00 85.94           C  
ATOM   2915  HG  LEU A 183      -6.420   8.785   5.546  1.00 85.94           H  
ATOM   2916  CD1 LEU A 183      -8.000   7.326   5.441  1.00 85.94           C  
ATOM   2917 HD11 LEU A 183      -8.712   8.076   5.096  1.00 85.94           H  
ATOM   2918 HD12 LEU A 183      -7.621   6.780   4.578  1.00 85.94           H  
ATOM   2919 HD13 LEU A 183      -8.514   6.625   6.099  1.00 85.94           H  
ATOM   2920  CD2 LEU A 183      -7.426   8.665   7.431  1.00 85.94           C  
ATOM   2921 HD21 LEU A 183      -8.204   9.371   7.140  1.00 85.94           H  
ATOM   2922 HD22 LEU A 183      -7.857   7.908   8.086  1.00 85.94           H  
ATOM   2923 HD23 LEU A 183      -6.638   9.206   7.955  1.00 85.94           H  
ATOM   2924  N   PHE A 184      -2.990   8.098   5.629  1.00 81.37           N  
ATOM   2925  H   PHE A 184      -2.880   7.682   6.543  1.00 81.37           H  
ATOM   2926  CA  PHE A 184      -2.043   9.127   5.218  1.00 81.37           C  
ATOM   2927  HA  PHE A 184      -2.587  10.059   5.061  1.00 81.37           H  
ATOM   2928  C   PHE A 184      -1.355   8.768   3.894  1.00 81.37           C  
ATOM   2929  CB  PHE A 184      -1.018   9.354   6.337  1.00 81.37           C  
ATOM   2930  HB2 PHE A 184      -0.542   8.409   6.599  1.00 81.37           H  
ATOM   2931  HB3 PHE A 184      -1.535   9.723   7.222  1.00 81.37           H  
ATOM   2932  O   PHE A 184      -1.374   9.563   2.954  1.00 81.37           O  
ATOM   2933  CG  PHE A 184       0.047  10.347   5.934  1.00 81.37           C  
ATOM   2934  CD1 PHE A 184       1.278   9.895   5.421  1.00 81.37           C  
ATOM   2935  HD1 PHE A 184       1.486   8.836   5.366  1.00 81.37           H  
ATOM   2936  CD2 PHE A 184      -0.241  11.723   5.968  1.00 81.37           C  
ATOM   2937  HD2 PHE A 184      -1.193  12.072   6.339  1.00 81.37           H  
ATOM   2938  CE1 PHE A 184       2.215  10.816   4.929  1.00 81.37           C  
ATOM   2939  HE1 PHE A 184       3.152  10.478   4.512  1.00 81.37           H  
ATOM   2940  CE2 PHE A 184       0.680  12.642   5.444  1.00 81.37           C  
ATOM   2941  HE2 PHE A 184       0.436  13.693   5.412  1.00 81.37           H  
ATOM   2942  CZ  PHE A 184       1.887  12.179   4.896  1.00 81.37           C  
ATOM   2943  HZ  PHE A 184       2.561  12.881   4.427  1.00 81.37           H  
ATOM   2944  N   LEU A 185      -0.802   7.556   3.789  1.00 87.17           N  
ATOM   2945  H   LEU A 185      -0.851   6.935   4.583  1.00 87.17           H  
ATOM   2946  CA  LEU A 185      -0.089   7.110   2.591  1.00 87.17           C  
ATOM   2947  HA  LEU A 185       0.673   7.861   2.383  1.00 87.17           H  
ATOM   2948  C   LEU A 185      -0.986   7.030   1.355  1.00 87.17           C  
ATOM   2949  CB  LEU A 185       0.577   5.751   2.866  1.00 87.17           C  
ATOM   2950  HB2 LEU A 185       0.303   5.398   3.861  1.00 87.17           H  
ATOM   2951  HB3 LEU A 185       0.213   4.998   2.167  1.00 87.17           H  
ATOM   2952  O   LEU A 185      -0.540   7.299   0.245  1.00 87.17           O  
ATOM   2953  CG  LEU A 185       2.103   5.858   2.764  1.00 87.17           C  
ATOM   2954  HG  LEU A 185       2.441   6.845   3.078  1.00 87.17           H  
ATOM   2955  CD1 LEU A 185       2.763   4.839   3.662  1.00 87.17           C  
ATOM   2956 HD11 LEU A 185       2.552   3.835   3.294  1.00 87.17           H  
ATOM   2957 HD12 LEU A 185       3.836   5.026   3.648  1.00 87.17           H  
ATOM   2958 HD13 LEU A 185       2.377   4.956   4.674  1.00 87.17           H  
ATOM   2959  CD2 LEU A 185       2.589   5.569   1.353  1.00 87.17           C  
ATOM   2960 HD21 LEU A 185       2.284   4.570   1.044  1.00 87.17           H  
ATOM   2961 HD22 LEU A 185       3.675   5.653   1.306  1.00 87.17           H  
ATOM   2962 HD23 LEU A 185       2.154   6.301   0.672  1.00 87.17           H  
ATOM   2963  N   LEU A 186      -2.249   6.666   1.553  1.00 90.29           N  
ATOM   2964  H   LEU A 186      -2.534   6.431   2.493  1.00 90.29           H  
ATOM   2965  CA  LEU A 186      -3.234   6.505   0.494  1.00 90.29           C  
ATOM   2966  HA  LEU A 186      -2.712   6.328  -0.446  1.00 90.29           H  
ATOM   2967  C   LEU A 186      -4.069   7.764   0.252  1.00 90.29           C  
ATOM   2968  CB  LEU A 186      -4.097   5.270   0.804  1.00 90.29           C  
ATOM   2969  HB2 LEU A 186      -4.947   5.242   0.123  1.00 90.29           H  
ATOM   2970  HB3 LEU A 186      -4.498   5.364   1.813  1.00 90.29           H  
ATOM   2971  O   LEU A 186      -4.930   7.724  -0.617  1.00 90.29           O  
ATOM   2972  CG  LEU A 186      -3.327   3.946   0.664  1.00 90.29           C  
ATOM   2973  HG  LEU A 186      -2.406   3.972   1.245  1.00 90.29           H  
ATOM   2974  CD1 LEU A 186      -4.179   2.793   1.188  1.00 90.29           C  
ATOM   2975 HD11 LEU A 186      -4.372   2.968   2.247  1.00 90.29           H  
ATOM   2976 HD12 LEU A 186      -5.122   2.742   0.645  1.00 90.29           H  
ATOM   2977 HD13 LEU A 186      -3.643   1.850   1.083  1.00 90.29           H  
ATOM   2978  CD2 LEU A 186      -2.984   3.673  -0.802  1.00 90.29           C  
ATOM   2979 HD21 LEU A 186      -3.825   3.931  -1.445  1.00 90.29           H  
ATOM   2980 HD22 LEU A 186      -2.780   2.612  -0.943  1.00 90.29           H  
ATOM   2981 HD23 LEU A 186      -2.111   4.254  -1.098  1.00 90.29           H  
ATOM   2982  N   THR A 187      -3.815   8.884   0.940  1.00 82.94           N  
ATOM   2983  H   THR A 187      -3.154   8.821   1.701  1.00 82.94           H  
ATOM   2984  CA  THR A 187      -4.640  10.106   0.852  1.00 82.94           C  
ATOM   2985  HA  THR A 187      -5.608   9.908   1.314  1.00 82.94           H  
ATOM   2986  C   THR A 187      -4.890  10.539  -0.592  1.00 82.94           C  
ATOM   2987  CB  THR A 187      -3.990  11.290   1.590  1.00 82.94           C  
ATOM   2988  HB  THR A 187      -3.060  11.563   1.091  1.00 82.94           H  
ATOM   2989  O   THR A 187      -6.021  10.831  -0.965  1.00 82.94           O  
ATOM   2990  CG2 THR A 187      -4.899  12.518   1.649  1.00 82.94           C  
ATOM   2991 HG21 THR A 187      -5.067  12.923   0.651  1.00 82.94           H  
ATOM   2992 HG22 THR A 187      -4.427  13.289   2.258  1.00 82.94           H  
ATOM   2993 HG23 THR A 187      -5.855  12.249   2.097  1.00 82.94           H  
ATOM   2994  OG1 THR A 187      -3.695  10.968   2.922  1.00 82.94           O  
ATOM   2995  HG1 THR A 187      -2.873  10.473   2.919  1.00 82.94           H  
ATOM   2996  N   ALA A 188      -3.852  10.551  -1.437  1.00 79.09           N  
ATOM   2997  H   ALA A 188      -2.942  10.278  -1.092  1.00 79.09           H  
ATOM   2998  CA  ALA A 188      -3.997  10.943  -2.836  1.00 79.09           C  
ATOM   2999  HA  ALA A 188      -4.519  11.899  -2.860  1.00 79.09           H  
ATOM   3000  C   ALA A 188      -4.845   9.946  -3.645  1.00 79.09           C  
ATOM   3001  CB  ALA A 188      -2.606  11.144  -3.447  1.00 79.09           C  
ATOM   3002  HB1 ALA A 188      -2.083  11.946  -2.926  1.00 79.09           H  
ATOM   3003  HB2 ALA A 188      -2.020  10.229  -3.358  1.00 79.09           H  
ATOM   3004  HB3 ALA A 188      -2.697  11.403  -4.501  1.00 79.09           H  
ATOM   3005  O   ALA A 188      -5.683  10.381  -4.429  1.00 79.09           O  
ATOM   3006  N   PHE A 189      -4.656   8.644  -3.417  1.00 85.00           N  
ATOM   3007  H   PHE A 189      -4.023   8.382  -2.675  1.00 85.00           H  
ATOM   3008  CA  PHE A 189      -5.423   7.569  -4.050  1.00 85.00           C  
ATOM   3009  HA  PHE A 189      -5.421   7.710  -5.131  1.00 85.00           H  
ATOM   3010  C   PHE A 189      -6.892   7.571  -3.605  1.00 85.00           C  
ATOM   3011  CB  PHE A 189      -4.733   6.233  -3.730  1.00 85.00           C  
ATOM   3012  HB2 PHE A 189      -4.459   6.207  -2.675  1.00 85.00           H  
ATOM   3013  HB3 PHE A 189      -3.809   6.175  -4.306  1.00 85.00           H  
ATOM   3014  O   PHE A 189      -7.777   7.425  -4.435  1.00 85.00           O  
ATOM   3015  CG  PHE A 189      -5.576   5.011  -4.029  1.00 85.00           C  
ATOM   3016  CD1 PHE A 189      -6.227   4.330  -2.983  1.00 85.00           C  
ATOM   3017  HD1 PHE A 189      -6.125   4.671  -1.963  1.00 85.00           H  
ATOM   3018  CD2 PHE A 189      -5.765   4.592  -5.358  1.00 85.00           C  
ATOM   3019  HD2 PHE A 189      -5.295   5.127  -6.170  1.00 85.00           H  
ATOM   3020  CE1 PHE A 189      -7.044   3.225  -3.267  1.00 85.00           C  
ATOM   3021  HE1 PHE A 189      -7.562   2.717  -2.466  1.00 85.00           H  
ATOM   3022  CE2 PHE A 189      -6.607   3.504  -5.639  1.00 85.00           C  
ATOM   3023  HE2 PHE A 189      -6.802   3.222  -6.663  1.00 85.00           H  
ATOM   3024  CZ  PHE A 189      -7.235   2.812  -4.593  1.00 85.00           C  
ATOM   3025  HZ  PHE A 189      -7.898   1.988  -4.815  1.00 85.00           H  
ATOM   3026  N   LEU A 190      -7.159   7.820  -2.322  1.00 83.42           N  
ATOM   3027  H   LEU A 190      -6.374   7.941  -1.698  1.00 83.42           H  
ATOM   3028  CA  LEU A 190      -8.500   7.875  -1.726  1.00 83.42           C  
ATOM   3029  HA  LEU A 190      -9.031   6.948  -1.947  1.00 83.42           H  
ATOM   3030  C   LEU A 190      -9.382   9.007  -2.271  1.00 83.42           C  
ATOM   3031  CB  LEU A 190      -8.341   8.023  -0.206  1.00 83.42           C  
ATOM   3032  HB2 LEU A 190      -9.297   8.313   0.229  1.00 83.42           H  
ATOM   3033  HB3 LEU A 190      -7.635   8.829  -0.006  1.00 83.42           H  
ATOM   3034  O   LEU A 190     -10.587   9.019  -2.040  1.00 83.42           O  
ATOM   3035  CG  LEU A 190      -7.863   6.739   0.486  1.00 83.42           C  
ATOM   3036  HG  LEU A 190      -7.002   6.320  -0.034  1.00 83.42           H  
ATOM   3037  CD1 LEU A 190      -7.463   7.046   1.924  1.00 83.42           C  
ATOM   3038 HD11 LEU A 190      -8.323   7.447   2.461  1.00 83.42           H  
ATOM   3039 HD12 LEU A 190      -6.658   7.780   1.936  1.00 83.42           H  
ATOM   3040 HD13 LEU A 190      -7.110   6.135   2.407  1.00 83.42           H  
ATOM   3041  CD2 LEU A 190      -8.965   5.689   0.523  1.00 83.42           C  
ATOM   3042 HD21 LEU A 190      -8.678   4.886   1.202  1.00 83.42           H  
ATOM   3043 HD22 LEU A 190      -9.890   6.136   0.888  1.00 83.42           H  
ATOM   3044 HD23 LEU A 190      -9.141   5.293  -0.477  1.00 83.42           H  
ATOM   3045  N   ARG A 191      -8.798   9.967  -2.996  1.00 75.89           N  
ATOM   3046  H   ARG A 191      -7.801   9.901  -3.144  1.00 75.89           H  
ATOM   3047  CA  ARG A 191      -9.554  11.011  -3.702  1.00 75.89           C  
ATOM   3048  HA  ARG A 191     -10.416  11.294  -3.099  1.00 75.89           H  
ATOM   3049  C   ARG A 191     -10.148  10.528  -5.027  1.00 75.89           C  
ATOM   3050  CB  ARG A 191      -8.673  12.248  -3.922  1.00 75.89           C  
ATOM   3051  HB2 ARG A 191      -7.769  11.957  -4.456  1.00 75.89           H  
ATOM   3052  HB3 ARG A 191      -9.217  12.961  -4.542  1.00 75.89           H  
ATOM   3053  O   ARG A 191     -10.969  11.239  -5.595  1.00 75.89           O  
ATOM   3054  CG  ARG A 191      -8.318  12.939  -2.598  1.00 75.89           C  
ATOM   3055  HG2 ARG A 191      -7.765  12.256  -1.954  1.00 75.89           H  
ATOM   3056  HG3 ARG A 191      -9.241  13.212  -2.088  1.00 75.89           H  
ATOM   3057  CD  ARG A 191      -7.493  14.212  -2.816  1.00 75.89           C  
ATOM   3058  HD2 ARG A 191      -8.053  14.883  -3.466  1.00 75.89           H  
ATOM   3059  HD3 ARG A 191      -7.358  14.696  -1.849  1.00 75.89           H  
ATOM   3060  NE  ARG A 191      -6.172  13.928  -3.410  1.00 75.89           N  
ATOM   3061  HE  ARG A 191      -6.002  12.967  -3.669  1.00 75.89           H  
ATOM   3062  NH1 ARG A 191      -5.413  16.094  -3.461  1.00 75.89           N  
ATOM   3063 HH11 ARG A 191      -4.683  16.768  -3.643  1.00 75.89           H  
ATOM   3064 HH12 ARG A 191      -6.296  16.402  -3.079  1.00 75.89           H  
ATOM   3065  NH2 ARG A 191      -4.088  14.452  -4.178  1.00 75.89           N  
ATOM   3066 HH21 ARG A 191      -3.391  15.148  -4.398  1.00 75.89           H  
ATOM   3067 HH22 ARG A 191      -3.951  13.489  -4.452  1.00 75.89           H  
ATOM   3068  CZ  ARG A 191      -5.234  14.821  -3.678  1.00 75.89           C  
ATOM   3069  N   LEU A 192      -9.723   9.370  -5.537  1.00 76.07           N  
ATOM   3070  H   LEU A 192      -9.091   8.799  -4.995  1.00 76.07           H  
ATOM   3071  CA  LEU A 192     -10.191   8.842  -6.817  1.00 76.07           C  
ATOM   3072  HA  LEU A 192     -10.277   9.683  -7.505  1.00 76.07           H  
ATOM   3073  C   LEU A 192     -11.560   8.155  -6.673  1.00 76.07           C  
ATOM   3074  CB  LEU A 192      -9.166   7.858  -7.395  1.00 76.07           C  
ATOM   3075  HB2 LEU A 192      -9.558   7.462  -8.333  1.00 76.07           H  
ATOM   3076  HB3 LEU A 192      -9.063   7.018  -6.709  1.00 76.07           H  
ATOM   3077  O   LEU A 192     -11.729   7.425  -5.690  1.00 76.07           O  
ATOM   3078  CG  LEU A 192      -7.780   8.468  -7.657  1.00 76.07           C  
ATOM   3079  HG  LEU A 192      -7.377   8.909  -6.745  1.00 76.07           H  
ATOM   3080  CD1 LEU A 192      -6.845   7.355  -8.102  1.00 76.07           C  
ATOM   3081 HD11 LEU A 192      -7.268   6.904  -9.000  1.00 76.07           H  
ATOM   3082 HD12 LEU A 192      -5.855   7.754  -8.320  1.00 76.07           H  
ATOM   3083 HD13 LEU A 192      -6.775   6.601  -7.318  1.00 76.07           H  
ATOM   3084  CD2 LEU A 192      -7.811   9.535  -8.754  1.00 76.07           C  
ATOM   3085 HD21 LEU A 192      -8.258   9.126  -9.660  1.00 76.07           H  
ATOM   3086 HD22 LEU A 192      -8.393  10.396  -8.423  1.00 76.07           H  
ATOM   3087 HD23 LEU A 192      -6.797   9.869  -8.974  1.00 76.07           H  
ATOM   3088  N   PRO A 193     -12.484   8.318  -7.647  1.00 74.26           N  
ATOM   3089  CA  PRO A 193     -13.829   7.720  -7.673  1.00 74.26           C  
ATOM   3090  HA  PRO A 193     -14.478   8.270  -6.991  1.00 74.26           H  
ATOM   3091  C   PRO A 193     -13.875   6.212  -7.367  1.00 74.26           C  
ATOM   3092  CB  PRO A 193     -14.394   8.011  -9.058  1.00 74.26           C  
ATOM   3093  HB2 PRO A 193     -15.480   8.110  -9.040  1.00 74.26           H  
ATOM   3094  HB3 PRO A 193     -14.097   7.237  -9.766  1.00 74.26           H  
ATOM   3095  O   PRO A 193     -14.749   5.731  -6.657  1.00 74.26           O  
ATOM   3096  CG  PRO A 193     -13.714   9.321  -9.426  1.00 74.26           C  
ATOM   3097  HG2 PRO A 193     -14.230  10.152  -8.945  1.00 74.26           H  
ATOM   3098  HG3 PRO A 193     -13.673   9.464 -10.506  1.00 74.26           H  
ATOM   3099  CD  PRO A 193     -12.322   9.158  -8.827  1.00 74.26           C  
ATOM   3100  HD2 PRO A 193     -11.670   8.655  -9.542  1.00 74.26           H  
ATOM   3101  HD3 PRO A 193     -11.932  10.145  -8.580  1.00 74.26           H  
ATOM   3102  N   GLU A 194     -12.905   5.449  -7.849  1.00 78.33           N  
ATOM   3103  H   GLU A 194     -12.270   5.865  -8.516  1.00 78.33           H  
ATOM   3104  CA  GLU A 194     -12.902   3.987  -7.757  1.00 78.33           C  
ATOM   3105  HA  GLU A 194     -13.932   3.630  -7.731  1.00 78.33           H  
ATOM   3106  C   GLU A 194     -12.213   3.479  -6.478  1.00 78.33           C  
ATOM   3107  CB  GLU A 194     -12.239   3.400  -9.017  1.00 78.33           C  
ATOM   3108  HB2 GLU A 194     -11.171   3.618  -9.007  1.00 78.33           H  
ATOM   3109  HB3 GLU A 194     -12.342   2.316  -8.969  1.00 78.33           H  
ATOM   3110  O   GLU A 194     -12.239   2.285  -6.164  1.00 78.33           O  
ATOM   3111  CG  GLU A 194     -12.855   3.868 -10.354  1.00 78.33           C  
ATOM   3112  HG2 GLU A 194     -12.536   3.165 -11.123  1.00 78.33           H  
ATOM   3113  HG3 GLU A 194     -13.940   3.800 -10.280  1.00 78.33           H  
ATOM   3114  CD  GLU A 194     -12.447   5.286 -10.809  1.00 78.33           C  
ATOM   3115  OE1 GLU A 194     -13.046   5.766 -11.794  1.00 78.33           O  
ATOM   3116  OE2 GLU A 194     -11.556   5.900 -10.169  1.00 78.33           O  
ATOM   3117  N   SER A 195     -11.575   4.372  -5.714  1.00 82.92           N  
ATOM   3118  H   SER A 195     -11.645   5.344  -5.979  1.00 82.92           H  
ATOM   3119  CA  SER A 195     -10.675   3.999  -4.618  1.00 82.92           C  
ATOM   3120  HA  SER A 195      -9.897   3.360  -5.035  1.00 82.92           H  
ATOM   3121  C   SER A 195     -11.362   3.203  -3.506  1.00 82.92           C  
ATOM   3122  CB  SER A 195      -9.995   5.240  -4.047  1.00 82.92           C  
ATOM   3123  HB2 SER A 195      -9.270   4.938  -3.292  1.00 82.92           H  
ATOM   3124  HB3 SER A 195      -9.473   5.751  -4.856  1.00 82.92           H  
ATOM   3125  O   SER A 195     -10.787   2.231  -3.006  1.00 82.92           O  
ATOM   3126  OG  SER A 195     -10.937   6.115  -3.463  1.00 82.92           O  
ATOM   3127  HG  SER A 195     -11.286   6.683  -4.153  1.00 82.92           H  
ATOM   3128  N   TYR A 196     -12.604   3.547  -3.152  1.00 81.78           N  
ATOM   3129  H   TYR A 196     -12.998   4.381  -3.564  1.00 81.78           H  
ATOM   3130  CA  TYR A 196     -13.358   2.838  -2.115  1.00 81.78           C  
ATOM   3131  HA  TYR A 196     -12.716   2.740  -1.239  1.00 81.78           H  
ATOM   3132  C   TYR A 196     -13.737   1.423  -2.526  1.00 81.78           C  
ATOM   3133  CB  TYR A 196     -14.615   3.621  -1.714  1.00 81.78           C  
ATOM   3134  HB2 TYR A 196     -15.243   3.767  -2.593  1.00 81.78           H  
ATOM   3135  HB3 TYR A 196     -15.183   3.035  -0.991  1.00 81.78           H  
ATOM   3136  O   TYR A 196     -13.574   0.503  -1.725  1.00 81.78           O  
ATOM   3137  CG  TYR A 196     -14.296   4.954  -1.084  1.00 81.78           C  
ATOM   3138  CD1 TYR A 196     -13.413   5.021   0.005  1.00 81.78           C  
ATOM   3139  HD1 TYR A 196     -13.010   4.118   0.439  1.00 81.78           H  
ATOM   3140  CD2 TYR A 196     -14.821   6.135  -1.625  1.00 81.78           C  
ATOM   3141  HD2 TYR A 196     -15.564   6.083  -2.407  1.00 81.78           H  
ATOM   3142  CE1 TYR A 196     -13.003   6.274   0.491  1.00 81.78           C  
ATOM   3143  HE1 TYR A 196     -12.273   6.366   1.282  1.00 81.78           H  
ATOM   3144  CE2 TYR A 196     -14.406   7.387  -1.137  1.00 81.78           C  
ATOM   3145  HE2 TYR A 196     -14.794   8.292  -1.580  1.00 81.78           H  
ATOM   3146  OH  TYR A 196     -13.086   8.640   0.437  1.00 81.78           O  
ATOM   3147  HH  TYR A 196     -13.435   9.382  -0.062  1.00 81.78           H  
ATOM   3148  CZ  TYR A 196     -13.503   7.455  -0.064  1.00 81.78           C  
ATOM   3149  N   GLU A 197     -14.183   1.224  -3.766  1.00 83.67           N  
ATOM   3150  H   GLU A 197     -14.246   2.009  -4.399  1.00 83.67           H  
ATOM   3151  CA  GLU A 197     -14.506  -0.107  -4.287  1.00 83.67           C  
ATOM   3152  HA  GLU A 197     -15.243  -0.581  -3.639  1.00 83.67           H  
ATOM   3153  C   GLU A 197     -13.250  -0.987  -4.331  1.00 83.67           C  
ATOM   3154  CB  GLU A 197     -15.097   0.031  -5.696  1.00 83.67           C  
ATOM   3155  HB2 GLU A 197     -14.299   0.319  -6.379  1.00 83.67           H  
ATOM   3156  HB3 GLU A 197     -15.857   0.812  -5.703  1.00 83.67           H  
ATOM   3157  O   GLU A 197     -13.263  -2.166  -3.959  1.00 83.67           O  
ATOM   3158  CG  GLU A 197     -15.739  -1.286  -6.164  1.00 83.67           C  
ATOM   3159  HG2 GLU A 197     -15.200  -2.131  -5.736  1.00 83.67           H  
ATOM   3160  HG3 GLU A 197     -16.761  -1.334  -5.788  1.00 83.67           H  
ATOM   3161  CD  GLU A 197     -15.733  -1.435  -7.689  1.00 83.67           C  
ATOM   3162  OE1 GLU A 197     -15.514  -2.584  -8.140  1.00 83.67           O  
ATOM   3163  OE2 GLU A 197     -15.879  -0.414  -8.391  1.00 83.67           O  
ATOM   3164  N   ILE A 198     -12.119  -0.402  -4.725  1.00 87.68           N  
ATOM   3165  H   ILE A 198     -12.172   0.548  -5.063  1.00 87.68           H  
ATOM   3166  CA  ILE A 198     -10.836  -1.097  -4.761  1.00 87.68           C  
ATOM   3167  HA  ILE A 198     -10.954  -2.015  -5.337  1.00 87.68           H  
ATOM   3168  C   ILE A 198     -10.397  -1.501  -3.356  1.00 87.68           C  
ATOM   3169  CB  ILE A 198      -9.789  -0.223  -5.464  1.00 87.68           C  
ATOM   3170  HB  ILE A 198      -9.807   0.768  -5.011  1.00 87.68           H  
ATOM   3171  O   ILE A 198      -9.974  -2.643  -3.174  1.00 87.68           O  
ATOM   3172  CG1 ILE A 198     -10.154  -0.108  -6.955  1.00 87.68           C  
ATOM   3173 HG12 ILE A 198      -9.882  -1.026  -7.476  1.00 87.68           H  
ATOM   3174 HG13 ILE A 198     -11.226   0.041  -7.088  1.00 87.68           H  
ATOM   3175  CG2 ILE A 198      -8.379  -0.824  -5.305  1.00 87.68           C  
ATOM   3176 HG21 ILE A 198      -8.360  -1.836  -5.711  1.00 87.68           H  
ATOM   3177 HG22 ILE A 198      -7.633  -0.216  -5.818  1.00 87.68           H  
ATOM   3178 HG23 ILE A 198      -8.114  -0.852  -4.249  1.00 87.68           H  
ATOM   3179  CD1 ILE A 198      -9.450   1.067  -7.609  1.00 87.68           C  
ATOM   3180 HD11 ILE A 198      -9.682   1.051  -8.674  1.00 87.68           H  
ATOM   3181 HD12 ILE A 198      -8.375   0.990  -7.447  1.00 87.68           H  
ATOM   3182 HD13 ILE A 198      -9.799   2.007  -7.182  1.00 87.68           H  
ATOM   3183  N   ILE A 199     -10.499  -0.612  -2.364  1.00 88.43           N  
ATOM   3184  H   ILE A 199     -10.837   0.315  -2.577  1.00 88.43           H  
ATOM   3185  CA  ILE A 199     -10.154  -0.947  -0.976  1.00 88.43           C  
ATOM   3186  HA  ILE A 199      -9.164  -1.404  -0.970  1.00 88.43           H  
ATOM   3187  C   ILE A 199     -11.110  -1.999  -0.429  1.00 88.43           C  
ATOM   3188  CB  ILE A 199     -10.095   0.307  -0.079  1.00 88.43           C  
ATOM   3189  HB  ILE A 199     -10.988   0.908  -0.250  1.00 88.43           H  
ATOM   3190  O   ILE A 199     -10.633  -2.975   0.140  1.00 88.43           O  
ATOM   3191  CG1 ILE A 199      -8.844   1.110  -0.480  1.00 88.43           C  
ATOM   3192 HG12 ILE A 199      -7.948   0.523  -0.280  1.00 88.43           H  
ATOM   3193 HG13 ILE A 199      -8.883   1.305  -1.551  1.00 88.43           H  
ATOM   3194  CG2 ILE A 199     -10.023  -0.054   1.420  1.00 88.43           C  
ATOM   3195 HG21 ILE A 199     -10.034   0.848   2.033  1.00 88.43           H  
ATOM   3196 HG22 ILE A 199     -10.893  -0.641   1.716  1.00 88.43           H  
ATOM   3197 HG23 ILE A 199      -9.121  -0.627   1.631  1.00 88.43           H  
ATOM   3198  CD1 ILE A 199      -8.727   2.447   0.244  1.00 88.43           C  
ATOM   3199 HD11 ILE A 199      -7.901   3.016  -0.183  1.00 88.43           H  
ATOM   3200 HD12 ILE A 199      -8.526   2.300   1.305  1.00 88.43           H  
ATOM   3201 HD13 ILE A 199      -9.657   3.001   0.118  1.00 88.43           H  
ATOM   3202  N   LEU A 200     -12.421  -1.853  -0.634  1.00 84.45           N  
ATOM   3203  H   LEU A 200     -12.746  -1.026  -1.114  1.00 84.45           H  
ATOM   3204  CA  LEU A 200     -13.429  -2.799  -0.155  1.00 84.45           C  
ATOM   3205  HA  LEU A 200     -13.352  -2.865   0.930  1.00 84.45           H  
ATOM   3206  C   LEU A 200     -13.197  -4.201  -0.730  1.00 84.45           C  
ATOM   3207  CB  LEU A 200     -14.826  -2.268  -0.523  1.00 84.45           C  
ATOM   3208  HB2 LEU A 200     -14.868  -2.104  -1.600  1.00 84.45           H  
ATOM   3209  HB3 LEU A 200     -14.976  -1.304  -0.037  1.00 84.45           H  
ATOM   3210  O   LEU A 200     -13.054  -5.164   0.022  1.00 84.45           O  
ATOM   3211  CG  LEU A 200     -15.982  -3.209  -0.132  1.00 84.45           C  
ATOM   3212  HG  LEU A 200     -15.863  -4.163  -0.645  1.00 84.45           H  
ATOM   3213  CD1 LEU A 200     -16.038  -3.471   1.374  1.00 84.45           C  
ATOM   3214 HD11 LEU A 200     -16.936  -4.040   1.615  1.00 84.45           H  
ATOM   3215 HD12 LEU A 200     -15.163  -4.038   1.693  1.00 84.45           H  
ATOM   3216 HD13 LEU A 200     -16.072  -2.525   1.914  1.00 84.45           H  
ATOM   3217  CD2 LEU A 200     -17.309  -2.606  -0.584  1.00 84.45           C  
ATOM   3218 HD21 LEU A 200     -17.486  -1.660  -0.072  1.00 84.45           H  
ATOM   3219 HD22 LEU A 200     -18.126  -3.290  -0.356  1.00 84.45           H  
ATOM   3220 HD23 LEU A 200     -17.292  -2.432  -1.659  1.00 84.45           H  
ATOM   3221  N   SER A 201     -13.086  -4.312  -2.055  1.00 86.26           N  
ATOM   3222  H   SER A 201     -13.220  -3.483  -2.617  1.00 86.26           H  
ATOM   3223  CA  SER A 201     -12.809  -5.591  -2.722  1.00 86.26           C  
ATOM   3224  HA  SER A 201     -13.559  -6.315  -2.401  1.00 86.26           H  
ATOM   3225  C   SER A 201     -11.441  -6.159  -2.331  1.00 86.26           C  
ATOM   3226  CB  SER A 201     -12.923  -5.450  -4.246  1.00 86.26           C  
ATOM   3227  HB2 SER A 201     -12.715  -6.417  -4.704  1.00 86.26           H  
ATOM   3228  HB3 SER A 201     -13.943  -5.163  -4.502  1.00 86.26           H  
ATOM   3229  O   SER A 201     -11.276  -7.371  -2.194  1.00 86.26           O  
ATOM   3230  OG  SER A 201     -12.027  -4.483  -4.770  1.00 86.26           O  
ATOM   3231  HG  SER A 201     -12.412  -3.630  -4.557  1.00 86.26           H  
ATOM   3232  N   SER A 202     -10.453  -5.298  -2.072  1.00 87.48           N  
ATOM   3233  H   SER A 202     -10.621  -4.314  -2.223  1.00 87.48           H  
ATOM   3234  CA  SER A 202      -9.137  -5.733  -1.596  1.00 87.48           C  
ATOM   3235  HA  SER A 202      -8.839  -6.603  -2.181  1.00 87.48           H  
ATOM   3236  C   SER A 202      -9.144  -6.167  -0.127  1.00 87.48           C  
ATOM   3237  CB  SER A 202      -8.071  -4.673  -1.849  1.00 87.48           C  
ATOM   3238  HB2 SER A 202      -7.111  -5.054  -1.502  1.00 87.48           H  
ATOM   3239  HB3 SER A 202      -8.315  -3.759  -1.308  1.00 87.48           H  
ATOM   3240  O   SER A 202      -8.354  -7.040   0.231  1.00 87.48           O  
ATOM   3241  OG  SER A 202      -7.984  -4.407  -3.236  1.00 87.48           O  
ATOM   3242  HG  SER A 202      -8.716  -3.811  -3.414  1.00 87.48           H  
ATOM   3243  N   ALA A 203     -10.046  -5.618   0.693  1.00 86.72           N  
ATOM   3244  H   ALA A 203     -10.627  -4.882   0.317  1.00 86.72           H  
ATOM   3245  CA  ALA A 203     -10.240  -5.920   2.112  1.00 86.72           C  
ATOM   3246  HA  ALA A 203      -9.263  -6.038   2.581  1.00 86.72           H  
ATOM   3247  C   ALA A 203     -11.034  -7.215   2.369  1.00 86.72           C  
ATOM   3248  CB  ALA A 203     -10.930  -4.723   2.777  1.00 86.72           C  
ATOM   3249  HB1 ALA A 203     -10.328  -3.822   2.658  1.00 86.72           H  
ATOM   3250  HB2 ALA A 203     -11.910  -4.557   2.329  1.00 86.72           H  
ATOM   3251  HB3 ALA A 203     -11.062  -4.925   3.840  1.00 86.72           H  
ATOM   3252  O   ALA A 203     -11.048  -7.714   3.494  1.00 86.72           O  
ATOM   3253  N   GLN A 204     -11.668  -7.787   1.346  1.00 84.54           N  
ATOM   3254  H   GLN A 204     -11.676  -7.305   0.458  1.00 84.54           H  
ATOM   3255  CA  GLN A 204     -12.392  -9.055   1.441  1.00 84.54           C  
ATOM   3256  HA  GLN A 204     -12.697  -9.229   2.473  1.00 84.54           H  
ATOM   3257  C   GLN A 204     -11.510 -10.224   0.998  1.00 84.54           C  
ATOM   3258  CB  GLN A 204     -13.655  -8.975   0.582  1.00 84.54           C  
ATOM   3259  HB2 GLN A 204     -14.115  -9.962   0.530  1.00 84.54           H  
ATOM   3260  HB3 GLN A 204     -13.379  -8.669  -0.427  1.00 84.54           H  
ATOM   3261  O   GLN A 204     -10.886 -10.158  -0.055  1.00 84.54           O  
ATOM   3262  CG  GLN A 204     -14.683  -7.987   1.157  1.00 84.54           C  
ATOM   3263  HG2 GLN A 204     -15.031  -8.352   2.123  1.00 84.54           H  
ATOM   3264  HG3 GLN A 204     -14.225  -7.009   1.311  1.00 84.54           H  
ATOM   3265  CD  GLN A 204     -15.890  -7.809   0.244  1.00 84.54           C  
ATOM   3266  NE2 GLN A 204     -16.827  -6.960   0.600  1.00 84.54           N  
ATOM   3267 HE21 GLN A 204     -16.727  -6.381   1.422  1.00 84.54           H  
ATOM   3268 HE22 GLN A 204     -17.601  -6.870  -0.042  1.00 84.54           H  
ATOM   3269  OE1 GLN A 204     -16.025  -8.433  -0.794  1.00 84.54           O  
ATOM   3270  N   ILE A 205     -11.463 -11.312   1.771  1.00 84.42           N  
ATOM   3271  H   ILE A 205     -12.033 -11.333   2.605  1.00 84.42           H  
ATOM   3272  CA  ILE A 205     -10.769 -12.548   1.367  1.00 84.42           C  
ATOM   3273  HA  ILE A 205      -9.978 -12.305   0.657  1.00 84.42           H  
ATOM   3274  C   ILE A 205     -11.774 -13.458   0.660  1.00 84.42           C  
ATOM   3275  CB  ILE A 205     -10.102 -13.262   2.567  1.00 84.42           C  
ATOM   3276  HB  ILE A 205     -10.877 -13.546   3.279  1.00 84.42           H  
ATOM   3277  O   ILE A 205     -12.663 -14.009   1.315  1.00 84.42           O  
ATOM   3278  CG1 ILE A 205      -9.107 -12.325   3.285  1.00 84.42           C  
ATOM   3279 HG12 ILE A 205      -8.315 -12.047   2.590  1.00 84.42           H  
ATOM   3280 HG13 ILE A 205      -9.640 -11.426   3.595  1.00 84.42           H  
ATOM   3281  CG2 ILE A 205      -9.381 -14.540   2.092  1.00 84.42           C  
ATOM   3282 HG21 ILE A 205      -8.589 -14.277   1.391  1.00 84.42           H  
ATOM   3283 HG22 ILE A 205     -10.078 -15.212   1.591  1.00 84.42           H  
ATOM   3284 HG23 ILE A 205      -8.949 -15.078   2.936  1.00 84.42           H  
ATOM   3285  CD1 ILE A 205      -8.465 -12.903   4.551  1.00 84.42           C  
ATOM   3286 HD11 ILE A 205      -9.238 -13.274   5.225  1.00 84.42           H  
ATOM   3287 HD12 ILE A 205      -7.778 -13.711   4.298  1.00 84.42           H  
ATOM   3288 HD13 ILE A 205      -7.901 -12.120   5.056  1.00 84.42           H  
ATOM   3289  N   THR A 206     -11.615 -13.638  -0.650  1.00 85.89           N  
ATOM   3290  H   THR A 206     -10.848 -13.179  -1.121  1.00 85.89           H  
ATOM   3291  CA  THR A 206     -12.450 -14.549  -1.451  1.00 85.89           C  
ATOM   3292  HA  THR A 206     -13.495 -14.396  -1.182  1.00 85.89           H  
ATOM   3293  C   THR A 206     -12.118 -16.013  -1.155  1.00 85.89           C  
ATOM   3294  CB  THR A 206     -12.326 -14.260  -2.957  1.00 85.89           C  
ATOM   3295  HB  THR A 206     -12.982 -14.931  -3.510  1.00 85.89           H  
ATOM   3296  O   THR A 206     -11.060 -16.337  -0.595  1.00 85.89           O  
ATOM   3297  CG2 THR A 206     -12.705 -12.818  -3.296  1.00 85.89           C  
ATOM   3298 HG21 THR A 206     -13.716 -12.613  -2.942  1.00 85.89           H  
ATOM   3299 HG22 THR A 206     -12.011 -12.114  -2.839  1.00 85.89           H  
ATOM   3300 HG23 THR A 206     -12.686 -12.683  -4.378  1.00 85.89           H  
ATOM   3301  OG1 THR A 206     -10.999 -14.457  -3.392  1.00 85.89           O  
ATOM   3302  HG1 THR A 206     -10.913 -13.987  -4.224  1.00 85.89           H  
ATOM   3303  N   LEU A 207     -13.013 -16.936  -1.518  1.00 90.39           N  
ATOM   3304  H   LEU A 207     -13.816 -16.663  -2.066  1.00 90.39           H  
ATOM   3305  CA  LEU A 207     -12.748 -18.364  -1.369  1.00 90.39           C  
ATOM   3306  HA  LEU A 207     -12.448 -18.544  -0.336  1.00 90.39           H  
ATOM   3307  C   LEU A 207     -11.592 -18.793  -2.275  1.00 90.39           C  
ATOM   3308  CB  LEU A 207     -14.031 -19.149  -1.670  1.00 90.39           C  
ATOM   3309  HB2 LEU A 207     -14.293 -19.004  -2.718  1.00 90.39           H  
ATOM   3310  HB3 LEU A 207     -14.840 -18.738  -1.066  1.00 90.39           H  
ATOM   3311  O   LEU A 207     -10.707 -19.525  -1.830  1.00 90.39           O  
ATOM   3312  CG  LEU A 207     -13.920 -20.657  -1.404  1.00 90.39           C  
ATOM   3313  HG  LEU A 207     -13.157 -21.099  -2.044  1.00 90.39           H  
ATOM   3314  CD1 LEU A 207     -13.583 -20.971   0.055  1.00 90.39           C  
ATOM   3315 HD11 LEU A 207     -13.675 -22.047   0.208  1.00 90.39           H  
ATOM   3316 HD12 LEU A 207     -14.271 -20.449   0.720  1.00 90.39           H  
ATOM   3317 HD13 LEU A 207     -12.555 -20.679   0.269  1.00 90.39           H  
ATOM   3318  CD2 LEU A 207     -15.263 -21.305  -1.725  1.00 90.39           C  
ATOM   3319 HD21 LEU A 207     -16.051 -20.821  -1.149  1.00 90.39           H  
ATOM   3320 HD22 LEU A 207     -15.245 -22.368  -1.484  1.00 90.39           H  
ATOM   3321 HD23 LEU A 207     -15.467 -21.183  -2.789  1.00 90.39           H  
ATOM   3322  N   LYS A 208     -11.546 -18.271  -3.503  1.00 91.04           N  
ATOM   3323  H   LYS A 208     -12.348 -17.747  -3.823  1.00 91.04           H  
ATOM   3324  CA  LYS A 208     -10.428 -18.411  -4.433  1.00 91.04           C  
ATOM   3325  HA  LYS A 208     -10.339 -19.459  -4.720  1.00 91.04           H  
ATOM   3326  C   LYS A 208      -9.108 -17.987  -3.802  1.00 91.04           C  
ATOM   3327  CB  LYS A 208     -10.748 -17.572  -5.673  1.00 91.04           C  
ATOM   3328  HB2 LYS A 208     -10.988 -16.561  -5.345  1.00 91.04           H  
ATOM   3329  HB3 LYS A 208     -11.630 -17.986  -6.162  1.00 91.04           H  
ATOM   3330  O   LYS A 208      -8.150 -18.754  -3.860  1.00 91.04           O  
ATOM   3331  CG  LYS A 208      -9.607 -17.512  -6.694  1.00 91.04           C  
ATOM   3332  HG2 LYS A 208      -9.479 -18.484  -7.171  1.00 91.04           H  
ATOM   3333  HG3 LYS A 208      -8.676 -17.214  -6.212  1.00 91.04           H  
ATOM   3334  CD  LYS A 208      -9.962 -16.463  -7.741  1.00 91.04           C  
ATOM   3335  HD2 LYS A 208     -10.812 -16.795  -8.337  1.00 91.04           H  
ATOM   3336  HD3 LYS A 208     -10.249 -15.552  -7.216  1.00 91.04           H  
ATOM   3337  CE  LYS A 208      -8.766 -16.159  -8.636  1.00 91.04           C  
ATOM   3338  HE2 LYS A 208      -7.859 -16.213  -8.034  1.00 91.04           H  
ATOM   3339  HE3 LYS A 208      -8.713 -16.895  -9.439  1.00 91.04           H  
ATOM   3340  NZ  LYS A 208      -8.917 -14.784  -9.151  1.00 91.04           N  
ATOM   3341  HZ1 LYS A 208      -8.943 -14.163  -8.355  1.00 91.04           H  
ATOM   3342  HZ2 LYS A 208      -8.148 -14.500  -9.741  1.00 91.04           H  
ATOM   3343  HZ3 LYS A 208      -9.800 -14.671  -9.628  1.00 91.04           H  
ATOM   3344  N   GLU A 209      -9.046 -16.809  -3.178  1.00 87.49           N  
ATOM   3345  H   GLU A 209      -9.859 -16.210  -3.190  1.00 87.49           H  
ATOM   3346  CA  GLU A 209      -7.833 -16.324  -2.507  1.00 87.49           C  
ATOM   3347  HA  GLU A 209      -7.014 -16.314  -3.226  1.00 87.49           H  
ATOM   3348  C   GLU A 209      -7.429 -17.256  -1.357  1.00 87.49           C  
ATOM   3349  CB  GLU A 209      -8.048 -14.884  -2.011  1.00 87.49           C  
ATOM   3350  HB2 GLU A 209      -8.837 -14.875  -1.259  1.00 87.49           H  
ATOM   3351  HB3 GLU A 209      -8.357 -14.269  -2.856  1.00 87.49           H  
ATOM   3352  O   GLU A 209      -6.257 -17.612  -1.223  1.00 87.49           O  
ATOM   3353  CG  GLU A 209      -6.771 -14.272  -1.410  1.00 87.49           C  
ATOM   3354  HG2 GLU A 209      -6.420 -14.920  -0.607  1.00 87.49           H  
ATOM   3355  HG3 GLU A 209      -6.000 -14.233  -2.178  1.00 87.49           H  
ATOM   3356  CD  GLU A 209      -6.982 -12.867  -0.823  1.00 87.49           C  
ATOM   3357  OE1 GLU A 209      -6.158 -12.454   0.022  1.00 87.49           O  
ATOM   3358  OE2 GLU A 209      -7.980 -12.193  -1.165  1.00 87.49           O  
ATOM   3359  N   ARG A 210      -8.397 -17.726  -0.561  1.00 88.77           N  
ATOM   3360  H   ARG A 210      -9.338 -17.397  -0.724  1.00 88.77           H  
ATOM   3361  CA  ARG A 210      -8.137 -18.666   0.538  1.00 88.77           C  
ATOM   3362  HA  ARG A 210      -7.383 -18.219   1.187  1.00 88.77           H  
ATOM   3363  C   ARG A 210      -7.544 -19.982   0.029  1.00 88.77           C  
ATOM   3364  CB  ARG A 210      -9.431 -18.872   1.337  1.00 88.77           C  
ATOM   3365  HB2 ARG A 210      -9.902 -17.901   1.485  1.00 88.77           H  
ATOM   3366  HB3 ARG A 210     -10.119 -19.501   0.771  1.00 88.77           H  
ATOM   3367  O   ARG A 210      -6.522 -20.427   0.545  1.00 88.77           O  
ATOM   3368  CG  ARG A 210      -9.159 -19.508   2.709  1.00 88.77           C  
ATOM   3369  HG2 ARG A 210      -8.495 -18.863   3.284  1.00 88.77           H  
ATOM   3370  HG3 ARG A 210      -8.670 -20.472   2.571  1.00 88.77           H  
ATOM   3371  CD  ARG A 210     -10.456 -19.731   3.496  1.00 88.77           C  
ATOM   3372  HD2 ARG A 210     -11.103 -20.395   2.922  1.00 88.77           H  
ATOM   3373  HD3 ARG A 210     -10.206 -20.223   4.436  1.00 88.77           H  
ATOM   3374  NE  ARG A 210     -11.166 -18.466   3.774  1.00 88.77           N  
ATOM   3375  HE  ARG A 210     -10.772 -17.624   3.379  1.00 88.77           H  
ATOM   3376  NH1 ARG A 210     -12.936 -19.361   4.931  1.00 88.77           N  
ATOM   3377 HH11 ARG A 210     -13.784 -19.239   5.465  1.00 88.77           H  
ATOM   3378 HH12 ARG A 210     -12.520 -20.278   4.854  1.00 88.77           H  
ATOM   3379  NH2 ARG A 210     -12.851 -17.157   4.565  1.00 88.77           N  
ATOM   3380 HH21 ARG A 210     -12.452 -16.354   4.101  1.00 88.77           H  
ATOM   3381 HH22 ARG A 210     -13.729 -17.054   5.054  1.00 88.77           H  
ATOM   3382  CZ  ARG A 210     -12.310 -18.335   4.422  1.00 88.77           C  
ATOM   3383  N   VAL A 211      -8.139 -20.572  -1.007  1.00 92.76           N  
ATOM   3384  H   VAL A 211      -8.966 -20.130  -1.382  1.00 92.76           H  
ATOM   3385  CA  VAL A 211      -7.649 -21.805  -1.647  1.00 92.76           C  
ATOM   3386  HA  VAL A 211      -7.535 -22.580  -0.890  1.00 92.76           H  
ATOM   3387  C   VAL A 211      -6.270 -21.583  -2.276  1.00 92.76           C  
ATOM   3388  CB  VAL A 211      -8.667 -22.299  -2.694  1.00 92.76           C  
ATOM   3389  HB  VAL A 211      -8.890 -21.483  -3.381  1.00 92.76           H  
ATOM   3390  O   VAL A 211      -5.368 -22.401  -2.092  1.00 92.76           O  
ATOM   3391  CG1 VAL A 211      -8.144 -23.490  -3.510  1.00 92.76           C  
ATOM   3392 HG11 VAL A 211      -7.760 -24.268  -2.850  1.00 92.76           H  
ATOM   3393 HG12 VAL A 211      -7.331 -23.172  -4.163  1.00 92.76           H  
ATOM   3394 HG13 VAL A 211      -8.940 -23.893  -4.136  1.00 92.76           H  
ATOM   3395  CG2 VAL A 211      -9.978 -22.739  -2.028  1.00 92.76           C  
ATOM   3396 HG21 VAL A 211     -10.703 -23.004  -2.796  1.00 92.76           H  
ATOM   3397 HG22 VAL A 211     -10.401 -21.934  -1.426  1.00 92.76           H  
ATOM   3398 HG23 VAL A 211      -9.807 -23.595  -1.376  1.00 92.76           H  
ATOM   3399  N   TYR A 212      -6.072 -20.455  -2.961  1.00 91.58           N  
ATOM   3400  H   TYR A 212      -6.850 -19.822  -3.085  1.00 91.58           H  
ATOM   3401  CA  TYR A 212      -4.793 -20.085  -3.565  1.00 91.58           C  
ATOM   3402  HA  TYR A 212      -4.506 -20.855  -4.281  1.00 91.58           H  
ATOM   3403  C   TYR A 212      -3.680 -19.988  -2.518  1.00 91.58           C  
ATOM   3404  CB  TYR A 212      -4.948 -18.754  -4.313  1.00 91.58           C  
ATOM   3405  HB2 TYR A 212      -5.245 -17.975  -3.611  1.00 91.58           H  
ATOM   3406  HB3 TYR A 212      -5.747 -18.848  -5.049  1.00 91.58           H  
ATOM   3407  O   TYR A 212      -2.584 -20.508  -2.737  1.00 91.58           O  
ATOM   3408  CG  TYR A 212      -3.685 -18.310  -5.022  1.00 91.58           C  
ATOM   3409  CD1 TYR A 212      -2.707 -17.572  -4.326  1.00 91.58           C  
ATOM   3410  HD1 TYR A 212      -2.870 -17.296  -3.294  1.00 91.58           H  
ATOM   3411  CD2 TYR A 212      -3.481 -18.652  -6.372  1.00 91.58           C  
ATOM   3412  HD2 TYR A 212      -4.232 -19.211  -6.911  1.00 91.58           H  
ATOM   3413  CE1 TYR A 212      -1.507 -17.213  -4.966  1.00 91.58           C  
ATOM   3414  HE1 TYR A 212      -0.749 -16.679  -4.414  1.00 91.58           H  
ATOM   3415  CE2 TYR A 212      -2.297 -18.267  -7.026  1.00 91.58           C  
ATOM   3416  HE2 TYR A 212      -2.148 -18.522  -8.065  1.00 91.58           H  
ATOM   3417  OH  TYR A 212      -0.135 -17.238  -6.932  1.00 91.58           O  
ATOM   3418  HH  TYR A 212       0.477 -16.875  -6.287  1.00 91.58           H  
ATOM   3419  CZ  TYR A 212      -1.299 -17.571  -6.316  1.00 91.58           C  
ATOM   3420  N   ASN A 213      -3.955 -19.361  -1.372  1.00 86.99           N  
ATOM   3421  H   ASN A 213      -4.856 -18.913  -1.280  1.00 86.99           H  
ATOM   3422  CA  ASN A 213      -2.991 -19.198  -0.285  1.00 86.99           C  
ATOM   3423  HA  ASN A 213      -2.069 -18.783  -0.692  1.00 86.99           H  
ATOM   3424  C   ASN A 213      -2.615 -20.541   0.356  1.00 86.99           C  
ATOM   3425  CB  ASN A 213      -3.562 -18.201   0.739  1.00 86.99           C  
ATOM   3426  HB2 ASN A 213      -2.946 -18.220   1.638  1.00 86.99           H  
ATOM   3427  HB3 ASN A 213      -4.576 -18.494   1.010  1.00 86.99           H  
ATOM   3428  O   ASN A 213      -1.433 -20.784   0.595  1.00 86.99           O  
ATOM   3429  CG  ASN A 213      -3.569 -16.768   0.225  1.00 86.99           C  
ATOM   3430  ND2 ASN A 213      -4.351 -15.904   0.829  1.00 86.99           N  
ATOM   3431 HD21 ASN A 213      -4.416 -14.986   0.411  1.00 86.99           H  
ATOM   3432 HD22 ASN A 213      -5.017 -16.212   1.522  1.00 86.99           H  
ATOM   3433  OD1 ASN A 213      -2.851 -16.403  -0.694  1.00 86.99           O  
ATOM   3434  N   ILE A 214      -3.585 -21.442   0.552  1.00 90.06           N  
ATOM   3435  H   ILE A 214      -4.537 -21.177   0.343  1.00 90.06           H  
ATOM   3436  CA  ILE A 214      -3.329 -22.803   1.053  1.00 90.06           C  
ATOM   3437  HA  ILE A 214      -2.838 -22.737   2.024  1.00 90.06           H  
ATOM   3438  C   ILE A 214      -2.370 -23.537   0.114  1.00 90.06           C  
ATOM   3439  CB  ILE A 214      -4.655 -23.578   1.233  1.00 90.06           C  
ATOM   3440  HB  ILE A 214      -5.234 -23.500   0.313  1.00 90.06           H  
ATOM   3441  O   ILE A 214      -1.329 -24.028   0.547  1.00 90.06           O  
ATOM   3442  CG1 ILE A 214      -5.466 -22.956   2.389  1.00 90.06           C  
ATOM   3443 HG12 ILE A 214      -5.009 -23.231   3.339  1.00 90.06           H  
ATOM   3444 HG13 ILE A 214      -5.435 -21.868   2.329  1.00 90.06           H  
ATOM   3445  CG2 ILE A 214      -4.404 -25.072   1.520  1.00 90.06           C  
ATOM   3446 HG21 ILE A 214      -3.919 -25.559   0.674  1.00 90.06           H  
ATOM   3447 HG22 ILE A 214      -5.344 -25.596   1.694  1.00 90.06           H  
ATOM   3448 HG23 ILE A 214      -3.776 -25.181   2.404  1.00 90.06           H  
ATOM   3449  CD1 ILE A 214      -6.941 -23.370   2.391  1.00 90.06           C  
ATOM   3450 HD11 ILE A 214      -7.413 -23.079   1.452  1.00 90.06           H  
ATOM   3451 HD12 ILE A 214      -7.050 -24.446   2.532  1.00 90.06           H  
ATOM   3452 HD13 ILE A 214      -7.441 -22.856   3.212  1.00 90.06           H  
ATOM   3453  N   ILE A 215      -2.664 -23.552  -1.187  1.00 92.66           N  
ATOM   3454  H   ILE A 215      -3.528 -23.124  -1.489  1.00 92.66           H  
ATOM   3455  CA  ILE A 215      -1.832 -24.251  -2.175  1.00 92.66           C  
ATOM   3456  HA  ILE A 215      -1.676 -25.272  -1.828  1.00 92.66           H  
ATOM   3457  C   ILE A 215      -0.447 -23.596  -2.279  1.00 92.66           C  
ATOM   3458  CB  ILE A 215      -2.564 -24.316  -3.532  1.00 92.66           C  
ATOM   3459  HB  ILE A 215      -2.806 -23.300  -3.845  1.00 92.66           H  
ATOM   3460  O   ILE A 215       0.567 -24.293  -2.302  1.00 92.66           O  
ATOM   3461  CG1 ILE A 215      -3.877 -25.124  -3.384  1.00 92.66           C  
ATOM   3462 HG12 ILE A 215      -4.408 -24.827  -2.479  1.00 92.66           H  
ATOM   3463 HG13 ILE A 215      -3.649 -26.185  -3.288  1.00 92.66           H  
ATOM   3464  CG2 ILE A 215      -1.667 -24.961  -4.608  1.00 92.66           C  
ATOM   3465 HG21 ILE A 215      -1.372 -25.963  -4.295  1.00 92.66           H  
ATOM   3466 HG22 ILE A 215      -0.772 -24.362  -4.772  1.00 92.66           H  
ATOM   3467 HG23 ILE A 215      -2.197 -25.027  -5.558  1.00 92.66           H  
ATOM   3468  CD1 ILE A 215      -4.850 -24.915  -4.545  1.00 92.66           C  
ATOM   3469 HD11 ILE A 215      -5.017 -23.848  -4.694  1.00 92.66           H  
ATOM   3470 HD12 ILE A 215      -4.455 -25.360  -5.457  1.00 92.66           H  
ATOM   3471 HD13 ILE A 215      -5.801 -25.394  -4.310  1.00 92.66           H  
ATOM   3472  N   SER A 216      -0.386 -22.263  -2.278  1.00 89.24           N  
ATOM   3473  H   SER A 216      -1.254 -21.749  -2.245  1.00 89.24           H  
ATOM   3474  CA  SER A 216       0.867 -21.500  -2.375  1.00 89.24           C  
ATOM   3475  HA  SER A 216       1.417 -21.842  -3.251  1.00 89.24           H  
ATOM   3476  C   SER A 216       1.785 -21.676  -1.164  1.00 89.24           C  
ATOM   3477  CB  SER A 216       0.580 -20.008  -2.553  1.00 89.24           C  
ATOM   3478  HB2 SER A 216       1.525 -19.467  -2.594  1.00 89.24           H  
ATOM   3479  HB3 SER A 216      -0.002 -19.640  -1.709  1.00 89.24           H  
ATOM   3480  O   SER A 216       2.997 -21.541  -1.315  1.00 89.24           O  
ATOM   3481  OG  SER A 216      -0.124 -19.786  -3.756  1.00 89.24           O  
ATOM   3482  HG  SER A 216      -1.048 -19.983  -3.584  1.00 89.24           H  
ATOM   3483  N   SER A 217       1.240 -22.010   0.011  1.00 88.37           N  
ATOM   3484  H   SER A 217       0.233 -22.028   0.090  1.00 88.37           H  
ATOM   3485  CA  SER A 217       2.032 -22.307   1.214  1.00 88.37           C  
ATOM   3486  HA  SER A 217       2.748 -21.499   1.367  1.00 88.37           H  
ATOM   3487  C   SER A 217       2.830 -23.613   1.101  1.00 88.37           C  
ATOM   3488  CB  SER A 217       1.117 -22.367   2.443  1.00 88.37           C  
ATOM   3489  HB2 SER A 217       0.421 -21.528   2.440  1.00 88.37           H  
ATOM   3490  HB3 SER A 217       1.739 -22.294   3.335  1.00 88.37           H  
ATOM   3491  O   SER A 217       3.832 -23.812   1.786  1.00 88.37           O  
ATOM   3492  OG  SER A 217       0.401 -23.587   2.500  1.00 88.37           O  
ATOM   3493  HG  SER A 217      -0.265 -23.623   1.810  1.00 88.37           H  
ATOM   3494  N   SER A 218       2.386 -24.535   0.242  1.00 92.11           N  
ATOM   3495  H   SER A 218       1.558 -24.308  -0.290  1.00 92.11           H  
ATOM   3496  CA  SER A 218       3.011 -25.843   0.025  1.00 92.11           C  
ATOM   3497  HA  SER A 218       4.088 -25.765   0.178  1.00 92.11           H  
ATOM   3498  C   SER A 218       2.769 -26.318  -1.413  1.00 92.11           C  
ATOM   3499  CB  SER A 218       2.474 -26.850   1.043  1.00 92.11           C  
ATOM   3500  HB2 SER A 218       2.798 -27.855   0.773  1.00 92.11           H  
ATOM   3501  HB3 SER A 218       1.385 -26.817   1.048  1.00 92.11           H  
ATOM   3502  O   SER A 218       2.016 -27.269  -1.635  1.00 92.11           O  
ATOM   3503  OG  SER A 218       2.968 -26.551   2.330  1.00 92.11           O  
ATOM   3504  HG  SER A 218       3.050 -25.599   2.418  1.00 92.11           H  
ATOM   3505  N   PRO A 219       3.396 -25.679  -2.416  1.00 89.29           N  
ATOM   3506  CA  PRO A 219       3.088 -25.905  -3.829  1.00 89.29           C  
ATOM   3507  HA  PRO A 219       2.014 -25.803  -3.989  1.00 89.29           H  
ATOM   3508  C   PRO A 219       3.510 -27.296  -4.322  1.00 89.29           C  
ATOM   3509  CB  PRO A 219       3.816 -24.780  -4.574  1.00 89.29           C  
ATOM   3510  HB2 PRO A 219       4.163 -25.093  -5.559  1.00 89.29           H  
ATOM   3511  HB3 PRO A 219       3.152 -23.921  -4.663  1.00 89.29           H  
ATOM   3512  O   PRO A 219       2.897 -27.829  -5.248  1.00 89.29           O  
ATOM   3513  CG  PRO A 219       4.981 -24.425  -3.646  1.00 89.29           C  
ATOM   3514  HG2 PRO A 219       5.297 -23.388  -3.754  1.00 89.29           H  
ATOM   3515  HG3 PRO A 219       5.812 -25.109  -3.816  1.00 89.29           H  
ATOM   3516  CD  PRO A 219       4.405 -24.647  -2.257  1.00 89.29           C  
ATOM   3517  HD2 PRO A 219       3.934 -23.729  -1.906  1.00 89.29           H  
ATOM   3518  HD3 PRO A 219       5.193 -24.953  -1.569  1.00 89.29           H  
ATOM   3519  N   SER A 220       4.525 -27.901  -3.694  1.00 91.14           N  
ATOM   3520  H   SER A 220       4.990 -27.418  -2.939  1.00 91.14           H  
ATOM   3521  CA  SER A 220       4.988 -29.260  -3.992  1.00 91.14           C  
ATOM   3522  HA  SER A 220       5.060 -29.371  -5.074  1.00 91.14           H  
ATOM   3523  C   SER A 220       4.044 -30.352  -3.488  1.00 91.14           C  
ATOM   3524  CB  SER A 220       6.381 -29.491  -3.402  1.00 91.14           C  
ATOM   3525  HB2 SER A 220       7.097 -28.825  -3.884  1.00 91.14           H  
ATOM   3526  HB3 SER A 220       6.684 -30.521  -3.587  1.00 91.14           H  
ATOM   3527  O   SER A 220       4.084 -31.470  -3.997  1.00 91.14           O  
ATOM   3528  OG  SER A 220       6.363 -29.237  -2.007  1.00 91.14           O  
ATOM   3529  HG  SER A 220       7.073 -29.738  -1.599  1.00 91.14           H  
ATOM   3530  N   ARG A 221       3.171 -30.051  -2.516  1.00 92.92           N  
ATOM   3531  H   ARG A 221       3.125 -29.097  -2.187  1.00 92.92           H  
ATOM   3532  CA  ARG A 221       2.187 -31.016  -2.018  1.00 92.92           C  
ATOM   3533  HA  ARG A 221       2.716 -31.943  -1.798  1.00 92.92           H  
ATOM   3534  C   ARG A 221       1.168 -31.318  -3.116  1.00 92.92           C  
ATOM   3535  CB  ARG A 221       1.551 -30.504  -0.713  1.00 92.92           C  
ATOM   3536  HB2 ARG A 221       1.106 -29.526  -0.892  1.00 92.92           H  
ATOM   3537  HB3 ARG A 221       2.336 -30.392   0.035  1.00 92.92           H  
ATOM   3538  O   ARG A 221       0.691 -30.422  -3.818  1.00 92.92           O  
ATOM   3539  CG  ARG A 221       0.462 -31.439  -0.163  1.00 92.92           C  
ATOM   3540  HG2 ARG A 221      -0.379 -31.454  -0.856  1.00 92.92           H  
ATOM   3541  HG3 ARG A 221       0.861 -32.449  -0.064  1.00 92.92           H  
ATOM   3542  CD  ARG A 221      -0.045 -30.967   1.203  1.00 92.92           C  
ATOM   3543  HD2 ARG A 221       0.756 -31.069   1.935  1.00 92.92           H  
ATOM   3544  HD3 ARG A 221      -0.318 -29.914   1.134  1.00 92.92           H  
ATOM   3545  NE  ARG A 221      -1.219 -31.749   1.637  1.00 92.92           N  
ATOM   3546  HE  ARG A 221      -1.554 -32.472   1.017  1.00 92.92           H  
ATOM   3547  NH1 ARG A 221      -1.650 -30.617   3.591  1.00 92.92           N  
ATOM   3548 HH11 ARG A 221      -2.232 -30.482   4.406  1.00 92.92           H  
ATOM   3549 HH12 ARG A 221      -0.960 -29.926   3.335  1.00 92.92           H  
ATOM   3550  NH2 ARG A 221      -2.928 -32.352   3.011  1.00 92.92           N  
ATOM   3551 HH21 ARG A 221      -3.491 -32.205   3.836  1.00 92.92           H  
ATOM   3552 HH22 ARG A 221      -3.226 -33.049   2.344  1.00 92.92           H  
ATOM   3553  CZ  ARG A 221      -1.923 -31.567   2.741  1.00 92.92           C  
ATOM   3554  N   GLN A 222       0.807 -32.592  -3.244  1.00 90.63           N  
ATOM   3555  H   GLN A 222       1.261 -33.284  -2.666  1.00 90.63           H  
ATOM   3556  CA  GLN A 222      -0.233 -33.046  -4.166  1.00 90.63           C  
ATOM   3557  HA  GLN A 222      -0.180 -32.440  -5.071  1.00 90.63           H  
ATOM   3558  C   GLN A 222      -1.625 -32.791  -3.576  1.00 90.63           C  
ATOM   3559  CB  GLN A 222      -0.007 -34.518  -4.569  1.00 90.63           C  
ATOM   3560  HB2 GLN A 222      -0.795 -34.810  -5.263  1.00 90.63           H  
ATOM   3561  HB3 GLN A 222      -0.096 -35.145  -3.682  1.00 90.63           H  
ATOM   3562  O   GLN A 222      -2.326 -33.726  -3.203  1.00 90.63           O  
ATOM   3563  CG  GLN A 222       1.352 -34.816  -5.233  1.00 90.63           C  
ATOM   3564  HG2 GLN A 222       2.152 -34.625  -4.517  1.00 90.63           H  
ATOM   3565  HG3 GLN A 222       1.390 -35.877  -5.482  1.00 90.63           H  
ATOM   3566  CD  GLN A 222       1.646 -34.022  -6.508  1.00 90.63           C  
ATOM   3567  NE2 GLN A 222       2.853 -34.085  -7.020  1.00 90.63           N  
ATOM   3568 HE21 GLN A 222       3.526 -34.767  -6.701  1.00 90.63           H  
ATOM   3569 HE22 GLN A 222       3.064 -33.555  -7.853  1.00 90.63           H  
ATOM   3570  OE1 GLN A 222       0.832 -33.278  -7.036  1.00 90.63           O  
ATOM   3571  N   TRP A 223      -2.000 -31.514  -3.451  1.00 93.16           N  
ATOM   3572  H   TRP A 223      -1.339 -30.785  -3.682  1.00 93.16           H  
ATOM   3573  CA  TRP A 223      -3.310 -31.134  -2.925  1.00 93.16           C  
ATOM   3574  HA  TRP A 223      -3.408 -31.540  -1.919  1.00 93.16           H  
ATOM   3575  C   TRP A 223      -4.441 -31.711  -3.771  1.00 93.16           C  
ATOM   3576  CB  TRP A 223      -3.472 -29.613  -2.845  1.00 93.16           C  
ATOM   3577  HB2 TRP A 223      -3.427 -29.163  -3.837  1.00 93.16           H  
ATOM   3578  HB3 TRP A 223      -4.478 -29.411  -2.476  1.00 93.16           H  
ATOM   3579  O   TRP A 223      -4.483 -31.519  -4.988  1.00 93.16           O  
ATOM   3580  CG  TRP A 223      -2.527 -28.914  -1.931  1.00 93.16           C  
ATOM   3581  CD1 TRP A 223      -1.365 -28.303  -2.256  1.00 93.16           C  
ATOM   3582  HD1 TRP A 223      -0.937 -28.252  -3.246  1.00 93.16           H  
ATOM   3583  CD2 TRP A 223      -2.691 -28.735  -0.499  1.00 93.16           C  
ATOM   3584  CE2 TRP A 223      -1.604 -27.955  -0.010  1.00 93.16           C  
ATOM   3585  CE3 TRP A 223      -3.676 -29.142   0.424  1.00 93.16           C  
ATOM   3586  HE3 TRP A 223      -4.524 -29.713   0.075  1.00 93.16           H  
ATOM   3587  NE1 TRP A 223      -0.814 -27.738  -1.122  1.00 93.16           N  
ATOM   3588  HE1 TRP A 223       0.068 -27.245  -1.137  1.00 93.16           H  
ATOM   3589  CH2 TRP A 223      -2.525 -27.976   2.229  1.00 93.16           C  
ATOM   3590  HH2 TRP A 223      -2.504 -27.638   3.255  1.00 93.16           H  
ATOM   3591  CZ2 TRP A 223      -1.513 -27.577   1.338  1.00 93.16           C  
ATOM   3592  HZ2 TRP A 223      -0.714 -26.934   1.676  1.00 93.16           H  
ATOM   3593  CZ3 TRP A 223      -3.599 -28.764   1.775  1.00 93.16           C  
ATOM   3594  HZ3 TRP A 223      -4.392 -29.038   2.454  1.00 93.16           H  
ATOM   3595  N   LYS A 224      -5.390 -32.355  -3.101  1.00 92.39           N  
ATOM   3596  H   LYS A 224      -5.210 -32.583  -2.133  1.00 92.39           H  
ATOM   3597  CA  LYS A 224      -6.684 -32.740  -3.657  1.00 92.39           C  
ATOM   3598  HA  LYS A 224      -6.632 -32.702  -4.745  1.00 92.39           H  
ATOM   3599  C   LYS A 224      -7.764 -31.758  -3.214  1.00 92.39           C  
ATOM   3600  CB  LYS A 224      -7.007 -34.179  -3.229  1.00 92.39           C  
ATOM   3601  HB2 LYS A 224      -7.992 -34.455  -3.605  1.00 92.39           H  
ATOM   3602  HB3 LYS A 224      -7.031 -34.229  -2.140  1.00 92.39           H  
ATOM   3603  O   LYS A 224      -7.616 -31.049  -2.219  1.00 92.39           O  
ATOM   3604  CG  LYS A 224      -5.972 -35.183  -3.759  1.00 92.39           C  
ATOM   3605  HG2 LYS A 224      -4.979 -34.923  -3.393  1.00 92.39           H  
ATOM   3606  HG3 LYS A 224      -5.967 -35.159  -4.849  1.00 92.39           H  
ATOM   3607  CD  LYS A 224      -6.312 -36.595  -3.277  1.00 92.39           C  
ATOM   3608  HD2 LYS A 224      -6.334 -36.595  -2.187  1.00 92.39           H  
ATOM   3609  HD3 LYS A 224      -7.294 -36.882  -3.653  1.00 92.39           H  
ATOM   3610  CE  LYS A 224      -5.249 -37.581  -3.769  1.00 92.39           C  
ATOM   3611  HE2 LYS A 224      -4.277 -37.231  -3.423  1.00 92.39           H  
ATOM   3612  HE3 LYS A 224      -5.240 -37.576  -4.859  1.00 92.39           H  
ATOM   3613  NZ  LYS A 224      -5.512 -38.948  -3.256  1.00 92.39           N  
ATOM   3614  HZ1 LYS A 224      -5.517 -38.938  -2.246  1.00 92.39           H  
ATOM   3615  HZ2 LYS A 224      -6.411 -39.284  -3.569  1.00 92.39           H  
ATOM   3616  HZ3 LYS A 224      -4.796 -39.592  -3.561  1.00 92.39           H  
ATOM   3617  N   LEU A 225      -8.888 -31.766  -3.933  1.00 95.32           N  
ATOM   3618  H   LEU A 225      -8.925 -32.344  -4.760  1.00 95.32           H  
ATOM   3619  CA  LEU A 225     -10.074 -30.992  -3.555  1.00 95.32           C  
ATOM   3620  HA  LEU A 225      -9.811 -29.934  -3.568  1.00 95.32           H  
ATOM   3621  C   LEU A 225     -10.536 -31.338  -2.129  1.00 95.32           C  
ATOM   3622  CB  LEU A 225     -11.191 -31.260  -4.582  1.00 95.32           C  
ATOM   3623  HB2 LEU A 225     -10.835 -30.979  -5.574  1.00 95.32           H  
ATOM   3624  HB3 LEU A 225     -11.399 -32.330  -4.588  1.00 95.32           H  
ATOM   3625  O   LEU A 225     -10.914 -30.435  -1.394  1.00 95.32           O  
ATOM   3626  CG  LEU A 225     -12.510 -30.512  -4.295  1.00 95.32           C  
ATOM   3627  HG  LEU A 225     -12.840 -30.704  -3.274  1.00 95.32           H  
ATOM   3628  CD1 LEU A 225     -12.374 -29.007  -4.505  1.00 95.32           C  
ATOM   3629 HD11 LEU A 225     -12.144 -28.809  -5.552  1.00 95.32           H  
ATOM   3630 HD12 LEU A 225     -11.584 -28.605  -3.871  1.00 95.32           H  
ATOM   3631 HD13 LEU A 225     -13.314 -28.519  -4.246  1.00 95.32           H  
ATOM   3632  CD2 LEU A 225     -13.606 -31.005  -5.239  1.00 95.32           C  
ATOM   3633 HD21 LEU A 225     -13.325 -30.816  -6.275  1.00 95.32           H  
ATOM   3634 HD22 LEU A 225     -14.539 -30.488  -5.013  1.00 95.32           H  
ATOM   3635 HD23 LEU A 225     -13.759 -32.074  -5.094  1.00 95.32           H  
ATOM   3636  N   THR A 226     -10.479 -32.620  -1.749  1.00 94.30           N  
ATOM   3637  H   THR A 226     -10.098 -33.303  -2.388  1.00 94.30           H  
ATOM   3638  CA  THR A 226     -10.794 -33.113  -0.395  1.00 94.30           C  
ATOM   3639  HA  THR A 226     -11.818 -32.853  -0.126  1.00 94.30           H  
ATOM   3640  C   THR A 226      -9.903 -32.470   0.657  1.00 94.30           C  
ATOM   3641  CB  THR A 226     -10.647 -34.643  -0.316  1.00 94.30           C  
ATOM   3642  HB  THR A 226     -10.681 -34.964   0.725  1.00 94.30           H  
ATOM   3643  O   THR A 226     -10.416 -31.884   1.598  1.00 94.30           O  
ATOM   3644  CG2 THR A 226     -11.760 -35.356  -1.085  1.00 94.30           C  
ATOM   3645 HG21 THR A 226     -11.561 -36.428  -1.089  1.00 94.30           H  
ATOM   3646 HG22 THR A 226     -12.707 -35.192  -0.572  1.00 94.30           H  
ATOM   3647 HG23 THR A 226     -11.816 -34.996  -2.112  1.00 94.30           H  
ATOM   3648  OG1 THR A 226      -9.422 -35.056  -0.897  1.00 94.30           O  
ATOM   3649  HG1 THR A 226      -8.788 -35.129  -0.180  1.00 94.30           H  
ATOM   3650  N   ASP A 227      -8.586 -32.472   0.437  1.00 94.19           N  
ATOM   3651  H   ASP A 227      -8.230 -33.002  -0.346  1.00 94.19           H  
ATOM   3652  CA  ASP A 227      -7.616 -31.949   1.401  1.00 94.19           C  
ATOM   3653  HA  ASP A 227      -7.693 -32.517   2.328  1.00 94.19           H  
ATOM   3654  C   ASP A 227      -7.864 -30.470   1.710  1.00 94.19           C  
ATOM   3655  CB  ASP A 227      -6.187 -32.062   0.844  1.00 94.19           C  
ATOM   3656  HB2 ASP A 227      -5.487 -31.769   1.626  1.00 94.19           H  
ATOM   3657  HB3 ASP A 227      -6.082 -31.350   0.026  1.00 94.19           H  
ATOM   3658  O   ASP A 227      -7.765 -30.040   2.856  1.00 94.19           O  
ATOM   3659  CG  ASP A 227      -5.771 -33.430   0.312  1.00 94.19           C  
ATOM   3660  OD1 ASP A 227      -6.371 -34.459   0.681  1.00 94.19           O  
ATOM   3661  OD2 ASP A 227      -4.830 -33.421  -0.514  1.00 94.19           O  
ATOM   3662  N   VAL A 228      -8.171 -29.677   0.677  1.00 94.70           N  
ATOM   3663  H   VAL A 228      -8.237 -30.098  -0.239  1.00 94.70           H  
ATOM   3664  CA  VAL A 228      -8.455 -28.249   0.844  1.00 94.70           C  
ATOM   3665  HA  VAL A 228      -7.732 -27.835   1.547  1.00 94.70           H  
ATOM   3666  C   VAL A 228      -9.824 -28.026   1.471  1.00 94.70           C  
ATOM   3667  CB  VAL A 228      -8.310 -27.490  -0.483  1.00 94.70           C  
ATOM   3668  HB  VAL A 228      -8.935 -27.953  -1.247  1.00 94.70           H  
ATOM   3669  O   VAL A 228      -9.938 -27.147   2.319  1.00 94.70           O  
ATOM   3670  CG1 VAL A 228      -8.715 -26.018  -0.354  1.00 94.70           C  
ATOM   3671 HG11 VAL A 228      -8.117 -25.530   0.415  1.00 94.70           H  
ATOM   3672 HG12 VAL A 228      -9.772 -25.930  -0.100  1.00 94.70           H  
ATOM   3673 HG13 VAL A 228      -8.562 -25.523  -1.313  1.00 94.70           H  
ATOM   3674  CG2 VAL A 228      -6.843 -27.535  -0.935  1.00 94.70           C  
ATOM   3675 HG21 VAL A 228      -6.607 -28.527  -1.320  1.00 94.70           H  
ATOM   3676 HG22 VAL A 228      -6.651 -26.786  -1.703  1.00 94.70           H  
ATOM   3677 HG23 VAL A 228      -6.187 -27.318  -0.092  1.00 94.70           H  
ATOM   3678  N   ALA A 229     -10.837 -28.805   1.082  1.00 93.08           N  
ATOM   3679  H   ALA A 229     -10.654 -29.550   0.425  1.00 93.08           H  
ATOM   3680  CA  ALA A 229     -12.178 -28.728   1.653  1.00 93.08           C  
ATOM   3681  HA  ALA A 229     -12.562 -27.718   1.509  1.00 93.08           H  
ATOM   3682  C   ALA A 229     -12.148 -28.991   3.169  1.00 93.08           C  
ATOM   3683  CB  ALA A 229     -13.082 -29.703   0.886  1.00 93.08           C  
ATOM   3684  HB1 ALA A 229     -12.839 -30.731   1.154  1.00 93.08           H  
ATOM   3685  HB2 ALA A 229     -14.128 -29.505   1.123  1.00 93.08           H  
ATOM   3686  HB3 ALA A 229     -12.961 -29.566  -0.188  1.00 93.08           H  
ATOM   3687  O   ALA A 229     -12.655 -28.171   3.934  1.00 93.08           O  
ATOM   3688  N   ASP A 230     -11.440 -30.039   3.598  1.00 91.79           N  
ATOM   3689  H   ASP A 230     -11.098 -30.705   2.920  1.00 91.79           H  
ATOM   3690  CA  ASP A 230     -11.243 -30.367   5.012  1.00 91.79           C  
ATOM   3691  HA  ASP A 230     -12.215 -30.481   5.492  1.00 91.79           H  
ATOM   3692  C   ASP A 230     -10.481 -29.252   5.741  1.00 91.79           C  
ATOM   3693  CB  ASP A 230     -10.480 -31.698   5.137  1.00 91.79           C  
ATOM   3694  HB2 ASP A 230      -9.528 -31.612   4.612  1.00 91.79           H  
ATOM   3695  HB3 ASP A 230     -10.264 -31.874   6.190  1.00 91.79           H  
ATOM   3696  O   ASP A 230     -10.873 -28.833   6.829  1.00 91.79           O  
ATOM   3697  CG  ASP A 230     -11.241 -32.918   4.599  1.00 91.79           C  
ATOM   3698  OD1 ASP A 230     -12.483 -32.842   4.464  1.00 91.79           O  
ATOM   3699  OD2 ASP A 230     -10.560 -33.931   4.317  1.00 91.79           O  
ATOM   3700  N   HIS A 231      -9.433 -28.699   5.118  1.00 89.26           N  
ATOM   3701  H   HIS A 231      -9.148 -29.092   4.232  1.00 89.26           H  
ATOM   3702  CA  HIS A 231      -8.620 -27.635   5.715  1.00 89.26           C  
ATOM   3703  HA  HIS A 231      -8.277 -27.990   6.687  1.00 89.26           H  
ATOM   3704  C   HIS A 231      -9.392 -26.330   5.965  1.00 89.26           C  
ATOM   3705  CB  HIS A 231      -7.401 -27.374   4.822  1.00 89.26           C  
ATOM   3706  HB2 HIS A 231      -7.014 -28.327   4.463  1.00 89.26           H  
ATOM   3707  HB3 HIS A 231      -7.694 -26.775   3.959  1.00 89.26           H  
ATOM   3708  O   HIS A 231      -9.018 -25.547   6.836  1.00 89.26           O  
ATOM   3709  CG  HIS A 231      -6.269 -26.708   5.553  1.00 89.26           C  
ATOM   3710  CD2 HIS A 231      -5.753 -25.462   5.333  1.00 89.26           C  
ATOM   3711  HD2 HIS A 231      -6.114 -24.744   4.611  1.00 89.26           H  
ATOM   3712  ND1 HIS A 231      -5.544 -27.272   6.576  1.00 89.26           N  
ATOM   3713  HD1 HIS A 231      -5.763 -28.142   7.040  1.00 89.26           H  
ATOM   3714  CE1 HIS A 231      -4.611 -26.387   6.959  1.00 89.26           C  
ATOM   3715  HE1 HIS A 231      -3.915 -26.527   7.774  1.00 89.26           H  
ATOM   3716  NE2 HIS A 231      -4.679 -25.280   6.208  1.00 89.26           N  
ATOM   3717  N   ILE A 232     -10.464 -26.082   5.206  1.00 90.17           N  
ATOM   3718  H   ILE A 232     -10.706 -26.765   4.503  1.00 90.17           H  
ATOM   3719  CA  ILE A 232     -11.343 -24.917   5.382  1.00 90.17           C  
ATOM   3720  HA  ILE A 232     -10.879 -24.249   6.108  1.00 90.17           H  
ATOM   3721  C   ILE A 232     -12.701 -25.276   5.997  1.00 90.17           C  
ATOM   3722  CB  ILE A 232     -11.489 -24.113   4.075  1.00 90.17           C  
ATOM   3723  HB  ILE A 232     -12.027 -23.195   4.316  1.00 90.17           H  
ATOM   3724  O   ILE A 232     -13.593 -24.425   5.999  1.00 90.17           O  
ATOM   3725  CG1 ILE A 232     -12.333 -24.888   3.045  1.00 90.17           C  
ATOM   3726 HG12 ILE A 232     -11.865 -25.843   2.806  1.00 90.17           H  
ATOM   3727 HG13 ILE A 232     -13.311 -25.108   3.473  1.00 90.17           H  
ATOM   3728  CG2 ILE A 232     -10.114 -23.690   3.533  1.00 90.17           C  
ATOM   3729 HG21 ILE A 232      -9.527 -23.247   4.338  1.00 90.17           H  
ATOM   3730 HG22 ILE A 232      -9.586 -24.564   3.152  1.00 90.17           H  
ATOM   3731 HG23 ILE A 232     -10.227 -22.966   2.727  1.00 90.17           H  
ATOM   3732  CD1 ILE A 232     -12.578 -24.123   1.753  1.00 90.17           C  
ATOM   3733 HD11 ILE A 232     -11.666 -24.063   1.160  1.00 90.17           H  
ATOM   3734 HD12 ILE A 232     -13.345 -24.658   1.193  1.00 90.17           H  
ATOM   3735 HD13 ILE A 232     -12.939 -23.124   1.996  1.00 90.17           H  
ATOM   3736  N   PHE A 233     -12.860 -26.506   6.497  1.00 93.93           N  
ATOM   3737  H   PHE A 233     -12.071 -27.135   6.476  1.00 93.93           H  
ATOM   3738  CA  PHE A 233     -14.088 -27.022   7.108  1.00 93.93           C  
ATOM   3739  HA  PHE A 233     -13.933 -28.090   7.258  1.00 93.93           H  
ATOM   3740  C   PHE A 233     -15.325 -26.903   6.194  1.00 93.93           C  
ATOM   3741  CB  PHE A 233     -14.283 -26.401   8.501  1.00 93.93           C  
ATOM   3742  HB2 PHE A 233     -15.137 -26.882   8.979  1.00 93.93           H  
ATOM   3743  HB3 PHE A 233     -14.532 -25.345   8.391  1.00 93.93           H  
ATOM   3744  O   PHE A 233     -16.380 -26.411   6.595  1.00 93.93           O  
ATOM   3745  CG  PHE A 233     -13.084 -26.529   9.422  1.00 93.93           C  
ATOM   3746  CD1 PHE A 233     -12.912 -27.689  10.199  1.00 93.93           C  
ATOM   3747  HD1 PHE A 233     -13.627 -28.495  10.133  1.00 93.93           H  
ATOM   3748  CD2 PHE A 233     -12.139 -25.488   9.503  1.00 93.93           C  
ATOM   3749  HD2 PHE A 233     -12.263 -24.599   8.903  1.00 93.93           H  
ATOM   3750  CE1 PHE A 233     -11.807 -27.804  11.061  1.00 93.93           C  
ATOM   3751  HE1 PHE A 233     -11.678 -28.696  11.656  1.00 93.93           H  
ATOM   3752  CE2 PHE A 233     -11.030 -25.608  10.357  1.00 93.93           C  
ATOM   3753  HE2 PHE A 233     -10.302 -24.812  10.413  1.00 93.93           H  
ATOM   3754  CZ  PHE A 233     -10.867 -26.762  11.142  1.00 93.93           C  
ATOM   3755  HZ  PHE A 233     -10.016 -26.850  11.801  1.00 93.93           H  
ATOM   3756  N   MET A 234     -15.203 -27.335   4.937  1.00 91.48           N  
ATOM   3757  H   MET A 234     -14.320 -27.744   4.667  1.00 91.48           H  
ATOM   3758  CA  MET A 234     -16.301 -27.400   3.965  1.00 91.48           C  
ATOM   3759  HA  MET A 234     -17.248 -27.236   4.478  1.00 91.48           H  
ATOM   3760  C   MET A 234     -16.377 -28.777   3.309  1.00 91.48           C  
ATOM   3761  CB  MET A 234     -16.136 -26.321   2.881  1.00 91.48           C  
ATOM   3762  HB2 MET A 234     -15.134 -26.373   2.456  1.00 91.48           H  
ATOM   3763  HB3 MET A 234     -16.852 -26.515   2.083  1.00 91.48           H  
ATOM   3764  O   MET A 234     -15.371 -29.456   3.152  1.00 91.48           O  
ATOM   3765  CG  MET A 234     -16.403 -24.913   3.415  1.00 91.48           C  
ATOM   3766  HG2 MET A 234     -15.611 -24.638   4.111  1.00 91.48           H  
ATOM   3767  HG3 MET A 234     -17.344 -24.927   3.965  1.00 91.48           H  
ATOM   3768  SD  MET A 234     -16.520 -23.651   2.111  1.00 91.48           S  
ATOM   3769  CE  MET A 234     -17.098 -22.270   3.123  1.00 91.48           C  
ATOM   3770  HE1 MET A 234     -18.060 -22.522   3.570  1.00 91.48           H  
ATOM   3771  HE2 MET A 234     -17.186 -21.377   2.504  1.00 91.48           H  
ATOM   3772  HE3 MET A 234     -16.376 -22.086   3.919  1.00 91.48           H  
ATOM   3773  N   SER A 235     -17.561 -29.175   2.833  1.00 92.61           N  
ATOM   3774  H   SER A 235     -18.379 -28.603   2.987  1.00 92.61           H  
ATOM   3775  CA  SER A 235     -17.660 -30.342   1.952  1.00 92.61           C  
ATOM   3776  HA  SER A 235     -17.081 -31.148   2.403  1.00 92.61           H  
ATOM   3777  C   SER A 235     -17.057 -30.044   0.574  1.00 92.61           C  
ATOM   3778  CB  SER A 235     -19.105 -30.839   1.823  1.00 92.61           C  
ATOM   3779  HB2 SER A 235     -19.087 -31.836   1.382  1.00 92.61           H  
ATOM   3780  HB3 SER A 235     -19.559 -30.909   2.811  1.00 92.61           H  
ATOM   3781  O   SER A 235     -17.103 -28.911   0.084  1.00 92.61           O  
ATOM   3782  OG  SER A 235     -19.883 -29.994   0.989  1.00 92.61           O  
ATOM   3783  HG  SER A 235     -20.463 -30.556   0.469  1.00 92.61           H  
ATOM   3784  N   THR A 236     -16.567 -31.078  -0.113  1.00 95.28           N  
ATOM   3785  H   THR A 236     -16.518 -31.982   0.333  1.00 95.28           H  
ATOM   3786  CA  THR A 236     -16.053 -30.956  -1.490  1.00 95.28           C  
ATOM   3787  HA  THR A 236     -15.215 -30.258  -1.494  1.00 95.28           H  
ATOM   3788  C   THR A 236     -17.100 -30.422  -2.467  1.00 95.28           C  
ATOM   3789  CB  THR A 236     -15.566 -32.310  -2.016  1.00 95.28           C  
ATOM   3790  HB  THR A 236     -15.312 -32.214  -3.071  1.00 95.28           H  
ATOM   3791  O   THR A 236     -16.775 -29.617  -3.340  1.00 95.28           O  
ATOM   3792  CG2 THR A 236     -14.335 -32.800  -1.269  1.00 95.28           C  
ATOM   3793 HG21 THR A 236     -13.567 -32.027  -1.296  1.00 95.28           H  
ATOM   3794 HG22 THR A 236     -14.573 -33.026  -0.229  1.00 95.28           H  
ATOM   3795 HG23 THR A 236     -13.955 -33.693  -1.763  1.00 95.28           H  
ATOM   3796  OG1 THR A 236     -16.575 -33.283  -1.866  1.00 95.28           O  
ATOM   3797  HG1 THR A 236     -16.151 -34.144  -1.821  1.00 95.28           H  
ATOM   3798  N   SER A 237     -18.364 -30.825  -2.305  1.00 95.40           N  
ATOM   3799  H   SER A 237     -18.549 -31.508  -1.584  1.00 95.40           H  
ATOM   3800  CA  SER A 237     -19.496 -30.343  -3.103  1.00 95.40           C  
ATOM   3801  HA  SER A 237     -19.267 -30.491  -4.158  1.00 95.40           H  
ATOM   3802  C   SER A 237     -19.749 -28.849  -2.899  1.00 95.40           C  
ATOM   3803  CB  SER A 237     -20.755 -31.157  -2.772  1.00 95.40           C  
ATOM   3804  HB2 SER A 237     -20.621 -32.171  -3.148  1.00 95.40           H  
ATOM   3805  HB3 SER A 237     -21.614 -30.713  -3.275  1.00 95.40           H  
ATOM   3806  O   SER A 237     -19.898 -28.112  -3.874  1.00 95.40           O  
ATOM   3807  OG  SER A 237     -21.000 -31.221  -1.372  1.00 95.40           O  
ATOM   3808  HG  SER A 237     -21.765 -31.785  -1.238  1.00 95.40           H  
ATOM   3809  N   THR A 238     -19.728 -28.386  -1.647  1.00 93.47           N  
ATOM   3810  H   THR A 238     -19.575 -29.041  -0.894  1.00 93.47           H  
ATOM   3811  CA  THR A 238     -19.910 -26.970  -1.305  1.00 93.47           C  
ATOM   3812  HA  THR A 238     -20.821 -26.607  -1.782  1.00 93.47           H  
ATOM   3813  C   THR A 238     -18.752 -26.130  -1.827  1.00 93.47           C  
ATOM   3814  CB  THR A 238     -20.054 -26.777   0.211  1.00 93.47           C  
ATOM   3815  HB  THR A 238     -19.149 -27.112   0.718  1.00 93.47           H  
ATOM   3816  O   THR A 238     -18.991 -25.095  -2.446  1.00 93.47           O  
ATOM   3817  CG2 THR A 238     -20.335 -25.323   0.593  1.00 93.47           C  
ATOM   3818 HG21 THR A 238     -20.526 -25.266   1.664  1.00 93.47           H  
ATOM   3819 HG22 THR A 238     -21.207 -24.960   0.049  1.00 93.47           H  
ATOM   3820 HG23 THR A 238     -19.472 -24.700   0.361  1.00 93.47           H  
ATOM   3821  OG1 THR A 238     -21.146 -27.532   0.673  1.00 93.47           O  
ATOM   3822  HG1 THR A 238     -20.798 -28.384   0.945  1.00 93.47           H  
ATOM   3823  N   LEU A 239     -17.510 -26.593  -1.644  1.00 95.78           N  
ATOM   3824  H   LEU A 239     -17.382 -27.439  -1.107  1.00 95.78           H  
ATOM   3825  CA  LEU A 239     -16.321 -25.921  -2.165  1.00 95.78           C  
ATOM   3826  HA  LEU A 239     -16.290 -24.912  -1.753  1.00 95.78           H  
ATOM   3827  C   LEU A 239     -16.385 -25.790  -3.691  1.00 95.78           C  
ATOM   3828  CB  LEU A 239     -15.067 -26.688  -1.698  1.00 95.78           C  
ATOM   3829  HB2 LEU A 239     -15.154 -27.731  -2.000  1.00 95.78           H  
ATOM   3830  HB3 LEU A 239     -15.033 -26.660  -0.609  1.00 95.78           H  
ATOM   3831  O   LEU A 239     -16.199 -24.699  -4.223  1.00 95.78           O  
ATOM   3832  CG  LEU A 239     -13.739 -26.133  -2.252  1.00 95.78           C  
ATOM   3833  HG  LEU A 239     -13.716 -26.266  -3.334  1.00 95.78           H  
ATOM   3834  CD1 LEU A 239     -13.554 -24.653  -1.936  1.00 95.78           C  
ATOM   3835 HD11 LEU A 239     -12.539 -24.337  -2.179  1.00 95.78           H  
ATOM   3836 HD12 LEU A 239     -14.250 -24.065  -2.535  1.00 95.78           H  
ATOM   3837 HD13 LEU A 239     -13.753 -24.461  -0.882  1.00 95.78           H  
ATOM   3838  CD2 LEU A 239     -12.554 -26.889  -1.657  1.00 95.78           C  
ATOM   3839 HD21 LEU A 239     -11.628 -26.561  -2.128  1.00 95.78           H  
ATOM   3840 HD22 LEU A 239     -12.493 -26.700  -0.585  1.00 95.78           H  
ATOM   3841 HD23 LEU A 239     -12.672 -27.961  -1.820  1.00 95.78           H  
ATOM   3842  N   LYS A 240     -16.706 -26.878  -4.402  1.00 95.03           N  
ATOM   3843  H   LYS A 240     -16.850 -27.746  -3.907  1.00 95.03           H  
ATOM   3844  CA  LYS A 240     -16.820 -26.865  -5.866  1.00 95.03           C  
ATOM   3845  HA  LYS A 240     -15.874 -26.511  -6.278  1.00 95.03           H  
ATOM   3846  C   LYS A 240     -17.887 -25.878  -6.347  1.00 95.03           C  
ATOM   3847  CB  LYS A 240     -17.082 -28.292  -6.369  1.00 95.03           C  
ATOM   3848  HB2 LYS A 240     -18.070 -28.618  -6.041  1.00 95.03           H  
ATOM   3849  HB3 LYS A 240     -16.337 -28.958  -5.934  1.00 95.03           H  
ATOM   3850  O   LYS A 240     -17.620 -25.125  -7.278  1.00 95.03           O  
ATOM   3851  CG  LYS A 240     -16.985 -28.389  -7.898  1.00 95.03           C  
ATOM   3852  HG2 LYS A 240     -17.730 -27.739  -8.356  1.00 95.03           H  
ATOM   3853  HG3 LYS A 240     -15.993 -28.066  -8.215  1.00 95.03           H  
ATOM   3854  CD  LYS A 240     -17.225 -29.828  -8.375  1.00 95.03           C  
ATOM   3855  HD2 LYS A 240     -18.225 -30.138  -8.070  1.00 95.03           H  
ATOM   3856  HD3 LYS A 240     -16.489 -30.488  -7.916  1.00 95.03           H  
ATOM   3857  CE  LYS A 240     -17.105 -29.893  -9.903  1.00 95.03           C  
ATOM   3858  HE2 LYS A 240     -16.097 -29.590 -10.187  1.00 95.03           H  
ATOM   3859  HE3 LYS A 240     -17.797 -29.170 -10.333  1.00 95.03           H  
ATOM   3860  NZ  LYS A 240     -17.401 -31.251 -10.427  1.00 95.03           N  
ATOM   3861  HZ1 LYS A 240     -18.346 -31.521 -10.194  1.00 95.03           H  
ATOM   3862  HZ2 LYS A 240     -17.319 -31.263 -11.434  1.00 95.03           H  
ATOM   3863  HZ3 LYS A 240     -16.764 -31.936 -10.046  1.00 95.03           H  
ATOM   3864  N   ARG A 241     -19.064 -25.860  -5.707  1.00 95.68           N  
ATOM   3865  H   ARG A 241     -19.205 -26.516  -4.953  1.00 95.68           H  
ATOM   3866  CA  ARG A 241     -20.155 -24.936  -6.056  1.00 95.68           C  
ATOM   3867  HA  ARG A 241     -20.354 -25.016  -7.125  1.00 95.68           H  
ATOM   3868  C   ARG A 241     -19.756 -23.475  -5.825  1.00 95.68           C  
ATOM   3869  CB  ARG A 241     -21.431 -25.315  -5.289  1.00 95.68           C  
ATOM   3870  HB2 ARG A 241     -21.276 -25.142  -4.224  1.00 95.68           H  
ATOM   3871  HB3 ARG A 241     -21.638 -26.375  -5.441  1.00 95.68           H  
ATOM   3872  O   ARG A 241     -19.887 -22.674  -6.738  1.00 95.68           O  
ATOM   3873  CG  ARG A 241     -22.639 -24.502  -5.783  1.00 95.68           C  
ATOM   3874  HG2 ARG A 241     -22.786 -24.695  -6.846  1.00 95.68           H  
ATOM   3875  HG3 ARG A 241     -22.447 -23.436  -5.658  1.00 95.68           H  
ATOM   3876  CD  ARG A 241     -23.930 -24.861  -5.041  1.00 95.68           C  
ATOM   3877  HD2 ARG A 241     -24.752 -24.329  -5.519  1.00 95.68           H  
ATOM   3878  HD3 ARG A 241     -24.104 -25.932  -5.144  1.00 95.68           H  
ATOM   3879  NE  ARG A 241     -23.870 -24.458  -3.624  1.00 95.68           N  
ATOM   3880  HE  ARG A 241     -23.501 -23.530  -3.473  1.00 95.68           H  
ATOM   3881  NH1 ARG A 241     -25.027 -26.229  -2.715  1.00 95.68           N  
ATOM   3882 HH11 ARG A 241     -25.257 -26.534  -3.650  1.00 95.68           H  
ATOM   3883 HH12 ARG A 241     -25.437 -26.683  -1.911  1.00 95.68           H  
ATOM   3884  NH2 ARG A 241     -24.183 -24.660  -1.379  1.00 95.68           N  
ATOM   3885 HH21 ARG A 241     -24.578 -25.147  -0.587  1.00 95.68           H  
ATOM   3886 HH22 ARG A 241     -23.769 -23.745  -1.273  1.00 95.68           H  
ATOM   3887  CZ  ARG A 241     -24.355 -25.117  -2.586  1.00 95.68           C  
ATOM   3888  N   LYS A 242     -19.194 -23.149  -4.658  1.00 95.65           N  
ATOM   3889  H   LYS A 242     -19.092 -23.869  -3.957  1.00 95.65           H  
ATOM   3890  CA  LYS A 242     -18.786 -21.773  -4.327  1.00 95.65           C  
ATOM   3891  HA  LYS A 242     -19.618 -21.095  -4.517  1.00 95.65           H  
ATOM   3892  C   LYS A 242     -17.637 -21.252  -5.192  1.00 95.65           C  
ATOM   3893  CB  LYS A 242     -18.407 -21.676  -2.850  1.00 95.65           C  
ATOM   3894  HB2 LYS A 242     -17.708 -22.471  -2.590  1.00 95.65           H  
ATOM   3895  HB3 LYS A 242     -17.920 -20.712  -2.704  1.00 95.65           H  
ATOM   3896  O   LYS A 242     -17.627 -20.084  -5.551  1.00 95.65           O  
ATOM   3897  CG  LYS A 242     -19.629 -21.732  -1.930  1.00 95.65           C  
ATOM   3898  HG2 LYS A 242     -20.370 -21.017  -2.287  1.00 95.65           H  
ATOM   3899  HG3 LYS A 242     -20.069 -22.729  -1.940  1.00 95.65           H  
ATOM   3900  CD  LYS A 242     -19.219 -21.351  -0.504  1.00 95.65           C  
ATOM   3901  HD2 LYS A 242     -18.560 -22.114  -0.090  1.00 95.65           H  
ATOM   3902  HD3 LYS A 242     -18.694 -20.397  -0.537  1.00 95.65           H  
ATOM   3903  CE  LYS A 242     -20.478 -21.202   0.352  1.00 95.65           C  
ATOM   3904  HE2 LYS A 242     -21.195 -20.606  -0.213  1.00 95.65           H  
ATOM   3905  HE3 LYS A 242     -20.914 -22.188   0.514  1.00 95.65           H  
ATOM   3906  NZ  LYS A 242     -20.184 -20.532   1.641  1.00 95.65           N  
ATOM   3907  HZ1 LYS A 242     -21.033 -20.410   2.174  1.00 95.65           H  
ATOM   3908  HZ2 LYS A 242     -19.801 -19.615   1.461  1.00 95.65           H  
ATOM   3909  HZ3 LYS A 242     -19.523 -21.071   2.182  1.00 95.65           H  
ATOM   3910  N   LEU A 243     -16.676 -22.101  -5.560  1.00 96.43           N  
ATOM   3911  H   LEU A 243     -16.689 -23.046  -5.203  1.00 96.43           H  
ATOM   3912  CA  LEU A 243     -15.636 -21.697  -6.512  1.00 96.43           C  
ATOM   3913  HA  LEU A 243     -15.197 -20.756  -6.182  1.00 96.43           H  
ATOM   3914  C   LEU A 243     -16.223 -21.410  -7.899  1.00 96.43           C  
ATOM   3915  CB  LEU A 243     -14.540 -22.770  -6.591  1.00 96.43           C  
ATOM   3916  HB2 LEU A 243     -15.008 -23.736  -6.777  1.00 96.43           H  
ATOM   3917  HB3 LEU A 243     -13.898 -22.541  -7.442  1.00 96.43           H  
ATOM   3918  O   LEU A 243     -15.794 -20.456  -8.543  1.00 96.43           O  
ATOM   3919  CG  LEU A 243     -13.660 -22.860  -5.333  1.00 96.43           C  
ATOM   3920  HG  LEU A 243     -14.285 -23.083  -4.468  1.00 96.43           H  
ATOM   3921  CD1 LEU A 243     -12.650 -23.996  -5.515  1.00 96.43           C  
ATOM   3922 HD11 LEU A 243     -12.006 -23.777  -6.367  1.00 96.43           H  
ATOM   3923 HD12 LEU A 243     -13.184 -24.932  -5.681  1.00 96.43           H  
ATOM   3924 HD13 LEU A 243     -12.041 -24.092  -4.616  1.00 96.43           H  
ATOM   3925  CD2 LEU A 243     -12.908 -21.561  -5.041  1.00 96.43           C  
ATOM   3926 HD21 LEU A 243     -12.145 -21.719  -4.278  1.00 96.43           H  
ATOM   3927 HD22 LEU A 243     -13.601 -20.803  -4.676  1.00 96.43           H  
ATOM   3928 HD23 LEU A 243     -12.449 -21.184  -5.955  1.00 96.43           H  
ATOM   3929  N   ALA A 244     -17.223 -22.185  -8.333  1.00 95.89           N  
ATOM   3930  H   ALA A 244     -17.538 -22.957  -7.763  1.00 95.89           H  
ATOM   3931  CA  ALA A 244     -17.918 -21.929  -9.591  1.00 95.89           C  
ATOM   3932  HA  ALA A 244     -17.173 -21.827 -10.380  1.00 95.89           H  
ATOM   3933  C   ALA A 244     -18.716 -20.612  -9.557  1.00 95.89           C  
ATOM   3934  CB  ALA A 244     -18.806 -23.133  -9.929  1.00 95.89           C  
ATOM   3935  HB1 ALA A 244     -19.603 -23.236  -9.192  1.00 95.89           H  
ATOM   3936  HB2 ALA A 244     -19.255 -22.980 -10.910  1.00 95.89           H  
ATOM   3937  HB3 ALA A 244     -18.204 -24.041  -9.948  1.00 95.89           H  
ATOM   3938  O   ALA A 244     -18.733 -19.900 -10.556  1.00 95.89           O  
ATOM   3939  N   GLU A 245     -19.313 -20.258  -8.412  1.00 94.24           N  
ATOM   3940  H   GLU A 245     -19.324 -20.921  -7.650  1.00 94.24           H  
ATOM   3941  CA  GLU A 245     -19.946 -18.946  -8.187  1.00 94.24           C  
ATOM   3942  HA  GLU A 245     -20.705 -18.774  -8.950  1.00 94.24           H  
ATOM   3943  C   GLU A 245     -18.929 -17.791  -8.308  1.00 94.24           C  
ATOM   3944  CB  GLU A 245     -20.632 -18.919  -6.803  1.00 94.24           C  
ATOM   3945  HB2 GLU A 245     -20.941 -17.897  -6.581  1.00 94.24           H  
ATOM   3946  HB3 GLU A 245     -19.898 -19.212  -6.051  1.00 94.24           H  
ATOM   3947  O   GLU A 245     -19.262 -16.735  -8.835  1.00 94.24           O  
ATOM   3948  CG  GLU A 245     -21.873 -19.829  -6.683  1.00 94.24           C  
ATOM   3949  HG2 GLU A 245     -21.672 -20.774  -7.187  1.00 94.24           H  
ATOM   3950  HG3 GLU A 245     -22.703 -19.355  -7.208  1.00 94.24           H  
ATOM   3951  CD  GLU A 245     -22.297 -20.142  -5.226  1.00 94.24           C  
ATOM   3952  OE1 GLU A 245     -23.121 -21.072  -5.034  1.00 94.24           O  
ATOM   3953  OE2 GLU A 245     -21.748 -19.547  -4.270  1.00 94.24           O  
ATOM   3954  N   GLU A 246     -17.668 -18.004  -7.912  1.00 92.11           N  
ATOM   3955  H   GLU A 246     -17.467 -18.867  -7.428  1.00 92.11           H  
ATOM   3956  CA  GLU A 246     -16.555 -17.062  -8.134  1.00 92.11           C  
ATOM   3957  HA  GLU A 246     -16.948 -16.048  -8.058  1.00 92.11           H  
ATOM   3958  C   GLU A 246     -15.934 -17.160  -9.549  1.00 92.11           C  
ATOM   3959  CB  GLU A 246     -15.483 -17.227  -7.036  1.00 92.11           C  
ATOM   3960  HB2 GLU A 246     -15.148 -18.264  -7.011  1.00 92.11           H  
ATOM   3961  HB3 GLU A 246     -14.628 -16.599  -7.288  1.00 92.11           H  
ATOM   3962  O   GLU A 246     -14.881 -16.574  -9.816  1.00 92.11           O  
ATOM   3963  CG  GLU A 246     -15.962 -16.812  -5.632  1.00 92.11           C  
ATOM   3964  HG2 GLU A 246     -16.347 -15.793  -5.685  1.00 92.11           H  
ATOM   3965  HG3 GLU A 246     -16.778 -17.465  -5.323  1.00 92.11           H  
ATOM   3966  CD  GLU A 246     -14.848 -16.863  -4.567  1.00 92.11           C  
ATOM   3967  OE1 GLU A 246     -15.115 -16.582  -3.375  1.00 92.11           O  
ATOM   3968  OE2 GLU A 246     -13.686 -17.197  -4.889  1.00 92.11           O  
ATOM   3969  N   GLY A 247     -16.549 -17.912 -10.469  1.00 94.66           N  
ATOM   3970  H   GLY A 247     -17.422 -18.353 -10.214  1.00 94.66           H  
ATOM   3971  CA  GLY A 247     -16.082 -18.058 -11.850  1.00 94.66           C  
ATOM   3972  HA2 GLY A 247     -15.938 -17.069 -12.285  1.00 94.66           H  
ATOM   3973  HA3 GLY A 247     -16.852 -18.579 -12.420  1.00 94.66           H  
ATOM   3974  C   GLY A 247     -14.775 -18.843 -11.989  1.00 94.66           C  
ATOM   3975  O   GLY A 247     -14.005 -18.612 -12.922  1.00 94.66           O  
ATOM   3976  N   THR A 248     -14.476 -19.748 -11.055  1.00 94.24           N  
ATOM   3977  H   THR A 248     -15.127 -19.887 -10.295  1.00 94.24           H  
ATOM   3978  CA  THR A 248     -13.229 -20.520 -11.051  1.00 94.24           C  
ATOM   3979  HA  THR A 248     -12.863 -20.582 -12.076  1.00 94.24           H  
ATOM   3980  C   THR A 248     -13.432 -21.968 -10.594  1.00 94.24           C  
ATOM   3981  CB  THR A 248     -12.168 -19.763 -10.231  1.00 94.24           C  
ATOM   3982  HB  THR A 248     -12.192 -18.714 -10.526  1.00 94.24           H  
ATOM   3983  O   THR A 248     -14.536 -22.420 -10.298  1.00 94.24           O  
ATOM   3984  CG2 THR A 248     -12.377 -19.832  -8.720  1.00 94.24           C  
ATOM   3985 HG21 THR A 248     -12.318 -20.862  -8.371  1.00 94.24           H  
ATOM   3986 HG22 THR A 248     -13.352 -19.415  -8.465  1.00 94.24           H  
ATOM   3987 HG23 THR A 248     -11.610 -19.234  -8.227  1.00 94.24           H  
ATOM   3988  OG1 THR A 248     -10.875 -20.252 -10.529  1.00 94.24           O  
ATOM   3989  HG1 THR A 248     -10.720 -20.057 -11.456  1.00 94.24           H  
ATOM   3990  N   SER A 249     -12.352 -22.744 -10.556  1.00 95.04           N  
ATOM   3991  H   SER A 249     -11.460 -22.325 -10.778  1.00 95.04           H  
ATOM   3992  CA  SER A 249     -12.362 -24.128 -10.097  1.00 95.04           C  
ATOM   3993  HA  SER A 249     -13.228 -24.278  -9.452  1.00 95.04           H  
ATOM   3994  C   SER A 249     -11.116 -24.440  -9.275  1.00 95.04           C  
ATOM   3995  CB  SER A 249     -12.498 -25.077 -11.294  1.00 95.04           C  
ATOM   3996  HB2 SER A 249     -12.804 -26.057 -10.929  1.00 95.04           H  
ATOM   3997  HB3 SER A 249     -13.264 -24.709 -11.976  1.00 95.04           H  
ATOM   3998  O   SER A 249     -10.093 -23.761  -9.374  1.00 95.04           O  
ATOM   3999  OG  SER A 249     -11.272 -25.221 -11.982  1.00 95.04           O  
ATOM   4000  HG  SER A 249     -11.223 -24.533 -12.650  1.00 95.04           H  
ATOM   4001  N   PHE A 250     -11.170 -25.509  -8.477  1.00 94.73           N  
ATOM   4002  H   PHE A 250     -12.040 -26.016  -8.396  1.00 94.73           H  
ATOM   4003  CA  PHE A 250      -9.995 -25.977  -7.738  1.00 94.73           C  
ATOM   4004  HA  PHE A 250      -9.677 -25.200  -7.043  1.00 94.73           H  
ATOM   4005  C   PHE A 250      -8.811 -26.258  -8.672  1.00 94.73           C  
ATOM   4006  CB  PHE A 250     -10.363 -27.232  -6.941  1.00 94.73           C  
ATOM   4007  HB2 PHE A 250     -11.072 -26.938  -6.167  1.00 94.73           H  
ATOM   4008  HB3 PHE A 250     -10.854 -27.949  -7.599  1.00 94.73           H  
ATOM   4009  O   PHE A 250      -7.690 -25.861  -8.371  1.00 94.73           O  
ATOM   4010  CG  PHE A 250      -9.169 -27.901  -6.289  1.00 94.73           C  
ATOM   4011  CD1 PHE A 250      -8.546 -29.009  -6.899  1.00 94.73           C  
ATOM   4012  HD1 PHE A 250      -8.936 -29.410  -7.823  1.00 94.73           H  
ATOM   4013  CD2 PHE A 250      -8.634 -27.363  -5.106  1.00 94.73           C  
ATOM   4014  HD2 PHE A 250      -9.093 -26.504  -4.640  1.00 94.73           H  
ATOM   4015  CE1 PHE A 250      -7.389 -29.572  -6.330  1.00 94.73           C  
ATOM   4016  HE1 PHE A 250      -6.890 -30.403  -6.806  1.00 94.73           H  
ATOM   4017  CE2 PHE A 250      -7.477 -27.926  -4.545  1.00 94.73           C  
ATOM   4018  HE2 PHE A 250      -7.047 -27.498  -3.652  1.00 94.73           H  
ATOM   4019  CZ  PHE A 250      -6.854 -29.025  -5.153  1.00 94.73           C  
ATOM   4020  HZ  PHE A 250      -5.953 -29.439  -4.724  1.00 94.73           H  
ATOM   4021  N   SER A 251      -9.065 -26.893  -9.820  1.00 94.07           N  
ATOM   4022  H   SER A 251     -10.018 -27.145 -10.042  1.00 94.07           H  
ATOM   4023  CA  SER A 251      -8.037 -27.212 -10.813  1.00 94.07           C  
ATOM   4024  HA  SER A 251      -7.256 -27.804 -10.337  1.00 94.07           H  
ATOM   4025  C   SER A 251      -7.379 -25.956 -11.386  1.00 94.07           C  
ATOM   4026  CB  SER A 251      -8.659 -28.033 -11.945  1.00 94.07           C  
ATOM   4027  HB2 SER A 251      -7.902 -28.256 -12.697  1.00 94.07           H  
ATOM   4028  HB3 SER A 251      -9.460 -27.459 -12.412  1.00 94.07           H  
ATOM   4029  O   SER A 251      -6.156 -25.931 -11.534  1.00 94.07           O  
ATOM   4030  OG  SER A 251      -9.187 -29.242 -11.424  1.00 94.07           O  
ATOM   4031  HG  SER A 251      -8.473 -29.881 -11.359  1.00 94.07           H  
ATOM   4032  N   ASP A 252      -8.157 -24.904 -11.647  1.00 94.46           N  
ATOM   4033  H   ASP A 252      -9.157 -24.985 -11.526  1.00 94.46           H  
ATOM   4034  CA  ASP A 252      -7.629 -23.636 -12.158  1.00 94.46           C  
ATOM   4035  HA  ASP A 252      -6.986 -23.840 -13.014  1.00 94.46           H  
ATOM   4036  C   ASP A 252      -6.783 -22.915 -11.107  1.00 94.46           C  
ATOM   4037  CB  ASP A 252      -8.768 -22.724 -12.628  1.00 94.46           C  
ATOM   4038  HB2 ASP A 252      -8.348 -21.774 -12.957  1.00 94.46           H  
ATOM   4039  HB3 ASP A 252      -9.440 -22.526 -11.794  1.00 94.46           H  
ATOM   4040  O   ASP A 252      -5.678 -22.459 -11.410  1.00 94.46           O  
ATOM   4041  CG  ASP A 252      -9.548 -23.336 -13.788  1.00 94.46           C  
ATOM   4042  OD1 ASP A 252      -8.902 -23.905 -14.695  1.00 94.46           O  
ATOM   4043  OD2 ASP A 252     -10.794 -23.293 -13.702  1.00 94.46           O  
ATOM   4044  N   ILE A 253      -7.251 -22.863  -9.855  1.00 94.89           N  
ATOM   4045  H   ILE A 253      -8.174 -23.233  -9.675  1.00 94.89           H  
ATOM   4046  CA  ILE A 253      -6.501 -22.245  -8.752  1.00 94.89           C  
ATOM   4047  HA  ILE A 253      -6.225 -21.233  -9.049  1.00 94.89           H  
ATOM   4048  C   ILE A 253      -5.207 -23.013  -8.488  1.00 94.89           C  
ATOM   4049  CB  ILE A 253      -7.353 -22.158  -7.469  1.00 94.89           C  
ATOM   4050  HB  ILE A 253      -7.661 -23.161  -7.173  1.00 94.89           H  
ATOM   4051  O   ILE A 253      -4.149 -22.410  -8.306  1.00 94.89           O  
ATOM   4052  CG1 ILE A 253      -8.602 -21.288  -7.703  1.00 94.89           C  
ATOM   4053 HG12 ILE A 253      -8.297 -20.246  -7.791  1.00 94.89           H  
ATOM   4054 HG13 ILE A 253      -9.093 -21.559  -8.638  1.00 94.89           H  
ATOM   4055  CG2 ILE A 253      -6.510 -21.525  -6.343  1.00 94.89           C  
ATOM   4056 HG21 ILE A 253      -6.111 -20.569  -6.681  1.00 94.89           H  
ATOM   4057 HG22 ILE A 253      -7.109 -21.343  -5.451  1.00 94.89           H  
ATOM   4058 HG23 ILE A 253      -5.683 -22.178  -6.063  1.00 94.89           H  
ATOM   4059  CD1 ILE A 253      -9.641 -21.430  -6.589  1.00 94.89           C  
ATOM   4060 HD11 ILE A 253      -9.229 -21.130  -5.625  1.00 94.89           H  
ATOM   4061 HD12 ILE A 253      -9.987 -22.462  -6.534  1.00 94.89           H  
ATOM   4062 HD13 ILE A 253     -10.482 -20.776  -6.818  1.00 94.89           H  
ATOM   4063  N   TYR A 254      -5.274 -24.342  -8.510  1.00 93.72           N  
ATOM   4064  H   TYR A 254      -6.178 -24.772  -8.647  1.00 93.72           H  
ATOM   4065  CA  TYR A 254      -4.126 -25.215  -8.314  1.00 93.72           C  
ATOM   4066  HA  TYR A 254      -3.656 -24.976  -7.359  1.00 93.72           H  
ATOM   4067  C   TYR A 254      -3.060 -25.018  -9.390  1.00 93.72           C  
ATOM   4068  CB  TYR A 254      -4.635 -26.653  -8.281  1.00 93.72           C  
ATOM   4069  HB2 TYR A 254      -5.121 -26.891  -9.227  1.00 93.72           H  
ATOM   4070  HB3 TYR A 254      -5.387 -26.741  -7.498  1.00 93.72           H  
ATOM   4071  O   TYR A 254      -1.880 -24.838  -9.070  1.00 93.72           O  
ATOM   4072  CG  TYR A 254      -3.561 -27.672  -8.008  1.00 93.72           C  
ATOM   4073  CD1 TYR A 254      -2.955 -28.360  -9.077  1.00 93.72           C  
ATOM   4074  HD1 TYR A 254      -3.220 -28.119 -10.095  1.00 93.72           H  
ATOM   4075  CD2 TYR A 254      -3.219 -27.968  -6.677  1.00 93.72           C  
ATOM   4076  HD2 TYR A 254      -3.683 -27.433  -5.861  1.00 93.72           H  
ATOM   4077  CE1 TYR A 254      -2.085 -29.430  -8.805  1.00 93.72           C  
ATOM   4078  HE1 TYR A 254      -1.688 -30.042  -9.602  1.00 93.72           H  
ATOM   4079  CE2 TYR A 254      -2.335 -29.022  -6.408  1.00 93.72           C  
ATOM   4080  HE2 TYR A 254      -2.084 -29.300  -5.395  1.00 93.72           H  
ATOM   4081  OH  TYR A 254      -1.205 -30.952  -7.197  1.00 93.72           O  
ATOM   4082  HH  TYR A 254      -1.299 -31.200  -6.274  1.00 93.72           H  
ATOM   4083  CZ  TYR A 254      -1.838 -29.793  -7.469  1.00 93.72           C  
ATOM   4084  N   LEU A 255      -3.473 -24.980 -10.661  1.00 93.66           N  
ATOM   4085  H   LEU A 255      -4.453 -25.128 -10.859  1.00 93.66           H  
ATOM   4086  CA  LEU A 255      -2.576 -24.665 -11.766  1.00 93.66           C  
ATOM   4087  HA  LEU A 255      -1.749 -25.375 -11.741  1.00 93.66           H  
ATOM   4088  C   LEU A 255      -1.988 -23.261 -11.599  1.00 93.66           C  
ATOM   4089  CB  LEU A 255      -3.334 -24.816 -13.097  1.00 93.66           C  
ATOM   4090  HB2 LEU A 255      -3.716 -25.834 -13.172  1.00 93.66           H  
ATOM   4091  HB3 LEU A 255      -4.190 -24.142 -13.089  1.00 93.66           H  
ATOM   4092  O   LEU A 255      -0.773 -23.100 -11.684  1.00 93.66           O  
ATOM   4093  CG  LEU A 255      -2.477 -24.507 -14.340  1.00 93.66           C  
ATOM   4094  HG  LEU A 255      -2.076 -23.496 -14.270  1.00 93.66           H  
ATOM   4095  CD1 LEU A 255      -1.312 -25.490 -14.506  1.00 93.66           C  
ATOM   4096 HD11 LEU A 255      -0.628 -25.403 -13.661  1.00 93.66           H  
ATOM   4097 HD12 LEU A 255      -1.692 -26.510 -14.564  1.00 93.66           H  
ATOM   4098 HD13 LEU A 255      -0.760 -25.253 -15.415  1.00 93.66           H  
ATOM   4099  CD2 LEU A 255      -3.341 -24.582 -15.598  1.00 93.66           C  
ATOM   4100 HD21 LEU A 255      -3.766 -25.580 -15.699  1.00 93.66           H  
ATOM   4101 HD22 LEU A 255      -4.156 -23.861 -15.520  1.00 93.66           H  
ATOM   4102 HD23 LEU A 255      -2.742 -24.345 -16.477  1.00 93.66           H  
ATOM   4103  N   SER A 256      -2.822 -22.259 -11.315  1.00 93.71           N  
ATOM   4104  H   SER A 256      -3.809 -22.462 -11.247  1.00 93.71           H  
ATOM   4105  CA  SER A 256      -2.389 -20.870 -11.160  1.00 93.71           C  
ATOM   4106  HA  SER A 256      -1.927 -20.551 -12.094  1.00 93.71           H  
ATOM   4107  C   SER A 256      -1.348 -20.708 -10.049  1.00 93.71           C  
ATOM   4108  CB  SER A 256      -3.599 -19.973 -10.892  1.00 93.71           C  
ATOM   4109  HB2 SER A 256      -4.018 -20.196  -9.910  1.00 93.71           H  
ATOM   4110  HB3 SER A 256      -4.362 -20.149 -11.651  1.00 93.71           H  
ATOM   4111  O   SER A 256      -0.284 -20.137 -10.289  1.00 93.71           O  
ATOM   4112  OG  SER A 256      -3.197 -18.621 -10.946  1.00 93.71           O  
ATOM   4113  HG  SER A 256      -3.002 -18.421 -11.864  1.00 93.71           H  
ATOM   4114  N   ALA A 257      -1.589 -21.278  -8.864  1.00 92.74           N  
ATOM   4115  H   ALA A 257      -2.474 -21.744  -8.725  1.00 92.74           H  
ATOM   4116  CA  ALA A 257      -0.662 -21.223  -7.734  1.00 92.74           C  
ATOM   4117  HA  ALA A 257      -0.476 -20.181  -7.472  1.00 92.74           H  
ATOM   4118  C   ALA A 257       0.698 -21.850  -8.080  1.00 92.74           C  
ATOM   4119  CB  ALA A 257      -1.323 -21.911  -6.534  1.00 92.74           C  
ATOM   4120  HB1 ALA A 257      -1.561 -22.946  -6.781  1.00 92.74           H  
ATOM   4121  HB2 ALA A 257      -2.243 -21.390  -6.269  1.00 92.74           H  
ATOM   4122  HB3 ALA A 257      -0.649 -21.885  -5.678  1.00 92.74           H  
ATOM   4123  O   ALA A 257       1.747 -21.235  -7.864  1.00 92.74           O  
ATOM   4124  N   ARG A 258       0.698 -23.039  -8.698  1.00 93.56           N  
ATOM   4125  H   ARG A 258      -0.191 -23.486  -8.873  1.00 93.56           H  
ATOM   4126  CA  ARG A 258       1.935 -23.716  -9.117  1.00 93.56           C  
ATOM   4127  HA  ARG A 258       2.623 -23.739  -8.271  1.00 93.56           H  
ATOM   4128  C   ARG A 258       2.672 -22.965 -10.224  1.00 93.56           C  
ATOM   4129  CB  ARG A 258       1.628 -25.158  -9.537  1.00 93.56           C  
ATOM   4130  HB2 ARG A 258       2.490 -25.551 -10.075  1.00 93.56           H  
ATOM   4131  HB3 ARG A 258       0.765 -25.180 -10.204  1.00 93.56           H  
ATOM   4132  O   ARG A 258       3.895 -22.849 -10.157  1.00 93.56           O  
ATOM   4133  CG  ARG A 258       1.377 -26.057  -8.319  1.00 93.56           C  
ATOM   4134  HG2 ARG A 258       0.507 -25.711  -7.761  1.00 93.56           H  
ATOM   4135  HG3 ARG A 258       2.252 -26.019  -7.670  1.00 93.56           H  
ATOM   4136  CD  ARG A 258       1.151 -27.503  -8.766  1.00 93.56           C  
ATOM   4137  HD2 ARG A 258       0.151 -27.590  -9.191  1.00 93.56           H  
ATOM   4138  HD3 ARG A 258       1.884 -27.753  -9.533  1.00 93.56           H  
ATOM   4139  NE  ARG A 258       1.304 -28.440  -7.641  1.00 93.56           N  
ATOM   4140  HE  ARG A 258       1.570 -28.061  -6.744  1.00 93.56           H  
ATOM   4141  NH1 ARG A 258       1.308 -30.385  -8.868  1.00 93.56           N  
ATOM   4142 HH11 ARG A 258       1.299 -29.853  -9.726  1.00 93.56           H  
ATOM   4143 HH12 ARG A 258       1.450 -31.385  -8.860  1.00 93.56           H  
ATOM   4144  NH2 ARG A 258       1.521 -30.480  -6.664  1.00 93.56           N  
ATOM   4145 HH21 ARG A 258       1.542 -30.053  -5.750  1.00 93.56           H  
ATOM   4146 HH22 ARG A 258       1.430 -31.481  -6.766  1.00 93.56           H  
ATOM   4147  CZ  ARG A 258       1.376 -29.753  -7.731  1.00 93.56           C  
ATOM   4148  N   MET A 259       1.960 -22.425 -11.213  1.00 93.58           N  
ATOM   4149  H   MET A 259       0.959 -22.565 -11.208  1.00 93.58           H  
ATOM   4150  CA  MET A 259       2.551 -21.651 -12.311  1.00 93.58           C  
ATOM   4151  HA  MET A 259       3.391 -22.205 -12.729  1.00 93.58           H  
ATOM   4152  C   MET A 259       3.128 -20.317 -11.833  1.00 93.58           C  
ATOM   4153  CB  MET A 259       1.517 -21.427 -13.425  1.00 93.58           C  
ATOM   4154  HB2 MET A 259       1.918 -20.711 -14.143  1.00 93.58           H  
ATOM   4155  HB3 MET A 259       0.609 -20.999 -13.001  1.00 93.58           H  
ATOM   4156  O   MET A 259       4.246 -19.967 -12.211  1.00 93.58           O  
ATOM   4157  CG  MET A 259       1.158 -22.704 -14.195  1.00 93.58           C  
ATOM   4158  HG2 MET A 259       0.677 -23.413 -13.521  1.00 93.58           H  
ATOM   4159  HG3 MET A 259       0.418 -22.436 -14.949  1.00 93.58           H  
ATOM   4160  SD  MET A 259       2.517 -23.564 -15.035  1.00 93.58           S  
ATOM   4161  CE  MET A 259       2.989 -24.755 -13.754  1.00 93.58           C  
ATOM   4162  HE1 MET A 259       3.468 -25.617 -14.218  1.00 93.58           H  
ATOM   4163  HE2 MET A 259       3.685 -24.298 -13.051  1.00 93.58           H  
ATOM   4164  HE3 MET A 259       2.099 -25.073 -13.211  1.00 93.58           H  
ATOM   4165  N   ASN A 260       2.431 -19.600 -10.954  1.00 89.74           N  
ATOM   4166  H   ASN A 260       1.506 -19.912 -10.693  1.00 89.74           H  
ATOM   4167  CA  ASN A 260       2.932 -18.354 -10.374  1.00 89.74           C  
ATOM   4168  HA  ASN A 260       3.254 -17.693 -11.178  1.00 89.74           H  
ATOM   4169  C   ASN A 260       4.155 -18.596  -9.480  1.00 89.74           C  
ATOM   4170  CB  ASN A 260       1.798 -17.672  -9.600  1.00 89.74           C  
ATOM   4171  HB2 ASN A 260       1.329 -18.395  -8.932  1.00 89.74           H  
ATOM   4172  HB3 ASN A 260       2.204 -16.864  -8.991  1.00 89.74           H  
ATOM   4173  O   ASN A 260       5.115 -17.823  -9.534  1.00 89.74           O  
ATOM   4174  CG  ASN A 260       0.742 -17.061 -10.505  1.00 89.74           C  
ATOM   4175  ND2 ASN A 260      -0.460 -16.927 -10.006  1.00 89.74           N  
ATOM   4176 HD21 ASN A 260      -1.184 -16.509 -10.572  1.00 89.74           H  
ATOM   4177 HD22 ASN A 260      -0.644 -17.229  -9.059  1.00 89.74           H  
ATOM   4178  OD1 ASN A 260       1.000 -16.657 -11.630  1.00 89.74           O  
ATOM   4179  N   GLN A 261       4.169 -19.694  -8.718  1.00 91.35           N  
ATOM   4180  H   GLN A 261       3.332 -20.253  -8.643  1.00 91.35           H  
ATOM   4181  CA  GLN A 261       5.353 -20.104  -7.967  1.00 91.35           C  
ATOM   4182  HA  GLN A 261       5.675 -19.255  -7.363  1.00 91.35           H  
ATOM   4183  C   GLN A 261       6.516 -20.479  -8.896  1.00 91.35           C  
ATOM   4184  CB  GLN A 261       4.991 -21.266  -7.034  1.00 91.35           C  
ATOM   4185  HB2 GLN A 261       4.663 -22.118  -7.629  1.00 91.35           H  
ATOM   4186  HB3 GLN A 261       4.168 -20.969  -6.384  1.00 91.35           H  
ATOM   4187  O   GLN A 261       7.657 -20.097  -8.638  1.00 91.35           O  
ATOM   4188  CG  GLN A 261       6.181 -21.703  -6.167  1.00 91.35           C  
ATOM   4189  HG2 GLN A 261       7.033 -21.964  -6.796  1.00 91.35           H  
ATOM   4190  HG3 GLN A 261       5.899 -22.618  -5.647  1.00 91.35           H  
ATOM   4191  CD  GLN A 261       6.631 -20.669  -5.134  1.00 91.35           C  
ATOM   4192  NE2 GLN A 261       7.680 -20.958  -4.398  1.00 91.35           N  
ATOM   4193 HE21 GLN A 261       8.100 -21.873  -4.468  1.00 91.35           H  
ATOM   4194 HE22 GLN A 261       7.853 -20.332  -3.624  1.00 91.35           H  
ATOM   4195  OE1 GLN A 261       6.083 -19.593  -4.956  1.00 91.35           O  
ATOM   4196  N   ALA A 262       6.247 -21.184  -9.996  1.00 91.92           N  
ATOM   4197  H   ALA A 262       5.309 -21.528 -10.143  1.00 91.92           H  
ATOM   4198  CA  ALA A 262       7.272 -21.520 -10.976  1.00 91.92           C  
ATOM   4199  HA  ALA A 262       8.075 -22.061 -10.475  1.00 91.92           H  
ATOM   4200  C   ALA A 262       7.878 -20.257 -11.595  1.00 91.92           C  
ATOM   4201  CB  ALA A 262       6.669 -22.430 -12.048  1.00 91.92           C  
ATOM   4202  HB1 ALA A 262       5.862 -21.924 -12.577  1.00 91.92           H  
ATOM   4203  HB2 ALA A 262       6.279 -23.340 -11.591  1.00 91.92           H  
ATOM   4204  HB3 ALA A 262       7.449 -22.693 -12.762  1.00 91.92           H  
ATOM   4205  O   ALA A 262       9.095 -20.103 -11.613  1.00 91.92           O  
ATOM   4206  N   ALA A 263       7.039 -19.314 -12.031  1.00 87.50           N  
ATOM   4207  H   ALA A 263       6.047 -19.502 -11.996  1.00 87.50           H  
ATOM   4208  CA  ALA A 263       7.480 -18.032 -12.568  1.00 87.50           C  
ATOM   4209  HA  ALA A 263       8.096 -18.210 -13.450  1.00 87.50           H  
ATOM   4210  C   ALA A 263       8.331 -17.251 -11.556  1.00 87.50           C  
ATOM   4211  CB  ALA A 263       6.242 -17.239 -12.991  1.00 87.50           C  
ATOM   4212  HB1 ALA A 263       5.730 -17.772 -13.793  1.00 87.50           H  
ATOM   4213  HB2 ALA A 263       6.541 -16.257 -13.359  1.00 87.50           H  
ATOM   4214  HB3 ALA A 263       5.561 -17.114 -12.149  1.00 87.50           H  
ATOM   4215  O   ALA A 263       9.370 -16.705 -11.921  1.00 87.50           O  
ATOM   4216  N   LYS A 264       7.934 -17.246 -10.278  1.00 83.88           N  
ATOM   4217  H   LYS A 264       7.056 -17.691 -10.054  1.00 83.88           H  
ATOM   4218  CA  LYS A 264       8.725 -16.678  -9.179  1.00 83.88           C  
ATOM   4219  HA  LYS A 264       8.901 -15.619  -9.367  1.00 83.88           H  
ATOM   4220  C   LYS A 264      10.109 -17.319  -9.086  1.00 83.88           C  
ATOM   4221  CB  LYS A 264       7.915 -16.807  -7.880  1.00 83.88           C  
ATOM   4222  HB2 LYS A 264       7.538 -17.824  -7.773  1.00 83.88           H  
ATOM   4223  HB3 LYS A 264       7.045 -16.156  -7.960  1.00 83.88           H  
ATOM   4224  O   LYS A 264      11.108 -16.610  -9.119  1.00 83.88           O  
ATOM   4225  CG  LYS A 264       8.701 -16.470  -6.603  1.00 83.88           C  
ATOM   4226  HG2 LYS A 264       9.297 -15.566  -6.733  1.00 83.88           H  
ATOM   4227  HG3 LYS A 264       9.378 -17.294  -6.375  1.00 83.88           H  
ATOM   4228  CD  LYS A 264       7.719 -16.287  -5.441  1.00 83.88           C  
ATOM   4229  HD2 LYS A 264       7.103 -17.180  -5.345  1.00 83.88           H  
ATOM   4230  HD3 LYS A 264       7.074 -15.433  -5.646  1.00 83.88           H  
ATOM   4231  CE  LYS A 264       8.476 -16.046  -4.139  1.00 83.88           C  
ATOM   4232  HE2 LYS A 264       9.078 -15.146  -4.266  1.00 83.88           H  
ATOM   4233  HE3 LYS A 264       9.147 -16.887  -3.960  1.00 83.88           H  
ATOM   4234  NZ  LYS A 264       7.549 -15.895  -2.990  1.00 83.88           N  
ATOM   4235  HZ1 LYS A 264       8.054 -15.663  -2.146  1.00 83.88           H  
ATOM   4236  HZ2 LYS A 264       6.909 -15.128  -3.141  1.00 83.88           H  
ATOM   4237  HZ3 LYS A 264       7.006 -16.729  -2.821  1.00 83.88           H  
ATOM   4238  N   LEU A 265      10.189 -18.647  -9.011  1.00 86.16           N  
ATOM   4239  H   LEU A 265       9.329 -19.177  -9.024  1.00 86.16           H  
ATOM   4240  CA  LEU A 265      11.465 -19.360  -8.890  1.00 86.16           C  
ATOM   4241  HA  LEU A 265      12.026 -18.944  -8.053  1.00 86.16           H  
ATOM   4242  C   LEU A 265      12.366 -19.180 -10.120  1.00 86.16           C  
ATOM   4243  CB  LEU A 265      11.201 -20.849  -8.622  1.00 86.16           C  
ATOM   4244  HB2 LEU A 265      10.561 -21.234  -9.417  1.00 86.16           H  
ATOM   4245  HB3 LEU A 265      12.154 -21.375  -8.675  1.00 86.16           H  
ATOM   4246  O   LEU A 265      13.572 -19.010  -9.959  1.00 86.16           O  
ATOM   4247  CG  LEU A 265      10.557 -21.166  -7.261  1.00 86.16           C  
ATOM   4248  HG  LEU A 265       9.625 -20.613  -7.145  1.00 86.16           H  
ATOM   4249  CD1 LEU A 265      10.247 -22.662  -7.190  1.00 86.16           C  
ATOM   4250 HD11 LEU A 265       9.789 -22.905  -6.231  1.00 86.16           H  
ATOM   4251 HD12 LEU A 265      11.159 -23.245  -7.321  1.00 86.16           H  
ATOM   4252 HD13 LEU A 265       9.542 -22.924  -7.978  1.00 86.16           H  
ATOM   4253  CD2 LEU A 265      11.468 -20.809  -6.082  1.00 86.16           C  
ATOM   4254 HD21 LEU A 265      10.990 -21.109  -5.149  1.00 86.16           H  
ATOM   4255 HD22 LEU A 265      11.630 -19.732  -6.051  1.00 86.16           H  
ATOM   4256 HD23 LEU A 265      12.426 -21.319  -6.179  1.00 86.16           H  
ATOM   4257  N   LEU A 266      11.789 -19.171 -11.325  1.00 86.01           N  
ATOM   4258  H   LEU A 266      10.797 -19.351 -11.380  1.00 86.01           H  
ATOM   4259  CA  LEU A 266      12.526 -18.951 -12.573  1.00 86.01           C  
ATOM   4260  HA  LEU A 266      13.367 -19.643 -12.615  1.00 86.01           H  
ATOM   4261  C   LEU A 266      13.119 -17.543 -12.642  1.00 86.01           C  
ATOM   4262  CB  LEU A 266      11.605 -19.193 -13.781  1.00 86.01           C  
ATOM   4263  HB2 LEU A 266      10.702 -18.597 -13.647  1.00 86.01           H  
ATOM   4264  HB3 LEU A 266      12.103 -18.838 -14.683  1.00 86.01           H  
ATOM   4265  O   LEU A 266      14.276 -17.409 -13.022  1.00 86.01           O  
ATOM   4266  CG  LEU A 266      11.214 -20.663 -13.992  1.00 86.01           C  
ATOM   4267  HG  LEU A 266      10.883 -21.083 -13.042  1.00 86.01           H  
ATOM   4268  CD1 LEU A 266      10.064 -20.748 -14.993  1.00 86.01           C  
ATOM   4269 HD11 LEU A 266      10.373 -20.350 -15.959  1.00 86.01           H  
ATOM   4270 HD12 LEU A 266       9.744 -21.785 -15.104  1.00 86.01           H  
ATOM   4271 HD13 LEU A 266       9.221 -20.167 -14.620  1.00 86.01           H  
ATOM   4272  CD2 LEU A 266      12.352 -21.532 -14.523  1.00 86.01           C  
ATOM   4273 HD21 LEU A 266      12.040 -22.577 -14.530  1.00 86.01           H  
ATOM   4274 HD22 LEU A 266      13.235 -21.437 -13.892  1.00 86.01           H  
ATOM   4275 HD23 LEU A 266      12.594 -21.226 -15.541  1.00 86.01           H  
ATOM   4276  N   ARG A 267      12.365 -16.511 -12.234  1.00 79.37           N  
ATOM   4277  H   ARG A 267      11.415 -16.694 -11.946  1.00 79.37           H  
ATOM   4278  CA  ARG A 267      12.873 -15.128 -12.179  1.00 79.37           C  
ATOM   4279  HA  ARG A 267      13.283 -14.843 -13.148  1.00 79.37           H  
ATOM   4280  C   ARG A 267      14.030 -14.977 -11.197  1.00 79.37           C  
ATOM   4281  CB  ARG A 267      11.760 -14.148 -11.786  1.00 79.37           C  
ATOM   4282  HB2 ARG A 267      12.212 -13.190 -11.529  1.00 79.37           H  
ATOM   4283  HB3 ARG A 267      11.247 -14.528 -10.903  1.00 79.37           H  
ATOM   4284  O   ARG A 267      14.957 -14.236 -11.472  1.00 79.37           O  
ATOM   4285  CG  ARG A 267      10.751 -13.903 -12.912  1.00 79.37           C  
ATOM   4286  HG2 ARG A 267      11.245 -13.430 -13.760  1.00 79.37           H  
ATOM   4287  HG3 ARG A 267      10.330 -14.854 -13.238  1.00 79.37           H  
ATOM   4288  CD  ARG A 267       9.634 -12.993 -12.389  1.00 79.37           C  
ATOM   4289  HD2 ARG A 267       9.346 -13.337 -11.395  1.00 79.37           H  
ATOM   4290  HD3 ARG A 267      10.031 -11.983 -12.285  1.00 79.37           H  
ATOM   4291  NE  ARG A 267       8.462 -12.970 -13.287  1.00 79.37           N  
ATOM   4292  HE  ARG A 267       8.627 -12.660 -14.235  1.00 79.37           H  
ATOM   4293  NH1 ARG A 267       6.858 -13.672 -11.785  1.00 79.37           N  
ATOM   4294 HH11 ARG A 267       7.573 -13.799 -11.083  1.00 79.37           H  
ATOM   4295 HH12 ARG A 267       5.889 -13.887 -11.597  1.00 79.37           H  
ATOM   4296  NH2 ARG A 267       6.266 -13.096 -13.846  1.00 79.37           N  
ATOM   4297 HH21 ARG A 267       6.460 -12.663 -14.737  1.00 79.37           H  
ATOM   4298 HH22 ARG A 267       5.291 -13.271 -13.647  1.00 79.37           H  
ATOM   4299  CZ  ARG A 267       7.210 -13.245 -12.966  1.00 79.37           C  
ATOM   4300  N   ILE A 268      13.983 -15.683 -10.066  1.00 74.22           N  
ATOM   4301  H   ILE A 268      13.163 -16.248  -9.895  1.00 74.22           H  
ATOM   4302  CA  ILE A 268      15.064 -15.658  -9.069  1.00 74.22           C  
ATOM   4303  HA  ILE A 268      15.307 -14.621  -8.841  1.00 74.22           H  
ATOM   4304  C   ILE A 268      16.350 -16.286  -9.631  1.00 74.22           C  
ATOM   4305  CB  ILE A 268      14.596 -16.337  -7.764  1.00 74.22           C  
ATOM   4306  HB  ILE A 268      14.269 -17.349  -8.001  1.00 74.22           H  
ATOM   4307  O   ILE A 268      17.436 -15.907  -9.214  1.00 74.22           O  
ATOM   4308  CG1 ILE A 268      13.414 -15.556  -7.150  1.00 74.22           C  
ATOM   4309 HG12 ILE A 268      12.711 -15.246  -7.923  1.00 74.22           H  
ATOM   4310 HG13 ILE A 268      13.787 -14.628  -6.715  1.00 74.22           H  
ATOM   4311  CG2 ILE A 268      15.729 -16.425  -6.722  1.00 74.22           C  
ATOM   4312 HG21 ILE A 268      16.131 -15.432  -6.520  1.00 74.22           H  
ATOM   4313 HG22 ILE A 268      16.540 -17.045  -7.106  1.00 74.22           H  
ATOM   4314 HG23 ILE A 268      15.387 -16.883  -5.794  1.00 74.22           H  
ATOM   4315  CD1 ILE A 268      12.631 -16.377  -6.116  1.00 74.22           C  
ATOM   4316 HD11 ILE A 268      12.269 -17.296  -6.578  1.00 74.22           H  
ATOM   4317 HD12 ILE A 268      11.766 -15.807  -5.777  1.00 74.22           H  
ATOM   4318 HD13 ILE A 268      13.263 -16.635  -5.266  1.00 74.22           H  
ATOM   4319  N   GLY A 269      16.244 -17.248 -10.554  1.00 76.13           N  
ATOM   4320  H   GLY A 269      15.323 -17.481 -10.898  1.00 76.13           H  
ATOM   4321  CA  GLY A 269      17.393 -17.812 -11.273  1.00 76.13           C  
ATOM   4322  HA2 GLY A 269      17.033 -18.297 -12.180  1.00 76.13           H  
ATOM   4323  HA3 GLY A 269      18.052 -16.995 -11.570  1.00 76.13           H  
ATOM   4324  C   GLY A 269      18.240 -18.828 -10.494  1.00 76.13           C  
ATOM   4325  O   GLY A 269      19.124 -19.449 -11.072  1.00 76.13           O  
ATOM   4326  N   ASN A 270      17.946 -19.083  -9.215  1.00 76.44           N  
ATOM   4327  H   ASN A 270      17.301 -18.442  -8.774  1.00 76.44           H  
ATOM   4328  CA  ASN A 270      18.738 -19.990  -8.363  1.00 76.44           C  
ATOM   4329  HA  ASN A 270      19.794 -19.777  -8.526  1.00 76.44           H  
ATOM   4330  C   ASN A 270      18.544 -21.489  -8.664  1.00 76.44           C  
ATOM   4331  CB  ASN A 270      18.402 -19.708  -6.887  1.00 76.44           C  
ATOM   4332  HB2 ASN A 270      18.900 -20.449  -6.262  1.00 76.44           H  
ATOM   4333  HB3 ASN A 270      17.327 -19.797  -6.731  1.00 76.44           H  
ATOM   4334  O   ASN A 270      19.176 -22.341  -8.038  1.00 76.44           O  
ATOM   4335  CG  ASN A 270      18.866 -18.347  -6.408  1.00 76.44           C  
ATOM   4336  ND2 ASN A 270      18.532 -17.978  -5.194  1.00 76.44           N  
ATOM   4337 HD21 ASN A 270      18.103 -18.633  -4.556  1.00 76.44           H  
ATOM   4338 HD22 ASN A 270      18.930 -17.093  -4.915  1.00 76.44           H  
ATOM   4339  OD1 ASN A 270      19.526 -17.594  -7.089  1.00 76.44           O  
ATOM   4340  N   HIS A 271      17.618 -21.838  -9.557  1.00 84.20           N  
ATOM   4341  H   HIS A 271      17.198 -21.108 -10.114  1.00 84.20           H  
ATOM   4342  CA  HIS A 271      17.239 -23.217  -9.841  1.00 84.20           C  
ATOM   4343  HA  HIS A 271      18.022 -23.890  -9.492  1.00 84.20           H  
ATOM   4344  C   HIS A 271      17.091 -23.428 -11.343  1.00 84.20           C  
ATOM   4345  CB  HIS A 271      15.935 -23.558  -9.103  1.00 84.20           C  
ATOM   4346  HB2 HIS A 271      15.162 -22.862  -9.429  1.00 84.20           H  
ATOM   4347  HB3 HIS A 271      15.616 -24.562  -9.381  1.00 84.20           H  
ATOM   4348  O   HIS A 271      16.490 -22.613 -12.042  1.00 84.20           O  
ATOM   4349  CG  HIS A 271      16.042 -23.492  -7.599  1.00 84.20           C  
ATOM   4350  CD2 HIS A 271      15.214 -22.801  -6.758  1.00 84.20           C  
ATOM   4351  HD2 HIS A 271      14.352 -22.227  -7.062  1.00 84.20           H  
ATOM   4352  ND1 HIS A 271      17.047 -24.027  -6.825  1.00 84.20           N  
ATOM   4353  HD1 HIS A 271      17.943 -24.331  -7.179  1.00 84.20           H  
ATOM   4354  CE1 HIS A 271      16.839 -23.650  -5.555  1.00 84.20           C  
ATOM   4355  HE1 HIS A 271      17.530 -23.825  -4.743  1.00 84.20           H  
ATOM   4356  NE2 HIS A 271      15.702 -22.940  -5.451  1.00 84.20           N  
ATOM   4357  N   ASN A 272      17.594 -24.562 -11.828  1.00 90.18           N  
ATOM   4358  H   ASN A 272      18.067 -25.198 -11.202  1.00 90.18           H  
ATOM   4359  CA  ASN A 272      17.332 -24.989 -13.196  1.00 90.18           C  
ATOM   4360  HA  ASN A 272      17.498 -24.129 -13.845  1.00 90.18           H  
ATOM   4361  C   ASN A 272      15.856 -25.397 -13.375  1.00 90.18           C  
ATOM   4362  CB  ASN A 272      18.351 -26.074 -13.601  1.00 90.18           C  
ATOM   4363  HB2 ASN A 272      18.270 -26.266 -14.671  1.00 90.18           H  
ATOM   4364  HB3 ASN A 272      19.356 -25.694 -13.416  1.00 90.18           H  
ATOM   4365  O   ASN A 272      15.113 -25.590 -12.409  1.00 90.18           O  
ATOM   4366  CG  ASN A 272      18.187 -27.405 -12.885  1.00 90.18           C  
ATOM   4367  ND2 ASN A 272      19.255 -28.131 -12.669  1.00 90.18           N  
ATOM   4368 HD21 ASN A 272      19.126 -29.023 -12.212  1.00 90.18           H  
ATOM   4369 HD22 ASN A 272      20.167 -27.823 -12.974  1.00 90.18           H  
ATOM   4370  OD1 ASN A 272      17.104 -27.826 -12.530  1.00 90.18           O  
ATOM   4371  N   VAL A 273      15.438 -25.562 -14.631  1.00 92.98           N  
ATOM   4372  H   VAL A 273      16.094 -25.386 -15.378  1.00 92.98           H  
ATOM   4373  CA  VAL A 273      14.047 -25.881 -14.991  1.00 92.98           C  
ATOM   4374  HA  VAL A 273      13.406 -25.074 -14.636  1.00 92.98           H  
ATOM   4375  C   VAL A 273      13.553 -27.168 -14.309  1.00 92.98           C  
ATOM   4376  CB  VAL A 273      13.911 -25.962 -16.526  1.00 92.98           C  
ATOM   4377  HB  VAL A 273      14.576 -26.739 -16.902  1.00 92.98           H  
ATOM   4378  O   VAL A 273      12.420 -27.193 -13.829  1.00 92.98           O  
ATOM   4379  CG1 VAL A 273      12.484 -26.285 -16.978  1.00 92.98           C  
ATOM   4380 HG11 VAL A 273      11.808 -25.502 -16.633  1.00 92.98           H  
ATOM   4381 HG12 VAL A 273      12.164 -27.249 -16.581  1.00 92.98           H  
ATOM   4382 HG13 VAL A 273      12.446 -26.341 -18.066  1.00 92.98           H  
ATOM   4383  CG2 VAL A 273      14.295 -24.624 -17.182  1.00 92.98           C  
ATOM   4384 HG21 VAL A 273      15.343 -24.389 -16.996  1.00 92.98           H  
ATOM   4385 HG22 VAL A 273      13.675 -23.819 -16.786  1.00 92.98           H  
ATOM   4386 HG23 VAL A 273      14.154 -24.686 -18.261  1.00 92.98           H  
ATOM   4387  N   ASN A 274      14.397 -28.200 -14.190  1.00 93.17           N  
ATOM   4388  H   ASN A 274      15.319 -28.124 -14.595  1.00 93.17           H  
ATOM   4389  CA  ASN A 274      14.039 -29.465 -13.533  1.00 93.17           C  
ATOM   4390  HA  ASN A 274      13.111 -29.839 -13.965  1.00 93.17           H  
ATOM   4391  C   ASN A 274      13.786 -29.270 -12.031  1.00 93.17           C  
ATOM   4392  CB  ASN A 274      15.138 -30.526 -13.755  1.00 93.17           C  
ATOM   4393  HB2 ASN A 274      14.871 -31.417 -13.186  1.00 93.17           H  
ATOM   4394  HB3 ASN A 274      16.093 -30.161 -13.379  1.00 93.17           H  
ATOM   4395  O   ASN A 274      12.777 -29.728 -11.502  1.00 93.17           O  
ATOM   4396  CG  ASN A 274      15.322 -30.955 -15.200  1.00 93.17           C  
ATOM   4397  ND2 ASN A 274      16.147 -31.941 -15.455  1.00 93.17           N  
ATOM   4398 HD21 ASN A 274      16.578 -32.468 -14.709  1.00 93.17           H  
ATOM   4399 HD22 ASN A 274      16.224 -32.219 -16.423  1.00 93.17           H  
ATOM   4400  OD1 ASN A 274      14.782 -30.380 -16.122  1.00 93.17           O  
ATOM   4401  N   ALA A 275      14.670 -28.545 -11.345  1.00 93.85           N  
ATOM   4402  H   ALA A 275      15.474 -28.180 -11.835  1.00 93.85           H  
ATOM   4403  CA  ALA A 275      14.541 -28.246  -9.924  1.00 93.85           C  
ATOM   4404  HA  ALA A 275      14.406 -29.181  -9.380  1.00 93.85           H  
ATOM   4405  C   ALA A 275      13.316 -27.365  -9.635  1.00 93.85           C  
ATOM   4406  CB  ALA A 275      15.843 -27.589  -9.452  1.00 93.85           C  
ATOM   4407  HB1 ALA A 275      16.051 -26.701 -10.048  1.00 93.85           H  
ATOM   4408  HB2 ALA A 275      15.757 -27.314  -8.401  1.00 93.85           H  
ATOM   4409  HB3 ALA A 275      16.669 -28.291  -9.569  1.00 93.85           H  
ATOM   4410  O   ALA A 275      12.652 -27.559  -8.617  1.00 93.85           O  
ATOM   4411  N   VAL A 276      12.982 -26.427 -10.530  1.00 94.70           N  
ATOM   4412  H   VAL A 276      13.587 -26.285 -11.326  1.00 94.70           H  
ATOM   4413  CA  VAL A 276      11.737 -25.648 -10.433  1.00 94.70           C  
ATOM   4414  HA  VAL A 276      11.677 -25.215  -9.434  1.00 94.70           H  
ATOM   4415  C   VAL A 276      10.514 -26.551 -10.586  1.00 94.70           C  
ATOM   4416  CB  VAL A 276      11.694 -24.491 -11.448  1.00 94.70           C  
ATOM   4417  HB  VAL A 276      11.867 -24.871 -12.455  1.00 94.70           H  
ATOM   4418  O   VAL A 276       9.602 -26.451  -9.768  1.00 94.70           O  
ATOM   4419  CG1 VAL A 276      10.334 -23.779 -11.418  1.00 94.70           C  
ATOM   4420 HG11 VAL A 276      10.101 -23.456 -10.403  1.00 94.70           H  
ATOM   4421 HG12 VAL A 276       9.545 -24.445 -11.769  1.00 94.70           H  
ATOM   4422 HG13 VAL A 276      10.347 -22.913 -12.080  1.00 94.70           H  
ATOM   4423  CG2 VAL A 276      12.769 -23.449 -11.115  1.00 94.70           C  
ATOM   4424 HG21 VAL A 276      12.645 -23.099 -10.091  1.00 94.70           H  
ATOM   4425 HG22 VAL A 276      13.763 -23.882 -11.223  1.00 94.70           H  
ATOM   4426 HG23 VAL A 276      12.695 -22.600 -11.795  1.00 94.70           H  
ATOM   4427  N   ALA A 277      10.502 -27.453 -11.573  1.00 93.81           N  
ATOM   4428  H   ALA A 277      11.276 -27.483 -12.221  1.00 93.81           H  
ATOM   4429  CA  ALA A 277       9.402 -28.397 -11.774  1.00 93.81           C  
ATOM   4430  HA  ALA A 277       8.501 -27.833 -12.015  1.00 93.81           H  
ATOM   4431  C   ALA A 277       9.121 -29.208 -10.496  1.00 93.81           C  
ATOM   4432  CB  ALA A 277       9.737 -29.307 -12.964  1.00 93.81           C  
ATOM   4433  HB1 ALA A 277      10.005 -28.705 -13.833  1.00 93.81           H  
ATOM   4434  HB2 ALA A 277       8.873 -29.926 -13.206  1.00 93.81           H  
ATOM   4435  HB3 ALA A 277      10.571 -29.965 -12.720  1.00 93.81           H  
ATOM   4436  O   ALA A 277       7.992 -29.201  -9.999  1.00 93.81           O  
ATOM   4437  N   LEU A 278      10.169 -29.797  -9.907  1.00 92.88           N  
ATOM   4438  H   LEU A 278      11.056 -29.772 -10.389  1.00 92.88           H  
ATOM   4439  CA  LEU A 278      10.078 -30.568  -8.662  1.00 92.88           C  
ATOM   4440  HA  LEU A 278       9.360 -31.376  -8.798  1.00 92.88           H  
ATOM   4441  C   LEU A 278       9.568 -29.714  -7.490  1.00 92.88           C  
ATOM   4442  CB  LEU A 278      11.461 -31.165  -8.338  1.00 92.88           C  
ATOM   4443  HB2 LEU A 278      12.195 -30.359  -8.336  1.00 92.88           H  
ATOM   4444  HB3 LEU A 278      11.430 -31.587  -7.333  1.00 92.88           H  
ATOM   4445  O   LEU A 278       8.656 -30.117  -6.771  1.00 92.88           O  
ATOM   4446  CG  LEU A 278      11.933 -32.268  -9.306  1.00 92.88           C  
ATOM   4447  HG  LEU A 278      11.866 -31.912 -10.334  1.00 92.88           H  
ATOM   4448  CD1 LEU A 278      13.395 -32.609  -9.008  1.00 92.88           C  
ATOM   4449 HD11 LEU A 278      13.493 -32.976  -7.986  1.00 92.88           H  
ATOM   4450 HD12 LEU A 278      13.733 -33.384  -9.696  1.00 92.88           H  
ATOM   4451 HD13 LEU A 278      14.017 -31.724  -9.144  1.00 92.88           H  
ATOM   4452  CD2 LEU A 278      11.108 -33.546  -9.174  1.00 92.88           C  
ATOM   4453 HD21 LEU A 278      11.140 -33.922  -8.151  1.00 92.88           H  
ATOM   4454 HD22 LEU A 278      10.070 -33.362  -9.452  1.00 92.88           H  
ATOM   4455 HD23 LEU A 278      11.497 -34.312  -9.845  1.00 92.88           H  
ATOM   4456  N   LYS A 279      10.091 -28.491  -7.318  1.00 92.53           N  
ATOM   4457  H   LYS A 279      10.825 -28.202  -7.949  1.00 92.53           H  
ATOM   4458  CA  LYS A 279       9.643 -27.560  -6.260  1.00 92.53           C  
ATOM   4459  HA  LYS A 279       9.687 -28.073  -5.300  1.00 92.53           H  
ATOM   4460  C   LYS A 279       8.187 -27.116  -6.417  1.00 92.53           C  
ATOM   4461  CB  LYS A 279      10.562 -26.332  -6.227  1.00 92.53           C  
ATOM   4462  HB2 LYS A 279      10.076 -25.533  -5.668  1.00 92.53           H  
ATOM   4463  HB3 LYS A 279      10.736 -25.980  -7.244  1.00 92.53           H  
ATOM   4464  O   LYS A 279       7.549 -26.773  -5.424  1.00 92.53           O  
ATOM   4465  CG  LYS A 279      11.893 -26.656  -5.539  1.00 92.53           C  
ATOM   4466  HG2 LYS A 279      12.343 -27.537  -5.996  1.00 92.53           H  
ATOM   4467  HG3 LYS A 279      11.704 -26.871  -4.487  1.00 92.53           H  
ATOM   4468  CD  LYS A 279      12.866 -25.479  -5.659  1.00 92.53           C  
ATOM   4469  HD2 LYS A 279      13.064 -25.307  -6.717  1.00 92.53           H  
ATOM   4470  HD3 LYS A 279      12.432 -24.573  -5.237  1.00 92.53           H  
ATOM   4471  CE  LYS A 279      14.191 -25.816  -4.970  1.00 92.53           C  
ATOM   4472  HE2 LYS A 279      14.963 -25.173  -5.391  1.00 92.53           H  
ATOM   4473  HE3 LYS A 279      14.458 -26.844  -5.217  1.00 92.53           H  
ATOM   4474  NZ  LYS A 279      14.130 -25.629  -3.499  1.00 92.53           N  
ATOM   4475  HZ1 LYS A 279      15.006 -25.903  -3.076  1.00 92.53           H  
ATOM   4476  HZ2 LYS A 279      13.394 -26.192  -3.099  1.00 92.53           H  
ATOM   4477  HZ3 LYS A 279      13.968 -24.656  -3.282  1.00 92.53           H  
ATOM   4478  N   CYS A 280       7.664 -27.130  -7.637  1.00 94.00           N  
ATOM   4479  H   CYS A 280       8.278 -27.348  -8.409  1.00 94.00           H  
ATOM   4480  CA  CYS A 280       6.266 -26.845  -7.945  1.00 94.00           C  
ATOM   4481  HA  CYS A 280       5.853 -26.209  -7.162  1.00 94.00           H  
ATOM   4482  C   CYS A 280       5.378 -28.101  -7.962  1.00 94.00           C  
ATOM   4483  CB  CYS A 280       6.215 -26.061  -9.263  1.00 94.00           C  
ATOM   4484  HB2 CYS A 280       5.185 -25.982  -9.610  1.00 94.00           H  
ATOM   4485  HB3 CYS A 280       6.805 -26.582 -10.017  1.00 94.00           H  
ATOM   4486  O   CYS A 280       4.209 -27.987  -8.318  1.00 94.00           O  
ATOM   4487  SG  CYS A 280       6.888 -24.397  -8.993  1.00 94.00           S  
ATOM   4488  HG  CYS A 280       5.719 -23.809  -8.725  1.00 94.00           H  
ATOM   4489  N   GLY A 281       5.899 -29.276  -7.584  1.00 92.70           N  
ATOM   4490  H   GLY A 281       6.881 -29.323  -7.353  1.00 92.70           H  
ATOM   4491  CA  GLY A 281       5.122 -30.512  -7.437  1.00 92.70           C  
ATOM   4492  HA2 GLY A 281       4.154 -30.284  -6.989  1.00 92.70           H  
ATOM   4493  HA3 GLY A 281       5.657 -31.177  -6.759  1.00 92.70           H  
ATOM   4494  C   GLY A 281       4.879 -31.285  -8.734  1.00 92.70           C  
ATOM   4495  O   GLY A 281       3.880 -31.999  -8.838  1.00 92.70           O  
ATOM   4496  N   TYR A 282       5.754 -31.121  -9.729  1.00 93.00           N  
ATOM   4497  H   TYR A 282       6.555 -30.526  -9.574  1.00 93.00           H  
ATOM   4498  CA  TYR A 282       5.733 -31.893 -10.971  1.00 93.00           C  
ATOM   4499  HA  TYR A 282       4.767 -32.386 -11.082  1.00 93.00           H  
ATOM   4500  C   TYR A 282       6.820 -32.966 -10.965  1.00 93.00           C  
ATOM   4501  CB  TYR A 282       5.935 -30.968 -12.177  1.00 93.00           C  
ATOM   4502  HB2 TYR A 282       6.857 -30.402 -12.046  1.00 93.00           H  
ATOM   4503  HB3 TYR A 282       6.067 -31.586 -13.065  1.00 93.00           H  
ATOM   4504  O   TYR A 282       8.001 -32.639 -10.868  1.00 93.00           O  
ATOM   4505  CG  TYR A 282       4.797 -30.005 -12.430  1.00 93.00           C  
ATOM   4506  CD1 TYR A 282       3.779 -30.360 -13.331  1.00 93.00           C  
ATOM   4507  HD1 TYR A 282       3.829 -31.312 -13.838  1.00 93.00           H  
ATOM   4508  CD2 TYR A 282       4.754 -28.764 -11.768  1.00 93.00           C  
ATOM   4509  HD2 TYR A 282       5.535 -28.504 -11.070  1.00 93.00           H  
ATOM   4510  CE1 TYR A 282       2.699 -29.491 -13.562  1.00 93.00           C  
ATOM   4511  HE1 TYR A 282       1.917 -29.773 -14.252  1.00 93.00           H  
ATOM   4512  CE2 TYR A 282       3.674 -27.889 -11.993  1.00 93.00           C  
ATOM   4513  HE2 TYR A 282       3.620 -26.945 -11.470  1.00 93.00           H  
ATOM   4514  OH  TYR A 282       1.572 -27.444 -13.063  1.00 93.00           O  
ATOM   4515  HH  TYR A 282       0.935 -27.825 -13.672  1.00 93.00           H  
ATOM   4516  CZ  TYR A 282       2.640 -28.260 -12.878  1.00 93.00           C  
ATOM   4517  N   ASP A 283       6.425 -34.219 -11.181  1.00 89.23           N  
ATOM   4518  H   ASP A 283       5.448 -34.447 -11.066  1.00 89.23           H  
ATOM   4519  CA  ASP A 283       7.360 -35.352 -11.278  1.00 89.23           C  
ATOM   4520  HA  ASP A 283       8.165 -35.213 -10.557  1.00 89.23           H  
ATOM   4521  C   ASP A 283       7.998 -35.469 -12.674  1.00 89.23           C  
ATOM   4522  CB  ASP A 283       6.618 -36.642 -10.902  1.00 89.23           C  
ATOM   4523  HB2 ASP A 283       7.329 -37.468 -10.875  1.00 89.23           H  
ATOM   4524  HB3 ASP A 283       5.874 -36.858 -11.669  1.00 89.23           H  
ATOM   4525  O   ASP A 283       9.081 -36.023 -12.838  1.00 89.23           O  
ATOM   4526  CG  ASP A 283       5.931 -36.530  -9.536  1.00 89.23           C  
ATOM   4527  OD1 ASP A 283       6.588 -36.056  -8.585  1.00 89.23           O  
ATOM   4528  OD2 ASP A 283       4.715 -36.814  -9.485  1.00 89.23           O  
ATOM   4529  N   SER A 284       7.348 -34.903 -13.699  1.00 90.14           N  
ATOM   4530  H   SER A 284       6.479 -34.438 -13.481  1.00 90.14           H  
ATOM   4531  CA  SER A 284       7.847 -34.863 -15.077  1.00 90.14           C  
ATOM   4532  HA  SER A 284       8.765 -35.447 -15.145  1.00 90.14           H  
ATOM   4533  C   SER A 284       8.166 -33.434 -15.499  1.00 90.14           C  
ATOM   4534  CB  SER A 284       6.840 -35.517 -16.026  1.00 90.14           C  
ATOM   4535  HB2 SER A 284       6.806 -36.586 -15.816  1.00 90.14           H  
ATOM   4536  HB3 SER A 284       5.849 -35.099 -15.851  1.00 90.14           H  
ATOM   4537  O   SER A 284       7.275 -32.589 -15.631  1.00 90.14           O  
ATOM   4538  OG  SER A 284       7.204 -35.310 -17.384  1.00 90.14           O  
ATOM   4539  HG  SER A 284       6.982 -36.117 -17.853  1.00 90.14           H  
ATOM   4540  N   THR A 285       9.443 -33.166 -15.783  1.00 92.44           N  
ATOM   4541  H   THR A 285      10.142 -33.870 -15.595  1.00 92.44           H  
ATOM   4542  CA  THR A 285       9.875 -31.874 -16.333  1.00 92.44           C  
ATOM   4543  HA  THR A 285       9.570 -31.081 -15.650  1.00 92.44           H  
ATOM   4544  C   THR A 285       9.224 -31.601 -17.690  1.00 92.44           C  
ATOM   4545  CB  THR A 285      11.398 -31.816 -16.493  1.00 92.44           C  
ATOM   4546  HB  THR A 285      11.697 -32.512 -17.276  1.00 92.44           H  
ATOM   4547  O   THR A 285       8.786 -30.479 -17.941  1.00 92.44           O  
ATOM   4548  CG2 THR A 285      11.874 -30.411 -16.871  1.00 92.44           C  
ATOM   4549 HG21 THR A 285      11.159 -29.885 -17.503  1.00 92.44           H  
ATOM   4550 HG22 THR A 285      12.792 -30.503 -17.452  1.00 92.44           H  
ATOM   4551 HG23 THR A 285      12.053 -29.812 -15.978  1.00 92.44           H  
ATOM   4552  OG1 THR A 285      12.019 -32.195 -15.284  1.00 92.44           O  
ATOM   4553  HG1 THR A 285      11.516 -31.841 -14.547  1.00 92.44           H  
ATOM   4554  N   SER A 286       9.093 -32.612 -18.552  1.00 92.21           N  
ATOM   4555  H   SER A 286       9.487 -33.514 -18.322  1.00 92.21           H  
ATOM   4556  CA  SER A 286       8.449 -32.460 -19.863  1.00 92.21           C  
ATOM   4557  HA  SER A 286       8.987 -31.704 -20.436  1.00 92.21           H  
ATOM   4558  C   SER A 286       6.998 -32.001 -19.723  1.00 92.21           C  
ATOM   4559  CB  SER A 286       8.506 -33.778 -20.640  1.00 92.21           C  
ATOM   4560  HB2 SER A 286       7.947 -34.547 -20.108  1.00 92.21           H  
ATOM   4561  HB3 SER A 286       8.070 -33.637 -21.628  1.00 92.21           H  
ATOM   4562  O   SER A 286       6.575 -31.062 -20.400  1.00 92.21           O  
ATOM   4563  OG  SER A 286       9.855 -34.179 -20.770  1.00 92.21           O  
ATOM   4564  HG  SER A 286       9.908 -34.980 -21.296  1.00 92.21           H  
ATOM   4565  N   TYR A 287       6.254 -32.597 -18.787  1.00 93.08           N  
ATOM   4566  H   TYR A 287       6.660 -33.336 -18.232  1.00 93.08           H  
ATOM   4567  CA  TYR A 287       4.877 -32.193 -18.508  1.00 93.08           C  
ATOM   4568  HA  TYR A 287       4.332 -32.159 -19.451  1.00 93.08           H  
ATOM   4569  C   TYR A 287       4.797 -30.792 -17.882  1.00 93.08           C  
ATOM   4570  CB  TYR A 287       4.217 -33.241 -17.610  1.00 93.08           C  
ATOM   4571  HB2 TYR A 287       4.763 -33.291 -16.667  1.00 93.08           H  
ATOM   4572  HB3 TYR A 287       4.282 -34.217 -18.091  1.00 93.08           H  
ATOM   4573  O   TYR A 287       3.952 -29.986 -18.277  1.00 93.08           O  
ATOM   4574  CG  TYR A 287       2.760 -32.942 -17.330  1.00 93.08           C  
ATOM   4575  CD1 TYR A 287       2.326 -32.714 -16.011  1.00 93.08           C  
ATOM   4576  HD1 TYR A 287       3.022 -32.811 -15.192  1.00 93.08           H  
ATOM   4577  CD2 TYR A 287       1.841 -32.880 -18.396  1.00 93.08           C  
ATOM   4578  HD2 TYR A 287       2.163 -33.070 -19.409  1.00 93.08           H  
ATOM   4579  CE1 TYR A 287       0.976 -32.407 -15.753  1.00 93.08           C  
ATOM   4580  HE1 TYR A 287       0.640 -32.251 -14.739  1.00 93.08           H  
ATOM   4581  CE2 TYR A 287       0.492 -32.577 -18.142  1.00 93.08           C  
ATOM   4582  HE2 TYR A 287      -0.223 -32.536 -18.950  1.00 93.08           H  
ATOM   4583  OH  TYR A 287      -1.249 -32.049 -16.587  1.00 93.08           O  
ATOM   4584  HH  TYR A 287      -1.441 -31.996 -15.648  1.00 93.08           H  
ATOM   4585  CZ  TYR A 287       0.057 -32.338 -16.823  1.00 93.08           C  
ATOM   4586  N   PHE A 288       5.716 -30.452 -16.968  1.00 96.32           N  
ATOM   4587  H   PHE A 288       6.364 -31.158 -16.649  1.00 96.32           H  
ATOM   4588  CA  PHE A 288       5.838 -29.095 -16.427  1.00 96.32           C  
ATOM   4589  HA  PHE A 288       4.911 -28.834 -15.916  1.00 96.32           H  
ATOM   4590  C   PHE A 288       6.054 -28.056 -17.536  1.00 96.32           C  
ATOM   4591  CB  PHE A 288       6.982 -29.036 -15.407  1.00 96.32           C  
ATOM   4592  HB2 PHE A 288       7.849 -29.569 -15.797  1.00 96.32           H  
ATOM   4593  HB3 PHE A 288       6.671 -29.551 -14.498  1.00 96.32           H  
ATOM   4594  O   PHE A 288       5.351 -27.047 -17.574  1.00 96.32           O  
ATOM   4595  CG  PHE A 288       7.404 -27.623 -15.057  1.00 96.32           C  
ATOM   4596  CD1 PHE A 288       8.622 -27.104 -15.541  1.00 96.32           C  
ATOM   4597  HD1 PHE A 288       9.283 -27.727 -16.125  1.00 96.32           H  
ATOM   4598  CD2 PHE A 288       6.549 -26.804 -14.301  1.00 96.32           C  
ATOM   4599  HD2 PHE A 288       5.608 -27.195 -13.943  1.00 96.32           H  
ATOM   4600  CE1 PHE A 288       8.984 -25.778 -15.250  1.00 96.32           C  
ATOM   4601  HE1 PHE A 288       9.928 -25.383 -15.595  1.00 96.32           H  
ATOM   4602  CE2 PHE A 288       6.906 -25.474 -14.025  1.00 96.32           C  
ATOM   4603  HE2 PHE A 288       6.239 -24.850 -13.449  1.00 96.32           H  
ATOM   4604  CZ  PHE A 288       8.125 -24.961 -14.501  1.00 96.32           C  
ATOM   4605  HZ  PHE A 288       8.410 -23.940 -14.295  1.00 96.32           H  
ATOM   4606  N   ILE A 289       6.975 -28.311 -18.471  1.00 94.21           N  
ATOM   4607  H   ILE A 289       7.519 -29.157 -18.380  1.00 94.21           H  
ATOM   4608  CA  ILE A 289       7.260 -27.410 -19.597  1.00 94.21           C  
ATOM   4609  HA  ILE A 289       7.522 -26.431 -19.196  1.00 94.21           H  
ATOM   4610  C   ILE A 289       6.009 -27.214 -20.464  1.00 94.21           C  
ATOM   4611  CB  ILE A 289       8.460 -27.937 -20.420  1.00 94.21           C  
ATOM   4612  HB  ILE A 289       8.289 -28.990 -20.645  1.00 94.21           H  
ATOM   4613  O   ILE A 289       5.713 -26.083 -20.855  1.00 94.21           O  
ATOM   4614  CG1 ILE A 289       9.771 -27.809 -19.610  1.00 94.21           C  
ATOM   4615 HG12 ILE A 289      10.070 -26.761 -19.569  1.00 94.21           H  
ATOM   4616 HG13 ILE A 289       9.610 -28.142 -18.585  1.00 94.21           H  
ATOM   4617  CG2 ILE A 289       8.601 -27.177 -21.756  1.00 94.21           C  
ATOM   4618 HG21 ILE A 289       8.676 -26.105 -21.575  1.00 94.21           H  
ATOM   4619 HG22 ILE A 289       9.485 -27.515 -22.297  1.00 94.21           H  
ATOM   4620 HG23 ILE A 289       7.743 -27.376 -22.398  1.00 94.21           H  
ATOM   4621  CD1 ILE A 289      10.935 -28.627 -20.185  1.00 94.21           C  
ATOM   4622 HD11 ILE A 289      10.650 -29.676 -20.262  1.00 94.21           H  
ATOM   4623 HD12 ILE A 289      11.794 -28.545 -19.519  1.00 94.21           H  
ATOM   4624 HD13 ILE A 289      11.228 -28.256 -21.167  1.00 94.21           H  
ATOM   4625  N   GLN A 290       5.253 -28.284 -20.737  1.00 93.18           N  
ATOM   4626  H   GLN A 290       5.554 -29.186 -20.397  1.00 93.18           H  
ATOM   4627  CA  GLN A 290       3.991 -28.201 -21.479  1.00 93.18           C  
ATOM   4628  HA  GLN A 290       4.175 -27.718 -22.439  1.00 93.18           H  
ATOM   4629  C   GLN A 290       2.946 -27.353 -20.740  1.00 93.18           C  
ATOM   4630  CB  GLN A 290       3.438 -29.608 -21.742  1.00 93.18           C  
ATOM   4631  HB2 GLN A 290       2.410 -29.518 -22.094  1.00 93.18           H  
ATOM   4632  HB3 GLN A 290       3.426 -30.171 -20.809  1.00 93.18           H  
ATOM   4633  O   GLN A 290       2.354 -26.455 -21.345  1.00 93.18           O  
ATOM   4634  CG  GLN A 290       4.233 -30.390 -22.800  1.00 93.18           C  
ATOM   4635  HG2 GLN A 290       4.167 -29.867 -23.755  1.00 93.18           H  
ATOM   4636  HG3 GLN A 290       5.283 -30.448 -22.516  1.00 93.18           H  
ATOM   4637  CD  GLN A 290       3.701 -31.810 -22.984  1.00 93.18           C  
ATOM   4638  NE2 GLN A 290       4.211 -32.560 -23.936  1.00 93.18           N  
ATOM   4639 HE21 GLN A 290       4.956 -32.233 -24.534  1.00 93.18           H  
ATOM   4640 HE22 GLN A 290       3.813 -33.484 -24.022  1.00 93.18           H  
ATOM   4641  OE1 GLN A 290       2.814 -32.271 -22.287  1.00 93.18           O  
ATOM   4642  N   CYS A 291       2.755 -27.577 -19.435  1.00 94.04           N  
ATOM   4643  H   CYS A 291       3.260 -28.336 -19.001  1.00 94.04           H  
ATOM   4644  CA  CYS A 291       1.832 -26.795 -18.606  1.00 94.04           C  
ATOM   4645  HA  CYS A 291       0.829 -26.857 -19.026  1.00 94.04           H  
ATOM   4646  C   CYS A 291       2.221 -25.313 -18.568  1.00 94.04           C  
ATOM   4647  CB  CYS A 291       1.802 -27.369 -17.182  1.00 94.04           C  
ATOM   4648  HB2 CYS A 291       1.230 -26.699 -16.541  1.00 94.04           H  
ATOM   4649  HB3 CYS A 291       2.814 -27.449 -16.784  1.00 94.04           H  
ATOM   4650  O   CYS A 291       1.384 -24.444 -18.812  1.00 94.04           O  
ATOM   4651  SG  CYS A 291       1.009 -28.997 -17.176  1.00 94.04           S  
ATOM   4652  HG  CYS A 291       1.995 -29.682 -17.762  1.00 94.04           H  
ATOM   4653  N   PHE A 292       3.504 -25.025 -18.339  1.00 95.61           N  
ATOM   4654  H   PHE A 292       4.136 -25.786 -18.135  1.00 95.61           H  
ATOM   4655  CA  PHE A 292       4.034 -23.667 -18.282  1.00 95.61           C  
ATOM   4656  HA  PHE A 292       3.476 -23.102 -17.535  1.00 95.61           H  
ATOM   4657  C   PHE A 292       3.856 -22.940 -19.619  1.00 95.61           C  
ATOM   4658  CB  PHE A 292       5.502 -23.729 -17.843  1.00 95.61           C  
ATOM   4659  HB2 PHE A 292       6.106 -24.154 -18.645  1.00 95.61           H  
ATOM   4660  HB3 PHE A 292       5.584 -24.397 -16.986  1.00 95.61           H  
ATOM   4661  O   PHE A 292       3.367 -21.810 -19.646  1.00 95.61           O  
ATOM   4662  CG  PHE A 292       6.067 -22.383 -17.443  1.00 95.61           C  
ATOM   4663  CD1 PHE A 292       6.523 -21.486 -18.424  1.00 95.61           C  
ATOM   4664  HD1 PHE A 292       6.479 -21.762 -19.467  1.00 95.61           H  
ATOM   4665  CD2 PHE A 292       6.121 -22.018 -16.085  1.00 95.61           C  
ATOM   4666  HD2 PHE A 292       5.762 -22.698 -15.327  1.00 95.61           H  
ATOM   4667  CE1 PHE A 292       7.019 -20.225 -18.056  1.00 95.61           C  
ATOM   4668  HE1 PHE A 292       7.346 -19.532 -18.817  1.00 95.61           H  
ATOM   4669  CE2 PHE A 292       6.626 -20.760 -15.715  1.00 95.61           C  
ATOM   4670  HE2 PHE A 292       6.651 -20.472 -14.674  1.00 95.61           H  
ATOM   4671  CZ  PHE A 292       7.073 -19.861 -16.700  1.00 95.61           C  
ATOM   4672  HZ  PHE A 292       7.440 -18.886 -16.416  1.00 95.61           H  
ATOM   4673  N   LYS A 293       4.152 -23.613 -20.742  1.00 93.76           N  
ATOM   4674  H   LYS A 293       4.553 -24.535 -20.650  1.00 93.76           H  
ATOM   4675  CA  LYS A 293       3.921 -23.073 -22.089  1.00 93.76           C  
ATOM   4676  HA  LYS A 293       4.396 -22.094 -22.150  1.00 93.76           H  
ATOM   4677  C   LYS A 293       2.442 -22.819 -22.356  1.00 93.76           C  
ATOM   4678  CB  LYS A 293       4.554 -23.996 -23.143  1.00 93.76           C  
ATOM   4679  HB2 LYS A 293       5.598 -24.165 -22.879  1.00 93.76           H  
ATOM   4680  HB3 LYS A 293       4.038 -24.956 -23.138  1.00 93.76           H  
ATOM   4681  O   LYS A 293       2.102 -21.785 -22.923  1.00 93.76           O  
ATOM   4682  CG  LYS A 293       4.496 -23.385 -24.555  1.00 93.76           C  
ATOM   4683  HG2 LYS A 293       5.038 -22.439 -24.555  1.00 93.76           H  
ATOM   4684  HG3 LYS A 293       3.459 -23.193 -24.829  1.00 93.76           H  
ATOM   4685  CD  LYS A 293       5.108 -24.320 -25.608  1.00 93.76           C  
ATOM   4686  HD2 LYS A 293       6.150 -24.516 -25.355  1.00 93.76           H  
ATOM   4687  HD3 LYS A 293       4.560 -25.262 -25.607  1.00 93.76           H  
ATOM   4688  CE  LYS A 293       5.023 -23.675 -27.001  1.00 93.76           C  
ATOM   4689  HE2 LYS A 293       5.564 -22.729 -26.980  1.00 93.76           H  
ATOM   4690  HE3 LYS A 293       3.979 -23.447 -27.213  1.00 93.76           H  
ATOM   4691  NZ  LYS A 293       5.574 -24.552 -28.069  1.00 93.76           N  
ATOM   4692  HZ1 LYS A 293       5.499 -24.101 -28.970  1.00 93.76           H  
ATOM   4693  HZ2 LYS A 293       6.549 -24.761 -27.909  1.00 93.76           H  
ATOM   4694  HZ3 LYS A 293       5.063 -25.421 -28.124  1.00 93.76           H  
ATOM   4695  N   LYS A 294       1.549 -23.717 -21.933  1.00 92.12           N  
ATOM   4696  H   LYS A 294       1.890 -24.561 -21.496  1.00 92.12           H  
ATOM   4697  CA  LYS A 294       0.100 -23.520 -22.079  1.00 92.12           C  
ATOM   4698  HA  LYS A 294      -0.110 -23.301 -23.126  1.00 92.12           H  
ATOM   4699  C   LYS A 294      -0.393 -22.313 -21.271  1.00 92.12           C  
ATOM   4700  CB  LYS A 294      -0.629 -24.820 -21.699  1.00 92.12           C  
ATOM   4701  HB2 LYS A 294      -0.472 -25.031 -20.642  1.00 92.12           H  
ATOM   4702  HB3 LYS A 294      -0.206 -25.641 -22.278  1.00 92.12           H  
ATOM   4703  O   LYS A 294      -1.238 -21.575 -21.781  1.00 92.12           O  
ATOM   4704  CG  LYS A 294      -2.140 -24.747 -21.982  1.00 92.12           C  
ATOM   4705  HG2 LYS A 294      -2.585 -23.959 -21.374  1.00 92.12           H  
ATOM   4706  HG3 LYS A 294      -2.298 -24.512 -23.034  1.00 92.12           H  
ATOM   4707  CD  LYS A 294      -2.838 -26.074 -21.650  1.00 92.12           C  
ATOM   4708  HD2 LYS A 294      -2.654 -26.320 -20.604  1.00 92.12           H  
ATOM   4709  HD3 LYS A 294      -2.425 -26.864 -22.277  1.00 92.12           H  
ATOM   4710  CE  LYS A 294      -4.351 -25.957 -21.891  1.00 92.12           C  
ATOM   4711  HE2 LYS A 294      -4.737 -25.138 -21.284  1.00 92.12           H  
ATOM   4712  HE3 LYS A 294      -4.521 -25.704 -22.937  1.00 92.12           H  
ATOM   4713  NZ  LYS A 294      -5.075 -27.211 -21.552  1.00 92.12           N  
ATOM   4714  HZ1 LYS A 294      -6.067 -27.104 -21.709  1.00 92.12           H  
ATOM   4715  HZ2 LYS A 294      -4.756 -27.984 -22.119  1.00 92.12           H  
ATOM   4716  HZ3 LYS A 294      -4.947 -27.453 -20.580  1.00 92.12           H  
ATOM   4717  N   TYR A 295       0.147 -22.105 -20.068  1.00 93.18           N  
ATOM   4718  H   TYR A 295       0.799 -22.793 -19.720  1.00 93.18           H  
ATOM   4719  CA  TYR A 295      -0.255 -21.038 -19.147  1.00 93.18           C  
ATOM   4720  HA  TYR A 295      -1.341 -20.944 -19.183  1.00 93.18           H  
ATOM   4721  C   TYR A 295       0.320 -19.665 -19.538  1.00 93.18           C  
ATOM   4722  CB  TYR A 295       0.115 -21.452 -17.715  1.00 93.18           C  
ATOM   4723  HB2 TYR A 295      -0.227 -22.473 -17.545  1.00 93.18           H  
ATOM   4724  HB3 TYR A 295       1.200 -21.457 -17.604  1.00 93.18           H  
ATOM   4725  O   TYR A 295      -0.440 -18.748 -19.825  1.00 93.18           O  
ATOM   4726  CG  TYR A 295      -0.493 -20.574 -16.638  1.00 93.18           C  
ATOM   4727  CD1 TYR A 295       0.204 -19.444 -16.174  1.00 93.18           C  
ATOM   4728  HD1 TYR A 295       1.161 -19.185 -16.602  1.00 93.18           H  
ATOM   4729  CD2 TYR A 295      -1.747 -20.896 -16.082  1.00 93.18           C  
ATOM   4730  HD2 TYR A 295      -2.293 -21.760 -16.433  1.00 93.18           H  
ATOM   4731  CE1 TYR A 295      -0.337 -18.643 -15.151  1.00 93.18           C  
ATOM   4732  HE1 TYR A 295       0.208 -17.782 -14.794  1.00 93.18           H  
ATOM   4733  CE2 TYR A 295      -2.296 -20.096 -15.060  1.00 93.18           C  
ATOM   4734  HE2 TYR A 295      -3.257 -20.335 -14.629  1.00 93.18           H  
ATOM   4735  OH  TYR A 295      -2.097 -18.199 -13.590  1.00 93.18           O  
ATOM   4736  HH  TYR A 295      -1.504 -17.468 -13.398  1.00 93.18           H  
ATOM   4737  CZ  TYR A 295      -1.589 -18.968 -14.591  1.00 93.18           C  
ATOM   4738  N   PHE A 296       1.647 -19.527 -19.637  1.00 91.54           N  
ATOM   4739  H   PHE A 296       2.227 -20.326 -19.425  1.00 91.54           H  
ATOM   4740  CA  PHE A 296       2.326 -18.249 -19.921  1.00 91.54           C  
ATOM   4741  HA  PHE A 296       1.689 -17.433 -19.578  1.00 91.54           H  
ATOM   4742  C   PHE A 296       2.585 -17.976 -21.410  1.00 91.54           C  
ATOM   4743  CB  PHE A 296       3.644 -18.179 -19.136  1.00 91.54           C  
ATOM   4744  HB2 PHE A 296       4.247 -19.056 -19.369  1.00 91.54           H  
ATOM   4745  HB3 PHE A 296       4.210 -17.305 -19.460  1.00 91.54           H  
ATOM   4746  O   PHE A 296       3.155 -16.940 -21.747  1.00 91.54           O  
ATOM   4747  CG  PHE A 296       3.470 -18.053 -17.640  1.00 91.54           C  
ATOM   4748  CD1 PHE A 296       2.958 -16.862 -17.089  1.00 91.54           C  
ATOM   4749  HD1 PHE A 296       2.663 -16.050 -17.736  1.00 91.54           H  
ATOM   4750  CD2 PHE A 296       3.826 -19.117 -16.796  1.00 91.54           C  
ATOM   4751  HD2 PHE A 296       4.213 -20.035 -17.213  1.00 91.54           H  
ATOM   4752  CE1 PHE A 296       2.809 -16.735 -15.696  1.00 91.54           C  
ATOM   4753  HE1 PHE A 296       2.405 -15.829 -15.270  1.00 91.54           H  
ATOM   4754  CE2 PHE A 296       3.684 -18.987 -15.405  1.00 91.54           C  
ATOM   4755  HE2 PHE A 296       3.973 -19.804 -14.761  1.00 91.54           H  
ATOM   4756  CZ  PHE A 296       3.168 -17.801 -14.854  1.00 91.54           C  
ATOM   4757  HZ  PHE A 296       3.043 -17.709 -13.785  1.00 91.54           H  
ATOM   4758  N   LYS A 297       2.218 -18.904 -22.305  1.00 91.15           N  
ATOM   4759  H   LYS A 297       1.784 -19.743 -21.946  1.00 91.15           H  
ATOM   4760  CA  LYS A 297       2.458 -18.826 -23.763  1.00 91.15           C  
ATOM   4761  HA  LYS A 297       2.108 -19.759 -24.204  1.00 91.15           H  
ATOM   4762  C   LYS A 297       3.939 -18.774 -24.160  1.00 91.15           C  
ATOM   4763  CB  LYS A 297       1.619 -17.702 -24.406  1.00 91.15           C  
ATOM   4764  HB2 LYS A 297       1.667 -17.808 -25.490  1.00 91.15           H  
ATOM   4765  HB3 LYS A 297       2.060 -16.737 -24.157  1.00 91.15           H  
ATOM   4766  O   LYS A 297       4.278 -18.407 -25.278  1.00 91.15           O  
ATOM   4767  CG  LYS A 297       0.140 -17.678 -23.987  1.00 91.15           C  
ATOM   4768  HG2 LYS A 297       0.068 -17.402 -22.935  1.00 91.15           H  
ATOM   4769  HG3 LYS A 297      -0.364 -16.904 -24.566  1.00 91.15           H  
ATOM   4770  CD  LYS A 297      -0.581 -19.014 -24.208  1.00 91.15           C  
ATOM   4771  HD2 LYS A 297      -0.527 -19.293 -25.260  1.00 91.15           H  
ATOM   4772  HD3 LYS A 297      -0.110 -19.787 -23.601  1.00 91.15           H  
ATOM   4773  CE  LYS A 297      -2.039 -18.861 -23.776  1.00 91.15           C  
ATOM   4774  HE2 LYS A 297      -2.545 -18.185 -24.467  1.00 91.15           H  
ATOM   4775  HE3 LYS A 297      -2.055 -18.400 -22.789  1.00 91.15           H  
ATOM   4776  NZ  LYS A 297      -2.730 -20.168 -23.718  1.00 91.15           N  
ATOM   4777  HZ1 LYS A 297      -2.263 -20.751 -23.038  1.00 91.15           H  
ATOM   4778  HZ2 LYS A 297      -2.726 -20.618 -24.622  1.00 91.15           H  
ATOM   4779  HZ3 LYS A 297      -3.683 -20.038 -23.411  1.00 91.15           H  
ATOM   4780  N   THR A 298       4.829 -19.202 -23.268  1.00 89.80           N  
ATOM   4781  H   THR A 298       4.487 -19.492 -22.363  1.00 89.80           H  
ATOM   4782  CA  THR A 298       6.275 -19.288 -23.502  1.00 89.80           C  
ATOM   4783  HA  THR A 298       6.452 -19.486 -24.560  1.00 89.80           H  
ATOM   4784  C   THR A 298       6.876 -20.440 -22.702  1.00 89.80           C  
ATOM   4785  CB  THR A 298       6.957 -17.956 -23.169  1.00 89.80           C  
ATOM   4786  HB  THR A 298       6.491 -17.166 -23.758  1.00 89.80           H  
ATOM   4787  O   THR A 298       6.306 -20.864 -21.701  1.00 89.80           O  
ATOM   4788  CG2 THR A 298       6.891 -17.566 -21.694  1.00 89.80           C  
ATOM   4789 HG21 THR A 298       5.853 -17.406 -21.404  1.00 89.80           H  
ATOM   4790 HG22 THR A 298       7.441 -16.638 -21.540  1.00 89.80           H  
ATOM   4791 HG23 THR A 298       7.319 -18.352 -21.072  1.00 89.80           H  
ATOM   4792  OG1 THR A 298       8.313 -18.027 -23.529  1.00 89.80           O  
ATOM   4793  HG1 THR A 298       8.707 -17.186 -23.284  1.00 89.80           H  
ATOM   4794  N   THR A 299       8.010 -20.985 -23.134  1.00 90.98           N  
ATOM   4795  H   THR A 299       8.531 -20.500 -23.852  1.00 90.98           H  
ATOM   4796  CA  THR A 299       8.696 -22.052 -22.389  1.00 90.98           C  
ATOM   4797  HA  THR A 299       7.943 -22.762 -22.047  1.00 90.98           H  
ATOM   4798  C   THR A 299       9.422 -21.481 -21.163  1.00 90.98           C  
ATOM   4799  CB  THR A 299       9.694 -22.813 -23.273  1.00 90.98           C  
ATOM   4800  HB  THR A 299      10.159 -23.606 -22.687  1.00 90.98           H  
ATOM   4801  O   THR A 299       9.808 -20.310 -21.181  1.00 90.98           O  
ATOM   4802  CG2 THR A 299       9.024 -23.442 -24.494  1.00 90.98           C  
ATOM   4803 HG21 THR A 299       9.756 -24.033 -25.045  1.00 90.98           H  
ATOM   4804 HG22 THR A 299       8.221 -24.100 -24.163  1.00 90.98           H  
ATOM   4805 HG23 THR A 299       8.621 -22.670 -25.150  1.00 90.98           H  
ATOM   4806  OG1 THR A 299      10.695 -21.937 -23.723  1.00 90.98           O  
ATOM   4807  HG1 THR A 299      11.234 -22.383 -24.381  1.00 90.98           H  
ATOM   4808  N   PRO A 300       9.687 -22.289 -20.115  1.00 90.68           N  
ATOM   4809  CA  PRO A 300      10.465 -21.843 -18.956  1.00 90.68           C  
ATOM   4810  HA  PRO A 300       9.884 -21.101 -18.409  1.00 90.68           H  
ATOM   4811  C   PRO A 300      11.827 -21.236 -19.327  1.00 90.68           C  
ATOM   4812  CB  PRO A 300      10.635 -23.092 -18.084  1.00 90.68           C  
ATOM   4813  HB2 PRO A 300      10.699 -22.843 -17.025  1.00 90.68           H  
ATOM   4814  HB3 PRO A 300      11.516 -23.655 -18.394  1.00 90.68           H  
ATOM   4815  O   PRO A 300      12.194 -20.182 -18.818  1.00 90.68           O  
ATOM   4816  CG  PRO A 300       9.386 -23.908 -18.401  1.00 90.68           C  
ATOM   4817  HG2 PRO A 300       9.528 -24.968 -18.192  1.00 90.68           H  
ATOM   4818  HG3 PRO A 300       8.545 -23.518 -17.827  1.00 90.68           H  
ATOM   4819  CD  PRO A 300       9.177 -23.637 -19.890  1.00 90.68           C  
ATOM   4820  HD2 PRO A 300       8.118 -23.720 -20.133  1.00 90.68           H  
ATOM   4821  HD3 PRO A 300       9.762 -24.348 -20.475  1.00 90.68           H  
ATOM   4822  N   SER A 301      12.556 -21.852 -20.264  1.00 87.83           N  
ATOM   4823  H   SER A 301      12.257 -22.752 -20.610  1.00 87.83           H  
ATOM   4824  CA  SER A 301      13.868 -21.361 -20.709  1.00 87.83           C  
ATOM   4825  HA  SER A 301      14.520 -21.257 -19.842  1.00 87.83           H  
ATOM   4826  C   SER A 301      13.784 -19.995 -21.391  1.00 87.83           C  
ATOM   4827  CB  SER A 301      14.505 -22.361 -21.677  1.00 87.83           C  
ATOM   4828  HB2 SER A 301      13.924 -22.394 -22.599  1.00 87.83           H  
ATOM   4829  HB3 SER A 301      15.522 -22.046 -21.910  1.00 87.83           H  
ATOM   4830  O   SER A 301      14.618 -19.129 -21.145  1.00 87.83           O  
ATOM   4831  OG  SER A 301      14.522 -23.652 -21.099  1.00 87.83           O  
ATOM   4832  HG  SER A 301      15.431 -23.904 -20.920  1.00 87.83           H  
ATOM   4833  N   THR A 302      12.770 -19.777 -22.231  1.00 84.99           N  
ATOM   4834  H   THR A 302      12.103 -20.512 -22.416  1.00 84.99           H  
ATOM   4835  CA  THR A 302      12.564 -18.484 -22.897  1.00 84.99           C  
ATOM   4836  HA  THR A 302      13.523 -18.122 -23.268  1.00 84.99           H  
ATOM   4837  C   THR A 302      12.036 -17.432 -21.918  1.00 84.99           C  
ATOM   4838  CB  THR A 302      11.633 -18.657 -24.104  1.00 84.99           C  
ATOM   4839  HB  THR A 302      10.653 -18.999 -23.770  1.00 84.99           H  
ATOM   4840  O   THR A 302      12.392 -16.262 -22.022  1.00 84.99           O  
ATOM   4841  CG2 THR A 302      11.493 -17.383 -24.926  1.00 84.99           C  
ATOM   4842 HG21 THR A 302      10.885 -17.570 -25.812  1.00 84.99           H  
ATOM   4843 HG22 THR A 302      11.006 -16.618 -24.322  1.00 84.99           H  
ATOM   4844 HG23 THR A 302      12.475 -17.019 -25.225  1.00 84.99           H  
ATOM   4845  OG1 THR A 302      12.176 -19.615 -24.983  1.00 84.99           O  
ATOM   4846  HG1 THR A 302      11.718 -19.520 -25.821  1.00 84.99           H  
ATOM   4847  N   PHE A 303      11.244 -17.841 -20.926  1.00 83.40           N  
ATOM   4848  H   PHE A 303      10.959 -18.810 -20.903  1.00 83.40           H  
ATOM   4849  CA  PHE A 303      10.779 -16.975 -19.844  1.00 83.40           C  
ATOM   4850  HA  PHE A 303      10.259 -16.119 -20.275  1.00 83.40           H  
ATOM   4851  C   PHE A 303      11.935 -16.421 -18.999  1.00 83.40           C  
ATOM   4852  CB  PHE A 303       9.790 -17.767 -18.988  1.00 83.40           C  
ATOM   4853  HB2 PHE A 303       9.027 -18.190 -19.641  1.00 83.40           H  
ATOM   4854  HB3 PHE A 303      10.302 -18.601 -18.508  1.00 83.40           H  
ATOM   4855  O   PHE A 303      11.933 -15.234 -18.693  1.00 83.40           O  
ATOM   4856  CG  PHE A 303       9.105 -16.950 -17.921  1.00 83.40           C  
ATOM   4857  CD1 PHE A 303       9.631 -16.919 -16.617  1.00 83.40           C  
ATOM   4858  HD1 PHE A 303      10.538 -17.456 -16.382  1.00 83.40           H  
ATOM   4859  CD2 PHE A 303       7.932 -16.239 -18.229  1.00 83.40           C  
ATOM   4860  HD2 PHE A 303       7.530 -16.256 -19.231  1.00 83.40           H  
ATOM   4861  CE1 PHE A 303       8.966 -16.196 -15.616  1.00 83.40           C  
ATOM   4862  HE1 PHE A 303       9.354 -16.199 -14.608  1.00 83.40           H  
ATOM   4863  CE2 PHE A 303       7.274 -15.505 -17.230  1.00 83.40           C  
ATOM   4864  HE2 PHE A 303       6.371 -14.958 -17.457  1.00 83.40           H  
ATOM   4865  CZ  PHE A 303       7.790 -15.495 -15.926  1.00 83.40           C  
ATOM   4866  HZ  PHE A 303       7.263 -14.960 -15.150  1.00 83.40           H  
ATOM   4867  N   ILE A 304      12.946 -17.245 -18.685  1.00 77.30           N  
ATOM   4868  H   ILE A 304      12.859 -18.223 -18.918  1.00 77.30           H  
ATOM   4869  CA  ILE A 304      14.165 -16.792 -17.988  1.00 77.30           C  
ATOM   4870  HA  ILE A 304      13.882 -16.318 -17.049  1.00 77.30           H  
ATOM   4871  C   ILE A 304      14.898 -15.729 -18.818  1.00 77.30           C  
ATOM   4872  CB  ILE A 304      15.103 -17.981 -17.670  1.00 77.30           C  
ATOM   4873  HB  ILE A 304      15.289 -18.529 -18.594  1.00 77.30           H  
ATOM   4874  O   ILE A 304      15.261 -14.684 -18.289  1.00 77.30           O  
ATOM   4875  CG1 ILE A 304      14.474 -18.946 -16.639  1.00 77.30           C  
ATOM   4876 HG12 ILE A 304      13.416 -19.095 -16.855  1.00 77.30           H  
ATOM   4877 HG13 ILE A 304      14.544 -18.504 -15.645  1.00 77.30           H  
ATOM   4878  CG2 ILE A 304      16.456 -17.477 -17.124  1.00 77.30           C  
ATOM   4879 HG21 ILE A 304      17.109 -18.303 -16.843  1.00 77.30           H  
ATOM   4880 HG22 ILE A 304      16.990 -16.894 -17.874  1.00 77.30           H  
ATOM   4881 HG23 ILE A 304      16.293 -16.848 -16.248  1.00 77.30           H  
ATOM   4882  CD1 ILE A 304      15.154 -20.325 -16.626  1.00 77.30           C  
ATOM   4883 HD11 ILE A 304      16.229 -20.236 -16.474  1.00 77.30           H  
ATOM   4884 HD12 ILE A 304      14.760 -20.927 -15.807  1.00 77.30           H  
ATOM   4885 HD13 ILE A 304      14.965 -20.837 -17.570  1.00 77.30           H  
ATOM   4886  N   LYS A 305      15.081 -15.968 -20.125  1.00 75.05           N  
ATOM   4887  H   LYS A 305      14.760 -16.850 -20.499  1.00 75.05           H  
ATOM   4888  CA  LYS A 305      15.767 -15.015 -21.015  1.00 75.05           C  
ATOM   4889  HA  LYS A 305      16.759 -14.800 -20.617  1.00 75.05           H  
ATOM   4890  C   LYS A 305      15.059 -13.662 -21.072  1.00 75.05           C  
ATOM   4891  CB  LYS A 305      15.911 -15.587 -22.430  1.00 75.05           C  
ATOM   4892  HB2 LYS A 305      14.935 -15.902 -22.799  1.00 75.05           H  
ATOM   4893  HB3 LYS A 305      16.283 -14.797 -23.082  1.00 75.05           H  
ATOM   4894  O   LYS A 305      15.726 -12.643 -21.084  1.00 75.05           O  
ATOM   4895  CG  LYS A 305      16.895 -16.762 -22.490  1.00 75.05           C  
ATOM   4896  HG2 LYS A 305      16.546 -17.574 -21.853  1.00 75.05           H  
ATOM   4897  HG3 LYS A 305      17.870 -16.430 -22.134  1.00 75.05           H  
ATOM   4898  CD  LYS A 305      17.026 -17.261 -23.934  1.00 75.05           C  
ATOM   4899  HD2 LYS A 305      17.402 -16.446 -24.551  1.00 75.05           H  
ATOM   4900  HD3 LYS A 305      16.047 -17.566 -24.302  1.00 75.05           H  
ATOM   4901  CE  LYS A 305      17.996 -18.445 -23.997  1.00 75.05           C  
ATOM   4902  HE2 LYS A 305      17.579 -19.271 -23.421  1.00 75.05           H  
ATOM   4903  HE3 LYS A 305      18.930 -18.144 -23.522  1.00 75.05           H  
ATOM   4904  NZ  LYS A 305      18.256 -18.857 -25.399  1.00 75.05           N  
ATOM   4905  HZ1 LYS A 305      17.403 -19.130 -25.866  1.00 75.05           H  
ATOM   4906  HZ2 LYS A 305      18.663 -18.087 -25.911  1.00 75.05           H  
ATOM   4907  HZ3 LYS A 305      18.914 -19.622 -25.433  1.00 75.05           H  
ATOM   4908  N   MET A 306      13.726 -13.647 -21.071  1.00 65.72           N  
ATOM   4909  H   MET A 306      13.230 -14.527 -21.063  1.00 65.72           H  
ATOM   4910  CA  MET A 306      12.966 -12.392 -21.055  1.00 65.72           C  
ATOM   4911  HA  MET A 306      13.358 -11.729 -21.827  1.00 65.72           H  
ATOM   4912  C   MET A 306      13.077 -11.616 -19.737  1.00 65.72           C  
ATOM   4913  CB  MET A 306      11.481 -12.656 -21.336  1.00 65.72           C  
ATOM   4914  HB2 MET A 306      11.114 -13.441 -20.675  1.00 65.72           H  
ATOM   4915  HB3 MET A 306      10.922 -11.746 -21.118  1.00 65.72           H  
ATOM   4916  O   MET A 306      12.804 -10.428 -19.750  1.00 65.72           O  
ATOM   4917  CG  MET A 306      11.193 -13.031 -22.789  1.00 65.72           C  
ATOM   4918  HG2 MET A 306      11.630 -14.006 -23.003  1.00 65.72           H  
ATOM   4919  HG3 MET A 306      11.664 -12.295 -23.441  1.00 65.72           H  
ATOM   4920  SD  MET A 306       9.409 -13.055 -23.146  1.00 65.72           S  
ATOM   4921  CE  MET A 306       9.242 -14.716 -23.827  1.00 65.72           C  
ATOM   4922  HE1 MET A 306       9.837 -14.788 -24.737  1.00 65.72           H  
ATOM   4923  HE2 MET A 306       8.195 -14.902 -24.067  1.00 65.72           H  
ATOM   4924  HE3 MET A 306       9.587 -15.435 -23.085  1.00 65.72           H  
ATOM   4925  N   ALA A 307      13.403 -12.268 -18.617  1.00 58.84           N  
ATOM   4926  H   ALA A 307      13.631 -13.251 -18.665  1.00 58.84           H  
ATOM   4927  CA  ALA A 307      13.478 -11.619 -17.306  1.00 58.84           C  
ATOM   4928  HA  ALA A 307      12.774 -10.788 -17.279  1.00 58.84           H  
ATOM   4929  C   ALA A 307      14.864 -11.026 -16.986  1.00 58.84           C  
ATOM   4930  CB  ALA A 307      13.053 -12.647 -16.248  1.00 58.84           C  
ATOM   4931  HB1 ALA A 307      13.764 -13.473 -16.230  1.00 58.84           H  
ATOM   4932  HB2 ALA A 307      13.046 -12.169 -15.268  1.00 58.84           H  
ATOM   4933  HB3 ALA A 307      12.057 -13.027 -16.476  1.00 58.84           H  
ATOM   4934  O   ALA A 307      14.953 -10.161 -16.119  1.00 58.84           O  
ATOM   4935  N   ASN A 308      15.922 -11.501 -17.655  1.00 52.48           N  
ATOM   4936  H   ASN A 308      15.751 -12.192 -18.372  1.00 52.48           H  
ATOM   4937  CA  ASN A 308      17.321 -11.118 -17.411  1.00 52.48           C  
ATOM   4938  HA  ASN A 308      17.375 -10.536 -16.491  1.00 52.48           H
[truncated: 193,762 more chars]
