# Supplementary material for: HilE represses the activity of the Salmonella virulence regulator HilD via a mechanism distinct from that of intestinal long-chain fatty acids
Source: J Biol Chem. 2023 Oct 27;299(12):105387. doi: 10.1016/j.jbc.2023.105387 (PMC10696396; doi:10.1016/j.jbc.2023.105387)
Supplement: Dataset S3 [file mmc4.zip › S6 Dataset/ranked_20.pdb]

ATOM      1  N   MET A   1      21.926  -3.153 -26.409  1.00 24.84           N  
ATOM      2  H   MET A   1      22.648  -3.551 -25.826  1.00 24.84           H  
ATOM      3  H2  MET A   1      21.945  -3.615 -27.307  1.00 24.84           H  
ATOM      4  H3  MET A   1      22.109  -2.168 -26.539  1.00 24.84           H  
ATOM      5  CA  MET A   1      20.600  -3.348 -25.786  1.00 24.84           C  
ATOM      6  HA  MET A   1      20.569  -2.887 -24.799  1.00 24.84           H  
ATOM      7  C   MET A   1      20.368  -4.834 -25.615  1.00 24.84           C  
ATOM      8  CB  MET A   1      19.468  -2.757 -26.641  1.00 24.84           C  
ATOM      9  HB2 MET A   1      18.525  -3.204 -26.326  1.00 24.84           H  
ATOM     10  HB3 MET A   1      19.628  -2.998 -27.692  1.00 24.84           H  
ATOM     11  O   MET A   1      20.030  -5.505 -26.584  1.00 24.84           O  
ATOM     12  CG  MET A   1      19.322  -1.247 -26.481  1.00 24.84           C  
ATOM     13  HG2 MET A   1      20.234  -0.751 -26.811  1.00 24.84           H  
ATOM     14  HG3 MET A   1      19.155  -1.015 -25.429  1.00 24.84           H  
ATOM     15  SD  MET A   1      17.927  -0.611 -27.440  1.00 24.84           S  
ATOM     16  CE  MET A   1      18.006   1.127 -26.945  1.00 24.84           C  
ATOM     17  HE1 MET A   1      18.822   1.624 -27.470  1.00 24.84           H  
ATOM     18  HE2 MET A   1      17.069   1.627 -27.190  1.00 24.84           H  
ATOM     19  HE3 MET A   1      18.190   1.195 -25.873  1.00 24.84           H  
ATOM     20  N   GLU A   2      20.600  -5.373 -24.423  1.00 27.18           N  
ATOM     21  H   GLU A   2      20.850  -4.814 -23.620  1.00 27.18           H  
ATOM     22  CA  GLU A   2      20.210  -6.757 -24.157  1.00 27.18           C  
ATOM     23  HA  GLU A   2      20.454  -7.382 -25.016  1.00 27.18           H  
ATOM     24  C   GLU A   2      18.694  -6.795 -23.967  1.00 27.18           C  
ATOM     25  CB  GLU A   2      20.965  -7.341 -22.958  1.00 27.18           C  
ATOM     26  HB2 GLU A   2      20.495  -8.289 -22.698  1.00 27.18           H  
ATOM     27  HB3 GLU A   2      20.893  -6.663 -22.108  1.00 27.18           H  
ATOM     28  O   GLU A   2      18.157  -6.371 -22.944  1.00 27.18           O  
ATOM     29  CG  GLU A   2      22.438  -7.603 -23.308  1.00 27.18           C  
ATOM     30  HG2 GLU A   2      22.947  -6.647 -23.439  1.00 27.18           H  
ATOM     31  HG3 GLU A   2      22.479  -8.137 -24.258  1.00 27.18           H  
ATOM     32  CD  GLU A   2      23.161  -8.432 -22.238  1.00 27.18           C  
ATOM     33  OE1 GLU A   2      24.201  -9.024 -22.596  1.00 27.18           O  
ATOM     34  OE2 GLU A   2      22.647  -8.495 -21.100  1.00 27.18           O  
ATOM     35  N   ASN A   3      17.982  -7.273 -24.989  1.00 27.08           N  
ATOM     36  H   ASN A   3      18.470  -7.524 -25.837  1.00 27.08           H  
ATOM     37  CA  ASN A   3      16.577  -7.630 -24.854  1.00 27.08           C  
ATOM     38  HA  ASN A   3      16.049  -6.833 -24.332  1.00 27.08           H  
ATOM     39  C   ASN A   3      16.497  -8.874 -23.970  1.00 27.08           C  
ATOM     40  CB  ASN A   3      15.935  -7.839 -26.242  1.00 27.08           C  
ATOM     41  HB2 ASN A   3      15.105  -8.539 -26.155  1.00 27.08           H  
ATOM     42  HB3 ASN A   3      16.663  -8.271 -26.929  1.00 27.08           H  
ATOM     43  O   ASN A   3      16.389  -9.999 -24.463  1.00 27.08           O  
ATOM     44  CG  ASN A   3      15.348  -6.569 -26.826  1.00 27.08           C  
ATOM     45  ND2 ASN A   3      15.332  -6.440 -28.131  1.00 27.08           N  
ATOM     46 HD21 ASN A   3      15.014  -5.548 -28.481  1.00 27.08           H  
ATOM     47 HD22 ASN A   3      15.779  -7.127 -28.721  1.00 27.08           H  
ATOM     48  OD1 ASN A   3      14.844  -5.702 -26.134  1.00 27.08           O  
ATOM     49  N   VAL A   4      16.548  -8.675 -22.652  1.00 31.46           N  
ATOM     50  H   VAL A   4      16.786  -7.753 -22.314  1.00 31.46           H  
ATOM     51  CA  VAL A   4      16.212  -9.727 -21.700  1.00 31.46           C  
ATOM     52  HA  VAL A   4      16.694 -10.646 -22.036  1.00 31.46           H  
ATOM     53  C   VAL A   4      14.709  -9.919 -21.783  1.00 31.46           C  
ATOM     54  CB  VAL A   4      16.708  -9.470 -20.268  1.00 31.46           C  
ATOM     55  HB  VAL A   4      16.139  -8.665 -19.804  1.00 31.46           H  
ATOM     56  O   VAL A   4      13.918  -9.358 -21.027  1.00 31.46           O  
ATOM     57  CG1 VAL A   4      16.538 -10.764 -19.459  1.00 31.46           C  
ATOM     58 HG11 VAL A   4      17.113 -11.569 -19.915  1.00 31.46           H  
ATOM     59 HG12 VAL A   4      16.908 -10.607 -18.445  1.00 31.46           H  
ATOM     60 HG13 VAL A   4      15.487 -11.051 -19.416  1.00 31.46           H  
ATOM     61  CG2 VAL A   4      18.194  -9.103 -20.240  1.00 31.46           C  
ATOM     62 HG21 VAL A   4      18.539  -9.005 -19.210  1.00 31.46           H  
ATOM     63 HG22 VAL A   4      18.791  -9.866 -20.741  1.00 31.46           H  
ATOM     64 HG23 VAL A   4      18.360  -8.147 -20.736  1.00 31.46           H  
ATOM     65  N   THR A   5      14.309 -10.717 -22.767  1.00 30.85           N  
ATOM     66  H   THR A   5      15.017 -11.051 -23.405  1.00 30.85           H  
ATOM     67  CA  THR A   5      12.938 -11.170 -22.906  1.00 30.85           C  
ATOM     68  HA  THR A   5      12.270 -10.321 -22.762  1.00 30.85           H  
ATOM     69  C   THR A   5      12.729 -12.161 -21.777  1.00 30.85           C  
ATOM     70  CB  THR A   5      12.652 -11.777 -24.290  1.00 30.85           C  
ATOM     71  HB  THR A   5      13.079 -12.777 -24.365  1.00 30.85           H  
ATOM     72  O   THR A   5      12.902 -13.369 -21.939  1.00 30.85           O  
ATOM     73  CG2 THR A   5      11.146 -11.828 -24.553  1.00 30.85           C  
ATOM     74 HG21 THR A   5      10.659 -12.455 -23.806  1.00 30.85           H  
ATOM     75 HG22 THR A   5      10.970 -12.256 -25.540  1.00 30.85           H  
ATOM     76 HG23 THR A   5      10.725 -10.823 -24.517  1.00 30.85           H  
ATOM     77  OG1 THR A   5      13.206 -10.976 -25.309  1.00 30.85           O  
ATOM     78  HG1 THR A   5      14.162 -10.984 -25.226  1.00 30.85           H  
ATOM     79  N   PHE A   6      12.410 -11.652 -20.588  1.00 33.76           N  
ATOM     80  H   PHE A   6      12.455 -10.651 -20.463  1.00 33.76           H  
ATOM     81  CA  PHE A   6      11.785 -12.473 -19.575  1.00 33.76           C  
ATOM     82  HA  PHE A   6      12.391 -13.361 -19.394  1.00 33.76           H  
ATOM     83  C   PHE A   6      10.464 -12.899 -20.181  1.00 33.76           C  
ATOM     84  CB  PHE A   6      11.607 -11.720 -18.256  1.00 33.76           C  
ATOM     85  HB2 PHE A   6      10.864 -12.241 -17.651  1.00 33.76           H  
ATOM     86  HB3 PHE A   6      11.225 -10.718 -18.450  1.00 33.76           H  
ATOM     87  O   PHE A   6       9.479 -12.169 -20.135  1.00 33.76           O  
ATOM     88  CG  PHE A   6      12.885 -11.641 -17.455  1.00 33.76           C  
ATOM     89  CD1 PHE A   6      13.331 -12.765 -16.733  1.00 33.76           C  
ATOM     90  HD1 PHE A   6      12.760 -13.682 -16.763  1.00 33.76           H  
ATOM     91  CD2 PHE A   6      13.639 -10.458 -17.450  1.00 33.76           C  
ATOM     92  HD2 PHE A   6      13.329  -9.606 -18.037  1.00 33.76           H  
ATOM     93  CE1 PHE A   6      14.522 -12.698 -15.991  1.00 33.76           C  
ATOM     94  HE1 PHE A   6      14.882 -13.563 -15.453  1.00 33.76           H  
ATOM     95  CE2 PHE A   6      14.813 -10.384 -16.689  1.00 33.76           C  
ATOM     96  HE2 PHE A   6      15.380  -9.465 -16.691  1.00 33.76           H  
ATOM     97  CZ  PHE A   6      15.254 -11.502 -15.958  1.00 33.76           C  
ATOM     98  HZ  PHE A   6      16.159 -11.451 -15.371  1.00 33.76           H  
ATOM     99  N   VAL A   7      10.472 -14.067 -20.819  1.00 30.00           N  
ATOM    100  H   VAL A   7      11.363 -14.505 -21.009  1.00 30.00           H  
ATOM    101  CA  VAL A   7       9.247 -14.746 -21.188  1.00 30.00           C  
ATOM    102  HA  VAL A   7       8.645 -14.089 -21.815  1.00 30.00           H  
ATOM    103  C   VAL A   7       8.547 -14.963 -19.860  1.00 30.00           C  
ATOM    104  CB  VAL A   7       9.505 -16.057 -21.951  1.00 30.00           C  
ATOM    105  HB  VAL A   7      10.062 -16.748 -21.318  1.00 30.00           H  
ATOM    106  O   VAL A   7       8.940 -15.823 -19.063  1.00 30.00           O  
ATOM    107  CG1 VAL A   7       8.176 -16.708 -22.353  1.00 30.00           C  
ATOM    108 HG11 VAL A   7       8.367 -17.623 -22.913  1.00 30.00           H  
ATOM    109 HG12 VAL A   7       7.596 -16.028 -22.976  1.00 30.00           H  
ATOM    110 HG13 VAL A   7       7.594 -16.964 -21.468  1.00 30.00           H  
ATOM    111  CG2 VAL A   7      10.321 -15.806 -23.226  1.00 30.00           C  
ATOM    112 HG21 VAL A   7       9.798 -15.105 -23.877  1.00 30.00           H  
ATOM    113 HG22 VAL A   7      11.303 -15.401 -22.982  1.00 30.00           H  
ATOM    114 HG23 VAL A   7      10.466 -16.744 -23.762  1.00 30.00           H  
ATOM    115  N   SER A   8       7.577 -14.093 -19.587  1.00 32.97           N  
ATOM    116  H   SER A   8       7.479 -13.289 -20.190  1.00 32.97           H  
ATOM    117  CA  SER A   8       6.584 -14.302 -18.557  1.00 32.97           C  
ATOM    118  HA  SER A   8       7.058 -14.384 -17.579  1.00 32.97           H  
ATOM    119  C   SER A   8       5.931 -15.618 -18.940  1.00 32.97           C  
ATOM    120  CB  SER A   8       5.595 -13.135 -18.539  1.00 32.97           C  
ATOM    121  HB2 SER A   8       6.148 -12.201 -18.437  1.00 32.97           H  
ATOM    122  HB3 SER A   8       5.035 -13.105 -19.473  1.00 32.97           H  
ATOM    123  O   SER A   8       5.096 -15.685 -19.840  1.00 32.97           O  
ATOM    124  OG  SER A   8       4.701 -13.253 -17.454  1.00 32.97           O  
ATOM    125  HG  SER A   8       4.042 -12.568 -17.589  1.00 32.97           H  
ATOM    126  N   ASN A   9       6.437 -16.715 -18.374  1.00 30.50           N  
ATOM    127  H   ASN A   9       7.228 -16.609 -17.755  1.00 30.50           H  
ATOM    128  CA  ASN A   9       5.755 -17.987 -18.503  1.00 30.50           C  
ATOM    129  HA  ASN A   9       5.699 -18.260 -19.557  1.00 30.50           H  
ATOM    130  C   ASN A   9       4.329 -17.761 -17.997  1.00 30.50           C  
ATOM    131  CB  ASN A   9       6.488 -19.089 -17.717  1.00 30.50           C  
ATOM    132  HB2 ASN A   9       5.797 -19.913 -17.543  1.00 30.50           H  
ATOM    133  HB3 ASN A   9       6.804 -18.705 -16.747  1.00 30.50           H  
ATOM    134  O   ASN A   9       4.118 -16.964 -17.085  1.00 30.50           O  
ATOM    135  CG  ASN A   9       7.663 -19.661 -18.487  1.00 30.50           C  
ATOM    136  ND2 ASN A   9       8.859 -19.618 -17.953  1.00 30.50           N  
ATOM    137 HD21 ASN A   9       9.565 -19.714 -18.669  1.00 30.50           H  
ATOM    138 HD22 ASN A   9       8.984 -18.965 -17.193  1.00 30.50           H  
ATOM    139  OD1 ASN A   9       7.544 -20.181 -19.576  1.00 30.50           O  
ATOM    140  N   SER A  10       3.371 -18.501 -18.545  1.00 34.38           N  
ATOM    141  H   SER A  10       3.609 -19.139 -19.291  1.00 34.38           H  
ATOM    142  CA  SER A  10       1.964 -18.477 -18.115  1.00 34.38           C  
ATOM    143  HA  SER A  10       1.498 -17.555 -18.463  1.00 34.38           H  
ATOM    144  C   SER A  10       1.769 -18.558 -16.593  1.00 34.38           C  
ATOM    145  CB  SER A  10       1.245 -19.667 -18.747  1.00 34.38           C  
ATOM    146  HB2 SER A  10       1.226 -19.548 -19.831  1.00 34.38           H  
ATOM    147  HB3 SER A  10       0.219 -19.711 -18.381  1.00 34.38           H  
ATOM    148  O   SER A  10       0.758 -18.099 -16.065  1.00 34.38           O  
ATOM    149  OG  SER A  10       1.928 -20.868 -18.414  1.00 34.38           O  
ATOM    150  HG  SER A  10       1.335 -21.599 -18.603  1.00 34.38           H  
ATOM    151  N   HIS A  11       2.744 -19.101 -15.860  1.00 37.33           N  
ATOM    152  H   HIS A  11       3.528 -19.495 -16.359  1.00 37.33           H  
ATOM    153  CA  HIS A  11       2.860 -18.904 -14.421  1.00 37.33           C  
ATOM    154  HA  HIS A  11       1.903 -19.149 -13.960  1.00 37.33           H  
ATOM    155  C   HIS A  11       3.158 -17.431 -14.110  1.00 37.33           C  
ATOM    156  CB  HIS A  11       3.912 -19.864 -13.853  1.00 37.33           C  
ATOM    157  HB2 HIS A  11       3.983 -19.708 -12.776  1.00 37.33           H  
ATOM    158  HB3 HIS A  11       4.882 -19.636 -14.294  1.00 37.33           H  
ATOM    159  O   HIS A  11       4.318 -17.034 -13.988  1.00 37.33           O  
ATOM    160  CG  HIS A  11       3.579 -21.313 -14.107  1.00 37.33           C  
ATOM    161  CD2 HIS A  11       4.425 -22.262 -14.609  1.00 37.33           C  
ATOM    162  HD2 HIS A  11       5.462 -22.108 -14.870  1.00 37.33           H  
ATOM    163  ND1 HIS A  11       2.355 -21.920 -13.931  1.00 37.33           N  
ATOM    164  HD1 HIS A  11       1.490 -21.475 -13.659  1.00 37.33           H  
ATOM    165  CE1 HIS A  11       2.458 -23.197 -14.331  1.00 37.33           C  
ATOM    166  HE1 HIS A  11       1.638 -23.899 -14.360  1.00 37.33           H  
ATOM    167  NE2 HIS A  11       3.716 -23.461 -14.734  1.00 37.33           N  
ATOM    168  N   GLN A  12       2.077 -16.654 -13.983  1.00 44.56           N  
ATOM    169  H   GLN A  12       1.207 -17.063 -14.292  1.00 44.56           H  
ATOM    170  CA  GLN A  12       2.029 -15.256 -13.555  1.00 44.56           C  
ATOM    171  HA  GLN A  12       2.405 -14.615 -14.352  1.00 44.56           H  
ATOM    172  C   GLN A  12       2.889 -15.038 -12.302  1.00 44.56           C  
ATOM    173  CB  GLN A  12       0.566 -14.879 -13.250  1.00 44.56           C  
ATOM    174  HB2 GLN A  12       0.569 -13.939 -12.699  1.00 44.56           H  
ATOM    175  HB3 GLN A  12       0.135 -15.641 -12.600  1.00 44.56           H  
ATOM    176  O   GLN A  12       2.420 -15.192 -11.172  1.00 44.56           O  
ATOM    177  CG  GLN A  12      -0.340 -14.695 -14.481  1.00 44.56           C  
ATOM    178  HG2 GLN A  12       0.072 -13.913 -15.118  1.00 44.56           H  
ATOM    179  HG3 GLN A  12      -0.380 -15.621 -15.054  1.00 44.56           H  
ATOM    180  CD  GLN A  12      -1.765 -14.303 -14.086  1.00 44.56           C  
ATOM    181  NE2 GLN A  12      -2.648 -14.032 -15.017  1.00 44.56           N  
ATOM    182 HE21 GLN A  12      -3.549 -13.684 -14.721  1.00 44.56           H  
ATOM    183 HE22 GLN A  12      -2.391 -14.006 -15.994  1.00 44.56           H  
ATOM    184  OE1 GLN A  12      -2.128 -14.298 -12.920  1.00 44.56           O  
ATOM    185  N   ARG A  13       4.168 -14.705 -12.492  1.00 46.03           N  
ATOM    186  H   ARG A  13       4.509 -14.671 -13.442  1.00 46.03           H  
ATOM    187  CA  ARG A  13       4.997 -14.184 -11.407  1.00 46.03           C  
ATOM    188  HA  ARG A  13       4.807 -14.794 -10.523  1.00 46.03           H  
ATOM    189  C   ARG A  13       4.560 -12.751 -11.106  1.00 46.03           C  
ATOM    190  CB  ARG A  13       6.490 -14.235 -11.736  1.00 46.03           C  
ATOM    191  HB2 ARG A  13       6.658 -13.900 -12.760  1.00 46.03           H  
ATOM    192  HB3 ARG A  13       7.016 -13.558 -11.064  1.00 46.03           H  
ATOM    193  O   ARG A  13       4.264 -12.031 -12.062  1.00 46.03           O  
ATOM    194  CG  ARG A  13       7.042 -15.647 -11.532  1.00 46.03           C  
ATOM    195  HG2 ARG A  13       6.807 -15.992 -10.525  1.00 46.03           H  
ATOM    196  HG3 ARG A  13       6.594 -16.322 -12.261  1.00 46.03           H  
ATOM    197  CD  ARG A  13       8.557 -15.611 -11.712  1.00 46.03           C  
ATOM    198  HD2 ARG A  13       8.980 -14.952 -10.954  1.00 46.03           H  
ATOM    199  HD3 ARG A  13       8.772 -15.199 -12.699  1.00 46.03           H  
ATOM    200  NE  ARG A  13       9.140 -16.957 -11.585  1.00 46.03           N  
ATOM    201  HE  ARG A  13       8.528 -17.674 -11.223  1.00 46.03           H  
ATOM    202  NH1 ARG A  13      11.224 -16.439 -12.386  1.00 46.03           N  
ATOM    203 HH11 ARG A  13      10.825 -15.554 -12.664  1.00 46.03           H  
ATOM    204 HH12 ARG A  13      12.035 -16.803 -12.867  1.00 46.03           H  
ATOM    205  NH2 ARG A  13      10.747 -18.534 -11.824  1.00 46.03           N  
ATOM    206 HH21 ARG A  13      10.043 -19.249 -11.706  1.00 46.03           H  
ATOM    207 HH22 ARG A  13      11.713 -18.806 -11.940  1.00 46.03           H  
ATOM    208  CZ  ARG A  13      10.367 -17.299 -11.912  1.00 46.03           C  
ATOM    209  N   PRO A  14       4.550 -12.341  -9.827  1.00 52.27           N  
ATOM    210  CA  PRO A  14       4.232 -10.971  -9.449  1.00 52.27           C  
ATOM    211  HA  PRO A  14       3.186 -10.779  -9.690  1.00 52.27           H  
ATOM    212  C   PRO A  14       5.113  -9.963 -10.184  1.00 52.27           C  
ATOM    213  CB  PRO A  14       4.429 -10.890  -7.932  1.00 52.27           C  
ATOM    214  HB2 PRO A  14       3.688 -10.243  -7.463  1.00 52.27           H  
ATOM    215  HB3 PRO A  14       5.435 -10.542  -7.698  1.00 52.27           H  
ATOM    216  O   PRO A  14       6.294 -10.226 -10.452  1.00 52.27           O  
ATOM    217  CG  PRO A  14       4.274 -12.334  -7.469  1.00 52.27           C  
ATOM    218  HG2 PRO A  14       4.826 -12.525  -6.549  1.00 52.27           H  
ATOM    219  HG3 PRO A  14       3.216 -12.561  -7.337  1.00 52.27           H  
ATOM    220  CD  PRO A  14       4.827 -13.138  -8.640  1.00 52.27           C  
ATOM    221  HD2 PRO A  14       4.327 -14.106  -8.667  1.00 52.27           H  
ATOM    222  HD3 PRO A  14       5.904 -13.260  -8.526  1.00 52.27           H  
ATOM    223  N   ALA A  15       4.541  -8.804 -10.507  1.00 55.73           N  
ATOM    224  H   ALA A  15       3.596  -8.625 -10.200  1.00 55.73           H  
ATOM    225  CA  ALA A  15       5.252  -7.767 -11.234  1.00 55.73           C  
ATOM    226  HA  ALA A  15       5.568  -8.210 -12.178  1.00 55.73           H  
ATOM    227  C   ALA A  15       6.501  -7.300 -10.476  1.00 55.73           C  
ATOM    228  CB  ALA A  15       4.315  -6.594 -11.537  1.00 55.73           C  
ATOM    229  HB1 ALA A  15       3.796  -6.280 -10.632  1.00 55.73           H  
ATOM    230  HB2 ALA A  15       4.890  -5.751 -11.921  1.00 55.73           H  
ATOM    231  HB3 ALA A  15       3.597  -6.890 -12.302  1.00 55.73           H  
ATOM    232  O   ALA A  15       7.545  -7.075 -11.097  1.00 55.73           O  
ATOM    233  N   ALA A  16       6.429  -7.215  -9.143  1.00 57.23           N  
ATOM    234  H   ALA A  16       5.565  -7.430  -8.666  1.00 57.23           H  
ATOM    235  CA  ALA A  16       7.546  -6.752  -8.336  1.00 57.23           C  
ATOM    236  HA  ALA A  16       7.854  -5.778  -8.716  1.00 57.23           H  
ATOM    237  C   ALA A  16       8.759  -7.671  -8.408  1.00 57.23           C  
ATOM    238  CB  ALA A  16       7.115  -6.587  -6.886  1.00 57.23           C  
ATOM    239  HB1 ALA A  16       6.813  -7.547  -6.469  1.00 57.23           H  
ATOM    240  HB2 ALA A  16       7.942  -6.191  -6.297  1.00 57.23           H  
ATOM    241  HB3 ALA A  16       6.290  -5.875  -6.856  1.00 57.23           H  
ATOM    242  O   ALA A  16       9.873  -7.165  -8.471  1.00 57.23           O  
ATOM    243  N   ASP A  17       8.579  -8.992  -8.458  1.00 59.27           N  
ATOM    244  H   ASP A  17       7.636  -9.348  -8.393  1.00 59.27           H  
ATOM    245  CA  ASP A  17       9.699  -9.937  -8.542  1.00 59.27           C  
ATOM    246  HA  ASP A  17      10.366  -9.790  -7.693  1.00 59.27           H  
ATOM    247  C   ASP A  17      10.519  -9.714  -9.818  1.00 59.27           C  
ATOM    248  CB  ASP A  17       9.160 -11.381  -8.542  1.00 59.27           C  
ATOM    249  HB2 ASP A  17       9.767 -11.977  -9.224  1.00 59.27           H  
ATOM    250  HB3 ASP A  17       8.142 -11.402  -8.932  1.00 59.27           H  
ATOM    251  O   ASP A  17      11.752  -9.728  -9.809  1.00 59.27           O  
ATOM    252  CG  ASP A  17       9.190 -12.096  -7.190  1.00 59.27           C  
ATOM    253  OD1 ASP A  17       9.534 -11.478  -6.162  1.00 59.27           O  
ATOM    254  OD2 ASP A  17       8.975 -13.331  -7.227  1.00 59.27           O  
ATOM    255  N   ASN A  18       9.832  -9.504 -10.938  1.00 59.70           N  
ATOM    256  H   ASN A  18       8.826  -9.458 -10.868  1.00 59.70           H  
ATOM    257  CA  ASN A  18      10.477  -9.253 -12.221  1.00 59.70           C  
ATOM    258  HA  ASN A  18      11.273  -9.978 -12.387  1.00 59.70           H  
ATOM    259  C   ASN A  18      11.115  -7.862 -12.257  1.00 59.70           C  
ATOM    260  CB  ASN A  18       9.418  -9.410 -13.306  1.00 59.70           C  
ATOM    261  HB2 ASN A  18       9.764  -8.960 -14.237  1.00 59.70           H  
ATOM    262  HB3 ASN A  18       8.539  -8.868 -12.958  1.00 59.70           H  
ATOM    263  O   ASN A  18      12.236  -7.717 -12.736  1.00 59.70           O  
ATOM    264  CG  ASN A  18       9.014 -10.843 -13.597  1.00 59.70           C  
ATOM    265  ND2 ASN A  18       7.847 -11.015 -14.170  1.00 59.70           N  
ATOM    266 HD21 ASN A  18       7.247 -10.216 -14.313  1.00 59.70           H  
ATOM    267 HD22 ASN A  18       7.529 -11.957 -14.351  1.00 59.70           H  
ATOM    268  OD1 ASN A  18       9.723 -11.812 -13.341  1.00 59.70           O  
ATOM    269  N   LEU A  19      10.444  -6.852 -11.707  1.00 64.29           N  
ATOM    270  H   LEU A  19       9.520  -7.022 -11.335  1.00 64.29           H  
ATOM    271  CA  LEU A  19      10.948  -5.485 -11.699  1.00 64.29           C  
ATOM    272  HA  LEU A  19      11.344  -5.278 -12.693  1.00 64.29           H  
ATOM    273  C   LEU A  19      12.130  -5.319 -10.715  1.00 64.29           C  
ATOM    274  CB  LEU A  19       9.733  -4.571 -11.457  1.00 64.29           C  
ATOM    275  HB2 LEU A  19       9.435  -4.651 -10.412  1.00 64.29           H  
ATOM    276  HB3 LEU A  19       8.891  -4.943 -12.041  1.00 64.29           H  
ATOM    277  O   LEU A  19      13.107  -4.643 -11.029  1.00 64.29           O  
ATOM    278  CG  LEU A  19       9.937  -3.102 -11.862  1.00 64.29           C  
ATOM    279  HG  LEU A  19      10.876  -2.733 -11.449  1.00 64.29           H  
ATOM    280  CD1 LEU A  19       9.951  -2.961 -13.382  1.00 64.29           C  
ATOM    281 HD11 LEU A  19      10.744  -3.569 -13.816  1.00 64.29           H  
ATOM    282 HD12 LEU A  19       8.995  -3.264 -13.809  1.00 64.29           H  
ATOM    283 HD13 LEU A  19      10.149  -1.919 -13.634  1.00 64.29           H  
ATOM    284  CD2 LEU A  19       8.786  -2.227 -11.367  1.00 64.29           C  
ATOM    285 HD21 LEU A  19       8.594  -2.404 -10.308  1.00 64.29           H  
ATOM    286 HD22 LEU A  19       9.035  -1.177 -11.518  1.00 64.29           H  
ATOM    287 HD23 LEU A  19       7.871  -2.459 -11.911  1.00 64.29           H  
ATOM    288  N   GLN A  20      12.136  -6.032  -9.584  1.00 66.78           N  
ATOM    289  H   GLN A  20      11.309  -6.560  -9.345  1.00 66.78           H  
ATOM    290  CA  GLN A  20      13.310  -6.155  -8.710  1.00 66.78           C  
ATOM    291  HA  GLN A  20      13.668  -5.159  -8.449  1.00 66.78           H  
ATOM    292  C   GLN A  20      14.467  -6.880  -9.402  1.00 66.78           C  
ATOM    293  CB  GLN A  20      12.972  -6.915  -7.419  1.00 66.78           C  
ATOM    294  HB2 GLN A  20      13.912  -7.225  -6.963  1.00 66.78           H  
ATOM    295  HB3 GLN A  20      12.400  -7.813  -7.651  1.00 66.78           H  
ATOM    296  O   GLN A  20      15.614  -6.450  -9.284  1.00 66.78           O  
ATOM    297  CG  GLN A  20      12.219  -6.066  -6.388  1.00 66.78           C  
ATOM    298  HG2 GLN A  20      12.744  -5.121  -6.247  1.00 66.78           H  
ATOM    299  HG3 GLN A  20      11.213  -5.850  -6.748  1.00 66.78           H  
ATOM    300  CD  GLN A  20      12.115  -6.757  -5.030  1.00 66.78           C  
ATOM    301  NE2 GLN A  20      11.482  -6.133  -4.061  1.00 66.78           N  
ATOM    302 HE21 GLN A  20      10.954  -5.293  -4.252  1.00 66.78           H  
ATOM    303 HE22 GLN A  20      11.385  -6.662  -3.206  1.00 66.78           H  
ATOM    304  OE1 GLN A  20      12.614  -7.844  -4.792  1.00 66.78           O  
ATOM    305  N   LYS A  21      14.187  -7.950 -10.158  1.00 59.94           N  
ATOM    306  H   LYS A  21      13.238  -8.296 -10.174  1.00 59.94           H  
ATOM    307  CA  LYS A  21      15.210  -8.615 -10.980  1.00 59.94           C  
ATOM    308  HA  LYS A  21      16.056  -8.880 -10.346  1.00 59.94           H  
ATOM    309  C   LYS A  21      15.782  -7.704 -12.054  1.00 59.94           C  
ATOM    310  CB  LYS A  21      14.652  -9.875 -11.638  1.00 59.94           C  
ATOM    311  HB2 LYS A  21      15.283 -10.153 -12.482  1.00 59.94           H  
ATOM    312  HB3 LYS A  21      13.645  -9.686 -12.010  1.00 59.94           H  
ATOM    313  O   LYS A  21      16.961  -7.820 -12.361  1.00 59.94           O  
ATOM    314  CG  LYS A  21      14.645 -11.030 -10.645  1.00 59.94           C  
ATOM    315  HG2 LYS A  21      14.124 -10.738  -9.733  1.00 59.94           H  
ATOM    316  HG3 LYS A  21      15.670 -11.301 -10.394  1.00 59.94           H  
ATOM    317  CD  LYS A  21      13.937 -12.219 -11.283  1.00 59.94           C  
ATOM    318  HD2 LYS A  21      14.480 -12.543 -12.171  1.00 59.94           H  
ATOM    319  HD3 LYS A  21      12.924 -11.923 -11.555  1.00 59.94           H  
ATOM    320  CE  LYS A  21      13.895 -13.327 -10.240  1.00 59.94           C  
ATOM    321  HE2 LYS A  21      13.467 -12.912  -9.327  1.00 59.94           H  
ATOM    322  HE3 LYS A  21      14.914 -13.646 -10.020  1.00 59.94           H  
ATOM    323  NZ  LYS A  21      13.072 -14.448 -10.719  1.00 59.94           N  
ATOM    324  HZ1 LYS A  21      13.465 -14.813 -11.575  1.00 59.94           H  
ATOM    325  HZ2 LYS A  21      13.027 -15.163 -10.007  1.00 59.94           H  
ATOM    326  HZ3 LYS A  21      12.139 -14.096 -10.883  1.00 59.94           H  
ATOM    327  N   LEU A  22      14.994  -6.786 -12.610  1.00 61.30           N  
ATOM    328  H   LEU A  22      14.005  -6.792 -12.407  1.00 61.30           H  
ATOM    329  CA  LEU A  22      15.560  -5.765 -13.487  1.00 61.30           C  
ATOM    330  HA  LEU A  22      16.179  -6.246 -14.244  1.00 61.30           H  
ATOM    331  C   LEU A  22      16.479  -4.822 -12.753  1.00 61.30           C  
ATOM    332  CB  LEU A  22      14.502  -4.893 -14.148  1.00 61.30           C  
ATOM    333  HB2 LEU A  22      15.037  -4.081 -14.640  1.00 61.30           H  
ATOM    334  HB3 LEU A  22      13.846  -4.459 -13.394  1.00 61.30           H  
ATOM    335  O   LEU A  22      17.550  -4.521 -13.268  1.00 61.30           O  
ATOM    336  CG  LEU A  22      13.666  -5.583 -15.204  1.00 61.30           C  
ATOM    337  HG  LEU A  22      13.009  -6.267 -14.666  1.00 61.30           H  
ATOM    338  CD1 LEU A  22      12.834  -4.491 -15.885  1.00 61.30           C  
ATOM    339 HD11 LEU A  22      12.491  -3.765 -15.148  1.00 61.30           H  
ATOM    340 HD12 LEU A  22      13.440  -3.967 -16.624  1.00 61.30           H  
ATOM    341 HD13 LEU A  22      11.932  -4.869 -16.367  1.00 61.30           H  
ATOM    342  CD2 LEU A  22      14.601  -6.331 -16.166  1.00 61.30           C  
ATOM    343 HD21 LEU A  22      15.478  -5.710 -16.352  1.00 61.30           H  
ATOM    344 HD22 LEU A  22      14.145  -6.568 -17.127  1.00 61.30           H  
ATOM    345 HD23 LEU A  22      14.919  -7.268 -15.708  1.00 61.30           H  
ATOM    346  N   LYS A  23      16.083  -4.378 -11.557  1.00 64.47           N  
ATOM    347  H   LYS A  23      15.159  -4.625 -11.231  1.00 64.47           H  
ATOM    348  CA  LYS A  23      16.946  -3.539 -10.729  1.00 64.47           C  
ATOM    349  HA  LYS A  23      17.125  -2.605 -11.261  1.00 64.47           H  
ATOM    350  C   LYS A  23      18.303  -4.210 -10.531  1.00 64.47           C  
ATOM    351  CB  LYS A  23      16.282  -3.245  -9.375  1.00 64.47           C  
ATOM    352  HB2 LYS A  23      15.210  -3.092  -9.500  1.00 64.47           H  
ATOM    353  HB3 LYS A  23      16.416  -4.090  -8.700  1.00 64.47           H  
ATOM    354  O   LYS A  23      19.333  -3.565 -10.714  1.00 64.47           O  
ATOM    355  CG  LYS A  23      16.913  -1.996  -8.749  1.00 64.47           C  
ATOM    356  HG2 LYS A  23      16.803  -1.155  -9.432  1.00 64.47           H  
ATOM    357  HG3 LYS A  23      17.977  -2.178  -8.592  1.00 64.47           H  
ATOM    358  CD  LYS A  23      16.270  -1.630  -7.406  1.00 64.47           C  
ATOM    359  HD2 LYS A  23      16.317  -2.485  -6.731  1.00 64.47           H  
ATOM    360  HD3 LYS A  23      15.230  -1.349  -7.570  1.00 64.47           H  
ATOM    361  CE  LYS A  23      17.046  -0.447  -6.810  1.00 64.47           C  
ATOM    362  HE2 LYS A  23      17.039   0.360  -7.543  1.00 64.47           H  
ATOM    363  HE3 LYS A  23      18.086  -0.739  -6.666  1.00 64.47           H  
ATOM    364  NZ  LYS A  23      16.467   0.043  -5.532  1.00 64.47           N  
ATOM    365  HZ1 LYS A  23      16.866   0.933  -5.272  1.00 64.47           H  
ATOM    366  HZ2 LYS A  23      15.478   0.215  -5.642  1.00 64.47           H  
ATOM    367  HZ3 LYS A  23      16.578  -0.622  -4.780  1.00 64.47           H  
ATOM    368  N   SER A  24      18.309  -5.504 -10.205  1.00 64.56           N  
ATOM    369  H   SER A  24      17.427  -5.980 -10.080  1.00 64.56           H  
ATOM    370  CA  SER A  24      19.553  -6.253 -10.016  1.00 64.56           C  
ATOM    371  HA  SER A  24      20.205  -5.656  -9.378  1.00 64.56           H  
ATOM    372  C   SER A  24      20.319  -6.478 -11.320  1.00 64.56           C  
ATOM    373  CB  SER A  24      19.307  -7.571  -9.279  1.00 64.56           C  
ATOM    374  HB2 SER A  24      20.272  -8.012  -9.033  1.00 64.56           H  
ATOM    375  HB3 SER A  24      18.775  -7.367  -8.350  1.00 64.56           H  
ATOM    376  O   SER A  24      21.539  -6.344 -11.320  1.00 64.56           O  
ATOM    377  OG  SER A  24      18.567  -8.497 -10.046  1.00 64.56           O  
ATOM    378  HG  SER A  24      18.606  -9.346  -9.600  1.00 64.56           H  
ATOM    379  N   LEU A  25      19.638  -6.758 -12.435  1.00 56.98           N  
ATOM    380  H   LEU A  25      18.644  -6.918 -12.359  1.00 56.98           H  
ATOM    381  CA  LEU A  25      20.265  -6.896 -13.754  1.00 56.98           C  
ATOM    382  HA  LEU A  25      21.050  -7.649 -13.693  1.00 56.98           H  
ATOM    383  C   LEU A  25      20.941  -5.610 -14.217  1.00 56.98           C  
ATOM    384  CB  LEU A  25      19.222  -7.322 -14.795  1.00 56.98           C  
ATOM    385  HB2 LEU A  25      18.259  -6.884 -14.534  1.00 56.98           H  
ATOM    386  HB3 LEU A  25      19.499  -6.926 -15.772  1.00 56.98           H  
ATOM    387  O   LEU A  25      22.096  -5.667 -14.620  1.00 56.98           O  
ATOM    388  CG  LEU A  25      19.095  -8.842 -14.922  1.00 56.98           C  
ATOM    389  HG  LEU A  25      19.067  -9.306 -13.936  1.00 56.98           H  
ATOM    390  CD1 LEU A  25      17.800  -9.162 -15.652  1.00 56.98           C  
ATOM    391 HD11 LEU A  25      17.798 -10.218 -15.920  1.00 56.98           H  
ATOM    392 HD12 LEU A  25      17.738  -8.573 -16.567  1.00 56.98           H  
ATOM    393 HD13 LEU A  25      16.955  -8.927 -15.004  1.00 56.98           H  
ATOM    394  CD2 LEU A  25      20.245  -9.440 -15.736  1.00 56.98           C  
ATOM    395 HD21 LEU A  25      20.259  -9.015 -16.740  1.00 56.98           H  
ATOM    396 HD22 LEU A  25      20.133 -10.522 -15.811  1.00 56.98           H  
ATOM    397 HD23 LEU A  25      21.202  -9.223 -15.262  1.00 56.98           H  
ATOM    398  N   LEU A  26      20.257  -4.470 -14.127  1.00 60.02           N  
ATOM    399  H   LEU A  26      19.301  -4.506 -13.801  1.00 60.02           H  
ATOM    400  CA  LEU A  26      20.822  -3.162 -14.465  1.00 60.02           C  
ATOM    401  HA  LEU A  26      21.190  -3.177 -15.490  1.00 60.02           H  
ATOM    402  C   LEU A  26      22.037  -2.861 -13.583  1.00 60.02           C  
ATOM    403  CB  LEU A  26      19.713  -2.100 -14.340  1.00 60.02           C  
ATOM    404  HB2 LEU A  26      19.104  -2.311 -13.461  1.00 60.02           H  
ATOM    405  HB3 LEU A  26      20.167  -1.118 -14.205  1.00 60.02           H  
ATOM    406  O   LEU A  26      23.118  -2.585 -14.091  1.00 60.02           O  
ATOM    407  CG  LEU A  26      18.837  -2.083 -15.608  1.00 60.02           C  
ATOM    408  HG  LEU A  26      18.716  -3.104 -15.972  1.00 60.02           H  
ATOM    409  CD1 LEU A  26      17.438  -1.524 -15.393  1.00 60.02           C  
ATOM    410 HD11 LEU A  26      16.865  -1.643 -16.312  1.00 60.02           H  
ATOM    411 HD12 LEU A  26      16.933  -2.072 -14.598  1.00 60.02           H  
ATOM    412 HD13 LEU A  26      17.505  -0.455 -15.189  1.00 60.02           H  
ATOM    413  CD2 LEU A  26      19.494  -1.228 -16.689  1.00 60.02           C  
ATOM    414 HD21 LEU A  26      18.822  -1.084 -17.536  1.00 60.02           H  
ATOM    415 HD22 LEU A  26      20.419  -1.694 -17.029  1.00 60.02           H  
ATOM    416 HD23 LEU A  26      19.732  -0.245 -16.283  1.00 60.02           H  
ATOM    417  N   THR A  27      21.912  -3.088 -12.271  1.00 60.15           N  
ATOM    418  H   THR A  27      20.998  -3.337 -11.920  1.00 60.15           H  
ATOM    419  CA  THR A  27      23.028  -2.905 -11.328  1.00 60.15           C  
ATOM    420  HA  THR A  27      23.348  -1.865 -11.383  1.00 60.15           H  
ATOM    421  C   THR A  27      24.243  -3.777 -11.685  1.00 60.15           C  
ATOM    422  CB  THR A  27      22.592  -3.204  -9.884  1.00 60.15           C  
ATOM    423  HB  THR A  27      22.366  -4.266  -9.784  1.00 60.15           H  
ATOM    424  O   THR A  27      25.375  -3.293 -11.674  1.00 60.15           O  
ATOM    425  CG2 THR A  27      23.671  -2.827  -8.870  1.00 60.15           C  
ATOM    426 HG21 THR A  27      23.288  -2.974  -7.860  1.00 60.15           H  
ATOM    427 HG22 THR A  27      24.550  -3.457  -9.005  1.00 60.15           H  
ATOM    428 HG23 THR A  27      23.951  -1.781  -9.001  1.00 60.15           H  
ATOM    429  OG1 THR A  27      21.448  -2.465  -9.514  1.00 60.15           O  
ATOM    430  HG1 THR A  27      20.712  -2.770 -10.050  1.00 60.15           H  
ATOM    431  N   ASN A  28      24.029  -5.054 -12.022  1.00 53.24           N  
ATOM    432  H   ASN A  28      23.081  -5.403 -12.006  1.00 53.24           H  
ATOM    433  CA  ASN A  28      25.105  -5.981 -12.392  1.00 53.24           C  
ATOM    434  HA  ASN A  28      25.915  -5.906 -11.666  1.00 53.24           H  
ATOM    435  C   ASN A  28      25.719  -5.653 -13.758  1.00 53.24           C  
ATOM    436  CB  ASN A  28      24.557  -7.418 -12.393  1.00 53.24           C  
ATOM    437  HB2 ASN A  28      23.580  -7.440 -12.877  1.00 53.24           H  
ATOM    438  HB3 ASN A  28      25.230  -8.051 -12.971  1.00 53.24           H  
ATOM    439  O   ASN A  28      26.937  -5.690 -13.918  1.00 53.24           O  
ATOM    440  CG  ASN A  28      24.468  -8.031 -11.008  1.00 53.24           C  
ATOM    441  ND2 ASN A  28      23.595  -8.992 -10.818  1.00 53.24           N  
ATOM    442 HD21 ASN A  28      23.590  -9.394  -9.892  1.00 53.24           H  
ATOM    443 HD22 ASN A  28      22.971  -9.255 -11.568  1.00 53.24           H  
ATOM    444  OD1 ASN A  28      25.191  -7.703 -10.086  1.00 53.24           O  
ATOM    445  N   THR A  29      24.893  -5.310 -14.742  1.00 52.61           N  
ATOM    446  H   THR A  29      23.903  -5.267 -14.552  1.00 52.61           H  
ATOM    447  CA  THR A  29      25.351  -4.994 -16.100  1.00 52.61           C  
ATOM    448  HA  THR A  29      26.021  -5.784 -16.439  1.00 52.61           H  
ATOM    449  C   THR A  29      26.148  -3.687 -16.100  1.00 52.61           C  
ATOM    450  CB  THR A  29      24.164  -4.949 -17.074  1.00 52.61           C  
ATOM    451  HB  THR A  29      23.513  -4.113 -16.816  1.00 52.61           H  
ATOM    452  O   THR A  29      27.146  -3.563 -16.811  1.00 52.61           O  
ATOM    453  CG2 THR A  29      24.608  -4.866 -18.534  1.00 52.61           C  
ATOM    454 HG21 THR A  29      25.179  -3.953 -18.704  1.00 52.61           H  
ATOM    455 HG22 THR A  29      25.224  -5.730 -18.785  1.00 52.61           H  
ATOM    456 HG23 THR A  29      23.729  -4.857 -19.177  1.00 52.61           H  
ATOM    457  OG1 THR A  29      23.391  -6.118 -16.945  1.00 52.61           O  
ATOM    458  HG1 THR A  29      22.863  -6.006 -16.152  1.00 52.61           H  
ATOM    459  N   ARG A  30      25.814  -2.722 -15.231  1.00 53.72           N  
ATOM    460  H   ARG A  30      24.923  -2.795 -14.762  1.00 53.72           H  
ATOM    461  CA  ARG A  30      26.608  -1.501 -15.006  1.00 53.72           C  
ATOM    462  HA  ARG A  30      26.784  -0.987 -15.951  1.00 53.72           H  
ATOM    463  C   ARG A  30      28.004  -1.771 -14.456  1.00 53.72           C  
ATOM    464  CB  ARG A  30      25.806  -0.544 -14.119  1.00 53.72           C  
ATOM    465  HB2 ARG A  30      24.775  -0.504 -14.471  1.00 53.72           H  
ATOM    466  HB3 ARG A  30      25.813  -0.900 -13.089  1.00 53.72           H  
ATOM    467  O   ARG A  30      28.951  -1.100 -14.858  1.00 53.72           O  
ATOM    468  CG  ARG A  30      26.385   0.871 -14.202  1.00 53.72           C  
ATOM    469  HG2 ARG A  30      26.284   1.247 -15.220  1.00 53.72           H  
ATOM    470  HG3 ARG A  30      27.440   0.860 -13.926  1.00 53.72           H  
ATOM    471  CD  ARG A  30      25.645   1.797 -13.248  1.00 53.72           C  
ATOM    472  HD2 ARG A  30      24.606   1.854 -13.571  1.00 53.72           H  
ATOM    473  HD3 ARG A  30      25.671   1.365 -12.248  1.00 53.72           H  
ATOM    474  NE  ARG A  30      26.258   3.143 -13.237  1.00 53.72           N  
ATOM    475  HE  ARG A  30      26.778   3.399 -14.064  1.00 53.72           H  
ATOM    476  NH1 ARG A  30      25.250   3.864 -11.317  1.00 53.72           N  
ATOM    477 HH11 ARG A  30      24.990   4.669 -10.766  1.00 53.72           H  
ATOM    478 HH12 ARG A  30      24.566   3.150 -11.526  1.00 53.72           H  
ATOM    479  NH2 ARG A  30      26.534   5.278 -12.433  1.00 53.72           N  
ATOM    480 HH21 ARG A  30      27.051   5.550 -13.256  1.00 53.72           H  
ATOM    481 HH22 ARG A  30      26.337   5.968 -11.723  1.00 53.72           H  
ATOM    482  CZ  ARG A  30      26.037   4.077 -12.329  1.00 53.72           C  
ATOM    483  N   GLN A  31      28.170  -2.779 -13.598  1.00 48.64           N  
ATOM    484  H   GLN A  31      27.362  -3.314 -13.311  1.00 48.64           H  
ATOM    485  CA  GLN A  31      29.510  -3.185 -13.154  1.00 48.64           C  
ATOM    486  HA  GLN A  31      30.020  -2.312 -12.747  1.00 48.64           H  
ATOM    487  C   GLN A  31      30.379  -3.691 -14.316  1.00 48.64           C  
ATOM    488  CB  GLN A  31      29.429  -4.251 -12.053  1.00 48.64           C  
ATOM    489  HB2 GLN A  31      28.804  -5.081 -12.381  1.00 48.64           H  
ATOM    490  HB3 GLN A  31      30.433  -4.639 -11.876  1.00 48.64           H  
ATOM    491  O   GLN A  31      31.601  -3.570 -14.250  1.00 48.64           O  
ATOM    492  CG  GLN A  31      28.901  -3.694 -10.725  1.00 48.64           C  
ATOM    493  HG2 GLN A  31      27.896  -3.297 -10.867  1.00 48.64           H  
ATOM    494  HG3 GLN A  31      29.548  -2.880 -10.396  1.00 48.64           H  
ATOM    495  CD  GLN A  31      28.851  -4.751  -9.625  1.00 48.64           C  
ATOM    496  NE2 GLN A  31      28.527  -4.371  -8.409  1.00 48.64           N  
ATOM    497 HE21 GLN A  31      28.472  -5.118  -7.731  1.00 48.64           H  
ATOM    498 HE22 GLN A  31      28.261  -3.415  -8.223  1.00 48.64           H  
ATOM    499  OE1 GLN A  31      29.110  -5.927  -9.813  1.00 48.64           O  
ATOM    500  N   GLN A  32      29.768  -4.218 -15.384  1.00 45.00           N  
ATOM    501  H   GLN A  32      28.761  -4.290 -15.377  1.00 45.00           H  
ATOM    502  CA  GLN A  32      30.482  -4.696 -16.570  1.00 45.00           C  
ATOM    503  HA  GLN A  32      31.475  -5.034 -16.274  1.00 45.00           H  
ATOM    504  C   GLN A  32      30.700  -3.608 -17.633  1.00 45.00           C  
ATOM    505  CB  GLN A  32      29.742  -5.901 -17.168  1.00 45.00           C  
ATOM    506  HB2 GLN A  32      28.705  -5.638 -17.374  1.00 45.00           H  
ATOM    507  HB3 GLN A  32      30.221  -6.164 -18.111  1.00 45.00           H  
ATOM    508  O   GLN A  32      31.773  -3.554 -18.232  1.00 45.00           O  
ATOM    509  CG  GLN A  32      29.791  -7.128 -16.245  1.00 45.00           C  
ATOM    510  HG2 GLN A  32      29.237  -6.923 -15.328  1.00 45.00           H  
ATOM    511  HG3 GLN A  32      30.828  -7.335 -15.982  1.00 45.00           H  
ATOM    512  CD  GLN A  32      29.199  -8.374 -16.896  1.00 45.00           C  
ATOM    513  NE2 GLN A  32      29.450  -9.546 -16.357  1.00 45.00           N  
ATOM    514 HE21 GLN A  32      30.008  -9.623 -15.519  1.00 45.00           H  
ATOM    515 HE22 GLN A  32      29.035 -10.331 -16.840  1.00 45.00           H  
ATOM    516  OE1 GLN A  32      28.511  -8.337 -17.898  1.00 45.00           O  
ATOM    517  N   ILE A  33      29.720  -2.728 -17.869  1.00 45.63           N  
ATOM    518  H   ILE A  33      28.858  -2.833 -17.355  1.00 45.63           H  
ATOM    519  CA  ILE A  33      29.771  -1.717 -18.938  1.00 45.63           C  
ATOM    520  HA  ILE A  33      30.655  -1.895 -19.551  1.00 45.63           H  
ATOM    521  C   ILE A  33      29.899  -0.319 -18.319  1.00 45.63           C  
ATOM    522  CB  ILE A  33      28.553  -1.826 -19.886  1.00 45.63           C  
ATOM    523  HB  ILE A  33      27.680  -1.470 -19.339  1.00 45.63           H  
ATOM    524  O   ILE A  33      28.922   0.258 -17.849  1.00 45.63           O  
ATOM    525  CG1 ILE A  33      28.248  -3.275 -20.337  1.00 45.63           C  
ATOM    526 HG12 ILE A  33      28.120  -3.910 -19.461  1.00 45.63           H  
ATOM    527 HG13 ILE A  33      29.087  -3.662 -20.916  1.00 45.63           H  
ATOM    528  CG2 ILE A  33      28.739  -0.885 -21.092  1.00 45.63           C  
ATOM    529 HG21 ILE A  33      28.923   0.136 -20.758  1.00 45.63           H  
ATOM    530 HG22 ILE A  33      27.833  -0.868 -21.698  1.00 45.63           H  
ATOM    531 HG23 ILE A  33      29.571  -1.225 -21.708  1.00 45.63           H  
ATOM    532  CD1 ILE A  33      26.961  -3.412 -21.162  1.00 45.63           C  
ATOM    533 HD11 ILE A  33      26.134  -2.919 -20.652  1.00 45.63           H  
ATOM    534 HD12 ILE A  33      26.724  -4.469 -21.284  1.00 45.63           H  
ATOM    535 HD13 ILE A  33      27.094  -2.973 -22.151  1.00 45.63           H  
ATOM    536  N   LYS A  34      31.109   0.254 -18.346  1.00 50.24           N  
ATOM    537  H   LYS A  34      31.866  -0.304 -18.717  1.00 50.24           H  
ATOM    538  CA  LYS A  34      31.427   1.537 -17.688  1.00 50.24           C  
ATOM    539  HA  LYS A  34      31.091   1.476 -16.653  1.00 50.24           H  
ATOM    540  C   LYS A  34      30.717   2.784 -18.251  1.00 50.24           C  
ATOM    541  CB  LYS A  34      32.950   1.780 -17.707  1.00 50.24           C  
ATOM    542  HB2 LYS A  34      33.347   1.528 -18.691  1.00 50.24           H  
ATOM    543  HB3 LYS A  34      33.132   2.842 -17.542  1.00 50.24           H  
ATOM    544  O   LYS A  34      30.600   3.748 -17.501  1.00 50.24           O  
ATOM    545  CG  LYS A  34      33.718   1.012 -16.620  1.00 50.24           C  
ATOM    546  HG2 LYS A  34      33.605  -0.060 -16.780  1.00 50.24           H  
ATOM    547  HG3 LYS A  34      33.308   1.270 -15.643  1.00 50.24           H  
ATOM    548  CD  LYS A  34      35.209   1.388 -16.661  1.00 50.24           C  
ATOM    549  HD2 LYS A  34      35.620   1.089 -17.625  1.00 50.24           H  
ATOM    550  HD3 LYS A  34      35.306   2.469 -16.555  1.00 50.24           H  
ATOM    551  CE  LYS A  34      35.981   0.697 -15.532  1.00 50.24           C  
ATOM    552  HE2 LYS A  34      35.558   1.012 -14.578  1.00 50.24           H  
ATOM    553  HE3 LYS A  34      35.830  -0.379 -15.620  1.00 50.24           H  
ATOM    554  NZ  LYS A  34      37.431   1.017 -15.586  1.00 50.24           N  
ATOM    555  HZ1 LYS A  34      37.923   0.552 -14.836  1.00 50.24           H  
ATOM    556  HZ2 LYS A  34      37.579   2.012 -15.499  1.00 50.24           H  
ATOM    557  HZ3 LYS A  34      37.827   0.708 -16.462  1.00 50.24           H  
ATOM    558  N   SER A  35      30.341   2.838 -19.537  1.00 47.91           N  
ATOM    559  H   SER A  35      30.495   2.025 -20.116  1.00 47.91           H  
ATOM    560  CA  SER A  35      30.104   4.133 -20.219  1.00 47.91           C  
ATOM    561  HA  SER A  35      30.029   4.922 -19.471  1.00 47.91           H  
ATOM    562  C   SER A  35      28.838   4.288 -21.070  1.00 47.91           C  
ATOM    563  CB  SER A  35      31.310   4.477 -21.099  1.00 47.91           C  
ATOM    564  HB2 SER A  35      32.210   4.511 -20.485  1.00 47.91           H  
ATOM    565  HB3 SER A  35      31.164   5.457 -21.554  1.00 47.91           H  
ATOM    566  O   SER A  35      28.596   5.395 -21.544  1.00 47.91           O  
ATOM    567  OG  SER A  35      31.466   3.500 -22.112  1.00 47.91           O  
ATOM    568  HG  SER A  35      31.944   3.897 -22.844  1.00 47.91           H  
ATOM    569  N   GLN A  36      28.031   3.250 -21.300  1.00 44.88           N  
ATOM    570  H   GLN A  36      28.189   2.380 -20.811  1.00 44.88           H  
ATOM    571  CA  GLN A  36      26.806   3.390 -22.101  1.00 44.88           C  
ATOM    572  HA  GLN A  36      26.832   4.335 -22.644  1.00 44.88           H  
ATOM    573  C   GLN A  36      25.565   3.461 -21.219  1.00 44.88           C  
ATOM    574  CB  GLN A  36      26.692   2.276 -23.154  1.00 44.88           C  
ATOM    575  HB2 GLN A  36      27.130   1.352 -22.774  1.00 44.88           H  
ATOM    576  HB3 GLN A  36      25.639   2.093 -23.369  1.00 44.88           H  
ATOM    577  O   GLN A  36      25.457   2.714 -20.250  1.00 44.88           O  
ATOM    578  CG  GLN A  36      27.375   2.698 -24.463  1.00 44.88           C  
ATOM    579  HG2 GLN A  36      26.918   3.621 -24.820  1.00 44.88           H  
ATOM    580  HG3 GLN A  36      28.431   2.892 -24.273  1.00 44.88           H  
ATOM    581  CD  GLN A  36      27.268   1.654 -25.571  1.00 44.88           C  
ATOM    582  NE2 GLN A  36      27.612   2.008 -26.790  1.00 44.88           N  
ATOM    583 HE21 GLN A  36      27.926   2.947 -26.987  1.00 44.88           H  
ATOM    584 HE22 GLN A  36      27.547   1.290 -27.497  1.00 44.88           H  
ATOM    585  OE1 GLN A  36      26.887   0.511 -25.379  1.00 44.88           O  
ATOM    586  N   THR A  37      24.619   4.326 -21.600  1.00 54.42           N  
ATOM    587  H   THR A  37      24.807   4.976 -22.349  1.00 54.42           H  
ATOM    588  CA  THR A  37      23.255   4.321 -21.067  1.00 54.42           C  
ATOM    589  HA  THR A  37      23.277   4.606 -20.015  1.00 54.42           H  
ATOM    590  C   THR A  37      22.680   2.921 -21.207  1.00 54.42           C  
ATOM    591  CB  THR A  37      22.356   5.306 -21.825  1.00 54.42           C  
ATOM    592  HB  THR A  37      22.222   4.976 -22.855  1.00 54.42           H  
ATOM    593  O   THR A  37      22.536   2.400 -22.317  1.00 54.42           O  
ATOM    594  CG2 THR A  37      20.995   5.451 -21.163  1.00 54.42           C  
ATOM    595 HG21 THR A  37      20.439   4.516 -21.228  1.00 54.42           H  
ATOM    596 HG22 THR A  37      21.110   5.732 -20.116  1.00 54.42           H  
ATOM    597 HG23 THR A  37      20.426   6.224 -21.678  1.00 54.42           H  
ATOM    598  OG1 THR A  37      22.945   6.583 -21.835  1.00 54.42           O  
ATOM    599  HG1 THR A  37      22.224   7.202 -21.974  1.00 54.42           H  
ATOM    600  N   GLN A  38      22.389   2.290 -20.076  1.00 64.81           N  
ATOM    601  H   GLN A  38      22.555   2.743 -19.188  1.00 64.81           H  
ATOM    602  CA  GLN A  38      21.804   0.963 -20.071  1.00 64.81           C  
ATOM    603  HA  GLN A  38      22.091   0.445 -20.986  1.00 64.81           H  
ATOM    604  C   GLN A  38      20.293   1.083 -20.060  1.00 64.81           C  
ATOM    605  CB  GLN A  38      22.323   0.121 -18.912  1.00 64.81           C  
ATOM    606  HB2 GLN A  38      21.829  -0.850 -18.951  1.00 64.81           H  
ATOM    607  HB3 GLN A  38      22.099   0.598 -17.958  1.00 64.81           H  
ATOM    608  O   GLN A  38      19.703   1.683 -19.164  1.00 64.81           O  
ATOM    609  CG  GLN A  38      23.832  -0.066 -19.062  1.00 64.81           C  
ATOM    610  HG2 GLN A  38      24.328   0.876 -18.828  1.00 64.81           H  
ATOM    611  HG3 GLN A  38      24.078  -0.345 -20.086  1.00 64.81           H  
ATOM    612  CD  GLN A  38      24.390  -1.126 -18.143  1.00 64.81           C  
ATOM    613  NE2 GLN A  38      25.690  -1.178 -18.046  1.00 64.81           N  
ATOM    614 HE21 GLN A  38      26.252  -0.432 -18.431  1.00 64.81           H  
ATOM    615 HE22 GLN A  38      26.084  -1.918 -17.483  1.00 64.81           H  
ATOM    616  OE1 GLN A  38      23.706  -1.951 -17.568  1.00 64.81           O  
ATOM    617  N   GLN A  39      19.685   0.484 -21.075  1.00 71.55           N  
ATOM    618  H   GLN A  39      20.256   0.049 -21.786  1.00 71.55           H  
ATOM    619  CA  GLN A  39      18.247   0.326 -21.181  1.00 71.55           C  
ATOM    620  HA  GLN A  39      17.771   0.835 -20.344  1.00 71.55           H  
ATOM    621  C   GLN A  39      17.914  -1.161 -21.116  1.00 71.55           C  
ATOM    622  CB  GLN A  39      17.755   0.986 -22.472  1.00 71.55           C  
ATOM    623  HB2 GLN A  39      18.075   2.028 -22.479  1.00 71.55           H  
ATOM    624  HB3 GLN A  39      18.204   0.481 -23.327  1.00 71.55           H  
ATOM    625  O   GLN A  39      18.498  -1.967 -21.847  1.00 71.55           O  
ATOM    626  CG  GLN A  39      16.224   0.941 -22.605  1.00 71.55           C  
ATOM    627  HG2 GLN A  39      15.876  -0.089 -22.518  1.00 71.55           H  
ATOM    628  HG3 GLN A  39      15.773   1.530 -21.806  1.00 71.55           H  
ATOM    629  CD  GLN A  39      15.755   1.489 -23.948  1.00 71.55           C  
ATOM    630  NE2 GLN A  39      14.597   1.108 -24.434  1.00 71.55           N  
ATOM    631 HE21 GLN A  39      14.341   1.554 -25.303  1.00 71.55           H  
ATOM    632 HE22 GLN A  39      13.970   0.525 -23.898  1.00 71.55           H  
ATOM    633  OE1 GLN A  39      16.431   2.227 -24.633  1.00 71.55           O  
ATOM    634  N   VAL A  40      16.945  -1.518 -20.273  1.00 71.93           N  
ATOM    635  H   VAL A  40      16.512  -0.791 -19.721  1.00 71.93           H  
ATOM    636  CA  VAL A  40      16.415  -2.879 -20.170  1.00 71.93           C  
ATOM    637  HA  VAL A  40      16.795  -3.465 -21.007  1.00 71.93           H  
ATOM    638  C   VAL A  40      14.899  -2.848 -20.285  1.00 71.93           C  
ATOM    639  CB  VAL A  40      16.881  -3.587 -18.886  1.00 71.93           C  
ATOM    640  HB  VAL A  40      16.558  -3.026 -18.009  1.00 71.93           H  
ATOM    641  O   VAL A  40      14.226  -2.061 -19.628  1.00 71.93           O  
ATOM    642  CG1 VAL A  40      16.299  -5.003 -18.819  1.00 71.93           C  
ATOM    643 HG11 VAL A  40      16.812  -5.575 -18.046  1.00 71.93           H  
ATOM    644 HG12 VAL A  40      15.233  -4.956 -18.596  1.00 71.93           H  
ATOM    645 HG13 VAL A  40      16.452  -5.515 -19.769  1.00 71.93           H  
ATOM    646  CG2 VAL A  40      18.407  -3.747 -18.864  1.00 71.93           C  
ATOM    647 HG21 VAL A  40      18.726  -4.241 -17.946  1.00 71.93           H  
ATOM    648 HG22 VAL A  40      18.900  -2.777 -18.929  1.00 71.93           H  
ATOM    649 HG23 VAL A  40      18.734  -4.345 -19.715  1.00 71.93           H  
ATOM    650  N   THR A  41      14.356  -3.724 -21.129  1.00 73.17           N  
ATOM    651  H   THR A  41      14.963  -4.387 -21.590  1.00 73.17           H  
ATOM    652  CA  THR A  41      12.914  -3.829 -21.380  1.00 73.17           C  
ATOM    653  HA  THR A  41      12.385  -3.050 -20.830  1.00 73.17           H  
ATOM    654  C   THR A  41      12.392  -5.183 -20.913  1.00 73.17           C  
ATOM    655  CB  THR A  41      12.603  -3.621 -22.869  1.00 73.17           C  
ATOM    656  HB  THR A  41      13.057  -4.427 -23.446  1.00 73.17           H  
ATOM    657  O   THR A  41      12.877  -6.216 -21.367  1.00 73.17           O  
ATOM    658  CG2 THR A  41      11.101  -3.594 -23.155  1.00 73.17           C  
ATOM    659 HG21 THR A  41      10.663  -4.574 -22.966  1.00 73.17           H  
ATOM    660 HG22 THR A  41      10.936  -3.322 -24.197  1.00 73.17           H  
ATOM    661 HG23 THR A  41      10.617  -2.856 -22.515  1.00 73.17           H  
ATOM    662  OG1 THR A  41      13.144  -2.398 -23.316  1.00 73.17           O  
ATOM    663  HG1 THR A  41      14.087  -2.420 -23.141  1.00 73.17           H  
ATOM    664  N   ILE A  42      11.365  -5.191 -20.063  1.00 71.55           N  
ATOM    665  H   ILE A  42      11.023  -4.296 -19.743  1.00 71.55           H  
ATOM    666  CA  ILE A  42      10.523  -6.360 -19.795  1.00 71.55           C  
ATOM    667  HA  ILE A  42      11.035  -7.251 -20.159  1.00 71.55           H  
ATOM    668  C   ILE A  42       9.234  -6.237 -20.573  1.00 71.55           C  
ATOM    669  CB  ILE A  42      10.229  -6.559 -18.296  1.00 71.55           C  
ATOM    670  HB  ILE A  42       9.957  -5.605 -17.844  1.00 71.55           H  
ATOM    671  O   ILE A  42       8.513  -5.250 -20.457  1.00 71.55           O  
ATOM    672  CG1 ILE A  42      11.520  -7.090 -17.682  1.00 71.55           C  
ATOM    673 HG12 ILE A  42      12.279  -6.322 -17.824  1.00 71.55           H  
ATOM    674 HG13 ILE A  42      11.844  -7.968 -18.242  1.00 71.55           H  
ATOM    675  CG2 ILE A  42       9.098  -7.576 -18.035  1.00 71.55           C  
ATOM    676 HG21 ILE A  42       8.178  -7.269 -18.532  1.00 71.55           H  
ATOM    677 HG22 ILE A  42       9.377  -8.566 -18.393  1.00 71.55           H  
ATOM    678 HG23 ILE A  42       8.860  -7.618 -16.972  1.00 71.55           H  
ATOM    679  CD1 ILE A  42      11.389  -7.513 -16.215  1.00 71.55           C  
ATOM    680 HD11 ILE A  42      10.976  -6.716 -15.597  1.00 71.55           H  
ATOM    681 HD12 ILE A  42      12.354  -7.866 -15.852  1.00 71.55           H  
ATOM    682 HD13 ILE A  42      10.740  -8.386 -16.148  1.00 71.55           H  
ATOM    683  N   LYS A  43       8.909  -7.301 -21.300  1.00 67.90           N  
ATOM    684  H   LYS A  43       9.517  -8.107 -21.262  1.00 67.90           H  
ATOM    685  CA  LYS A  43       7.630  -7.441 -21.982  1.00 67.90           C  
ATOM    686  HA  LYS A  43       7.138  -6.468 -21.998  1.00 67.90           H  
ATOM    687  C   LYS A  43       6.705  -8.379 -21.218  1.00 67.90           C  
ATOM    688  CB  LYS A  43       7.846  -7.880 -23.435  1.00 67.90           C  
ATOM    689  HB2 LYS A  43       6.872  -8.009 -23.906  1.00 67.90           H  
ATOM    690  HB3 LYS A  43       8.372  -8.834 -23.455  1.00 67.90           H  
ATOM    691  O   LYS A  43       7.168  -9.315 -20.567  1.00 67.90           O  
ATOM    692  CG  LYS A  43       8.644  -6.828 -24.222  1.00 67.90           C  
ATOM    693  HG2 LYS A  43       9.655  -6.754 -23.820  1.00 67.90           H  
ATOM    694  HG3 LYS A  43       8.154  -5.860 -24.124  1.00 67.90           H  
ATOM    695  CD  LYS A  43       8.727  -7.200 -25.706  1.00 67.90           C  
ATOM    696  HD2 LYS A  43       7.716  -7.283 -26.107  1.00 67.90           H  
ATOM    697  HD3 LYS A  43       9.237  -8.157 -25.811  1.00 67.90           H  
ATOM    698  CE  LYS A  43       9.495  -6.111 -26.465  1.00 67.90           C  
ATOM    699  HE2 LYS A  43       9.007  -5.154 -26.281  1.00 67.90           H  
ATOM    700  HE3 LYS A  43      10.504  -6.048 -26.059  1.00 67.90           H  
ATOM    701  NZ  LYS A  43       9.541  -6.382 -27.923  1.00 67.90           N  
ATOM    702  HZ1 LYS A  43      10.042  -5.643 -28.397  1.00 67.90           H  
ATOM    703  HZ2 LYS A  43       8.608  -6.418 -28.307  1.00 67.90           H  
ATOM    704  HZ3 LYS A  43      10.009  -7.256 -28.112  1.00 67.90           H  
ATOM    705  N   ASN A  44       5.403  -8.158 -21.356  1.00 68.04           N  
ATOM    706  H   ASN A  44       5.123  -7.368 -21.919  1.00 68.04           H  
ATOM    707  CA  ASN A  44       4.343  -9.015 -20.828  1.00 68.04           C  
ATOM    708  HA  ASN A  44       3.422  -8.454 -20.985  1.00 68.04           H  
ATOM    709  C   ASN A  44       4.422  -9.267 -19.308  1.00 68.04           C  
ATOM    710  CB  ASN A  44       4.242 -10.296 -21.675  1.00 68.04           C  
ATOM    711  HB2 ASN A  44       5.175 -10.854 -21.598  1.00 68.04           H  
ATOM    712  HB3 ASN A  44       3.438 -10.922 -21.288  1.00 68.04           H  
ATOM    713  O   ASN A  44       4.195 -10.381 -18.824  1.00 68.04           O  
ATOM    714  CG  ASN A  44       3.933 -10.014 -23.132  1.00 68.04           C  
ATOM    715  ND2 ASN A  44       4.344 -10.879 -24.028  1.00 68.04           N  
ATOM    716 HD21 ASN A  44       4.054 -10.684 -24.976  1.00 68.04           H  
ATOM    717 HD22 ASN A  44       4.803 -11.734 -23.748  1.00 68.04           H  
ATOM    718  OD1 ASN A  44       3.315  -9.032 -23.494  1.00 68.04           O  
ATOM    719  N   LEU A  45       4.750  -8.227 -18.542  1.00 72.18           N  
ATOM    720  H   LEU A  45       4.838  -7.325 -18.987  1.00 72.18           H  
ATOM    721  CA  LEU A  45       4.767  -8.249 -17.087  1.00 72.18           C  
ATOM    722  HA  LEU A  45       5.294  -9.147 -16.764  1.00 72.18           H  
ATOM    723  C   LEU A  45       3.337  -8.275 -16.543  1.00 72.18           C  
ATOM    724  CB  LEU A  45       5.517  -7.000 -16.597  1.00 72.18           C  
ATOM    725  HB2 LEU A  45       4.964  -6.115 -16.909  1.00 72.18           H  
ATOM    726  HB3 LEU A  45       6.496  -6.957 -17.075  1.00 72.18           H  
ATOM    727  O   LEU A  45       2.585  -7.329 -16.745  1.00 72.18           O  
ATOM    728  CG  LEU A  45       5.696  -6.933 -15.078  1.00 72.18           C  
ATOM    729  HG  LEU A  45       4.726  -6.947 -14.581  1.00 72.18           H  
ATOM    730  CD1 LEU A  45       6.515  -8.129 -14.615  1.00 72.18           C  
ATOM    731 HD11 LEU A  45       7.344  -8.310 -15.300  1.00 72.18           H  
ATOM    732 HD12 LEU A  45       5.863  -8.999 -14.536  1.00 72.18           H  
ATOM    733 HD13 LEU A  45       6.912  -7.876 -13.632  1.00 72.18           H  
ATOM    734  CD2 LEU A  45       6.426  -5.651 -14.680  1.00 72.18           C  
ATOM    735 HD21 LEU A  45       6.571  -5.616 -13.600  1.00 72.18           H  
ATOM    736 HD22 LEU A  45       5.825  -4.790 -14.972  1.00 72.18           H  
ATOM    737 HD23 LEU A  45       7.395  -5.595 -15.175  1.00 72.18           H  
ATOM    738  N   TYR A  46       2.965  -9.332 -15.826  1.00 70.10           N  
ATOM    739  H   TYR A  46       3.621 -10.084 -15.668  1.00 70.10           H  
ATOM    740  CA  TYR A  46       1.658  -9.399 -15.179  1.00 70.10           C  
ATOM    741  HA  TYR A  46       0.932  -8.874 -15.799  1.00 70.10           H  
ATOM    742  C   TYR A  46       1.678  -8.722 -13.805  1.00 70.10           C  
ATOM    743  CB  TYR A  46       1.195 -10.851 -15.078  1.00 70.10           C  
ATOM    744  HB2 TYR A  46       1.180 -11.290 -16.076  1.00 70.10           H  
ATOM    745  HB3 TYR A  46       1.901 -11.416 -14.470  1.00 70.10           H  
ATOM    746  O   TYR A  46       2.470  -9.089 -12.938  1.00 70.10           O  
ATOM    747  CG  TYR A  46      -0.191 -10.957 -14.481  1.00 70.10           C  
ATOM    748  CD1 TYR A  46      -0.357 -11.354 -13.141  1.00 70.10           C  
ATOM    749  HD1 TYR A  46       0.507 -11.574 -12.532  1.00 70.10           H  
ATOM    750  CD2 TYR A  46      -1.310 -10.605 -15.258  1.00 70.10           C  
ATOM    751  HD2 TYR A  46      -1.184 -10.257 -16.272  1.00 70.10           H  
ATOM    752  CE1 TYR A  46      -1.652 -11.450 -12.594  1.00 70.10           C  
ATOM    753  HE1 TYR A  46      -1.795 -11.797 -11.581  1.00 70.10           H  
ATOM    754  CE2 TYR A  46      -2.602 -10.702 -14.715  1.00 70.10           C  
ATOM    755  HE2 TYR A  46      -3.471 -10.454 -15.306  1.00 70.10           H  
ATOM    756  OH  TYR A  46      -4.037 -11.304 -12.922  1.00 70.10           O  
ATOM    757  HH  TYR A  46      -4.105 -11.503 -11.985  1.00 70.10           H  
ATOM    758  CZ  TYR A  46      -2.776 -11.145 -13.390  1.00 70.10           C  
ATOM    759  N   VAL A  47       0.780  -7.762 -13.592  1.00 82.41           N  
ATOM    760  H   VAL A  47       0.157  -7.522 -14.350  1.00 82.41           H  
ATOM    761  CA  VAL A  47       0.601  -7.059 -12.316  1.00 82.41           C  
ATOM    762  HA  VAL A  47       1.536  -7.071 -11.757  1.00 82.41           H  
ATOM    763  C   VAL A  47      -0.442  -7.799 -11.478  1.00 82.41           C  
ATOM    764  CB  VAL A  47       0.225  -5.581 -12.553  1.00 82.41           C  
ATOM    765  HB  VAL A  47      -0.759  -5.529 -13.019  1.00 82.41           H  
ATOM    766  O   VAL A  47      -1.641  -7.649 -11.693  1.00 82.41           O  
ATOM    767  CG1 VAL A  47       0.185  -4.828 -11.222  1.00 82.41           C  
ATOM    768 HG11 VAL A  47       1.158  -4.856 -10.731  1.00 82.41           H  
ATOM    769 HG12 VAL A  47      -0.568  -5.271 -10.569  1.00 82.41           H  
ATOM    770 HG13 VAL A  47      -0.105  -3.791 -11.393  1.00 82.41           H  
ATOM    771  CG2 VAL A  47       1.227  -4.859 -13.466  1.00 82.41           C  
ATOM    772 HG21 VAL A  47       1.243  -5.323 -14.453  1.00 82.41           H  
ATOM    773 HG22 VAL A  47       2.227  -4.892 -13.033  1.00 82.41           H  
ATOM    774 HG23 VAL A  47       0.923  -3.820 -13.590  1.00 82.41           H  
ATOM    775  N   SER A  48      -0.002  -8.619 -10.520  1.00 72.96           N  
ATOM    776  H   SER A  48       0.994  -8.736 -10.393  1.00 72.96           H  
ATOM    777  CA  SER A  48      -0.892  -9.475  -9.715  1.00 72.96           C  
ATOM    778  HA  SER A  48      -1.675  -9.870 -10.362  1.00 72.96           H  
ATOM    779  C   SER A  48      -1.608  -8.765  -8.570  1.00 72.96           C  
ATOM    780  CB  SER A  48      -0.103 -10.654  -9.142  1.00 72.96           C  
ATOM    781  HB2 SER A  48      -0.739 -11.240  -8.478  1.00 72.96           H  
ATOM    782  HB3 SER A  48       0.220 -11.292  -9.965  1.00 72.96           H  
ATOM    783  O   SER A  48      -2.636  -9.241  -8.108  1.00 72.96           O  
ATOM    784  OG  SER A  48       1.045 -10.210  -8.441  1.00 72.96           O  
ATOM    785  HG  SER A  48       0.800  -9.769  -7.624  1.00 72.96           H  
ATOM    786  N   SER A  49      -1.070  -7.648  -8.098  1.00 82.46           N  
ATOM    787  H   SER A  49      -0.225  -7.298  -8.527  1.00 82.46           H  
ATOM    788  CA  SER A  49      -1.597  -6.886  -6.965  1.00 82.46           C  
ATOM    789  HA  SER A  49      -2.652  -7.119  -6.821  1.00 82.46           H  
ATOM    790  C   SER A  49      -1.474  -5.399  -7.241  1.00 82.46           C  
ATOM    791  CB  SER A  49      -0.848  -7.245  -5.677  1.00 82.46           C  
ATOM    792  HB2 SER A  49      -1.138  -6.567  -4.874  1.00 82.46           H  
ATOM    793  HB3 SER A  49      -1.117  -8.260  -5.387  1.00 82.46           H  
ATOM    794  O   SER A  49      -0.668  -4.985  -8.076  1.00 82.46           O  
ATOM    795  OG  SER A  49       0.551  -7.186  -5.876  1.00 82.46           O  
ATOM    796  HG  SER A  49       0.819  -6.303  -6.140  1.00 82.46           H  
ATOM    797  N   PHE A  50      -2.246  -4.585  -6.527  1.00 90.52           N  
ATOM    798  H   PHE A  50      -2.842  -4.964  -5.805  1.00 90.52           H  
ATOM    799  CA  PHE A  50      -2.120  -3.138  -6.626  1.00 90.52           C  
ATOM    800  HA  PHE A  50      -2.309  -2.832  -7.655  1.00 90.52           H  
ATOM    801  C   PHE A  50      -0.690  -2.744  -6.242  1.00 90.52           C  
ATOM    802  CB  PHE A  50      -3.172  -2.496  -5.727  1.00 90.52           C  
ATOM    803  HB2 PHE A  50      -2.971  -2.759  -4.688  1.00 90.52           H  
ATOM    804  HB3 PHE A  50      -4.147  -2.909  -5.987  1.00 90.52           H  
ATOM    805  O   PHE A  50      -0.231  -3.062  -5.145  1.00 90.52           O  
ATOM    806  CG  PHE A  50      -3.237  -0.994  -5.851  1.00 90.52           C  
ATOM    807  CD1 PHE A  50      -2.304  -0.205  -5.164  1.00 90.52           C  
ATOM    808  HD1 PHE A  50      -1.512  -0.680  -4.605  1.00 90.52           H  
ATOM    809  CD2 PHE A  50      -4.234  -0.378  -6.629  1.00 90.52           C  
ATOM    810  HD2 PHE A  50      -4.941  -0.975  -7.186  1.00 90.52           H  
ATOM    811  CE1 PHE A  50      -2.407   1.193  -5.189  1.00 90.52           C  
ATOM    812  HE1 PHE A  50      -1.700   1.788  -4.631  1.00 90.52           H  
ATOM    813  CE2 PHE A  50      -4.333   1.023  -6.658  1.00 90.52           C  
ATOM    814  HE2 PHE A  50      -5.113   1.513  -7.222  1.00 90.52           H  
ATOM    815  CZ  PHE A  50      -3.438   1.808  -5.916  1.00 90.52           C  
ATOM    816  HZ  PHE A  50      -3.539   2.883  -5.913  1.00 90.52           H  
ATOM    817  N   THR A  51       0.044  -2.128  -7.165  1.00 89.63           N  
ATOM    818  H   THR A  51      -0.400  -1.845  -8.027  1.00 89.63           H  
ATOM    819  CA  THR A  51       1.498  -1.966  -7.035  1.00 89.63           C  
ATOM    820  HA  THR A  51       1.819  -2.316  -6.054  1.00 89.63           H  
ATOM    821  C   THR A  51       1.889  -0.506  -7.148  1.00 89.63           C  
ATOM    822  CB  THR A  51       2.257  -2.812  -8.068  1.00 89.63           C  
ATOM    823  HB  THR A  51       2.003  -2.484  -9.076  1.00 89.63           H  
ATOM    824  O   THR A  51       1.478   0.182  -8.079  1.00 89.63           O  
ATOM    825  CG2 THR A  51       3.774  -2.738  -7.893  1.00 89.63           C  
ATOM    826 HG21 THR A  51       4.042  -2.993  -6.867  1.00 89.63           H  
ATOM    827 HG22 THR A  51       4.250  -3.446  -8.571  1.00 89.63           H  
ATOM    828 HG23 THR A  51       4.133  -1.736  -8.128  1.00 89.63           H  
ATOM    829  OG1 THR A  51       1.912  -4.169  -7.936  1.00 89.63           O  
ATOM    830  HG1 THR A  51       0.973  -4.267  -8.109  1.00 89.63           H  
ATOM    831  N   LEU A  52       2.727  -0.051  -6.220  1.00 90.70           N  
ATOM    832  H   LEU A  52       3.007  -0.682  -5.483  1.00 90.70           H  
ATOM    833  CA  LEU A  52       3.382   1.249  -6.278  1.00 90.70           C  
ATOM    834  HA  LEU A  52       2.880   1.871  -7.018  1.00 90.70           H  
ATOM    835  C   LEU A  52       4.831   1.084  -6.723  1.00 90.70           C  
ATOM    836  CB  LEU A  52       3.298   1.958  -4.915  1.00 90.70           C  
ATOM    837  HB2 LEU A  52       3.877   1.390  -4.186  1.00 90.70           H  
ATOM    838  HB3 LEU A  52       3.762   2.939  -5.016  1.00 90.70           H  
ATOM    839  O   LEU A  52       5.550   0.252  -6.171  1.00 90.70           O  
ATOM    840  CG  LEU A  52       1.872   2.141  -4.374  1.00 90.70           C  
ATOM    841  HG  LEU A  52       1.416   1.171  -4.174  1.00 90.70           H  
ATOM    842  CD1 LEU A  52       1.902   2.948  -3.075  1.00 90.70           C  
ATOM    843 HD11 LEU A  52       2.305   3.943  -3.263  1.00 90.70           H  
ATOM    844 HD12 LEU A  52       0.891   3.048  -2.680  1.00 90.70           H  
ATOM    845 HD13 LEU A  52       2.526   2.443  -2.337  1.00 90.70           H  
ATOM    846  CD2 LEU A  52       1.033   2.898  -5.391  1.00 90.70           C  
ATOM    847 HD21 LEU A  52       1.550   3.815  -5.674  1.00 90.70           H  
ATOM    848 HD22 LEU A  52       0.063   3.149  -4.963  1.00 90.70           H  
ATOM    849 HD23 LEU A  52       0.856   2.283  -6.274  1.00 90.70           H  
ATOM    850  N   VAL A  53       5.275   1.903  -7.673  1.00 88.34           N  
ATOM    851  H   VAL A  53       4.617   2.547  -8.087  1.00 88.34           H  
ATOM    852  CA  VAL A  53       6.688   2.002  -8.068  1.00 88.34           C  
ATOM    853  HA  VAL A  53       7.284   1.343  -7.436  1.00 88.34           H  
ATOM    854  C   VAL A  53       7.152   3.429  -7.827  1.00 88.34           C  
ATOM    855  CB  VAL A  53       6.937   1.569  -9.526  1.00 88.34           C  
ATOM    856  HB  VAL A  53       6.516   2.308 -10.209  1.00 88.34           H  
ATOM    857  O   VAL A  53       6.689   4.353  -8.477  1.00 88.34           O  
ATOM    858  CG1 VAL A  53       8.441   1.485  -9.811  1.00 88.34           C  
ATOM    859 HG11 VAL A  53       8.602   1.205 -10.852  1.00 88.34           H  
ATOM    860 HG12 VAL A  53       8.910   0.746  -9.161  1.00 88.34           H  
ATOM    861 HG13 VAL A  53       8.913   2.454  -9.649  1.00 88.34           H  
ATOM    862  CG2 VAL A  53       6.307   0.205  -9.839  1.00 88.34           C  
ATOM    863 HG21 VAL A  53       6.556  -0.091 -10.858  1.00 88.34           H  
ATOM    864 HG22 VAL A  53       5.222   0.269  -9.762  1.00 88.34           H  
ATOM    865 HG23 VAL A  53       6.675  -0.547  -9.140  1.00 88.34           H  
ATOM    866  N   CYS A  54       8.055   3.613  -6.876  1.00 82.87           N  
ATOM    867  H   CYS A  54       8.424   2.792  -6.419  1.00 82.87           H  
ATOM    868  CA  CYS A  54       8.622   4.899  -6.489  1.00 82.87           C  
ATOM    869  HA  CYS A  54       8.049   5.726  -6.909  1.00 82.87           H  
ATOM    870  C   CYS A  54      10.047   4.988  -7.025  1.00 82.87           C  
ATOM    871  CB  CYS A  54       8.537   4.963  -4.958  1.00 82.87           C  
ATOM    872  HB2 CYS A  54       7.512   5.217  -4.689  1.00 82.87           H  
ATOM    873  HB3 CYS A  54       8.776   3.986  -4.540  1.00 82.87           H  
ATOM    874  O   CYS A  54      10.918   4.263  -6.553  1.00 82.87           O  
ATOM    875  SG  CYS A  54       9.666   6.180  -4.235  1.00 82.87           S  
ATOM    876  HG  CYS A  54       9.033   6.221  -3.059  1.00 82.87           H  
ATOM    877  N   PHE A  55      10.304   5.857  -7.994  1.00 80.79           N  
ATOM    878  H   PHE A  55       9.568   6.473  -8.309  1.00 80.79           H  
ATOM    879  CA  PHE A  55      11.626   6.056  -8.585  1.00 80.79           C  
ATOM    880  HA  PHE A  55      12.319   5.319  -8.179  1.00 80.79           H  
ATOM    881  C   PHE A  55      12.169   7.425  -8.192  1.00 80.79           C  
ATOM    882  CB  PHE A  55      11.617   5.828 -10.101  1.00 80.79           C  
ATOM    883  HB2 PHE A  55      11.611   4.756 -10.294  1.00 80.79           H  
ATOM    884  HB3 PHE A  55      12.530   6.231 -10.538  1.00 80.79           H  
ATOM    885  O   PHE A  55      11.510   8.454  -8.309  1.00 80.79           O  
ATOM    886  CG  PHE A  55      10.417   6.416 -10.793  1.00 80.79           C  
ATOM    887  CD1 PHE A  55       9.214   5.691 -10.764  1.00 80.79           C  
ATOM    888  HD1 PHE A  55       9.165   4.728 -10.277  1.00 80.79           H  
ATOM    889  CD2 PHE A  55      10.483   7.672 -11.421  1.00 80.79           C  
ATOM    890  HD2 PHE A  55      11.410   8.225 -11.461  1.00 80.79           H  
ATOM    891  CE1 PHE A  55       8.064   6.222 -11.342  1.00 80.79           C  
ATOM    892  HE1 PHE A  55       7.133   5.675 -11.315  1.00 80.79           H  
ATOM    893  CE2 PHE A  55       9.327   8.191 -12.023  1.00 80.79           C  
ATOM    894  HE2 PHE A  55       9.350   9.138 -12.541  1.00 80.79           H  
ATOM    895  CZ  PHE A  55       8.132   7.457 -11.977  1.00 80.79           C  
ATOM    896  HZ  PHE A  55       7.237   7.794 -12.479  1.00 80.79           H  
ATOM    897  N   ARG A  56      13.398   7.409  -7.684  1.00 77.23           N  
ATOM    898  H   ARG A  56      13.856   6.510  -7.638  1.00 77.23           H  
ATOM    899  CA  ARG A  56      14.197   8.585  -7.329  1.00 77.23           C  
ATOM    900  HA  ARG A  56      13.567   9.469  -7.228  1.00 77.23           H  
ATOM    901  C   ARG A  56      15.222   8.910  -8.391  1.00 77.23           C  
ATOM    902  CB  ARG A  56      14.959   8.320  -6.034  1.00 77.23           C  
ATOM    903  HB2 ARG A  56      15.481   7.367  -6.120  1.00 77.23           H  
ATOM    904  HB3 ARG A  56      15.698   9.105  -5.876  1.00 77.23           H  
ATOM    905  O   ARG A  56      15.595  10.069  -8.494  1.00 77.23           O  
ATOM    906  CG  ARG A  56      14.019   8.292  -4.842  1.00 77.23           C  
ATOM    907  HG2 ARG A  56      13.202   7.601  -5.046  1.00 77.23           H  
ATOM    908  HG3 ARG A  56      13.602   9.285  -4.674  1.00 77.23           H  
ATOM    909  CD  ARG A  56      14.803   7.843  -3.608  1.00 77.23           C  
ATOM    910  HD2 ARG A  56      15.061   8.714  -3.007  1.00 77.23           H  
ATOM    911  HD3 ARG A  56      15.727   7.345  -3.902  1.00 77.23           H  
ATOM    912  NE  ARG A  56      13.955   6.935  -2.849  1.00 77.23           N  
ATOM    913  HE  ARG A  56      13.071   7.319  -2.548  1.00 77.23           H  
ATOM    914  NH1 ARG A  56      15.095   4.924  -3.108  1.00 77.23           N  
ATOM    915 HH11 ARG A  56      14.982   3.922  -3.179  1.00 77.23           H  
ATOM    916 HH12 ARG A  56      15.903   5.332  -3.555  1.00 77.23           H  
ATOM    917  NH2 ARG A  56      12.973   5.004  -2.474  1.00 77.23           N  
ATOM    918 HH21 ARG A  56      13.022   3.997  -2.418  1.00 77.23           H  
ATOM    919 HH22 ARG A  56      12.066   5.443  -2.551  1.00 77.23           H  
ATOM    920  CZ  ARG A  56      14.042   5.629  -2.824  1.00 77.23           C  
ATOM    921  N   SER A  57      15.696   7.889  -9.104  1.00 77.88           N  
ATOM    922  H   SER A  57      15.333   6.961  -8.940  1.00 77.88           H  
ATOM    923  CA  SER A  57      16.555   8.078 -10.258  1.00 77.88           C  
ATOM    924  HA  SER A  57      16.241   9.039 -10.666  1.00 77.88           H  
ATOM    925  C   SER A  57      16.335   7.008 -11.331  1.00 77.88           C  
ATOM    926  CB  SER A  57      18.022   8.182  -9.833  1.00 77.88           C  
ATOM    927  HB2 SER A  57      18.336   7.247  -9.370  1.00 77.88           H  
ATOM    928  HB3 SER A  57      18.125   8.989  -9.106  1.00 77.88           H  
ATOM    929  O   SER A  57      15.989   5.870 -10.997  1.00 77.88           O  
ATOM    930  OG  SER A  57      18.858   8.460 -10.932  1.00 77.88           O  
ATOM    931  HG  SER A  57      18.432   9.136 -11.465  1.00 77.88           H  
ATOM    932  N   GLY A  58      16.551   7.368 -12.591  1.00 81.48           N  
ATOM    933  H   GLY A  58      16.817   8.332 -12.732  1.00 81.48           H  
ATOM    934  CA  GLY A  58      16.255   6.616 -13.798  1.00 81.48           C  
ATOM    935  HA2 GLY A  58      17.124   6.646 -14.455  1.00 81.48           H  
ATOM    936  HA3 GLY A  58      16.053   5.571 -13.559  1.00 81.48           H  
ATOM    937  C   GLY A  58      15.045   7.176 -14.546  1.00 81.48           C  
ATOM    938  O   GLY A  58      14.263   7.969 -14.018  1.00 81.48           O  
ATOM    939  N   LYS A  59      14.866   6.705 -15.777  1.00 81.64           N  
ATOM    940  H   LYS A  59      15.552   6.055 -16.134  1.00 81.64           H  
ATOM    941  CA  LYS A  59      13.635   6.878 -16.550  1.00 81.64           C  
ATOM    942  HA  LYS A  59      12.968   7.567 -16.032  1.00 81.64           H  
ATOM    943  C   LYS A  59      12.910   5.551 -16.664  1.00 81.64           C  
ATOM    944  CB  LYS A  59      13.930   7.465 -17.931  1.00 81.64           C  
ATOM    945  HB2 LYS A  59      13.023   7.435 -18.534  1.00 81.64           H  
ATOM    946  HB3 LYS A  59      14.697   6.868 -18.425  1.00 81.64           H  
ATOM    947  O   LYS A  59      13.528   4.486 -16.744  1.00 81.64           O  
ATOM    948  CG  LYS A  59      14.402   8.914 -17.832  1.00 81.64           C  
ATOM    949  HG2 LYS A  59      13.611   9.525 -17.398  1.00 81.64           H  
ATOM    950  HG3 LYS A  59      15.289   8.976 -17.201  1.00 81.64           H  
ATOM    951  CD  LYS A  59      14.742   9.422 -19.230  1.00 81.64           C  
ATOM    952  HD2 LYS A  59      15.534   8.809 -19.660  1.00 81.64           H  
ATOM    953  HD3 LYS A  59      13.853   9.354 -19.857  1.00 81.64           H  
ATOM    954  CE  LYS A  59      15.191  10.875 -19.134  1.00 81.64           C  
ATOM    955  HE2 LYS A  59      16.078  10.930 -18.503  1.00 81.64           H  
ATOM    956  HE3 LYS A  59      14.393  11.446 -18.660  1.00 81.64           H  
ATOM    957  NZ  LYS A  59      15.466  11.402 -20.487  1.00 81.64           N  
ATOM    958  HZ1 LYS A  59      15.796  12.355 -20.434  1.00 81.64           H  
ATOM    959  HZ2 LYS A  59      14.605  11.388 -21.014  1.00 81.64           H  
ATOM    960  HZ3 LYS A  59      16.141  10.815 -20.957  1.00 81.64           H  
ATOM    961  N   LEU A  60      11.587   5.621 -16.684  1.00 86.08           N  
ATOM    962  H   LEU A  60      11.156   6.532 -16.617  1.00 86.08           H  
ATOM    963  CA  LEU A  60      10.731   4.454 -16.832  1.00 86.08           C  
ATOM    964  HA  LEU A  60      11.332   3.617 -17.186  1.00 86.08           H  
ATOM    965  C   LEU A  60       9.677   4.748 -17.893  1.00 86.08           C  
ATOM    966  CB  LEU A  60      10.187   4.071 -15.442  1.00 86.08           C  
ATOM    967  HB2 LEU A  60      11.058   3.910 -14.806  1.00 86.08           H  
ATOM    968  HB3 LEU A  60       9.633   4.906 -15.014  1.00 86.08           H  
ATOM    969  O   LEU A  60       8.914   5.698 -17.782  1.00 86.08           O  
ATOM    970  CG  LEU A  60       9.319   2.800 -15.402  1.00 86.08           C  
ATOM    971  HG  LEU A  60       9.710   2.065 -16.105  1.00 86.08           H  
ATOM    972  CD1 LEU A  60       9.338   2.192 -13.996  1.00 86.08           C  
ATOM    973 HD11 LEU A  60       8.816   2.853 -13.305  1.00 86.08           H  
ATOM    974 HD12 LEU A  60       8.854   1.215 -14.007  1.00 86.08           H  
ATOM    975 HD13 LEU A  60      10.364   2.083 -13.644  1.00 86.08           H  
ATOM    976  CD2 LEU A  60       7.847   3.077 -15.708  1.00 86.08           C  
ATOM    977 HD21 LEU A  60       7.256   2.186 -15.496  1.00 86.08           H  
ATOM    978 HD22 LEU A  60       7.481   3.896 -15.089  1.00 86.08           H  
ATOM    979 HD23 LEU A  60       7.716   3.350 -16.755  1.00 86.08           H  
ATOM    980  N   THR A  61       9.612   3.920 -18.927  1.00 85.32           N  
ATOM    981  H   THR A  61      10.264   3.149 -18.958  1.00 85.32           H  
ATOM    982  CA  THR A  61       8.475   3.908 -19.852  1.00 85.32           C  
ATOM    983  HA  THR A  61       7.840   4.779 -19.683  1.00 85.32           H  
ATOM    984  C   THR A  61       7.662   2.662 -19.573  1.00 85.32           C  
ATOM    985  CB  THR A  61       8.916   3.952 -21.314  1.00 85.32           C  
ATOM    986  HB  THR A  61       9.463   3.042 -21.559  1.00 85.32           H  
ATOM    987  O   THR A  61       8.202   1.559 -19.590  1.00 85.32           O  
ATOM    988  CG2 THR A  61       7.731   4.082 -22.268  1.00 85.32           C  
ATOM    989 HG21 THR A  61       8.098   4.191 -23.289  1.00 85.32           H  
ATOM    990 HG22 THR A  61       7.140   4.961 -22.010  1.00 85.32           H  
ATOM    991 HG23 THR A  61       7.100   3.195 -22.216  1.00 85.32           H  
ATOM    992  OG1 THR A  61       9.759   5.056 -21.528  1.00 85.32           O  
ATOM    993  HG1 THR A  61      10.372   5.113 -20.792  1.00 85.32           H  
ATOM    994  N   ILE A  62       6.369   2.815 -19.320  1.00 88.76           N  
ATOM    995  H   ILE A  62       5.974   3.744 -19.338  1.00 88.76           H  
ATOM    996  CA  ILE A  62       5.460   1.689 -19.131  1.00 88.76           C  
ATOM    997  HA  ILE A  62       6.010   0.771 -19.341  1.00 88.76           H  
ATOM    998  C   ILE A  62       4.323   1.765 -20.135  1.00 88.76           C  
ATOM    999  CB  ILE A  62       4.979   1.593 -17.678  1.00 88.76           C  
ATOM   1000  HB  ILE A  62       5.868   1.558 -17.048  1.00 88.76           H  
ATOM   1001  O   ILE A  62       3.807   2.841 -20.411  1.00 88.76           O  
ATOM   1002  CG1 ILE A  62       4.227   0.264 -17.472  1.00 88.76           C  
ATOM   1003 HG12 ILE A  62       3.299   0.263 -18.043  1.00 88.76           H  
ATOM   1004 HG13 ILE A  62       4.841  -0.558 -17.840  1.00 88.76           H  
ATOM   1005  CG2 ILE A  62       4.156   2.831 -17.286  1.00 88.76           C  
ATOM   1006 HG21 ILE A  62       3.251   2.893 -17.890  1.00 88.76           H  
ATOM   1007 HG22 ILE A  62       4.743   3.738 -17.431  1.00 88.76           H  
ATOM   1008 HG23 ILE A  62       3.870   2.790 -16.234  1.00 88.76           H  
ATOM   1009  CD1 ILE A  62       3.899  -0.002 -16.009  1.00 88.76           C  
ATOM   1010 HD11 ILE A  62       3.136   0.716 -15.709  1.00 88.76           H  
ATOM   1011 HD12 ILE A  62       3.484  -1.004 -15.897  1.00 88.76           H  
ATOM   1012 HD13 ILE A  62       4.791   0.095 -15.390  1.00 88.76           H  
ATOM   1013  N   SER A  63       3.923   0.628 -20.684  1.00 86.69           N  
ATOM   1014  H   SER A  63       4.382  -0.232 -20.419  1.00 86.69           H  
ATOM   1015  CA  SER A  63       2.795   0.555 -21.610  1.00 86.69           C  
ATOM   1016  HA  SER A  63       2.178   1.442 -21.468  1.00 86.69           H  
ATOM   1017  C   SER A  63       1.908  -0.643 -21.324  1.00 86.69           C  
ATOM   1018  CB  SER A  63       3.273   0.544 -23.066  1.00 86.69           C  
ATOM   1019  HB2 SER A  63       3.735   1.504 -23.296  1.00 86.69           H  
ATOM   1020  HB3 SER A  63       2.422   0.399 -23.731  1.00 86.69           H  
ATOM   1021  O   SER A  63       2.383  -1.678 -20.860  1.00 86.69           O  
ATOM   1022  OG  SER A  63       4.226  -0.487 -23.265  1.00 86.69           O  
ATOM   1023  HG  SER A  63       5.001  -0.226 -22.761  1.00 86.69           H  
ATOM   1024  N   ASN A  64       0.622  -0.510 -21.619  1.00 83.30           N  
ATOM   1025  H   ASN A  64       0.332   0.372 -22.017  1.00 83.30           H  
ATOM   1026  CA  ASN A  64      -0.315  -1.622 -21.757  1.00 83.30           C  
ATOM   1027  HA  ASN A  64       0.232  -2.564 -21.717  1.00 83.30           H  
ATOM   1028  C   ASN A  64      -0.949  -1.556 -23.163  1.00 83.30           C  
ATOM   1029  CB  ASN A  64      -1.295  -1.607 -20.560  1.00 83.30           C  
ATOM   1030  HB2 ASN A  64      -0.713  -1.617 -19.638  1.00 83.30           H  
ATOM   1031  HB3 ASN A  64      -1.901  -2.512 -20.570  1.00 83.30           H  
ATOM   1032  O   ASN A  64      -0.411  -0.908 -24.058  1.00 83.30           O  
ATOM   1033  CG  ASN A  64      -2.227  -0.410 -20.515  1.00 83.30           C  
ATOM   1034  ND2 ASN A  64      -2.823  -0.109 -19.388  1.00 83.30           N  
ATOM   1035 HD21 ASN A  64      -3.349   0.753 -19.411  1.00 83.30           H  
ATOM   1036 HD22 ASN A  64      -2.594  -0.593 -18.532  1.00 83.30           H  
ATOM   1037  OD1 ASN A  64      -2.474   0.242 -21.506  1.00 83.30           O  
ATOM   1038  N   ASN A  65      -2.080  -2.229 -23.381  1.00 74.97           N  
ATOM   1039  H   ASN A  65      -2.476  -2.772 -22.627  1.00 74.97           H  
ATOM   1040  CA  ASN A  65      -2.757  -2.234 -24.685  1.00 74.97           C  
ATOM   1041  HA  ASN A  65      -2.017  -2.433 -25.460  1.00 74.97           H  
ATOM   1042  C   ASN A  65      -3.422  -0.894 -25.067  1.00 74.97           C  
ATOM   1043  CB  ASN A  65      -3.796  -3.368 -24.699  1.00 74.97           C  
ATOM   1044  HB2 ASN A  65      -4.500  -3.227 -23.879  1.00 74.97           H  
ATOM   1045  HB3 ASN A  65      -4.360  -3.316 -25.630  1.00 74.97           H  
ATOM   1046  O   ASN A  65      -3.917  -0.772 -26.184  1.00 74.97           O  
ATOM   1047  CG  ASN A  65      -3.197  -4.761 -24.621  1.00 74.97           C  
ATOM   1048  ND2 ASN A  65      -4.022  -5.755 -24.394  1.00 74.97           N  
ATOM   1049 HD21 ASN A  65      -5.016  -5.585 -24.345  1.00 74.97           H  
ATOM   1050 HD22 ASN A  65      -3.613  -6.679 -24.400  1.00 74.97           H  
ATOM   1051  OD1 ASN A  65      -2.008  -4.992 -24.748  1.00 74.97           O  
ATOM   1052  N   HIS A  66      -3.483   0.078 -24.155  1.00 74.66           N  
ATOM   1053  H   HIS A  66      -3.008  -0.056 -23.274  1.00 74.66           H  
ATOM   1054  CA  HIS A  66      -4.211   1.339 -24.328  1.00 74.66           C  
ATOM   1055  HA  HIS A  66      -4.629   1.396 -25.333  1.00 74.66           H  
ATOM   1056  C   HIS A  66      -3.310   2.560 -24.158  1.00 74.66           C  
ATOM   1057  CB  HIS A  66      -5.367   1.385 -23.319  1.00 74.66           C  
ATOM   1058  HB2 HIS A  66      -4.967   1.381 -22.305  1.00 74.66           H  
ATOM   1059  HB3 HIS A  66      -5.914   2.318 -23.452  1.00 74.66           H  
ATOM   1060  O   HIS A  66      -3.379   3.492 -24.953  1.00 74.66           O  
ATOM   1061  CG  HIS A  66      -6.328   0.237 -23.480  1.00 74.66           C  
ATOM   1062  CD2 HIS A  66      -6.538  -0.785 -22.597  1.00 74.66           C  
ATOM   1063  HD2 HIS A  66      -6.059  -0.890 -21.635  1.00 74.66           H  
ATOM   1064  ND1 HIS A  66      -7.105  -0.013 -24.584  1.00 74.66           N  
ATOM   1065  HD1 HIS A  66      -7.117   0.537 -25.431  1.00 74.66           H  
ATOM   1066  CE1 HIS A  66      -7.777  -1.155 -24.369  1.00 74.66           C  
ATOM   1067  HE1 HIS A  66      -8.462  -1.612 -25.068  1.00 74.66           H  
ATOM   1068  NE2 HIS A  66      -7.454  -1.676 -23.172  1.00 74.66           N  
ATOM   1069  N   ASP A  67      -2.445   2.529 -23.150  1.00 76.75           N  
ATOM   1070  H   ASP A  67      -2.435   1.714 -22.554  1.00 76.75           H  
ATOM   1071  CA  ASP A  67      -1.661   3.669 -22.705  1.00 76.75           C  
ATOM   1072  HA  ASP A  67      -1.893   4.537 -23.323  1.00 76.75           H  
ATOM   1073  C   ASP A  67      -0.167   3.374 -22.808  1.00 76.75           C  
ATOM   1074  CB  ASP A  67      -2.032   4.016 -21.257  1.00 76.75           C  
ATOM   1075  HB2 ASP A  67      -1.762   3.180 -20.612  1.00 76.75           H  
ATOM   1076  HB3 ASP A  67      -1.450   4.881 -20.941  1.00 76.75           H  
ATOM   1077  O   ASP A  67       0.290   2.257 -22.554  1.00 76.75           O  
ATOM   1078  CG  ASP A  67      -3.517   4.336 -21.083  1.00 76.75           C  
ATOM   1079  OD1 ASP A  67      -3.982   5.281 -21.752  1.00 76.75           O  
ATOM   1080  OD2 ASP A  67      -4.152   3.659 -20.237  1.00 76.75           O  
ATOM   1081  N   THR A  68       0.609   4.410 -23.117  1.00 82.37           N  
ATOM   1082  H   THR A  68       0.157   5.293 -23.309  1.00 82.37           H  
ATOM   1083  CA  THR A  68       2.054   4.450 -22.878  1.00 82.37           C  
ATOM   1084  HA  THR A  68       2.358   3.562 -22.322  1.00 82.37           H  
ATOM   1085  C   THR A  68       2.351   5.671 -22.027  1.00 82.37           C  
ATOM   1086  CB  THR A  68       2.856   4.477 -24.182  1.00 82.37           C  
ATOM   1087  HB  THR A  68       2.567   5.342 -24.779  1.00 82.37           H  
ATOM   1088  O   THR A  68       2.029   6.791 -22.412  1.00 82.37           O  
ATOM   1089  CG2 THR A  68       4.366   4.504 -23.935  1.00 82.37           C  
ATOM   1090 HG21 THR A  68       4.656   3.678 -23.285  1.00 82.37           H  
ATOM   1091 HG22 THR A  68       4.652   5.447 -23.470  1.00 82.37           H  
ATOM   1092 HG23 THR A  68       4.889   4.418 -24.888  1.00 82.37           H  
ATOM   1093  OG1 THR A  68       2.580   3.298 -24.902  1.00 82.37           O  
ATOM   1094  HG1 THR A  68       1.625   3.209 -24.934  1.00 82.37           H  
ATOM   1095  N   ILE A  69       2.948   5.448 -20.860  1.00 85.96           N  
ATOM   1096  H   ILE A  69       3.211   4.501 -20.629  1.00 85.96           H  
ATOM   1097  CA  ILE A  69       3.280   6.491 -19.898  1.00 85.96           C  
ATOM   1098  HA  ILE A  69       2.917   7.445 -20.279  1.00 85.96           H  
ATOM   1099  C   ILE A  69       4.796   6.587 -19.778  1.00 85.96           C  
ATOM   1100  CB  ILE A  69       2.580   6.263 -18.542  1.00 85.96           C  
ATOM   1101  HB  ILE A  69       2.992   5.371 -18.070  1.00 85.96           H  
ATOM   1102  O   ILE A  69       5.479   5.614 -19.445  1.00 85.96           O  
ATOM   1103  CG1 ILE A  69       1.062   6.045 -18.756  1.00 85.96           C  
ATOM   1104 HG12 ILE A  69       0.910   5.049 -19.171  1.00 85.96           H  
ATOM   1105 HG13 ILE A  69       0.691   6.770 -19.481  1.00 85.96           H  
ATOM   1106  CG2 ILE A  69       2.863   7.465 -17.625  1.00 85.96           C  
ATOM   1107 HG21 ILE A  69       3.934   7.618 -17.492  1.00 85.96           H  
ATOM   1108 HG22 ILE A  69       2.425   8.371 -18.044  1.00 85.96           H  
ATOM   1109 HG23 ILE A  69       2.436   7.284 -16.639  1.00 85.96           H  
ATOM   1110  CD1 ILE A  69       0.194   6.163 -17.501  1.00 85.96           C  
ATOM   1111 HD11 ILE A  69       0.647   5.616 -16.673  1.00 85.96           H  
ATOM   1112 HD12 ILE A  69       0.089   7.209 -17.216  1.00 85.96           H  
ATOM   1113 HD13 ILE A  69      -0.798   5.764 -17.713  1.00 85.96           H  
ATOM   1114  N   TYR A  70       5.302   7.786 -20.039  1.00 81.74           N  
ATOM   1115  H   TYR A  70       4.664   8.530 -20.284  1.00 81.74           H  
ATOM   1116  CA  TYR A  70       6.697   8.156 -19.858  1.00 81.74           C  
ATOM   1117  HA  TYR A  70       7.323   7.265 -19.908  1.00 81.74           H  
ATOM   1118  C   TYR A  70       6.859   8.796 -18.484  1.00 81.74           C  
ATOM   1119  CB  TYR A  70       7.129   9.098 -20.985  1.00 81.74           C  
ATOM   1120  HB2 TYR A  70       8.172   9.376 -20.829  1.00 81.74           H  
ATOM   1121  HB3 TYR A  70       6.538  10.013 -20.937  1.00 81.74           H  
ATOM   1122  O   TYR A  70       6.131   9.724 -18.134  1.00 81.74           O  
ATOM   1123  CG  TYR A  70       6.984   8.484 -22.362  1.00 81.74           C  
ATOM   1124  CD1 TYR A  70       8.030   7.708 -22.896  1.00 81.74           C  
ATOM   1125  HD1 TYR A  70       8.937   7.562 -22.328  1.00 81.74           H  
ATOM   1126  CD2 TYR A  70       5.795   8.663 -23.097  1.00 81.74           C  
ATOM   1127  HD2 TYR A  70       4.989   9.256 -22.691  1.00 81.74           H  
ATOM   1128  CE1 TYR A  70       7.898   7.123 -24.169  1.00 81.74           C  
ATOM   1129  HE1 TYR A  70       8.708   6.534 -24.572  1.00 81.74           H  
ATOM   1130  CE2 TYR A  70       5.655   8.072 -24.366  1.00 81.74           C  
ATOM   1131  HE2 TYR A  70       4.747   8.204 -24.937  1.00 81.74           H  
ATOM   1132  OH  TYR A  70       6.575   6.745 -26.135  1.00 81.74           O  
ATOM   1133  HH  TYR A  70       7.377   6.292 -26.406  1.00 81.74           H  
ATOM   1134  CZ  TYR A  70       6.708   7.307 -24.906  1.00 81.74           C  
ATOM   1135  N   CYS A  71       7.781   8.260 -17.694  1.00 82.49           N  
ATOM   1136  H   CYS A  71       8.332   7.483 -18.032  1.00 82.49           H  
ATOM   1137  CA  CYS A  71       7.984   8.639 -16.309  1.00 82.49           C  
ATOM   1138  HA  CYS A  71       7.290   9.432 -16.029  1.00 82.49           H  
ATOM   1139  C   CYS A  71       9.415   9.141 -16.101  1.00 82.49           C  
ATOM   1140  CB  CYS A  71       7.715   7.428 -15.417  1.00 82.49           C  
ATOM   1141  HB2 CYS A  71       7.772   7.777 -14.387  1.00 82.49           H  
ATOM   1142  HB3 CYS A  71       8.501   6.688 -15.572  1.00 82.49           H  
ATOM   1143  O   CYS A  71      10.372   8.387 -16.307  1.00 82.49           O  
ATOM   1144  SG  CYS A  71       6.099   6.666 -15.727  1.00 82.49           S  
ATOM   1145  HG  CYS A  71       6.327   6.401 -17.016  1.00 82.49           H  
ATOM   1146  N   ASP A  72       9.538  10.384 -15.642  1.00 76.62           N  
ATOM   1147  H   ASP A  72       8.704  10.934 -15.500  1.00 76.62           H  
ATOM   1148  CA  ASP A  72      10.812  11.036 -15.330  1.00 76.62           C  
ATOM   1149  HA  ASP A  72      11.630  10.463 -15.766  1.00 76.62           H  
ATOM   1150  C   ASP A  72      11.053  11.110 -13.817  1.00 76.62           C  
ATOM   1151  CB  ASP A  72      10.851  12.439 -15.949  1.00 76.62           C  
ATOM   1152  HB2 ASP A  72       9.969  12.997 -15.632  1.00 76.62           H  
ATOM   1153  HB3 ASP A  72      11.730  12.963 -15.576  1.00 76.62           H  
ATOM   1154  O   ASP A  72      10.126  11.274 -13.030  1.00 76.62           O  
ATOM   1155  CG  ASP A  72      10.935  12.406 -17.477  1.00 76.62           C  
ATOM   1156  OD1 ASP A  72      11.884  11.769 -18.000  1.00 76.62           O  
ATOM   1157  OD2 ASP A  72      10.069  13.046 -18.112  1.00 76.62           O  
ATOM   1158  N   GLU A  73      12.306  11.001 -13.384  1.00 72.93           N  
ATOM   1159  H   GLU A  73      13.052  10.890 -14.056  1.00 72.93           H  
ATOM   1160  CA  GLU A  73      12.663  11.132 -11.971  1.00 72.93           C  
ATOM   1161  HA  GLU A  73      12.017  10.437 -11.435  1.00 72.93           H  
ATOM   1162  C   GLU A  73      12.418  12.555 -11.407  1.00 72.93           C  
ATOM   1163  CB  GLU A  73      14.125  10.692 -11.732  1.00 72.93           C  
ATOM   1164  HB2 GLU A  73      14.362  10.849 -10.680  1.00 72.93           H  
ATOM   1165  HB3 GLU A  73      14.213   9.626 -11.939  1.00 72.93           H  
ATOM   1166  O   GLU A  73      12.648  13.547 -12.099  1.00 72.93           O  
ATOM   1167  CG  GLU A  73      15.145  11.466 -12.594  1.00 72.93           C  
ATOM   1168  HG2 GLU A  73      14.991  12.535 -12.450  1.00 72.93           H  
ATOM   1169  HG3 GLU A  73      14.957  11.246 -13.645  1.00 72.93           H  
ATOM   1170  CD  GLU A  73      16.622  11.151 -12.294  1.00 72.93           C  
ATOM   1171  OE1 GLU A  73      17.385  12.072 -11.953  1.00 72.93           O  
ATOM   1172  OE2 GLU A  73      17.055   9.989 -12.442  1.00 72.93           O  
ATOM   1173  N   PRO A  74      12.042  12.689 -10.121  1.00 74.28           N  
ATOM   1174  CA  PRO A  74      11.494  11.657  -9.250  1.00 74.28           C  
ATOM   1175  HA  PRO A  74      11.992  10.699  -9.400  1.00 74.28           H  
ATOM   1176  C   PRO A  74       9.982  11.503  -9.477  1.00 74.28           C  
ATOM   1177  CB  PRO A  74      11.820  12.158  -7.843  1.00 74.28           C  
ATOM   1178  HB2 PRO A  74      12.862  11.932  -7.616  1.00 74.28           H  
ATOM   1179  HB3 PRO A  74      11.172  11.732  -7.077  1.00 74.28           H  
ATOM   1180  O   PRO A  74       9.273  12.472  -9.744  1.00 74.28           O  
ATOM   1181  CG  PRO A  74      11.648  13.672  -7.976  1.00 74.28           C  
ATOM   1182  HG2 PRO A  74      10.595  13.937  -7.872  1.00 74.28           H  
ATOM   1183  HG3 PRO A  74      12.250  14.211  -7.245  1.00 74.28           H  
ATOM   1184  CD  PRO A  74      12.112  13.956  -9.407  1.00 74.28           C  
ATOM   1185  HD2 PRO A  74      11.467  14.698  -9.877  1.00 74.28           H  
ATOM   1186  HD3 PRO A  74      13.144  14.308  -9.401  1.00 74.28           H  
ATOM   1187  N   GLY A  75       9.453  10.302  -9.258  1.00 82.83           N  
ATOM   1188  H   GLY A  75      10.042   9.514  -9.029  1.00 82.83           H  
ATOM   1189  CA  GLY A  75       8.014  10.115  -9.335  1.00 82.83           C  
ATOM   1190  HA2 GLY A  75       7.515  10.904  -8.773  1.00 82.83           H  
ATOM   1191  HA3 GLY A  75       7.739  10.259 -10.380  1.00 82.83           H  
ATOM   1192  C   GLY A  75       7.500   8.777  -8.818  1.00 82.83           C  
ATOM   1193  O   GLY A  75       8.260   7.887  -8.426  1.00 82.83           O  
ATOM   1194  N   MET A  76       6.174   8.659  -8.779  1.00 87.00           N  
ATOM   1195  H   MET A  76       5.617   9.443  -9.086  1.00 87.00           H  
ATOM   1196  CA  MET A  76       5.476   7.458  -8.344  1.00 87.00           C  
ATOM   1197  HA  MET A  76       6.218   6.672  -8.199  1.00 87.00           H  
ATOM   1198  C   MET A  76       4.495   6.983  -9.407  1.00 87.00           C  
ATOM   1199  CB  MET A  76       4.793   7.685  -6.993  1.00 87.00           C  
ATOM   1200  HB2 MET A  76       3.988   8.411  -7.109  1.00 87.00           H  
ATOM   1201  HB3 MET A  76       5.531   8.079  -6.293  1.00 87.00           H  
ATOM   1202  O   MET A  76       3.665   7.741  -9.909  1.00 87.00           O  
ATOM   1203  CG  MET A  76       4.244   6.376  -6.412  1.00 87.00           C  
ATOM   1204  HG2 MET A  76       5.059   5.654  -6.359  1.00 87.00           H  
ATOM   1205  HG3 MET A  76       3.484   5.974  -7.082  1.00 87.00           H  
ATOM   1206  SD  MET A  76       3.520   6.525  -4.757  1.00 87.00           S  
ATOM   1207  CE  MET A  76       2.079   7.548  -5.172  1.00 87.00           C  
ATOM   1208  HE1 MET A  76       1.638   7.199  -6.106  1.00 87.00           H  
ATOM   1209  HE2 MET A  76       2.380   8.590  -5.279  1.00 87.00           H  
ATOM   1210  HE3 MET A  76       1.330   7.461  -4.385  1.00 87.00           H  
ATOM   1211  N   LEU A  77       4.579   5.695  -9.702  1.00 90.33           N  
ATOM   1212  H   LEU A  77       5.310   5.162  -9.252  1.00 90.33           H  
ATOM   1213  CA  LEU A  77       3.659   4.964 -10.547  1.00 90.33           C  
ATOM   1214  HA  LEU A  77       3.116   5.675 -11.169  1.00 90.33           H  
ATOM   1215  C   LEU A  77       2.685   4.173  -9.677  1.00 90.33           C  
ATOM   1216  CB  LEU A  77       4.470   4.020 -11.434  1.00 90.33           C  
ATOM   1217  HB2 LEU A  77       4.676   3.125 -10.847  1.00 90.33           H  
ATOM   1218  HB3 LEU A  77       5.424   4.478 -11.696  1.00 90.33           H  
ATOM   1219  O   LEU A  77       3.103   3.508  -8.726  1.00 90.33           O  
ATOM   1220  CG  LEU A  77       3.781   3.599 -12.732  1.00 90.33           C  
ATOM   1221  HG  LEU A  77       2.750   3.301 -12.547  1.00 90.33           H  
ATOM   1222  CD1 LEU A  77       3.836   4.714 -13.771  1.00 90.33           C  
ATOM   1223 HD11 LEU A  77       3.341   4.402 -14.691  1.00 90.33           H  
ATOM   1224 HD12 LEU A  77       3.326   5.600 -13.394  1.00 90.33           H  
ATOM   1225 HD13 LEU A  77       4.875   4.965 -13.987  1.00 90.33           H  
ATOM   1226  CD2 LEU A  77       4.575   2.410 -13.263  1.00 90.33           C  
ATOM   1227 HD21 LEU A  77       5.624   2.683 -13.378  1.00 90.33           H  
ATOM   1228 HD22 LEU A  77       4.190   2.126 -14.242  1.00 90.33           H  
ATOM   1229 HD23 LEU A  77       4.494   1.568 -12.575  1.00 90.33           H  
ATOM   1230  N   VAL A  78       1.411   4.193 -10.041  1.00 90.92           N  
ATOM   1231  H   VAL A  78       1.161   4.771 -10.830  1.00 90.92           H  
ATOM   1232  CA  VAL A  78       0.369   3.339  -9.474  1.00 90.92           C  
ATOM   1233  HA  VAL A  78       0.782   2.747  -8.658  1.00 90.92           H  
ATOM   1234  C   VAL A  78      -0.117   2.397 -10.562  1.00 90.92           C  
ATOM   1235  CB  VAL A  78      -0.804   4.161  -8.917  1.00 90.92           C  
ATOM   1236  HB  VAL A  78      -1.320   4.649  -9.744  1.00 90.92           H  
ATOM   1237  O   VAL A  78      -0.551   2.835 -11.627  1.00 90.92           O  
ATOM   1238  CG1 VAL A  78      -1.817   3.252  -8.226  1.00 90.92           C  
ATOM   1239 HG11 VAL A  78      -2.630   3.861  -7.831  1.00 90.92           H  
ATOM   1240 HG12 VAL A  78      -1.333   2.709  -7.415  1.00 90.92           H  
ATOM   1241 HG13 VAL A  78      -2.247   2.544  -8.935  1.00 90.92           H  
ATOM   1242  CG2 VAL A  78      -0.348   5.241  -7.929  1.00 90.92           C  
ATOM   1243 HG21 VAL A  78       0.253   4.799  -7.134  1.00 90.92           H  
ATOM   1244 HG22 VAL A  78       0.243   5.995  -8.449  1.00 90.92           H  
ATOM   1245 HG23 VAL A  78      -1.218   5.730  -7.492  1.00 90.92           H  
ATOM   1246  N   LEU A  79      -0.054   1.099 -10.289  1.00 91.07           N  
ATOM   1247  H   LEU A  79       0.343   0.817  -9.404  1.00 91.07           H  
ATOM   1248  CA  LEU A  79      -0.509   0.051 -11.190  1.00 91.07           C  
ATOM   1249  HA  LEU A  79      -0.829   0.485 -12.137  1.00 91.07           H  
ATOM   1250  C   LEU A  79      -1.715  -0.653 -10.584  1.00 91.07           C  
ATOM   1251  CB  LEU A  79       0.637  -0.937 -11.469  1.00 91.07           C  
ATOM   1252  HB2 LEU A  79       0.874  -1.459 -10.542  1.00 91.07           H  
ATOM   1253  HB3 LEU A  79       0.282  -1.672 -12.192  1.00 91.07           H  
ATOM   1254  O   LEU A  79      -1.597  -1.312  -9.545  1.00 91.07           O  
ATOM   1255  CG  LEU A  79       1.922  -0.298 -12.008  1.00 91.07           C  
ATOM   1256  HG  LEU A  79       2.308   0.434 -11.299  1.00 91.07           H  
ATOM   1257  CD1 LEU A  79       3.003  -1.357 -12.237  1.00 91.07           C  
ATOM   1258 HD11 LEU A  79       3.911  -0.882 -12.609  1.00 91.07           H  
ATOM   1259 HD12 LEU A  79       3.227  -1.857 -11.295  1.00 91.07           H  
ATOM   1260 HD13 LEU A  79       2.659  -2.091 -12.965  1.00 91.07           H  
ATOM   1261  CD2 LEU A  79       1.630   0.389 -13.331  1.00 91.07           C  
ATOM   1262 HD21 LEU A  79       0.923   1.206 -13.187  1.00 91.07           H  
ATOM   1263 HD22 LEU A  79       2.560   0.820 -13.702  1.00 91.07           H  
ATOM   1264 HD23 LEU A  79       1.236  -0.322 -14.058  1.00 91.07           H  
ATOM   1265  N   LYS A  80      -2.861  -0.559 -11.268  1.00 90.07           N  
ATOM   1266  H   LYS A  80      -2.878   0.028 -12.090  1.00 90.07           H  
ATOM   1267  CA  LYS A  80      -4.023  -1.416 -11.002  1.00 90.07           C  
ATOM   1268  HA  LYS A  80      -4.353  -1.243  -9.978  1.00 90.07           H  
ATOM   1269  C   LYS A  80      -3.601  -2.882 -11.134  1.00 90.07           C  
ATOM   1270  CB  LYS A  80      -5.167  -1.050 -11.970  1.00 90.07           C  
ATOM   1271  HB2 LYS A  80      -4.891  -1.351 -12.981  1.00 90.07           H  
ATOM   1272  HB3 LYS A  80      -5.292   0.033 -11.965  1.00 90.07           H  
ATOM   1273  O   LYS A  80      -2.756  -3.212 -11.972  1.00 90.07           O  
ATOM   1274  CG  LYS A  80      -6.519  -1.700 -11.609  1.00 90.07           C  
ATOM   1275  HG2 LYS A  80      -6.761  -1.452 -10.576  1.00 90.07           H  
ATOM   1276  HG3 LYS A  80      -6.443  -2.784 -11.695  1.00 90.07           H  
ATOM   1277  CD  LYS A  80      -7.668  -1.209 -12.513  1.00 90.07           C  
ATOM   1278  HD2 LYS A  80      -7.718  -0.122 -12.463  1.00 90.07           H  
ATOM   1279  HD3 LYS A  80      -7.473  -1.507 -13.543  1.00 90.07           H  
ATOM   1280  CE  LYS A  80      -9.016  -1.795 -12.057  1.00 90.07           C  
ATOM   1281  HE2 LYS A  80      -9.061  -2.855 -12.309  1.00 90.07           H  
ATOM   1282  HE3 LYS A  80      -9.040  -1.725 -10.970  1.00 90.07           H  
ATOM   1283  NZ  LYS A  80     -10.211  -1.073 -12.603  1.00 90.07           N  
ATOM   1284  HZ1 LYS A  80     -10.210  -0.081 -12.414  1.00 90.07           H  
ATOM   1285  HZ2 LYS A  80     -10.370  -1.186 -13.594  1.00 90.07           H  
ATOM   1286  HZ3 LYS A  80     -11.066  -1.320 -12.124  1.00 90.07           H  
ATOM   1287  N   LYS A  81      -4.178  -3.768 -10.325  1.00 84.68           N  
ATOM   1288  H   LYS A  81      -4.907  -3.451  -9.703  1.00 84.68           H  
ATOM   1289  CA  LYS A  81      -3.953  -5.209 -10.495  1.00 84.68           C  
ATOM   1290  HA  LYS A  81      -2.883  -5.371 -10.630  1.00 84.68           H  
ATOM   1291  C   LYS A  81      -4.623  -5.739 -11.767  1.00 84.68           C  
ATOM   1292  CB  LYS A  81      -4.370  -5.973  -9.234  1.00 84.68           C  
ATOM   1293  HB2 LYS A  81      -3.990  -6.991  -9.321  1.00 84.68           H  
ATOM   1294  HB3 LYS A  81      -3.898  -5.508  -8.369  1.00 84.68           H  
ATOM   1295  O   LYS A  81      -5.420  -5.046 -12.394  1.00 84.68           O  
ATOM   1296  CG  LYS A  81      -5.882  -6.027  -8.975  1.00 84.68           C  
ATOM   1297  HG2 LYS A  81      -6.407  -6.411  -9.849  1.00 84.68           H  
ATOM   1298  HG3 LYS A  81      -6.255  -5.025  -8.764  1.00 84.68           H  
ATOM   1299  CD  LYS A  81      -6.136  -6.944  -7.770  1.00 84.68           C  
ATOM   1300  HD2 LYS A  81      -5.839  -6.420  -6.862  1.00 84.68           H  
ATOM   1301  HD3 LYS A  81      -5.531  -7.846  -7.861  1.00 84.68           H  
ATOM   1302  CE  LYS A  81      -7.597  -7.380  -7.663  1.00 84.68           C  
ATOM   1303  HE2 LYS A  81      -7.854  -8.004  -8.518  1.00 84.68           H  
ATOM   1304  HE3 LYS A  81      -8.248  -6.505  -7.684  1.00 84.68           H  
ATOM   1305  NZ  LYS A  81      -7.812  -8.125  -6.401  1.00 84.68           N  
ATOM   1306  HZ1 LYS A  81      -7.325  -9.008  -6.349  1.00 84.68           H  
ATOM   1307  HZ2 LYS A  81      -7.555  -7.559  -5.605  1.00 84.68           H  
ATOM   1308  HZ3 LYS A  81      -8.792  -8.345  -6.295  1.00 84.68           H  
ATOM   1309  N   GLU A  82      -4.303  -6.979 -12.120  1.00 76.13           N  
ATOM   1310  H   GLU A  82      -3.565  -7.433 -11.600  1.00 76.13           H  
ATOM   1311  CA  GLU A  82      -4.918  -7.733 -13.220  1.00 76.13           C  
ATOM   1312  HA  GLU A  82      -4.353  -8.660 -13.315  1.00 76.13           H  
ATOM   1313  C   GLU A  82      -4.770  -7.053 -14.585  1.00 76.13           C  
ATOM   1314  CB  GLU A  82      -6.351  -8.153 -12.875  1.00 76.13           C  
ATOM   1315  HB2 GLU A  82      -6.984  -7.274 -12.756  1.00 76.13           H  
ATOM   1316  HB3 GLU A  82      -6.736  -8.764 -13.691  1.00 76.13           H  
ATOM   1317  O   GLU A  82      -5.707  -6.892 -15.368  1.00 76.13           O  
ATOM   1318  CG  GLU A  82      -6.368  -8.989 -11.588  1.00 76.13           C  
ATOM   1319  HG2 GLU A  82      -6.151  -8.360 -10.725  1.00 76.13           H  
ATOM   1320  HG3 GLU A  82      -5.575  -9.735 -11.638  1.00 76.13           H  
ATOM   1321  CD  GLU A  82      -7.699  -9.696 -11.367  1.00 76.13           C  
ATOM   1322  OE1 GLU A  82      -7.637 -10.798 -10.768  1.00 76.13           O  
ATOM   1323  OE2 GLU A  82      -8.741  -9.112 -11.735  1.00 76.13           O  
ATOM   1324  N   GLN A  83      -3.536  -6.657 -14.887  1.00 78.73           N  
ATOM   1325  H   GLN A  83      -2.809  -6.797 -14.199  1.00 78.73           H  
ATOM   1326  CA  GLN A  83      -3.151  -6.176 -16.208  1.00 78.73           C  
ATOM   1327  HA  GLN A  83      -3.863  -6.566 -16.935  1.00 78.73           H  
ATOM   1328  C   GLN A  83      -1.779  -6.702 -16.611  1.00 78.73           C  
ATOM   1329  CB  GLN A  83      -3.220  -4.642 -16.272  1.00 78.73           C  
ATOM   1330  HB2 GLN A  83      -4.222  -4.322 -15.984  1.00 78.73           H  
ATOM   1331  HB3 GLN A  83      -3.044  -4.325 -17.299  1.00 78.73           H  
ATOM   1332  O   GLN A  83      -0.971  -7.113 -15.774  1.00 78.73           O  
ATOM   1333  CG  GLN A  83      -2.197  -3.961 -15.355  1.00 78.73           C  
ATOM   1334  HG2 GLN A  83      -2.385  -4.273 -14.327  1.00 78.73           H  
ATOM   1335  HG3 GLN A  83      -1.185  -4.268 -15.617  1.00 78.73           H  
ATOM   1336  CD  GLN A  83      -2.272  -2.445 -15.439  1.00 78.73           C  
ATOM   1337  NE2 GLN A  83      -2.285  -1.784 -14.310  1.00 78.73           N  
ATOM   1338 HE21 GLN A  83      -2.384  -0.779 -14.343  1.00 78.73           H  
ATOM   1339 HE22 GLN A  83      -2.320  -2.290 -13.436  1.00 78.73           H  
ATOM   1340  OE1 GLN A  83      -2.331  -1.844 -16.503  1.00 78.73           O  
ATOM   1341  N   VAL A  84      -1.522  -6.657 -17.912  1.00 77.11           N  
ATOM   1342  H   VAL A  84      -2.214  -6.251 -18.526  1.00 77.11           H  
ATOM   1343  CA  VAL A  84      -0.220  -6.953 -18.499  1.00 77.11           C  
ATOM   1344  HA  VAL A  84       0.433  -7.371 -17.732  1.00 77.11           H  
ATOM   1345  C   VAL A  84       0.388  -5.649 -18.988  1.00 77.11           C  
ATOM   1346  CB  VAL A  84      -0.340  -7.998 -19.617  1.00 77.11           C  
ATOM   1347  HB  VAL A  84      -1.018  -7.638 -20.390  1.00 77.11           H  
ATOM   1348  O   VAL A  84      -0.275  -4.876 -19.678  1.00 77.11           O  
ATOM   1349  CG1 VAL A  84       1.021  -8.294 -20.241  1.00 77.11           C  
ATOM   1350 HG11 VAL A  84       0.924  -9.087 -20.982  1.00 77.11           H  
ATOM   1351 HG12 VAL A  84       1.717  -8.602 -19.461  1.00 77.11           H  
ATOM   1352 HG13 VAL A  84       1.397  -7.407 -20.750  1.00 77.11           H  
ATOM   1353  CG2 VAL A  84      -0.877  -9.323 -19.060  1.00 77.11           C  
ATOM   1354 HG21 VAL A  84      -0.959 -10.052 -19.867  1.00 77.11           H  
ATOM   1355 HG22 VAL A  84      -1.870  -9.179 -18.634  1.00 77.11           H  
ATOM   1356 HG23 VAL A  84      -0.201  -9.705 -18.295  1.00 77.11           H  
ATOM   1357  N   VAL A  85       1.642  -5.412 -18.617  1.00 83.86           N  
ATOM   1358  H   VAL A  85       2.104  -6.087 -18.024  1.00 83.86           H  
ATOM   1359  CA  VAL A  85       2.387  -4.206 -18.974  1.00 83.86           C  
ATOM   1360  HA  VAL A  85       1.822  -3.679 -19.743  1.00 83.86           H  
ATOM   1361  C   VAL A  85       3.738  -4.558 -19.586  1.00 83.86           C  
ATOM   1362  CB  VAL A  85       2.535  -3.240 -17.778  1.00 83.86           C  
ATOM   1363  HB  VAL A  85       3.051  -2.345 -18.126  1.00 83.86           H  
ATOM   1364  O   VAL A  85       4.325  -5.598 -19.291  1.00 83.86           O  
ATOM   1365  CG1 VAL A  85       1.173  -2.809 -17.226  1.00 83.86           C  
ATOM   1366 HG11 VAL A  85       1.300  -2.018 -16.487  1.00 83.86           H  
ATOM   1367 HG12 VAL A  85       0.669  -3.657 -16.763  1.00 83.86           H  
ATOM   1368 HG13 VAL A  85       0.555  -2.429 -18.040  1.00 83.86           H  
ATOM   1369  CG2 VAL A  85       3.344  -3.837 -16.618  1.00 83.86           C  
ATOM   1370 HG21 VAL A  85       2.919  -4.792 -16.309  1.00 83.86           H  
ATOM   1371 HG22 VAL A  85       3.332  -3.168 -15.757  1.00 83.86           H  
ATOM   1372 HG23 VAL A  85       4.377  -3.974 -16.935  1.00 83.86           H  
ATOM   1373  N   ASN A  86       4.264  -3.677 -20.422  1.00 80.30           N  
ATOM   1374  H   ASN A  86       3.719  -2.855 -20.640  1.00 80.30           H  
ATOM   1375  CA  ASN A  86       5.662  -3.683 -20.826  1.00 80.30           C  
ATOM   1376  HA  ASN A  86       6.131  -4.618 -20.521  1.00 80.30           H  
ATOM   1377  C   ASN A  86       6.358  -2.533 -20.104  1.00 80.30           C  
ATOM   1378  CB  ASN A  86       5.779  -3.565 -22.350  1.00 80.30           C  
ATOM   1379  HB2 ASN A  86       6.818  -3.708 -22.645  1.00 80.30           H  
ATOM   1380  HB3 ASN A  86       5.480  -2.562 -22.653  1.00 80.30           H  
ATOM   1381  O   ASN A  86       5.831  -1.425 -20.087  1.00 80.30           O  
ATOM   1382  CG  ASN A  86       4.927  -4.582 -23.080  1.00 80.30           C  
ATOM   1383  ND2 ASN A  86       4.008  -4.139 -23.903  1.00 80.30           N  
ATOM   1384 HD21 ASN A  86       3.830  -3.147 -23.971  1.00 80.30           H  
ATOM   1385 HD22 ASN A  86       3.384  -4.816 -24.317  1.00 80.30           H  
ATOM   1386  OD1 ASN A  86       5.086  -5.782 -22.919  1.00 80.30           O  
ATOM   1387  N   VAL A  87       7.520  -2.790 -19.512  1.00 84.78           N  
ATOM   1388  H   VAL A  87       7.932  -3.702 -19.649  1.00 84.78           H  
ATOM   1389  CA  VAL A  87       8.297  -1.795 -18.770  1.00 84.78           C  
ATOM   1390  HA  VAL A  87       7.811  -0.822 -18.851  1.00 84.78           H  
ATOM   1391  C   VAL A  87       9.679  -1.687 -19.384  1.00 84.78           C  
ATOM   1392  CB  VAL A  87       8.417  -2.131 -17.272  1.00 84.78           C  
ATOM   1393  HB  VAL A  87       9.009  -3.038 -17.146  1.00 84.78           H  
ATOM   1394  O   VAL A  87      10.398  -2.677 -19.474  1.00 84.78           O  
ATOM   1395  CG1 VAL A  87       9.103  -0.978 -16.530  1.00 84.78           C  
ATOM   1396 HG11 VAL A  87      10.143  -0.885 -16.845  1.00 84.78           H  
ATOM   1397 HG12 VAL A  87       9.082  -1.155 -15.455  1.00 84.78           H  
ATOM   1398 HG13 VAL A  87       8.585  -0.041 -16.737  1.00 84.78           H  
ATOM   1399  CG2 VAL A  87       7.057  -2.362 -16.606  1.00 84.78           C  
ATOM   1400 HG21 VAL A  87       6.536  -3.188 -17.092  1.00 84.78           H  
ATOM   1401 HG22 VAL A  87       6.457  -1.454 -16.675  1.00 84.78           H  
ATOM   1402 HG23 VAL A  87       7.197  -2.611 -15.555  1.00 84.78           H  
ATOM   1403  N   THR A  88      10.069  -0.479 -19.743  1.00 81.43           N  
ATOM   1404  H   THR A  88       9.404   0.277 -19.655  1.00 81.43           H  
ATOM   1405  CA  THR A  88      11.416  -0.119 -20.159  1.00 81.43           C  
ATOM   1406  HA  THR A  88      12.029  -1.009 -20.300  1.00 81.43           H  
ATOM   1407  C   THR A  88      12.027   0.748 -19.074  1.00 81.43           C  
ATOM   1408  CB  THR A  88      11.368   0.640 -21.480  1.00 81.43           C  
ATOM   1409  HB  THR A  88      10.785   1.551 -21.346  1.00 81.43           H  
ATOM   1410  O   THR A  88      11.489   1.803 -18.754  1.00 81.43           O  
ATOM   1411  CG2 THR A  88      12.754   1.014 -21.973  1.00 81.43           C  
ATOM   1412 HG21 THR A  88      13.341   0.111 -22.140  1.00 81.43           H  
ATOM   1413 HG22 THR A  88      12.638   1.595 -22.888  1.00 81.43           H  
ATOM   1414 HG23 THR A  88      13.261   1.648 -21.245  1.00 81.43           H  
ATOM   1415  OG1 THR A  88      10.767  -0.148 -22.483  1.00 81.43           O  
ATOM   1416  HG1 THR A  88      10.623   0.423 -23.241  1.00 81.43           H  
ATOM   1417  N   LEU A  89      13.141   0.300 -18.510  1.00 81.77           N  
ATOM   1418  H   LEU A  89      13.545  -0.554 -18.868  1.00 81.77           H  
ATOM   1419  CA  LEU A  89      13.944   1.046 -17.551  1.00 81.77           C  
ATOM   1420  HA  LEU A  89      13.393   1.908 -17.174  1.00 81.77           H  
ATOM   1421  C   LEU A  89      15.203   1.555 -18.241  1.00 81.77           C  
ATOM   1422  CB  LEU A  89      14.323   0.129 -16.384  1.00 81.77           C  
ATOM   1423  HB2 LEU A  89      15.016   0.667 -15.738  1.00 81.77           H  
ATOM   1424  HB3 LEU A  89      14.848  -0.732 -16.798  1.00 81.77           H  
ATOM   1425  O   LEU A  89      15.832   0.810 -18.995  1.00 81.77           O  
ATOM   1426  CG  LEU A  89      13.148  -0.379 -15.538  1.00 81.77           C  
ATOM   1427  HG  LEU A  89      12.439  -0.916 -16.167  1.00 81.77           H  
ATOM   1428  CD1 LEU A  89      13.689  -1.346 -14.492  1.00 81.77           C  
ATOM   1429 HD11 LEU A  89      12.873  -1.761 -13.902  1.00 81.77           H  
ATOM   1430 HD12 LEU A  89      14.385  -0.820 -13.839  1.00 81.77           H  
ATOM   1431 HD13 LEU A  89      14.230  -2.139 -15.009  1.00 81.77           H  
ATOM   1432  CD2 LEU A  89      12.427   0.739 -14.797  1.00 81.77           C  
ATOM   1433 HD21 LEU A  89      11.655   0.309 -14.159  1.00 81.77           H  
ATOM   1434 HD22 LEU A  89      11.963   1.412 -15.518  1.00 81.77           H  
ATOM   1435 HD23 LEU A  89      13.133   1.305 -14.189  1.00 81.77           H  
ATOM   1436  N   GLU A  90      15.580   2.791 -17.951  1.00 78.85           N  
ATOM   1437  H   GLU A  90      14.992   3.357 -17.356  1.00 78.85           H  
ATOM   1438  CA  GLU A  90      16.783   3.429 -18.472  1.00 78.85           C  
ATOM   1439  HA  GLU A  90      17.448   2.678 -18.899  1.00 78.85           H  
ATOM   1440  C   GLU A  90      17.524   4.129 -17.329  1.00 78.85           C  
ATOM   1441  CB  GLU A  90      16.375   4.392 -19.594  1.00 78.85           C  
ATOM   1442  HB2 GLU A  90      15.752   3.851 -20.306  1.00 78.85           H  
ATOM   1443  HB3 GLU A  90      15.779   5.193 -19.155  1.00 78.85           H  
ATOM   1444  O   GLU A  90      16.930   4.874 -16.545  1.00 78.85           O  
ATOM   1445  CG  GLU A  90      17.561   4.998 -20.356  1.00 78.85           C  
ATOM   1446  HG2 GLU A  90      18.252   5.443 -19.640  1.00 78.85           H  
ATOM   1447  HG3 GLU A  90      18.080   4.193 -20.877  1.00 78.85           H  
ATOM   1448  CD  GLU A  90      17.134   6.078 -21.369  1.00 78.85           C  
ATOM   1449  OE1 GLU A  90      18.037   6.733 -21.935  1.00 78.85           O  
ATOM   1450  OE2 GLU A  90      15.913   6.277 -21.564  1.00 78.85           O  
ATOM   1451  N   GLU A  91      18.825   3.870 -17.205  1.00 78.67           N  
ATOM   1452  H   GLU A  91      19.268   3.247 -17.865  1.00 78.67           H  
ATOM   1453  CA  GLU A  91      19.661   4.564 -16.224  1.00 78.67           C  
ATOM   1454  HA  GLU A  91      19.141   4.576 -15.266  1.00 78.67           H  
ATOM   1455  C   GLU A  91      19.914   6.018 -16.637  1.00 78.67           C  
ATOM   1456  CB  GLU A  91      21.004   3.852 -16.027  1.00 78.67           C  
ATOM   1457  HB2 GLU A  91      21.584   4.444 -15.319  1.00 78.67           H  
ATOM   1458  HB3 GLU A  91      21.541   3.825 -16.975  1.00 78.67           H  
ATOM   1459  O   GLU A  91      20.210   6.306 -17.794  1.00 78.67           O  
ATOM   1460  CG  GLU A  91      20.873   2.428 -15.470  1.00 78.67           C  
ATOM   1461  HG2 GLU A  91      20.414   1.805 -16.238  1.00 78.67           H  
ATOM   1462  HG3 GLU A  91      20.211   2.443 -14.604  1.00 78.67           H  
ATOM   1463  CD  GLU A  91      22.224   1.816 -15.066  1.00 78.67           C  
ATOM   1464  OE1 GLU A  91      22.226   1.007 -14.106  1.00 78.67           O  
ATOM   1465  OE2 GLU A  91      23.250   2.158 -15.705  1.00 78.67           O  
ATOM   1466  N   VAL A  92      19.898   6.937 -15.671  1.00 74.10           N  
ATOM   1467  H   VAL A  92      19.722   6.643 -14.721  1.00 74.10           H  
ATOM   1468  CA  VAL A  92      20.252   8.348 -15.885  1.00 74.10           C  
ATOM   1469  HA  VAL A  92      20.407   8.530 -16.948  1.00 74.10           H  
ATOM   1470  C   VAL A  92      21.558   8.634 -15.158  1.00 74.10           C  
ATOM   1471  CB  VAL A  92      19.123   9.285 -15.425  1.00 74.10           C  
ATOM   1472  HB  VAL A  92      18.901   9.094 -14.375  1.00 74.10           H  
ATOM   1473  O   VAL A  92      21.693   8.354 -13.970  1.00 74.10           O  
ATOM   1474  CG1 VAL A  92      19.518  10.758 -15.597  1.00 74.10           C  
ATOM   1475 HG11 VAL A  92      19.786  10.967 -16.633  1.00 74.10           H  
ATOM   1476 HG12 VAL A  92      20.352  11.004 -14.940  1.00 74.10           H  
ATOM   1477 HG13 VAL A  92      18.679  11.389 -15.305  1.00 74.10           H  
ATOM   1478  CG2 VAL A  92      17.855   9.056 -16.255  1.00 74.10           C  
ATOM   1479 HG21 VAL A  92      18.037   9.301 -17.302  1.00 74.10           H  
ATOM   1480 HG22 VAL A  92      17.540   8.014 -16.195  1.00 74.10           H  
ATOM   1481 HG23 VAL A  92      17.056   9.683 -15.860  1.00 74.10           H  
ATOM   1482  N   ASN A  93      22.567   9.158 -15.864  1.00 68.00           N  
ATOM   1483  H   ASN A  93      22.392   9.434 -16.819  1.00 68.00           H  
ATOM   1484  CA  ASN A  93      23.934   9.313 -15.332  1.00 68.00           C  
ATOM   1485  HA  ASN A  93      24.582   9.553 -16.174  1.00 68.00           H  
ATOM   1486  C   ASN A  93      24.488   7.995 -14.746  1.00 68.00           C  
ATOM   1487  CB  ASN A  93      23.975  10.514 -14.370  1.00 68.00           C  
ATOM   1488  HB2 ASN A  93      23.318  10.330 -13.520  1.00 68.00           H  
ATOM   1489  HB3 ASN A  93      24.989  10.649 -13.994  1.00 68.00           H  
ATOM   1490  O   ASN A  93      25.208   7.965 -13.744  1.00 68.00           O  
ATOM   1491  CG  ASN A  93      23.564  11.798 -15.067  1.00 68.00           C  
ATOM   1492  ND2 ASN A  93      22.848  12.671 -14.399  1.00 68.00           N  
ATOM   1493 HD21 ASN A  93      22.550  13.488 -14.912  1.00 68.00           H  
ATOM   1494 HD22 ASN A  93      22.498  12.456 -13.477  1.00 68.00           H  
ATOM   1495  OD1 ASN A  93      23.873  12.025 -16.223  1.00 68.00           O  
ATOM   1496  N   GLY A  94      24.070   6.884 -15.358  1.00 65.64           N  
ATOM   1497  H   GLY A  94      23.459   7.004 -16.154  1.00 65.64           H  
ATOM   1498  CA  GLY A  94      24.274   5.513 -14.910  1.00 65.64           C  
ATOM   1499  HA2 GLY A  94      23.951   4.833 -15.699  1.00 65.64           H  
ATOM   1500  HA3 GLY A  94      25.340   5.351 -14.752  1.00 65.64           H  
ATOM   1501  C   GLY A  94      23.506   5.132 -13.638  1.00 65.64           C  
ATOM   1502  O   GLY A  94      23.455   3.966 -13.286  1.00 65.64           O  
ATOM   1503  N   HIS A  95      22.904   6.049 -12.891  1.00 73.11           N  
ATOM   1504  H   HIS A  95      22.789   6.987 -13.247  1.00 73.11           H  
ATOM   1505  CA  HIS A  95      22.163   5.680 -11.691  1.00 73.11           C  
ATOM   1506  HA  HIS A  95      22.592   4.764 -11.283  1.00 73.11           H  
ATOM   1507  C   HIS A  95      20.711   5.331 -12.005  1.00 73.11           C  
ATOM   1508  CB  HIS A  95      22.349   6.733 -10.597  1.00 73.11           C  
ATOM   1509  HB2 HIS A  95      21.610   6.572  -9.812  1.00 73.11           H  
ATOM   1510  HB3 HIS A  95      22.190   7.729 -11.010  1.00 73.11           H  
ATOM   1511  O   HIS A  95      20.066   5.899 -12.883  1.00 73.11           O  
ATOM   1512  CG  HIS A  95      23.727   6.626  -9.991  1.00 73.11           C  
ATOM   1513  CD2 HIS A  95      24.842   7.319 -10.376  1.00 73.11           C  
ATOM   1514  HD2 HIS A  95      24.881   8.080 -11.141  1.00 73.11           H  
ATOM   1515  ND1 HIS A  95      24.123   5.716  -9.032  1.00 73.11           N  
ATOM   1516  HD1 HIS A  95      23.507   5.120  -8.498  1.00 73.11           H  
ATOM   1517  CE1 HIS A  95      25.442   5.868  -8.828  1.00 73.11           C  
ATOM   1518  HE1 HIS A  95      26.033   5.314  -8.114  1.00 73.11           H  
ATOM   1519  NE2 HIS A  95      25.929   6.796  -9.663  1.00 73.11           N  
ATOM   1520  N   MET A  96      20.206   4.360 -11.252  1.00 76.68           N  
ATOM   1521  H   MET A  96      20.815   3.847 -10.631  1.00 76.68           H  
ATOM   1522  CA  MET A  96      18.793   4.053 -11.195  1.00 76.68           C  
ATOM   1523  HA  MET A  96      18.231   4.958 -11.423  1.00 76.68           H  
ATOM   1524  C   MET A  96      18.463   3.599  -9.775  1.00 76.68           C  
ATOM   1525  CB  MET A  96      18.463   3.008 -12.256  1.00 76.68           C  
ATOM   1526  HB2 MET A  96      19.025   2.099 -12.045  1.00 76.68           H  
ATOM   1527  HB3 MET A  96      18.759   3.391 -13.233  1.00 76.68           H  
ATOM   1528  O   MET A  96      19.054   2.657  -9.243  1.00 76.68           O  
ATOM   1529  CG  MET A  96      16.963   2.730 -12.300  1.00 76.68           C  
ATOM   1530  HG2 MET A  96      16.627   2.460 -11.299  1.00 76.68           H  
ATOM   1531  HG3 MET A  96      16.442   3.637 -12.605  1.00 76.68           H  
ATOM   1532  SD  MET A  96      16.509   1.400 -13.426  1.00 76.68           S  
ATOM   1533  CE  MET A  96      17.452   0.067 -12.631  1.00 76.68           C  
ATOM   1534  HE1 MET A  96      18.481   0.089 -12.989  1.00 76.68           H  
ATOM   1535  HE2 MET A  96      17.000  -0.899 -12.855  1.00 76.68           H  
ATOM   1536  HE3 MET A  96      17.450   0.206 -11.549  1.00 76.68           H  
ATOM   1537  N   ASP A  97      17.528   4.293  -9.139  1.00 79.04           N  
ATOM   1538  H   ASP A  97      17.034   5.005  -9.658  1.00 79.04           H  
ATOM   1539  CA  ASP A  97      17.091   3.997  -7.782  1.00 79.04           C  
ATOM   1540  HA  ASP A  97      17.391   2.980  -7.530  1.00 79.04           H  
ATOM   1541  C   ASP A  97      15.574   4.066  -7.710  1.00 79.04           C  
ATOM   1542  CB  ASP A  97      17.755   4.931  -6.756  1.00 79.04           C  
ATOM   1543  HB2 ASP A  97      18.837   4.871  -6.873  1.00 79.04           H  
ATOM   1544  HB3 ASP A  97      17.448   5.960  -6.946  1.00 79.04           H  
ATOM   1545  O   ASP A  97      14.980   5.141  -7.768  1.00 79.04           O  
ATOM   1546  CG  ASP A  97      17.401   4.541  -5.310  1.00 79.04           C  
ATOM   1547  OD1 ASP A  97      17.111   3.345  -5.041  1.00 79.04           O  
ATOM   1548  OD2 ASP A  97      17.411   5.427  -4.420  1.00 79.04           O  
ATOM   1549  N   PHE A  98      14.949   2.903  -7.558  1.00 81.98           N  
ATOM   1550  H   PHE A  98      15.491   2.051  -7.580  1.00 81.98           H  
ATOM   1551  CA  PHE A  98      13.515   2.789  -7.359  1.00 81.98           C  
ATOM   1552  HA  PHE A  98      13.157   3.742  -6.971  1.00 81.98           H  
ATOM   1553  C   PHE A  98      13.162   1.731  -6.319  1.00 81.98           C  
ATOM   1554  CB  PHE A  98      12.821   2.520  -8.700  1.00 81.98           C  
ATOM   1555  HB2 PHE A  98      11.741   2.566  -8.560  1.00 81.98           H  
ATOM   1556  HB3 PHE A  98      13.094   3.316  -9.392  1.00 81.98           H  
ATOM   1557  O   PHE A  98      13.915   0.785  -6.084  1.00 81.98           O  
ATOM   1558  CG  PHE A  98      13.169   1.190  -9.331  1.00 81.98           C  
ATOM   1559  CD1 PHE A  98      14.134   1.134 -10.349  1.00 81.98           C  
ATOM   1560  HD1 PHE A  98      14.603   2.041 -10.699  1.00 81.98           H  
ATOM   1561  CD2 PHE A  98      12.520   0.011  -8.920  1.00 81.98           C  
ATOM   1562  HD2 PHE A  98      11.774   0.054  -8.140  1.00 81.98           H  
ATOM   1563  CE1 PHE A  98      14.415  -0.091 -10.970  1.00 81.98           C  
ATOM   1564  HE1 PHE A  98      15.091  -0.132 -11.811  1.00 81.98           H  
ATOM   1565  CE2 PHE A  98      12.837  -1.216  -9.526  1.00 81.98           C  
ATOM   1566  HE2 PHE A  98      12.362  -2.131  -9.204  1.00 81.98           H  
ATOM   1567  CZ  PHE A  98      13.760  -1.261 -10.577  1.00 81.98           C  
ATOM   1568  HZ  PHE A  98      13.951  -2.185 -11.102  1.00 81.98           H  
ATOM   1569  N   ASP A  99      11.993   1.876  -5.717  1.00 81.26           N  
ATOM   1570  H   ASP A  99      11.426   2.665  -5.994  1.00 81.26           H  
ATOM   1571  CA  ASP A  99      11.398   0.941  -4.780  1.00 81.26           C  
ATOM   1572  HA  ASP A  99      11.994   0.029  -4.767  1.00 81.26           H  
ATOM   1573  C   ASP A  99      10.006   0.530  -5.243  1.00 81.26           C  
ATOM   1574  CB  ASP A  99      11.400   1.547  -3.369  1.00 81.26           C  
ATOM   1575  HB2 ASP A  99      10.703   0.995  -2.739  1.00 81.26           H  
ATOM   1576  HB3 ASP A  99      11.082   2.588  -3.404  1.00 81.26           H  
ATOM   1577  O   ASP A  99       9.267   1.317  -5.827  1.00 81.26           O  
ATOM   1578  CG  ASP A  99      12.799   1.424  -2.764  1.00 81.26           C  
ATOM   1579  OD1 ASP A  99      13.310   0.286  -2.765  1.00 81.26           O  
ATOM   1580  OD2 ASP A  99      13.370   2.428  -2.293  1.00 81.26           O  
ATOM   1581  N   ILE A 100       9.658  -0.728  -4.983  1.00 85.05           N  
ATOM   1582  H   ILE A 100      10.304  -1.321  -4.483  1.00 85.05           H  
ATOM   1583  CA  ILE A 100       8.383  -1.317  -5.391  1.00 85.05           C  
ATOM   1584  HA  ILE A 100       7.781  -0.564  -5.899  1.00 85.05           H  
ATOM   1585  C   ILE A 100       7.646  -1.775  -4.144  1.00 85.05           C  
ATOM   1586  CB  ILE A 100       8.587  -2.493  -6.361  1.00 85.05           C  
ATOM   1587  HB  ILE A 100       9.101  -3.290  -5.825  1.00 85.05           H  
ATOM   1588  O   ILE A 100       8.242  -2.431  -3.287  1.00 85.05           O  
ATOM   1589  CG1 ILE A 100       9.433  -2.096  -7.585  1.00 85.05           C  
ATOM   1590 HG12 ILE A 100       8.800  -1.595  -8.317  1.00 85.05           H  
ATOM   1591 HG13 ILE A 100      10.233  -1.406  -7.316  1.00 85.05           H  
ATOM   1592  CG2 ILE A 100       7.216  -3.016  -6.834  1.00 85.05           C  
ATOM   1593 HG21 ILE A 100       7.327  -3.755  -7.628  1.00 85.05           H  
ATOM   1594 HG22 ILE A 100       6.679  -3.489  -6.011  1.00 85.05           H  
ATOM   1595 HG23 ILE A 100       6.616  -2.193  -7.220  1.00 85.05           H  
ATOM   1596  CD1 ILE A 100      10.104  -3.331  -8.184  1.00 85.05           C  
ATOM   1597 HD11 ILE A 100      10.508  -3.084  -9.166  1.00 85.05           H  
ATOM   1598 HD12 ILE A 100      10.925  -3.641  -7.539  1.00 85.05           H  
ATOM   1599 HD13 ILE A 100       9.399  -4.157  -8.275  1.00 85.05           H  
ATOM   1600  N   LEU A 101       6.363  -1.453  -4.055  1.00 86.72           N  
ATOM   1601  H   LEU A 101       5.955  -0.913  -4.805  1.00 86.72           H  
ATOM   1602  CA  LEU A 101       5.482  -1.900  -2.989  1.00 86.72           C  
ATOM   1603  HA  LEU A 101       5.996  -2.647  -2.384  1.00 86.72           H  
ATOM   1604  C   LEU A 101       4.242  -2.553  -3.594  1.00 86.72           C  
ATOM   1605  CB  LEU A 101       5.142  -0.699  -2.096  1.00 86.72           C  
ATOM   1606  HB2 LEU A 101       6.068  -0.247  -1.742  1.00 86.72           H  
ATOM   1607  HB3 LEU A 101       4.610   0.040  -2.696  1.00 86.72           H  
ATOM   1608  O   LEU A 101       3.381  -1.874  -4.147  1.00 86.72           O  
ATOM   1609  CG  LEU A 101       4.273  -1.053  -0.881  1.00 86.72           C  
ATOM   1610  HG  LEU A 101       3.406  -1.636  -1.190  1.00 86.72           H  
ATOM   1611  CD1 LEU A 101       5.078  -1.848   0.147  1.00 86.72           C  
ATOM   1612 HD11 LEU A 101       5.376  -2.812  -0.267  1.00 86.72           H  
ATOM   1613 HD12 LEU A 101       5.960  -1.283   0.449  1.00 86.72           H  
ATOM   1614 HD13 LEU A 101       4.466  -2.033   1.030  1.00 86.72           H  
ATOM   1615  CD2 LEU A 101       3.779   0.229  -0.215  1.00 86.72           C  
ATOM   1616 HD21 LEU A 101       3.161  -0.027   0.646  1.00 86.72           H  
ATOM   1617 HD22 LEU A 101       4.621   0.842   0.107  1.00 86.72           H  
ATOM   1618 HD23 LEU A 101       3.167   0.792  -0.919  1.00 86.72           H  
ATOM   1619  N   GLU A 102       4.145  -3.869  -3.459  1.00 85.50           N  
ATOM   1620  H   GLU A 102       4.889  -4.377  -3.001  1.00 85.50           H  
ATOM   1621  CA  GLU A 102       2.918  -4.610  -3.742  1.00 85.50           C  
ATOM   1622  HA  GLU A 102       2.392  -4.157  -4.582  1.00 85.50           H  
ATOM   1623  C   GLU A 102       2.007  -4.536  -2.520  1.00 85.50           C  
ATOM   1624  CB  GLU A 102       3.251  -6.063  -4.113  1.00 85.50           C  
ATOM   1625  HB2 GLU A 102       3.998  -6.454  -3.422  1.00 85.50           H  
ATOM   1626  HB3 GLU A 102       2.350  -6.671  -4.035  1.00 85.50           H  
ATOM   1627  O   GLU A 102       2.378  -4.979  -1.432  1.00 85.50           O  
ATOM   1628  CG  GLU A 102       3.776  -6.118  -5.553  1.00 85.50           C  
ATOM   1629  HG2 GLU A 102       2.998  -5.723  -6.206  1.00 85.50           H  
ATOM   1630  HG3 GLU A 102       4.636  -5.453  -5.623  1.00 85.50           H  
ATOM   1631  CD  GLU A 102       4.158  -7.525  -6.048  1.00 85.50           C  
ATOM   1632  OE1 GLU A 102       4.284  -7.688  -7.290  1.00 85.50           O  
ATOM   1633  OE2 GLU A 102       4.398  -8.417  -5.205  1.00 85.50           O  
ATOM   1634  N   ILE A 103       0.826  -3.946  -2.690  1.00 88.11           N  
ATOM   1635  H   ILE A 103       0.571  -3.617  -3.610  1.00 88.11           H  
ATOM   1636  CA  ILE A 103      -0.169  -3.811  -1.632  1.00 88.11           C  
ATOM   1637  HA  ILE A 103       0.354  -3.787  -0.676  1.00 88.11           H  
ATOM   1638  C   ILE A 103      -1.099  -5.029  -1.694  1.00 88.11           C  
ATOM   1639  CB  ILE A 103      -0.945  -2.480  -1.729  1.00 88.11           C  
ATOM   1640  HB  ILE A 103      -1.553  -2.484  -2.634  1.00 88.11           H  
ATOM   1641  O   ILE A 103      -1.798  -5.210  -2.695  1.00 88.11           O  
ATOM   1642  CG1 ILE A 103       0.034  -1.283  -1.800  1.00 88.11           C  
ATOM   1643 HG12 ILE A 103       0.706  -1.318  -0.942  1.00 88.11           H  
ATOM   1644 HG13 ILE A 103       0.638  -1.363  -2.704  1.00 88.11           H  
ATOM   1645  CG2 ILE A 103      -1.880  -2.375  -0.504  1.00 88.11           C  
ATOM   1646 HG21 ILE A 103      -2.499  -1.481  -0.569  1.00 88.11           H  
ATOM   1647 HG22 ILE A 103      -1.296  -2.343   0.416  1.00 88.11           H  
ATOM   1648 HG23 ILE A 103      -2.564  -3.224  -0.471  1.00 88.11           H  
ATOM   1649  CD1 ILE A 103      -0.635   0.095  -1.827  1.00 88.11           C  
ATOM   1650 HD11 ILE A 103       0.130   0.867  -1.895  1.00 88.11           H  
ATOM   1651 HD12 ILE A 103      -1.220   0.253  -0.921  1.00 88.11           H  
ATOM   1652 HD13 ILE A 103      -1.311   0.182  -2.678  1.00 88.11           H  
ATOM   1653  N   PRO A 104      -1.156  -5.862  -0.637  1.00 81.87           N  
ATOM   1654  CA  PRO A 104      -2.075  -6.991  -0.595  1.00 81.87           C  
ATOM   1655  HA  PRO A 104      -1.843  -7.658  -1.426  1.00 81.87           H  
ATOM   1656  C   PRO A 104      -3.533  -6.531  -0.689  1.00 81.87           C  
ATOM   1657  CB  PRO A 104      -1.793  -7.707   0.732  1.00 81.87           C  
ATOM   1658  HB2 PRO A 104      -2.473  -7.347   1.505  1.00 81.87           H  
ATOM   1659  HB3 PRO A 104      -1.877  -8.789   0.631  1.00 81.87           H  
ATOM   1660  O   PRO A 104      -3.921  -5.571  -0.020  1.00 81.87           O  
ATOM   1661  CG  PRO A 104      -0.368  -7.283   1.086  1.00 81.87           C  
ATOM   1662  HG2 PRO A 104      -0.190  -7.307   2.161  1.00 81.87           H  
ATOM   1663  HG3 PRO A 104       0.347  -7.919   0.564  1.00 81.87           H  
ATOM   1664  CD  PRO A 104      -0.289  -5.866   0.534  1.00 81.87           C  
ATOM   1665  HD2 PRO A 104      -0.662  -5.151   1.268  1.00 81.87           H  
ATOM   1666  HD3 PRO A 104       0.747  -5.640   0.281  1.00 81.87           H  
ATOM   1667  N   THR A 105      -4.362  -7.268  -1.432  1.00 82.22           N  
ATOM   1668  H   THR A 105      -3.965  -7.977  -2.033  1.00 82.22           H  
ATOM   1669  CA  THR A 105      -5.796  -6.985  -1.640  1.00 82.22           C  
ATOM   1670  HA  THR A 105      -5.893  -6.103  -2.272  1.00 82.22           H  
ATOM   1671  C   THR A 105      -6.536  -6.685  -0.324  1.00 82.22           C  
ATOM   1672  CB  THR A 105      -6.425  -8.175  -2.398  1.00 82.22           C  
ATOM   1673  HB  THR A 105      -6.306  -9.085  -1.809  1.00 82.22           H  
ATOM   1674  O   THR A 105      -7.272  -5.706  -0.228  1.00 82.22           O  
ATOM   1675  CG2 THR A 105      -7.901  -7.972  -2.714  1.00 82.22           C  
ATOM   1676 HG21 THR A 105      -8.249  -8.789  -3.346  1.00 82.22           H  
ATOM   1677 HG22 THR A 105      -8.042  -7.028  -3.240  1.00 82.22           H  
ATOM   1678 HG23 THR A 105      -8.491  -7.958  -1.797  1.00 82.22           H  
ATOM   1679  OG1 THR A 105      -5.734  -8.328  -3.624  1.00 82.22           O  
ATOM   1680  HG1 THR A 105      -5.812  -9.218  -3.973  1.00 82.22           H  
ATOM   1681  N   GLN A 106      -6.253  -7.441   0.745  1.00 74.61           N  
ATOM   1682  H   GLN A 106      -5.627  -8.223   0.618  1.00 74.61           H  
ATOM   1683  CA  GLN A 106      -6.846  -7.224   2.073  1.00 74.61           C  
ATOM   1684  HA  GLN A 106      -7.931  -7.237   1.972  1.00 74.61           H  
ATOM   1685  C   GLN A 106      -6.456  -5.876   2.707  1.00 74.61           C  
ATOM   1686  CB  GLN A 106      -6.417  -8.386   2.979  1.00 74.61           C  
ATOM   1687  HB2 GLN A 106      -6.591  -9.325   2.454  1.00 74.61           H  
ATOM   1688  HB3 GLN A 106      -5.350  -8.302   3.186  1.00 74.61           H  
ATOM   1689  O   GLN A 106      -7.283  -5.224   3.343  1.00 74.61           O  
ATOM   1690  CG  GLN A 106      -7.198  -8.430   4.303  1.00 74.61           C  
ATOM   1691  HG2 GLN A 106      -7.054  -7.502   4.856  1.00 74.61           H  
ATOM   1692  HG3 GLN A 106      -8.260  -8.541   4.087  1.00 74.61           H  
ATOM   1693  CD  GLN A 106      -6.751  -9.583   5.198  1.00 74.61           C  
ATOM   1694  NE2 GLN A 106      -7.543  -9.978   6.169  1.00 74.61           N  
ATOM   1695 HE21 GLN A 106      -7.195 -10.735   6.739  1.00 74.61           H  
ATOM   1696 HE22 GLN A 106      -8.431  -9.529   6.342  1.00 74.61           H  
ATOM   1697  OE1 GLN A 106      -5.677 -10.140   5.047  1.00 74.61           O  
ATOM   1698  N   ARG A 107      -5.204  -5.435   2.528  1.00 82.87           N  
ATOM   1699  H   ARG A 107      -4.626  -5.927   1.862  1.00 82.87           H  
ATOM   1700  CA  ARG A 107      -4.728  -4.138   3.037  1.00 82.87           C  
ATOM   1701  HA  ARG A 107      -5.075  -4.001   4.061  1.00 82.87           H  
ATOM   1702  C   ARG A 107      -5.344  -2.985   2.248  1.00 82.87           C  
ATOM   1703  CB  ARG A 107      -3.191  -4.067   2.995  1.00 82.87           C  
ATOM   1704  HB2 ARG A 107      -2.878  -3.069   3.299  1.00 82.87           H  
ATOM   1705  HB3 ARG A 107      -2.855  -4.215   1.969  1.00 82.87           H  
ATOM   1706  O   ARG A 107      -5.668  -1.959   2.838  1.00 82.87           O  
ATOM   1707  CG  ARG A 107      -2.482  -5.094   3.893  1.00 82.87           C  
ATOM   1708  HG2 ARG A 107      -1.410  -5.017   3.714  1.00 82.87           H  
ATOM   1709  HG3 ARG A 107      -2.795  -6.102   3.623  1.00 82.87           H  
ATOM   1710  CD  ARG A 107      -2.750  -4.866   5.388  1.00 82.87           C  
ATOM   1711  HD2 ARG A 107      -3.801  -5.065   5.594  1.00 82.87           H  
ATOM   1712  HD3 ARG A 107      -2.541  -3.824   5.633  1.00 82.87           H  
ATOM   1713  NE  ARG A 107      -1.912  -5.745   6.231  1.00 82.87           N  
ATOM   1714  HE  ARG A 107      -1.247  -6.344   5.763  1.00 82.87           H  
ATOM   1715  NH1 ARG A 107      -2.780  -5.182   8.297  1.00 82.87           N  
ATOM   1716 HH11 ARG A 107      -3.412  -4.493   7.915  1.00 82.87           H  
ATOM   1717 HH12 ARG A 107      -2.813  -5.443   9.272  1.00 82.87           H  
ATOM   1718  NH2 ARG A 107      -1.271  -6.762   8.178  1.00 82.87           N  
ATOM   1719 HH21 ARG A 107      -0.627  -7.392   7.722  1.00 82.87           H  
ATOM   1720 HH22 ARG A 107      -1.481  -6.880   9.159  1.00 82.87           H  
ATOM   1721  CZ  ARG A 107      -1.986  -5.882   7.546  1.00 82.87           C  
ATOM   1722  N   LEU A 108      -5.559  -3.178   0.947  1.00 84.83           N  
ATOM   1723  H   LEU A 108      -5.246  -4.043   0.531  1.00 84.83           H  
ATOM   1724  CA  LEU A 108      -6.251  -2.209   0.102  1.00 84.83           C  
ATOM   1725  HA  LEU A 108      -5.785  -1.237   0.259  1.00 84.83           H  
ATOM   1726  C   LEU A 108      -7.734  -2.065   0.490  1.00 84.83           C  
ATOM   1727  CB  LEU A 108      -6.078  -2.622  -1.369  1.00 84.83           C  
ATOM   1728  HB2 LEU A 108      -5.135  -3.149  -1.510  1.00 84.83           H  
ATOM   1729  HB3 LEU A 108      -6.884  -3.304  -1.641  1.00 84.83           H  
ATOM   1730  O   LEU A 108      -8.252  -0.955   0.517  1.00 84.83           O  
ATOM   1731  CG  LEU A 108      -6.096  -1.401  -2.299  1.00 84.83           C  
ATOM   1732  HG  LEU A 108      -6.878  -0.715  -1.973  1.00 84.83           H  
ATOM   1733  CD1 LEU A 108      -4.750  -0.670  -2.305  1.00 84.83           C  
ATOM   1734 HD11 LEU A 108      -4.516  -0.299  -1.308  1.00 84.83           H  
ATOM   1735 HD12 LEU A 108      -4.803   0.183  -2.982  1.00 84.83           H  
ATOM   1736 HD13 LEU A 108      -3.961  -1.339  -2.647  1.00 84.83           H  
ATOM   1737  CD2 LEU A 108      -6.389  -1.838  -3.724  1.00 84.83           C  
ATOM   1738 HD21 LEU A 108      -5.674  -2.598  -4.040  1.00 84.83           H  
ATOM   1739 HD22 LEU A 108      -7.401  -2.242  -3.765  1.00 84.83           H  
ATOM   1740 HD23 LEU A 108      -6.331  -0.975  -4.388  1.00 84.83           H  
ATOM   1741  N   GLY A 109      -8.394  -3.160   0.880  1.00 78.91           N  
ATOM   1742  H   GLY A 109      -7.956  -4.060   0.745  1.00 78.91           H  
ATOM   1743  CA  GLY A 109      -9.755  -3.114   1.428  1.00 78.91           C  
ATOM   1744  HA2 GLY A 109     -10.424  -2.655   0.700  1.00 78.91           H  
ATOM   1745  HA3 GLY A 109     -10.095  -4.131   1.625  1.00 78.91           H  
ATOM   1746  C   GLY A 109      -9.852  -2.313   2.732  1.00 78.91           C  
ATOM   1747  O   GLY A 109     -10.760  -1.501   2.890  1.00 78.91           O  
ATOM   1748  N   ALA A 110      -8.881  -2.474   3.640  1.00 75.05           N  
ATOM   1749  H   ALA A 110      -8.176  -3.178   3.475  1.00 75.05           H  
ATOM   1750  CA  ALA A 110      -8.814  -1.678   4.870  1.00 75.05           C  
ATOM   1751  HA  ALA A 110      -9.766  -1.764   5.392  1.00 75.05           H  
ATOM   1752  C   ALA A 110      -8.583  -0.182   4.591  1.00 75.05           C  
ATOM   1753  CB  ALA A 110      -7.712  -2.250   5.770  1.00 75.05           C  
ATOM   1754  HB1 ALA A 110      -7.696  -1.700   6.711  1.00 75.05           H  
ATOM   1755  HB2 ALA A 110      -7.915  -3.301   5.978  1.00 75.05           H  
ATOM   1756  HB3 ALA A 110      -6.741  -2.155   5.285  1.00 75.05           H  
ATOM   1757  O   ALA A 110      -9.161   0.664   5.265  1.00 75.05           O  
ATOM   1758  N   LEU A 111      -7.766   0.142   3.582  1.00 80.09           N  
ATOM   1759  H   LEU A 111      -7.293  -0.603   3.091  1.00 80.09           H  
ATOM   1760  CA  LEU A 111      -7.595   1.510   3.097  1.00 80.09           C  
ATOM   1761  HA  LEU A 111      -7.290   2.143   3.930  1.00 80.09           H  
ATOM   1762  C   LEU A 111      -8.913   2.081   2.554  1.00 80.09           C  
ATOM   1763  CB  LEU A 111      -6.485   1.513   2.030  1.00 80.09           C  
ATOM   1764  HB2 LEU A 111      -6.700   0.739   1.294  1.00 80.09           H  
ATOM   1765  HB3 LEU A 111      -5.534   1.263   2.500  1.00 80.09           H  
ATOM   1766  O   LEU A 111      -9.296   3.179   2.943  1.00 80.09           O  
ATOM   1767  CG  LEU A 111      -6.351   2.843   1.273  1.00 80.09           C  
ATOM   1768  HG  LEU A 111      -7.317   3.163   0.883  1.00 80.09           H  
ATOM   1769  CD1 LEU A 111      -5.796   3.923   2.182  1.00 80.09           C  
ATOM   1770 HD11 LEU A 111      -4.841   3.620   2.611  1.00 80.09           H  
ATOM   1771 HD12 LEU A 111      -6.514   4.111   2.981  1.00 80.09           H  
ATOM   1772 HD13 LEU A 111      -5.666   4.839   1.605  1.00 80.09           H  
ATOM   1773  CD2 LEU A 111      -5.426   2.675   0.077  1.00 80.09           C  
ATOM   1774 HD21 LEU A 111      -5.835   1.922  -0.597  1.00 80.09           H  
ATOM   1775 HD22 LEU A 111      -5.381   3.621  -0.463  1.00 80.09           H  
ATOM   1776 HD23 LEU A 111      -4.430   2.373   0.402  1.00 80.09           H  
ATOM   1777  N   TYR A 112      -9.609   1.341   1.684  1.00 74.40           N  
ATOM   1778  H   TYR A 112      -9.226   0.455   1.388  1.00 74.40           H  
ATOM   1779  CA  TYR A 112     -10.876   1.775   1.087  1.00 74.40           C  
ATOM   1780  HA  TYR A 112     -10.704   2.683   0.509  1.00 74.40           H  
ATOM   1781  C   TYR A 112     -11.932   2.110   2.148  1.00 74.40           C  
ATOM   1782  CB  TYR A 112     -11.391   0.689   0.132  1.00 74.40           C  
ATOM   1783  HB2 TYR A 112     -10.617   0.466  -0.603  1.00 74.40           H  
ATOM   1784  HB3 TYR A 112     -11.580  -0.226   0.693  1.00 74.40           H  
ATOM   1785  O   TYR A 112     -12.644   3.100   2.022  1.00 74.40           O  
ATOM   1786  CG  TYR A 112     -12.659   1.091  -0.597  1.00 74.40           C  
ATOM   1787  CD1 TYR A 112     -13.917   0.712  -0.086  1.00 74.40           C  
ATOM   1788  HD1 TYR A 112     -13.980   0.113   0.810  1.00 74.40           H  
ATOM   1789  CD2 TYR A 112     -12.585   1.903  -1.746  1.00 74.40           C  
ATOM   1790  HD2 TYR A 112     -11.628   2.222  -2.131  1.00 74.40           H  
ATOM   1791  CE1 TYR A 112     -15.098   1.163  -0.708  1.00 74.40           C  
ATOM   1792  HE1 TYR A 112     -16.065   0.909  -0.299  1.00 74.40           H  
ATOM   1793  CE2 TYR A 112     -13.763   2.332  -2.385  1.00 74.40           C  
ATOM   1794  HE2 TYR A 112     -13.718   2.962  -3.260  1.00 74.40           H  
ATOM   1795  OH  TYR A 112     -16.151   2.429  -2.459  1.00 74.40           O  
ATOM   1796  HH  TYR A 112     -16.913   2.388  -1.876  1.00 74.40           H  
ATOM   1797  CZ  TYR A 112     -15.021   1.975  -1.860  1.00 74.40           C  
ATOM   1798  N   ALA A 113     -11.984   1.342   3.238  1.00 70.82           N  
ATOM   1799  H   ALA A 113     -11.390   0.526   3.284  1.00 70.82           H  
ATOM   1800  CA  ALA A 113     -12.910   1.593   4.340  1.00 70.82           C  
ATOM   1801  HA  ALA A 113     -13.922   1.632   3.936  1.00 70.82           H  
ATOM   1802  C   ALA A 113     -12.672   2.929   5.075  1.00 70.82           C  
ATOM   1803  CB  ALA A 113     -12.819   0.406   5.304  1.00 70.82           C  
ATOM   1804  HB1 ALA A 113     -13.029  -0.522   4.773  1.00 70.82           H  
ATOM   1805  HB2 ALA A 113     -11.822   0.357   5.742  1.00 70.82           H  
ATOM   1806  HB3 ALA A 113     -13.552   0.532   6.102  1.00 70.82           H  
ATOM   1807  O   ALA A 113     -13.587   3.430   5.722  1.00 70.82           O  
ATOM   1808  N   LEU A 114     -11.469   3.511   4.989  1.00 69.74           N  
ATOM   1809  H   LEU A 114     -10.762   3.073   4.416  1.00 69.74           H  
ATOM   1810  CA  LEU A 114     -11.156   4.818   5.584  1.00 69.74           C  
ATOM   1811  HA  LEU A 114     -11.762   4.961   6.479  1.00 69.74           H  
ATOM   1812  C   LEU A 114     -11.489   6.000   4.672  1.00 69.74           C  
ATOM   1813  CB  LEU A 114      -9.670   4.874   5.967  1.00 69.74           C  
ATOM   1814  HB2 LEU A 114      -9.442   5.885   6.303  1.00 69.74           H  
ATOM   1815  HB3 LEU A 114      -9.070   4.680   5.078  1.00 69.74           H  
ATOM   1816  O   LEU A 114     -11.422   7.149   5.107  1.00 69.74           O  
ATOM   1817  CG  LEU A 114      -9.258   3.902   7.077  1.00 69.74           C  
ATOM   1818  HG  LEU A 114      -9.423   2.873   6.759  1.00 69.74           H  
ATOM   1819  CD1 LEU A 114      -7.772   4.100   7.353  1.00 69.74           C  
ATOM   1820 HD11 LEU A 114      -7.586   5.118   7.695  1.00 69.74           H  
ATOM   1821 HD12 LEU A 114      -7.211   3.923   6.435  1.00 69.74           H  
ATOM   1822 HD13 LEU A 114      -7.466   3.399   8.130  1.00 69.74           H  
ATOM   1823  CD2 LEU A 114     -10.003   4.148   8.391  1.00 69.74           C  
ATOM   1824 HD21 LEU A 114      -9.912   5.194   8.684  1.00 69.74           H  
ATOM   1825 HD22 LEU A 114     -11.057   3.899   8.268  1.00 69.74           H  
ATOM   1826 HD23 LEU A 114      -9.596   3.510   9.176  1.00 69.74           H  
ATOM   1827  N   ILE A 115     -11.810   5.737   3.409  1.00 65.55           N  
ATOM   1828  H   ILE A 115     -11.930   4.775   3.127  1.00 65.55           H  
ATOM   1829  CA  ILE A 115     -12.110   6.774   2.434  1.00 65.55           C  
ATOM   1830  HA  ILE A 115     -11.421   7.605   2.588  1.00 65.55           H  
ATOM   1831  C   ILE A 115     -13.567   7.240   2.626  1.00 65.55           C  
ATOM   1832  CB  ILE A 115     -11.841   6.232   1.027  1.00 65.55           C  
ATOM   1833  HB  ILE A 115     -12.390   5.298   0.908  1.00 65.55           H  
ATOM   1834  O   ILE A 115     -14.477   6.410   2.522  1.00 65.55           O  
ATOM   1835  CG1 ILE A 115     -10.322   5.957   0.834  1.00 65.55           C  
ATOM   1836 HG12 ILE A 115      -9.958   5.375   1.681  1.00 65.55           H  
ATOM   1837 HG13 ILE A 115      -9.779   6.902   0.846  1.00 65.55           H  
ATOM   1838  CG2 ILE A 115     -12.406   7.214   0.003  1.00 65.55           C  
ATOM   1839 HG21 ILE A 115     -13.414   7.564   0.228  1.00 65.55           H  
ATOM   1840 HG22 ILE A 115     -11.758   8.085  -0.090  1.00 65.55           H  
ATOM   1841 HG23 ILE A 115     -12.540   6.657  -0.925  1.00 65.55           H  
ATOM   1842  CD1 ILE A 115      -9.932   5.173  -0.429  1.00 65.55           C  
ATOM   1843 HD11 ILE A 115     -10.818   4.802  -0.945  1.00 65.55           H  
ATOM   1844 HD12 ILE A 115      -9.345   5.801  -1.099  1.00 65.55           H  
ATOM   1845 HD13 ILE A 115      -9.305   4.326  -0.150  1.00 65.55           H  
ATOM   1846  N   PRO A 116     -13.824   8.549   2.828  1.00 55.44           N  
ATOM   1847  CA  PRO A 116     -15.169   9.089   3.030  1.00 55.44           C  
ATOM   1848  HA  PRO A 116     -15.558   8.663   3.955  1.00 55.44           H  
ATOM   1849  C   PRO A 116     -16.161   8.798   1.890  1.00 55.44           C  
ATOM   1850  CB  PRO A 116     -14.995  10.599   3.221  1.00 55.44           C  
ATOM   1851  HB2 PRO A 116     -15.086  11.111   2.263  1.00 55.44           H  
ATOM   1852  HB3 PRO A 116     -15.711  11.002   3.936  1.00 55.44           H  
ATOM   1853  O   PRO A 116     -15.834   8.855   0.705  1.00 55.44           O  
ATOM   1854  CG  PRO A 116     -13.560  10.738   3.719  1.00 55.44           C  
ATOM   1855  HG2 PRO A 116     -13.529  10.567   4.795  1.00 55.44           H  
ATOM   1856  HG3 PRO A 116     -13.136  11.711   3.471  1.00 55.44           H  
ATOM   1857  CD  PRO A 116     -12.836   9.606   3.002  1.00 55.44           C  
ATOM   1858  HD2 PRO A 116     -11.993   9.286   3.614  1.00 55.44           H  
ATOM   1859  HD3 PRO A 116     -12.492   9.944   2.025  1.00 55.44           H  
ATOM   1860  N   ASN A 117     -17.420   8.561   2.266  1.00 53.14           N  
ATOM   1861  H   ASN A 117     -17.613   8.566   3.257  1.00 53.14           H  
ATOM   1862  CA  ASN A 117     -18.473   8.044   1.383  1.00 53.14           C  
ATOM   1863  HA  ASN A 117     -18.052   7.189   0.854  1.00 53.14           H  
ATOM   1864  C   ASN A 117     -18.965   9.037   0.306  1.00 53.14           C  
ATOM   1865  CB  ASN A 117     -19.630   7.559   2.286  1.00 53.14           C  
ATOM   1866  HB2 ASN A 117     -20.426   8.303   2.303  1.00 53.14           H  
ATOM   1867  HB3 ASN A 117     -19.278   7.425   3.309  1.00 53.14           H  
ATOM   1868  O   ASN A 117     -19.373   8.627  -0.781  1.00 53.14           O  
ATOM   1869  CG  ASN A 117     -20.220   6.225   1.868  1.00 53.14           C  
ATOM   1870  ND2 ASN A 117     -21.137   5.696   2.642  1.00 53.14           N  
ATOM   1871 HD21 ASN A 117     -21.467   6.177   3.467  1.00 53.14           H  
ATOM   1872 HD22 ASN A 117     -21.502   4.807   2.333  1.00 53.14           H  
ATOM   1873  OD1 ASN A 117     -19.866   5.626   0.874  1.00 53.14           O  
ATOM   1874  N   GLU A 118     -18.908  10.350   0.561  1.00 49.19           N  
ATOM   1875  H   GLU A 118     -18.597  10.664   1.469  1.00 49.19           H  
ATOM   1876  CA  GLU A 118     -19.296  11.368  -0.436  1.00 49.19           C  
ATOM   1877  HA  GLU A 118     -20.332  11.214  -0.737  1.00 49.19           H  
ATOM   1878  C   GLU A 118     -18.441  11.303  -1.709  1.00 49.19           C  
ATOM   1879  CB  GLU A 118     -19.157  12.777   0.149  1.00 49.19           C  
ATOM   1880  HB2 GLU A 118     -19.274  13.488  -0.669  1.00 49.19           H  
ATOM   1881  HB3 GLU A 118     -18.158  12.893   0.569  1.00 49.19           H  
ATOM   1882  O   GLU A 118     -18.915  11.612  -2.804  1.00 49.19           O  
ATOM   1883  CG  GLU A 118     -20.210  13.103   1.215  1.00 49.19           C  
ATOM   1884  HG2 GLU A 118     -20.040  12.468   2.085  1.00 49.19           H  
ATOM   1885  HG3 GLU A 118     -21.196  12.873   0.810  1.00 49.19           H  
ATOM   1886  CD  GLU A 118     -20.163  14.581   1.635  1.00 49.19           C  
ATOM   1887  OE1 GLU A 118     -21.105  14.997   2.340  1.00 49.19           O  
ATOM   1888  OE2 GLU A 118     -19.206  15.281   1.229  1.00 49.19           O  
ATOM   1889  N   GLN A 119     -17.185  10.865  -1.585  1.00 49.57           N  
ATOM   1890  H   GLN A 119     -16.850  10.597  -0.671  1.00 49.57           H  
ATOM   1891  CA  GLN A 119     -16.322  10.625  -2.737  1.00 49.57           C  
ATOM   1892  HA  GLN A 119     -16.514  11.389  -3.491  1.00 49.57           H  
ATOM   1893  C   GLN A 119     -16.610   9.276  -3.411  1.00 49.57           C  
ATOM   1894  CB  GLN A 119     -14.857  10.742  -2.317  1.00 49.57           C  
ATOM   1895  HB2 GLN A 119     -14.260  10.462  -3.184  1.00 49.57           H  
ATOM   1896  HB3 GLN A 119     -14.640  10.054  -1.500  1.00 49.57           H  
ATOM   1897  O   GLN A 119     -16.429   9.158  -4.621  1.00 49.57           O  
ATOM   1898  CG  GLN A 119     -14.471  12.176  -1.924  1.00 49.57           C  
ATOM   1899  HG2 GLN A 119     -14.751  12.856  -2.728  1.00 49.57           H  
ATOM   1900  HG3 GLN A 119     -15.006  12.471  -1.021  1.00 49.57           H  
ATOM   1901  CD  GLN A 119     -12.978  12.299  -1.658  1.00 49.57           C  
ATOM   1902  NE2 GLN A 119     -12.244  13.110  -2.387  1.00 49.57           N  
ATOM   1903 HE21 GLN A 119     -12.653  13.646  -3.139  1.00 49.57           H  
ATOM   1904 HE22 GLN A 119     -11.255  13.130  -2.183  1.00 49.57           H  
ATOM   1905  OE1 GLN A 119     -12.421  11.639  -0.806  1.00 49.57           O  
ATOM   1906  N   GLN A 120     -17.120   8.286  -2.667  1.00 49.65           N  
ATOM   1907  H   GLN A 120     -17.289   8.457  -1.686  1.00 49.65           H  
ATOM   1908  CA  GLN A 120     -17.512   6.985  -3.221  1.00 49.65           C  
ATOM   1909  HA  GLN A 120     -16.691   6.606  -3.829  1.00 49.65           H  
ATOM   1910  C   GLN A 120     -18.741   7.098  -4.142  1.00 49.65           C  
ATOM   1911  CB  GLN A 120     -17.790   5.964  -2.099  1.00 49.65           C  
ATOM   1912  HB2 GLN A 120     -18.645   6.288  -1.507  1.00 49.65           H  
ATOM   1913  HB3 GLN A 120     -18.059   5.021  -2.575  1.00 49.65           H  
ATOM   1914  O   GLN A 120     -18.771   6.490  -5.209  1.00 49.65           O  
ATOM   1915  CG  GLN A 120     -16.597   5.706  -1.161  1.00 49.65           C  
ATOM   1916  HG2 GLN A 120     -16.352   6.621  -0.621  1.00 49.65           H  
ATOM   1917  HG3 GLN A 120     -15.727   5.426  -1.755  1.00 49.65           H  
ATOM   1918  CD  GLN A 120     -16.854   4.590  -0.144  1.00 49.65           C  
ATOM   1919  NE2 GLN A 120     -16.061   4.485   0.898  1.00 49.65           N  
ATOM   1920 HE21 GLN A 120     -16.254   3.729   1.539  1.00 49.65           H  
ATOM   1921 HE22 GLN A 120     -15.365   5.183   1.121  1.00 49.65           H  
ATOM   1922  OE1 GLN A 120     -17.725   3.744  -0.286  1.00 49.65           O  
ATOM   1923  N   THR A 121     -19.753   7.889  -3.763  1.00 45.35           N  
ATOM   1924  H   THR A 121     -19.663   8.375  -2.882  1.00 45.35           H  
ATOM   1925  CA  THR A 121     -21.032   7.981  -4.501  1.00 45.35           C  
ATOM   1926  HA  THR A 121     -21.307   6.979  -4.831  1.00 45.35           H  
ATOM   1927  C   THR A 121     -20.965   8.825  -5.770  1.00 45.35           C  
ATOM   1928  CB  THR A 121     -22.178   8.512  -3.622  1.00 45.35           C  
ATOM   1929  HB  THR A 121     -22.927   8.987  -4.255  1.00 45.35           H  
ATOM   1930  O   THR A 121     -21.539   8.431  -6.783  1.00 45.35           O  
ATOM   1931  CG2 THR A 121     -22.864   7.390  -2.849  1.00 45.35           C  
ATOM   1932 HG21 THR A 121     -22.141   6.869  -2.221  1.00 45.35           H  
ATOM   1933 HG22 THR A 121     -23.310   6.683  -3.548  1.00 45.35           H  
ATOM   1934 HG23 THR A 121     -23.653   7.809  -2.224  1.00 45.35           H  
ATOM   1935  OG1 THR A 121     -21.711   9.455  -2.683  1.00 45.35           O  
ATOM   1936  HG1 THR A 121     -21.286   8.980  -1.965  1.00 45.35           H  
ATOM   1937  N   LYS A 122     -20.256   9.963  -5.767  1.00 45.79           N  
ATOM   1938  H   LYS A 122     -19.822  10.249  -4.901  1.00 45.79           H  
ATOM   1939  CA  LYS A 122     -20.202  10.864  -6.938  1.00 45.79           C  
ATOM   1940  HA  LYS A 122     -21.218  11.137  -7.223  1.00 45.79           H  
ATOM   1941  C   LYS A 122     -19.597  10.227  -8.194  1.00 45.79           C  
ATOM   1942  CB  LYS A 122     -19.417  12.139  -6.584  1.00 45.79           C  
ATOM   1943  HB2 LYS A 122     -18.523  11.877  -6.019  1.00 45.79           H  
ATOM   1944  HB3 LYS A 122     -19.104  12.629  -7.506  1.00 45.79           H  
ATOM   1945  O   LYS A 122     -19.852  10.707  -9.292  1.00 45.79           O  
ATOM   1946  CG  LYS A 122     -20.271  13.135  -5.790  1.00 45.79           C  
ATOM   1947  HG2 LYS A 122     -21.156  13.390  -6.372  1.00 45.79           H  
ATOM   1948  HG3 LYS A 122     -20.586  12.678  -4.851  1.00 45.79           H  
ATOM   1949  CD  LYS A 122     -19.477  14.414  -5.492  1.00 45.79           C  
ATOM   1950  HD2 LYS A 122     -19.131  14.855  -6.427  1.00 45.79           H  
ATOM   1951  HD3 LYS A 122     -18.618  14.155  -4.873  1.00 45.79           H  
ATOM   1952  CE  LYS A 122     -20.374  15.408  -4.747  1.00 45.79           C  
ATOM   1953  HE2 LYS A 122     -21.206  15.684  -5.395  1.00 45.79           H  
ATOM   1954  HE3 LYS A 122     -20.788  14.903  -3.874  1.00 45.79           H  
ATOM   1955  NZ  LYS A 122     -19.627  16.616  -4.317  1.00 45.79           N  
ATOM   1956  HZ1 LYS A 122     -20.242  17.246  -3.822  1.00 45.79           H  
ATOM   1957  HZ2 LYS A 122     -18.892  16.354  -3.676  1.00 45.79           H  
ATOM   1958  HZ3 LYS A 122     -19.225  17.097  -5.109  1.00 45.79           H  
ATOM   1959  N   MET A 123     -18.770   9.196  -8.040  1.00 46.59           N  
ATOM   1960  H   MET A 123     -18.632   8.847  -7.102  1.00 46.59           H  
ATOM   1961  CA  MET A 123     -17.821   8.761  -9.073  1.00 46.59           C  
ATOM   1962  HA  MET A 123     -17.949   9.367  -9.969  1.00 46.59           H  
ATOM   1963  C   MET A 123     -18.012   7.320  -9.537  1.00 46.59           C  
ATOM   1964  CB  MET A 123     -16.408   9.001  -8.536  1.00 46.59           C  
ATOM   1965  HB2 MET A 123     -16.280   8.510  -7.572  1.00 46.59           H  
ATOM   1966  HB3 MET A 123     -15.673   8.574  -9.219  1.00 46.59           H  
ATOM   1967  O   MET A 123     -17.229   6.820 -10.338  1.00 46.59           O  
ATOM   1968  CG  MET A 123     -16.182  10.511  -8.380  1.00 46.59           C  
ATOM   1969  HG2 MET A 123     -16.276  10.767  -7.325  1.00 46.59           H  
ATOM   1970  HG3 MET A 123     -16.947  11.063  -8.927  1.00 46.59           H  
ATOM   1971  SD  MET A 123     -14.597  11.087  -8.979  1.00 46.59           S  
ATOM   1972  CE  MET A 123     -14.802  10.580 -10.717  1.00 46.59           C  
ATOM   1973  HE1 MET A 123     -14.837  11.455 -11.366  1.00 46.59           H  
ATOM   1974  HE2 MET A 123     -15.745  10.052 -10.861  1.00 46.59           H  
ATOM   1975  HE3 MET A 123     -14.000   9.910 -11.026  1.00 46.59           H  
ATOM   1976  N   ALA A 124     -19.058   6.651  -9.057  1.00 46.40           N  
ATOM   1977  H   ALA A 124     -19.684   7.127  -8.423  1.00 46.40           H  
ATOM   1978  CA  ALA A 124     -19.232   5.217  -9.232  1.00 46.40           C  
ATOM   1979  HA  ALA A 124     -18.282   4.738  -8.997  1.00 46.40           H  
ATOM   1980  C   ALA A 124     -19.595   4.774 -10.657  1.00 46.40           C  
ATOM   1981  CB  ALA A 124     -20.264   4.732  -8.208  1.00 46.40           C  
ATOM   1982  HB1 ALA A 124     -21.239   5.169  -8.422  1.00 46.40           H  
ATOM   1983  HB2 ALA A 124     -20.343   3.645  -8.245  1.00 46.40           H  
ATOM   1984  HB3 ALA A 124     -19.953   5.020  -7.203  1.00 46.40           H  
ATOM   1985  O   ALA A 124     -19.870   3.592 -10.831  1.00 46.40           O  
ATOM   1986  N   VAL A 125     -19.624   5.654 -11.669  1.00 42.08           N  
ATOM   1987  H   VAL A 125     -19.276   6.588 -11.505  1.00 42.08           H  
ATOM   1988  CA  VAL A 125     -19.796   5.188 -13.053  1.00 42.08           C  
ATOM   1989  HA  VAL A 125     -20.640   4.498 -13.073  1.00 42.08           H  
ATOM   1990  C   VAL A 125     -18.514   4.450 -13.439  1.00 42.08           C  
ATOM   1991  CB  VAL A 125     -20.129   6.306 -14.056  1.00 42.08           C  
ATOM   1992  HB  VAL A 125     -19.299   7.010 -14.123  1.00 42.08           H  
ATOM   1993  O   VAL A 125     -17.484   5.101 -13.636  1.00 42.08           O  
ATOM   1994  CG1 VAL A 125     -20.398   5.707 -15.446  1.00 42.08           C  
ATOM   1995 HG11 VAL A 125     -19.501   5.219 -15.825  1.00 42.08           H  
ATOM   1996 HG12 VAL A 125     -21.212   4.983 -15.400  1.00 42.08           H  
ATOM   1997 HG13 VAL A 125     -20.665   6.503 -16.141  1.00 42.08           H  
ATOM   1998  CG2 VAL A 125     -21.385   7.077 -13.628  1.00 42.08           C  
ATOM   1999 HG21 VAL A 125     -21.620   7.837 -14.373  1.00 42.08           H  
ATOM   2000 HG22 VAL A 125     -22.231   6.397 -13.527  1.00 42.08           H  
ATOM   2001 HG23 VAL A 125     -21.210   7.577 -12.675  1.00 42.08           H  
ATOM   2002  N   PRO A 126     -18.533   3.106 -13.545  1.00 45.15           N  
ATOM   2003  CA  PRO A 126     -17.361   2.360 -13.951  1.00 45.15           C  
ATOM   2004  HA  PRO A 126     -16.505   2.646 -13.340  1.00 45.15           H  
ATOM   2005  C   PRO A 126     -17.138   2.728 -15.408  1.00 45.15           C  
ATOM   2006  CB  PRO A 126     -17.682   0.871 -13.740  1.00 45.15           C  
ATOM   2007  HB2 PRO A 126     -17.774   0.348 -14.692  1.00 45.15           H  
ATOM   2008  HB3 PRO A 126     -16.914   0.392 -13.133  1.00 45.15           H  
ATOM   2009  O   PRO A 126     -17.874   2.299 -16.297  1.00 45.15           O  
ATOM   2010  CG  PRO A 126     -19.031   0.869 -13.020  1.00 45.15           C  
ATOM   2011  HG2 PRO A 126     -19.643   0.014 -13.308  1.00 45.15           H  
ATOM   2012  HG3 PRO A 126     -18.878   0.887 -11.941  1.00 45.15           H  
ATOM   2013  CD  PRO A 126     -19.654   2.185 -13.462  1.00 45.15           C  
ATOM   2014  HD2 PRO A 126     -20.085   2.068 -14.456  1.00 45.15           H  
ATOM   2015  HD3 PRO A 126     -20.442   2.479 -12.768  1.00 45.15           H  
ATOM   2016  N   THR A 127     -16.168   3.593 -15.668  1.00 44.38           N  
ATOM   2017  H   THR A 127     -15.615   3.960 -14.906  1.00 44.38           H  
ATOM   2018  CA  THR A 127     -15.808   3.866 -17.049  1.00 44.38           C  
ATOM   2019  HA  THR A 127     -16.715   3.900 -17.653  1.00 44.38           H  
ATOM   2020  C   THR A 127     -14.968   2.672 -17.469  1.00 44.38           C  
ATOM   2021  CB  THR A 127     -15.088   5.210 -17.226  1.00 44.38           C  
ATOM   2022  HB  THR A 127     -14.033   5.112 -16.969  1.00 44.38           H  
ATOM   2023  O   THR A 127     -13.887   2.465 -16.931  1.00 44.38           O  
ATOM   2024  CG2 THR A 127     -15.244   5.703 -18.666  1.00 44.38           C  
ATOM   2025 HG21 THR A 127     -14.851   4.960 -19.361  1.00 44.38           H  
ATOM   2026 HG22 THR A 127     -16.296   5.888 -18.884  1.00 44.38           H  
ATOM   2027 HG23 THR A 127     -14.688   6.632 -18.787  1.00 44.38           H  
ATOM   2028  OG1 THR A 127     -15.671   6.214 -16.429  1.00 44.38           O  
ATOM   2029  HG1 THR A 127     -15.852   5.870 -15.551  1.00 44.38           H  
ATOM   2030  N   GLU A 128     -15.446   1.853 -18.407  1.00 47.78           N  
ATOM   2031  H   GLU A 128     -16.409   1.962 -18.693  1.00 47.78           H  
ATOM   2032  CA  GLU A 128     -14.699   0.691 -18.929  1.00 47.78           C  
ATOM   2033  HA  GLU A 128     -14.579  -0.041 -18.130  1.00 47.78           H  
ATOM   2034  C   GLU A 128     -13.286   1.077 -19.421  1.00 47.78           C  
ATOM   2035  CB  GLU A 128     -15.515   0.069 -20.078  1.00 47.78           C  
ATOM   2036  HB2 GLU A 128     -16.486   0.560 -20.146  1.00 47.78           H  
ATOM   2037  HB3 GLU A 128     -14.994   0.238 -21.020  1.00 47.78           H  
ATOM   2038  O   GLU A 128     -12.364   0.264 -19.439  1.00 47.78           O  
ATOM   2039  CG  GLU A 128     -15.755  -1.434 -19.888  1.00 47.78           C  
ATOM   2040  HG2 GLU A 128     -16.295  -1.583 -18.953  1.00 47.78           H  
ATOM   2041  HG3 GLU A 128     -14.790  -1.934 -19.805  1.00 47.78           H  
ATOM   2042  CD  GLU A 128     -16.555  -2.055 -21.046  1.00 47.78           C  
ATOM   2043  OE1 GLU A 128     -16.828  -3.272 -20.957  1.00 47.78           O  
ATOM   2044  OE2 GLU A 128     -16.869  -1.323 -22.014  1.00 47.78           O  
ATOM   2045  N   LYS A 129     -13.114   2.362 -19.760  1.00 55.62           N  
ATOM   2046  H   LYS A 129     -13.940   2.938 -19.677  1.00 55.62           H  
ATOM   2047  CA  LYS A 129     -11.862   3.029 -20.138  1.00 55.62           C  
ATOM   2048  HA  LYS A 129     -11.205   2.289 -20.595  1.00 55.62           H  
ATOM   2049  C   LYS A 129     -11.062   3.601 -18.959  1.00 55.62           C  
ATOM   2050  CB  LYS A 129     -12.160   4.127 -21.170  1.00 55.62           C  
ATOM   2051  HB2 LYS A 129     -12.853   4.851 -20.742  1.00 55.62           H  
ATOM   2052  HB3 LYS A 129     -11.233   4.648 -21.409  1.00 55.62           H  
ATOM   2053  O   LYS A 129     -10.242   4.489 -19.177  1.00 55.62           O  
ATOM   2054  CG  LYS A 129     -12.720   3.577 -22.482  1.00 55.62           C  
ATOM   2055  HG2 LYS A 129     -12.024   2.846 -22.894  1.00 55.62           H  
ATOM   2056  HG3 LYS A 129     -13.686   3.101 -22.311  1.00 55.62           H  
ATOM   2057  CD  LYS A 129     -12.889   4.736 -23.468  1.00 55.62           C  
ATOM   2058  HD2 LYS A 129     -11.932   5.243 -23.594  1.00 55.62           H  
ATOM   2059  HD3 LYS A 129     -13.617   5.442 -23.067  1.00 55.62           H  
ATOM   2060  CE  LYS A 129     -13.368   4.204 -24.818  1.00 55.62           C  
ATOM   2061  HE2 LYS A 129     -12.636   3.485 -25.186  1.00 55.62           H  
ATOM   2062  HE3 LYS A 129     -14.309   3.675 -24.669  1.00 55.62           H  
ATOM   2063  NZ  LYS A 129     -13.543   5.309 -25.790  1.00 55.62           N  
ATOM   2064  HZ1 LYS A 129     -13.859   4.950 -26.680  1.00 55.62           H  
ATOM   2065  HZ2 LYS A 129     -12.671   5.799 -25.927  1.00 55.62           H  
ATOM   2066  HZ3 LYS A 129     -14.229   5.968 -25.450  1.00 55.62           H  
ATOM   2067  N   ALA A 130     -11.296   3.158 -17.725  1.00 58.81           N  
ATOM   2068  H   ALA A 130     -12.036   2.490 -17.563  1.00 58.81           H  
ATOM   2069  CA  ALA A 130     -10.517   3.633 -16.590  1.00 58.81           C  
ATOM   2070  HA  ALA A 130     -10.629   4.715 -16.525  1.00 58.81           H  
ATOM   2071  C   ALA A 130      -9.035   3.312 -16.825  1.00 58.81           C  
ATOM   2072  CB  ALA A 130     -11.044   3.031 -15.283  1.00 58.81           C  
ATOM   2073  HB1 ALA A 130     -10.441   3.379 -14.445  1.00 58.81           H  
ATOM   2074  HB2 ALA A 130     -11.001   1.943 -15.325  1.00 58.81           H  
ATOM   2075  HB3 ALA A 130     -12.076   3.342 -15.119  1.00 58.81           H  
ATOM   2076  O   ALA A 130      -8.659   2.156 -17.061  1.00 58.81           O  
ATOM   2077  N   GLN A 131      -8.205   4.354 -16.777  1.00 71.97           N  
ATOM   2078  H   GLN A 131      -8.590   5.276 -16.631  1.00 71.97           H  
ATOM   2079  CA  GLN A 131      -6.760   4.225 -16.894  1.00 71.97           C  
ATOM   2080  HA  GLN A 131      -6.540   3.839 -17.890  1.00 71.97           H  
ATOM   2081  C   GLN A 131      -6.288   3.210 -15.843  1.00 71.97           C  
ATOM   2082  CB  GLN A 131      -6.117   5.617 -16.741  1.00 71.97           C  
ATOM   2083  HB2 GLN A 131      -6.875   6.385 -16.897  1.00 71.97           H  
ATOM   2084  HB3 GLN A 131      -5.717   5.732 -15.734  1.00 71.97           H  
ATOM   2085  O   GLN A 131      -6.758   3.199 -14.706  1.00 71.97           O  
ATOM   2086  CG  GLN A 131      -4.981   5.880 -17.733  1.00 71.97           C  
ATOM   2087  HG2 GLN A 131      -4.158   5.192 -17.543  1.00 71.97           H  
ATOM   2088  HG3 GLN A 131      -5.346   5.705 -18.746  1.00 71.97           H  
ATOM   2089  CD  GLN A 131      -4.457   7.314 -17.661  1.00 71.97           C  
ATOM   2090  NE2 GLN A 131      -3.572   7.685 -18.557  1.00 71.97           N  
ATOM   2091 HE21 GLN A 131      -3.371   7.070 -19.332  1.00 71.97           H  
ATOM   2092 HE22 GLN A 131      -3.304   8.659 -18.537  1.00 71.97           H  
ATOM   2093  OE1 GLN A 131      -4.832   8.130 -16.834  1.00 71.97           O  
ATOM   2094  N   LYS A 132      -5.413   2.280 -16.225  1.00 84.55           N  
ATOM   2095  H   LYS A 132      -5.123   2.286 -17.192  1.00 84.55           H  
ATOM   2096  CA  LYS A 132      -4.919   1.235 -15.303  1.00 84.55           C  
ATOM   2097  HA  LYS A 132      -5.570   1.194 -14.429  1.00 84.55           H  
ATOM   2098  C   LYS A 132      -3.534   1.554 -14.747  1.00 84.55           C  
ATOM   2099  CB  LYS A 132      -4.978  -0.140 -15.977  1.00 84.55           C  
ATOM   2100  HB2 LYS A 132      -4.608  -0.882 -15.268  1.00 84.55           H  
ATOM   2101  HB3 LYS A 132      -4.333  -0.142 -16.856  1.00 84.55           H  
ATOM   2102  O   LYS A 132      -3.042   0.853 -13.861  1.00 84.55           O  
ATOM   2103  CG  LYS A 132      -6.399  -0.548 -16.385  1.00 84.55           C  
ATOM   2104  HG2 LYS A 132      -7.076  -0.407 -15.542  1.00 84.55           H  
ATOM   2105  HG3 LYS A 132      -6.734   0.080 -17.211  1.00 84.55           H  
ATOM   2106  CD  LYS A 132      -6.427  -2.018 -16.825  1.00 84.55           C  
ATOM   2107  HD2 LYS A 132      -5.748  -2.150 -17.668  1.00 84.55           H  
ATOM   2108  HD3 LYS A 132      -6.100  -2.646 -15.997  1.00 84.55           H  
ATOM   2109  CE  LYS A 132      -7.850  -2.408 -17.238  1.00 84.55           C  
ATOM   2110  HE2 LYS A 132      -8.518  -2.227 -16.396  1.00 84.55           H  
ATOM   2111  HE3 LYS A 132      -8.170  -1.754 -18.048  1.00 84.55           H  
ATOM   2112  NZ  LYS A 132      -7.937  -3.829 -17.662  1.00 84.55           N  
ATOM   2113  HZ1 LYS A 132      -7.635  -4.449 -16.923  1.00 84.55           H  
ATOM   2114  HZ2 LYS A 132      -7.369  -3.990 -18.481  1.00 84.55           H  
ATOM   2115  HZ3 LYS A 132      -8.891  -4.060 -17.898  1.00 84.55           H  
ATOM   2116  N   ILE A 133      -2.905   2.593 -15.281  1.00 88.80           N  
ATOM   2117  H   ILE A 133      -3.417   3.167 -15.934  1.00 88.80           H  
ATOM   2118  CA  ILE A 133      -1.565   3.046 -14.940  1.00 88.80           C  
ATOM   2119  HA  ILE A 133      -1.212   2.536 -14.044  1.00 88.80           H  
ATOM   2120  C   ILE A 133      -1.675   4.539 -14.659  1.00 88.80           C  
ATOM   2121  CB  ILE A 133      -0.581   2.770 -16.097  1.00 88.80           C  
ATOM   2122  HB  ILE A 133      -0.874   3.392 -16.943  1.00 88.80           H  
ATOM   2123  O   ILE A 133      -2.198   5.280 -15.485  1.00 88.80           O  
ATOM   2124  CG1 ILE A 133      -0.617   1.294 -16.563  1.00 88.80           C  
ATOM   2125 HG12 ILE A 133      -1.632   1.027 -16.859  1.00 88.80           H  
ATOM   2126 HG13 ILE A 133      -0.323   0.642 -15.740  1.00 88.80           H  
ATOM   2127  CG2 ILE A 133       0.851   3.161 -15.683  1.00 88.80           C  
ATOM   2128 HG21 ILE A 133       1.314   2.367 -15.098  1.00 88.80           H  
ATOM   2129 HG22 ILE A 133       0.868   4.077 -15.094  1.00 88.80           H  
ATOM   2130 HG23 ILE A 133       1.443   3.333 -16.582  1.00 88.80           H  
ATOM   2131  CD1 ILE A 133       0.280   1.015 -17.773  1.00 88.80           C  
ATOM   2132 HD11 ILE A 133       0.161  -0.024 -18.079  1.00 88.80           H  
ATOM   2133 HD12 ILE A 133       1.325   1.187 -17.515  1.00 88.80           H  
ATOM   2134 HD13 ILE A 133      -0.001   1.663 -18.603  1.00 88.80           H  
ATOM   2135  N   PHE A 134      -1.167   4.970 -13.510  1.00 87.91           N  
ATOM   2136  H   PHE A 134      -0.780   4.297 -12.865  1.00 87.91           H  
ATOM   2137  CA  PHE A 134      -1.120   6.380 -13.142  1.00 87.91           C  
ATOM   2138  HA  PHE A 134      -1.434   6.989 -13.990  1.00 87.91           H  
ATOM   2139  C   PHE A 134       0.292   6.759 -12.788  1.00 87.91           C  
ATOM   2140  CB  PHE A 134      -2.049   6.703 -11.975  1.00 87.91           C  
ATOM   2141  HB2 PHE A 134      -1.972   7.764 -11.741  1.00 87.91           H  
ATOM   2142  HB3 PHE A 134      -1.743   6.150 -11.087  1.00 87.91           H  
ATOM   2143  O   PHE A 134       1.003   5.995 -12.138  1.00 87.91           O  
ATOM   2144  CG  PHE A 134      -3.470   6.376 -12.310  1.00 87.91           C  
ATOM   2145  CD1 PHE A 134      -4.297   7.380 -12.838  1.00 87.91           C  
ATOM   2146  HD1 PHE A 134      -3.923   8.385 -12.969  1.00 87.91           H  
ATOM   2147  CD2 PHE A 134      -3.911   5.046 -12.234  1.00 87.91           C  
ATOM   2148  HD2 PHE A 134      -3.264   4.270 -11.854  1.00 87.91           H  
ATOM   2149  CE1 PHE A 134      -5.592   7.070 -13.264  1.00 87.91           C  
ATOM   2150  HE1 PHE A 134      -6.228   7.834 -13.686  1.00 87.91           H  
ATOM   2151  CE2 PHE A 134      -5.170   4.726 -12.741  1.00 87.91           C  
ATOM   2152  HE2 PHE A 134      -5.496   3.696 -12.740  1.00 87.91           H  
ATOM   2153  CZ  PHE A 134      -6.014   5.738 -13.237  1.00 87.91           C  
ATOM   2154  HZ  PHE A 134      -6.974   5.497 -13.667  1.00 87.91           H  
ATOM   2155  N   TYR A 135       0.671   7.962 -13.181  1.00 86.76           N  
ATOM   2156  H   TYR A 135       0.016   8.545 -13.683  1.00 86.76           H  
ATOM   2157  CA  TYR A 135       1.959   8.534 -12.870  1.00 86.76           C  
ATOM   2158  HA  TYR A 135       2.491   7.886 -12.172  1.00 86.76           H  
ATOM   2159  C   TYR A 135       1.764   9.888 -12.192  1.00 86.76           C  
ATOM   2160  CB  TYR A 135       2.780   8.624 -14.160  1.00 86.76           C  
ATOM   2161  HB2 TYR A 135       3.025   7.616 -14.497  1.00 86.76           H  
ATOM   2162  HB3 TYR A 135       2.182   9.110 -14.931  1.00 86.76           H  
ATOM   2163  O   TYR A 135       0.965  10.706 -12.644  1.00 86.76           O  
ATOM   2164  CG  TYR A 135       4.060   9.390 -13.971  1.00 86.76           C  
ATOM   2165  CD1 TYR A 135       4.337  10.537 -14.740  1.00 86.76           C  
ATOM   2166  HD1 TYR A 135       3.680  10.818 -15.550  1.00 86.76           H  
ATOM   2167  CD2 TYR A 135       4.919   9.011 -12.932  1.00 86.76           C  
ATOM   2168  HD2 TYR A 135       4.716   8.133 -12.337  1.00 86.76           H  
ATOM   2169  CE1 TYR A 135       5.480  11.314 -14.471  1.00 86.76           C  
ATOM   2170  HE1 TYR A 135       5.709  12.179 -15.075  1.00 86.76           H  
ATOM   2171  CE2 TYR A 135       5.998   9.837 -12.618  1.00 86.76           C  
ATOM   2172  HE2 TYR A 135       6.611   9.610 -11.758  1.00 86.76           H  
ATOM   2173  OH  TYR A 135       7.382  11.701 -13.039  1.00 86.76           O  
ATOM   2174  HH  TYR A 135       7.648  12.378 -13.666  1.00 86.76           H  
ATOM   2175  CZ  TYR A 135       6.309  10.963 -13.390  1.00 86.76           C  
ATOM   2176  N   THR A 136       2.488  10.126 -11.100  1.00 83.77           N  
ATOM   2177  H   THR A 136       3.093   9.396 -10.752  1.00 83.77           H  
ATOM   2178  CA  THR A 136       2.564  11.441 -10.464  1.00 83.77           C  
ATOM   2179  HA  THR A 136       2.217  12.173 -11.194  1.00 83.77           H  
ATOM   2180  C   THR A 136       4.009  11.768 -10.079  1.00 83.77           C  
ATOM   2181  CB  THR A 136       1.609  11.565  -9.264  1.00 83.77           C  
ATOM   2182  HB  THR A 136       0.590  11.440  -9.630  1.00 83.77           H  
ATOM   2183  O   THR A 136       4.643  10.978  -9.375  1.00 83.77           O  
ATOM   2184  CG2 THR A 136       1.834  10.553  -8.139  1.00 83.77           C  
ATOM   2185 HG21 THR A 136       2.787  10.734  -7.643  1.00 83.77           H  
ATOM   2186 HG22 THR A 136       1.826   9.540  -8.542  1.00 83.77           H  
ATOM   2187 HG23 THR A 136       1.029  10.640  -7.409  1.00 83.77           H  
ATOM   2188  OG1 THR A 136       1.721  12.854  -8.692  1.00 83.77           O  
ATOM   2189  HG1 THR A 136       1.904  12.732  -7.757  1.00 83.77           H  
ATOM   2190  N   PRO A 137       4.538  12.940 -10.474  1.00 78.48           N  
ATOM   2191  CA  PRO A 137       5.797  13.451  -9.931  1.00 78.48           C  
ATOM   2192  HA  PRO A 137       6.560  12.673  -9.914  1.00 78.48           H  
ATOM   2193  C   PRO A 137       5.617  14.002  -8.504  1.00 78.48           C  
ATOM   2194  CB  PRO A 137       6.220  14.543 -10.916  1.00 78.48           C  
ATOM   2195  HB2 PRO A 137       6.776  14.091 -11.737  1.00 78.48           H  
ATOM   2196  HB3 PRO A 137       6.823  15.316 -10.439  1.00 78.48           H  
ATOM   2197  O   PRO A 137       6.571  14.128  -7.743  1.00 78.48           O  
ATOM   2198  CG  PRO A 137       4.892  15.092 -11.438  1.00 78.48           C  
ATOM   2199  HG2 PRO A 137       5.000  15.526 -12.432  1.00 78.48           H  
ATOM   2200  HG3 PRO A 137       4.502  15.830 -10.738  1.00 78.48           H  
ATOM   2201  CD  PRO A 137       3.982  13.866 -11.453  1.00 78.48           C  
ATOM   2202  HD2 PRO A 137       4.007  13.402 -12.439  1.00 78.48           H  
ATOM   2203  HD3 PRO A 137       2.964  14.161 -11.197  1.00 78.48           H  
ATOM   2204  N   ASP A 138       4.377  14.319  -8.118  1.00 71.55           N  
ATOM   2205  H   ASP A 138       3.621  14.102  -8.752  1.00 71.55           H  
ATOM   2206  CA  ASP A 138       4.023  14.798  -6.784  1.00 71.55           C  
ATOM   2207  HA  ASP A 138       4.868  15.333  -6.349  1.00 71.55           H  
ATOM   2208  C   ASP A 138       3.710  13.597  -5.894  1.00 71.55           C  
ATOM   2209  CB  ASP A 138       2.856  15.790  -6.908  1.00 71.55           C  
ATOM   2210  HB2 ASP A 138       3.164  16.588  -7.584  1.00 71.55           H  
ATOM   2211  HB3 ASP A 138       1.998  15.290  -7.355  1.00 71.55           H  
ATOM   2212  O   ASP A 138       2.585  13.090  -5.889  1.00 71.55           O  
ATOM   2213  CG  ASP A 138       2.431  16.426  -5.580  1.00 71.55           C  
ATOM   2214  OD1 ASP A 138       3.218  16.389  -4.614  1.00 71.55           O  
ATOM   2215  OD2 ASP A 138       1.298  16.972  -5.568  1.00 71.55           O  
ATOM   2216  N   PHE A 139       4.729  13.087  -5.206  1.00 66.23           N  
ATOM   2217  H   PHE A 139       5.641  13.510  -5.311  1.00 66.23           H  
ATOM   2218  CA  PHE A 139       4.578  12.004  -4.245  1.00 66.23           C  
ATOM   2219  HA  PHE A 139       3.531  11.987  -3.945  1.00 66.23           H  
ATOM   2220  C   PHE A 139       5.442  12.250  -3.004  1.00 66.23           C  
ATOM   2221  CB  PHE A 139       4.893  10.645  -4.887  1.00 66.23           C  
ATOM   2222  HB2 PHE A 139       4.434  10.598  -5.874  1.00 66.23           H  
ATOM   2223  HB3 PHE A 139       4.431   9.865  -4.282  1.00 66.23           H  
ATOM   2224  O   PHE A 139       6.556  12.780  -3.093  1.00 66.23           O  
ATOM   2225  CG  PHE A 139       6.371  10.343  -5.015  1.00 66.23           C  
ATOM   2226  CD1 PHE A 139       7.128  10.965  -6.019  1.00 66.23           C  
ATOM   2227  HD1 PHE A 139       6.658  11.654  -6.706  1.00 66.23           H  
ATOM   2228  CD2 PHE A 139       7.000   9.470  -4.109  1.00 66.23           C  
ATOM   2229  HD2 PHE A 139       6.426   8.995  -3.327  1.00 66.23           H  
ATOM   2230  CE1 PHE A 139       8.503  10.716  -6.121  1.00 66.23           C  
ATOM   2231  HE1 PHE A 139       9.071  11.235  -6.879  1.00 66.23           H  
ATOM   2232  CE2 PHE A 139       8.371   9.202  -4.240  1.00 66.23           C  
ATOM   2233  HE2 PHE A 139       8.847   8.518  -3.553  1.00 66.23           H  
ATOM   2234  CZ  PHE A 139       9.128   9.813  -5.251  1.00 66.23           C  
ATOM   2235  HZ  PHE A 139      10.182   9.600  -5.362  1.00 66.23           H  
ATOM   2236  N   PRO A 140       4.979  11.828  -1.820  1.00 58.55           N  
ATOM   2237  CA  PRO A 140       5.805  11.884  -0.630  1.00 58.55           C  
ATOM   2238  HA  PRO A 140       6.241  12.878  -0.530  1.00 58.55           H  
ATOM   2239  C   PRO A 140       6.936  10.848  -0.710  1.00 58.55           C  
ATOM   2240  CB  PRO A 140       4.847  11.656   0.526  1.00 58.55           C  
ATOM   2241  HB2 PRO A 140       4.492  12.621   0.889  1.00 58.55           H  
ATOM   2242  HB3 PRO A 140       5.335  11.085   1.315  1.00 58.55           H  
ATOM   2243  O   PRO A 140       6.762   9.667  -0.408  1.00 58.55           O  
ATOM   2244  CG  PRO A 140       3.681  10.881  -0.076  1.00 58.55           C  
ATOM   2245  HG2 PRO A 140       2.750  11.108   0.444  1.00 58.55           H  
ATOM   2246  HG3 PRO A 140       3.908   9.816  -0.037  1.00 58.55           H  
ATOM   2247  CD  PRO A 140       3.641  11.333  -1.528  1.00 58.55           C  
ATOM   2248  HD2 PRO A 140       3.370  10.496  -2.171  1.00 58.55           H  
ATOM   2249  HD3 PRO A 140       2.920  12.143  -1.640  1.00 58.55           H  
ATOM   2250  N   ALA A 141       8.129  11.305  -1.090  1.00 56.94           N  
ATOM   2251  H   ALA A 141       8.138  12.233  -1.490  1.00 56.94           H  
ATOM   2252  CA  ALA A 141       9.312  10.476  -1.327  1.00 56.94           C  
ATOM   2253  HA  ALA A 141       8.961   9.568  -1.817  1.00 56.94           H  
ATOM   2254  C   ALA A 141      10.023   9.977  -0.055  1.00 56.94           C  
ATOM   2255  CB  ALA A 141      10.241  11.217  -2.298  1.00 56.94           C  
ATOM   2256  HB1 ALA A 141      10.681  12.084  -1.806  1.00 56.94           H  
ATOM   2257  HB2 ALA A 141       9.677  11.558  -3.167  1.00 56.94           H  
ATOM   2258  HB3 ALA A 141      11.037  10.552  -2.633  1.00 56.94           H  
ATOM   2259  O   ALA A 141      11.240  10.087   0.094  1.00 56.94           O  
ATOM   2260  N   ARG A 142       9.273   9.415   0.895  1.00 64.13           N  
ATOM   2261  H   ARG A 142       8.290   9.300   0.696  1.00 64.13           H  
ATOM   2262  CA  ARG A 142       9.820   8.901   2.158  1.00 64.13           C  
ATOM   2263  HA  ARG A 142      10.730   9.440   2.422  1.00 64.13           H  
ATOM   2264  C   ARG A 142      10.200   7.431   2.014  1.00 64.13           C  
ATOM   2265  CB  ARG A 142       8.802   9.119   3.276  1.00 64.13           C  
ATOM   2266  HB2 ARG A 142       9.128   8.588   4.170  1.00 64.13           H  
ATOM   2267  HB3 ARG A 142       7.850   8.689   2.965  1.00 64.13           H  
ATOM   2268  O   ARG A 142       9.343   6.553   2.131  1.00 64.13           O  
ATOM   2269  CG  ARG A 142       8.579  10.598   3.614  1.00 64.13           C  
ATOM   2270  HG2 ARG A 142       7.584  10.665   4.053  1.00 64.13           H  
ATOM   2271  HG3 ARG A 142       8.571  11.213   2.713  1.00 64.13           H  
ATOM   2272  CD  ARG A 142       9.599  11.156   4.617  1.00 64.13           C  
ATOM   2273  HD2 ARG A 142      10.331  11.764   4.086  1.00 64.13           H  
ATOM   2274  HD3 ARG A 142      10.118  10.335   5.111  1.00 64.13           H  
ATOM   2275  NE  ARG A 142       8.883  11.957   5.623  1.00 64.13           N  
ATOM   2276  HE  ARG A 142       7.893  12.078   5.462  1.00 64.13           H  
ATOM   2277  NH1 ARG A 142      10.596  12.396   7.097  1.00 64.13           N  
ATOM   2278 HH11 ARG A 142      10.847  12.668   8.037  1.00 64.13           H  
ATOM   2279 HH12 ARG A 142      11.215  11.822   6.543  1.00 64.13           H  
ATOM   2280  NH2 ARG A 142       8.496  12.977   7.576  1.00 64.13           N  
ATOM   2281 HH21 ARG A 142       8.779  13.414   8.441  1.00 64.13           H  
ATOM   2282 HH22 ARG A 142       7.505  12.956   7.378  1.00 64.13           H  
ATOM   2283  CZ  ARG A 142       9.340  12.442   6.756  1.00 64.13           C  
ATOM   2284  N   ARG A 143      11.495   7.163   1.800  1.00 71.04           N  
ATOM   2285  H   ARG A 143      12.123   7.951   1.739  1.00 71.04           H  
ATOM   2286  CA  ARG A 143      12.056   5.795   1.786  1.00 71.04           C  
ATOM   2287  HA  ARG A 143      11.668   5.243   0.929  1.00 71.04           H  
ATOM   2288  C   ARG A 143      11.629   4.994   3.004  1.00 71.04           C  
ATOM   2289  CB  ARG A 143      13.596   5.825   1.760  1.00 71.04           C  
ATOM   2290  HB2 ARG A 143      13.993   5.009   2.363  1.00 71.04           H  
ATOM   2291  HB3 ARG A 143      13.971   6.764   2.169  1.00 71.04           H  
ATOM   2292  O   ARG A 143      11.274   3.832   2.872  1.00 71.04           O  
ATOM   2293  CG  ARG A 143      14.094   5.625   0.338  1.00 71.04           C  
ATOM   2294  HG2 ARG A 143      13.733   6.471  -0.247  1.00 71.04           H  
ATOM   2295  HG3 ARG A 143      13.663   4.698  -0.039  1.00 71.04           H  
ATOM   2296  CD  ARG A 143      15.623   5.556   0.227  1.00 71.04           C  
ATOM   2297  HD2 ARG A 143      15.935   6.311  -0.495  1.00 71.04           H  
ATOM   2298  HD3 ARG A 143      16.076   5.797   1.189  1.00 71.04           H  
ATOM   2299  NE  ARG A 143      16.082   4.224  -0.216  1.00 71.04           N  
ATOM   2300  HE  ARG A 143      15.442   3.453  -0.087  1.00 71.04           H  
ATOM   2301  NH1 ARG A 143      18.049   4.888  -1.208  1.00 71.04           N  
ATOM   2302 HH11 ARG A 143      18.659   4.739  -1.999  1.00 71.04           H  
ATOM   2303 HH12 ARG A 143      17.875   5.835  -0.905  1.00 71.04           H  
ATOM   2304  NH2 ARG A 143      17.367   2.777  -1.404  1.00 71.04           N  
ATOM   2305 HH21 ARG A 143      18.114   2.635  -2.068  1.00 71.04           H  
ATOM   2306 HH22 ARG A 143      16.658   2.068  -1.277  1.00 71.04           H  
ATOM   2307  CZ  ARG A 143      17.168   3.969  -0.925  1.00 71.04           C  
ATOM   2308  N   GLU A 144      11.633   5.629   4.169  1.00 68.64           N  
ATOM   2309  H   GLU A 144      11.913   6.600   4.191  1.00 68.64           H  
ATOM   2310  CA  GLU A 144      11.344   4.983   5.443  1.00 68.64           C  
ATOM   2311  HA  GLU A 144      12.025   4.142   5.580  1.00 68.64           H  
ATOM   2312  C   GLU A 144       9.919   4.419   5.489  1.00 68.64           C  
ATOM   2313  CB  GLU A 144      11.559   5.979   6.596  1.00 68.64           C  
ATOM   2314  HB2 GLU A 144      10.817   6.776   6.547  1.00 68.64           H  
ATOM   2315  HB3 GLU A 144      11.386   5.435   7.524  1.00 68.64           H  
ATOM   2316  O   GLU A 144       9.708   3.335   6.025  1.00 68.64           O  
ATOM   2317  CG  GLU A 144      12.976   6.583   6.672  1.00 68.64           C  
ATOM   2318  HG2 GLU A 144      13.136   6.908   7.700  1.00 68.64           H  
ATOM   2319  HG3 GLU A 144      13.705   5.801   6.461  1.00 68.64           H  
ATOM   2320  CD  GLU A 144      13.231   7.795   5.751  1.00 68.64           C  
ATOM   2321  OE1 GLU A 144      14.353   8.339   5.816  1.00 68.64           O  
ATOM   2322  OE2 GLU A 144      12.319   8.193   4.980  1.00 68.64           O  
ATOM   2323  N   VAL A 145       8.952   5.113   4.877  1.00 73.10           N  
ATOM   2324  H   VAL A 145       9.210   5.947   4.368  1.00 73.10           H  
ATOM   2325  CA  VAL A 145       7.558   4.648   4.807  1.00 73.10           C  
ATOM   2326  HA  VAL A 145       7.254   4.309   5.797  1.00 73.10           H  
ATOM   2327  C   VAL A 145       7.444   3.443   3.872  1.00 73.10           C  
ATOM   2328  CB  VAL A 145       6.608   5.786   4.383  1.00 73.10           C  
ATOM   2329  HB  VAL A 145       6.903   6.161   3.403  1.00 73.10           H  
ATOM   2330  O   VAL A 145       6.810   2.452   4.229  1.00 73.10           O  
ATOM   2331  CG1 VAL A 145       5.153   5.313   4.311  1.00 73.10           C  
ATOM   2332 HG11 VAL A 145       4.851   4.897   5.272  1.00 73.10           H  
ATOM   2333 HG12 VAL A 145       4.497   6.145   4.056  1.00 73.10           H  
ATOM   2334 HG13 VAL A 145       5.036   4.549   3.542  1.00 73.10           H  
ATOM   2335  CG2 VAL A 145       6.652   6.946   5.390  1.00 73.10           C  
ATOM   2336 HG21 VAL A 145       6.332   6.595   6.371  1.00 73.10           H  
ATOM   2337 HG22 VAL A 145       7.663   7.346   5.473  1.00 73.10           H  
ATOM   2338 HG23 VAL A 145       5.984   7.743   5.063  1.00 73.10           H  
ATOM   2339  N   PHE A 146       8.105   3.486   2.710  1.00 77.86           N  
ATOM   2340  H   PHE A 146       8.644   4.312   2.493  1.00 77.86           H  
ATOM   2341  CA  PHE A 146       8.143   2.357   1.774  1.00 77.86           C  
ATOM   2342  HA  PHE A 146       7.120   2.085   1.511  1.00 77.86           H  
ATOM   2343  C   PHE A 146       8.777   1.111   2.400  1.00 77.86           C  
ATOM   2344  CB  PHE A 146       8.889   2.754   0.489  1.00 77.86           C  
ATOM   2345  HB2 PHE A 146       9.567   3.584   0.688  1.00 77.86           H  
ATOM   2346  HB3 PHE A 146       9.508   1.918   0.162  1.00 77.86           H  
ATOM   2347  O   PHE A 146       8.201   0.029   2.318  1.00 77.86           O  
ATOM   2348  CG  PHE A 146       7.966   3.119  -0.654  1.00 77.86           C  
ATOM   2349  CD1 PHE A 146       7.590   2.136  -1.590  1.00 77.86           C  
ATOM   2350  HD1 PHE A 146       7.969   1.129  -1.500  1.00 77.86           H  
ATOM   2351  CD2 PHE A 146       7.473   4.430  -0.781  1.00 77.86           C  
ATOM   2352  HD2 PHE A 146       7.749   5.187  -0.062  1.00 77.86           H  
ATOM   2353  CE1 PHE A 146       6.718   2.460  -2.645  1.00 77.86           C  
ATOM   2354  HE1 PHE A 146       6.433   1.710  -3.368  1.00 77.86           H  
ATOM   2355  CE2 PHE A 146       6.606   4.754  -1.840  1.00 77.86           C  
ATOM   2356  HE2 PHE A 146       6.223   5.758  -1.943  1.00 77.86           H  
ATOM   2357  CZ  PHE A 146       6.217   3.767  -2.762  1.00 77.86           C  
ATOM   2358  HZ  PHE A 146       5.539   4.018  -3.565  1.00 77.86           H  
ATOM   2359  N   GLU A 147       9.934   1.250   3.048  1.00 73.92           N  
ATOM   2360  H   GLU A 147      10.375   2.159   3.066  1.00 73.92           H  
ATOM   2361  CA  GLU A 147      10.626   0.124   3.686  1.00 73.92           C  
ATOM   2362  HA  GLU A 147      10.738  -0.686   2.965  1.00 73.92           H  
ATOM   2363  C   GLU A 147       9.828  -0.463   4.853  1.00 73.92           C  
ATOM   2364  CB  GLU A 147      12.020   0.564   4.167  1.00 73.92           C  
ATOM   2365  HB2 GLU A 147      12.437  -0.223   4.795  1.00 73.92           H  
ATOM   2366  HB3 GLU A 147      11.928   1.461   4.780  1.00 73.92           H  
ATOM   2367  O   GLU A 147       9.741  -1.687   4.999  1.00 73.92           O  
ATOM   2368  CG  GLU A 147      13.006   0.836   3.019  1.00 73.92           C  
ATOM   2369  HG2 GLU A 147      13.991   1.034   3.443  1.00 73.92           H  
ATOM   2370  HG3 GLU A 147      12.695   1.731   2.481  1.00 73.92           H  
ATOM   2371  CD  GLU A 147      13.098  -0.341   2.038  1.00 73.92           C  
ATOM   2372  OE1 GLU A 147      13.027  -0.098   0.811  1.00 73.92           O  
ATOM   2373  OE2 GLU A 147      13.150  -1.503   2.487  1.00 73.92           O  
ATOM   2374  N   HIS A 148       9.184   0.392   5.652  1.00 76.02           N  
ATOM   2375  H   HIS A 148       9.297   1.386   5.511  1.00 76.02           H  
ATOM   2376  CA  HIS A 148       8.307  -0.065   6.724  1.00 76.02           C  
ATOM   2377  HA  HIS A 148       8.878  -0.727   7.375  1.00 76.02           H  
ATOM   2378  C   HIS A 148       7.128  -0.878   6.172  1.00 76.02           C  
ATOM   2379  CB  HIS A 148       7.844   1.137   7.553  1.00 76.02           C  
ATOM   2380  HB2 HIS A 148       8.717   1.675   7.922  1.00 76.02           H  
ATOM   2381  HB3 HIS A 148       7.266   1.816   6.925  1.00 76.02           H  
ATOM   2382  O   HIS A 148       6.889  -1.997   6.625  1.00 76.02           O  
ATOM   2383  CG  HIS A 148       7.011   0.726   8.737  1.00 76.02           C  
ATOM   2384  CD2 HIS A 148       5.675   0.961   8.910  1.00 76.02           C  
ATOM   2385  HD2 HIS A 148       5.031   1.495   8.227  1.00 76.02           H  
ATOM   2386  ND1 HIS A 148       7.437  -0.008   9.823  1.00 76.02           N  
ATOM   2387  HD1 HIS A 148       8.361  -0.390   9.968  1.00 76.02           H  
ATOM   2388  CE1 HIS A 148       6.380  -0.216  10.628  1.00 76.02           C  
ATOM   2389  HE1 HIS A 148       6.385  -0.799  11.537  1.00 76.02           H  
ATOM   2390  NE2 HIS A 148       5.289   0.375  10.117  1.00 76.02           N  
ATOM   2391  N   LEU A 149       6.446  -0.375   5.136  1.00 83.21           N  
ATOM   2392  H   LEU A 149       6.696   0.540   4.791  1.00 83.21           H  
ATOM   2393  CA  LEU A 149       5.321  -1.076   4.512  1.00 83.21           C  
ATOM   2394  HA  LEU A 149       4.614  -1.363   5.290  1.00 83.21           H  
ATOM   2395  C   LEU A 149       5.743  -2.376   3.822  1.00 83.21           C  
ATOM   2396  CB  LEU A 149       4.622  -0.139   3.519  1.00 83.21           C  
ATOM   2397  HB2 LEU A 149       3.941  -0.729   2.906  1.00 83.21           H  
ATOM   2398  HB3 LEU A 149       5.373   0.297   2.861  1.00 83.21           H  
ATOM   2399  O   LEU A 149       5.073  -3.392   3.994  1.00 83.21           O  
ATOM   2400  CG  LEU A 149       3.808   0.982   4.187  1.00 83.21           C  
ATOM   2401  HG  LEU A 149       4.422   1.528   4.903  1.00 83.21           H  
ATOM   2402  CD1 LEU A 149       3.348   1.943   3.099  1.00 83.21           C  
ATOM   2403 HD11 LEU A 149       4.228   2.373   2.620  1.00 83.21           H  
ATOM   2404 HD12 LEU A 149       2.758   1.407   2.357  1.00 83.21           H  
ATOM   2405 HD13 LEU A 149       2.749   2.746   3.529  1.00 83.21           H  
ATOM   2406  CD2 LEU A 149       2.574   0.435   4.906  1.00 83.21           C  
ATOM   2407 HD21 LEU A 149       2.871  -0.153   5.775  1.00 83.21           H  
ATOM   2408 HD22 LEU A 149       1.946   1.258   5.248  1.00 83.21           H  
ATOM   2409 HD23 LEU A 149       1.993  -0.187   4.225  1.00 83.21           H  
ATOM   2410  N   LYS A 150       6.875  -2.396   3.104  1.00 78.48           N  
ATOM   2411  H   LYS A 150       7.375  -1.528   2.975  1.00 78.48           H  
ATOM   2412  CA  LYS A 150       7.421  -3.637   2.528  1.00 78.48           C  
ATOM   2413  HA  LYS A 150       6.708  -4.062   1.820  1.00 78.48           H  
ATOM   2414  C   LYS A 150       7.663  -4.683   3.608  1.00 78.48           C  
ATOM   2415  CB  LYS A 150       8.760  -3.387   1.832  1.00 78.48           C  
ATOM   2416  HB2 LYS A 150       9.384  -2.785   2.492  1.00 78.48           H  
ATOM   2417  HB3 LYS A 150       9.255  -4.350   1.701  1.00 78.48           H  
ATOM   2418  O   LYS A 150       7.314  -5.848   3.420  1.00 78.48           O  
ATOM   2419  CG  LYS A 150       8.688  -2.725   0.451  1.00 78.48           C  
ATOM   2420  HG2 LYS A 150       8.264  -1.724   0.536  1.00 78.48           H  
ATOM   2421  HG3 LYS A 150       8.084  -3.320  -0.233  1.00 78.48           H  
ATOM   2422  CD  LYS A 150      10.133  -2.640  -0.053  1.00 78.48           C  
ATOM   2423  HD2 LYS A 150      10.447  -3.621  -0.410  1.00 78.48           H  
ATOM   2424  HD3 LYS A 150      10.775  -2.368   0.785  1.00 78.48           H  
ATOM   2425  CE  LYS A 150      10.362  -1.600  -1.143  1.00 78.48           C  
ATOM   2426  HE2 LYS A 150       9.950  -1.965  -2.084  1.00 78.48           H  
ATOM   2427  HE3 LYS A 150       9.859  -0.673  -0.867  1.00 78.48           H  
ATOM   2428  NZ  LYS A 150      11.820  -1.366  -1.260  1.00 78.48           N  
ATOM   2429  HZ1 LYS A 150      12.108  -0.720  -1.980  1.00 78.48           H  
ATOM   2430  HZ2 LYS A 150      12.187  -0.942  -0.419  1.00 78.48           H  
ATOM   2431  HZ3 LYS A 150      12.349  -2.219  -1.369  1.00 78.48           H  
ATOM   2432  N   THR A 151       8.245  -4.274   4.735  1.00 74.67           N  
ATOM   2433  H   THR A 151       8.519  -3.304   4.803  1.00 74.67           H  
ATOM   2434  CA  THR A 151       8.511  -5.168   5.868  1.00 74.67           C  
ATOM   2435  HA  THR A 151       9.097  -6.017   5.518  1.00 74.67           H  
ATOM   2436  C   THR A 151       7.202  -5.712   6.439  1.00 74.67           C  
ATOM   2437  CB  THR A 151       9.322  -4.451   6.958  1.00 74.67           C  
ATOM   2438  HB  THR A 151       8.752  -3.615   7.362  1.00 74.67           H  
ATOM   2439  O   THR A 151       7.053  -6.927   6.581  1.00 74.67           O  
ATOM   2440  CG2 THR A 151       9.704  -5.393   8.100  1.00 74.67           C  
ATOM   2441 HG21 THR A 151       8.809  -5.704   8.640  1.00 74.67           H  
ATOM   2442 HG22 THR A 151      10.218  -6.269   7.706  1.00 74.67           H  
ATOM   2443 HG23 THR A 151      10.358  -4.867   8.796  1.00 74.67           H  
ATOM   2444  OG1 THR A 151      10.529  -3.965   6.417  1.00 74.67           O  
ATOM   2445  HG1 THR A 151      10.333  -3.185   5.893  1.00 74.67           H  
ATOM   2446  N   ALA A 152       6.227  -4.832   6.678  1.00 76.32           N  
ATOM   2447  H   ALA A 152       6.410  -3.848   6.539  1.00 76.32           H  
ATOM   2448  CA  ALA A 152       4.912  -5.203   7.187  1.00 76.32           C  
ATOM   2449  HA  ALA A 152       5.036  -5.706   8.145  1.00 76.32           H  
ATOM   2450  C   ALA A 152       4.168  -6.174   6.249  1.00 76.32           C  
ATOM   2451  CB  ALA A 152       4.113  -3.918   7.424  1.00 76.32           C  
ATOM   2452  HB1 ALA A 152       4.643  -3.272   8.124  1.00 76.32           H  
ATOM   2453  HB2 ALA A 152       3.958  -3.384   6.486  1.00 76.32           H  
ATOM   2454  HB3 ALA A 152       3.145  -4.179   7.852  1.00 76.32           H  
ATOM   2455  O   ALA A 152       3.585  -7.151   6.713  1.00 76.32           O  
ATOM   2456  N   PHE A 153       4.218  -5.963   4.930  1.00 77.33           N  
ATOM   2457  H   PHE A 153       4.652  -5.113   4.597  1.00 77.33           H  
ATOM   2458  CA  PHE A 153       3.537  -6.824   3.950  1.00 77.33           C  
ATOM   2459  HA  PHE A 153       2.564  -7.115   4.345  1.00 77.33           H  
ATOM   2460  C   PHE A 153       4.271  -8.138   3.678  1.00 77.33           C  
ATOM   2461  CB  PHE A 153       3.315  -6.044   2.646  1.00 77.33           C  
ATOM   2462  HB2 PHE A 153       2.841  -6.709   1.924  1.00 77.33           H  
ATOM   2463  HB3 PHE A 153       4.289  -5.764   2.243  1.00 77.33           H  
ATOM   2464  O   PHE A 153       3.637  -9.153   3.392  1.00 77.33           O  
ATOM   2465  CG  PHE A 153       2.460  -4.793   2.749  1.00 77.33           C  
ATOM   2466  CD1 PHE A 153       1.609  -4.563   3.850  1.00 77.33           C  
ATOM   2467  HD1 PHE A 153       1.543  -5.267   4.666  1.00 77.33           H  
ATOM   2468  CD2 PHE A 153       2.509  -3.847   1.711  1.00 77.33           C  
ATOM   2469  HD2 PHE A 153       3.137  -4.028   0.851  1.00 77.33           H  
ATOM   2470  CE1 PHE A 153       0.845  -3.391   3.916  1.00 77.33           C  
ATOM   2471  HE1 PHE A 153       0.212  -3.223   4.774  1.00 77.33           H  
ATOM   2472  CE2 PHE A 153       1.740  -2.672   1.779  1.00 77.33           C  
ATOM   2473  HE2 PHE A 153       1.790  -1.950   0.978  1.00 77.33           H  
ATOM   2474  CZ  PHE A 153       0.911  -2.441   2.887  1.00 77.33           C  
ATOM   2475  HZ  PHE A 153       0.332  -1.531   2.951  1.00 77.33           H  
ATOM   2476  N   SER A 154       5.598  -8.155   3.817  1.00 67.01           N  
ATOM   2477  H   SER A 154       6.068  -7.283   4.010  1.00 67.01           H  
ATOM   2478  CA  SER A 154       6.396  -9.382   3.688  1.00 67.01           C  
ATOM   2479  HA  SER A 154       6.128  -9.886   2.759  1.00 67.01           H  
ATOM   2480  C   SER A 154       6.143 -10.355   4.845  1.00 67.01           C  
ATOM   2481  CB  SER A 154       7.885  -9.037   3.638  1.00 67.01           C  
ATOM   2482  HB2 SER A 154       8.463  -9.958   3.560  1.00 67.01           H  
ATOM   2483  HB3 SER A 154       8.175  -8.514   4.549  1.00 67.01           H  
ATOM   2484  O   SER A 154       6.217 -11.580   4.678  1.00 67.01           O  
ATOM   2485  OG  SER A 154       8.164  -8.227   2.518  1.00 67.01           O  
ATOM   2486  HG  SER A 154       7.824  -7.348   2.703  1.00 67.01           H  
ATOM   2487  N   CYS A 155       5.808  -9.823   6.023  1.00 57.23           N  
ATOM   2488  H   CYS A 155       5.775  -8.816   6.091  1.00 57.23           H  
ATOM   2489  CA  CYS A 155       5.406 -10.580   7.202  1.00 57.23           C  
ATOM   2490  HA  CYS A 155       6.080 -11.432   7.300  1.00 57.23           H  
ATOM   2491  C   CYS A 155       3.992 -11.177   7.017  1.00 57.23           C  
ATOM   2492  CB  CYS A 155       5.620  -9.698   8.451  1.00 57.23           C  
ATOM   2493  HB2 CYS A 155       5.519  -8.647   8.181  1.00 57.23           H  
ATOM   2494  HB3 CYS A 155       4.849  -9.914   9.191  1.00 57.23           H  
ATOM   2495  O   CYS A 155       3.012 -10.752   7.603  1.00 57.23           O  
ATOM   2496  SG  CYS A 155       7.248  -9.980   9.224  1.00 57.23           S  
ATOM   2497  N   THR A 156       3.898 -12.226   6.199  1.00 48.44           N  
ATOM   2498  H   THR A 156       4.733 -12.416   5.664  1.00 48.44           H  
ATOM   2499  CA  THR A 156       2.659 -12.950   5.827  1.00 48.44           C  
ATOM   2500  HA  THR A 156       1.913 -12.216   5.523  1.00 48.44           H  
ATOM   2501  C   THR A 156       2.005 -13.784   6.942  1.00 48.44           C  
ATOM   2502  CB  THR A 156       2.935 -13.892   4.637  1.00 48.44           C  
ATOM   2503  HB  THR A 156       2.139 -14.627   4.519  1.00 48.44           H  
ATOM   2504  O   THR A 156       1.138 -14.602   6.642  1.00 48.44           O  
ATOM   2505  CG2 THR A 156       3.076 -13.169   3.308  1.00 48.44           C  
ATOM   2506 HG21 THR A 156       3.300 -13.880   2.512  1.00 48.44           H  
ATOM   2507 HG22 THR A 156       2.137 -12.671   3.070  1.00 48.44           H  
ATOM   2508 HG23 THR A 156       3.859 -12.412   3.356  1.00 48.44           H  
ATOM   2509  OG1 THR A 156       4.168 -14.562   4.820  1.00 48.44           O  
ATOM   2510  HG1 THR A 156       4.820 -13.930   4.509  1.00 48.44           H  
ATOM   2511  N   LYS A 157       2.449 -13.714   8.202  1.00 44.60           N  
ATOM   2512  H   LYS A 157       2.951 -12.876   8.460  1.00 44.60           H  
ATOM   2513  CA  LYS A 157       1.794 -14.500   9.264  1.00 44.60           C  
ATOM   2514  HA  LYS A 157       1.461 -15.454   8.856  1.00 44.60           H  
ATOM   2515  C   LYS A 157       0.518 -13.794   9.712  1.00 44.60           C  
ATOM   2516  CB  LYS A 157       2.733 -14.781  10.449  1.00 44.60           C  
ATOM   2517  HB2 LYS A 157       2.124 -14.952  11.337  1.00 44.60           H  
ATOM   2518  HB3 LYS A 157       3.369 -13.916  10.635  1.00 44.60           H  
ATOM   2519  O   LYS A 157       0.533 -12.577   9.859  1.00 44.60           O  
ATOM   2520  CG  LYS A 157       3.585 -16.036  10.199  1.00 44.60           C  
ATOM   2521  HG2 LYS A 157       2.926 -16.859   9.925  1.00 44.60           H  
ATOM   2522  HG3 LYS A 157       4.279 -15.851   9.379  1.00 44.60           H  
ATOM   2523  CD  LYS A 157       4.364 -16.435  11.458  1.00 44.60           C  
ATOM   2524  HD2 LYS A 157       5.115 -15.672  11.666  1.00 44.60           H  
ATOM   2525  HD3 LYS A 157       3.672 -16.499  12.298  1.00 44.60           H  
ATOM   2526  CE  LYS A 157       5.048 -17.789  11.259  1.00 44.60           C  
ATOM   2527  HE2 LYS A 157       4.280 -18.521  11.009  1.00 44.60           H  
ATOM   2528  HE3 LYS A 157       5.736 -17.716  10.417  1.00 44.60           H  
ATOM   2529  NZ  LYS A 157       5.769 -18.221  12.481  1.00 44.60           N  
ATOM   2530  HZ1 LYS A 157       5.164 -18.257  13.288  1.00 44.60           H  
ATOM   2531  HZ2 LYS A 157       6.182 -19.137  12.379  1.00 44.60           H  
ATOM   2532  HZ3 LYS A 157       6.509 -17.584  12.742  1.00 44.60           H  
ATOM   2533  N   ASP A 158      -0.526 -14.579   9.981  1.00 39.48           N  
ATOM   2534  H   ASP A 158      -0.492 -15.560   9.740  1.00 39.48           H  
ATOM   2535  CA  ASP A 158      -1.709 -14.125  10.712  1.00 39.48           C  
ATOM   2536  HA  ASP A 158      -2.291 -13.445  10.090  1.00 39.48           H  
ATOM   2537  C   ASP A 158      -1.263 -13.387  11.973  1.00 39.48           C  
ATOM   2538  CB  ASP A 158      -2.589 -15.318  11.127  1.00 39.48           C  
ATOM   2539  HB2 ASP A 158      -1.959 -16.114  11.523  1.00 39.48           H  
ATOM   2540  HB3 ASP A 158      -3.255 -14.992  11.926  1.00 39.48           H  
ATOM   2541  O   ASP A 158      -0.656 -13.972  12.875  1.00 39.48           O  
ATOM   2542  CG  ASP A 158      -3.470 -15.853  10.003  1.00 39.48           C  
ATOM   2543  OD1 ASP A 158      -3.997 -15.018   9.239  1.00 39.48           O  
ATOM   2544  OD2 ASP A 158      -3.599 -17.095   9.936  1.00 39.48           O  
ATOM   2545  N   THR A 159      -1.547 -12.092  12.031  1.00 42.42           N  
ATOM   2546  H   THR A 159      -2.035 -11.655  11.262  1.00 42.42           H  
ATOM   2547  CA  THR A 159      -1.135 -11.203  13.122  1.00 42.42           C  
ATOM   2548  HA  THR A 159      -0.053 -11.271  13.240  1.00 42.42           H  
ATOM   2549  C   THR A 159      -1.733 -11.602  14.467  1.00 42.42           C  
ATOM   2550  CB  THR A 159      -1.485  -9.754  12.757  1.00 42.42           C  
ATOM   2551  HB  THR A 159      -1.453  -9.123  13.645  1.00 42.42           H  
ATOM   2552  O   THR A 159      -1.165 -11.283  15.509  1.00 42.42           O  
ATOM   2553  CG2 THR A 159      -0.453  -9.252  11.741  1.00 42.42           C  
ATOM   2554 HG21 THR A 159      -0.066 -10.066  11.129  1.00 42.42           H  
ATOM   2555 HG22 THR A 159      -0.895  -8.519  11.066  1.00 42.42           H  
ATOM   2556 HG23 THR A 159       0.374  -8.783  12.276  1.00 42.42           H  
ATOM   2557  OG1 THR A 159      -2.761  -9.662  12.161  1.00 42.42           O  
ATOM   2558  HG1 THR A 159      -2.876  -8.723  12.000  1.00 42.42           H  
ATOM   2559  N   SER A 160      -2.805 -12.402  14.462  1.00 40.83           N  
ATOM   2560  H   SER A 160      -3.198 -12.644  13.564  1.00 40.83           H  
ATOM   2561  CA  SER A 160      -3.412 -12.978  15.667  1.00 40.83           C  
ATOM   2562  HA  SER A 160      -3.718 -12.161  16.321  1.00 40.83           H  
ATOM   2563  C   SER A 160      -2.462 -13.871  16.472  1.00 40.83           C  
ATOM   2564  CB  SER A 160      -4.662 -13.775  15.283  1.00 40.83           C  
ATOM   2565  HB2 SER A 160      -5.170 -14.112  16.186  1.00 40.83           H  
ATOM   2566  HB3 SER A 160      -5.338 -13.128  14.724  1.00 40.83           H  
ATOM   2567  O   SER A 160      -2.596 -13.967  17.691  1.00 40.83           O  
ATOM   2568  OG  SER A 160      -4.320 -14.900  14.489  1.00 40.83           O  
ATOM   2569  HG  SER A 160      -5.035 -15.067  13.870  1.00 40.83           H  
ATOM   2570  N   LYS A 161      -1.478 -14.514  15.831  1.00 39.82           N  
ATOM   2571  H   LYS A 161      -1.397 -14.371  14.834  1.00 39.82           H  
ATOM   2572  CA  LYS A 161      -0.430 -15.276  16.517  1.00 39.82           C  
ATOM   2573  HA  LYS A 161      -0.542 -15.165  17.596  1.00 39.82           H  
ATOM   2574  C   LYS A 161       0.906 -14.670  16.145  1.00 39.82           C  
ATOM   2575  CB  LYS A 161      -0.529 -16.773  16.188  1.00 39.82           C  
ATOM   2576  HB2 LYS A 161      -0.625 -16.907  15.111  1.00 39.82           H  
ATOM   2577  HB3 LYS A 161       0.383 -17.267  16.524  1.00 39.82           H  
ATOM   2578  O   LYS A 161       1.398 -14.902  15.041  1.00 39.82           O  
ATOM   2579  CG  LYS A 161      -1.727 -17.407  16.910  1.00 39.82           C  
ATOM   2580  HG2 LYS A 161      -1.628 -17.238  17.982  1.00 39.82           H  
ATOM   2581  HG3 LYS A 161      -2.647 -16.935  16.567  1.00 39.82           H  
ATOM   2582  CD  LYS A 161      -1.814 -18.916  16.650  1.00 39.82           C  
ATOM   2583  HD2 LYS A 161      -1.927 -19.084  15.579  1.00 39.82           H  
ATOM   2584  HD3 LYS A 161      -0.901 -19.398  17.001  1.00 39.82           H  
ATOM   2585  CE  LYS A 161      -3.029 -19.477  17.400  1.00 39.82           C  
ATOM   2586  HE2 LYS A 161      -3.909 -18.916  17.085  1.00 39.82           H  
ATOM   2587  HE3 LYS A 161      -2.894 -19.297  18.466  1.00 39.82           H  
ATOM   2588  NZ  LYS A 161      -3.235 -20.924  17.140  1.00 39.82           N  
ATOM   2589  HZ1 LYS A 161      -4.051 -21.248  17.639  1.00 39.82           H  
ATOM   2590  HZ2 LYS A 161      -2.438 -21.464  17.446  1.00 39.82           H  
ATOM   2591  HZ3 LYS A 161      -3.394 -21.083  16.156  1.00 39.82           H  
ATOM   2592  N   GLY A 162       1.466 -13.911  17.094  1.00 43.08           N  
ATOM   2593  H   GLY A 162       0.908 -13.737  17.918  1.00 43.08           H  
ATOM   2594  CA  GLY A 162       2.739 -13.203  16.981  1.00 43.08           C  
ATOM   2595  HA2 GLY A 162       2.543 -12.206  16.586  1.00 43.08           H  
ATOM   2596  HA3 GLY A 162       3.194 -13.101  17.966  1.00 43.08           H  
ATOM   2597  C   GLY A 162       3.711 -13.937  16.068  1.00 43.08           C  
ATOM   2598  O   GLY A 162       3.923 -15.144  16.202  1.00 43.08           O  
ATOM   2599  N   CYS A 163       4.235 -13.225  15.078  1.00 46.41           N  
ATOM   2600  H   CYS A 163       3.976 -12.252  15.006  1.00 46.41           H  
ATOM   2601  CA  CYS A 163       5.023 -13.804  14.012  1.00 46.41           C  
ATOM   2602  HA  CYS A 163       4.442 -14.616  13.575  1.00 46.41           H  
ATOM   2603  C   CYS A 163       6.322 -14.391  14.580  1.00 46.41           C  
ATOM   2604  CB  CYS A 163       5.211 -12.732  12.941  1.00 46.41           C  
ATOM   2605  HB2 CYS A 163       4.255 -12.559  12.447  1.00 46.41           H  
ATOM   2606  HB3 CYS A 163       5.467 -11.801  13.447  1.00 46.41           H  
ATOM   2607  O   CYS A 163       7.371 -13.768  14.596  1.00 46.41           O  
ATOM   2608  SG  CYS A 163       6.465 -13.041  11.679  1.00 46.41           S  
ATOM   2609  N   SER A 164       6.263 -15.650  15.011  1.00 45.65           N  
ATOM   2610  H   SER A 164       5.334 -15.999  15.197  1.00 45.65           H  
ATOM   2611  CA  SER A 164       7.371 -16.332  15.690  1.00 45.65           C  
ATOM   2612  HA  SER A 164       7.659 -15.739  16.559  1.00 45.65           H  
ATOM   2613  C   SER A 164       8.628 -16.491  14.836  1.00 45.65           C  
ATOM   2614  CB  SER A 164       6.896 -17.701  16.186  1.00 45.65           C  
ATOM   2615  HB2 SER A 164       7.736 -18.232  16.633  1.00 45.65           H  
ATOM   2616  HB3 SER A 164       6.147 -17.544  16.963  1.00 45.65           H  
ATOM   2617  O   SER A 164       9.655 -16.927  15.333  1.00 45.65           O  
ATOM   2618  OG  SER A 164       6.322 -18.500  15.155  1.00 45.65           O  
ATOM   2619  HG  SER A 164       6.130 -19.335  15.588  1.00 45.65           H  
ATOM   2620  N   ASN A 165       8.539 -16.171  13.543  1.00 43.66           N  
ATOM   2621  H   ASN A 165       7.751 -15.596  13.283  1.00 43.66           H  
ATOM   2622  CA  ASN A 165       9.632 -16.329  12.593  1.00 43.66           C  
ATOM   2623  HA  ASN A 165      10.420 -16.929  13.047  1.00 43.66           H  
ATOM   2624  C   ASN A 165      10.280 -15.007  12.188  1.00 43.66           C  
ATOM   2625  CB  ASN A 165       9.085 -17.047  11.355  1.00 43.66           C  
ATOM   2626  HB2 ASN A 165       8.942 -16.335  10.542  1.00 43.66           H  
ATOM   2627  HB3 ASN A 165       8.128 -17.525  11.565  1.00 43.66           H  
ATOM   2628  O   ASN A 165      11.410 -15.005  11.714  1.00 43.66           O  
ATOM   2629  CG  ASN A 165      10.019 -18.147  10.924  1.00 43.66           C  
ATOM   2630  ND2 ASN A 165      10.351 -18.191   9.669  1.00 43.66           N  
ATOM   2631 HD21 ASN A 165      11.064 -18.871   9.447  1.00 43.66           H  
ATOM   2632 HD22 ASN A 165      10.193 -17.394   9.068  1.00 43.66           H  
ATOM   2633  OD1 ASN A 165      10.384 -19.025  11.679  1.00 43.66           O  
ATOM   2634  N   CYS A 166       9.562 -13.893  12.314  1.00 46.44           N  
ATOM   2635  H   CYS A 166       8.695 -13.901  12.832  1.00 46.44           H  
ATOM   2636  CA  CYS A 166      10.169 -12.599  12.118  1.00 46.44           C  
ATOM   2637  HA  CYS A 166      11.032 -12.686  11.458  1.00 46.44           H  
ATOM   2638  C   CYS A 166      10.680 -12.153  13.483  1.00 46.44           C  
ATOM   2639  CB  CYS A 166       9.211 -11.639  11.416  1.00 46.44           C  
ATOM   2640  HB2 CYS A 166       9.681 -10.656  11.384  1.00 46.44           H  
ATOM   2641  HB3 CYS A 166       9.081 -11.969  10.385  1.00 46.44           H  
ATOM   2642  O   CYS A 166       9.947 -11.648  14.322  1.00 46.44           O  
ATOM   2643  SG  CYS A 166       7.580 -11.423  12.139  1.00 46.44           S  
ATOM   2644  N   ASN A 167      11.983 -12.322  13.689  1.00 43.74           N  
ATOM   2645  H   ASN A 167      12.508 -12.863  13.017  1.00 43.74           H  
ATOM   2646  CA  ASN A 167      12.705 -11.718  14.812  1.00 43.74           C  
ATOM   2647  HA  ASN A 167      12.261 -12.077  15.741  1.00 43.74           H  
ATOM   2648  C   ASN A 167      12.577 -10.181  14.844  1.00 43.74           C  
ATOM   2649  CB  ASN A 167      14.189 -12.138  14.707  1.00 43.74           C  
ATOM   2650  HB2 ASN A 167      14.824 -11.252  14.744  1.00 43.74           H  
ATOM   2651  HB3 ASN A 167      14.388 -12.636  13.759  1.00 43.74           H  
ATOM   2652  O   ASN A 167      12.999  -9.527  15.796  1.00 43.74           O  
ATOM   2653  CG  ASN A 167      14.650 -13.051  15.827  1.00 43.74           C  
ATOM   2654  ND2 ASN A 167      15.874 -13.513  15.759  1.00 43.74           N  
ATOM   2655 HD21 ASN A 167      16.485 -13.276  14.990  1.00 43.74           H  
ATOM   2656 HD22 ASN A 167      16.155 -14.129  16.509  1.00 43.74           H  
ATOM   2657  OD1 ASN A 167      13.943 -13.361  16.767  1.00 43.74           O  
ATOM   2658  N   ASN A 168      12.023  -9.587  13.786  1.00 44.98           N  
ATOM   2659  H   ASN A 168      11.638 -10.175  13.060  1.00 44.98           H  
ATOM   2660  CA  ASN A 168      11.773  -8.168  13.697  1.00 44.98           C  
ATOM   2661  HA  ASN A 168      12.622  -7.662  14.155  1.00 44.98           H  
ATOM   2662  C   ASN A 168      10.521  -7.825  14.516  1.00 44.98           C  
ATOM   2663  CB  ASN A 168      11.697  -7.777  12.202  1.00 44.98           C  
ATOM   2664  HB2 ASN A 168      12.129  -8.565  11.584  1.00 44.98           H  
ATOM   2665  HB3 ASN A 168      10.663  -7.640  11.887  1.00 44.98           H  
ATOM   2666  O   ASN A 168       9.399  -7.941  14.028  1.00 44.98           O  
ATOM   2667  CG  ASN A 168      12.468  -6.509  11.883  1.00 44.98           C  
ATOM   2668  ND2 ASN A 168      12.578  -6.168  10.622  1.00 44.98           N  
ATOM   2669 HD21 ASN A 168      12.092  -6.683   9.901  1.00 44.98           H  
ATOM   2670 HD22 ASN A 168      13.089  -5.323  10.413  1.00 44.98           H  
ATOM   2671  OD1 ASN A 168      12.989  -5.818  12.746  1.00 44.98           O  
ATOM   2672  N   LYS A 169      10.718  -7.375  15.763  1.00 45.67           N  
ATOM   2673  H   LYS A 169      11.658  -7.428  16.129  1.00 45.67           H  
ATOM   2674  CA  LYS A 169       9.651  -6.793  16.606  1.00 45.67           C  
ATOM   2675  HA  LYS A 169       8.941  -7.570  16.888  1.00 45.67           H  
ATOM   2676  C   LYS A 169       8.834  -5.731  15.854  1.00 45.67           C  
ATOM   2677  CB  LYS A 169      10.260  -6.166  17.871  1.00 45.67           C  
ATOM   2678  HB2 LYS A 169      11.078  -5.500  17.595  1.00 45.67           H  
ATOM   2679  HB3 LYS A 169       9.492  -5.566  18.360  1.00 45.67           H  
ATOM   2680  O   LYS A 169       7.626  -5.630  16.040  1.00 45.67           O  
ATOM   2681  CG  LYS A 169      10.757  -7.218  18.872  1.00 45.67           C  
ATOM   2682  HG2 LYS A 169      11.554  -7.809  18.421  1.00 45.67           H  
ATOM   2683  HG3 LYS A 169       9.929  -7.879  19.130  1.00 45.67           H  
ATOM   2684  CD  LYS A 169      11.281  -6.543  20.146  1.00 45.67           C  
ATOM   2685  HD2 LYS A 169      10.497  -5.905  20.556  1.00 45.67           H  
ATOM   2686  HD3 LYS A 169      12.146  -5.930  19.896  1.00 45.67           H  
ATOM   2687  CE  LYS A 169      11.668  -7.612  21.174  1.00 45.67           C  
ATOM   2688  HE2 LYS A 169      10.792  -8.232  21.366  1.00 45.67           H  
ATOM   2689  HE3 LYS A 169      12.436  -8.251  20.740  1.00 45.67           H  
ATOM   2690  NZ  LYS A 169      12.149  -7.005  22.438  1.00 45.67           N  
ATOM   2691  HZ1 LYS A 169      12.369  -7.727  23.109  1.00 45.67           H  
ATOM   2692  HZ2 LYS A 169      11.429  -6.414  22.828  1.00 45.67           H  
ATOM   2693  HZ3 LYS A 169      12.977  -6.451  22.269  1.00 45.67           H  
ATOM   2694  N   SER A 170       9.482  -5.025  14.929  1.00 47.33           N  
ATOM   2695  H   SER A 170      10.467  -5.205  14.798  1.00 47.33           H  
ATOM   2696  CA  SER A 170       8.872  -4.023  14.055  1.00 47.33           C  
ATOM   2697  HA  SER A 170       8.382  -3.276  14.679  1.00 47.33           H  
ATOM   2698  C   SER A 170       7.827  -4.563  13.069  1.00 47.33           C  
ATOM   2699  CB  SER A 170       9.970  -3.316  13.265  1.00 47.33           C  
ATOM   2700  HB2 SER A 170      10.685  -2.873  13.959  1.00 47.33           H  
ATOM   2701  HB3 SER A 170       9.534  -2.527  12.652  1.00 47.33           H  
ATOM   2702  O   SER A 170       7.063  -3.763  12.545  1.00 47.33           O  
ATOM   2703  OG  SER A 170      10.621  -4.260  12.439  1.00 47.33           O  
ATOM   2704  HG  SER A 170      11.558  -4.055  12.397  1.00 47.33           H  
ATOM   2705  N   CYS A 171       7.755  -5.879  12.802  1.00 53.35           N  
ATOM   2706  H   CYS A 171       8.407  -6.510  13.246  1.00 53.35           H  
ATOM   2707  CA  CYS A 171       6.747  -6.431  11.882  1.00 53.35           C  
ATOM   2708  HA  CYS A 171       6.793  -5.877  10.945  1.00 53.35           H  
ATOM   2709  C   CYS A 171       5.311  -6.267  12.402  1.00 53.35           C  
ATOM   2710  CB  CYS A 171       7.006  -7.921  11.573  1.00 53.35           C  
ATOM   2711  HB2 CYS A 171       6.038  -8.400  11.422  1.00 53.35           H  
ATOM   2712  HB3 CYS A 171       7.480  -8.410  12.424  1.00 53.35           H  
ATOM   2713  O   CYS A 171       4.388  -6.245  11.595  1.00 53.35           O  
ATOM   2714  SG  CYS A 171       7.963  -8.227  10.060  1.00 53.35           S  
ATOM   2715  N   ILE A 172       5.120  -6.201  13.725  1.00 52.28           N  
ATOM   2716  H   ILE A 172       5.934  -6.206  14.323  1.00 52.28           H  
ATOM   2717  CA  ILE A 172       3.794  -6.061  14.357  1.00 52.28           C  
ATOM   2718  HA  ILE A 172       3.018  -6.144  13.597  1.00 52.28           H  
ATOM   2719  C   ILE A 172       3.621  -4.672  14.977  1.00 52.28           C  
ATOM   2720  CB  ILE A 172       3.565  -7.198  15.382  1.00 52.28           C  
ATOM   2721  HB  ILE A 172       4.370  -7.166  16.116  1.00 52.28           H  
ATOM   2722  O   ILE A 172       2.496  -4.188  15.106  1.00 52.28           O  
ATOM   2723  CG1 ILE A 172       3.603  -8.563  14.659  1.00 52.28           C  
ATOM   2724 HG12 ILE A 172       4.516  -8.645  14.069  1.00 52.28           H  
ATOM   2725 HG13 ILE A 172       2.758  -8.632  13.975  1.00 52.28           H  
ATOM   2726  CG2 ILE A 172       2.224  -7.037  16.126  1.00 52.28           C  
ATOM   2727 HG21 ILE A 172       2.055  -7.856  16.825  1.00 52.28           H  
ATOM   2728 HG22 ILE A 172       1.400  -6.998  15.414  1.00 52.28           H  
ATOM   2729 HG23 ILE A 172       2.220  -6.121  16.717  1.00 52.28           H  
ATOM   2730  CD1 ILE A 172       3.583  -9.769  15.597  1.00 52.28           C  
ATOM   2731 HD11 ILE A 172       3.708 -10.661  14.983  1.00 52.28           H  
ATOM   2732 HD12 ILE A 172       2.628  -9.844  16.118  1.00 52.28           H  
ATOM   2733 HD13 ILE A 172       4.400  -9.703  16.316  1.00 52.28           H  
ATOM   2734  N   GLU A 173       4.715  -3.999  15.346  1.00 53.10           N  
ATOM   2735  H   GLU A 173       5.631  -4.400  15.198  1.00 53.10           H  
ATOM   2736  CA  GLU A 173       4.625  -2.632  15.848  1.00 53.10           C  
ATOM   2737  HA  GLU A 173       3.954  -2.627  16.707  1.00 53.10           H  
ATOM   2738  C   GLU A 173       4.009  -1.730  14.770  1.00 53.10           C  
ATOM   2739  CB  GLU A 173       5.988  -2.108  16.328  1.00 53.10           C  
ATOM   2740  HB2 GLU A 173       5.910  -1.033  16.489  1.00 53.10           H  
ATOM   2741  HB3 GLU A 173       6.732  -2.286  15.552  1.00 53.10           H  
ATOM   2742  O   GLU A 173       4.570  -1.541  13.693  1.00 53.10           O  
ATOM   2743  CG  GLU A 173       6.424  -2.762  17.655  1.00 53.10           C  
ATOM   2744  HG2 GLU A 173       5.691  -2.502  18.419  1.00 53.10           H  
ATOM   2745  HG3 GLU A 173       6.405  -3.846  17.541  1.00 53.10           H  
ATOM   2746  CD  GLU A 173       7.824  -2.339  18.142  1.00 53.10           C  
ATOM   2747  OE1 GLU A 173       8.239  -2.828  19.222  1.00 53.10           O  
ATOM   2748  OE2 GLU A 173       8.511  -1.568  17.434  1.00 53.10           O  
ATOM   2749  N   ASN A 174       2.857  -1.146  15.106  1.00 60.32           N  
ATOM   2750  H   ASN A 174       2.463  -1.393  16.003  1.00 60.32           H  
ATOM   2751  CA  ASN A 174       2.106  -0.193  14.291  1.00 60.32           C  
ATOM   2752  HA  ASN A 174       1.350   0.226  14.955  1.00 60.32           H  
ATOM   2753  C   ASN A 174       1.309  -0.771  13.111  1.00 60.32           C  
ATOM   2754  CB  ASN A 174       2.999   0.986  13.876  1.00 60.32           C  
ATOM   2755  HB2 ASN A 174       2.360   1.795  13.522  1.00 60.32           H  
ATOM   2756  HB3 ASN A 174       3.633   0.690  13.039  1.00 60.32           H  
ATOM   2757  O   ASN A 174       1.046  -0.041  12.156  1.00 60.32           O  
ATOM   2758  CG  ASN A 174       3.850   1.515  15.005  1.00 60.32           C  
ATOM   2759  ND2 ASN A 174       5.148   1.504  14.837  1.00 60.32           N  
ATOM   2760 HD21 ASN A 174       5.517   1.014  14.034  1.00 60.32           H  
ATOM   2761 HD22 ASN A 174       5.713   1.735  15.641  1.00 60.32           H  
ATOM   2762  OD1 ASN A 174       3.364   1.902  16.054  1.00 60.32           O  
ATOM   2763  N   GLU A 175       0.842  -2.023  13.178  1.00 67.15           N  
ATOM   2764  H   GLU A 175       1.164  -2.634  13.915  1.00 67.15           H  
ATOM   2765  CA  GLU A 175      -0.070  -2.568  12.154  1.00 67.15           C  
ATOM   2766  HA  GLU A 175       0.481  -2.645  11.216  1.00 67.15           H  
ATOM   2767  C   GLU A 175      -1.287  -1.653  11.900  1.00 67.15           C  
ATOM   2768  CB  GLU A 175      -0.530  -3.975  12.564  1.00 67.15           C  
ATOM   2769  HB2 GLU A 175      -1.167  -3.912  13.447  1.00 67.15           H  
ATOM   2770  HB3 GLU A 175       0.345  -4.583  12.796  1.00 67.15           H  
ATOM   2771  O   GLU A 175      -1.684  -1.425  10.759  1.00 67.15           O  
ATOM   2772  CG  GLU A 175      -1.299  -4.626  11.408  1.00 67.15           C  
ATOM   2773  HG2 GLU A 175      -0.648  -4.648  10.534  1.00 67.15           H  
ATOM   2774  HG3 GLU A 175      -2.170  -4.019  11.161  1.00 67.15           H  
ATOM   2775  CD  GLU A 175      -1.789  -6.046  11.673  1.00 67.15           C  
ATOM   2776  OE1 GLU A 175      -2.353  -6.598  10.694  1.00 67.15           O  
ATOM   2777  OE2 GLU A 175      -1.584  -6.597  12.771  1.00 67.15           O  
ATOM   2778  N   GLU A 176      -1.824  -1.042  12.956  1.00 65.47           N  
ATOM   2779  H   GLU A 176      -1.490  -1.303  13.873  1.00 65.47           H  
ATOM   2780  CA  GLU A 176      -2.931  -0.085  12.859  1.00 65.47           C  
ATOM   2781  HA  GLU A 176      -3.741  -0.535  12.285  1.00 65.47           H  
ATOM   2782  C   GLU A 176      -2.575   1.227  12.146  1.00 65.47           C  
ATOM   2783  CB  GLU A 176      -3.447   0.224  14.262  1.00 65.47           C  
ATOM   2784  HB2 GLU A 176      -2.617   0.522  14.904  1.00 65.47           H  
ATOM   2785  HB3 GLU A 176      -4.149   1.055  14.191  1.00 65.47           H  
ATOM   2786  O   GLU A 176      -3.472   1.952  11.724  1.00 65.47           O  
ATOM   2787  CG  GLU A 176      -4.164  -0.992  14.858  1.00 65.47           C  
ATOM   2788  HG2 GLU A 176      -3.453  -1.808  14.981  1.00 65.47           H  
ATOM   2789  HG3 GLU A 176      -4.952  -1.317  14.179  1.00 65.47           H  
ATOM   2790  CD  GLU A 176      -4.778  -0.628  16.200  1.00 65.47           C  
ATOM   2791  OE1 GLU A 176      -4.480  -1.334  17.187  1.00 65.47           O  
ATOM   2792  OE2 GLU A 176      -5.366   0.466  16.319  1.00 65.47           O  
ATOM   2793  N   LEU A 177      -1.286   1.542  11.979  1.00 66.74           N  
ATOM   2794  H   LEU A 177      -0.588   0.871  12.267  1.00 66.74           H  
ATOM   2795  CA  LEU A 177      -0.834   2.711  11.221  1.00 66.74           C  
ATOM   2796  HA  LEU A 177      -1.588   3.492  11.314  1.00 66.74           H  
ATOM   2797  C   LEU A 177      -0.695   2.429   9.718  1.00 66.74           C  
ATOM   2798  CB  LEU A 177       0.464   3.295  11.803  1.00 66.74           C  
ATOM   2799  HB2 LEU A 177       1.262   2.561  11.688  1.00 66.74           H  
ATOM   2800  HB3 LEU A 177       0.735   4.162  11.201  1.00 66.74           H  
ATOM   2801  O   LEU A 177      -0.620   3.377   8.938  1.00 66.74           O  
ATOM   2802  CG  LEU A 177       0.387   3.742  13.275  1.00 66.74           C  
ATOM   2803  HG  LEU A 177       0.285   2.865  13.914  1.00 66.74           H  
ATOM   2804  CD1 LEU A 177       1.670   4.485  13.661  1.00 66.74           C  
ATOM   2805 HD11 LEU A 177       1.699   5.458  13.170  1.00 66.74           H  
ATOM   2806 HD12 LEU A 177       2.554   3.926  13.353  1.00 66.74           H  
ATOM   2807 HD13 LEU A 177       1.701   4.624  14.741  1.00 66.74           H  
ATOM   2808  CD2 LEU A 177      -0.784   4.688  13.551  1.00 66.74           C  
ATOM   2809 HD21 LEU A 177      -1.726   4.149  13.462  1.00 66.74           H  
ATOM   2810 HD22 LEU A 177      -0.712   5.084  14.565  1.00 66.74           H  
ATOM   2811 HD23 LEU A 177      -0.776   5.510  12.835  1.00 66.74           H  
ATOM   2812  N   ILE A 178      -0.703   1.160   9.288  1.00 77.67           N  
ATOM   2813  H   ILE A 178      -0.808   0.426   9.973  1.00 77.67           H  
ATOM   2814  CA  ILE A 178      -0.553   0.781   7.873  1.00 77.67           C  
ATOM   2815  HA  ILE A 178       0.439   1.096   7.548  1.00 77.67           H  
ATOM   2816  C   ILE A 178      -1.548   1.519   6.964  1.00 77.67           C  
ATOM   2817  CB  ILE A 178      -0.634  -0.753   7.694  1.00 77.67           C  
ATOM   2818  HB  ILE A 178      -1.498  -1.134   8.238  1.00 77.67           H  
ATOM   2819  O   ILE A 178      -1.096   2.099   5.974  1.00 77.67           O  
ATOM   2820  CG1 ILE A 178       0.617  -1.426   8.296  1.00 77.67           C  
ATOM   2821 HG12 ILE A 178       1.509  -1.098   7.761  1.00 77.67           H  
ATOM   2822 HG13 ILE A 178       0.720  -1.117   9.336  1.00 77.67           H  
ATOM   2823  CG2 ILE A 178      -0.828  -1.164   6.223  1.00 77.67           C  
ATOM   2824 HG21 ILE A 178      -1.713  -0.702   5.788  1.00 77.67           H  
ATOM   2825 HG22 ILE A 178       0.050  -0.892   5.637  1.00 77.67           H  
ATOM   2826 HG23 ILE A 178      -0.998  -2.240   6.183  1.00 77.67           H  
ATOM   2827  CD1 ILE A 178       0.552  -2.957   8.268  1.00 77.67           C  
ATOM   2828 HD11 ILE A 178       0.738  -3.330   7.260  1.00 77.67           H  
ATOM   2829 HD12 ILE A 178      -0.428  -3.293   8.608  1.00 77.67           H  
ATOM   2830 HD13 ILE A 178       1.310  -3.360   8.940  1.00 77.67           H  
ATOM   2831  N   PRO A 179      -2.866   1.561   7.257  1.00 77.28           N  
ATOM   2832  CA  PRO A 179      -3.814   2.263   6.394  1.00 77.28           C  
ATOM   2833  HA  PRO A 179      -3.797   1.814   5.401  1.00 77.28           H  
ATOM   2834  C   PRO A 179      -3.508   3.762   6.272  1.00 77.28           C  
ATOM   2835  CB  PRO A 179      -5.183   2.028   7.030  1.00 77.28           C  
ATOM   2836  HB2 PRO A 179      -5.968   1.936   6.280  1.00 77.28           H  
ATOM   2837  HB3 PRO A 179      -5.390   2.839   7.728  1.00 77.28           H  
ATOM   2838  O   PRO A 179      -3.664   4.335   5.198  1.00 77.28           O  
ATOM   2839  CG  PRO A 179      -5.016   0.744   7.831  1.00 77.28           C  
ATOM   2840  HG2 PRO A 179      -5.733   0.677   8.649  1.00 77.28           H  
ATOM   2841  HG3 PRO A 179      -5.089  -0.120   7.171  1.00 77.28           H  
ATOM   2842  CD  PRO A 179      -3.589   0.897   8.339  1.00 77.28           C  
ATOM   2843  HD2 PRO A 179      -3.190  -0.085   8.596  1.00 77.28           H  
ATOM   2844  HD3 PRO A 179      -3.584   1.540   9.218  1.00 77.28           H  
ATOM   2845  N   TYR A 180      -3.000   4.387   7.338  1.00 70.79           N  
ATOM   2846  H   TYR A 180      -2.847   3.854   8.182  1.00 70.79           H  
ATOM   2847  CA  TYR A 180      -2.618   5.800   7.342  1.00 70.79           C  
ATOM   2848  HA  TYR A 180      -3.419   6.380   6.883  1.00 70.79           H  
ATOM   2849  C   TYR A 180      -1.340   6.059   6.537  1.00 70.79           C  
ATOM   2850  CB  TYR A 180      -2.456   6.290   8.784  1.00 70.79           C  
ATOM   2851  HB2 TYR A 180      -2.151   7.336   8.759  1.00 70.79           H  
ATOM   2852  HB3 TYR A 180      -1.654   5.736   9.272  1.00 70.79           H  
ATOM   2853  O   TYR A 180      -1.253   7.051   5.816  1.00 70.79           O  
ATOM   2854  CG  TYR A 180      -3.716   6.184   9.621  1.00 70.79           C  
ATOM   2855  CD1 TYR A 180      -4.683   7.204   9.568  1.00 70.79           C  
ATOM   2856  HD1 TYR A 180      -4.540   8.053   8.915  1.00 70.79           H  
ATOM   2857  CD2 TYR A 180      -3.927   5.068  10.450  1.00 70.79           C  
ATOM   2858  HD2 TYR A 180      -3.225   4.247  10.447  1.00 70.79           H  
ATOM   2859  CE1 TYR A 180      -5.840   7.124  10.367  1.00 70.79           C  
ATOM   2860  HE1 TYR A 180      -6.576   7.912  10.322  1.00 70.79           H  
ATOM   2861  CE2 TYR A 180      -5.065   4.993  11.273  1.00 70.79           C  
ATOM   2862  HE2 TYR A 180      -5.223   4.132  11.905  1.00 70.79           H  
ATOM   2863  OH  TYR A 180      -7.120   5.971  12.040  1.00 70.79           O  
ATOM   2864  HH  TYR A 180      -7.771   6.619  11.762  1.00 70.79           H  
ATOM   2865  CZ  TYR A 180      -6.024   6.026  11.236  1.00 70.79           C  
ATOM   2866  N   PHE A 181      -0.358   5.155   6.598  1.00 75.39           N  
ATOM   2867  H   PHE A 181      -0.451   4.379   7.239  1.00 75.39           H  
ATOM   2868  CA  PHE A 181       0.817   5.225   5.728  1.00 75.39           C  
ATOM   2869  HA  PHE A 181       1.258   6.219   5.807  1.00 75.39           H  
ATOM   2870  C   PHE A 181       0.449   5.042   4.254  1.00 75.39           C  
ATOM   2871  CB  PHE A 181       1.849   4.172   6.152  1.00 75.39           C  
ATOM   2872  HB2 PHE A 181       1.357   3.200   6.147  1.00 75.39           H  
ATOM   2873  HB3 PHE A 181       2.641   4.146   5.404  1.00 75.39           H  
ATOM   2874  O   PHE A 181       1.007   5.729   3.399  1.00 75.39           O  
ATOM   2875  CG  PHE A 181       2.504   4.382   7.503  1.00 75.39           C  
ATOM   2876  CD1 PHE A 181       2.908   5.667   7.919  1.00 75.39           C  
ATOM   2877  HD1 PHE A 181       2.746   6.528   7.289  1.00 75.39           H  
ATOM   2878  CD2 PHE A 181       2.731   3.278   8.347  1.00 75.39           C  
ATOM   2879  HD2 PHE A 181       2.428   2.288   8.041  1.00 75.39           H  
ATOM   2880  CE1 PHE A 181       3.496   5.845   9.182  1.00 75.39           C  
ATOM   2881  HE1 PHE A 181       3.738   6.839   9.527  1.00 75.39           H  
ATOM   2882  CE2 PHE A 181       3.346   3.455   9.598  1.00 75.39           C  
ATOM   2883  HE2 PHE A 181       3.512   2.604  10.241  1.00 75.39           H  
ATOM   2884  CZ  PHE A 181       3.726   4.740  10.018  1.00 75.39           C  
ATOM   2885  HZ  PHE A 181       4.172   4.877  10.992  1.00 75.39           H  
ATOM   2886  N   LEU A 182      -0.510   4.160   3.955  1.00 83.29           N  
ATOM   2887  H   LEU A 182      -0.907   3.608   4.703  1.00 83.29           H  
ATOM   2888  CA  LEU A 182      -1.037   3.991   2.603  1.00 83.29           C  
ATOM   2889  HA  LEU A 182      -0.200   3.875   1.915  1.00 83.29           H  
ATOM   2890  C   LEU A 182      -1.787   5.234   2.120  1.00 83.29           C  
ATOM   2891  CB  LEU A 182      -1.934   2.746   2.532  1.00 83.29           C  
ATOM   2892  HB2 LEU A 182      -2.482   2.788   1.591  1.00 83.29           H  
ATOM   2893  HB3 LEU A 182      -2.664   2.782   3.340  1.00 83.29           H  
ATOM   2894  O   LEU A 182      -1.494   5.697   1.021  1.00 83.29           O  
ATOM   2895  CG  LEU A 182      -1.193   1.401   2.588  1.00 83.29           C  
ATOM   2896  HG  LEU A 182      -0.684   1.286   3.545  1.00 83.29           H  
ATOM   2897  CD1 LEU A 182      -2.218   0.275   2.442  1.00 83.29           C  
ATOM   2898 HD11 LEU A 182      -1.726  -0.696   2.504  1.00 83.29           H  
ATOM   2899 HD12 LEU A 182      -2.957   0.346   3.240  1.00 83.29           H  
ATOM   2900 HD13 LEU A 182      -2.728   0.356   1.481  1.00 83.29           H  
ATOM   2901  CD2 LEU A 182      -0.157   1.299   1.468  1.00 83.29           C  
ATOM   2902 HD21 LEU A 182       0.169   0.267   1.334  1.00 83.29           H  
ATOM   2903 HD22 LEU A 182       0.708   1.912   1.721  1.00 83.29           H  
ATOM   2904 HD23 LEU A 182      -0.581   1.686   0.542  1.00 83.29           H  
ATOM   2905  N   LEU A 183      -2.679   5.804   2.940  1.00 78.56           N  
ATOM   2906  H   LEU A 183      -2.908   5.331   3.802  1.00 78.56           H  
ATOM   2907  CA  LEU A 183      -3.337   7.091   2.670  1.00 78.56           C  
ATOM   2908  HA  LEU A 183      -3.992   6.991   1.805  1.00 78.56           H  
ATOM   2909  C   LEU A 183      -2.302   8.162   2.330  1.00 78.56           C  
ATOM   2910  CB  LEU A 183      -4.157   7.538   3.901  1.00 78.56           C  
ATOM   2911  HB2 LEU A 183      -3.662   7.179   4.803  1.00 78.56           H  
ATOM   2912  HB3 LEU A 183      -4.172   8.627   3.956  1.00 78.56           H  
ATOM   2913  O   LEU A 183      -2.412   8.814   1.297  1.00 78.56           O  
ATOM   2914  CG  LEU A 183      -5.611   7.047   3.891  1.00 78.56           C  
ATOM   2915  HG  LEU A 183      -5.620   6.025   3.514  1.00 78.56           H  
ATOM   2916  CD1 LEU A 183      -6.212   7.006   5.292  1.00 78.56           C  
ATOM   2917 HD11 LEU A 183      -5.656   6.302   5.911  1.00 78.56           H  
ATOM   2918 HD12 LEU A 183      -7.247   6.671   5.230  1.00 78.56           H  
ATOM   2919 HD13 LEU A 183      -6.185   7.998   5.741  1.00 78.56           H  
ATOM   2920  CD2 LEU A 183      -6.492   7.926   3.005  1.00 78.56           C  
ATOM   2921 HD21 LEU A 183      -6.076   7.975   1.998  1.00 78.56           H  
ATOM   2922 HD22 LEU A 183      -6.553   8.935   3.413  1.00 78.56           H  
ATOM   2923 HD23 LEU A 183      -7.496   7.505   2.948  1.00 78.56           H  
ATOM   2924  N   PHE A 184      -1.256   8.288   3.153  1.00 74.37           N  
ATOM   2925  H   PHE A 184      -1.240   7.733   3.997  1.00 74.37           H  
ATOM   2926  CA  PHE A 184      -0.194   9.259   2.928  1.00 74.37           C  
ATOM   2927  HA  PHE A 184      -0.647  10.250   2.916  1.00 74.37           H  
ATOM   2928  C   PHE A 184       0.501   9.057   1.579  1.00 74.37           C  
ATOM   2929  CB  PHE A 184       0.818   9.204   4.075  1.00 74.37           C  
ATOM   2930  HB2 PHE A 184       1.122   8.169   4.234  1.00 74.37           H  
ATOM   2931  HB3 PHE A 184       0.332   9.548   4.988  1.00 74.37           H  
ATOM   2932  O   PHE A 184       0.562  10.001   0.791  1.00 74.37           O  
ATOM   2933  CG  PHE A 184       2.055  10.048   3.835  1.00 74.37           C  
ATOM   2934  CD1 PHE A 184       3.336   9.483   3.962  1.00 74.37           C  
ATOM   2935  HD1 PHE A 184       3.439   8.433   4.191  1.00 74.37           H  
ATOM   2936  CD2 PHE A 184       1.932  11.395   3.460  1.00 74.37           C  
ATOM   2937  HD2 PHE A 184       0.956  11.828   3.293  1.00 74.37           H  
ATOM   2938  CE1 PHE A 184       4.479  10.290   3.831  1.00 74.37           C  
ATOM   2939  HE1 PHE A 184       5.457   9.846   3.945  1.00 74.37           H  
ATOM   2940  CE2 PHE A 184       3.075  12.201   3.328  1.00 74.37           C  
ATOM   2941  HE2 PHE A 184       2.969  13.242   3.059  1.00 74.37           H  
ATOM   2942  CZ  PHE A 184       4.345  11.665   3.574  1.00 74.37           C  
ATOM   2943  HZ  PHE A 184       5.217  12.298   3.490  1.00 74.37           H  
ATOM   2944  N   LEU A 185       0.979   7.843   1.282  1.00 78.43           N  
ATOM   2945  H   LEU A 185       0.851   7.095   1.949  1.00 78.43           H  
ATOM   2946  CA  LEU A 185       1.637   7.552   0.004  1.00 78.43           C  
ATOM   2947  HA  LEU A 185       2.485   8.225  -0.124  1.00 78.43           H  
ATOM   2948  C   LEU A 185       0.717   7.823  -1.188  1.00 78.43           C  
ATOM   2949  CB  LEU A 185       2.133   6.096  -0.029  1.00 78.43           C  
ATOM   2950  HB2 LEU A 185       2.386   5.854  -1.061  1.00 78.43           H  
ATOM   2951  HB3 LEU A 185       1.319   5.436   0.272  1.00 78.43           H  
ATOM   2952  O   LEU A 185       1.160   8.373  -2.193  1.00 78.43           O  
ATOM   2953  CG  LEU A 185       3.369   5.802   0.839  1.00 78.43           C  
ATOM   2954  HG  LEU A 185       3.124   5.927   1.894  1.00 78.43           H  
ATOM   2955  CD1 LEU A 185       3.800   4.355   0.604  1.00 78.43           C  
ATOM   2956 HD11 LEU A 185       4.683   4.127   1.201  1.00 78.43           H  
ATOM   2957 HD12 LEU A 185       4.040   4.202  -0.448  1.00 78.43           H  
ATOM   2958 HD13 LEU A 185       2.988   3.684   0.884  1.00 78.43           H  
ATOM   2959  CD2 LEU A 185       4.562   6.703   0.507  1.00 78.43           C  
ATOM   2960 HD21 LEU A 185       4.384   7.705   0.898  1.00 78.43           H  
ATOM   2961 HD22 LEU A 185       4.696   6.758  -0.573  1.00 78.43           H  
ATOM   2962 HD23 LEU A 185       5.469   6.316   0.972  1.00 78.43           H  
ATOM   2963  N   LEU A 186      -0.562   7.480  -1.058  1.00 83.21           N  
ATOM   2964  H   LEU A 186      -0.858   7.057  -0.190  1.00 83.21           H  
ATOM   2965  CA  LEU A 186      -1.552   7.590  -2.120  1.00 83.21           C  
ATOM   2966  HA  LEU A 186      -1.046   7.467  -3.078  1.00 83.21           H  
ATOM   2967  C   LEU A 186      -2.223   8.962  -2.199  1.00 83.21           C  
ATOM   2968  CB  LEU A 186      -2.573   6.453  -1.964  1.00 83.21           C  
ATOM   2969  HB2 LEU A 186      -3.409   6.620  -2.643  1.00 83.21           H  
ATOM   2970  HB3 LEU A 186      -2.971   6.473  -0.949  1.00 83.21           H  
ATOM   2971  O   LEU A 186      -3.015   9.157  -3.110  1.00 83.21           O  
ATOM   2972  CG  LEU A 186      -1.984   5.069  -2.274  1.00 83.21           C  
ATOM   2973  HG  LEU A 186      -1.066   4.902  -1.710  1.00 83.21           H  
ATOM   2974  CD1 LEU A 186      -2.978   3.981  -1.885  1.00 83.21           C  
ATOM   2975 HD11 LEU A 186      -2.568   2.995  -2.103  1.00 83.21           H  
ATOM   2976 HD12 LEU A 186      -3.914   4.115  -2.427  1.00 83.21           H  
ATOM   2977 HD13 LEU A 186      -3.157   4.055  -0.812  1.00 83.21           H  
ATOM   2978  CD2 LEU A 186      -1.686   4.934  -3.765  1.00 83.21           C  
ATOM   2979 HD21 LEU A 186      -2.492   5.366  -4.358  1.00 83.21           H  
ATOM   2980 HD22 LEU A 186      -1.624   3.876  -4.018  1.00 83.21           H  
ATOM   2981 HD23 LEU A 186      -0.745   5.427  -4.010  1.00 83.21           H  
ATOM   2982  N   THR A 187      -1.895   9.927  -1.332  1.00 77.02           N  
ATOM   2983  H   THR A 187      -1.330   9.654  -0.540  1.00 77.02           H  
ATOM   2984  CA  THR A 187      -2.565  11.243  -1.267  1.00 77.02           C  
ATOM   2985  HA  THR A 187      -3.556  11.108  -0.835  1.00 77.02           H  
ATOM   2986  C   THR A 187      -2.734  11.887  -2.646  1.00 77.02           C  
ATOM   2987  CB  THR A 187      -1.785  12.230  -0.379  1.00 77.02           C  
ATOM   2988  HB  THR A 187      -0.823  12.455  -0.841  1.00 77.02           H  
ATOM   2989  O   THR A 187      -3.818  12.341  -2.996  1.00 77.02           O  
ATOM   2990  CG2 THR A 187      -2.545  13.539  -0.159  1.00 77.02           C  
ATOM   2991 HG21 THR A 187      -2.000  14.168   0.544  1.00 77.02           H  
ATOM   2992 HG22 THR A 187      -3.532  13.326   0.252  1.00 77.02           H  
ATOM   2993 HG23 THR A 187      -2.656  14.084  -1.097  1.00 77.02           H  
ATOM   2994  OG1 THR A 187      -1.534  11.703   0.897  1.00 77.02           O  
ATOM   2995  HG1 THR A 187      -0.831  11.055   0.810  1.00 77.02           H  
ATOM   2996  N   ALA A 188      -1.676  11.900  -3.465  1.00 74.60           N  
ATOM   2997  H   ALA A 188      -0.814  11.474  -3.156  1.00 74.60           H  
ATOM   2998  CA  ALA A 188      -1.741  12.497  -4.795  1.00 74.60           C  
ATOM   2999  HA  ALA A 188      -2.188  13.486  -4.690  1.00 74.60           H  
ATOM   3000  C   ALA A 188      -2.628  11.708  -5.765  1.00 74.60           C  
ATOM   3001  CB  ALA A 188      -0.322  12.661  -5.336  1.00 74.60           C  
ATOM   3002  HB1 ALA A 188       0.252  13.312  -4.677  1.00 74.60           H  
ATOM   3003  HB2 ALA A 188      -0.349  13.098  -6.335  1.00 74.60           H  
ATOM   3004  HB3 ALA A 188       0.173  11.692  -5.392  1.00 74.60           H  
ATOM   3005  O   ALA A 188      -3.376  12.321  -6.520  1.00 74.60           O  
ATOM   3006  N   PHE A 189      -2.566  10.377  -5.709  1.00 82.84           N  
ATOM   3007  H   PHE A 189      -2.025   9.960  -4.965  1.00 82.84           H  
ATOM   3008  CA  PHE A 189      -3.402   9.487  -6.507  1.00 82.84           C  
ATOM   3009  HA  PHE A 189      -3.340   9.775  -7.557  1.00 82.84           H  
ATOM   3010  C   PHE A 189      -4.877   9.586  -6.103  1.00 82.84           C  
ATOM   3011  CB  PHE A 189      -2.864   8.057  -6.361  1.00 82.84           C  
ATOM   3012  HB2 PHE A 189      -2.724   7.827  -5.304  1.00 82.84           H  
ATOM   3013  HB3 PHE A 189      -1.887   8.000  -6.839  1.00 82.84           H  
ATOM   3014  O   PHE A 189      -5.726   9.661  -6.974  1.00 82.84           O  
ATOM   3015  CG  PHE A 189      -3.766   7.003  -6.963  1.00 82.84           C  
ATOM   3016  CD1 PHE A 189      -4.564   6.202  -6.127  1.00 82.84           C  
ATOM   3017  HD1 PHE A 189      -4.548   6.341  -5.056  1.00 82.84           H  
ATOM   3018  CD2 PHE A 189      -3.848   6.857  -8.359  1.00 82.84           C  
ATOM   3019  HD2 PHE A 189      -3.263   7.490  -9.010  1.00 82.84           H  
ATOM   3020  CE1 PHE A 189      -5.411   5.236  -6.688  1.00 82.84           C  
ATOM   3021  HE1 PHE A 189      -6.038   4.632  -6.048  1.00 82.84           H  
ATOM   3022  CE2 PHE A 189      -4.725   5.912  -8.914  1.00 82.84           C  
ATOM   3023  HE2 PHE A 189      -4.839   5.839  -9.986  1.00 82.84           H  
ATOM   3024  CZ  PHE A 189      -5.490   5.086  -8.079  1.00 82.84           C  
ATOM   3025  HZ  PHE A 189      -6.169   4.364  -8.508  1.00 82.84           H  
ATOM   3026  N   LEU A 190      -5.180   9.681  -4.807  1.00 79.73           N  
ATOM   3027  H   LEU A 190      -4.421   9.625  -4.143  1.00 79.73           H  
ATOM   3028  CA  LEU A 190      -6.541   9.797  -4.263  1.00 79.73           C  
ATOM   3029  HA  LEU A 190      -7.154   8.986  -4.655  1.00 79.73           H  
ATOM   3030  C   LEU A 190      -7.259  11.095  -4.658  1.00 79.73           C  
ATOM   3031  CB  LEU A 190      -6.470   9.689  -2.730  1.00 79.73           C  
ATOM   3032  HB2 LEU A 190      -7.440   9.957  -2.313  1.00 79.73           H  
ATOM   3033  HB3 LEU A 190      -5.743  10.415  -2.363  1.00 79.73           H  
ATOM   3034  O   LEU A 190      -8.476  11.190  -4.536  1.00 79.73           O  
ATOM   3035  CG  LEU A 190      -6.096   8.292  -2.215  1.00 79.73           C  
ATOM   3036  HG  LEU A 190      -5.191   7.941  -2.710  1.00 79.73           H  
ATOM   3037  CD1 LEU A 190      -5.840   8.341  -0.710  1.00 79.73           C  
ATOM   3038 HD11 LEU A 190      -5.561   7.351  -0.351  1.00 79.73           H  
ATOM   3039 HD12 LEU A 190      -5.027   9.034  -0.496  1.00 79.73           H  
ATOM   3040 HD13 LEU A 190      -6.743   8.675  -0.199  1.00 79.73           H  
ATOM   3041  CD2 LEU A 190      -7.200   7.274  -2.475  1.00 79.73           C  
ATOM   3042 HD21 LEU A 190      -6.960   6.334  -1.978  1.00 79.73           H  
ATOM   3043 HD22 LEU A 190      -8.146   7.655  -2.089  1.00 79.73           H  
ATOM   3044 HD23 LEU A 190      -7.308   7.102  -3.546  1.00 79.73           H  
ATOM   3045  N   ARG A 191      -6.523  12.104  -5.144  1.00 71.62           N  
ATOM   3046  H   ARG A 191      -5.524  11.969  -5.201  1.00 71.62           H  
ATOM   3047  CA  ARG A 191      -7.122  13.304  -5.749  1.00 71.62           C  
ATOM   3048  HA  ARG A 191      -7.985  13.608  -5.157  1.00 71.62           H  
ATOM   3049  C   ARG A 191      -7.675  13.040  -7.149  1.00 71.62           C  
ATOM   3050  CB  ARG A 191      -6.108  14.457  -5.789  1.00 71.62           C  
ATOM   3051  HB2 ARG A 191      -5.207  14.126  -6.306  1.00 71.62           H  
ATOM   3052  HB3 ARG A 191      -6.538  15.280  -6.359  1.00 71.62           H  
ATOM   3053  O   ARG A 191      -8.434  13.867  -7.646  1.00 71.62           O  
ATOM   3054  CG  ARG A 191      -5.758  14.980  -4.389  1.00 71.62           C  
ATOM   3055  HG2 ARG A 191      -6.677  15.311  -3.903  1.00 71.62           H  
ATOM   3056  HG3 ARG A 191      -5.326  14.182  -3.785  1.00 71.62           H  
ATOM   3057  CD  ARG A 191      -4.783  16.166  -4.439  1.00 71.62           C  
ATOM   3058  HD2 ARG A 191      -4.689  16.566  -3.429  1.00 71.62           H  
ATOM   3059  HD3 ARG A 191      -5.202  16.942  -5.081  1.00 71.62           H  
ATOM   3060  NE  ARG A 191      -3.449  15.769  -4.933  1.00 71.62           N  
ATOM   3061  HE  ARG A 191      -3.388  14.836  -5.314  1.00 71.62           H  
ATOM   3062  NH1 ARG A 191      -2.328  17.748  -4.537  1.00 71.62           N  
ATOM   3063 HH11 ARG A 191      -3.177  18.193  -4.218  1.00 71.62           H  
ATOM   3064 HH12 ARG A 191      -1.449  18.242  -4.485  1.00 71.62           H  
ATOM   3065  NH2 ARG A 191      -1.216  15.983  -5.302  1.00 71.62           N  
ATOM   3066 HH21 ARG A 191      -1.161  15.019  -5.601  1.00 71.62           H  
ATOM   3067 HH22 ARG A 191      -0.353  16.505  -5.256  1.00 71.62           H  
ATOM   3068  CZ  ARG A 191      -2.347  16.502  -4.920  1.00 71.62           C  
ATOM   3069  N   LEU A 192      -7.272  11.944  -7.796  1.00 72.49           N  
ATOM   3070  H   LEU A 192      -6.712  11.259  -7.309  1.00 72.49           H  
ATOM   3071  CA  LEU A 192      -7.750  11.608  -9.129  1.00 72.49           C  
ATOM   3072  HA  LEU A 192      -7.731  12.536  -9.700  1.00 72.49           H  
ATOM   3073  C   LEU A 192      -9.181  11.075  -9.060  1.00 72.49           C  
ATOM   3074  CB  LEU A 192      -6.844  10.602  -9.846  1.00 72.49           C  
ATOM   3075  HB2 LEU A 192      -7.289  10.361 -10.811  1.00 72.49           H  
ATOM   3076  HB3 LEU A 192      -6.811   9.678  -9.269  1.00 72.49           H  
ATOM   3077  O   LEU A 192      -9.483  10.270  -8.171  1.00 72.49           O  
ATOM   3078  CG  LEU A 192      -5.416  11.112 -10.081  1.00 72.49           C  
ATOM   3079  HG  LEU A 192      -4.953  11.394  -9.135  1.00 72.49           H  
ATOM   3080  CD1 LEU A 192      -4.598   9.987 -10.699  1.00 72.49           C  
ATOM   3081 HD11 LEU A 192      -5.047   9.731 -11.659  1.00 72.49           H  
ATOM   3082 HD12 LEU A 192      -3.566  10.305 -10.846  1.00 72.49           H  
ATOM   3083 HD13 LEU A 192      -4.626   9.112 -10.049  1.00 72.49           H  
ATOM   3084  CD2 LEU A 192      -5.375  12.307 -11.039  1.00 72.49           C  
ATOM   3085 HD21 LEU A 192      -4.341  12.557 -11.277  1.00 72.49           H  
ATOM   3086 HD22 LEU A 192      -5.903  12.061 -11.961  1.00 72.49           H  
ATOM   3087 HD23 LEU A 192      -5.843  13.177 -10.579  1.00 72.49           H  
ATOM   3088  N   PRO A 193     -10.038  11.463 -10.012  1.00 70.58           N  
ATOM   3089  CA  PRO A 193     -11.426  11.038 -10.022  1.00 70.58           C  
ATOM   3090  HA  PRO A 193     -11.898  11.412  -9.114  1.00 70.58           H  
ATOM   3091  C   PRO A 193     -11.576   9.501 -10.064  1.00 70.58           C  
ATOM   3092  CB  PRO A 193     -12.031  11.744 -11.247  1.00 70.58           C  
ATOM   3093  HB2 PRO A 193     -12.956  12.258 -10.986  1.00 70.58           H  
ATOM   3094  HB3 PRO A 193     -12.174  11.044 -12.069  1.00 70.58           H  
ATOM   3095  O   PRO A 193     -12.355   8.904  -9.323  1.00 70.58           O  
ATOM   3096  CG  PRO A 193     -11.062  12.831 -11.672  1.00 70.58           C  
ATOM   3097  HG2 PRO A 193     -11.340  13.773 -11.199  1.00 70.58           H  
ATOM   3098  HG3 PRO A 193     -11.028  12.939 -12.756  1.00 70.58           H  
ATOM   3099  CD  PRO A 193      -9.736  12.364 -11.119  1.00 70.58           C  
ATOM   3100  HD2 PRO A 193      -9.182  11.829 -11.891  1.00 70.58           H  
ATOM   3101  HD3 PRO A 193      -9.184  13.249 -10.802  1.00 70.58           H  
ATOM   3102  N   GLU A 194     -10.767   8.826 -10.877  1.00 74.75           N  
ATOM   3103  H   GLU A 194     -10.152   9.349 -11.484  1.00 74.75           H  
ATOM   3104  CA  GLU A 194     -10.846   7.379 -11.097  1.00 74.75           C  
ATOM   3105  HA  GLU A 194     -11.894   7.097 -11.193  1.00 74.75           H  
ATOM   3106  C   GLU A 194     -10.265   6.567  -9.929  1.00 74.75           C  
ATOM   3107  CB  GLU A 194     -10.128   6.999 -12.407  1.00 74.75           C  
ATOM   3108  HB2 GLU A 194      -9.055   7.157 -12.295  1.00 74.75           H  
ATOM   3109  HB3 GLU A 194     -10.278   5.931 -12.566  1.00 74.75           H  
ATOM   3110  O   GLU A 194     -10.486   5.356  -9.841  1.00 74.75           O  
ATOM   3111  CG  GLU A 194     -10.634   7.725 -13.669  1.00 74.75           C  
ATOM   3112  HG2 GLU A 194     -11.722   7.658 -13.694  1.00 74.75           H  
ATOM   3113  HG3 GLU A 194     -10.253   7.186 -14.536  1.00 74.75           H  
ATOM   3114  CD  GLU A 194     -10.194   9.198 -13.787  1.00 74.75           C  
ATOM   3115  OE1 GLU A 194     -10.821   9.923 -14.586  1.00 74.75           O  
ATOM   3116  OE2 GLU A 194      -9.268   9.610 -13.046  1.00 74.75           O  
ATOM   3117  N   SER A 195      -9.526   7.215  -9.017  1.00 79.74           N  
ATOM   3118  H   SER A 195      -9.475   8.221  -9.095  1.00 79.74           H  
ATOM   3119  CA  SER A 195      -8.751   6.551  -7.960  1.00 79.74           C  
ATOM   3120  HA  SER A 195      -7.971   5.954  -8.433  1.00 79.74           H  
ATOM   3121  C   SER A 195      -9.588   5.605  -7.105  1.00 79.74           C  
ATOM   3122  CB  SER A 195      -8.054   7.585  -7.080  1.00 79.74           C  
ATOM   3123  HB2 SER A 195      -7.451   8.226  -7.724  1.00 79.74           H  
ATOM   3124  HB3 SER A 195      -7.398   7.072  -6.377  1.00 79.74           H  
ATOM   3125  O   SER A 195      -9.132   4.510  -6.765  1.00 79.74           O  
ATOM   3126  OG  SER A 195      -8.974   8.369  -6.354  1.00 79.74           O  
ATOM   3127  HG  SER A 195      -9.243   9.112  -6.899  1.00 79.74           H  
ATOM   3128  N   TYR A 196     -10.836   5.981  -6.823  1.00 75.04           N  
ATOM   3129  H   TYR A 196     -11.120   6.907  -7.111  1.00 75.04           H  
ATOM   3130  CA  TYR A 196     -11.762   5.178  -6.035  1.00 75.04           C  
ATOM   3131  HA  TYR A 196     -11.228   4.835  -5.149  1.00 75.04           H  
ATOM   3132  C   TYR A 196     -12.218   3.912  -6.742  1.00 75.04           C  
ATOM   3133  CB  TYR A 196     -12.952   6.045  -5.601  1.00 75.04           C  
ATOM   3134  HB2 TYR A 196     -13.414   6.505  -6.475  1.00 75.04           H  
ATOM   3135  HB3 TYR A 196     -13.696   5.415  -5.114  1.00 75.04           H  
ATOM   3136  O   TYR A 196     -12.205   2.851  -6.119  1.00 75.04           O  
ATOM   3137  CG  TYR A 196     -12.519   7.107  -4.620  1.00 75.04           C  
ATOM   3138  CD1 TYR A 196     -11.835   6.687  -3.471  1.00 75.04           C  
ATOM   3139  HD1 TYR A 196     -11.708   5.638  -3.250  1.00 75.04           H  
ATOM   3140  CD2 TYR A 196     -12.646   8.484  -4.901  1.00 75.04           C  
ATOM   3141  HD2 TYR A 196     -13.136   8.808  -5.807  1.00 75.04           H  
ATOM   3142  CE1 TYR A 196     -11.216   7.641  -2.663  1.00 75.04           C  
ATOM   3143  HE1 TYR A 196     -10.584   7.345  -1.838  1.00 75.04           H  
ATOM   3144  CE2 TYR A 196     -12.125   9.439  -4.000  1.00 75.04           C  
ATOM   3145  HE2 TYR A 196     -12.209  10.495  -4.212  1.00 75.04           H  
ATOM   3146  OH  TYR A 196     -10.919   9.830  -1.911  1.00 75.04           O  
ATOM   3147  HH  TYR A 196     -11.413  10.645  -1.791  1.00 75.04           H  
ATOM   3148  CZ  TYR A 196     -11.429   9.004  -2.855  1.00 75.04           C  
ATOM   3149  N   GLU A 197     -12.550   3.983  -8.034  1.00 77.47           N  
ATOM   3150  H   GLU A 197     -12.440   4.863  -8.517  1.00 77.47           H  
ATOM   3151  CA  GLU A 197     -12.903   2.796  -8.826  1.00 77.47           C  
ATOM   3152  HA  GLU A 197     -13.743   2.287  -8.352  1.00 77.47           H  
ATOM   3153  C   GLU A 197     -11.729   1.821  -8.866  1.00 77.47           C  
ATOM   3154  CB  GLU A 197     -13.322   3.207 -10.250  1.00 77.47           C  
ATOM   3155  HB2 GLU A 197     -12.505   3.733 -10.743  1.00 77.47           H  
ATOM   3156  HB3 GLU A 197     -14.151   3.909 -10.156  1.00 77.47           H  
ATOM   3157  O   GLU A 197     -11.899   0.618  -8.662  1.00 77.47           O  
ATOM   3158  CG  GLU A 197     -13.803   2.040 -11.144  1.00 77.47           C  
ATOM   3159  HG2 GLU A 197     -14.377   2.467 -11.967  1.00 77.47           H  
ATOM   3160  HG3 GLU A 197     -14.487   1.419 -10.565  1.00 77.47           H  
ATOM   3161  CD  GLU A 197     -12.687   1.157 -11.760  1.00 77.47           C  
ATOM   3162  OE1 GLU A 197     -12.845  -0.084 -11.844  1.00 77.47           O  
ATOM   3163  OE2 GLU A 197     -11.605   1.658 -12.137  1.00 77.47           O  
ATOM   3164  N   ILE A 198     -10.518   2.339  -9.053  1.00 84.23           N  
ATOM   3165  H   ILE A 198     -10.458   3.326  -9.256  1.00 84.23           H  
ATOM   3166  CA  ILE A 198      -9.312   1.519  -9.152  1.00 84.23           C  
ATOM   3167  HA  ILE A 198      -9.474   0.743  -9.900  1.00 84.23           H  
ATOM   3168  C   ILE A 198      -9.003   0.848  -7.821  1.00 84.23           C  
ATOM   3169  CB  ILE A 198      -8.138   2.389  -9.595  1.00 84.23           C  
ATOM   3170  HB  ILE A 198      -8.047   3.195  -8.867  1.00 84.23           H  
ATOM   3171  O   ILE A 198      -8.667  -0.337  -7.811  1.00 84.23           O  
ATOM   3172  CG1 ILE A 198      -8.416   2.971 -10.991  1.00 84.23           C  
ATOM   3173 HG12 ILE A 198      -8.046   2.312 -11.776  1.00 84.23           H  
ATOM   3174 HG13 ILE A 198      -9.478   3.136 -11.169  1.00 84.23           H  
ATOM   3175  CG2 ILE A 198      -6.807   1.615  -9.635  1.00 84.23           C  
ATOM   3176 HG21 ILE A 198      -6.869   0.833 -10.392  1.00 84.23           H  
ATOM   3177 HG22 ILE A 198      -6.599   1.151  -8.671  1.00 84.23           H  
ATOM   3178 HG23 ILE A 198      -5.985   2.286  -9.885  1.00 84.23           H  
ATOM   3179  CD1 ILE A 198      -7.736   4.317 -11.081  1.00 84.23           C  
ATOM   3180 HD11 ILE A 198      -6.665   4.206 -10.911  1.00 84.23           H  
ATOM   3181 HD12 ILE A 198      -8.001   4.752 -12.044  1.00 84.23           H  
ATOM   3182 HD13 ILE A 198      -8.107   4.987 -10.305  1.00 84.23           H  
ATOM   3183  N   ILE A 199      -9.111   1.574  -6.704  1.00 85.15           N  
ATOM   3184  H   ILE A 199      -9.371   2.546  -6.787  1.00 85.15           H  
ATOM   3185  CA  ILE A 199      -8.909   1.007  -5.367  1.00 85.15           C  
ATOM   3186  HA  ILE A 199      -7.956   0.478  -5.355  1.00 85.15           H  
ATOM   3187  C   ILE A 199      -9.988  -0.028  -5.076  1.00 85.15           C  
ATOM   3188  CB  ILE A 199      -8.858   2.109  -4.286  1.00 85.15           C  
ATOM   3189  HB  ILE A 199      -9.698   2.788  -4.437  1.00 85.15           H  
ATOM   3190  O   ILE A 199      -9.646  -1.134  -4.671  1.00 85.15           O  
ATOM   3191  CG1 ILE A 199      -7.534   2.880  -4.436  1.00 85.15           C  
ATOM   3192 HG12 ILE A 199      -7.417   3.166  -5.482  1.00 85.15           H  
ATOM   3193 HG13 ILE A 199      -6.697   2.230  -4.181  1.00 85.15           H  
ATOM   3194  CG2 ILE A 199      -8.936   1.541  -2.856  1.00 85.15           C  
ATOM   3195 HG21 ILE A 199      -9.018   2.350  -2.130  1.00 85.15           H  
ATOM   3196 HG22 ILE A 199      -9.815   0.908  -2.731  1.00 85.15           H  
ATOM   3197 HG23 ILE A 199      -8.043   0.955  -2.639  1.00 85.15           H  
ATOM   3198  CD1 ILE A 199      -7.459   4.145  -3.577  1.00 85.15           C  
ATOM   3199 HD11 ILE A 199      -7.456   3.893  -2.516  1.00 85.15           H  
ATOM   3200 HD12 ILE A 199      -8.308   4.791  -3.800  1.00 85.15           H  
ATOM   3201 HD13 ILE A 199      -6.534   4.676  -3.801  1.00 85.15           H  
ATOM   3202  N   LEU A 200     -11.263   0.287  -5.315  1.00 80.15           N  
ATOM   3203  H   LEU A 200     -11.480   1.208  -5.668  1.00 80.15           H  
ATOM   3204  CA  LEU A 200     -12.380  -0.617  -5.049  1.00 80.15           C  
ATOM   3205  HA  LEU A 200     -12.369  -0.870  -3.989  1.00 80.15           H  
ATOM   3206  C   LEU A 200     -12.244  -1.916  -5.846  1.00 80.15           C  
ATOM   3207  CB  LEU A 200     -13.699   0.104  -5.376  1.00 80.15           C  
ATOM   3208  HB2 LEU A 200     -13.782   0.989  -4.745  1.00 80.15           H  
ATOM   3209  HB3 LEU A 200     -13.670   0.440  -6.412  1.00 80.15           H  
ATOM   3210  O   LEU A 200     -12.244  -2.999  -5.266  1.00 80.15           O  
ATOM   3211  CG  LEU A 200     -14.957  -0.763  -5.183  1.00 80.15           C  
ATOM   3212  HG  LEU A 200     -14.912  -1.625  -5.849  1.00 80.15           H  
ATOM   3213  CD1 LEU A 200     -15.110  -1.270  -3.747  1.00 80.15           C  
ATOM   3214 HD11 LEU A 200     -14.305  -1.964  -3.504  1.00 80.15           H  
ATOM   3215 HD12 LEU A 200     -16.063  -1.788  -3.637  1.00 80.15           H  
ATOM   3216 HD13 LEU A 200     -15.082  -0.429  -3.055  1.00 80.15           H  
ATOM   3217  CD2 LEU A 200     -16.196   0.045  -5.555  1.00 80.15           C  
ATOM   3218 HD21 LEU A 200     -16.116   0.394  -6.585  1.00 80.15           H  
ATOM   3219 HD22 LEU A 200     -16.287   0.910  -4.898  1.00 80.15           H  
ATOM   3220 HD23 LEU A 200     -17.091  -0.571  -5.461  1.00 80.15           H  
ATOM   3221  N   SER A 201     -12.071  -1.816  -7.163  1.00 81.56           N  
ATOM   3222  H   SER A 201     -12.067  -0.895  -7.578  1.00 81.56           H  
ATOM   3223  CA  SER A 201     -11.881  -2.981  -8.035  1.00 81.56           C  
ATOM   3224  HA  SER A 201     -12.725  -3.658  -7.902  1.00 81.56           H  
ATOM   3225  C   SER A 201     -10.613  -3.762  -7.679  1.00 81.56           C  
ATOM   3226  CB  SER A 201     -11.853  -2.553  -9.504  1.00 81.56           C  
ATOM   3227  HB2 SER A 201     -12.819  -2.129  -9.779  1.00 81.56           H  
ATOM   3228  HB3 SER A 201     -11.664  -3.426 -10.128  1.00 81.56           H  
ATOM   3229  O   SER A 201     -10.617  -4.991  -7.683  1.00 81.56           O  
ATOM   3230  OG  SER A 201     -10.845  -1.589  -9.718  1.00 81.56           O  
ATOM   3231  HG  SER A 201     -11.234  -0.745  -9.478  1.00 81.56           H  
ATOM   3232  N   SER A 202      -9.536  -3.082  -7.274  1.00 85.84           N  
ATOM   3233  H   SER A 202      -9.565  -2.073  -7.308  1.00 85.84           H  
ATOM   3234  CA  SER A 202      -8.314  -3.755  -6.821  1.00 85.84           C  
ATOM   3235  HA  SER A 202      -8.091  -4.554  -7.528  1.00 85.84           H  
ATOM   3236  C   SER A 202      -8.452  -4.399  -5.436  1.00 85.84           C  
ATOM   3237  CB  SER A 202      -7.127  -2.799  -6.829  1.00 85.84           C  
ATOM   3238  HB2 SER A 202      -6.247  -3.328  -6.462  1.00 85.84           H  
ATOM   3239  HB3 SER A 202      -7.341  -1.950  -6.180  1.00 85.84           H  
ATOM   3240  O   SER A 202      -7.739  -5.360  -5.144  1.00 85.84           O  
ATOM   3241  OG  SER A 202      -6.876  -2.327  -8.135  1.00 85.84           O  
ATOM   3242  HG  SER A 202      -7.533  -1.641  -8.272  1.00 85.84           H  
ATOM   3243  N   ALA A 203      -9.364  -3.905  -4.595  1.00 83.53           N  
ATOM   3244  H   ALA A 203      -9.868  -3.076  -4.877  1.00 83.53           H  
ATOM   3245  CA  ALA A 203      -9.661  -4.432  -3.265  1.00 83.53           C  
ATOM   3246  HA  ALA A 203      -8.733  -4.770  -2.805  1.00 83.53           H  
ATOM   3247  C   ALA A 203     -10.614  -5.640  -3.300  1.00 83.53           C  
ATOM   3248  CB  ALA A 203     -10.227  -3.297  -2.401  1.00 83.53           C  
ATOM   3249  HB1 ALA A 203     -11.148  -2.913  -2.839  1.00 83.53           H  
ATOM   3250  HB2 ALA A 203      -9.502  -2.487  -2.321  1.00 83.53           H  
ATOM   3251  HB3 ALA A 203     -10.445  -3.678  -1.403  1.00 83.53           H  
ATOM   3252  O   ALA A 203     -10.714  -6.375  -2.317  1.00 83.53           O  
ATOM   3253  N   GLN A 204     -11.291  -5.887  -4.424  1.00 81.16           N  
ATOM   3254  H   GLN A 204     -11.206  -5.238  -5.194  1.00 81.16           H  
ATOM   3255  CA  GLN A 204     -12.126  -7.072  -4.604  1.00 81.16           C  
ATOM   3256  HA  GLN A 204     -12.730  -7.214  -3.708  1.00 81.16           H  
ATOM   3257  C   GLN A 204     -11.264  -8.322  -4.800  1.00 81.16           C  
ATOM   3258  CB  GLN A 204     -13.072  -6.881  -5.793  1.00 81.16           C  
ATOM   3259  HB2 GLN A 204     -12.502  -6.556  -6.663  1.00 81.16           H  
ATOM   3260  HB3 GLN A 204     -13.542  -7.836  -6.029  1.00 81.16           H  
ATOM   3261  O   GLN A 204     -10.394  -8.360  -5.664  1.00 81.16           O  
ATOM   3262  CG  GLN A 204     -14.178  -5.863  -5.482  1.00 81.16           C  
ATOM   3263  HG2 GLN A 204     -13.740  -4.920  -5.156  1.00 81.16           H  
ATOM   3264  HG3 GLN A 204     -14.796  -6.242  -4.668  1.00 81.16           H  
ATOM   3265  CD  GLN A 204     -15.077  -5.584  -6.679  1.00 81.16           C  
ATOM   3266  NE2 GLN A 204     -16.018  -4.675  -6.554  1.00 81.16           N  
ATOM   3267 HE21 GLN A 204     -16.568  -4.500  -7.382  1.00 81.16           H  
ATOM   3268 HE22 GLN A 204     -16.093  -4.115  -5.717  1.00 81.16           H  
ATOM   3269  OE1 GLN A 204     -14.977  -6.182  -7.735  1.00 81.16           O  
ATOM   3270  N   ILE A 205     -11.515  -9.367  -4.012  1.00 80.71           N  
ATOM   3271  H   ILE A 205     -12.239  -9.274  -3.314  1.00 80.71           H  
ATOM   3272  CA  ILE A 205     -10.806 -10.649  -4.131  1.00 80.71           C  
ATOM   3273  HA  ILE A 205      -9.754 -10.452  -4.334  1.00 80.71           H  
ATOM   3274  C   ILE A 205     -11.380 -11.435  -5.315  1.00 80.71           C  
ATOM   3275  CB  ILE A 205     -10.895 -11.449  -2.812  1.00 80.71           C  
ATOM   3276  HB  ILE A 205     -11.947 -11.624  -2.585  1.00 80.71           H  
ATOM   3277  O   ILE A 205     -12.563 -11.798  -5.285  1.00 80.71           O  
ATOM   3278  CG1 ILE A 205     -10.267 -10.653  -1.644  1.00 80.71           C  
ATOM   3279 HG12 ILE A 205      -9.204 -10.506  -1.838  1.00 80.71           H  
ATOM   3280 HG13 ILE A 205     -10.734  -9.671  -1.578  1.00 80.71           H  
ATOM   3281  CG2 ILE A 205     -10.197 -12.815  -2.948  1.00 80.71           C  
ATOM   3282 HG21 ILE A 205     -10.605 -13.379  -3.787  1.00 80.71           H  
ATOM   3283 HG22 ILE A 205      -9.131 -12.656  -3.114  1.00 80.71           H  
ATOM   3284 HG23 ILE A 205     -10.338 -13.415  -2.049  1.00 80.71           H  
ATOM   3285  CD1 ILE A 205     -10.427 -11.319  -0.272  1.00 80.71           C  
ATOM   3286 HD11 ILE A 205     -11.475 -11.558  -0.094  1.00 80.71           H  
ATOM   3287 HD12 ILE A 205     -10.086 -10.629   0.500  1.00 80.71           H  
ATOM   3288 HD13 ILE A 205      -9.825 -12.225  -0.210  1.00 80.71           H  
ATOM   3289  N   THR A 206     -10.547 -11.744  -6.311  1.00 81.59           N  
ATOM   3290  H   THR A 206      -9.583 -11.445  -6.259  1.00 81.59           H  
ATOM   3291  CA  THR A 206     -10.963 -12.520  -7.496  1.00 81.59           C  
ATOM   3292  HA  THR A 206     -11.947 -12.162  -7.800  1.00 81.59           H  
ATOM   3293  C   THR A 206     -11.144 -14.003  -7.190  1.00 81.59           C  
ATOM   3294  CB  THR A 206     -10.037 -12.288  -8.697  1.00 81.59           C  
ATOM   3295  HB  THR A 206     -10.422 -12.841  -9.554  1.00 81.59           H  
ATOM   3296  O   THR A 206     -10.766 -14.479  -6.111  1.00 81.59           O  
ATOM   3297  CG2 THR A 206     -10.051 -10.798  -9.035  1.00 81.59           C  
ATOM   3298 HG21 THR A 206      -9.210 -10.281  -8.571  1.00 81.59           H  
ATOM   3299 HG22 THR A 206     -10.980 -10.325  -8.717  1.00 81.59           H  
ATOM   3300 HG23 THR A 206     -10.006 -10.688 -10.118  1.00 81.59           H  
ATOM   3301  OG1 THR A 206      -8.704 -12.682  -8.452  1.00 81.59           O  
ATOM   3302  HG1 THR A 206      -8.224 -12.240  -9.156  1.00 81.59           H  
ATOM   3303  N   LEU A 207     -11.769 -14.764  -8.097  1.00 86.64           N  
ATOM   3304  H   LEU A 207     -11.939 -14.410  -9.027  1.00 86.64           H  
ATOM   3305  CA  LEU A 207     -12.028 -16.182  -7.844  1.00 86.64           C  
ATOM   3306  HA  LEU A 207     -12.557 -16.260  -6.895  1.00 86.64           H  
ATOM   3307  C   LEU A 207     -10.712 -16.950  -7.711  1.00 86.64           C  
ATOM   3308  CB  LEU A 207     -12.905 -16.760  -8.963  1.00 86.64           C  
ATOM   3309  HB2 LEU A 207     -13.779 -16.122  -9.092  1.00 86.64           H  
ATOM   3310  HB3 LEU A 207     -12.339 -16.745  -9.894  1.00 86.64           H  
ATOM   3311  O   LEU A 207     -10.557 -17.752  -6.789  1.00 86.64           O  
ATOM   3312  CG  LEU A 207     -13.360 -18.205  -8.711  1.00 86.64           C  
ATOM   3313  HG  LEU A 207     -12.497 -18.861  -8.605  1.00 86.64           H  
ATOM   3314  CD1 LEU A 207     -14.238 -18.330  -7.465  1.00 86.64           C  
ATOM   3315 HD11 LEU A 207     -15.034 -17.586  -7.495  1.00 86.64           H  
ATOM   3316 HD12 LEU A 207     -13.629 -18.185  -6.572  1.00 86.64           H  
ATOM   3317 HD13 LEU A 207     -14.669 -19.330  -7.431  1.00 86.64           H  
ATOM   3318  CD2 LEU A 207     -14.176 -18.675  -9.909  1.00 86.64           C  
ATOM   3319 HD21 LEU A 207     -13.538 -18.669 -10.793  1.00 86.64           H  
ATOM   3320 HD22 LEU A 207     -14.549 -19.686  -9.745  1.00 86.64           H  
ATOM   3321 HD23 LEU A 207     -15.015 -17.998 -10.066  1.00 86.64           H  
ATOM   3322  N   LYS A 208      -9.737 -16.644  -8.567  1.00 87.05           N  
ATOM   3323  H   LYS A 208      -9.971 -16.054  -9.352  1.00 87.05           H  
ATOM   3324  CA  LYS A 208      -8.370 -17.143  -8.487  1.00 87.05           C  
ATOM   3325  HA  LYS A 208      -8.386 -18.225  -8.614  1.00 87.05           H  
ATOM   3326  C   LYS A 208      -7.724 -16.847  -7.140  1.00 87.05           C  
ATOM   3327  CB  LYS A 208      -7.574 -16.514  -9.634  1.00 87.05           C  
ATOM   3328  HB2 LYS A 208      -7.960 -16.893 -10.581  1.00 87.05           H  
ATOM   3329  HB3 LYS A 208      -7.697 -15.431  -9.616  1.00 87.05           H  
ATOM   3330  O   LYS A 208      -7.176 -17.768  -6.534  1.00 87.05           O  
ATOM   3331  CG  LYS A 208      -6.091 -16.854  -9.534  1.00 87.05           C  
ATOM   3332  HG2 LYS A 208      -5.971 -17.937  -9.575  1.00 87.05           H  
ATOM   3333  HG3 LYS A 208      -5.672 -16.481  -8.600  1.00 87.05           H  
ATOM   3334  CD  LYS A 208      -5.329 -16.209 -10.678  1.00 87.05           C  
ATOM   3335  HD2 LYS A 208      -5.400 -15.123 -10.613  1.00 87.05           H  
ATOM   3336  HD3 LYS A 208      -5.746 -16.537 -11.630  1.00 87.05           H  
ATOM   3337  CE  LYS A 208      -3.885 -16.661 -10.529  1.00 87.05           C  
ATOM   3338  HE2 LYS A 208      -3.435 -16.142  -9.682  1.00 87.05           H  
ATOM   3339  HE3 LYS A 208      -3.876 -17.734 -10.333  1.00 87.05           H  
ATOM   3340  NZ  LYS A 208      -3.157 -16.379 -11.769  1.00 87.05           N  
ATOM   3341  HZ1 LYS A 208      -2.194 -16.680 -11.730  1.00 87.05           H  
ATOM   3342  HZ2 LYS A 208      -3.134 -15.386 -11.957  1.00 87.05           H  
ATOM   3343  HZ3 LYS A 208      -3.623 -16.798 -12.561  1.00 87.05           H  
ATOM   3344  N   GLU A 209      -7.771 -15.599  -6.663  1.00 83.42           N  
ATOM   3345  H   GLU A 209      -8.224 -14.884  -7.214  1.00 83.42           H  
ATOM   3346  CA  GLU A 209      -7.218 -15.240  -5.348  1.00 83.42           C  
ATOM   3347  HA  GLU A 209      -6.162 -15.507  -5.309  1.00 83.42           H  
ATOM   3348  C   GLU A 209      -7.921 -16.017  -4.229  1.00 83.42           C  
ATOM   3349  CB  GLU A 209      -7.348 -13.733  -5.071  1.00 83.42           C  
ATOM   3350  HB2 GLU A 209      -8.340 -13.396  -5.373  1.00 83.42           H  
ATOM   3351  HB3 GLU A 209      -7.247 -13.581  -3.997  1.00 83.42           H  
ATOM   3352  O   GLU A 209      -7.268 -16.546  -3.329  1.00 83.42           O  
ATOM   3353  CG  GLU A 209      -6.275 -12.864  -5.740  1.00 83.42           C  
ATOM   3354  HG2 GLU A 209      -5.294 -13.224  -5.429  1.00 83.42           H  
ATOM   3355  HG3 GLU A 209      -6.347 -12.971  -6.823  1.00 83.42           H  
ATOM   3356  CD  GLU A 209      -6.426 -11.377  -5.356  1.00 83.42           C  
ATOM   3357  OE1 GLU A 209      -5.413 -10.723  -5.031  1.00 83.42           O  
ATOM   3358  OE2 GLU A 209      -7.561 -10.848  -5.334  1.00 83.42           O  
ATOM   3359  N   ARG A 210      -9.248 -16.158  -4.303  1.00 85.92           N  
ATOM   3360  H   ARG A 210      -9.728 -15.694  -5.061  1.00 85.92           H  
ATOM   3361  CA  ARG A 210     -10.029 -16.907  -3.312  1.00 85.92           C  
ATOM   3362  HA  ARG A 210      -9.808 -16.492  -2.328  1.00 85.92           H  
ATOM   3363  C   ARG A 210      -9.618 -18.380  -3.263  1.00 85.92           C  
ATOM   3364  CB  ARG A 210     -11.520 -16.715  -3.616  1.00 85.92           C  
ATOM   3365  HB2 ARG A 210     -11.688 -15.662  -3.841  1.00 85.92           H  
ATOM   3366  HB3 ARG A 210     -11.802 -17.299  -4.492  1.00 85.92           H  
ATOM   3367  O   ARG A 210      -9.359 -18.904  -2.182  1.00 85.92           O  
ATOM   3368  CG  ARG A 210     -12.402 -17.112  -2.424  1.00 85.92           C  
ATOM   3369  HG2 ARG A 210     -12.109 -16.537  -1.545  1.00 85.92           H  
ATOM   3370  HG3 ARG A 210     -12.263 -18.171  -2.208  1.00 85.92           H  
ATOM   3371  CD  ARG A 210     -13.888 -16.861  -2.717  1.00 85.92           C  
ATOM   3372  HD2 ARG A 210     -14.467 -17.199  -1.858  1.00 85.92           H  
ATOM   3373  HD3 ARG A 210     -14.177 -17.453  -3.584  1.00 85.92           H  
ATOM   3374  NE  ARG A 210     -14.170 -15.432  -2.971  1.00 85.92           N  
ATOM   3375  HE  ARG A 210     -13.378 -14.806  -2.998  1.00 85.92           H  
ATOM   3376  NH1 ARG A 210     -16.437 -15.604  -3.287  1.00 85.92           N  
ATOM   3377 HH11 ARG A 210     -17.328 -15.162  -3.462  1.00 85.92           H  
ATOM   3378 HH12 ARG A 210     -16.393 -16.587  -3.060  1.00 85.92           H  
ATOM   3379  NH2 ARG A 210     -15.435 -13.619  -3.501  1.00 85.92           N  
ATOM   3380 HH21 ARG A 210     -16.327 -13.201  -3.723  1.00 85.92           H  
ATOM   3381 HH22 ARG A 210     -14.600 -13.065  -3.630  1.00 85.92           H  
ATOM   3382  CZ  ARG A 210     -15.343 -14.894  -3.246  1.00 85.92           C  
ATOM   3383  N   VAL A 211      -9.493 -19.027  -4.421  1.00 91.42           N  
ATOM   3384  H   VAL A 211      -9.722 -18.520  -5.264  1.00 91.42           H  
ATOM   3385  CA  VAL A 211      -9.021 -20.418  -4.540  1.00 91.42           C  
ATOM   3386  HA  VAL A 211      -9.641 -21.059  -3.914  1.00 91.42           H  
ATOM   3387  C   VAL A 211      -7.583 -20.553  -4.034  1.00 91.42           C  
ATOM   3388  CB  VAL A 211      -9.146 -20.898  -6.000  1.00 91.42           C  
ATOM   3389  HB  VAL A 211      -8.673 -20.168  -6.655  1.00 91.42           H  
ATOM   3390  O   VAL A 211      -7.278 -21.482  -3.283  1.00 91.42           O  
ATOM   3391  CG1 VAL A 211      -8.482 -22.262  -6.242  1.00 91.42           C  
ATOM   3392 HG11 VAL A 211      -8.729 -22.628  -7.238  1.00 91.42           H  
ATOM   3393 HG12 VAL A 211      -7.398 -22.170  -6.176  1.00 91.42           H  
ATOM   3394 HG13 VAL A 211      -8.801 -22.985  -5.491  1.00 91.42           H  
ATOM   3395  CG2 VAL A 211     -10.620 -21.026  -6.406  1.00 91.42           C  
ATOM   3396 HG21 VAL A 211     -10.683 -21.268  -7.467  1.00 91.42           H  
ATOM   3397 HG22 VAL A 211     -11.110 -21.806  -5.824  1.00 91.42           H  
ATOM   3398 HG23 VAL A 211     -11.153 -20.090  -6.239  1.00 91.42           H  
ATOM   3399  N   TYR A 212      -6.705 -19.610  -4.385  1.00 87.41           N  
ATOM   3400  H   TYR A 212      -7.008 -18.872  -5.004  1.00 87.41           H  
ATOM   3401  CA  TYR A 212      -5.321 -19.587  -3.915  1.00 87.41           C  
ATOM   3402  HA  TYR A 212      -4.829 -20.510  -4.222  1.00 87.41           H  
ATOM   3403  C   TYR A 212      -5.238 -19.511  -2.387  1.00 87.41           C  
ATOM   3404  CB  TYR A 212      -4.582 -18.404  -4.554  1.00 87.41           C  
ATOM   3405  HB2 TYR A 212      -5.079 -17.473  -4.282  1.00 87.41           H  
ATOM   3406  HB3 TYR A 212      -4.635 -18.491  -5.640  1.00 87.41           H  
ATOM   3407  O   TYR A 212      -4.462 -20.251  -1.780  1.00 87.41           O  
ATOM   3408  CG  TYR A 212      -3.129 -18.310  -4.136  1.00 87.41           C  
ATOM   3409  CD1 TYR A 212      -2.777 -17.591  -2.977  1.00 87.41           C  
ATOM   3410  HD1 TYR A 212      -3.536 -17.081  -2.402  1.00 87.41           H  
ATOM   3411  CD2 TYR A 212      -2.135 -18.955  -4.895  1.00 87.41           C  
ATOM   3412  HD2 TYR A 212      -2.402 -19.507  -5.784  1.00 87.41           H  
ATOM   3413  CE1 TYR A 212      -1.434 -17.536  -2.563  1.00 87.41           C  
ATOM   3414  HE1 TYR A 212      -1.176 -16.995  -1.665  1.00 87.41           H  
ATOM   3415  CE2 TYR A 212      -0.787 -18.876  -4.502  1.00 87.41           C  
ATOM   3416  HE2 TYR A 212      -0.020 -19.349  -5.096  1.00 87.41           H  
ATOM   3417  OH  TYR A 212       0.862 -18.138  -2.932  1.00 87.41           O  
ATOM   3418  HH  TYR A 212       0.930 -17.651  -2.107  1.00 87.41           H  
ATOM   3419  CZ  TYR A 212      -0.438 -18.186  -3.323  1.00 87.41           C  
ATOM   3420  N   ASN A 213      -6.053 -18.662  -1.760  1.00 83.10           N  
ATOM   3421  H   ASN A 213      -6.619 -18.042  -2.323  1.00 83.10           H  
ATOM   3422  CA  ASN A 213      -6.083 -18.492  -0.308  1.00 83.10           C  
ATOM   3423  HA  ASN A 213      -5.072 -18.296   0.047  1.00 83.10           H  
ATOM   3424  C   ASN A 213      -6.559 -19.764   0.405  1.00 83.10           C  
ATOM   3425  CB  ASN A 213      -6.961 -17.276   0.029  1.00 83.10           C  
ATOM   3426  HB2 ASN A 213      -7.122 -17.236   1.106  1.00 83.10           H  
ATOM   3427  HB3 ASN A 213      -7.930 -17.374  -0.460  1.00 83.10           H  
ATOM   3428  O   ASN A 213      -5.943 -20.174   1.389  1.00 83.10           O  
ATOM   3429  CG  ASN A 213      -6.324 -15.958  -0.384  1.00 83.10           C  
ATOM   3430  ND2 ASN A 213      -7.094 -14.898  -0.451  1.00 83.10           N  
ATOM   3431 HD21 ASN A 213      -8.086 -14.964  -0.272  1.00 83.10           H  
ATOM   3432 HD22 ASN A 213      -6.646 -14.049  -0.767  1.00 83.10           H  
ATOM   3433  OD1 ASN A 213      -5.132 -15.856  -0.622  1.00 83.10           O  
ATOM   3434  N   ILE A 214      -7.584 -20.440  -0.129  1.00 86.87           N  
ATOM   3435  H   ILE A 214      -8.050 -20.047  -0.934  1.00 86.87           H  
ATOM   3436  CA  ILE A 214      -8.063 -21.724   0.408  1.00 86.87           C  
ATOM   3437  HA  ILE A 214      -8.354 -21.586   1.450  1.00 86.87           H  
ATOM   3438  C   ILE A 214      -6.936 -22.753   0.396  1.00 86.87           C  
ATOM   3439  CB  ILE A 214      -9.296 -22.224  -0.377  1.00 86.87           C  
ATOM   3440  HB  ILE A 214      -9.076 -22.185  -1.443  1.00 86.87           H  
ATOM   3441  O   ILE A 214      -6.617 -23.339   1.429  1.00 86.87           O  
ATOM   3442  CG1 ILE A 214     -10.488 -21.294  -0.075  1.00 86.87           C  
ATOM   3443 HG12 ILE A 214     -10.174 -20.252  -0.135  1.00 86.87           H  
ATOM   3444 HG13 ILE A 214     -10.840 -21.470   0.941  1.00 86.87           H  
ATOM   3445  CG2 ILE A 214      -9.650 -23.679  -0.008  1.00 86.87           C  
ATOM   3446 HG21 ILE A 214     -10.567 -23.993  -0.507  1.00 86.87           H  
ATOM   3447 HG22 ILE A 214      -8.863 -24.365  -0.322  1.00 86.87           H  
ATOM   3448 HG23 ILE A 214      -9.786 -23.767   1.070  1.00 86.87           H  
ATOM   3449  CD1 ILE A 214     -11.656 -21.469  -1.044  1.00 86.87           C  
ATOM   3450 HD11 ILE A 214     -12.393 -20.699  -0.817  1.00 86.87           H  
ATOM   3451 HD12 ILE A 214     -11.315 -21.345  -2.071  1.00 86.87           H  
ATOM   3452 HD13 ILE A 214     -12.120 -22.448  -0.920  1.00 86.87           H  
ATOM   3453  N   ILE A 215      -6.268 -22.931  -0.743  1.00 90.24           N  
ATOM   3454  H   ILE A 215      -6.572 -22.427  -1.563  1.00 90.24           H  
ATOM   3455  CA  ILE A 215      -5.179 -23.908  -0.863  1.00 90.24           C  
ATOM   3456  HA  ILE A 215      -5.549 -24.875  -0.522  1.00 90.24           H  
ATOM   3457  C   ILE A 215      -4.000 -23.528   0.046  1.00 90.24           C  
ATOM   3458  CB  ILE A 215      -4.771 -24.051  -2.343  1.00 90.24           C  
ATOM   3459  HB  ILE A 215      -4.503 -23.066  -2.725  1.00 90.24           H  
ATOM   3460  O   ILE A 215      -3.444 -24.386   0.732  1.00 90.24           O  
ATOM   3461  CG1 ILE A 215      -5.961 -24.606  -3.166  1.00 90.24           C  
ATOM   3462 HG12 ILE A 215      -6.890 -24.113  -2.878  1.00 90.24           H  
ATOM   3463 HG13 ILE A 215      -6.086 -25.670  -2.965  1.00 90.24           H  
ATOM   3464  CG2 ILE A 215      -3.549 -24.980  -2.483  1.00 90.24           C  
ATOM   3465 HG21 ILE A 215      -3.779 -25.966  -2.080  1.00 90.24           H  
ATOM   3466 HG22 ILE A 215      -3.261 -25.077  -3.530  1.00 90.24           H  
ATOM   3467 HG23 ILE A 215      -2.691 -24.571  -1.949  1.00 90.24           H  
ATOM   3468  CD1 ILE A 215      -5.801 -24.380  -4.670  1.00 90.24           C  
ATOM   3469 HD11 ILE A 215      -6.700 -24.719  -5.185  1.00 90.24           H  
ATOM   3470 HD12 ILE A 215      -5.668 -23.315  -4.860  1.00 90.24           H  
ATOM   3471 HD13 ILE A 215      -4.944 -24.931  -5.058  1.00 90.24           H  
ATOM   3472  N   SER A 216      -3.644 -22.242   0.100  1.00 84.91           N  
ATOM   3473  H   SER A 216      -4.148 -21.586  -0.479  1.00 84.91           H  
ATOM   3474  CA  SER A 216      -2.519 -21.731   0.895  1.00 84.91           C  
ATOM   3475  HA  SER A 216      -1.629 -22.312   0.651  1.00 84.91           H  
ATOM   3476  C   SER A 216      -2.735 -21.844   2.405  1.00 84.91           C  
ATOM   3477  CB  SER A 216      -2.237 -20.270   0.545  1.00 84.91           C  
ATOM   3478  HB2 SER A 216      -3.119 -19.662   0.745  1.00 84.91           H  
ATOM   3479  HB3 SER A 216      -1.412 -19.908   1.158  1.00 84.91           H  
ATOM   3480  O   SER A 216      -1.756 -21.922   3.146  1.00 84.91           O  
ATOM   3481  OG  SER A 216      -1.878 -20.160  -0.816  1.00 84.91           O  
ATOM   3482  HG  SER A 216      -2.692 -20.093  -1.322  1.00 84.91           H  
ATOM   3483  N   SER A 217      -3.988 -21.899   2.868  1.00 83.10           N  
ATOM   3484  H   SER A 217      -4.746 -21.735   2.220  1.00 83.10           H  
ATOM   3485  CA  SER A 217      -4.324 -22.138   4.280  1.00 83.10           C  
ATOM   3486  HA  SER A 217      -3.777 -21.425   4.897  1.00 83.10           H  
ATOM   3487  C   SER A 217      -3.943 -23.548   4.753  1.00 83.10           C  
ATOM   3488  CB  SER A 217      -5.822 -21.904   4.512  1.00 83.10           C  
ATOM   3489  HB2 SER A 217      -6.135 -20.973   4.039  1.00 83.10           H  
ATOM   3490  HB3 SER A 217      -5.999 -21.820   5.584  1.00 83.10           H  
ATOM   3491  O   SER A 217      -3.684 -23.770   5.933  1.00 83.10           O  
ATOM   3492  OG  SER A 217      -6.595 -22.983   4.024  1.00 83.10           O  
ATOM   3493  HG  SER A 217      -6.607 -22.984   3.064  1.00 83.10           H  
ATOM   3494  N   SER A 218      -3.893 -24.521   3.840  1.00 89.29           N  
ATOM   3495  H   SER A 218      -4.112 -24.271   2.886  1.00 89.29           H  
ATOM   3496  CA  SER A 218      -3.536 -25.914   4.129  1.00 89.29           C  
ATOM   3497  HA  SER A 218      -2.858 -25.948   4.982  1.00 89.29           H  
ATOM   3498  C   SER A 218      -2.823 -26.541   2.927  1.00 89.29           C  
ATOM   3499  CB  SER A 218      -4.786 -26.711   4.508  1.00 89.29           C  
ATOM   3500  HB2 SER A 218      -5.556 -26.565   3.750  1.00 89.29           H  
ATOM   3501  HB3 SER A 218      -4.541 -27.771   4.561  1.00 89.29           H  
ATOM   3502  O   SER A 218      -3.390 -27.396   2.246  1.00 89.29           O  
ATOM   3503  OG  SER A 218      -5.268 -26.304   5.769  1.00 89.29           O  
ATOM   3504  HG  SER A 218      -5.139 -25.358   5.864  1.00 89.29           H  
ATOM   3505  N   PRO A 219      -1.572 -26.144   2.638  1.00 84.57           N  
ATOM   3506  CA  PRO A 219      -0.880 -26.525   1.405  1.00 84.57           C  
ATOM   3507  HA  PRO A 219      -1.523 -26.317   0.550  1.00 84.57           H  
ATOM   3508  C   PRO A 219      -0.506 -28.014   1.359  1.00 84.57           C  
ATOM   3509  CB  PRO A 219       0.345 -25.607   1.342  1.00 84.57           C  
ATOM   3510  HB2 PRO A 219       0.088 -24.713   0.773  1.00 84.57           H  
ATOM   3511  HB3 PRO A 219       1.208 -26.100   0.896  1.00 84.57           H  
ATOM   3512  O   PRO A 219      -0.402 -28.594   0.275  1.00 84.57           O  
ATOM   3513  CG  PRO A 219       0.603 -25.216   2.799  1.00 84.57           C  
ATOM   3514  HG2 PRO A 219       1.236 -25.966   3.273  1.00 84.57           H  
ATOM   3515  HG3 PRO A 219       1.045 -24.223   2.880  1.00 84.57           H  
ATOM   3516  CD  PRO A 219      -0.776 -25.234   3.439  1.00 84.57           C  
ATOM   3517  HD2 PRO A 219      -0.707 -25.565   4.475  1.00 84.57           H  
ATOM   3518  HD3 PRO A 219      -1.213 -24.236   3.394  1.00 84.57           H  
ATOM   3519  N   SER A 220      -0.341 -28.647   2.526  1.00 87.60           N  
ATOM   3520  H   SER A 220      -0.448 -28.128   3.386  1.00 87.60           H  
ATOM   3521  CA  SER A 220      -0.100 -30.088   2.650  1.00 87.60           C  
ATOM   3522  HA  SER A 220       0.692 -30.369   1.956  1.00 87.60           H  
ATOM   3523  C   SER A 220      -1.329 -30.933   2.311  1.00 87.60           C  
ATOM   3524  CB  SER A 220       0.371 -30.431   4.066  1.00 87.60           C  
ATOM   3525  HB2 SER A 220       0.470 -31.512   4.160  1.00 87.60           H  
ATOM   3526  HB3 SER A 220       1.344 -29.973   4.247  1.00 87.60           H  
ATOM   3527  O   SER A 220      -1.175 -32.082   1.903  1.00 87.60           O  
ATOM   3528  OG  SER A 220      -0.561 -29.947   5.018  1.00 87.60           O  
ATOM   3529  HG  SER A 220      -0.460 -30.452   5.829  1.00 87.60           H  
ATOM   3530  N   ARG A 221      -2.545 -30.380   2.428  1.00 91.35           N  
ATOM   3531  H   ARG A 221      -2.608 -29.404   2.682  1.00 91.35           H  
ATOM   3532  CA  ARG A 221      -3.777 -31.098   2.094  1.00 91.35           C  
ATOM   3533  HA  ARG A 221      -3.749 -32.053   2.618  1.00 91.35           H  
ATOM   3534  C   ARG A 221      -3.817 -31.402   0.595  1.00 91.35           C  
ATOM   3535  CB  ARG A 221      -5.004 -30.315   2.598  1.00 91.35           C  
ATOM   3536  HB2 ARG A 221      -5.012 -29.328   2.135  1.00 91.35           H  
ATOM   3537  HB3 ARG A 221      -4.916 -30.187   3.676  1.00 91.35           H  
ATOM   3538  O   ARG A 221      -3.475 -30.573  -0.256  1.00 91.35           O  
ATOM   3539  CG  ARG A 221      -6.345 -31.000   2.286  1.00 91.35           C  
ATOM   3540  HG2 ARG A 221      -6.499 -31.011   1.207  1.00 91.35           H  
ATOM   3541  HG3 ARG A 221      -6.327 -32.026   2.655  1.00 91.35           H  
ATOM   3542  CD  ARG A 221      -7.515 -30.254   2.937  1.00 91.35           C  
ATOM   3543  HD2 ARG A 221      -7.459 -29.201   2.660  1.00 91.35           H  
ATOM   3544  HD3 ARG A 221      -7.424 -30.333   4.021  1.00 91.35           H  
ATOM   3545  NE  ARG A 221      -8.816 -30.799   2.505  1.00 91.35           N  
ATOM   3546  HE  ARG A 221      -8.811 -31.487   1.765  1.00 91.35           H  
ATOM   3547  NH1 ARG A 221     -10.160 -29.485   3.830  1.00 91.35           N  
ATOM   3548 HH11 ARG A 221      -9.349 -28.965   4.132  1.00 91.35           H  
ATOM   3549 HH12 ARG A 221     -11.086 -29.202   4.121  1.00 91.35           H  
ATOM   3550  NH2 ARG A 221     -11.082 -30.999   2.473  1.00 91.35           N  
ATOM   3551 HH21 ARG A 221     -11.998 -30.700   2.776  1.00 91.35           H  
ATOM   3552 HH22 ARG A 221     -11.018 -31.675   1.726  1.00 91.35           H  
ATOM   3553  CZ  ARG A 221     -10.008 -30.425   2.938  1.00 91.35           C  
ATOM   3554  N   GLN A 222      -4.267 -32.607   0.268  1.00 89.80           N  
ATOM   3555  H   GLN A 222      -4.491 -33.256   1.009  1.00 89.80           H  
ATOM   3556  CA  GLN A 222      -4.545 -33.028  -1.103  1.00 89.80           C  
ATOM   3557  HA  GLN A 222      -3.766 -32.654  -1.768  1.00 89.80           H  
ATOM   3558  C   GLN A 222      -5.873 -32.432  -1.584  1.00 89.80           C  
ATOM   3559  CB  GLN A 222      -4.521 -34.561  -1.192  1.00 89.80           C  
ATOM   3560  HB2 GLN A 222      -5.159 -34.984  -0.416  1.00 89.80           H  
ATOM   3561  HB3 GLN A 222      -4.949 -34.851  -2.151  1.00 89.80           H  
ATOM   3562  O   GLN A 222      -6.880 -33.127  -1.662  1.00 89.80           O  
ATOM   3563  CG  GLN A 222      -3.098 -35.143  -1.055  1.00 89.80           C  
ATOM   3564  HG2 GLN A 222      -2.356 -34.345  -1.030  1.00 89.80           H  
ATOM   3565  HG3 GLN A 222      -3.032 -35.681  -0.110  1.00 89.80           H  
ATOM   3566  CD  GLN A 222      -2.722 -36.087  -2.197  1.00 89.80           C  
ATOM   3567  NE2 GLN A 222      -1.957 -37.123  -1.934  1.00 89.80           N  
ATOM   3568 HE21 GLN A 222      -1.531 -37.265  -1.030  1.00 89.80           H  
ATOM   3569 HE22 GLN A 222      -1.641 -37.677  -2.718  1.00 89.80           H  
ATOM   3570  OE1 GLN A 222      -3.078 -35.886  -3.348  1.00 89.80           O  
ATOM   3571  N   TRP A 223      -5.889 -31.124  -1.849  1.00 92.08           N  
ATOM   3572  H   TRP A 223      -5.070 -30.569  -1.643  1.00 92.08           H  
ATOM   3573  CA  TRP A 223      -7.075 -30.452  -2.378  1.00 92.08           C  
ATOM   3574  HA  TRP A 223      -7.916 -30.657  -1.715  1.00 92.08           H  
ATOM   3575  C   TRP A 223      -7.441 -30.967  -3.767  1.00 92.08           C  
ATOM   3576  CB  TRP A 223      -6.869 -28.937  -2.440  1.00 92.08           C  
ATOM   3577  HB2 TRP A 223      -7.761 -28.501  -2.891  1.00 92.08           H  
ATOM   3578  HB3 TRP A 223      -6.042 -28.694  -3.108  1.00 92.08           H  
ATOM   3579  O   TRP A 223      -6.613 -30.972  -4.680  1.00 92.08           O  
ATOM   3580  CG  TRP A 223      -6.678 -28.268  -1.122  1.00 92.08           C  
ATOM   3581  CD1 TRP A 223      -5.514 -27.887  -0.551  1.00 92.08           C  
ATOM   3582  HD1 TRP A 223      -4.527 -28.032  -0.967  1.00 92.08           H  
ATOM   3583  CD2 TRP A 223      -7.726 -27.892  -0.186  1.00 92.08           C  
ATOM   3584  CE2 TRP A 223      -7.129 -27.224   0.921  1.00 92.08           C  
ATOM   3585  CE3 TRP A 223      -9.128 -28.045  -0.181  1.00 92.08           C  
ATOM   3586  HE3 TRP A 223      -9.609 -28.534  -1.015  1.00 92.08           H  
ATOM   3587  NE1 TRP A 223      -5.776 -27.265   0.653  1.00 92.08           N  
ATOM   3588  HE1 TRP A 223      -5.043 -26.922   1.256  1.00 92.08           H  
ATOM   3589  CH2 TRP A 223      -9.293 -26.862   1.946  1.00 92.08           C  
ATOM   3590  HH2 TRP A 223      -9.901 -26.430   2.727  1.00 92.08           H  
ATOM   3591  CZ2 TRP A 223      -7.897 -26.703   1.973  1.00 92.08           C  
ATOM   3592  HZ2 TRP A 223      -7.432 -26.142   2.771  1.00 92.08           H  
ATOM   3593  CZ3 TRP A 223      -9.905 -27.539   0.876  1.00 92.08           C  
ATOM   3594  HZ3 TRP A 223     -10.980 -27.636   0.843  1.00 92.08           H  
ATOM   3595  N   LYS A 224      -8.713 -31.314  -3.941  1.00 92.59           N  
ATOM   3596  H   LYS A 224      -9.297 -31.406  -3.122  1.00 92.59           H  
ATOM   3597  CA  LYS A 224      -9.329 -31.554  -5.244  1.00 92.59           C  
ATOM   3598  HA  LYS A 224      -8.545 -31.679  -5.991  1.00 92.59           H  
ATOM   3599  C   LYS A 224     -10.173 -30.357  -5.670  1.00 92.59           C  
ATOM   3600  CB  LYS A 224     -10.153 -32.848  -5.184  1.00 92.59           C  
ATOM   3601  HB2 LYS A 224     -10.915 -32.755  -4.411  1.00 92.59           H  
ATOM   3602  HB3 LYS A 224     -10.652 -33.001  -6.141  1.00 92.59           H  
ATOM   3603  O   LYS A 224     -10.580 -29.532  -4.854  1.00 92.59           O  
ATOM   3604  CG  LYS A 224      -9.270 -34.068  -4.883  1.00 92.59           C  
ATOM   3605  HG2 LYS A 224      -8.808 -33.959  -3.902  1.00 92.59           H  
ATOM   3606  HG3 LYS A 224      -8.487 -34.144  -5.638  1.00 92.59           H  
ATOM   3607  CD  LYS A 224     -10.111 -35.346  -4.891  1.00 92.59           C  
ATOM   3608  HD2 LYS A 224     -10.567 -35.475  -5.873  1.00 92.59           H  
ATOM   3609  HD3 LYS A 224     -10.896 -35.252  -4.142  1.00 92.59           H  
ATOM   3610  CE  LYS A 224      -9.223 -36.550  -4.562  1.00 92.59           C  
ATOM   3611  HE2 LYS A 224      -8.430 -36.619  -5.307  1.00 92.59           H  
ATOM   3612  HE3 LYS A 224      -8.756 -36.371  -3.593  1.00 92.59           H  
ATOM   3613  NZ  LYS A 224     -10.013 -37.805  -4.524  1.00 92.59           N  
ATOM   3614  HZ1 LYS A 224     -10.449 -37.985  -5.417  1.00 92.59           H  
ATOM   3615  HZ2 LYS A 224      -9.426 -38.590  -4.280  1.00 92.59           H  
ATOM   3616  HZ3 LYS A 224     -10.741 -37.730  -3.828  1.00 92.59           H  
ATOM   3617  N   LEU A 225     -10.478 -30.300  -6.968  1.00 93.45           N  
ATOM   3618  H   LEU A 225     -10.078 -30.994  -7.583  1.00 93.45           H  
ATOM   3619  CA  LEU A 225     -11.394 -29.302  -7.524  1.00 93.45           C  
ATOM   3620  HA  LEU A 225     -10.971 -28.312  -7.353  1.00 93.45           H  
ATOM   3621  C   LEU A 225     -12.763 -29.349  -6.825  1.00 93.45           C  
ATOM   3622  CB  LEU A 225     -11.539 -29.548  -9.039  1.00 93.45           C  
ATOM   3623  HB2 LEU A 225     -10.554 -29.501  -9.504  1.00 93.45           H  
ATOM   3624  HB3 LEU A 225     -11.932 -30.555  -9.181  1.00 93.45           H  
ATOM   3625  O   LEU A 225     -13.327 -28.295  -6.560  1.00 93.45           O  
ATOM   3626  CG  LEU A 225     -12.479 -28.553  -9.753  1.00 93.45           C  
ATOM   3627  HG  LEU A 225     -13.427 -28.473  -9.220  1.00 93.45           H  
ATOM   3628  CD1 LEU A 225     -11.855 -27.167  -9.884  1.00 93.45           C  
ATOM   3629 HD11 LEU A 225     -12.575 -26.487 -10.340  1.00 93.45           H  
ATOM   3630 HD12 LEU A 225     -11.589 -26.780  -8.900  1.00 93.45           H  
ATOM   3631 HD13 LEU A 225     -10.968 -27.227 -10.513  1.00 93.45           H  
ATOM   3632  CD2 LEU A 225     -12.788 -29.049 -11.165  1.00 93.45           C  
ATOM   3633 HD21 LEU A 225     -13.265 -30.028 -11.112  1.00 93.45           H  
ATOM   3634 HD22 LEU A 225     -11.870 -29.123 -11.748  1.00 93.45           H  
ATOM   3635 HD23 LEU A 225     -13.477 -28.356 -11.648  1.00 93.45           H  
ATOM   3636  N   THR A 226     -13.269 -30.551  -6.522  1.00 92.03           N  
ATOM   3637  H   THR A 226     -12.717 -31.376  -6.708  1.00 92.03           H  
ATOM   3638  CA  THR A 226     -14.523 -30.778  -5.777  1.00 92.03           C  
ATOM   3639  HA  THR A 226     -15.368 -30.337  -6.306  1.00 92.03           H  
ATOM   3640  C   THR A 226     -14.490 -30.110  -4.413  1.00 92.03           C  
ATOM   3641  CB  THR A 226     -14.793 -32.282  -5.594  1.00 92.03           C  
ATOM   3642  HB  THR A 226     -15.580 -32.430  -4.854  1.00 92.03           H  
ATOM   3643  O   THR A 226     -15.366 -29.313  -4.112  1.00 92.03           O  
ATOM   3644  CG2 THR A 226     -15.227 -32.935  -6.908  1.00 92.03           C  
ATOM   3645 HG21 THR A 226     -15.294 -34.014  -6.765  1.00 92.03           H  
ATOM   3646 HG22 THR A 226     -14.513 -32.720  -7.703  1.00 92.03           H  
ATOM   3647 HG23 THR A 226     -16.219 -32.570  -7.174  1.00 92.03           H  
ATOM   3648  OG1 THR A 226     -13.617 -32.953  -5.175  1.00 92.03           O  
ATOM   3649  HG1 THR A 226     -13.650 -33.006  -4.217  1.00 92.03           H  
ATOM   3650  N   ASP A 227     -13.424 -30.342  -3.646  1.00 92.61           N  
ATOM   3651  H   ASP A 227     -12.763 -31.047  -3.941  1.00 92.61           H  
ATOM   3652  CA  ASP A 227     -13.305 -29.838  -2.279  1.00 92.61           C  
ATOM   3653  HA  ASP A 227     -14.131 -30.228  -1.683  1.00 92.61           H  
ATOM   3654  C   ASP A 227     -13.354 -28.308  -2.241  1.00 92.61           C  
ATOM   3655  CB  ASP A 227     -11.970 -30.281  -1.658  1.00 92.61           C  
ATOM   3656  HB2 ASP A 227     -11.170 -29.713  -2.132  1.00 92.61           H  
ATOM   3657  HB3 ASP A 227     -11.975 -30.024  -0.599  1.00 92.61           H  
ATOM   3658  O   ASP A 227     -14.000 -27.720  -1.380  1.00 92.61           O  
ATOM   3659  CG  ASP A 227     -11.619 -31.761  -1.798  1.00 92.61           C  
ATOM   3660  OD1 ASP A 227     -12.517 -32.602  -2.012  1.00 92.61           O  
ATOM   3661  OD2 ASP A 227     -10.399 -32.034  -1.737  1.00 92.61           O  
ATOM   3662  N   VAL A 228     -12.660 -27.652  -3.178  1.00 92.98           N  
ATOM   3663  H   VAL A 228     -12.154 -28.195  -3.863  1.00 92.98           H  
ATOM   3664  CA  VAL A 228     -12.647 -26.188  -3.248  1.00 92.98           C  
ATOM   3665  HA  VAL A 228     -12.551 -25.799  -2.234  1.00 92.98           H  
ATOM   3666  C   VAL A 228     -13.966 -25.641  -3.777  1.00 92.98           C  
ATOM   3667  CB  VAL A 228     -11.449 -25.674  -4.060  1.00 92.98           C  
ATOM   3668  HB  VAL A 228     -11.453 -26.116  -5.057  1.00 92.98           H  
ATOM   3669  O   VAL A 228     -14.416 -24.615  -3.276  1.00 92.98           O  
ATOM   3670  CG1 VAL A 228     -11.476 -24.149  -4.201  1.00 92.98           C  
ATOM   3671 HG11 VAL A 228     -11.527 -23.682  -3.217  1.00 92.98           H  
ATOM   3672 HG12 VAL A 228     -12.335 -23.835  -4.794  1.00 92.98           H  
ATOM   3673 HG13 VAL A 228     -10.573 -23.818  -4.715  1.00 92.98           H  
ATOM   3674  CG2 VAL A 228     -10.148 -26.061  -3.339  1.00 92.98           C  
ATOM   3675 HG21 VAL A 228      -9.308 -25.473  -3.708  1.00 92.98           H  
ATOM   3676 HG22 VAL A 228     -10.243 -25.864  -2.272  1.00 92.98           H  
ATOM   3677 HG23 VAL A 228      -9.948 -27.123  -3.484  1.00 92.98           H  
ATOM   3678  N   ALA A 229     -14.587 -26.309  -4.751  1.00 89.66           N  
ATOM   3679  H   ALA A 229     -14.193 -27.181  -5.073  1.00 89.66           H  
ATOM   3680  CA  ALA A 229     -15.890 -25.923  -5.284  1.00 89.66           C  
ATOM   3681  HA  ALA A 229     -15.829 -24.899  -5.653  1.00 89.66           H  
ATOM   3682  C   ALA A 229     -16.961 -25.939  -4.180  1.00 89.66           C  
ATOM   3683  CB  ALA A 229     -16.220 -26.847  -6.464  1.00 89.66           C  
ATOM   3684  HB1 ALA A 229     -17.063 -26.446  -7.026  1.00 89.66           H  
ATOM   3685  HB2 ALA A 229     -15.372 -26.906  -7.146  1.00 89.66           H  
ATOM   3686  HB3 ALA A 229     -16.469 -27.845  -6.102  1.00 89.66           H  
ATOM   3687  O   ALA A 229     -17.639 -24.930  -3.980  1.00 89.66           O  
ATOM   3688  N   ASP A 230     -17.012 -27.014  -3.391  1.00 86.81           N  
ATOM   3689  H   ASP A 230     -16.467 -27.828  -3.637  1.00 86.81           H  
ATOM   3690  CA  ASP A 230     -17.909 -27.134  -2.240  1.00 86.81           C  
ATOM   3691  HA  ASP A 230     -18.939 -27.002  -2.572  1.00 86.81           H  
ATOM   3692  C   ASP A 230     -17.611 -26.057  -1.192  1.00 86.81           C  
ATOM   3693  CB  ASP A 230     -17.774 -28.534  -1.615  1.00 86.81           C  
ATOM   3694  HB2 ASP A 230     -18.348 -28.554  -0.689  1.00 86.81           H  
ATOM   3695  HB3 ASP A 230     -16.728 -28.712  -1.362  1.00 86.81           H  
ATOM   3696  O   ASP A 230     -18.524 -25.402  -0.689  1.00 86.81           O  
ATOM   3697  CG  ASP A 230     -18.280 -29.672  -2.510  1.00 86.81           C  
ATOM   3698  OD1 ASP A 230     -19.067 -29.396  -3.445  1.00 86.81           O  
ATOM   3699  OD2 ASP A 230     -17.868 -30.824  -2.250  1.00 86.81           O  
ATOM   3700  N   HIS A 231     -16.328 -25.796  -0.912  1.00 84.22           N  
ATOM   3701  H   HIS A 231     -15.621 -26.382  -1.333  1.00 84.22           H  
ATOM   3702  CA  HIS A 231     -15.928 -24.814   0.096  1.00 84.22           C  
ATOM   3703  HA  HIS A 231     -16.421 -25.099   1.025  1.00 84.22           H  
ATOM   3704  C   HIS A 231     -16.370 -23.377  -0.233  1.00 84.22           C  
ATOM   3705  CB  HIS A 231     -14.407 -24.884   0.305  1.00 84.22           C  
ATOM   3706  HB2 HIS A 231     -14.103 -25.930   0.309  1.00 84.22           H  
ATOM   3707  HB3 HIS A 231     -13.898 -24.379  -0.516  1.00 84.22           H  
ATOM   3708  O   HIS A 231     -16.574 -22.575   0.680  1.00 84.22           O  
ATOM   3709  CG  HIS A 231     -13.947 -24.309   1.619  1.00 84.22           C  
ATOM   3710  CD2 HIS A 231     -12.689 -24.399   2.144  1.00 84.22           C  
ATOM   3711  HD2 HIS A 231     -11.839 -24.863   1.666  1.00 84.22           H  
ATOM   3712  ND1 HIS A 231     -14.736 -23.701   2.568  1.00 84.22           N  
ATOM   3713  HD1 HIS A 231     -15.686 -23.393   2.420  1.00 84.22           H  
ATOM   3714  CE1 HIS A 231     -13.976 -23.441   3.641  1.00 84.22           C  
ATOM   3715  HE1 HIS A 231     -14.317 -22.938   4.534  1.00 84.22           H  
ATOM   3716  NE2 HIS A 231     -12.713 -23.846   3.428  1.00 84.22           N  
ATOM   3717  N   ILE A 232     -16.522 -23.046  -1.518  1.00 83.56           N  
ATOM   3718  H   ILE A 232     -16.336 -23.761  -2.207  1.00 83.56           H  
ATOM   3719  CA  ILE A 232     -16.999 -21.735  -1.988  1.00 83.56           C  
ATOM   3720  HA  ILE A 232     -17.053 -21.069  -1.126  1.00 83.56           H  
ATOM   3721  C   ILE A 232     -18.432 -21.777  -2.534  1.00 83.56           C  
ATOM   3722  CB  ILE A 232     -16.006 -21.090  -2.976  1.00 83.56           C  
ATOM   3723  HB  ILE A 232     -16.344 -20.074  -3.175  1.00 83.56           H  
ATOM   3724  O   ILE A 232     -18.847 -20.825  -3.196  1.00 83.56           O  
ATOM   3725  CG1 ILE A 232     -15.992 -21.849  -4.315  1.00 83.56           C  
ATOM   3726 HG12 ILE A 232     -16.964 -21.716  -4.790  1.00 83.56           H  
ATOM   3727 HG13 ILE A 232     -15.859 -22.918  -4.152  1.00 83.56           H  
ATOM   3728  CG2 ILE A 232     -14.614 -20.976  -2.342  1.00 83.56           C  
ATOM   3729 HG21 ILE A 232     -13.972 -20.330  -2.940  1.00 83.56           H  
ATOM   3730 HG22 ILE A 232     -14.165 -21.968  -2.277  1.00 83.56           H  
ATOM   3731 HG23 ILE A 232     -14.704 -20.560  -1.338  1.00 83.56           H  
ATOM   3732  CD1 ILE A 232     -14.933 -21.369  -5.301  1.00 83.56           C  
ATOM   3733 HD11 ILE A 232     -15.146 -21.832  -6.264  1.00 83.56           H  
ATOM   3734 HD12 ILE A 232     -14.981 -20.284  -5.390  1.00 83.56           H  
ATOM   3735 HD13 ILE A 232     -13.939 -21.672  -4.971  1.00 83.56           H  
ATOM   3736  N   PHE A 233     -19.173 -22.856  -2.258  1.00 84.45           N  
ATOM   3737  H   PHE A 233     -18.757 -23.589  -1.701  1.00 84.45           H  
ATOM   3738  CA  PHE A 233     -20.572 -23.052  -2.649  1.00 84.45           C  
ATOM   3739  HA  PHE A 233     -20.819 -24.084  -2.399  1.00 84.45           H  
ATOM   3740  C   PHE A 233     -20.816 -22.921  -4.163  1.00 84.45           C  
ATOM   3741  CB  PHE A 233     -21.486 -22.157  -1.797  1.00 84.45           C  
ATOM   3742  HB2 PHE A 233     -21.327 -21.115  -2.074  1.00 84.45           H  
ATOM   3743  HB3 PHE A 233     -22.523 -22.397  -2.028  1.00 84.45           H  
ATOM   3744  O   PHE A 233     -21.731 -22.232  -4.615  1.00 84.45           O  
ATOM   3745  CG  PHE A 233     -21.282 -22.307  -0.302  1.00 84.45           C  
ATOM   3746  CD1 PHE A 233     -21.919 -23.352   0.391  1.00 84.45           C  
ATOM   3747  HD1 PHE A 233     -22.549 -24.050  -0.140  1.00 84.45           H  
ATOM   3748  CD2 PHE A 233     -20.449 -21.411   0.395  1.00 84.45           C  
ATOM   3749  HD2 PHE A 233     -19.952 -20.613  -0.137  1.00 84.45           H  
ATOM   3750  CE1 PHE A 233     -21.734 -23.493   1.777  1.00 84.45           C  
ATOM   3751  HE1 PHE A 233     -22.223 -24.298   2.307  1.00 84.45           H  
ATOM   3752  CE2 PHE A 233     -20.259 -21.556   1.780  1.00 84.45           C  
ATOM   3753  HE2 PHE A 233     -19.614 -20.872   2.313  1.00 84.45           H  
ATOM   3754  CZ  PHE A 233     -20.905 -22.595   2.472  1.00 84.45           C  
ATOM   3755  HZ  PHE A 233     -20.760 -22.709   3.536  1.00 84.45           H  
ATOM   3756  N   MET A 234     -19.981 -23.573  -4.973  1.00 84.22           N  
ATOM   3757  H   MET A 234     -19.260 -24.141  -4.552  1.00 84.22           H  
ATOM   3758  CA  MET A 234     -20.079 -23.576  -6.435  1.00 84.22           C  
ATOM   3759  HA  MET A 234     -21.061 -23.197  -6.719  1.00 84.22           H  
ATOM   3760  C   MET A 234     -19.963 -24.998  -6.980  1.00 84.22           C  
ATOM   3761  CB  MET A 234     -18.992 -22.656  -7.023  1.00 84.22           C  
ATOM   3762  HB2 MET A 234     -18.218 -23.247  -7.512  1.00 84.22           H  
ATOM   3763  HB3 MET A 234     -18.528 -22.092  -6.214  1.00 84.22           H  
ATOM   3764  O   MET A 234     -19.287 -25.837  -6.400  1.00 84.22           O  
ATOM   3765  CG  MET A 234     -19.571 -21.643  -8.014  1.00 84.22           C  
ATOM   3766  HG2 MET A 234     -20.047 -22.192  -8.827  1.00 84.22           H  
ATOM   3767  HG3 MET A 234     -20.340 -21.062  -7.504  1.00 84.22           H  
ATOM   3768  SD  MET A 234     -18.363 -20.488  -8.737  1.00 84.22           S  
ATOM   3769  CE  MET A 234     -17.833 -19.577  -7.260  1.00 84.22           C  
ATOM   3770  HE1 MET A 234     -17.259 -20.235  -6.608  1.00 84.22           H  
ATOM   3771  HE2 MET A 234     -18.705 -19.211  -6.718  1.00 84.22           H  
ATOM   3772  HE3 MET A 234     -17.206 -18.736  -7.556  1.00 84.22           H  
ATOM   3773  N   SER A 235     -20.565 -25.283  -8.137  1.00 87.63           N  
ATOM   3774  H   SER A 235     -21.129 -24.584  -8.600  1.00 87.63           H  
ATOM   3775  CA  SER A 235     -20.320 -26.564  -8.808  1.00 87.63           C  
ATOM   3776  HA  SER A 235     -20.391 -27.350  -8.056  1.00 87.63           H  
ATOM   3777  C   SER A 235     -18.910 -26.618  -9.402  1.00 87.63           C  
ATOM   3778  CB  SER A 235     -21.379 -26.863  -9.871  1.00 87.63           C  
ATOM   3779  HB2 SER A 235     -21.234 -27.884 -10.225  1.00 87.63           H  
ATOM   3780  HB3 SER A 235     -22.371 -26.795  -9.423  1.00 87.63           H  
ATOM   3781  O   SER A 235     -18.342 -25.598  -9.805  1.00 87.63           O  
ATOM   3782  OG  SER A 235     -21.283 -25.986 -10.981  1.00 87.63           O  
ATOM   3783  HG  SER A 235     -21.712 -26.422 -11.721  1.00 87.63           H  
ATOM   3784  N   THR A 236     -18.356 -27.825  -9.537  1.00 89.95           N  
ATOM   3785  H   THR A 236     -18.841 -28.631  -9.171  1.00 89.95           H  
ATOM   3786  CA  THR A 236     -17.039 -28.036 -10.164  1.00 89.95           C  
ATOM   3787  HA  THR A 236     -16.286 -27.493  -9.593  1.00 89.95           H  
ATOM   3788  C   THR A 236     -16.985 -27.524 -11.601  1.00 89.95           C  
ATOM   3789  CB  THR A 236     -16.665 -29.521 -10.180  1.00 89.95           C  
ATOM   3790  HB  THR A 236     -15.766 -29.658 -10.781  1.00 89.95           H  
ATOM   3791  O   THR A 236     -15.986 -26.922 -11.996  1.00 89.95           O  
ATOM   3792  CG2 THR A 236     -16.387 -30.047  -8.783  1.00 89.95           C  
ATOM   3793 HG21 THR A 236     -16.012 -31.068  -8.860  1.00 89.95           H  
ATOM   3794 HG22 THR A 236     -17.288 -30.029  -8.171  1.00 89.95           H  
ATOM   3795 HG23 THR A 236     -15.625 -29.425  -8.312  1.00 89.95           H  
ATOM   3796  OG1 THR A 236     -17.713 -30.287 -10.730  1.00 89.95           O  
ATOM   3797  HG1 THR A 236     -17.675 -31.165 -10.342  1.00 89.95           H  
ATOM   3798  N   SER A 237     -18.059 -27.715 -12.375  1.00 91.05           N  
ATOM   3799  H   SER A 237     -18.832 -28.237 -11.987  1.00 91.05           H  
ATOM   3800  CA  SER A 237     -18.182 -27.210 -13.746  1.00 91.05           C  
ATOM   3801  HA  SER A 237     -17.336 -27.577 -14.327  1.00 91.05           H  
ATOM   3802  C   SER A 237     -18.134 -25.683 -13.793  1.00 91.05           C  
ATOM   3803  CB  SER A 237     -19.467 -27.734 -14.403  1.00 91.05           C  
ATOM   3804  HB2 SER A 237     -19.403 -28.819 -14.488  1.00 91.05           H  
ATOM   3805  HB3 SER A 237     -19.547 -27.313 -15.405  1.00 91.05           H  
ATOM   3806  O   SER A 237     -17.383 -25.113 -14.586  1.00 91.05           O  
ATOM   3807  OG  SER A 237     -20.632 -27.417 -13.656  1.00 91.05           O  
ATOM   3808  HG  SER A 237     -21.392 -27.692 -14.175  1.00 91.05           H  
ATOM   3809  N   THR A 238     -18.873 -25.019 -12.901  1.00 87.58           N  
ATOM   3810  H   THR A 238     -19.472 -25.550 -12.285  1.00 87.58           H  
ATOM   3811  CA  THR A 238     -18.899 -23.556 -12.807  1.00 87.58           C  
ATOM   3812  HA  THR A 238     -19.103 -23.149 -13.798  1.00 87.58           H  
ATOM   3813  C   THR A 238     -17.550 -23.006 -12.360  1.00 87.58           C  
ATOM   3814  CB  THR A 238     -20.006 -23.075 -11.860  1.00 87.58           C  
ATOM   3815  HB  THR A 238     -19.825 -23.451 -10.853  1.00 87.58           H  
ATOM   3816  O   THR A 238     -17.045 -22.078 -12.988  1.00 87.58           O  
ATOM   3817  CG2 THR A 238     -20.119 -21.552 -11.825  1.00 87.58           C  
ATOM   3818 HG21 THR A 238     -19.209 -21.119 -11.411  1.00 87.58           H  
ATOM   3819 HG22 THR A 238     -20.276 -21.165 -12.832  1.00 87.58           H  
ATOM   3820 HG23 THR A 238     -20.960 -21.268 -11.193  1.00 87.58           H  
ATOM   3821  OG1 THR A 238     -21.252 -23.549 -12.305  1.00 87.58           O  
ATOM   3822  HG1 THR A 238     -21.471 -24.302 -11.752  1.00 87.58           H  
ATOM   3823  N   LEU A 239     -16.927 -23.599 -11.334  1.00 92.60           N  
ATOM   3824  H   LEU A 239     -17.400 -24.345 -10.844  1.00 92.60           H  
ATOM   3825  CA  LEU A 239     -15.600 -23.195 -10.868  1.00 92.60           C  
ATOM   3826  HA  LEU A 239     -15.647 -22.149 -10.566  1.00 92.60           H  
ATOM   3827  C   LEU A 239     -14.565 -23.305 -11.993  1.00 92.60           C  
ATOM   3828  CB  LEU A 239     -15.203 -24.054  -9.650  1.00 92.60           C  
ATOM   3829  HB2 LEU A 239     -15.256 -25.108  -9.921  1.00 92.60           H  
ATOM   3830  HB3 LEU A 239     -15.925 -23.880  -8.852  1.00 92.60           H  
ATOM   3831  O   LEU A 239     -13.818 -22.364 -12.245  1.00 92.60           O  
ATOM   3832  CG  LEU A 239     -13.786 -23.759  -9.116  1.00 92.60           C  
ATOM   3833  HG  LEU A 239     -13.048 -24.032  -9.871  1.00 92.60           H  
ATOM   3834  CD1 LEU A 239     -13.614 -22.281  -8.773  1.00 92.60           C  
ATOM   3835 HD11 LEU A 239     -13.502 -21.706  -9.692  1.00 92.60           H  
ATOM   3836 HD12 LEU A 239     -14.496 -21.911  -8.251  1.00 92.60           H  
ATOM   3837 HD13 LEU A 239     -12.726 -22.130  -8.159  1.00 92.60           H  
ATOM   3838  CD2 LEU A 239     -13.494 -24.582  -7.865  1.00 92.60           C  
ATOM   3839 HD21 LEU A 239     -14.155 -24.273  -7.056  1.00 92.60           H  
ATOM   3840 HD22 LEU A 239     -12.460 -24.431  -7.553  1.00 92.60           H  
ATOM   3841 HD23 LEU A 239     -13.649 -25.642  -8.067  1.00 92.60           H  
ATOM   3842  N   LYS A 240     -14.549 -24.436 -12.706  1.00 91.67           N  
ATOM   3843  H   LYS A 240     -15.198 -25.167 -12.453  1.00 91.67           H  
ATOM   3844  CA  LYS A 240     -13.610 -24.668 -13.808  1.00 91.67           C  
ATOM   3845  HA  LYS A 240     -12.598 -24.535 -13.425  1.00 91.67           H  
ATOM   3846  C   LYS A 240     -13.787 -23.639 -14.927  1.00 91.67           C  
ATOM   3847  CB  LYS A 240     -13.782 -26.109 -14.305  1.00 91.67           C  
ATOM   3848  HB2 LYS A 240     -13.876 -26.764 -13.439  1.00 91.67           H  
ATOM   3849  HB3 LYS A 240     -14.695 -26.188 -14.896  1.00 91.67           H  
ATOM   3850  O   LYS A 240     -12.791 -23.116 -15.416  1.00 91.67           O  
ATOM   3851  CG  LYS A 240     -12.580 -26.597 -15.120  1.00 91.67           C  
ATOM   3852  HG2 LYS A 240     -12.451 -25.971 -16.003  1.00 91.67           H  
ATOM   3853  HG3 LYS A 240     -11.683 -26.537 -14.505  1.00 91.67           H  
ATOM   3854  CD  LYS A 240     -12.804 -28.052 -15.555  1.00 91.67           C  
ATOM   3855  HD2 LYS A 240     -13.031 -28.659 -14.679  1.00 91.67           H  
ATOM   3856  HD3 LYS A 240     -13.651 -28.086 -16.240  1.00 91.67           H  
ATOM   3857  CE  LYS A 240     -11.552 -28.604 -16.245  1.00 91.67           C  
ATOM   3858  HE2 LYS A 240     -10.726 -28.595 -15.534  1.00 91.67           H  
ATOM   3859  HE3 LYS A 240     -11.290 -27.936 -17.066  1.00 91.67           H  
ATOM   3860  NZ  LYS A 240     -11.775 -29.978 -16.765  1.00 91.67           N  
ATOM   3861  HZ1 LYS A 240     -10.945 -30.322 -17.226  1.00 91.67           H  
ATOM   3862  HZ2 LYS A 240     -12.524 -29.979 -17.442  1.00 91.67           H  
ATOM   3863  HZ3 LYS A 240     -12.019 -30.614 -16.019  1.00 91.67           H  
ATOM   3864  N   ARG A 241     -15.036 -23.325 -15.294  1.00 90.96           N  
ATOM   3865  H   ARG A 241     -15.797 -23.810 -14.842  1.00 90.96           H  
ATOM   3866  CA  ARG A 241     -15.354 -22.313 -16.311  1.00 90.96           C  
ATOM   3867  HA  ARG A 241     -14.783 -22.529 -17.215  1.00 90.96           H  
ATOM   3868  C   ARG A 241     -14.920 -20.912 -15.881  1.00 90.96           C  
ATOM   3869  CB  ARG A 241     -16.849 -22.377 -16.652  1.00 90.96           C  
ATOM   3870  HB2 ARG A 241     -17.436 -22.174 -15.757  1.00 90.96           H  
ATOM   3871  HB3 ARG A 241     -17.087 -23.380 -17.006  1.00 90.96           H  
ATOM   3872  O   ARG A 241     -14.203 -20.261 -16.627  1.00 90.96           O  
ATOM   3873  CG  ARG A 241     -17.213 -21.360 -17.746  1.00 90.96           C  
ATOM   3874  HG2 ARG A 241     -17.064 -20.348 -17.371  1.00 90.96           H  
ATOM   3875  HG3 ARG A 241     -16.558 -21.508 -18.605  1.00 90.96           H  
ATOM   3876  CD  ARG A 241     -18.663 -21.504 -18.213  1.00 90.96           C  
ATOM   3877  HD2 ARG A 241     -18.818 -22.521 -18.573  1.00 90.96           H  
ATOM   3878  HD3 ARG A 241     -18.815 -20.835 -19.060  1.00 90.96           H  
ATOM   3879  NE  ARG A 241     -19.641 -21.208 -17.146  1.00 90.96           N  
ATOM   3880  HE  ARG A 241     -19.919 -21.976 -16.553  1.00 90.96           H  
ATOM   3881  NH1 ARG A 241     -20.010 -18.999 -17.688  1.00 90.96           N  
ATOM   3882 HH11 ARG A 241     -19.062 -18.871 -18.013  1.00 90.96           H  
ATOM   3883 HH12 ARG A 241     -20.508 -18.128 -17.569  1.00 90.96           H  
ATOM   3884  NH2 ARG A 241     -21.325 -20.008 -16.200  1.00 90.96           N  
ATOM   3885 HH21 ARG A 241     -21.652 -20.833 -15.719  1.00 90.96           H  
ATOM   3886 HH22 ARG A 241     -21.866 -19.154 -16.181  1.00 90.96           H  
ATOM   3887  CZ  ARG A 241     -20.312 -20.075 -17.019  1.00 90.96           C  
ATOM   3888  N   LYS A 242     -15.284 -20.475 -14.674  1.00 90.06           N  
ATOM   3889  H   LYS A 242     -15.863 -21.071 -14.099  1.00 90.06           H  
ATOM   3890  CA  LYS A 242     -14.931 -19.134 -14.182  1.00 90.06           C  
ATOM   3891  HA  LYS A 242     -15.237 -18.387 -14.914  1.00 90.06           H  
ATOM   3892  C   LYS A 242     -13.424 -18.938 -14.004  1.00 90.06           C  
ATOM   3893  CB  LYS A 242     -15.652 -18.845 -12.868  1.00 90.06           C  
ATOM   3894  HB2 LYS A 242     -15.210 -17.939 -12.454  1.00 90.06           H  
ATOM   3895  HB3 LYS A 242     -15.497 -19.670 -12.172  1.00 90.06           H  
ATOM   3896  O   LYS A 242     -12.905 -17.877 -14.314  1.00 90.06           O  
ATOM   3897  CG  LYS A 242     -17.152 -18.595 -13.050  1.00 90.06           C  
ATOM   3898  HG2 LYS A 242     -17.660 -19.516 -13.336  1.00 90.06           H  
ATOM   3899  HG3 LYS A 242     -17.298 -17.850 -13.832  1.00 90.06           H  
ATOM   3900  CD  LYS A 242     -17.728 -18.060 -11.736  1.00 90.06           C  
ATOM   3901  HD2 LYS A 242     -17.626 -18.820 -10.961  1.00 90.06           H  
ATOM   3902  HD3 LYS A 242     -17.165 -17.173 -11.444  1.00 90.06           H  
ATOM   3903  CE  LYS A 242     -19.197 -17.680 -11.917  1.00 90.06           C  
ATOM   3904  HE2 LYS A 242     -19.270 -17.020 -12.782  1.00 90.06           H  
ATOM   3905  HE3 LYS A 242     -19.771 -18.582 -12.131  1.00 90.06           H  
ATOM   3906  NZ  LYS A 242     -19.725 -16.994 -10.713  1.00 90.06           N  
ATOM   3907  HZ1 LYS A 242     -19.195 -16.151 -10.544  1.00 90.06           H  
ATOM   3908  HZ2 LYS A 242     -19.654 -17.594  -9.903  1.00 90.06           H  
ATOM   3909  HZ3 LYS A 242     -20.691 -16.731 -10.847  1.00 90.06           H  
ATOM   3910  N   LEU A 243     -12.696 -19.964 -13.557  1.00 90.94           N  
ATOM   3911  H   LEU A 243     -13.164 -20.811 -13.269  1.00 90.94           H  
ATOM   3912  CA  LEU A 243     -11.231 -19.891 -13.515  1.00 90.94           C  
ATOM   3913  HA  LEU A 243     -10.937 -18.985 -12.985  1.00 90.94           H  
ATOM   3914  C   LEU A 243     -10.627 -19.760 -14.919  1.00 90.94           C  
ATOM   3915  CB  LEU A 243     -10.659 -21.119 -12.792  1.00 90.94           C  
ATOM   3916  HB2 LEU A 243     -11.090 -22.017 -13.233  1.00 90.94           H  
ATOM   3917  HB3 LEU A 243      -9.583 -21.147 -12.964  1.00 90.94           H  
ATOM   3918  O   LEU A 243      -9.656 -19.027 -15.087  1.00 90.94           O  
ATOM   3919  CG  LEU A 243     -10.906 -21.123 -11.275  1.00 90.94           C  
ATOM   3920  HG  LEU A 243     -11.978 -21.086 -11.083  1.00 90.94           H  
ATOM   3921  CD1 LEU A 243     -10.344 -22.422 -10.686  1.00 90.94           C  
ATOM   3922 HD11 LEU A 243      -9.266 -22.460 -10.845  1.00 90.94           H  
ATOM   3923 HD12 LEU A 243     -10.555 -22.457  -9.617  1.00 90.94           H  
ATOM   3924 HD13 LEU A 243     -10.824 -23.274 -11.167  1.00 90.94           H  
ATOM   3925  CD2 LEU A 243     -10.264 -19.931 -10.565  1.00 90.94           C  
ATOM   3926 HD21 LEU A 243      -9.237 -19.801 -10.906  1.00 90.94           H  
ATOM   3927 HD22 LEU A 243     -10.813 -19.019 -10.797  1.00 90.94           H  
ATOM   3928 HD23 LEU A 243     -10.285 -20.068  -9.484  1.00 90.94           H  
ATOM   3929  N   ALA A 244     -11.209 -20.426 -15.921  1.00 88.43           N  
ATOM   3930  H   ALA A 244     -12.008 -21.015 -15.729  1.00 88.43           H  
ATOM   3931  CA  ALA A 244     -10.774 -20.290 -17.308  1.00 88.43           C  
ATOM   3932  HA  ALA A 244      -9.693 -20.426 -17.343  1.00 88.43           H  
ATOM   3933  C   ALA A 244     -11.068 -18.889 -17.874  1.00 88.43           C  
ATOM   3934  CB  ALA A 244     -11.418 -21.396 -18.151  1.00 88.43           C  
ATOM   3935  HB1 ALA A 244     -11.018 -21.352 -19.164  1.00 88.43           H  
ATOM   3936  HB2 ALA A 244     -11.189 -22.370 -17.719  1.00 88.43           H  
ATOM   3937  HB3 ALA A 244     -12.499 -21.261 -18.198  1.00 88.43           H  
ATOM   3938  O   ALA A 244     -10.239 -18.359 -18.609  1.00 88.43           O  
ATOM   3939  N   GLU A 245     -12.193 -18.273 -17.494  1.00 83.68           N  
ATOM   3940  H   GLU A 245     -12.862 -18.790 -16.941  1.00 83.68           H  
ATOM   3941  CA  GLU A 245     -12.504 -16.866 -17.800  1.00 83.68           C  
ATOM   3942  HA  GLU A 245     -12.468 -16.717 -18.879  1.00 83.68           H  
ATOM   3943  C   GLU A 245     -11.447 -15.915 -17.193  1.00 83.68           C  
ATOM   3944  CB  GLU A 245     -13.934 -16.520 -17.315  1.00 83.68           C  
ATOM   3945  HB2 GLU A 245     -14.018 -16.790 -16.263  1.00 83.68           H  
ATOM   3946  HB3 GLU A 245     -14.081 -15.443 -17.395  1.00 83.68           H  
ATOM   3947  O   GLU A 245     -11.035 -14.961 -17.845  1.00 83.68           O  
ATOM   3948  CG  GLU A 245     -15.062 -17.219 -18.113  1.00 83.68           C  
ATOM   3949  HG2 GLU A 245     -14.786 -18.261 -18.277  1.00 83.68           H  
ATOM   3950  HG3 GLU A 245     -15.130 -16.749 -19.094  1.00 83.68           H  
ATOM   3951  CD  GLU A 245     -16.459 -17.198 -17.439  1.00 83.68           C  
ATOM   3952  OE1 GLU A 245     -17.389 -17.880 -17.956  1.00 83.68           O  
ATOM   3953  OE2 GLU A 245     -16.617 -16.599 -16.352  1.00 83.68           O  
ATOM   3954  N   GLU A 246     -10.909 -16.229 -16.007  1.00 80.70           N  
ATOM   3955  H   GLU A 246     -11.339 -16.976 -15.482  1.00 80.70           H  
ATOM   3956  CA  GLU A 246      -9.761 -15.529 -15.395  1.00 80.70           C  
ATOM   3957  HA  GLU A 246      -9.845 -14.469 -15.635  1.00 80.70           H  
ATOM   3958  C   GLU A 246      -8.385 -15.979 -15.952  1.00 80.70           C  
ATOM   3959  CB  GLU A 246      -9.817 -15.658 -13.860  1.00 80.70           C  
ATOM   3960  HB2 GLU A 246      -8.909 -15.224 -13.442  1.00 80.70           H  
ATOM   3961  HB3 GLU A 246      -9.843 -16.714 -13.593  1.00 80.70           H  
ATOM   3962  O   GLU A 246      -7.330 -15.656 -15.397  1.00 80.70           O  
ATOM   3963  CG  GLU A 246     -11.016 -14.937 -13.210  1.00 80.70           C  
ATOM   3964  HG2 GLU A 246     -10.994 -13.888 -13.508  1.00 80.70           H  
ATOM   3965  HG3 GLU A 246     -11.943 -15.375 -13.579  1.00 80.70           H  
ATOM   3966  CD  GLU A 246     -11.000 -15.022 -11.670  1.00 80.70           C  
ATOM   3967  OE1 GLU A 246     -11.922 -14.498 -11.001  1.00 80.70           O  
ATOM   3968  OE2 GLU A 246     -10.092 -15.670 -11.104  1.00 80.70           O  
ATOM   3969  N   GLY A 247      -8.361 -16.751 -17.045  1.00 82.39           N  
ATOM   3970  H   GLY A 247      -9.245 -16.981 -17.477  1.00 82.39           H  
ATOM   3971  CA  GLY A 247      -7.134 -17.191 -17.715  1.00 82.39           C  
ATOM   3972  HA2 GLY A 247      -7.411 -17.677 -18.651  1.00 82.39           H  
ATOM   3973  HA3 GLY A 247      -6.521 -16.319 -17.943  1.00 82.39           H  
ATOM   3974  C   GLY A 247      -6.291 -18.177 -16.900  1.00 82.39           C  
ATOM   3975  O   GLY A 247      -5.066 -18.214 -17.036  1.00 82.39           O  
ATOM   3976  N   THR A 248      -6.910 -18.958 -16.013  1.00 86.73           N  
ATOM   3977  H   THR A 248      -7.911 -18.872 -15.913  1.00 86.73           H  
ATOM   3978  CA  THR A 248      -6.206 -19.906 -15.145  1.00 86.73           C  
ATOM   3979  HA  THR A 248      -5.272 -20.181 -15.635  1.00 86.73           H  
ATOM   3980  C   THR A 248      -6.975 -21.217 -14.958  1.00 86.73           C  
ATOM   3981  CB  THR A 248      -5.848 -19.209 -13.820  1.00 86.73           C  
ATOM   3982  HB  THR A 248      -5.479 -18.210 -14.052  1.00 86.73           H  
ATOM   3983  O   THR A 248      -8.051 -21.437 -15.506  1.00 86.73           O  
ATOM   3984  CG2 THR A 248      -7.017 -19.062 -12.849  1.00 86.73           C  
ATOM   3985 HG21 THR A 248      -7.440 -20.036 -12.600  1.00 86.73           H  
ATOM   3986 HG22 THR A 248      -7.789 -18.435 -13.296  1.00 86.73           H  
ATOM   3987 HG23 THR A 248      -6.672 -18.584 -11.932  1.00 86.73           H  
ATOM   3988  OG1 THR A 248      -4.794 -19.894 -13.169  1.00 86.73           O  
ATOM   3989  HG1 THR A 248      -4.116 -20.041 -13.833  1.00 86.73           H  
ATOM   3990  N   SER A 249      -6.404 -22.140 -14.190  1.00 91.71           N  
ATOM   3991  H   SER A 249      -5.533 -21.912 -13.731  1.00 91.71           H  
ATOM   3992  CA  SER A 249      -7.033 -23.410 -13.850  1.00 91.71           C  
ATOM   3993  HA  SER A 249      -8.111 -23.316 -13.975  1.00 91.71           H  
ATOM   3994  C   SER A 249      -6.763 -23.766 -12.394  1.00 91.71           C  
ATOM   3995  CB  SER A 249      -6.541 -24.512 -14.797  1.00 91.71           C  
ATOM   3996  HB2 SER A 249      -7.222 -25.360 -14.726  1.00 91.71           H  
ATOM   3997  HB3 SER A 249      -6.550 -24.150 -15.825  1.00 91.71           H  
ATOM   3998  O   SER A 249      -5.809 -23.284 -11.781  1.00 91.71           O  
ATOM   3999  OG  SER A 249      -5.242 -24.950 -14.450  1.00 91.71           O  
ATOM   4000  HG  SER A 249      -4.604 -24.380 -14.885  1.00 91.71           H  
ATOM   4001  N   PHE A 250      -7.577 -24.661 -11.832  1.00 92.07           N  
ATOM   4002  H   PHE A 250      -8.371 -24.997 -12.356  1.00 92.07           H  
ATOM   4003  CA  PHE A 250      -7.347 -25.169 -10.479  1.00 92.07           C  
ATOM   4004  HA  PHE A 250      -7.422 -24.344  -9.770  1.00 92.07           H  
ATOM   4005  C   PHE A 250      -5.946 -25.775 -10.321  1.00 92.07           C  
ATOM   4006  CB  PHE A 250      -8.427 -26.200 -10.148  1.00 92.07           C  
ATOM   4007  HB2 PHE A 250      -8.468 -26.950 -10.938  1.00 92.07           H  
ATOM   4008  HB3 PHE A 250      -9.385 -25.681 -10.118  1.00 92.07           H  
ATOM   4009  O   PHE A 250      -5.266 -25.493  -9.339  1.00 92.07           O  
ATOM   4010  CG  PHE A 250      -8.205 -26.895  -8.822  1.00 92.07           C  
ATOM   4011  CD1 PHE A 250      -7.575 -28.155  -8.769  1.00 92.07           C  
ATOM   4012  HD1 PHE A 250      -7.272 -28.651  -9.679  1.00 92.07           H  
ATOM   4013  CD2 PHE A 250      -8.568 -26.244  -7.631  1.00 92.07           C  
ATOM   4014  HD2 PHE A 250      -9.038 -25.272  -7.659  1.00 92.07           H  
ATOM   4015  CE1 PHE A 250      -7.307 -28.759  -7.527  1.00 92.07           C  
ATOM   4016  HE1 PHE A 250      -6.804 -29.714  -7.475  1.00 92.07           H  
ATOM   4017  CE2 PHE A 250      -8.297 -26.851  -6.396  1.00 92.07           C  
ATOM   4018  HE2 PHE A 250      -8.559 -26.343  -5.480  1.00 92.07           H  
ATOM   4019  CZ  PHE A 250      -7.667 -28.103  -6.340  1.00 92.07           C  
ATOM   4020  HZ  PHE A 250      -7.450 -28.556  -5.384  1.00 92.07           H  
ATOM   4021  N   SER A 251      -5.488 -26.558 -11.304  1.00 91.46           N  
ATOM   4022  H   SER A 251      -6.069 -26.718 -12.115  1.00 91.46           H  
ATOM   4023  CA  SER A 251      -4.164 -27.187 -11.285  1.00 91.46           C  
ATOM   4024  HA  SER A 251      -4.073 -27.793 -10.384  1.00 91.46           H  
ATOM   4025  C   SER A 251      -3.031 -26.159 -11.262  1.00 91.46           C  
ATOM   4026  CB  SER A 251      -4.006 -28.094 -12.507  1.00 91.46           C  
ATOM   4027  HB2 SER A 251      -3.008 -28.532 -12.514  1.00 91.46           H  
ATOM   4028  HB3 SER A 251      -4.139 -27.507 -13.416  1.00 91.46           H  
ATOM   4029  O   SER A 251      -2.059 -26.345 -10.530  1.00 91.46           O  
ATOM   4030  OG  SER A 251      -4.976 -29.126 -12.465  1.00 91.46           O  
ATOM   4031  HG  SER A 251      -4.659 -29.819 -11.881  1.00 91.46           H  
ATOM   4032  N   ASP A 252      -3.171 -25.057 -12.003  1.00 89.96           N  
ATOM   4033  H   ASP A 252      -3.986 -24.956 -12.590  1.00 89.96           H  
ATOM   4034  CA  ASP A 252      -2.177 -23.980 -12.007  1.00 89.96           C  
ATOM   4035  HA  ASP A 252      -1.192 -24.409 -12.189  1.00 89.96           H  
ATOM   4036  C   ASP A 252      -2.125 -23.252 -10.662  1.00 89.96           C  
ATOM   4037  CB  ASP A 252      -2.476 -22.971 -13.121  1.00 89.96           C  
ATOM   4038  HB2 ASP A 252      -3.482 -22.573 -12.992  1.00 89.96           H  
ATOM   4039  HB3 ASP A 252      -1.773 -22.142 -13.045  1.00 89.96           H  
ATOM   4040  O   ASP A 252      -1.038 -23.009 -10.131  1.00 89.96           O  
ATOM   4041  CG  ASP A 252      -2.335 -23.590 -14.506  1.00 89.96           C  
ATOM   4042  OD1 ASP A 252      -1.299 -24.250 -14.741  1.00 89.96           O  
ATOM   4043  OD2 ASP A 252      -3.285 -23.404 -15.298  1.00 89.96           O  
ATOM   4044  N   ILE A 253      -3.288 -22.935 -10.081  1.00 90.00           N  
ATOM   4045  H   ILE A 253      -4.143 -23.146 -10.576  1.00 90.00           H  
ATOM   4046  CA  ILE A 253      -3.367 -22.279  -8.768  1.00 90.00           C  
ATOM   4047  HA  ILE A 253      -2.747 -21.384  -8.794  1.00 90.00           H  
ATOM   4048  C   ILE A 253      -2.800 -23.197  -7.684  1.00 90.00           C  
ATOM   4049  CB  ILE A 253      -4.812 -21.856  -8.428  1.00 90.00           C  
ATOM   4050  HB  ILE A 253      -5.449 -22.741  -8.402  1.00 90.00           H  
ATOM   4051  O   ILE A 253      -2.026 -22.751  -6.837  1.00 90.00           O  
ATOM   4052  CG1 ILE A 253      -5.361 -20.866  -9.475  1.00 90.00           C  
ATOM   4053 HG12 ILE A 253      -5.179 -21.235 -10.484  1.00 90.00           H  
ATOM   4054 HG13 ILE A 253      -4.838 -19.914  -9.382  1.00 90.00           H  
ATOM   4055  CG2 ILE A 253      -4.820 -21.177  -7.046  1.00 90.00           C  
ATOM   4056 HG21 ILE A 253      -4.547 -21.883  -6.261  1.00 90.00           H  
ATOM   4057 HG22 ILE A 253      -4.114 -20.347  -7.044  1.00 90.00           H  
ATOM   4058 HG23 ILE A 253      -5.806 -20.779  -6.806  1.00 90.00           H  
ATOM   4059  CD1 ILE A 253      -6.869 -20.637  -9.341  1.00 90.00           C  
ATOM   4060 HD11 ILE A 253      -7.106 -20.135  -8.403  1.00 90.00           H  
ATOM   4061 HD12 ILE A 253      -7.400 -21.587  -9.398  1.00 90.00           H  
ATOM   4062 HD13 ILE A 253      -7.195 -19.994 -10.159  1.00 90.00           H  
ATOM   4063  N   TYR A 254      -3.136 -24.485  -7.738  1.00 90.93           N  
ATOM   4064  H   TYR A 254      -3.791 -24.776  -8.449  1.00 90.93           H  
ATOM   4065  CA  TYR A 254      -2.656 -25.492  -6.802  1.00 90.93           C  
ATOM   4066  HA  TYR A 254      -2.931 -25.191  -5.791  1.00 90.93           H  
ATOM   4067  C   TYR A 254      -1.132 -25.632  -6.829  1.00 90.93           C  
ATOM   4068  CB  TYR A 254      -3.345 -26.815  -7.135  1.00 90.93           C  
ATOM   4069  HB2 TYR A 254      -4.423 -26.658  -7.139  1.00 90.93           H  
ATOM   4070  HB3 TYR A 254      -3.056 -27.139  -8.135  1.00 90.93           H  
ATOM   4071  O   TYR A 254      -0.482 -25.596  -5.779  1.00 90.93           O  
ATOM   4072  CG  TYR A 254      -3.048 -27.909  -6.143  1.00 90.93           C  
ATOM   4073  CD1 TYR A 254      -2.203 -28.981  -6.487  1.00 90.93           C  
ATOM   4074  HD1 TYR A 254      -1.735 -29.013  -7.460  1.00 90.93           H  
ATOM   4075  CD2 TYR A 254      -3.658 -27.859  -4.877  1.00 90.93           C  
ATOM   4076  HD2 TYR A 254      -4.308 -27.036  -4.618  1.00 90.93           H  
ATOM   4077  CE1 TYR A 254      -2.045 -30.054  -5.591  1.00 90.93           C  
ATOM   4078  HE1 TYR A 254      -1.474 -30.929  -5.865  1.00 90.93           H  
ATOM   4079  CE2 TYR A 254      -3.466 -28.907  -3.967  1.00 90.93           C  
ATOM   4080  HE2 TYR A 254      -3.936 -28.886  -2.995  1.00 90.93           H  
ATOM   4081  OH  TYR A 254      -2.692 -31.106  -3.538  1.00 90.93           O  
ATOM   4082  HH  TYR A 254      -3.204 -30.952  -2.741  1.00 90.93           H  
ATOM   4083  CZ  TYR A 254      -2.719 -30.031  -4.354  1.00 90.93           C  
ATOM   4084  N   LEU A 255      -0.547 -25.718  -8.028  1.00 88.99           N  
ATOM   4085  H   LEU A 255      -1.131 -25.745  -8.852  1.00 88.99           H  
ATOM   4086  CA  LEU A 255       0.903 -25.733  -8.198  1.00 88.99           C  
ATOM   4087  HA  LEU A 255       1.300 -26.562  -7.613  1.00 88.99           H  
ATOM   4088  C   LEU A 255       1.531 -24.441  -7.660  1.00 88.99           C  
ATOM   4089  CB  LEU A 255       1.236 -25.959  -9.683  1.00 88.99           C  
ATOM   4090  HB2 LEU A 255       0.794 -26.903 -10.002  1.00 88.99           H  
ATOM   4091  HB3 LEU A 255       0.775 -25.163 -10.269  1.00 88.99           H  
ATOM   4092  O   LEU A 255       2.490 -24.509  -6.892  1.00 88.99           O  
ATOM   4093  CG  LEU A 255       2.746 -25.981  -9.990  1.00 88.99           C  
ATOM   4094  HG  LEU A 255       3.198 -25.039  -9.679  1.00 88.99           H  
ATOM   4095  CD1 LEU A 255       3.472 -27.131  -9.284  1.00 88.99           C  
ATOM   4096 HD11 LEU A 255       3.019 -28.084  -9.557  1.00 88.99           H  
ATOM   4097 HD12 LEU A 255       3.415 -27.001  -8.203  1.00 88.99           H  
ATOM   4098 HD13 LEU A 255       4.523 -27.132  -9.572  1.00 88.99           H  
ATOM   4099  CD2 LEU A 255       2.968 -26.129 -11.495  1.00 88.99           C  
ATOM   4100 HD21 LEU A 255       2.483 -25.304 -12.016  1.00 88.99           H  
ATOM   4101 HD22 LEU A 255       2.539 -27.068 -11.845  1.00 88.99           H  
ATOM   4102 HD23 LEU A 255       4.035 -26.106 -11.718  1.00 88.99           H  
ATOM   4103  N   SER A 256       0.977 -23.280  -8.022  1.00 86.29           N  
ATOM   4104  H   SER A 256       0.184 -23.308  -8.647  1.00 86.29           H  
ATOM   4105  CA  SER A 256       1.472 -21.968  -7.592  1.00 86.29           C  
ATOM   4106  HA  SER A 256       2.497 -21.847  -7.944  1.00 86.29           H  
ATOM   4107  C   SER A 256       1.488 -21.825  -6.067  1.00 86.29           C  
ATOM   4108  CB  SER A 256       0.624 -20.866  -8.231  1.00 86.29           C  
ATOM   4109  HB2 SER A 256      -0.420 -20.986  -7.939  1.00 86.29           H  
ATOM   4110  HB3 SER A 256       0.697 -20.944  -9.316  1.00 86.29           H  
ATOM   4111  O   SER A 256       2.531 -21.509  -5.493  1.00 86.29           O  
ATOM   4112  OG  SER A 256       1.079 -19.590  -7.823  1.00 86.29           O  
ATOM   4113  HG  SER A 256       0.616 -18.923  -8.334  1.00 86.29           H  
ATOM   4114  N   ALA A 257       0.380 -22.145  -5.390  1.00 86.95           N  
ATOM   4115  H   ALA A 257      -0.442 -22.418  -5.909  1.00 86.95           H  
ATOM   4116  CA  ALA A 257       0.271 -22.071  -3.932  1.00 86.95           C  
ATOM   4117  HA  ALA A 257       0.433 -21.044  -3.605  1.00 86.95           H  
ATOM   4118  C   ALA A 257       1.335 -22.932  -3.235  1.00 86.95           C  
ATOM   4119  CB  ALA A 257      -1.151 -22.487  -3.536  1.00 86.95           C  
ATOM   4120  HB1 ALA A 257      -1.354 -23.501  -3.878  1.00 86.95           H  
ATOM   4121  HB2 ALA A 257      -1.259 -22.438  -2.452  1.00 86.95           H  
ATOM   4122  HB3 ALA A 257      -1.874 -21.807  -3.987  1.00 86.95           H  
ATOM   4123  O   ALA A 257       2.055 -22.460  -2.351  1.00 86.95           O  
ATOM   4124  N   ARG A 258       1.511 -24.179  -3.689  1.00 89.80           N  
ATOM   4125  H   ARG A 258       0.906 -24.502  -4.430  1.00 89.80           H  
ATOM   4126  CA  ARG A 258       2.530 -25.087  -3.142  1.00 89.80           C  
ATOM   4127  HA  ARG A 258       2.434 -25.114  -2.057  1.00 89.80           H  
ATOM   4128  C   ARG A 258       3.954 -24.609  -3.417  1.00 89.80           C  
ATOM   4129  CB  ARG A 258       2.305 -26.497  -3.697  1.00 89.80           C  
ATOM   4130  HB2 ARG A 258       2.171 -26.456  -4.778  1.00 89.80           H  
ATOM   4131  HB3 ARG A 258       3.187 -27.097  -3.474  1.00 89.80           H  
ATOM   4132  O   ARG A 258       4.804 -24.696  -2.535  1.00 89.80           O  
ATOM   4133  CG  ARG A 258       1.093 -27.168  -3.042  1.00 89.80           C  
ATOM   4134  HG2 ARG A 258       1.262 -27.219  -1.967  1.00 89.80           H  
ATOM   4135  HG3 ARG A 258       0.187 -26.591  -3.229  1.00 89.80           H  
ATOM   4136  CD  ARG A 258       0.913 -28.583  -3.594  1.00 89.80           C  
ATOM   4137  HD2 ARG A 258       1.891 -29.060  -3.658  1.00 89.80           H  
ATOM   4138  HD3 ARG A 258       0.471 -28.529  -4.588  1.00 89.80           H  
ATOM   4139  NE  ARG A 258       0.058 -29.380  -2.705  1.00 89.80           N  
ATOM   4140  HE  ARG A 258      -0.360 -28.907  -1.916  1.00 89.80           H  
ATOM   4141  NH1 ARG A 258       0.660 -31.457  -3.494  1.00 89.80           N  
ATOM   4142 HH11 ARG A 258       1.192 -31.026  -4.237  1.00 89.80           H  
ATOM   4143 HH12 ARG A 258       0.823 -32.417  -3.227  1.00 89.80           H  
ATOM   4144  NH2 ARG A 258      -0.610 -31.279  -1.674  1.00 89.80           N  
ATOM   4145 HH21 ARG A 258      -1.080 -30.723  -0.975  1.00 89.80           H  
ATOM   4146 HH22 ARG A 258      -0.570 -32.286  -1.599  1.00 89.80           H  
ATOM   4147  CZ  ARG A 258       0.033 -30.695  -2.642  1.00 89.80           C  
ATOM   4148  N   MET A 259       4.227 -24.097  -4.614  1.00 85.98           N  
ATOM   4149  H   MET A 259       3.479 -24.046  -5.292  1.00 85.98           H  
ATOM   4150  CA  MET A 259       5.546 -23.582  -4.991  1.00 85.98           C  
ATOM   4151  HA  MET A 259       6.300 -24.328  -4.740  1.00 85.98           H  
ATOM   4152  C   MET A 259       5.923 -22.323  -4.207  1.00 85.98           C  
ATOM   4153  CB  MET A 259       5.579 -23.321  -6.505  1.00 85.98           C  
ATOM   4154  HB2 MET A 259       4.687 -22.772  -6.807  1.00 85.98           H  
ATOM   4155  HB3 MET A 259       6.444 -22.706  -6.753  1.00 85.98           H  
ATOM   4156  O   MET A 259       7.048 -22.222  -3.719  1.00 85.98           O  
ATOM   4157  CG  MET A 259       5.674 -24.622  -7.306  1.00 85.98           C  
ATOM   4158  HG2 MET A 259       5.652 -24.374  -8.367  1.00 85.98           H  
ATOM   4159  HG3 MET A 259       4.803 -25.243  -7.097  1.00 85.98           H  
ATOM   4160  SD  MET A 259       7.172 -25.585  -6.971  1.00 85.98           S  
ATOM   4161  CE  MET A 259       6.448 -27.040  -6.189  1.00 85.98           C  
ATOM   4162  HE1 MET A 259       5.844 -27.556  -6.935  1.00 85.98           H  
ATOM   4163  HE2 MET A 259       5.832 -26.741  -5.340  1.00 85.98           H  
ATOM   4164  HE3 MET A 259       7.242 -27.706  -5.851  1.00 85.98           H  
ATOM   4165  N   ASN A 260       4.986 -21.395  -4.021  1.00 80.93           N  
ATOM   4166  H   ASN A 260       4.087 -21.513  -4.467  1.00 80.93           H  
ATOM   4167  CA  ASN A 260       5.209 -20.189  -3.225  1.00 80.93           C  
ATOM   4168  HA  ASN A 260       6.116 -19.693  -3.572  1.00 80.93           H  
ATOM   4169  C   ASN A 260       5.427 -20.522  -1.746  1.00 80.93           C  
ATOM   4170  CB  ASN A 260       4.023 -19.238  -3.420  1.00 80.93           C  
ATOM   4171  HB2 ASN A 260       4.072 -18.434  -2.685  1.00 80.93           H  
ATOM   4172  HB3 ASN A 260       3.089 -19.780  -3.269  1.00 80.93           H  
ATOM   4173  O   ASN A 260       6.352 -19.991  -1.128  1.00 80.93           O  
ATOM   4174  CG  ASN A 260       4.019 -18.589  -4.791  1.00 80.93           C  
ATOM   4175  ND2 ASN A 260       2.856 -18.290  -5.309  1.00 80.93           N  
ATOM   4176 HD21 ASN A 260       2.017 -18.437  -4.765  1.00 80.93           H  
ATOM   4177 HD22 ASN A 260       2.836 -17.868  -6.226  1.00 80.93           H  
ATOM   4178  OD1 ASN A 260       5.050 -18.336  -5.395  1.00 80.93           O  
ATOM   4179  N   GLN A 261       4.648 -21.456  -1.189  1.00 83.91           N  
ATOM   4180  H   GLN A 261       3.864 -21.823  -1.708  1.00 83.91           H  
ATOM   4181  CA  GLN A 261       4.882 -21.934   0.172  1.00 83.91           C  
ATOM   4182  HA  GLN A 261       4.876 -21.066   0.832  1.00 83.91           H  
ATOM   4183  C   GLN A 261       6.257 -22.602   0.305  1.00 83.91           C  
ATOM   4184  CB  GLN A 261       3.753 -22.886   0.589  1.00 83.91           C  
ATOM   4185  HB2 GLN A 261       2.792 -22.385   0.472  1.00 83.91           H  
ATOM   4186  HB3 GLN A 261       3.763 -23.760  -0.062  1.00 83.91           H  
ATOM   4187  O   GLN A 261       6.978 -22.339   1.268  1.00 83.91           O  
ATOM   4188  CG  GLN A 261       3.898 -23.354   2.045  1.00 83.91           C  
ATOM   4189  HG2 GLN A 261       4.871 -23.823   2.193  1.00 83.91           H  
ATOM   4190  HG3 GLN A 261       3.156 -24.132   2.226  1.00 83.91           H  
ATOM   4191  CD  GLN A 261       3.715 -22.254   3.094  1.00 83.91           C  
ATOM   4192  NE2 GLN A 261       3.815 -22.596   4.359  1.00 83.91           N  
ATOM   4193 HE21 GLN A 261       3.527 -21.888   5.019  1.00 83.91           H  
ATOM   4194 HE22 GLN A 261       3.904 -23.572   4.603  1.00 83.91           H  
ATOM   4195  OE1 GLN A 261       3.491 -21.082   2.839  1.00 83.91           O  
ATOM   4196  N   ALA A 262       6.657 -23.416  -0.674  1.00 87.26           N  
ATOM   4197  H   ALA A 262       6.007 -23.654  -1.410  1.00 87.26           H  
ATOM   4198  CA  ALA A 262       7.975 -24.034  -0.688  1.00 87.26           C  
ATOM   4199  HA  ALA A 262       8.094 -24.617   0.226  1.00 87.26           H  
ATOM   4200  C   ALA A 262       9.091 -22.985  -0.715  1.00 87.26           C  
ATOM   4201  CB  ALA A 262       8.076 -24.980  -1.883  1.00 87.26           C  
ATOM   4202  HB1 ALA A 262       7.301 -25.744  -1.819  1.00 87.26           H  
ATOM   4203  HB2 ALA A 262       9.056 -25.457  -1.865  1.00 87.26           H  
ATOM   4204  HB3 ALA A 262       7.963 -24.435  -2.820  1.00 87.26           H  
ATOM   4205  O   ALA A 262       9.998 -23.036   0.111  1.00 87.26           O  
ATOM   4206  N   ALA A 263       9.006 -21.997  -1.610  1.00 81.06           N  
ATOM   4207  H   ALA A 263       8.234 -22.001  -2.261  1.00 81.06           H  
ATOM   4208  CA  ALA A 263       9.974 -20.908  -1.691  1.00 81.06           C  
ATOM   4209  HA  ALA A 263      10.958 -21.324  -1.910  1.00 81.06           H  
ATOM   4210  C   ALA A 263      10.080 -20.141  -0.364  1.00 81.06           C  
ATOM   4211  CB  ALA A 263       9.570 -19.987  -2.846  1.00 81.06           C  
ATOM   4212  HB1 ALA A 263       8.566 -19.595  -2.688  1.00 81.06           H  
ATOM   4213  HB2 ALA A 263      10.269 -19.154  -2.915  1.00 81.06           H  
ATOM   4214  HB3 ALA A 263       9.595 -20.546  -3.781  1.00 81.06           H  
ATOM   4215  O   ALA A 263      11.185 -19.869   0.104  1.00 81.06           O  
ATOM   4216  N   LYS A 264       8.945 -19.860   0.286  1.00 74.14           N  
ATOM   4217  H   LYS A 264       8.071 -20.085  -0.167  1.00 74.14           H  
ATOM   4218  CA  LYS A 264       8.907 -19.232   1.611  1.00 74.14           C  
ATOM   4219  HA  LYS A 264       9.443 -18.284   1.563  1.00 74.14           H  
ATOM   4220  C   LYS A 264       9.625 -20.078   2.666  1.00 74.14           C  
ATOM   4221  CB  LYS A 264       7.442 -18.949   1.968  1.00 74.14           C  
ATOM   4222  HB2 LYS A 264       7.020 -18.301   1.199  1.00 74.14           H  
ATOM   4223  HB3 LYS A 264       6.880 -19.883   1.966  1.00 74.14           H  
ATOM   4224  O   LYS A 264      10.459 -19.550   3.394  1.00 74.14           O  
ATOM   4225  CG  LYS A 264       7.267 -18.272   3.335  1.00 74.14           C  
ATOM   4226  HG2 LYS A 264       7.611 -18.945   4.120  1.00 74.14           H  
ATOM   4227  HG3 LYS A 264       7.845 -17.349   3.371  1.00 74.14           H  
ATOM   4228  CD  LYS A 264       5.782 -17.961   3.555  1.00 74.14           C  
ATOM   4229  HD2 LYS A 264       5.199 -18.863   3.366  1.00 74.14           H  
ATOM   4230  HD3 LYS A 264       5.470 -17.193   2.846  1.00 74.14           H  
ATOM   4231  CE  LYS A 264       5.511 -17.485   4.983  1.00 74.14           C  
ATOM   4232  HE2 LYS A 264       6.075 -16.571   5.170  1.00 74.14           H  
ATOM   4233  HE3 LYS A 264       5.858 -18.256   5.672  1.00 74.14           H  
ATOM   4234  NZ  LYS A 264       4.061 -17.238   5.180  1.00 74.14           N  
ATOM   4235  HZ1 LYS A 264       3.810 -16.381   4.708  1.00 74.14           H  
ATOM   4236  HZ2 LYS A 264       3.822 -17.076   6.148  1.00 74.14           H  
ATOM   4237  HZ3 LYS A 264       3.491 -17.981   4.801  1.00 74.14           H  
ATOM   4238  N   LEU A 265       9.347 -21.381   2.738  1.00 80.15           N  
ATOM   4239  H   LEU A 265       8.661 -21.758   2.100  1.00 80.15           H  
ATOM   4240  CA  LEU A 265       9.998 -22.279   3.701  1.00 80.15           C  
ATOM   4241  HA  LEU A 265       9.912 -21.850   4.699  1.00 80.15           H  
ATOM   4242  C   LEU A 265      11.505 -22.432   3.443  1.00 80.15           C  
ATOM   4243  CB  LEU A 265       9.309 -23.653   3.685  1.00 80.15           C  
ATOM   4244  HB2 LEU A 265       9.306 -24.024   2.660  1.00 80.15           H  
ATOM   4245  HB3 LEU A 265       9.908 -24.336   4.288  1.00 80.15           H  
ATOM   4246  O   LEU A 265      12.277 -22.471   4.397  1.00 80.15           O  
ATOM   4247  CG  LEU A 265       7.870 -23.679   4.231  1.00 80.15           C  
ATOM   4248  HG  LEU A 265       7.248 -22.965   3.691  1.00 80.15           H  
ATOM   4249  CD1 LEU A 265       7.288 -25.080   4.039  1.00 80.15           C  
ATOM   4250 HD11 LEU A 265       7.897 -25.820   4.557  1.00 80.15           H  
ATOM   4251 HD12 LEU A 265       6.265 -25.113   4.416  1.00 80.15           H  
ATOM   4252 HD13 LEU A 265       7.265 -25.316   2.975  1.00 80.15           H  
ATOM   4253  CD2 LEU A 265       7.798 -23.335   5.722  1.00 80.15           C  
ATOM   4254 HD21 LEU A 265       6.765 -23.414   6.062  1.00 80.15           H  
ATOM   4255 HD22 LEU A 265       8.131 -22.310   5.884  1.00 80.15           H  
ATOM   4256 HD23 LEU A 265       8.424 -24.016   6.299  1.00 80.15           H  
ATOM   4257  N   LEU A 266      11.926 -22.474   2.176  1.00 81.96           N  
ATOM   4258  H   LEU A 266      11.233 -22.476   1.442  1.00 81.96           H  
ATOM   4259  CA  LEU A 266      13.342 -22.550   1.802  1.00 81.96           C  
ATOM   4260  HA  LEU A 266      13.811 -23.365   2.353  1.00 81.96           H  
ATOM   4261  C   LEU A 266      14.101 -21.275   2.186  1.00 81.96           C  
ATOM   4262  CB  LEU A 266      13.474 -22.818   0.292  1.00 81.96           C  
ATOM   4263  HB2 LEU A 266      14.518 -22.701   0.002  1.00 81.96           H  
ATOM   4264  HB3 LEU A 266      12.896 -22.062  -0.239  1.00 81.96           H  
ATOM   4265  O   LEU A 266      15.196 -21.378   2.727  1.00 81.96           O  
ATOM   4266  CG  LEU A 266      13.001 -24.213  -0.146  1.00 81.96           C  
ATOM   4267  HG  LEU A 266      12.026 -24.415   0.297  1.00 81.96           H  
ATOM   4268  CD1 LEU A 266      12.867 -24.256  -1.668  1.00 81.96           C  
ATOM   4269 HD11 LEU A 266      12.485 -25.228  -1.979  1.00 81.96           H  
ATOM   4270 HD12 LEU A 266      12.160 -23.490  -1.986  1.00 81.96           H  
ATOM   4271 HD13 LEU A 266      13.833 -24.069  -2.138  1.00 81.96           H  
ATOM   4272  CD2 LEU A 266      13.943 -25.343   0.261  1.00 81.96           C  
ATOM   4273 HD21 LEU A 266      13.470 -26.303   0.052  1.00 81.96           H  
ATOM   4274 HD22 LEU A 266      14.170 -25.290   1.325  1.00 81.96           H  
ATOM   4275 HD23 LEU A 266      14.863 -25.268  -0.318  1.00 81.96           H  
ATOM   4276  N   ARG A 267      13.506 -20.092   1.969  1.00 70.78           N  
ATOM   4277  H   ARG A 267      12.613 -20.089   1.498  1.00 70.78           H  
ATOM   4278  CA  ARG A 267      14.081 -18.800   2.399  1.00 70.78           C  
ATOM   4279  HA  ARG A 267      15.085 -18.682   1.991  1.00 70.78           H  
ATOM   4280  C   ARG A 267      14.258 -18.709   3.912  1.00 70.78           C  
ATOM   4281  CB  ARG A 267      13.193 -17.632   1.939  1.00 70.78           C  
ATOM   4282  HB2 ARG A 267      13.480 -16.738   2.494  1.00 70.78           H  
ATOM   4283  HB3 ARG A 267      12.149 -17.850   2.166  1.00 70.78           H  
ATOM   4284  O   ARG A 267      15.190 -18.081   4.382  1.00 70.78           O  
ATOM   4285  CG  ARG A 267      13.346 -17.320   0.449  1.00 70.78           C  
ATOM   4286  HG2 ARG A 267      14.386 -17.065   0.245  1.00 70.78           H  
ATOM   4287  HG3 ARG A 267      13.079 -18.199  -0.138  1.00 70.78           H  
ATOM   4288  CD  ARG A 267      12.462 -16.143   0.030  1.00 70.78           C  
ATOM   4289  HD2 ARG A 267      12.693 -15.290   0.669  1.00 70.78           H  
ATOM   4290  HD3 ARG A 267      11.419 -16.423   0.174  1.00 70.78           H  
ATOM   4291  NE  ARG A 267      12.694 -15.768  -1.379  1.00 70.78           N  
ATOM   4292  HE  ARG A 267      13.493 -16.189  -1.831  1.00 70.78           H  
ATOM   4293  NH1 ARG A 267      11.026 -14.189  -1.559  1.00 70.78           N  
ATOM   4294 HH11 ARG A 267      10.548 -13.492  -2.112  1.00 70.78           H  
ATOM   4295 HH12 ARG A 267      10.811 -14.291  -0.578  1.00 70.78           H  
ATOM   4296  NH2 ARG A 267      12.314 -14.616  -3.315  1.00 70.78           N  
ATOM   4297 HH21 ARG A 267      11.792 -13.912  -3.817  1.00 70.78           H  
ATOM   4298 HH22 ARG A 267      13.149 -15.008  -3.727  1.00 70.78           H  
ATOM   4299  CZ  ARG A 267      12.014 -14.867  -2.072  1.00 70.78           C  
ATOM   4300  N   ILE A 268      13.360 -19.325   4.680  1.00 67.23           N  
ATOM   4301  H   ILE A 268      12.584 -19.786   4.227  1.00 67.23           H  
ATOM   4302  CA  ILE A 268      13.464 -19.353   6.144  1.00 67.23           C  
ATOM   4303  HA  ILE A 268      13.663 -18.343   6.501  1.00 67.23           H  
ATOM   4304  C   ILE A 268      14.660 -20.206   6.604  1.00 67.23           C  
ATOM   4305  CB  ILE A 268      12.116 -19.824   6.736  1.00 67.23           C  
ATOM   4306  HB  ILE A 268      11.800 -20.719   6.199  1.00 67.23           H  
ATOM   4307  O   ILE A 268      15.200 -19.958   7.674  1.00 67.23           O  
ATOM   4308  CG1 ILE A 268      11.043 -18.729   6.529  1.00 67.23           C  
ATOM   4309 HG12 ILE A 268      11.233 -17.906   7.218  1.00 67.23           H  
ATOM   4310 HG13 ILE A 268      11.124 -18.312   5.526  1.00 67.23           H  
ATOM   4311  CG2 ILE A 268      12.239 -20.200   8.223  1.00 67.23           C  
ATOM   4312 HG21 ILE A 268      12.676 -19.376   8.788  1.00 67.23           H  
ATOM   4313 HG22 ILE A 268      11.276 -20.503   8.636  1.00 67.23           H  
ATOM   4314 HG23 ILE A 268      12.899 -21.061   8.328  1.00 67.23           H  
ATOM   4315  CD1 ILE A 268       9.599 -19.230   6.695  1.00 67.23           C  
ATOM   4316 HD11 ILE A 268       8.913 -18.389   6.586  1.00 67.23           H  
ATOM   4317 HD12 ILE A 268       9.442 -19.692   7.670  1.00 67.23           H  
ATOM   4318 HD13 ILE A 268       9.376 -19.963   5.921  1.00 67.23           H  
ATOM   4319  N   GLY A 269      15.065 -21.223   5.836  1.00 70.91           N  
ATOM   4320  H   GLY A 269      14.627 -21.343   4.933  1.00 70.91           H  
ATOM   4321  CA  GLY A 269      16.256 -22.034   6.122  1.00 70.91           C  
ATOM   4322  HA2 GLY A 269      17.073 -21.366   6.392  1.00 70.91           H  
ATOM   4323  HA3 GLY A 269      16.542 -22.564   5.213  1.00 70.91           H  
ATOM   4324  C   GLY A 269      16.119 -23.070   7.250  1.00 70.91           C  
ATOM   4325  O   GLY A 269      17.009 -23.895   7.419  1.00 70.91           O  
ATOM   4326  N   ASN A 270      14.999 -23.108   7.980  1.00 73.09           N  
ATOM   4327  H   ASN A 270      14.375 -22.321   7.873  1.00 73.09           H  
ATOM   4328  CA  ASN A 270      14.800 -24.017   9.127  1.00 73.09           C  
ATOM   4329  HA  ASN A 270      15.724 -24.043   9.704  1.00 73.09           H  
ATOM   4330  C   ASN A 270      14.493 -25.480   8.746  1.00 73.09           C  
ATOM   4331  CB  ASN A 270      13.683 -23.452  10.028  1.00 73.09           C  
ATOM   4332  HB2 ASN A 270      13.459 -24.172  10.814  1.00 73.09           H  
ATOM   4333  HB3 ASN A 270      12.779 -23.297   9.439  1.00 73.09           H  
ATOM   4334  O   ASN A 270      14.280 -26.325   9.619  1.00 73.09           O  
ATOM   4335  CG  ASN A 270      14.065 -22.158  10.723  1.00 73.09           C  
ATOM   4336  ND2 ASN A 270      13.117 -21.470  11.316  1.00 73.09           N  
ATOM   4337 HD21 ASN A 270      12.163 -21.797  11.367  1.00 73.09           H  
ATOM   4338 HD22 ASN A 270      13.431 -20.629  11.779  1.00 73.09           H  
ATOM   4339  OD1 ASN A 270      15.205 -21.745  10.756  1.00 73.09           O  
ATOM   4340  N   HIS A 271      14.383 -25.791   7.455  1.00 80.91           N  
ATOM   4341  H   HIS A 271      14.659 -25.096   6.775  1.00 80.91           H  
ATOM   4342  CA  HIS A 271      13.964 -27.100   6.962  1.00 80.91           C  
ATOM   4343  HA  HIS A 271      14.086 -27.843   7.750  1.00 80.91           H  
ATOM   4344  C   HIS A 271      14.836 -27.537   5.789  1.00 80.91           C  
ATOM   4345  CB  HIS A 271      12.480 -27.049   6.563  1.00 80.91           C  
ATOM   4346  HB2 HIS A 271      12.352 -26.278   5.803  1.00 80.91           H  
ATOM   4347  HB3 HIS A 271      12.196 -28.003   6.119  1.00 80.91           H  
ATOM   4348  O   HIS A 271      15.121 -26.751   4.887  1.00 80.91           O  
ATOM   4349  CG  HIS A 271      11.537 -26.762   7.708  1.00 80.91           C  
ATOM   4350  CD2 HIS A 271      10.502 -25.870   7.705  1.00 80.91           C  
ATOM   4351  HD2 HIS A 271      10.210 -25.260   6.863  1.00 80.91           H  
ATOM   4352  ND1 HIS A 271      11.613 -27.283   8.979  1.00 80.91           N  
ATOM   4353  HD1 HIS A 271      12.440 -27.716   9.367  1.00 80.91           H  
ATOM   4354  CE1 HIS A 271      10.662 -26.707   9.724  1.00 80.91           C  
ATOM   4355  HE1 HIS A 271      10.569 -26.832  10.793  1.00 80.91           H  
ATOM   4356  NE2 HIS A 271       9.914 -25.872   8.980  1.00 80.91           N  
ATOM   4357  N   ASN A 272      15.216 -28.815   5.774  1.00 88.47           N  
ATOM   4358  H   ASN A 272      14.936 -29.421   6.533  1.00 88.47           H  
ATOM   4359  CA  ASN A 272      15.853 -29.409   4.605  1.00 88.47           C  
ATOM   4360  HA  ASN A 272      16.609 -28.707   4.254  1.00 88.47           H  
ATOM   4361  C   ASN A 272      14.842 -29.578   3.454  1.00 88.47           C  
ATOM   4362  CB  ASN A 272      16.591 -30.702   5.014  1.00 88.47           C  
ATOM   4363  HB2 ASN A 272      17.249 -30.478   5.854  1.00 88.47           H  
ATOM   4364  HB3 ASN A 272      17.222 -31.035   4.190  1.00 88.47           H  
ATOM   4365  O   ASN A 272      13.626 -29.472   3.635  1.00 88.47           O  
ATOM   4366  CG  ASN A 272      15.691 -31.867   5.397  1.00 88.47           C  
ATOM   4367  ND2 ASN A 272      16.168 -32.786   6.198  1.00 88.47           N  
ATOM   4368 HD21 ASN A 272      15.561 -33.558   6.432  1.00 88.47           H  
ATOM   4369 HD22 ASN A 272      17.109 -32.728   6.560  1.00 88.47           H  
ATOM   4370  OD1 ASN A 272      14.560 -31.986   4.967  1.00 88.47           O  
ATOM   4371  N   VAL A 273      15.350 -29.870   2.256  1.00 91.70           N  
ATOM   4372  H   VAL A 273      16.353 -29.935   2.165  1.00 91.70           H  
ATOM   4373  CA  VAL A 273      14.532 -29.994   1.039  1.00 91.70           C  
ATOM   4374  HA  VAL A 273      14.017 -29.048   0.876  1.00 91.70           H  
ATOM   4375  C   VAL A 273      13.439 -31.069   1.180  1.00 91.70           C  
ATOM   4376  CB  VAL A 273      15.443 -30.256  -0.178  1.00 91.70           C  
ATOM   4377  HB  VAL A 273      16.001 -31.178  -0.012  1.00 91.70           H  
ATOM   4378  O   VAL A 273      12.309 -30.828   0.756  1.00 91.70           O  
ATOM   4379  CG1 VAL A 273      14.665 -30.390  -1.490  1.00 91.70           C  
ATOM   4380 HG11 VAL A 273      15.355 -30.612  -2.305  1.00 91.70           H  
ATOM   4381 HG12 VAL A 273      13.944 -31.205  -1.430  1.00 91.70           H  
ATOM   4382 HG13 VAL A 273      14.149 -29.454  -1.702  1.00 91.70           H  
ATOM   4383  CG2 VAL A 273      16.442 -29.100  -0.372  1.00 91.70           C  
ATOM   4384 HG21 VAL A 273      17.117 -29.027   0.480  1.00 91.70           H  
ATOM   4385 HG22 VAL A 273      17.048 -29.278  -1.261  1.00 91.70           H  
ATOM   4386 HG23 VAL A 273      15.909 -28.156  -0.486  1.00 91.70           H  
ATOM   4387  N   ASN A 274      13.723 -32.205   1.834  1.00 91.78           N  
ATOM   4388  H   ASN A 274      14.664 -32.351   2.173  1.00 91.78           H  
ATOM   4389  CA  ASN A 274      12.730 -33.262   2.082  1.00 91.78           C  
ATOM   4390  HA  ASN A 274      12.279 -33.557   1.135  1.00 91.78           H  
ATOM   4391  C   ASN A 274      11.587 -32.779   2.982  1.00 91.78           C  
ATOM   4392  CB  ASN A 274      13.389 -34.507   2.715  1.00 91.78           C  
ATOM   4393  HB2 ASN A 274      14.055 -34.218   3.528  1.00 91.78           H  
ATOM   4394  HB3 ASN A 274      12.602 -35.134   3.134  1.00 91.78           H  
ATOM   4395  O   ASN A 274      10.416 -32.984   2.668  1.00 91.78           O  
ATOM   4396  CG  ASN A 274      14.156 -35.366   1.730  1.00 91.78           C  
ATOM   4397  ND2 ASN A 274      14.432 -36.603   2.062  1.00 91.78           N  
ATOM   4398 HD21 ASN A 274      14.912 -37.154   1.364  1.00 91.78           H  
ATOM   4399 HD22 ASN A 274      14.083 -37.011   2.918  1.00 91.78           H  
ATOM   4400  OD1 ASN A 274      14.553 -34.923   0.673  1.00 91.78           O  
ATOM   4401  N   ALA A 275      11.913 -32.104   4.082  1.00 92.47           N  
ATOM   4402  H   ALA A 275      12.891 -31.961   4.289  1.00 92.47           H  
ATOM   4403  CA  ALA A 275      10.932 -31.572   5.017  1.00 92.47           C  
ATOM   4404  HA  ALA A 275      10.268 -32.379   5.326  1.00 92.47           H  
ATOM   4405  C   ALA A 275      10.067 -30.485   4.363  1.00 92.47           C  
ATOM   4406  CB  ALA A 275      11.674 -31.049   6.251  1.00 92.47           C  
ATOM   4407  HB1 ALA A 275      12.401 -30.291   5.957  1.00 92.47           H  
ATOM   4408  HB2 ALA A 275      10.961 -30.619   6.955  1.00 92.47           H  
ATOM   4409  HB3 ALA A 275      12.199 -31.871   6.737  1.00 92.47           H  
ATOM   4410  O   ALA A 275       8.863 -30.432   4.612  1.00 92.47           O  
ATOM   4411  N   VAL A 276      10.646 -29.643   3.499  1.00 92.83           N  
ATOM   4412  H   VAL A 276      11.644 -29.713   3.356  1.00 92.83           H  
ATOM   4413  CA  VAL A 276       9.875 -28.666   2.715  1.00 92.83           C  
ATOM   4414  HA  VAL A 276       9.252 -28.092   3.401  1.00 92.83           H  
ATOM   4415  C   VAL A 276       8.920 -29.365   1.747  1.00 92.83           C  
ATOM   4416  CB  VAL A 276      10.785 -27.674   1.968  1.00 92.83           C  
ATOM   4417  HB  VAL A 276      11.498 -28.216   1.347  1.00 92.83           H  
ATOM   4418  O   VAL A 276       7.755 -28.973   1.683  1.00 92.83           O  
ATOM   4419  CG1 VAL A 276       9.960 -26.740   1.070  1.00 92.83           C  
ATOM   4420 HG11 VAL A 276       9.183 -26.248   1.654  1.00 92.83           H  
ATOM   4421 HG12 VAL A 276      10.606 -25.985   0.621  1.00 92.83           H  
ATOM   4422 HG13 VAL A 276       9.500 -27.299   0.256  1.00 92.83           H  
ATOM   4423  CG2 VAL A 276      11.551 -26.800   2.967  1.00 92.83           C  
ATOM   4424 HG21 VAL A 276      12.243 -27.408   3.550  1.00 92.83           H  
ATOM   4425 HG22 VAL A 276      12.130 -26.042   2.441  1.00 92.83           H  
ATOM   4426 HG23 VAL A 276      10.854 -26.309   3.647  1.00 92.83           H  
ATOM   4427  N   ALA A 277       9.376 -30.403   1.037  1.00 92.78           N  
ATOM   4428  H   ALA A 277      10.346 -30.668   1.125  1.00 92.78           H  
ATOM   4429  CA  ALA A 277       8.536 -31.176   0.122  1.00 92.78           C  
ATOM   4430  HA  ALA A 277       8.187 -30.514  -0.671  1.00 92.78           H  
ATOM   4431  C   ALA A 277       7.298 -31.739   0.842  1.00 92.78           C  
ATOM   4432  CB  ALA A 277       9.381 -32.289  -0.514  1.00 92.78           C  
ATOM   4433  HB1 ALA A 277      10.282 -31.866  -0.959  1.00 92.78           H  
ATOM   4434  HB2 ALA A 277       8.801 -32.793  -1.287  1.00 92.78           H  
ATOM   4435  HB3 ALA A 277       9.670 -33.025   0.235  1.00 92.78           H  
ATOM   4436  O   ALA A 277       6.169 -31.463   0.430  1.00 92.78           O  
ATOM   4437  N   LEU A 278       7.509 -32.416   1.976  1.00 91.26           N  
ATOM   4438  H   LEU A 278       8.464 -32.611   2.240  1.00 91.26           H  
ATOM   4439  CA  LEU A 278       6.436 -32.977   2.804  1.00 91.26           C  
ATOM   4440  HA  LEU A 278       5.846 -33.667   2.201  1.00 91.26           H  
ATOM   4441  C   LEU A 278       5.475 -31.893   3.309  1.00 91.26           C  
ATOM   4442  CB  LEU A 278       7.063 -33.735   3.989  1.00 91.26           C  
ATOM   4443  HB2 LEU A 278       6.289 -33.929   4.732  1.00 91.26           H  
ATOM   4444  HB3 LEU A 278       7.814 -33.095   4.453  1.00 91.26           H  
ATOM   4445  O   LEU A 278       4.259 -32.024   3.184  1.00 91.26           O  
ATOM   4446  CG  LEU A 278       7.707 -35.079   3.606  1.00 91.26           C  
ATOM   4447  HG  LEU A 278       8.369 -34.942   2.750  1.00 91.26           H  
ATOM   4448  CD1 LEU A 278       8.541 -35.593   4.781  1.00 91.26           C  
ATOM   4449 HD11 LEU A 278       7.908 -35.729   5.658  1.00 91.26           H  
ATOM   4450 HD12 LEU A 278       9.338 -34.884   5.007  1.00 91.26           H  
ATOM   4451 HD13 LEU A 278       8.989 -36.550   4.516  1.00 91.26           H  
ATOM   4452  CD2 LEU A 278       6.656 -36.134   3.263  1.00 91.26           C  
ATOM   4453 HD21 LEU A 278       6.087 -35.837   2.382  1.00 91.26           H  
ATOM   4454 HD22 LEU A 278       7.143 -37.082   3.033  1.00 91.26           H  
ATOM   4455 HD23 LEU A 278       5.971 -36.283   4.098  1.00 91.26           H  
ATOM   4456  N   LYS A 279       6.000 -30.769   3.813  1.00 90.49           N  
ATOM   4457  H   LYS A 279       7.005 -30.711   3.889  1.00 90.49           H  
ATOM   4458  CA  LYS A 279       5.175 -29.639   4.281  1.00 90.49           C  
ATOM   4459  HA  LYS A 279       4.445 -30.014   4.998  1.00 90.49           H  
ATOM   4460  C   LYS A 279       4.348 -28.986   3.172  1.00 90.49           C  
ATOM   4461  CB  LYS A 279       6.064 -28.592   4.961  1.00 90.49           C  
ATOM   4462  HB2 LYS A 279       6.948 -28.405   4.351  1.00 90.49           H  
ATOM   4463  HB3 LYS A 279       5.508 -27.659   5.053  1.00 90.49           H  
ATOM   4464  O   LYS A 279       3.317 -28.386   3.464  1.00 90.49           O  
ATOM   4465  CG  LYS A 279       6.469 -29.049   6.365  1.00 90.49           C  
ATOM   4466  HG2 LYS A 279       6.986 -30.008   6.317  1.00 90.49           H  
ATOM   4467  HG3 LYS A 279       5.568 -29.173   6.965  1.00 90.49           H  
ATOM   4468  CD  LYS A 279       7.376 -28.013   7.035  1.00 90.49           C  
ATOM   4469  HD2 LYS A 279       6.871 -27.047   7.045  1.00 90.49           H  
ATOM   4470  HD3 LYS A 279       8.303 -27.922   6.470  1.00 90.49           H  
ATOM   4471  CE  LYS A 279       7.692 -28.484   8.459  1.00 90.49           C  
ATOM   4472  HE2 LYS A 279       7.067 -29.347   8.688  1.00 90.49           H  
ATOM   4473  HE3 LYS A 279       8.730 -28.815   8.492  1.00 90.49           H  
ATOM   4474  NZ  LYS A 279       7.460 -27.418   9.461  1.00 90.49           N  
ATOM   4475  HZ1 LYS A 279       7.604 -27.776  10.395  1.00 90.49           H  
ATOM   4476  HZ2 LYS A 279       6.521 -27.053   9.391  1.00 90.49           H  
ATOM   4477  HZ3 LYS A 279       8.126 -26.673   9.311  1.00 90.49           H  
ATOM   4478  N   CYS A 280       4.780 -29.103   1.920  1.00 92.15           N  
ATOM   4479  H   CYS A 280       5.652 -29.587   1.761  1.00 92.15           H  
ATOM   4480  CA  CYS A 280       4.043 -28.621   0.752  1.00 92.15           C  
ATOM   4481  HA  CYS A 280       3.356 -27.836   1.069  1.00 92.15           H  
ATOM   4482  C   CYS A 280       3.158 -29.707   0.115  1.00 92.15           C  
ATOM   4483  CB  CYS A 280       5.024 -27.989  -0.243  1.00 92.15           C  
ATOM   4484  HB2 CYS A 280       4.469 -27.596  -1.094  1.00 92.15           H  
ATOM   4485  HB3 CYS A 280       5.734 -28.740  -0.590  1.00 92.15           H  
ATOM   4486  O   CYS A 280       2.599 -29.471  -0.954  1.00 92.15           O  
ATOM   4487  SG  CYS A 280       5.923 -26.633   0.561  1.00 92.15           S  
ATOM   4488  HG  CYS A 280       6.692 -27.434   1.303  1.00 92.15           H  
ATOM   4489  N   GLY A 281       3.030 -30.879   0.751  1.00 90.91           N  
ATOM   4490  H   GLY A 281       3.558 -31.033   1.598  1.00 90.91           H  
ATOM   4491  CA  GLY A 281       2.145 -31.967   0.332  1.00 90.91           C  
ATOM   4492  HA2 GLY A 281       1.165 -31.560   0.080  1.00 90.91           H  
ATOM   4493  HA3 GLY A 281       2.018 -32.649   1.172  1.00 90.91           H  
ATOM   4494  C   GLY A 281       2.661 -32.791  -0.847  1.00 90.91           C  
ATOM   4495  O   GLY A 281       1.861 -33.263  -1.657  1.00 90.91           O  
ATOM   4496  N   TYR A 282       3.984 -32.914  -0.979  1.00 90.34           N  
ATOM   4497  H   TYR A 282       4.576 -32.491  -0.278  1.00 90.34           H  
ATOM   4498  CA  TYR A 282       4.625 -33.824  -1.924  1.00 90.34           C  
ATOM   4499  HA  TYR A 282       3.909 -34.123  -2.690  1.00 90.34           H  
ATOM   4500  C   TYR A 282       5.109 -35.082  -1.208  1.00 90.34           C  
ATOM   4501  CB  TYR A 282       5.808 -33.138  -2.620  1.00 90.34           C  
ATOM   4502  HB2 TYR A 282       6.347 -33.886  -3.201  1.00 90.34           H  
ATOM   4503  HB3 TYR A 282       6.498 -32.761  -1.865  1.00 90.34           H  
ATOM   4504  O   TYR A 282       5.931 -34.993  -0.297  1.00 90.34           O  
ATOM   4505  CG  TYR A 282       5.417 -32.006  -3.542  1.00 90.34           C  
ATOM   4506  CD1 TYR A 282       5.172 -32.268  -4.899  1.00 90.34           C  
ATOM   4507  HD1 TYR A 282       5.281 -33.276  -5.270  1.00 90.34           H  
ATOM   4508  CD2 TYR A 282       5.278 -30.700  -3.040  1.00 90.34           C  
ATOM   4509  HD2 TYR A 282       5.458 -30.514  -1.992  1.00 90.34           H  
ATOM   4510  CE1 TYR A 282       4.752 -31.237  -5.756  1.00 90.34           C  
ATOM   4511  HE1 TYR A 282       4.524 -31.441  -6.792  1.00 90.34           H  
ATOM   4512  CE2 TYR A 282       4.860 -29.661  -3.891  1.00 90.34           C  
ATOM   4513  HE2 TYR A 282       4.732 -28.666  -3.489  1.00 90.34           H  
ATOM   4514  OH  TYR A 282       4.078 -28.969  -6.058  1.00 90.34           O  
ATOM   4515  HH  TYR A 282       3.910 -28.147  -5.590  1.00 90.34           H  
ATOM   4516  CZ  TYR A 282       4.572 -29.937  -5.246  1.00 90.34           C  
ATOM   4517  N   ASP A 283       4.680 -36.243  -1.699  1.00 86.54           N  
ATOM   4518  H   ASP A 283       3.872 -36.243  -2.305  1.00 86.54           H  
ATOM   4519  CA  ASP A 283       5.107 -37.547  -1.171  1.00 86.54           C  
ATOM   4520  HA  ASP A 283       5.186 -37.484  -0.086  1.00 86.54           H  
ATOM   4521  C   ASP A 283       6.481 -37.977  -1.717  1.00 86.54           C  
ATOM   4522  CB  ASP A 283       4.030 -38.593  -1.500  1.00 86.54           C  
ATOM   4523  HB2 ASP A 283       4.001 -38.739  -2.580  1.00 86.54           H  
ATOM   4524  HB3 ASP A 283       4.303 -39.541  -1.037  1.00 86.54           H  
ATOM   4525  O   ASP A 283       7.174 -38.802  -1.130  1.00 86.54           O  
ATOM   4526  CG  ASP A 283       2.637 -38.182  -1.003  1.00 86.54           C  
ATOM   4527  OD1 ASP A 283       2.554 -37.603   0.101  1.00 86.54           O  
ATOM   4528  OD2 ASP A 283       1.675 -38.365  -1.781  1.00 86.54           O  
ATOM   4529  N   SER A 284       6.912 -37.387  -2.838  1.00 89.89           N  
ATOM   4530  H   SER A 284       6.301 -36.693  -3.246  1.00 89.89           H  
ATOM   4531  CA  SER A 284       8.215 -37.632  -3.460  1.00 89.89           C  
ATOM   4532  HA  SER A 284       8.769 -38.359  -2.865  1.00 89.89           H  
ATOM   4533  C   SER A 284       9.035 -36.351  -3.525  1.00 89.89           C  
ATOM   4534  CB  SER A 284       8.031 -38.243  -4.851  1.00 89.89           C  
ATOM   4535  HB2 SER A 284       7.629 -39.250  -4.741  1.00 89.89           H  
ATOM   4536  HB3 SER A 284       7.317 -37.647  -5.419  1.00 89.89           H  
ATOM   4537  O   SER A 284       8.675 -35.392  -4.217  1.00 89.89           O  
ATOM   4538  OG  SER A 284       9.263 -38.295  -5.556  1.00 89.89           O  
ATOM   4539  HG  SER A 284       9.306 -39.162  -5.965  1.00 89.89           H  
ATOM   4540  N   THR A 285      10.190 -36.346  -2.856  1.00 90.24           N  
ATOM   4541  H   THR A 285      10.405 -37.118  -2.241  1.00 90.24           H  
ATOM   4542  CA  THR A 285      11.147 -35.236  -2.950  1.00 90.24           C  
ATOM   4543  HA  THR A 285      10.639 -34.316  -2.660  1.00 90.24           H  
ATOM   4544  C   THR A 285      11.658 -35.059  -4.379  1.00 90.24           C  
ATOM   4545  CB  THR A 285      12.341 -35.440  -2.012  1.00 90.24           C  
ATOM   4546  HB  THR A 285      12.968 -36.242  -2.402  1.00 90.24           H  
ATOM   4547  O   THR A 285      11.780 -33.929  -4.844  1.00 90.24           O  
ATOM   4548  CG2 THR A 285      13.174 -34.160  -1.892  1.00 90.24           C  
ATOM   4549 HG21 THR A 285      14.202 -34.429  -1.650  1.00 90.24           H  
ATOM   4550 HG22 THR A 285      13.210 -33.606  -2.830  1.00 90.24           H  
ATOM   4551 HG23 THR A 285      12.766 -33.510  -1.119  1.00 90.24           H  
ATOM   4552  OG1 THR A 285      11.871 -35.806  -0.733  1.00 90.24           O  
ATOM   4553  HG1 THR A 285      11.181 -35.194  -0.466  1.00 90.24           H  
ATOM   4554  N   SER A 286      11.900 -36.146  -5.116  1.00 90.87           N  
ATOM   4555  H   SER A 286      11.811 -37.061  -4.697  1.00 90.87           H  
ATOM   4556  CA  SER A 286      12.348 -36.074  -6.513  1.00 90.87           C  
ATOM   4557  HA  SER A 286      13.282 -35.513  -6.557  1.00 90.87           H  
ATOM   4558  C   SER A 286      11.327 -35.360  -7.398  1.00 90.87           C  
ATOM   4559  CB  SER A 286      12.609 -37.481  -7.058  1.00 90.87           C  
ATOM   4560  HB2 SER A 286      12.990 -37.411  -8.077  1.00 90.87           H  
ATOM   4561  HB3 SER A 286      11.684 -38.056  -7.058  1.00 90.87           H  
ATOM   4562  O   SER A 286      11.692 -34.490  -8.192  1.00 90.87           O  
ATOM   4563  OG  SER A 286      13.563 -38.123  -6.238  1.00 90.87           O  
ATOM   4564  HG  SER A 286      13.735 -39.007  -6.570  1.00 90.87           H  
ATOM   4565  N   TYR A 287      10.039 -35.667  -7.214  1.00 91.34           N  
ATOM   4566  H   TYR A 287       9.793 -36.368  -6.529  1.00 91.34           H  
ATOM   4567  CA  TYR A 287       8.964 -34.983  -7.928  1.00 91.34           C  
ATOM   4568  HA  TYR A 287       9.199 -34.994  -8.992  1.00 91.34           H  
ATOM   4569  C   TYR A 287       8.848 -33.511  -7.505  1.00 91.34           C  
ATOM   4570  CB  TYR A 287       7.650 -35.741  -7.724  1.00 91.34           C  
ATOM   4571  HB2 TYR A 287       7.399 -35.735  -6.664  1.00 91.34           H  
ATOM   4572  HB3 TYR A 287       7.785 -36.778  -8.033  1.00 91.34           H  
ATOM   4573  O   TYR A 287       8.768 -32.634  -8.365  1.00 91.34           O  
ATOM   4574  CG  TYR A 287       6.499 -35.155  -8.516  1.00 91.34           C  
ATOM   4575  CD1 TYR A 287       5.369 -34.649  -7.848  1.00 91.34           C  
ATOM   4576  HD1 TYR A 287       5.291 -34.749  -6.776  1.00 91.34           H  
ATOM   4577  CD2 TYR A 287       6.562 -35.112  -9.923  1.00 91.34           C  
ATOM   4578  HD2 TYR A 287       7.417 -35.517 -10.443  1.00 91.34           H  
ATOM   4579  CE1 TYR A 287       4.318 -34.064  -8.578  1.00 91.34           C  
ATOM   4580  HE1 TYR A 287       3.438 -33.690  -8.077  1.00 91.34           H  
ATOM   4581  CE2 TYR A 287       5.503 -34.550 -10.659  1.00 91.34           C  
ATOM   4582  HE2 TYR A 287       5.552 -34.525 -11.737  1.00 91.34           H  
ATOM   4583  OH  TYR A 287       3.361 -33.464 -10.685  1.00 91.34           O  
ATOM   4584  HH  TYR A 287       3.476 -33.578 -11.632  1.00 91.34           H  
ATOM   4585  CZ  TYR A 287       4.383 -34.017  -9.985  1.00 91.34           C  
ATOM   4586  N   PHE A 288       8.946 -33.210  -6.203  1.00 94.06           N  
ATOM   4587  H   PHE A 288       8.990 -33.965  -5.534  1.00 94.06           H  
ATOM   4588  CA  PHE A 288       9.008 -31.830  -5.710  1.00 94.06           C  
ATOM   4589  HA  PHE A 288       8.077 -31.325  -5.968  1.00 94.06           H  
ATOM   4590  C   PHE A 288      10.150 -31.034  -6.361  1.00 94.06           C  
ATOM   4591  CB  PHE A 288       9.153 -31.820  -4.182  1.00 94.06           C  
ATOM   4592  HB2 PHE A 288       9.908 -32.548  -3.883  1.00 94.06           H  
ATOM   4593  HB3 PHE A 288       8.209 -32.131  -3.734  1.00 94.06           H  
ATOM   4594  O   PHE A 288       9.924 -29.927  -6.847  1.00 94.06           O  
ATOM   4595  CG  PHE A 288       9.544 -30.466  -3.624  1.00 94.06           C  
ATOM   4596  CD1 PHE A 288      10.834 -30.254  -3.099  1.00 94.06           C  
ATOM   4597  HD1 PHE A 288      11.539 -31.070  -3.044  1.00 94.06           H  
ATOM   4598  CD2 PHE A 288       8.636 -29.395  -3.695  1.00 94.06           C  
ATOM   4599  HD2 PHE A 288       7.652 -29.554  -4.112  1.00 94.06           H  
ATOM   4600  CE1 PHE A 288      11.201 -28.979  -2.635  1.00 94.06           C  
ATOM   4601  HE1 PHE A 288      12.180 -28.815  -2.209  1.00 94.06           H  
ATOM   4602  CE2 PHE A 288       9.013 -28.118  -3.251  1.00 94.06           C  
ATOM   4603  HE2 PHE A 288       8.313 -27.300  -3.328  1.00 94.06           H  
ATOM   4604  CZ  PHE A 288      10.298 -27.910  -2.720  1.00 94.06           C  
ATOM   4605  HZ  PHE A 288      10.600 -26.931  -2.377  1.00 94.06           H  
ATOM   4606  N   ILE A 289      11.360 -31.600  -6.425  1.00 90.89           N  
ATOM   4607  H   ILE A 289      11.477 -32.510  -6.002  1.00 90.89           H  
ATOM   4608  CA  ILE A 289      12.529 -30.958  -7.042  1.00 90.89           C  
ATOM   4609  HA  ILE A 289      12.674 -29.986  -6.570  1.00 90.89           H  
ATOM   4610  C   ILE A 289      12.279 -30.695  -8.533  1.00 90.89           C  
ATOM   4611  CB  ILE A 289      13.804 -31.806  -6.812  1.00 90.89           C  
ATOM   4612  HB  ILE A 289      13.594 -32.832  -7.111  1.00 90.89           H  
ATOM   4613  O   ILE A 289      12.591 -29.600  -9.008  1.00 90.89           O  
ATOM   4614  CG1 ILE A 289      14.211 -31.793  -5.320  1.00 90.89           C  
ATOM   4615 HG12 ILE A 289      13.328 -31.907  -4.690  1.00 90.89           H  
ATOM   4616 HG13 ILE A 289      14.661 -30.831  -5.074  1.00 90.89           H  
ATOM   4617  CG2 ILE A 289      14.982 -31.284  -7.663  1.00 90.89           C  
ATOM   4618 HG21 ILE A 289      14.770 -31.413  -8.724  1.00 90.89           H  
ATOM   4619 HG22 ILE A 289      15.888 -31.853  -7.451  1.00 90.89           H  
ATOM   4620 HG23 ILE A 289      15.162 -30.230  -7.454  1.00 90.89           H  
ATOM   4621  CD1 ILE A 289      15.199 -32.906  -4.944  1.00 90.89           C  
ATOM   4622 HD11 ILE A 289      15.384 -32.873  -3.870  1.00 90.89           H  
ATOM   4623 HD12 ILE A 289      16.151 -32.775  -5.459  1.00 90.89           H  
ATOM   4624 HD13 ILE A 289      14.777 -33.878  -5.198  1.00 90.89           H  
ATOM   4625  N   GLN A 290      11.695 -31.651  -9.269  1.00 91.19           N  
ATOM   4626  H   GLN A 290      11.461 -32.530  -8.829  1.00 91.19           H  
ATOM   4627  CA  GLN A 290      11.324 -31.446 -10.674  1.00 91.19           C  
ATOM   4628  HA  GLN A 290      12.213 -31.156 -11.234  1.00 91.19           H  
ATOM   4629  C   GLN A 290      10.310 -30.309 -10.838  1.00 91.19           C  
ATOM   4630  CB  GLN A 290      10.745 -32.722 -11.301  1.00 91.19           C  
ATOM   4631  HB2 GLN A 290      10.142 -32.423 -12.158  1.00 91.19           H  
ATOM   4632  HB3 GLN A 290      10.089 -33.228 -10.593  1.00 91.19           H  
ATOM   4633  O   GLN A 290      10.534 -29.410 -11.653  1.00 91.19           O  
ATOM   4634  CG  GLN A 290      11.813 -33.699 -11.809  1.00 91.19           C  
ATOM   4635  HG2 GLN A 290      12.525 -33.168 -12.441  1.00 91.19           H  
ATOM   4636  HG3 GLN A 290      12.348 -34.119 -10.958  1.00 91.19           H  
ATOM   4637  CD  GLN A 290      11.207 -34.837 -12.630  1.00 91.19           C  
ATOM   4638  NE2 GLN A 290      11.978 -35.840 -12.984  1.00 91.19           N  
ATOM   4639 HE21 GLN A 290      11.527 -36.569 -13.519  1.00 91.19           H  
ATOM   4640 HE22 GLN A 290      12.941 -35.905 -12.687  1.00 91.19           H  
ATOM   4641  OE1 GLN A 290      10.042 -34.839 -12.989  1.00 91.19           O  
ATOM   4642  N   CYS A 291       9.230 -30.311 -10.054  1.00 90.90           N  
ATOM   4643  H   CYS A 291       9.079 -31.099  -9.440  1.00 90.90           H  
ATOM   4644  CA  CYS A 291       8.205 -29.268 -10.089  1.00 90.90           C  
ATOM   4645  HA  CYS A 291       7.796 -29.203 -11.097  1.00 90.90           H  
ATOM   4646  C   CYS A 291       8.790 -27.892  -9.753  1.00 90.90           C  
ATOM   4647  CB  CYS A 291       7.071 -29.655  -9.131  1.00 90.90           C  
ATOM   4648  HB2 CYS A 291       6.402 -28.807  -8.979  1.00 90.90           H  
ATOM   4649  HB3 CYS A 291       7.480 -29.967  -8.171  1.00 90.90           H  
ATOM   4650  O   CYS A 291       8.587 -26.935 -10.503  1.00 90.90           O  
ATOM   4651  SG  CYS A 291       6.140 -31.015  -9.883  1.00 90.90           S  
ATOM   4652  HG  CYS A 291       5.455 -31.407  -8.805  1.00 90.90           H  
ATOM   4653  N   PHE A 292       9.596 -27.803  -8.693  1.00 89.31           N  
ATOM   4654  H   PHE A 292       9.722 -28.623  -8.116  1.00 89.31           H  
ATOM   4655  CA  PHE A 292      10.263 -26.570  -8.285  1.00 89.31           C  
ATOM   4656  HA  PHE A 292       9.510 -25.795  -8.138  1.00 89.31           H  
ATOM   4657  C   PHE A 292      11.210 -26.054  -9.369  1.00 89.31           C  
ATOM   4658  CB  PHE A 292      10.980 -26.800  -6.949  1.00 89.31           C  
ATOM   4659  HB2 PHE A 292      11.851 -27.437  -7.108  1.00 89.31           H  
ATOM   4660  HB3 PHE A 292      10.307 -27.332  -6.277  1.00 89.31           H  
ATOM   4661  O   PHE A 292      11.160 -24.875  -9.717  1.00 89.31           O  
ATOM   4662  CG  PHE A 292      11.406 -25.518  -6.264  1.00 89.31           C  
ATOM   4663  CD1 PHE A 292      12.577 -24.849  -6.667  1.00 89.31           C  
ATOM   4664  HD1 PHE A 292      13.185 -25.259  -7.460  1.00 89.31           H  
ATOM   4665  CD2 PHE A 292      10.620 -24.980  -5.229  1.00 89.31           C  
ATOM   4666  HD2 PHE A 292       9.714 -25.481  -4.920  1.00 89.31           H  
ATOM   4667  CE1 PHE A 292      12.954 -23.645  -6.049  1.00 89.31           C  
ATOM   4668  HE1 PHE A 292      13.848 -23.130  -6.370  1.00 89.31           H  
ATOM   4669  CE2 PHE A 292      10.999 -23.778  -4.607  1.00 89.31           C  
ATOM   4670  HE2 PHE A 292      10.382 -23.356  -3.827  1.00 89.31           H  
ATOM   4671  CZ  PHE A 292      12.164 -23.107  -5.019  1.00 89.31           C  
ATOM   4672  HZ  PHE A 292      12.444 -22.175  -4.551  1.00 89.31           H  
ATOM   4673  N   LYS A 293      12.010 -26.932  -9.987  1.00 88.62           N  
ATOM   4674  H   LYS A 293      12.009 -27.888  -9.660  1.00 88.62           H  
ATOM   4675  CA  LYS A 293      12.884 -26.561 -11.107  1.00 88.62           C  
ATOM   4676  HA  LYS A 293      13.486 -25.707 -10.798  1.00 88.62           H  
ATOM   4677  C   LYS A 293      12.086 -26.085 -12.316  1.00 88.62           C  
ATOM   4678  CB  LYS A 293      13.825 -27.727 -11.443  1.00 88.62           C  
ATOM   4679  HB2 LYS A 293      13.242 -28.560 -11.836  1.00 88.62           H  
ATOM   4680  HB3 LYS A 293      14.317 -28.055 -10.527  1.00 88.62           H  
ATOM   4681  O   LYS A 293      12.444 -25.073 -12.914  1.00 88.62           O  
ATOM   4682  CG  LYS A 293      14.905 -27.322 -12.460  1.00 88.62           C  
ATOM   4683  HG2 LYS A 293      15.505 -26.514 -12.042  1.00 88.62           H  
ATOM   4684  HG3 LYS A 293      14.433 -26.971 -13.378  1.00 88.62           H  
ATOM   4685  CD  LYS A 293      15.819 -28.508 -12.805  1.00 88.62           C  
ATOM   4686  HD2 LYS A 293      16.297 -28.871 -11.895  1.00 88.62           H  
ATOM   4687  HD3 LYS A 293      15.213 -29.310 -13.227  1.00 88.62           H  
ATOM   4688  CE  LYS A 293      16.891 -28.085 -13.821  1.00 88.62           C  
ATOM   4689  HE2 LYS A 293      16.394 -27.691 -14.708  1.00 88.62           H  
ATOM   4690  HE3 LYS A 293      17.482 -27.277 -13.390  1.00 88.62           H  
ATOM   4691  NZ  LYS A 293      17.782 -29.214 -14.207  1.00 88.62           N  
ATOM   4692  HZ1 LYS A 293      17.258 -29.962 -14.637  1.00 88.62           H  
ATOM   4693  HZ2 LYS A 293      18.475 -28.909 -14.874  1.00 88.62           H  
ATOM   4694  HZ3 LYS A 293      18.271 -29.588 -13.406  1.00 88.62           H  
ATOM   4695  N   LYS A 294      10.987 -26.758 -12.666  1.00 84.78           N  
ATOM   4696  H   LYS A 294      10.750 -27.586 -12.139  1.00 84.78           H  
ATOM   4697  CA  LYS A 294      10.121 -26.350 -13.782  1.00 84.78           C  
ATOM   4698  HA  LYS A 294      10.739 -26.256 -14.675  1.00 84.78           H  
ATOM   4699  C   LYS A 294       9.484 -24.979 -13.534  1.00 84.78           C  
ATOM   4700  CB  LYS A 294       9.072 -27.447 -14.033  1.00 84.78           C  
ATOM   4701  HB2 LYS A 294       8.413 -27.526 -13.168  1.00 84.78           H  
ATOM   4702  HB3 LYS A 294       9.585 -28.401 -14.157  1.00 84.78           H  
ATOM   4703  O   LYS A 294       9.430 -24.176 -14.469  1.00 84.78           O  
ATOM   4704  CG  LYS A 294       8.230 -27.174 -15.291  1.00 84.78           C  
ATOM   4705  HG2 LYS A 294       7.667 -26.251 -15.158  1.00 84.78           H  
ATOM   4706  HG3 LYS A 294       8.893 -27.062 -16.150  1.00 84.78           H  
ATOM   4707  CD  LYS A 294       7.241 -28.317 -15.565  1.00 84.78           C  
ATOM   4708  HD2 LYS A 294       7.797 -29.239 -15.740  1.00 84.78           H  
ATOM   4709  HD3 LYS A 294       6.603 -28.451 -14.692  1.00 84.78           H  
ATOM   4710  CE  LYS A 294       6.372 -27.994 -16.790  1.00 84.78           C  
ATOM   4711  HE2 LYS A 294       5.848 -27.056 -16.605  1.00 84.78           H  
ATOM   4712  HE3 LYS A 294       7.020 -27.849 -17.654  1.00 84.78           H  
ATOM   4713  NZ  LYS A 294       5.383 -29.067 -17.077  1.00 84.78           N  
ATOM   4714  HZ1 LYS A 294       4.814 -28.824 -17.875  1.00 84.78           H  
ATOM   4715  HZ2 LYS A 294       4.759 -29.202 -16.294  1.00 84.78           H  
ATOM   4716  HZ3 LYS A 294       5.840 -29.945 -17.278  1.00 84.78           H  
ATOM   4717  N   TYR A 295       9.063 -24.703 -12.300  1.00 80.81           N  
ATOM   4718  H   TYR A 295       9.106 -25.445 -11.615  1.00 80.81           H  
ATOM   4719  CA  TYR A 295       8.371 -23.474 -11.907  1.00 80.81           C  
ATOM   4720  HA  TYR A 295       7.687 -23.186 -12.705  1.00 80.81           H  
ATOM   4721  C   TYR A 295       9.328 -22.290 -11.672  1.00 80.81           C  
ATOM   4722  CB  TYR A 295       7.528 -23.781 -10.661  1.00 80.81           C  
ATOM   4723  HB2 TYR A 295       8.179 -23.931  -9.800  1.00 80.81           H  
ATOM   4724  HB3 TYR A 295       6.985 -24.712 -10.821  1.00 80.81           H  
ATOM   4725  O   TYR A 295       9.184 -21.217 -12.264  1.00 80.81           O  
ATOM   4726  CG  TYR A 295       6.513 -22.705 -10.347  1.00 80.81           C  
ATOM   4727  CD1 TYR A 295       6.836 -21.652  -9.469  1.00 80.81           C  
ATOM   4728  HD1 TYR A 295       7.807 -21.613  -8.997  1.00 80.81           H  
ATOM   4729  CD2 TYR A 295       5.237 -22.766 -10.939  1.00 80.81           C  
ATOM   4730  HD2 TYR A 295       4.979 -23.569 -11.613  1.00 80.81           H  
ATOM   4731  CE1 TYR A 295       5.882 -20.657  -9.179  1.00 80.81           C  
ATOM   4732  HE1 TYR A 295       6.116 -19.860  -8.489  1.00 80.81           H  
ATOM   4733  CE2 TYR A 295       4.286 -21.771 -10.656  1.00 80.81           C  
ATOM   4734  HE2 TYR A 295       3.303 -21.807 -11.103  1.00 80.81           H  
ATOM   4735  OH  TYR A 295       3.678 -19.759  -9.530  1.00 80.81           O  
ATOM   4736  HH  TYR A 295       3.940 -19.153  -8.833  1.00 80.81           H  
ATOM   4737  CZ  TYR A 295       4.606 -20.714  -9.782  1.00 80.81           C  
ATOM   4738  N   PHE A 296      10.364 -22.474 -10.848  1.00 73.47           N  
ATOM   4739  H   PHE A 296      10.448 -23.359 -10.370  1.00 73.47           H  
ATOM   4740  CA  PHE A 296      11.312 -21.415 -10.495  1.00 73.47           C  
ATOM   4741  HA  PHE A 296      10.754 -20.480 -10.532  1.00 73.47           H  
ATOM   4742  C   PHE A 296      12.492 -21.268 -11.463  1.00 73.47           C  
ATOM   4743  CB  PHE A 296      11.749 -21.513  -9.034  1.00 73.47           C  
ATOM   4744  HB2 PHE A 296      12.102 -22.520  -8.815  1.00 73.47           H  
ATOM   4745  HB3 PHE A 296      12.578 -20.826  -8.862  1.00 73.47           H  
ATOM   4746  O   PHE A 296      13.136 -20.218 -11.458  1.00 73.47           O  
ATOM   4747  CG  PHE A 296      10.635 -21.117  -8.088  1.00 73.47           C  
ATOM   4748  CD1 PHE A 296      10.223 -19.771  -7.991  1.00 73.47           C  
ATOM   4749  HD1 PHE A 296      10.723 -19.005  -8.566  1.00 73.47           H  
ATOM   4750  CD2 PHE A 296       9.988 -22.098  -7.323  1.00 73.47           C  
ATOM   4751  HD2 PHE A 296      10.294 -23.132  -7.392  1.00 73.47           H  
ATOM   4752  CE1 PHE A 296       9.164 -19.414  -7.138  1.00 73.47           C  
ATOM   4753  HE1 PHE A 296       8.844 -18.386  -7.057  1.00 73.47           H  
ATOM   4754  CE2 PHE A 296       8.955 -21.736  -6.445  1.00 73.47           C  
ATOM   4755  HE2 PHE A 296       8.492 -22.493  -5.829  1.00 73.47           H  
ATOM   4756  CZ  PHE A 296       8.529 -20.399  -6.363  1.00 73.47           C  
ATOM   4757  HZ  PHE A 296       7.725 -20.126  -5.695  1.00 73.47           H  
ATOM   4758  N   LYS A 297      12.726 -22.257 -12.338  1.00 78.36           N  
ATOM   4759  H   LYS A 297      12.126 -23.067 -12.284  1.00 78.36           H  
ATOM   4760  CA  LYS A 297      13.900 -22.363 -13.232  1.00 78.36           C  
ATOM   4761  HA  LYS A 297      13.805 -23.300 -13.780  1.00 78.36           H  
ATOM   4762  C   LYS A 297      15.229 -22.528 -12.486  1.00 78.36           C  
ATOM   4763  CB  LYS A 297      13.928 -21.248 -14.299  1.00 78.36           C  
ATOM   4764  HB2 LYS A 297      14.218 -20.308 -13.829  1.00 78.36           H  
ATOM   4765  HB3 LYS A 297      14.699 -21.490 -15.030  1.00 78.36           H  
ATOM   4766  O   LYS A 297      16.292 -22.275 -13.035  1.00 78.36           O  
ATOM   4767  CG  LYS A 297      12.607 -21.028 -15.053  1.00 78.36           C  
ATOM   4768  HG2 LYS A 297      12.775 -20.263 -15.811  1.00 78.36           H  
ATOM   4769  HG3 LYS A 297      11.853 -20.651 -14.362  1.00 78.36           H  
ATOM   4770  CD  LYS A 297      12.073 -22.294 -15.738  1.00 78.36           C  
ATOM   4771  HD2 LYS A 297      11.826 -23.037 -14.980  1.00 78.36           H  
ATOM   4772  HD3 LYS A 297      12.831 -22.699 -16.408  1.00 78.36           H  
ATOM   4773  CE  LYS A 297      10.812 -21.937 -16.533  1.00 78.36           C  
ATOM   4774  HE2 LYS A 297      11.094 -21.307 -17.376  1.00 78.36           H  
ATOM   4775  HE3 LYS A 297      10.150 -21.358 -15.890  1.00 78.36           H  
ATOM   4776  NZ  LYS A 297      10.091 -23.140 -17.009  1.00 78.36           N  
ATOM   4777  HZ1 LYS A 297       9.283 -22.865 -17.548  1.00 78.36           H  
ATOM   4778  HZ2 LYS A 297       9.769 -23.663 -16.207  1.00 78.36           H  
ATOM   4779  HZ3 LYS A 297      10.686 -23.719 -17.584  1.00 78.36           H  
ATOM   4780  N   THR A 298      15.172 -22.991 -11.240  1.00 80.89           N  
ATOM   4781  H   THR A 298      14.263 -23.208 -10.856  1.00 80.89           H  
ATOM   4782  CA  THR A 298      16.331 -23.299 -10.395  1.00 80.89           C  
ATOM   4783  HA  THR A 298      17.157 -23.626 -11.027  1.00 80.89           H  
ATOM   4784  C   THR A 298      15.978 -24.439  -9.444  1.00 80.89           C  
ATOM   4785  CB  THR A 298      16.799 -22.049  -9.638  1.00 80.89           C  
ATOM   4786  HB  THR A 298      17.003 -21.260 -10.361  1.00 80.89           H  
ATOM   4787  O   THR A 298      14.801 -24.686  -9.193  1.00 80.89           O  
ATOM   4788  CG2 THR A 298      15.796 -21.524  -8.613  1.00 80.89           C  
ATOM   4789 HG21 THR A 298      15.569 -22.293  -7.874  1.00 80.89           H  
ATOM   4790 HG22 THR A 298      14.880 -21.221  -9.119  1.00 80.89           H  
ATOM   4791 HG23 THR A 298      16.219 -20.655  -8.109  1.00 80.89           H  
ATOM   4792  OG1 THR A 298      17.993 -22.340  -8.960  1.00 80.89           O  
ATOM   4793  HG1 THR A 298      18.328 -21.509  -8.614  1.00 80.89           H  
ATOM   4794  N   THR A 299      16.966 -25.169  -8.931  1.00 86.44           N  
ATOM   4795  H   THR A 299      17.908 -24.817  -9.030  1.00 86.44           H  
ATOM   4796  CA  THR A 299      16.702 -26.247  -7.963  1.00 86.44           C  
ATOM   4797  HA  THR A 299      15.801 -26.770  -8.283  1.00 86.44           H  
ATOM   4798  C   THR A 299      16.449 -25.675  -6.562  1.00 86.44           C  
ATOM   4799  CB  THR A 299      17.830 -27.287  -7.911  1.00 86.44           C  
ATOM   4800  HB  THR A 299      17.463 -28.137  -7.334  1.00 86.44           H  
ATOM   4801  O   THR A 299      16.953 -24.589  -6.266  1.00 86.44           O  
ATOM   4802  CG2 THR A 299      18.230 -27.810  -9.290  1.00 86.44           C  
ATOM   4803 HG21 THR A 299      17.349 -28.202  -9.798  1.00 86.44           H  
ATOM   4804 HG22 THR A 299      18.679 -27.015  -9.886  1.00 86.44           H  
ATOM   4805 HG23 THR A 299      18.955 -28.614  -9.168  1.00 86.44           H  
ATOM   4806  OG1 THR A 299      18.966 -26.793  -7.239  1.00 86.44           O  
ATOM   4807  HG1 THR A 299      19.493 -26.226  -7.808  1.00 86.44           H  
ATOM   4808  N   PRO A 300      15.742 -26.392  -5.664  1.00 86.84           N  
ATOM   4809  CA  PRO A 300      15.575 -25.959  -4.274  1.00 86.84           C  
ATOM   4810  HA  PRO A 300      14.957 -25.061  -4.256  1.00 86.84           H  
ATOM   4811  C   PRO A 300      16.907 -25.663  -3.572  1.00 86.84           C  
ATOM   4812  CB  PRO A 300      14.828 -27.102  -3.580  1.00 86.84           C  
ATOM   4813  HB2 PRO A 300      14.180 -26.738  -2.782  1.00 86.84           H  
ATOM   4814  HB3 PRO A 300      15.532 -27.836  -3.188  1.00 86.84           H  
ATOM   4815  O   PRO A 300      17.043 -24.640  -2.909  1.00 86.84           O  
ATOM   4816  CG  PRO A 300      14.029 -27.735  -4.714  1.00 86.84           C  
ATOM   4817  HG2 PRO A 300      13.125 -27.151  -4.887  1.00 86.84           H  
ATOM   4818  HG3 PRO A 300      13.772 -28.773  -4.500  1.00 86.84           H  
ATOM   4819  CD  PRO A 300      14.975 -27.608  -5.908  1.00 86.84           C  
ATOM   4820  HD2 PRO A 300      15.648 -28.465  -5.931  1.00 86.84           H  
ATOM   4821  HD3 PRO A 300      14.397 -27.549  -6.830  1.00 86.84           H  
ATOM   4822  N   SER A 301      17.918 -26.513  -3.771  1.00 88.08           N  
ATOM   4823  H   SER A 301      17.751 -27.368  -4.282  1.00 88.08           H  
ATOM   4824  CA  SER A 301      19.240 -26.350  -3.154  1.00 88.08           C  
ATOM   4825  HA  SER A 301      19.120 -26.268  -2.074  1.00 88.08           H  
ATOM   4826  C   SER A 301      19.957 -25.090  -3.640  1.00 88.08           C  
ATOM   4827  CB  SER A 301      20.112 -27.573  -3.451  1.00 88.08           C  
ATOM   4828  HB2 SER A 301      21.040 -27.498  -2.884  1.00 88.08           H  
ATOM   4829  HB3 SER A 301      20.345 -27.611  -4.515  1.00 88.08           H  
ATOM   4830  O   SER A 301      20.553 -24.367  -2.847  1.00 88.08           O  
ATOM   4831  OG  SER A 301      19.427 -28.756  -3.086  1.00 88.08           O  
ATOM   4832  HG  SER A 301      20.033 -29.499  -3.125  1.00 88.08           H  
ATOM   4833  N   THR A 302      19.884 -24.797  -4.940  1.00 83.49           N  
ATOM   4834  H   THR A 302      19.395 -25.428  -5.559  1.00 83.49           H  
ATOM   4835  CA  THR A 302      20.439 -23.560  -5.505  1.00 83.49           C  
ATOM   4836  HA  THR A 302      21.472 -23.444  -5.179  1.00 83.49           H  
ATOM   4837  C   THR A 302      19.660 -22.335  -5.023  1.00 83.49           C  
ATOM   4838  CB  THR A 302      20.405 -23.613  -7.037  1.00 83.49           C  
ATOM   4839  HB  THR A 302      19.363 -23.594  -7.358  1.00 83.49           H  
ATOM   4840  O   THR A 302      20.260 -21.312  -4.711  1.00 83.49           O  
ATOM   4841  CG2 THR A 302      21.165 -22.456  -7.671  1.00 83.49           C  
ATOM   4842 HG21 THR A 302      21.153 -22.552  -8.756  1.00 83.49           H  
ATOM   4843 HG22 THR A 302      22.194 -22.428  -7.313  1.00 83.49           H  
ATOM   4844 HG23 THR A 302      20.669 -21.524  -7.401  1.00 83.49           H  
ATOM   4845  OG1 THR A 302      20.986 -24.797  -7.536  1.00 83.49           O  
ATOM   4846  HG1 THR A 302      21.904 -24.598  -7.730  1.00 83.49           H  
ATOM   4847  N   PHE A 303      18.335 -22.447  -4.914  1.00 79.10           N  
ATOM   4848  H   PHE A 303      17.894 -23.312  -5.192  1.00 79.10           H  
ATOM   4849  CA  PHE A 303      17.475 -21.373  -4.428  1.00 79.10           C  
ATOM   4850  HA  PHE A 303      17.638 -20.488  -5.045  1.00 79.10           H  
ATOM   4851  C   PHE A 303      17.799 -20.976  -2.982  1.00 79.10           C  
ATOM   4852  CB  PHE A 303      16.017 -21.810  -4.580  1.00 79.10           C  
ATOM   4853  HB2 PHE A 303      15.824 -22.675  -3.947  1.00 79.10           H  
ATOM   4854  HB3 PHE A 303      15.852 -22.118  -5.612  1.00 79.10           H  
ATOM   4855  O   PHE A 303      17.875 -19.786  -2.698  1.00 79.10           O  
ATOM   4856  CG  PHE A 303      15.018 -20.729  -4.240  1.00 79.10           C  
ATOM   4857  CD1 PHE A 303      14.470 -20.662  -2.947  1.00 79.10           C  
ATOM   4858  HD1 PHE A 303      14.773 -21.371  -2.190  1.00 79.10           H  
ATOM   4859  CD2 PHE A 303      14.627 -19.796  -5.216  1.00 79.10           C  
ATOM   4860  HD2 PHE A 303      15.056 -19.837  -6.207  1.00 79.10           H  
ATOM   4861  CE1 PHE A 303      13.518 -19.678  -2.642  1.00 79.10           C  
ATOM   4862  HE1 PHE A 303      13.075 -19.662  -1.657  1.00 79.10           H  
ATOM   4863  CE2 PHE A 303      13.683 -18.802  -4.905  1.00 79.10           C  
ATOM   4864  HE2 PHE A 303      13.379 -18.089  -5.657  1.00 79.10           H  
ATOM   4865  CZ  PHE A 303      13.125 -18.744  -3.616  1.00 79.10           C  
ATOM   4866  HZ  PHE A 303      12.382 -17.997  -3.380  1.00 79.10           H  
ATOM   4867  N   ILE A 304      18.062 -21.945  -2.094  1.00 77.88           N  
ATOM   4868  H   ILE A 304      17.933 -22.905  -2.378  1.00 77.88           H  
ATOM   4869  CA  ILE A 304      18.517 -21.671  -0.718  1.00 77.88           C  
ATOM   4870  HA  ILE A 304      17.764 -21.071  -0.206  1.00 77.88           H  
ATOM   4871  C   ILE A 304      19.811 -20.845  -0.734  1.00 77.88           C  
ATOM   4872  CB  ILE A 304      18.715 -22.987   0.075  1.00 77.88           C  
ATOM   4873  HB  ILE A 304      19.370 -23.640  -0.503  1.00 77.88           H  
ATOM   4874  O   ILE A 304      19.904 -19.839  -0.037  1.00 77.88           O  
ATOM   4875  CG1 ILE A 304      17.374 -23.716   0.319  1.00 77.88           C  
ATOM   4876 HG12 ILE A 304      16.768 -23.703  -0.587  1.00 77.88           H  
ATOM   4877 HG13 ILE A 304      16.813 -23.193   1.093  1.00 77.88           H  
ATOM   4878  CG2 ILE A 304      19.383 -22.712   1.438  1.00 77.88           C  
ATOM   4879 HG21 ILE A 304      18.760 -22.031   2.018  1.00 77.88           H  
ATOM   4880 HG22 ILE A 304      19.523 -23.631   2.006  1.00 77.88           H  
ATOM   4881 HG23 ILE A 304      20.370 -22.268   1.313  1.00 77.88           H  
ATOM   4882  CD1 ILE A 304      17.565 -25.183   0.742  1.00 77.88           C  
ATOM   4883 HD11 ILE A 304      16.602 -25.646   0.955  1.00 77.88           H  
ATOM   4884 HD12 ILE A 304      18.055 -25.737  -0.059  1.00 77.88           H  
ATOM   4885 HD13 ILE A 304      18.163 -25.258   1.650  1.00 77.88           H  
ATOM   4886  N   LYS A 305      20.797 -21.238  -1.555  1.00 75.03           N  
ATOM   4887  H   LYS A 305      20.649 -22.064  -2.116  1.00 75.03           H  
ATOM   4888  CA  LYS A 305      22.083 -20.525  -1.650  1.00 75.03           C  
ATOM   4889  HA  LYS A 305      22.529 -20.448  -0.659  1.00 75.03           H  
ATOM   4890  C   LYS A 305      21.920 -19.085  -2.133  1.00 75.03           C  
ATOM   4891  CB  LYS A 305      23.053 -21.264  -2.581  1.00 75.03           C  
ATOM   4892  HB2 LYS A 305      23.931 -20.635  -2.726  1.00 75.03           H  
ATOM   4893  HB3 LYS A 305      22.584 -21.418  -3.553  1.00 75.03           H  
ATOM   4894  O   LYS A 305      22.608 -18.210  -1.638  1.00 75.03           O  
ATOM   4895  CG  LYS A 305      23.518 -22.610  -2.014  1.00 75.03           C  
ATOM   4896  HG2 LYS A 305      24.001 -22.444  -1.051  1.00 75.03           H  
ATOM   4897  HG3 LYS A 305      22.663 -23.271  -1.869  1.00 75.03           H  
ATOM   4898  CD  LYS A 305      24.516 -23.264  -2.977  1.00 75.03           C  
ATOM   4899  HD2 LYS A 305      24.039 -23.417  -3.945  1.00 75.03           H  
ATOM   4900  HD3 LYS A 305      25.369 -22.597  -3.099  1.00 75.03           H  
ATOM   4901  CE  LYS A 305      24.991 -24.606  -2.413  1.00 75.03           C  
ATOM   4902  HE2 LYS A 305      25.342 -24.440  -1.394  1.00 75.03           H  
ATOM   4903  HE3 LYS A 305      24.141 -25.288  -2.363  1.00 75.03           H  
ATOM   4904  NZ  LYS A 305      26.087 -25.186  -3.231  1.00 75.03           N  
ATOM   4905  HZ1 LYS A 305      26.409 -26.056  -2.830  1.00 75.03           H  
ATOM   4906  HZ2 LYS A 305      25.792 -25.349  -4.183  1.00 75.03           H  
ATOM   4907  HZ3 LYS A 305      26.875 -24.554  -3.246  1.00 75.03           H  
ATOM   4908  N   MET A 306      21.018 -18.848  -3.084  1.00 65.40           N  
ATOM   4909  H   MET A 306      20.502 -19.632  -3.457  1.00 65.40           H  
ATOM   4910  CA  MET A 306      20.739 -17.505  -3.608  1.00 65.40           C  
ATOM   4911  HA  MET A 306      21.675 -16.982  -3.801  1.00 65.40           H  
ATOM   4912  C   MET A 306      19.931 -16.629  -2.646  1.00 65.40           C  
ATOM   4913  CB  MET A 306      19.944 -17.626  -4.915  1.00 65.40           C  
ATOM   4914  HB2 MET A 306      19.072 -18.256  -4.742  1.00 65.40           H  
ATOM   4915  HB3 MET A 306      19.591 -16.639  -5.214  1.00 65.40           H  
ATOM   4916  O   MET A 306      19.906 -15.421  -2.823  1.00 65.40           O  
ATOM   4917  CG  MET A 306      20.754 -18.199  -6.078  1.00 65.40           C  
ATOM   4918  HG2 MET A 306      21.252 -19.113  -5.758  1.00 65.40           H  
ATOM   4919  HG3 MET A 306      21.515 -17.473  -6.365  1.00 65.40           H  
ATOM   4920  SD  MET A 306      19.713 -18.581  -7.517  1.00 65.40           S  
ATOM   4921  CE  MET A 306      20.994 -19.103  -8.680  1.00 65.40           C  
ATOM   4922  HE1 MET A 306      21.702 -19.771  -8.191  1.00 65.40           H  
ATOM   4923  HE2 MET A 306      21.538 -18.225  -9.027  1.00 65.40           H  
ATOM   4924  HE3 MET A 306      20.538 -19.600  -9.537  1.00 65.40           H  
ATOM   4925  N   ALA A 307      19.195 -17.227  -1.707  1.00 55.24           N  
ATOM   4926  H   ALA A 307      19.211 -18.235  -1.642  1.00 55.24           H  
ATOM   4927  CA  ALA A 307      18.321 -16.497  -0.793  1.00 55.24           C  
ATOM   4928  HA  ALA A 307      18.021 -15.552  -1.246  1.00 55.24           H  
ATOM   4929  C   ALA A 307      18.983 -16.148   0.547  1.00 55.24           C  
ATOM   4930  CB  ALA A 307      17.072 -17.346  -0.562  1.00 55.24           C  
ATOM   4931  HB1 ALA A 307      17.353 -18.327  -0.181  1.00 55.24           H  
ATOM   4932  HB2 ALA A 307      16.513 -17.455  -1.492  1.00 55.24           H  
ATOM   4933  HB3 ALA A 307      16.469 -16.840   0.192  1.00 55.24           H  
ATOM   4934  O   ALA A 307      18.559 -15.192   1.190  1.00 55.24           O  
ATOM   4935  N   ASN A 308      19.967 -16.943   0.975  1.00 52.98           N  
ATOM   4936  H   ASN A 308      20.225 -17.731   0.397  1.00 52.98           H  
ATOM   4937  CA  ASN A 308      20.657 -16.790   2.260  1.00 52.98           C  
ATOM   4938  HA  ASN A 308      20.076 -16.122   2.895  1.00 52.98           H
[truncated: 193,762 more chars]
