# Supplementary material for: HilE represses the activity of the Salmonella virulence regulator HilD via a mechanism distinct from that of intestinal long-chain fatty acids
Source: J Biol Chem. 2023 Oct 27;299(12):105387. doi: 10.1016/j.jbc.2023.105387 (PMC10696396; doi:10.1016/j.jbc.2023.105387)
Supplement: Dataset S3 [file mmc4.zip › S6 Dataset/ranked_21.pdb]

ATOM      1  N   MET A   1     -23.667   0.737  23.973  1.00 28.21           N  
ATOM      2  H   MET A   1     -23.209   0.596  24.862  1.00 28.21           H  
ATOM      3  H2  MET A   1     -24.347   1.474  24.090  1.00 28.21           H  
ATOM      4  H3  MET A   1     -24.124  -0.115  23.679  1.00 28.21           H  
ATOM      5  CA  MET A   1     -22.672   1.161  22.976  1.00 28.21           C  
ATOM      6  HA  MET A   1     -21.902   0.397  22.871  1.00 28.21           H  
ATOM      7  C   MET A   1     -22.029   2.407  23.525  1.00 28.21           C  
ATOM      8  CB  MET A   1     -23.304   1.441  21.597  1.00 28.21           C  
ATOM      9  HB2 MET A   1     -24.384   1.303  21.651  1.00 28.21           H  
ATOM     10  HB3 MET A   1     -23.117   2.471  21.292  1.00 28.21           H  
ATOM     11  O   MET A   1     -22.721   3.409  23.669  1.00 28.21           O  
ATOM     12  CG  MET A   1     -22.750   0.529  20.504  1.00 28.21           C  
ATOM     13  HG2 MET A   1     -22.905  -0.510  20.797  1.00 28.21           H  
ATOM     14  HG3 MET A   1     -21.682   0.709  20.384  1.00 28.21           H  
ATOM     15  SD  MET A   1     -23.577   0.810  18.920  1.00 28.21           S  
ATOM     16  CE  MET A   1     -22.833  -0.505  17.917  1.00 28.21           C  
ATOM     17  HE1 MET A   1     -21.751  -0.379  17.886  1.00 28.21           H  
ATOM     18  HE2 MET A   1     -23.072  -1.483  18.334  1.00 28.21           H  
ATOM     19  HE3 MET A   1     -23.220  -0.454  16.899  1.00 28.21           H  
ATOM     20  N   GLU A   2     -20.753   2.345  23.877  1.00 31.14           N  
ATOM     21  H   GLU A   2     -20.214   1.504  23.725  1.00 31.14           H  
ATOM     22  CA  GLU A   2     -20.006   3.580  24.086  1.00 31.14           C  
ATOM     23  HA  GLU A   2     -20.674   4.353  24.467  1.00 31.14           H  
ATOM     24  C   GLU A   2     -19.474   4.078  22.751  1.00 31.14           C  
ATOM     25  CB  GLU A   2     -18.881   3.420  25.099  1.00 31.14           C  
ATOM     26  HB2 GLU A   2     -18.380   2.459  24.978  1.00 31.14           H  
ATOM     27  HB3 GLU A   2     -18.169   4.216  24.878  1.00 31.14           H  
ATOM     28  O   GLU A   2     -18.957   3.295  21.953  1.00 31.14           O  
ATOM     29  CG  GLU A   2     -19.408   3.586  26.533  1.00 31.14           C  
ATOM     30  HG2 GLU A   2     -20.187   4.348  26.548  1.00 31.14           H  
ATOM     31  HG3 GLU A   2     -19.851   2.644  26.858  1.00 31.14           H  
ATOM     32  CD  GLU A   2     -18.312   4.021  27.506  1.00 31.14           C  
ATOM     33  OE1 GLU A   2     -18.632   4.177  28.704  1.00 31.14           O  
ATOM     34  OE2 GLU A   2     -17.167   4.210  27.042  1.00 31.14           O  
ATOM     35  N   ASN A   3     -19.646   5.379  22.518  1.00 31.38           N  
ATOM     36  H   ASN A   3     -20.035   5.948  23.256  1.00 31.38           H  
ATOM     37  CA  ASN A   3     -19.293   6.051  21.280  1.00 31.38           C  
ATOM     38  HA  ASN A   3     -18.873   5.320  20.589  1.00 31.38           H  
ATOM     39  C   ASN A   3     -18.204   7.086  21.555  1.00 31.38           C  
ATOM     40  CB  ASN A   3     -20.568   6.650  20.644  1.00 31.38           C  
ATOM     41  HB2 ASN A   3     -20.375   7.667  20.301  1.00 31.38           H  
ATOM     42  HB3 ASN A   3     -21.381   6.689  21.369  1.00 31.38           H  
ATOM     43  O   ASN A   3     -18.482   8.168  22.072  1.00 31.38           O  
ATOM     44  CG  ASN A   3     -20.993   5.852  19.431  1.00 31.38           C  
ATOM     45  ND2 ASN A   3     -22.250   5.523  19.267  1.00 31.38           N  
ATOM     46 HD21 ASN A   3     -22.949   5.720  19.969  1.00 31.38           H  
ATOM     47 HD22 ASN A   3     -22.408   4.872  18.511  1.00 31.38           H  
ATOM     48  OD1 ASN A   3     -20.176   5.539  18.588  1.00 31.38           O  
ATOM     49  N   VAL A   4     -16.961   6.774  21.192  1.00 36.43           N  
ATOM     50  H   VAL A   4     -16.798   5.866  20.782  1.00 36.43           H  
ATOM     51  CA  VAL A   4     -15.850   7.725  21.333  1.00 36.43           C  
ATOM     52  HA  VAL A   4     -16.140   8.496  22.046  1.00 36.43           H  
ATOM     53  C   VAL A   4     -15.600   8.393  19.990  1.00 36.43           C  
ATOM     54  CB  VAL A   4     -14.579   7.076  21.901  1.00 36.43           C  
ATOM     55  HB  VAL A   4     -14.135   6.415  21.157  1.00 36.43           H  
ATOM     56  O   VAL A   4     -15.325   7.719  19.002  1.00 36.43           O  
ATOM     57  CG1 VAL A   4     -13.571   8.172  22.264  1.00 36.43           C  
ATOM     58 HG11 VAL A   4     -13.996   8.836  23.017  1.00 36.43           H  
ATOM     59 HG12 VAL A   4     -12.676   7.708  22.679  1.00 36.43           H  
ATOM     60 HG13 VAL A   4     -13.302   8.754  21.383  1.00 36.43           H  
ATOM     61  CG2 VAL A   4     -14.857   6.270  23.175  1.00 36.43           C  
ATOM     62 HG21 VAL A   4     -15.345   6.893  23.926  1.00 36.43           H  
ATOM     63 HG22 VAL A   4     -15.503   5.421  22.952  1.00 36.43           H  
ATOM     64 HG23 VAL A   4     -13.926   5.877  23.585  1.00 36.43           H  
ATOM     65  N   THR A   5     -15.690   9.723  19.937  1.00 35.07           N  
ATOM     66  H   THR A   5     -15.898  10.227  20.788  1.00 35.07           H  
ATOM     67  CA  THR A   5     -15.423  10.485  18.710  1.00 35.07           C  
ATOM     68  HA  THR A   5     -15.335   9.779  17.885  1.00 35.07           H  
ATOM     69  C   THR A   5     -14.114  11.263  18.817  1.00 35.07           C  
ATOM     70  CB  THR A   5     -16.590  11.399  18.327  1.00 35.07           C  
ATOM     71  HB  THR A   5     -16.757  12.139  19.110  1.00 35.07           H  
ATOM     72  O   THR A   5     -13.970  12.127  19.679  1.00 35.07           O  
ATOM     73  CG2 THR A   5     -16.351  12.103  16.989  1.00 35.07           C  
ATOM     74 HG21 THR A   5     -17.241  12.676  16.727  1.00 35.07           H  
ATOM     75 HG22 THR A   5     -16.150  11.360  16.218  1.00 35.07           H  
ATOM     76 HG23 THR A   5     -15.507  12.788  17.068  1.00 35.07           H  
ATOM     77  OG1 THR A   5     -17.759  10.639  18.139  1.00 35.07           O  
ATOM     78  HG1 THR A   5     -17.902  10.107  18.925  1.00 35.07           H  
ATOM     79  N   PHE A   6     -13.179  11.017  17.901  1.00 43.96           N  
ATOM     80  H   PHE A   6     -13.369  10.292  17.223  1.00 43.96           H  
ATOM     81  CA  PHE A   6     -11.931  11.768  17.768  1.00 43.96           C  
ATOM     82  HA  PHE A   6     -11.809  12.429  18.626  1.00 43.96           H  
ATOM     83  C   PHE A   6     -11.965  12.618  16.506  1.00 43.96           C  
ATOM     84  CB  PHE A   6     -10.735  10.809  17.735  1.00 43.96           C  
ATOM     85  HB2 PHE A   6      -9.826  11.384  17.560  1.00 43.96           H  
ATOM     86  HB3 PHE A   6     -10.852  10.118  16.901  1.00 43.96           H  
ATOM     87  O   PHE A   6     -12.190  12.098  15.421  1.00 43.96           O  
ATOM     88  CG  PHE A   6     -10.568  10.022  19.015  1.00 43.96           C  
ATOM     89  CD1 PHE A   6      -9.965  10.626  20.135  1.00 43.96           C  
ATOM     90  HD1 PHE A   6      -9.613  11.646  20.078  1.00 43.96           H  
ATOM     91  CD2 PHE A   6     -11.060   8.707  19.103  1.00 43.96           C  
ATOM     92  HD2 PHE A   6     -11.545   8.246  18.255  1.00 43.96           H  
ATOM     93  CE1 PHE A   6      -9.863   9.920  21.345  1.00 43.96           C  
ATOM     94  HE1 PHE A   6      -9.435  10.389  22.219  1.00 43.96           H  
ATOM     95  CE2 PHE A   6     -10.948   7.999  20.310  1.00 43.96           C  
ATOM     96  HE2 PHE A   6     -11.339   6.995  20.388  1.00 43.96           H  
ATOM     97  CZ  PHE A   6     -10.362   8.610  21.432  1.00 43.96           C  
ATOM     98  HZ  PHE A   6     -10.317   8.076  22.370  1.00 43.96           H  
ATOM     99  N   VAL A   7     -11.685  13.916  16.608  1.00 35.23           N  
ATOM    100  H   VAL A   7     -11.522  14.319  17.520  1.00 35.23           H  
ATOM    101  CA  VAL A   7     -11.468  14.744  15.414  1.00 35.23           C  
ATOM    102  HA  VAL A   7     -12.018  14.312  14.578  1.00 35.23           H  
ATOM    103  C   VAL A   7      -9.983  14.706  15.068  1.00 35.23           C  
ATOM    104  CB  VAL A   7     -12.002  16.176  15.576  1.00 35.23           C  
ATOM    105  HB  VAL A   7     -11.404  16.712  16.313  1.00 35.23           H  
ATOM    106  O   VAL A   7      -9.142  15.188  15.833  1.00 35.23           O  
ATOM    107  CG1 VAL A   7     -11.934  16.912  14.233  1.00 35.23           C  
ATOM    108 HG11 VAL A   7     -12.561  16.410  13.496  1.00 35.23           H  
ATOM    109 HG12 VAL A   7     -10.909  16.943  13.862  1.00 35.23           H  
ATOM    110 HG13 VAL A   7     -12.279  17.939  14.358  1.00 35.23           H  
ATOM    111  CG2 VAL A   7     -13.469  16.182  16.029  1.00 35.23           C  
ATOM    112 HG21 VAL A   7     -13.834  17.208  16.078  1.00 35.23           H  
ATOM    113 HG22 VAL A   7     -14.083  15.619  15.326  1.00 35.23           H  
ATOM    114 HG23 VAL A   7     -13.563  15.741  17.022  1.00 35.23           H  
ATOM    115  N   SER A   8      -9.647  14.131  13.915  1.00 41.07           N  
ATOM    116  H   SER A   8     -10.388  13.772  13.330  1.00 41.07           H  
ATOM    117  CA  SER A   8      -8.298  14.176  13.356  1.00 41.07           C  
ATOM    118  HA  SER A   8      -7.581  13.932  14.140  1.00 41.07           H  
ATOM    119  C   SER A   8      -8.008  15.602  12.875  1.00 41.07           C  
ATOM    120  CB  SER A   8      -8.143  13.119  12.258  1.00 41.07           C  
ATOM    121  HB2 SER A   8      -8.110  12.129  12.713  1.00 41.07           H  
ATOM    122  HB3 SER A   8      -9.007  13.167  11.595  1.00 41.07           H  
ATOM    123  O   SER A   8      -8.090  15.929  11.701  1.00 41.07           O  
ATOM    124  OG  SER A   8      -6.959  13.342  11.517  1.00 41.07           O  
ATOM    125  HG  SER A   8      -7.181  14.041  10.897  1.00 41.07           H  
ATOM    126  N   ASN A   9      -7.628  16.484  13.798  1.00 39.11           N  
ATOM    127  H   ASN A   9      -7.731  16.200  14.762  1.00 39.11           H  
ATOM    128  CA  ASN A   9      -7.284  17.879  13.494  1.00 39.11           C  
ATOM    129  HA  ASN A   9      -8.046  18.286  12.830  1.00 39.11           H  
ATOM    130  C   ASN A   9      -5.956  18.043  12.740  1.00 39.11           C  
ATOM    131  CB  ASN A   9      -7.279  18.682  14.805  1.00 39.11           C  
ATOM    132  HB2 ASN A   9      -6.785  19.642  14.652  1.00 39.11           H  
ATOM    133  HB3 ASN A   9      -6.739  18.132  15.575  1.00 39.11           H  
ATOM    134  O   ASN A   9      -5.450  19.158  12.617  1.00 39.11           O  
ATOM    135  CG  ASN A   9      -8.675  19.011  15.286  1.00 39.11           C  
ATOM    136  ND2 ASN A   9      -8.853  19.215  16.568  1.00 39.11           N  
ATOM    137 HD21 ASN A   9      -9.807  19.421  16.828  1.00 39.11           H  
ATOM    138 HD22 ASN A   9      -8.130  19.016  17.245  1.00 39.11           H  
ATOM    139  OD1 ASN A   9      -9.617  19.124  14.530  1.00 39.11           O  
ATOM    140  N   SER A  10      -5.339  16.955  12.283  1.00 40.48           N  
ATOM    141  H   SER A  10      -5.825  16.071  12.334  1.00 40.48           H  
ATOM    142  CA  SER A  10      -4.144  17.048  11.468  1.00 40.48           C  
ATOM    143  HA  SER A  10      -3.909  18.097  11.287  1.00 40.48           H  
ATOM    144  C   SER A  10      -4.404  16.434  10.100  1.00 40.48           C  
ATOM    145  CB  SER A  10      -2.913  16.491  12.201  1.00 40.48           C  
ATOM    146  HB2 SER A  10      -2.876  16.896  13.212  1.00 40.48           H  
ATOM    147  HB3 SER A  10      -2.017  16.819  11.674  1.00 40.48           H  
ATOM    148  O   SER A  10      -4.240  15.229   9.925  1.00 40.48           O  
ATOM    149  OG  SER A  10      -2.908  15.086  12.251  1.00 40.48           O  
ATOM    150  HG  SER A  10      -3.403  14.773  11.490  1.00 40.48           H  
ATOM    151  N   HIS A  11      -4.579  17.311   9.108  1.00 40.19           N  
ATOM    152  H   HIS A  11      -4.897  18.243   9.333  1.00 40.19           H  
ATOM    153  CA  HIS A  11      -4.110  17.082   7.729  1.00 40.19           C  
ATOM    154  HA  HIS A  11      -4.736  16.325   7.256  1.00 40.19           H  
ATOM    155  C   HIS A  11      -2.644  16.599   7.688  1.00 40.19           C  
ATOM    156  CB  HIS A  11      -4.241  18.395   6.939  1.00 40.19           C  
ATOM    157  HB2 HIS A  11      -3.979  18.203   5.899  1.00 40.19           H  
ATOM    158  HB3 HIS A  11      -3.535  19.127   7.331  1.00 40.19           H  
ATOM    159  O   HIS A  11      -2.127  16.156   6.672  1.00 40.19           O  
ATOM    160  CG  HIS A  11      -5.627  18.987   6.984  1.00 40.19           C  
ATOM    161  CD2 HIS A  11      -6.058  20.002   7.796  1.00 40.19           C  
ATOM    162  HD2 HIS A  11      -5.459  20.548   8.510  1.00 40.19           H  
ATOM    163  ND1 HIS A  11      -6.706  18.581   6.235  1.00 40.19           N  
ATOM    164  HD1 HIS A  11      -6.700  17.881   5.506  1.00 40.19           H  
ATOM    165  CE1 HIS A  11      -7.764  19.331   6.591  1.00 40.19           C  
ATOM    166  HE1 HIS A  11      -8.753  19.255   6.165  1.00 40.19           H  
ATOM    167  NE2 HIS A  11      -7.417  20.198   7.555  1.00 40.19           N  
ATOM    168  N   GLN A  12      -1.965  16.775   8.825  1.00 39.87           N  
ATOM    169  H   GLN A  12      -2.490  17.213   9.568  1.00 39.87           H  
ATOM    170  CA  GLN A  12      -0.564  16.561   9.090  1.00 39.87           C  
ATOM    171  HA  GLN A  12      -0.421  16.813  10.141  1.00 39.87           H  
ATOM    172  C   GLN A  12      -0.074  15.111   9.097  1.00 39.87           C  
ATOM    173  CB  GLN A  12       0.195  17.638   8.338  1.00 39.87           C  
ATOM    174  HB2 GLN A  12      -0.099  17.655   7.288  1.00 39.87           H  
ATOM    175  HB3 GLN A  12       1.258  17.394   8.330  1.00 39.87           H  
ATOM    176  O   GLN A  12       1.051  14.802   8.711  1.00 39.87           O  
ATOM    177  CG  GLN A  12      -0.140  19.015   8.976  1.00 39.87           C  
ATOM    178  HG2 GLN A  12      -1.100  19.367   8.599  1.00 39.87           H  
ATOM    179  HG3 GLN A  12      -0.210  18.930  10.060  1.00 39.87           H  
ATOM    180  CD  GLN A  12       0.910  20.061   8.699  1.00 39.87           C  
ATOM    181  NE2 GLN A  12       0.658  21.343   8.760  1.00 39.87           N  
ATOM    182 HE21 GLN A  12       1.396  21.947   8.428  1.00 39.87           H  
ATOM    183 HE22 GLN A  12      -0.282  21.694   8.880  1.00 39.87           H  
ATOM    184  OE1 GLN A  12       2.035  19.727   8.440  1.00 39.87           O  
ATOM    185  N   ARG A  13      -0.892  14.249   9.716  1.00 43.30           N  
ATOM    186  H   ARG A  13      -1.856  14.517   9.853  1.00 43.30           H  
ATOM    187  CA  ARG A  13      -0.481  12.900  10.109  1.00 43.30           C  
ATOM    188  HA  ARG A  13       0.601  12.920  10.238  1.00 43.30           H  
ATOM    189  C   ARG A  13      -0.803  11.896   9.011  1.00 43.30           C  
ATOM    190  CB  ARG A  13      -1.113  12.430  11.428  1.00 43.30           C  
ATOM    191  HB2 ARG A  13      -2.140  12.788  11.503  1.00 43.30           H  
ATOM    192  HB3 ARG A  13      -1.151  11.341  11.424  1.00 43.30           H  
ATOM    193  O   ARG A  13      -1.882  11.992   8.427  1.00 43.30           O  
ATOM    194  CG  ARG A  13      -0.286  12.850  12.647  1.00 43.30           C  
ATOM    195  HG2 ARG A  13       0.734  12.488  12.521  1.00 43.30           H  
ATOM    196  HG3 ARG A  13      -0.276  13.936  12.735  1.00 43.30           H  
ATOM    197  CD  ARG A  13      -0.886  12.226  13.910  1.00 43.30           C  
ATOM    198  HD2 ARG A  13      -1.875  12.659  14.059  1.00 43.30           H  
ATOM    199  HD3 ARG A  13      -1.004  11.153  13.753  1.00 43.30           H  
ATOM    200  NE  ARG A  13      -0.012  12.448  15.080  1.00 43.30           N  
ATOM    201  HE  ARG A  13       0.980  12.455  14.887  1.00 43.30           H  
ATOM    202  NH1 ARG A  13      -1.666  12.582  16.650  1.00 43.30           N  
ATOM    203 HH11 ARG A  13      -2.017  13.069  17.461  1.00 43.30           H  
ATOM    204 HH12 ARG A  13      -2.297  12.256  15.931  1.00 43.30           H  
ATOM    205  NH2 ARG A  13       0.434  13.081  17.225  1.00 43.30           N  
ATOM    206 HH21 ARG A  13       1.408  13.178  16.977  1.00 43.30           H  
ATOM    207 HH22 ARG A  13       0.090  13.502  18.077  1.00 43.30           H  
ATOM    208  CZ  ARG A  13      -0.412  12.687  16.312  1.00 43.30           C  
ATOM    209  N   PRO A  14       0.074  10.900   8.807  1.00 51.48           N  
ATOM    210  CA  PRO A  14      -0.271   9.721   8.033  1.00 51.48           C  
ATOM    211  HA  PRO A  14      -0.409  10.007   6.990  1.00 51.48           H  
ATOM    212  C   PRO A  14      -1.567   9.090   8.558  1.00 51.48           C  
ATOM    213  CB  PRO A  14       0.936   8.784   8.141  1.00 51.48           C  
ATOM    214  HB2 PRO A  14       1.179   8.368   7.164  1.00 51.48           H  
ATOM    215  HB3 PRO A  14       0.744   7.992   8.865  1.00 51.48           H  
ATOM    216  O   PRO A  14      -1.797   9.033   9.774  1.00 51.48           O  
ATOM    217  CG  PRO A  14       2.088   9.658   8.626  1.00 51.48           C  
ATOM    218  HG2 PRO A  14       2.603  10.091   7.768  1.00 51.48           H  
ATOM    219  HG3 PRO A  14       2.786   9.099   9.250  1.00 51.48           H  
ATOM    220  CD  PRO A  14       1.394  10.760   9.407  1.00 51.48           C  
ATOM    221  HD2 PRO A  14       1.978  11.677   9.325  1.00 51.48           H  
ATOM    222  HD3 PRO A  14       1.291  10.462  10.451  1.00 51.48           H  
ATOM    223  N   ALA A  15      -2.422   8.623   7.650  1.00 50.10           N  
ATOM    224  H   ALA A  15      -2.063   8.474   6.718  1.00 50.10           H  
ATOM    225  CA  ALA A  15      -3.656   7.935   8.008  1.00 50.10           C  
ATOM    226  HA  ALA A  15      -4.282   8.613   8.587  1.00 50.10           H  
ATOM    227  C   ALA A  15      -3.359   6.702   8.872  1.00 50.10           C  
ATOM    228  CB  ALA A  15      -4.400   7.546   6.728  1.00 50.10           C  
ATOM    229  HB1 ALA A  15      -5.304   6.991   6.979  1.00 50.10           H  
ATOM    230  HB2 ALA A  15      -3.766   6.927   6.093  1.00 50.10           H  
ATOM    231  HB3 ALA A  15      -4.682   8.450   6.189  1.00 50.10           H  
ATOM    232  O   ALA A  15      -4.060   6.463   9.856  1.00 50.10           O  
ATOM    233  N   ALA A  16      -2.275   5.983   8.568  1.00 50.52           N  
ATOM    234  H   ALA A  16      -1.750   6.254   7.749  1.00 50.52           H  
ATOM    235  CA  ALA A  16      -1.799   4.838   9.331  1.00 50.52           C  
ATOM    236  HA  ALA A  16      -2.567   4.065   9.321  1.00 50.52           H  
ATOM    237  C   ALA A  16      -1.523   5.186  10.792  1.00 50.52           C  
ATOM    238  CB  ALA A  16      -0.532   4.277   8.681  1.00 50.52           C  
ATOM    239  HB1 ALA A  16       0.224   5.056   8.588  1.00 50.52           H  
ATOM    240  HB2 ALA A  16      -0.772   3.881   7.695  1.00 50.52           H  
ATOM    241  HB3 ALA A  16      -0.133   3.466   9.290  1.00 50.52           H  
ATOM    242  O   ALA A  16      -1.965   4.451  11.665  1.00 50.52           O  
ATOM    243  N   ASP A  17      -0.859   6.308  11.079  1.00 53.32           N  
ATOM    244  H   ASP A  17      -0.546   6.889  10.315  1.00 53.32           H  
ATOM    245  CA  ASP A  17      -0.587   6.725  12.459  1.00 53.32           C  
ATOM    246  HA  ASP A  17      -0.037   5.942  12.981  1.00 53.32           H  
ATOM    247  C   ASP A  17      -1.885   6.988  13.226  1.00 53.32           C  
ATOM    248  CB  ASP A  17       0.229   8.024  12.470  1.00 53.32           C  
ATOM    249  HB2 ASP A  17       0.075   8.515  13.431  1.00 53.32           H  
ATOM    250  HB3 ASP A  17      -0.145   8.705  11.705  1.00 53.32           H  
ATOM    251  O   ASP A  17      -2.026   6.600  14.386  1.00 53.32           O  
ATOM    252  CG  ASP A  17       1.734   7.869  12.305  1.00 53.32           C  
ATOM    253  OD1 ASP A  17       2.295   6.759  12.370  1.00 53.32           O  
ATOM    254  OD2 ASP A  17       2.402   8.924  12.336  1.00 53.32           O  
ATOM    255  N   ASN A  18      -2.845   7.657  12.586  1.00 53.41           N  
ATOM    256  H   ASN A  18      -2.683   7.913  11.622  1.00 53.41           H  
ATOM    257  CA  ASN A  18      -4.125   7.973  13.209  1.00 53.41           C  
ATOM    258  HA  ASN A  18      -3.947   8.419  14.187  1.00 53.41           H  
ATOM    259  C   ASN A  18      -4.958   6.711  13.452  1.00 53.41           C  
ATOM    260  CB  ASN A  18      -4.872   8.979  12.330  1.00 53.41           C  
ATOM    261  HB2 ASN A  18      -4.845   8.629  11.298  1.00 53.41           H  
ATOM    262  HB3 ASN A  18      -5.914   9.029  12.647  1.00 53.41           H  
ATOM    263  O   ASN A  18      -5.483   6.529  14.550  1.00 53.41           O  
ATOM    264  CG  ASN A  18      -4.313  10.388  12.402  1.00 53.41           C  
ATOM    265  ND2 ASN A  18      -4.418  11.123  11.322  1.00 53.41           N  
ATOM    266 HD21 ASN A  18      -4.125  12.089  11.355  1.00 53.41           H  
ATOM    267 HD22 ASN A  18      -4.766  10.720  10.464  1.00 53.41           H  
ATOM    268  OD1 ASN A  18      -3.816  10.856  13.424  1.00 53.41           O  
ATOM    269  N   LEU A  19      -5.050   5.818  12.469  1.00 55.50           N  
ATOM    270  H   LEU A  19      -4.599   6.011  11.585  1.00 55.50           H  
ATOM    271  CA  LEU A  19      -5.780   4.565  12.623  1.00 55.50           C  
ATOM    272  HA  LEU A  19      -6.761   4.769  13.053  1.00 55.50           H  
ATOM    273  C   LEU A  19      -5.070   3.575  13.563  1.00 55.50           C  
ATOM    274  CB  LEU A  19      -5.979   3.914  11.263  1.00 55.50           C  
ATOM    275  HB2 LEU A  19      -5.106   4.127  10.647  1.00 55.50           H  
ATOM    276  HB3 LEU A  19      -6.009   2.849  11.495  1.00 55.50           H  
ATOM    277  O   LEU A  19      -5.747   2.901  14.334  1.00 55.50           O  
ATOM    278  CG  LEU A  19      -7.280   4.234  10.501  1.00 55.50           C  
ATOM    279  HG  LEU A  19      -7.847   4.985  11.052  1.00 55.50           H  
ATOM    280  CD1 LEU A  19      -6.999   4.770   9.099  1.00 55.50           C  
ATOM    281 HD11 LEU A  19      -7.939   5.011   8.603  1.00 55.50           H  
ATOM    282 HD12 LEU A  19      -6.467   4.028   8.504  1.00 55.50           H  
ATOM    283 HD13 LEU A  19      -6.391   5.672   9.171  1.00 55.50           H  
ATOM    284  CD2 LEU A  19      -8.155   2.985  10.330  1.00 55.50           C  
ATOM    285 HD21 LEU A  19      -9.124   3.279   9.926  1.00 55.50           H  
ATOM    286 HD22 LEU A  19      -8.322   2.504  11.294  1.00 55.50           H  
ATOM    287 HD23 LEU A  19      -7.707   2.275   9.636  1.00 55.50           H  
ATOM    288  N   GLN A  20      -3.736   3.486  13.557  1.00 55.52           N  
ATOM    289  H   GLN A  20      -3.210   4.018  12.878  1.00 55.52           H  
ATOM    290  CA  GLN A  20      -2.993   2.684  14.540  1.00 55.52           C  
ATOM    291  HA  GLN A  20      -3.348   1.654  14.514  1.00 55.52           H  
ATOM    292  C   GLN A  20      -3.231   3.211  15.948  1.00 55.52           C  
ATOM    293  CB  GLN A  20      -1.480   2.707  14.284  1.00 55.52           C  
ATOM    294  HB2 GLN A  20      -0.979   2.433  15.212  1.00 55.52           H  
ATOM    295  HB3 GLN A  20      -1.156   3.713  14.020  1.00 55.52           H  
ATOM    296  O   GLN A  20      -3.504   2.435  16.865  1.00 55.52           O  
ATOM    297  CG  GLN A  20      -1.031   1.702  13.218  1.00 55.52           C  
ATOM    298  HG2 GLN A  20      -1.439   1.982  12.247  1.00 55.52           H  
ATOM    299  HG3 GLN A  20      -1.411   0.714  13.476  1.00 55.52           H  
ATOM    300  CD  GLN A  20       0.490   1.618  13.117  1.00 55.52           C  
ATOM    301  NE2 GLN A  20       1.013   0.743  12.289  1.00 55.52           N  
ATOM    302 HE21 GLN A  20       0.426   0.217  11.657  1.00 55.52           H  
ATOM    303 HE22 GLN A  20       2.021   0.765  12.230  1.00 55.52           H  
ATOM    304  OE1 GLN A  20       1.244   2.311  13.778  1.00 55.52           O  
ATOM    305  N   LYS A  21      -3.206   4.539  16.117  1.00 52.30           N  
ATOM    306  H   LYS A  21      -2.923   5.124  15.344  1.00 52.30           H  
ATOM    307  CA  LYS A  21      -3.571   5.158  17.387  1.00 52.30           C  
ATOM    308  HA  LYS A  21      -2.919   4.741  18.154  1.00 52.30           H  
ATOM    309  C   LYS A  21      -5.004   4.802  17.774  1.00 52.30           C  
ATOM    310  CB  LYS A  21      -3.339   6.668  17.308  1.00 52.30           C  
ATOM    311  HB2 LYS A  21      -4.108   7.142  16.699  1.00 52.30           H  
ATOM    312  HB3 LYS A  21      -2.362   6.850  16.860  1.00 52.30           H  
ATOM    313  O   LYS A  21      -5.260   4.546  18.947  1.00 52.30           O  
ATOM    314  CG  LYS A  21      -3.326   7.266  18.712  1.00 52.30           C  
ATOM    315  HG2 LYS A  21      -4.298   7.126  19.184  1.00 52.30           H  
ATOM    316  HG3 LYS A  21      -2.568   6.755  19.306  1.00 52.30           H  
ATOM    317  CD  LYS A  21      -3.003   8.757  18.661  1.00 52.30           C  
ATOM    318  HD2 LYS A  21      -3.817   9.286  18.164  1.00 52.30           H  
ATOM    319  HD3 LYS A  21      -2.070   8.913  18.120  1.00 52.30           H  
ATOM    320  CE  LYS A  21      -2.859   9.214  20.111  1.00 52.30           C  
ATOM    321  HE2 LYS A  21      -2.047   8.650  20.569  1.00 52.30           H  
ATOM    322  HE3 LYS A  21      -3.773   8.954  20.645  1.00 52.30           H  
ATOM    323  NZ  LYS A  21      -2.603  10.665  20.208  1.00 52.30           N  
ATOM    324  HZ1 LYS A  21      -1.753  10.886  19.710  1.00 52.30           H  
ATOM    325  HZ2 LYS A  21      -2.490  10.908  21.182  1.00 52.30           H  
ATOM    326  HZ3 LYS A  21      -3.392  11.171  19.832  1.00 52.30           H  
ATOM    327  N   LEU A  22      -5.921   4.688  16.817  1.00 53.98           N  
ATOM    328  H   LEU A  22      -5.685   4.944  15.869  1.00 53.98           H  
ATOM    329  CA  LEU A  22      -7.258   4.184  17.114  1.00 53.98           C  
ATOM    330  HA  LEU A  22      -7.615   4.730  17.988  1.00 53.98           H  
ATOM    331  C   LEU A  22      -7.290   2.726  17.532  1.00 53.98           C  
ATOM    332  CB  LEU A  22      -8.227   4.388  15.952  1.00 53.98           C  
ATOM    333  HB2 LEU A  22      -7.702   4.552  15.011  1.00 53.98           H  
ATOM    334  HB3 LEU A  22      -8.828   3.487  15.831  1.00 53.98           H  
ATOM    335  O   LEU A  22      -7.990   2.414  18.487  1.00 53.98           O  
ATOM    336  CG  LEU A  22      -9.152   5.559  16.281  1.00 53.98           C  
ATOM    337  HG  LEU A  22      -9.309   5.638  17.356  1.00 53.98           H  
ATOM    338  CD1 LEU A  22      -8.468   6.852  15.840  1.00 53.98           C  
ATOM    339 HD11 LEU A  22      -9.101   7.713  16.054  1.00 53.98           H  
ATOM    340 HD12 LEU A  22      -7.560   6.980  16.430  1.00 53.98           H  
ATOM    341 HD13 LEU A  22      -8.159   6.810  14.796  1.00 53.98           H  
ATOM    342  CD2 LEU A  22     -10.535   5.262  15.727  1.00 53.98           C  
ATOM    343 HD21 LEU A  22     -10.961   4.420  16.273  1.00 53.98           H  
ATOM    344 HD22 LEU A  22     -11.187   6.123  15.877  1.00 53.98           H  
ATOM    345 HD23 LEU A  22     -10.493   4.986  14.674  1.00 53.98           H  
ATOM    346  N   LYS A  23      -6.515   1.855  16.883  1.00 54.66           N  
ATOM    347  H   LYS A  23      -6.017   2.176  16.064  1.00 54.66           H  
ATOM    348  CA  LYS A  23      -6.379   0.457  17.308  1.00 54.66           C  
ATOM    349  HA  LYS A  23      -7.364  -0.006  17.270  1.00 54.66           H  
ATOM    350  C   LYS A  23      -5.920   0.396  18.767  1.00 54.66           C  
ATOM    351  CB  LYS A  23      -5.436  -0.293  16.345  1.00 54.66           C  
ATOM    352  HB2 LYS A  23      -5.661   0.012  15.323  1.00 54.66           H  
ATOM    353  HB3 LYS A  23      -4.398  -0.036  16.558  1.00 54.66           H  
ATOM    354  O   LYS A  23      -6.508  -0.326  19.567  1.00 54.66           O  
ATOM    355  CG  LYS A  23      -5.620  -1.817  16.442  1.00 54.66           C  
ATOM    356  HG2 LYS A  23      -6.673  -2.050  16.284  1.00 54.66           H  
ATOM    357  HG3 LYS A  23      -5.338  -2.152  17.440  1.00 54.66           H  
ATOM    358  CD  LYS A  23      -4.790  -2.588  15.396  1.00 54.66           C  
ATOM    359  HD2 LYS A  23      -5.048  -2.221  14.402  1.00 54.66           H  
ATOM    360  HD3 LYS A  23      -3.727  -2.424  15.576  1.00 54.66           H  
ATOM    361  CE  LYS A  23      -5.117  -4.092  15.482  1.00 54.66           C  
ATOM    362  HE2 LYS A  23      -4.814  -4.469  16.459  1.00 54.66           H  
ATOM    363  HE3 LYS A  23      -6.200  -4.199  15.423  1.00 54.66           H  
ATOM    364  NZ  LYS A  23      -4.494  -4.908  14.401  1.00 54.66           N  
ATOM    365  HZ1 LYS A  23      -4.906  -5.829  14.350  1.00 54.66           H  
ATOM    366  HZ2 LYS A  23      -3.495  -5.013  14.510  1.00 54.66           H  
ATOM    367  HZ3 LYS A  23      -4.662  -4.503  13.491  1.00 54.66           H  
ATOM    368  N   SER A  24      -4.947   1.229  19.145  1.00 53.87           N  
ATOM    369  H   SER A  24      -4.476   1.758  18.425  1.00 53.87           H  
ATOM    370  CA  SER A  24      -4.483   1.331  20.535  1.00 53.87           C  
ATOM    371  HA  SER A  24      -4.253   0.324  20.884  1.00 53.87           H  
ATOM    372  C   SER A  24      -5.542   1.896  21.496  1.00 53.87           C  
ATOM    373  CB  SER A  24      -3.175   2.132  20.605  1.00 53.87           C  
ATOM    374  HB2 SER A  24      -2.492   1.763  19.840  1.00 53.87           H  
ATOM    375  HB3 SER A  24      -2.711   1.962  21.577  1.00 53.87           H  
ATOM    376  O   SER A  24      -5.645   1.436  22.630  1.00 53.87           O  
ATOM    377  OG  SER A  24      -3.354   3.526  20.433  1.00 53.87           O  
ATOM    378  HG  SER A  24      -4.098   3.704  19.851  1.00 53.87           H  
ATOM    379  N   LEU A  25      -6.361   2.856  21.051  1.00 50.45           N  
ATOM    380  H   LEU A  25      -6.253   3.180  20.100  1.00 50.45           H  
ATOM    381  CA  LEU A  25      -7.443   3.437  21.852  1.00 50.45           C  
ATOM    382  HA  LEU A  25      -7.054   3.693  22.837  1.00 50.45           H  
ATOM    383  C   LEU A  25      -8.563   2.425  22.092  1.00 50.45           C  
ATOM    384  CB  LEU A  25      -7.974   4.713  21.178  1.00 50.45           C  
ATOM    385  HB2 LEU A  25      -8.021   4.549  20.102  1.00 50.45           H  
ATOM    386  HB3 LEU A  25      -8.992   4.904  21.517  1.00 50.45           H  
ATOM    387  O   LEU A  25      -8.906   2.207  23.243  1.00 50.45           O  
ATOM    388  CG  LEU A  25      -7.112   5.948  21.487  1.00 50.45           C  
ATOM    389  HG  LEU A  25      -6.058   5.671  21.498  1.00 50.45           H  
ATOM    390  CD1 LEU A  25      -7.299   7.020  20.412  1.00 50.45           C  
ATOM    391 HD11 LEU A  25      -8.358   7.250  20.301  1.00 50.45           H  
ATOM    392 HD12 LEU A  25      -6.755   7.924  20.685  1.00 50.45           H  
ATOM    393 HD13 LEU A  25      -6.925   6.645  19.459  1.00 50.45           H  
ATOM    394  CD2 LEU A  25      -7.481   6.540  22.851  1.00 50.45           C  
ATOM    395 HD21 LEU A  25      -7.288   5.808  23.636  1.00 50.45           H  
ATOM    396 HD22 LEU A  25      -8.540   6.796  22.876  1.00 50.45           H  
ATOM    397 HD23 LEU A  25      -6.884   7.430  23.050  1.00 50.45           H  
ATOM    398  N   LEU A  26      -9.048   1.755  21.044  1.00 53.88           N  
ATOM    399  H   LEU A  26      -8.697   1.988  20.126  1.00 53.88           H  
ATOM    400  CA  LEU A  26     -10.019   0.657  21.140  1.00 53.88           C  
ATOM    401  HA  LEU A  26     -10.971   1.028  21.520  1.00 53.88           H  
ATOM    402  C   LEU A  26      -9.540  -0.421  22.114  1.00 53.88           C  
ATOM    403  CB  LEU A  26     -10.209   0.048  19.738  1.00 53.88           C  
ATOM    404  HB2 LEU A  26      -9.250   0.042  19.219  1.00 53.88           H  
ATOM    405  HB3 LEU A  26     -10.525  -0.991  19.833  1.00 53.88           H  
ATOM    406  O   LEU A  26     -10.256  -0.801  23.035  1.00 53.88           O  
ATOM    407  CG  LEU A  26     -11.253   0.796  18.897  1.00 53.88           C  
ATOM    408  HG  LEU A  26     -11.177   1.867  19.084  1.00 53.88           H  
ATOM    409  CD1 LEU A  26     -11.006   0.568  17.409  1.00 53.88           C  
ATOM    410 HD11 LEU A  26     -11.059  -0.499  17.192  1.00 53.88           H  
ATOM    411 HD12 LEU A  26     -11.771   1.090  16.835  1.00 53.88           H  
ATOM    412 HD13 LEU A  26     -10.024   0.953  17.134  1.00 53.88           H  
ATOM    413  CD2 LEU A  26     -12.662   0.302  19.229  1.00 53.88           C  
ATOM    414 HD21 LEU A  26     -13.397   0.780  18.580  1.00 53.88           H  
ATOM    415 HD22 LEU A  26     -12.730  -0.776  19.084  1.00 53.88           H  
ATOM    416 HD23 LEU A  26     -12.904   0.521  20.269  1.00 53.88           H  
ATOM    417  N   THR A  27      -8.283  -0.848  21.970  1.00 51.57           N  
ATOM    418  H   THR A  27      -7.752  -0.503  21.183  1.00 51.57           H  
ATOM    419  CA  THR A  27      -7.699  -1.872  22.848  1.00 51.57           C  
ATOM    420  HA  THR A  27      -8.323  -2.764  22.788  1.00 51.57           H  
ATOM    421  C   THR A  27      -7.683  -1.422  24.317  1.00 51.57           C  
ATOM    422  CB  THR A  27      -6.277  -2.249  22.398  1.00 51.57           C  
ATOM    423  HB  THR A  27      -5.592  -1.434  22.630  1.00 51.57           H  
ATOM    424  O   THR A  27      -7.985  -2.218  25.205  1.00 51.57           O  
ATOM    425  CG2 THR A  27      -5.793  -3.529  23.075  1.00 51.57           C  
ATOM    426 HG21 THR A  27      -4.806  -3.789  22.693  1.00 51.57           H  
ATOM    427 HG22 THR A  27      -5.720  -3.378  24.152  1.00 51.57           H  
ATOM    428 HG23 THR A  27      -6.485  -4.346  22.870  1.00 51.57           H  
ATOM    429  OG1 THR A  27      -6.211  -2.520  21.015  1.00 51.57           O  
ATOM    430  HG1 THR A  27      -6.409  -1.717  20.528  1.00 51.57           H  
ATOM    431  N   ASN A  28      -7.377  -0.147  24.586  1.00 46.92           N  
ATOM    432  H   ASN A  28      -7.163   0.472  23.817  1.00 46.92           H  
ATOM    433  CA  ASN A  28      -7.400   0.417  25.940  1.00 46.92           C  
ATOM    434  HA  ASN A  28      -6.883  -0.261  26.620  1.00 46.92           H  
ATOM    435  C   ASN A  28      -8.824   0.571  26.495  1.00 46.92           C  
ATOM    436  CB  ASN A  28      -6.673   1.772  25.942  1.00 46.92           C  
ATOM    437  HB2 ASN A  28      -6.926   2.337  25.045  1.00 46.92           H  
ATOM    438  HB3 ASN A  28      -7.003   2.351  26.804  1.00 46.92           H  
ATOM    439  O   ASN A  28      -9.080   0.205  27.642  1.00 46.92           O  
ATOM    440  CG  ASN A  28      -5.170   1.630  26.076  1.00 46.92           C  
ATOM    441  ND2 ASN A  28      -4.405   2.308  25.257  1.00 46.92           N  
ATOM    442 HD21 ASN A  28      -4.818   2.665  24.407  1.00 46.92           H  
ATOM    443 HD22 ASN A  28      -3.416   2.123  25.348  1.00 46.92           H  
ATOM    444  OD1 ASN A  28      -4.657   0.929  26.925  1.00 46.92           O  
ATOM    445  N   THR A  29      -9.767   1.075  25.700  1.00 44.33           N  
ATOM    446  H   THR A  29      -9.520   1.401  24.776  1.00 44.33           H  
ATOM    447  CA  THR A  29     -11.165   1.233  26.121  1.00 44.33           C  
ATOM    448  HA  THR A  29     -11.186   1.806  27.048  1.00 44.33           H  
ATOM    449  C   THR A  29     -11.801  -0.128  26.413  1.00 44.33           C  
ATOM    450  CB  THR A  29     -11.965   2.012  25.065  1.00 44.33           C  
ATOM    451  HB  THR A  29     -12.066   1.411  24.162  1.00 44.33           H  
ATOM    452  O   THR A  29     -12.566  -0.267  27.364  1.00 44.33           O  
ATOM    453  CG2 THR A  29     -13.323   2.473  25.594  1.00 44.33           C  
ATOM    454 HG21 THR A  29     -13.862   3.007  24.811  1.00 44.33           H  
ATOM    455 HG22 THR A  29     -13.925   1.614  25.888  1.00 44.33           H  
ATOM    456 HG23 THR A  29     -13.203   3.119  26.464  1.00 44.33           H  
ATOM    457  OG1 THR A  29     -11.304   3.206  24.722  1.00 44.33           O  
ATOM    458  HG1 THR A  29     -11.757   3.894  25.216  1.00 44.33           H  
ATOM    459  N   ARG A  30     -11.417  -1.188  25.693  1.00 48.05           N  
ATOM    460  H   ARG A  30     -10.880  -1.013  24.856  1.00 48.05           H  
ATOM    461  CA  ARG A  30     -11.836  -2.571  25.969  1.00 48.05           C  
ATOM    462  HA  ARG A  30     -12.925  -2.624  25.987  1.00 48.05           H  
ATOM    463  C   ARG A  30     -11.375  -3.098  27.328  1.00 48.05           C  
ATOM    464  CB  ARG A  30     -11.352  -3.445  24.812  1.00 48.05           C  
ATOM    465  HB2 ARG A  30     -10.283  -3.639  24.910  1.00 48.05           H  
ATOM    466  HB3 ARG A  30     -11.528  -2.921  23.872  1.00 48.05           H  
ATOM    467  O   ARG A  30     -12.123  -3.822  27.984  1.00 48.05           O  
ATOM    468  CG  ARG A  30     -12.129  -4.757  24.754  1.00 48.05           C  
ATOM    469  HG2 ARG A  30     -13.194  -4.552  24.643  1.00 48.05           H  
ATOM    470  HG3 ARG A  30     -11.961  -5.329  25.667  1.00 48.05           H  
ATOM    471  CD  ARG A  30     -11.644  -5.561  23.555  1.00 48.05           C  
ATOM    472  HD2 ARG A  30     -11.888  -5.012  22.646  1.00 48.05           H  
ATOM    473  HD3 ARG A  30     -10.563  -5.679  23.623  1.00 48.05           H  
ATOM    474  NE  ARG A  30     -12.296  -6.875  23.520  1.00 48.05           N  
ATOM    475  HE  ARG A  30     -13.213  -6.926  23.941  1.00 48.05           H  
ATOM    476  NH1 ARG A  30     -10.901  -7.773  21.955  1.00 48.05           N  
ATOM    477 HH11 ARG A  30     -10.645  -6.811  21.783  1.00 48.05           H  
ATOM    478 HH12 ARG A  30     -10.875  -8.412  21.174  1.00 48.05           H  
ATOM    479  NH2 ARG A  30     -12.604  -8.998  22.754  1.00 48.05           N  
ATOM    480 HH21 ARG A  30     -12.413  -9.705  22.059  1.00 48.05           H  
ATOM    481 HH22 ARG A  30     -13.452  -9.058  23.299  1.00 48.05           H  
ATOM    482  CZ  ARG A  30     -11.922  -7.882  22.760  1.00 48.05           C  
ATOM    483  N   GLN A  31     -10.180  -2.716  27.786  1.00 44.83           N  
ATOM    484  H   GLN A  31      -9.615  -2.105  27.214  1.00 44.83           H  
ATOM    485  CA  GLN A  31      -9.735  -3.052  29.145  1.00 44.83           C  
ATOM    486  HA  GLN A  31      -9.830  -4.128  29.292  1.00 44.83           H  
ATOM    487  C   GLN A  31     -10.604  -2.382  30.212  1.00 44.83           C  
ATOM    488  CB  GLN A  31      -8.272  -2.655  29.375  1.00 44.83           C  
ATOM    489  HB2 GLN A  31      -8.114  -1.616  29.086  1.00 44.83           H  
ATOM    490  HB3 GLN A  31      -8.062  -2.740  30.441  1.00 44.83           H  
ATOM    491  O   GLN A  31     -10.858  -2.988  31.253  1.00 44.83           O  
ATOM    492  CG  GLN A  31      -7.280  -3.555  28.632  1.00 44.83           C  
ATOM    493  HG2 GLN A  31      -7.466  -4.595  28.902  1.00 44.83           H  
ATOM    494  HG3 GLN A  31      -7.421  -3.446  27.556  1.00 44.83           H  
ATOM    495  CD  GLN A  31      -5.831  -3.217  28.971  1.00 44.83           C  
ATOM    496  NE2 GLN A  31      -4.882  -4.002  28.512  1.00 44.83           N  
ATOM    497 HE21 GLN A  31      -3.942  -3.704  28.731  1.00 44.83           H  
ATOM    498 HE22 GLN A  31      -5.097  -4.769  27.891  1.00 44.83           H  
ATOM    499  OE1 GLN A  31      -5.511  -2.267  29.662  1.00 44.83           O  
ATOM    500  N   GLN A  32     -11.074  -1.159  29.952  1.00 39.84           N  
ATOM    501  H   GLN A  32     -10.820  -0.711  29.084  1.00 39.84           H  
ATOM    502  CA  GLN A  32     -11.955  -0.445  30.876  1.00 39.84           C  
ATOM    503  HA  GLN A  32     -11.610  -0.616  31.896  1.00 39.84           H  
ATOM    504  C   GLN A  32     -13.401  -0.956  30.830  1.00 39.84           C  
ATOM    505  CB  GLN A  32     -11.888   1.065  30.599  1.00 39.84           C  
ATOM    506  HB2 GLN A  32     -12.012   1.258  29.533  1.00 39.84           H  
ATOM    507  HB3 GLN A  32     -12.703   1.551  31.135  1.00 39.84           H  
ATOM    508  O   GLN A  32     -14.051  -1.031  31.870  1.00 39.84           O  
ATOM    509  CG  GLN A  32     -10.566   1.674  31.087  1.00 39.84           C  
ATOM    510  HG2 GLN A  32      -9.738   1.268  30.506  1.00 39.84           H  
ATOM    511  HG3 GLN A  32     -10.417   1.403  32.132  1.00 39.84           H  
ATOM    512  CD  GLN A  32     -10.535   3.196  30.977  1.00 39.84           C  
ATOM    513  NE2 GLN A  32      -9.646   3.855  31.688  1.00 39.84           N  
ATOM    514 HE21 GLN A  32      -9.697   4.861  31.610  1.00 39.84           H  
ATOM    515 HE22 GLN A  32      -9.018   3.365  32.308  1.00 39.84           H  
ATOM    516  OE1 GLN A  32     -11.283   3.833  30.258  1.00 39.84           O  
ATOM    517  N   ILE A  33     -13.910  -1.327  29.651  1.00 39.79           N  
ATOM    518  H   ILE A  33     -13.328  -1.201  28.836  1.00 39.79           H  
ATOM    519  CA  ILE A  33     -15.345  -1.547  29.419  1.00 39.79           C  
ATOM    520  HA  ILE A  33     -15.864  -1.575  30.376  1.00 39.79           H  
ATOM    521  C   ILE A  33     -15.540  -2.902  28.748  1.00 39.79           C  
ATOM    522  CB  ILE A  33     -15.956  -0.384  28.615  1.00 39.79           C  
ATOM    523  HB  ILE A  33     -15.572  -0.420  27.595  1.00 39.79           H  
ATOM    524  O   ILE A  33     -15.670  -3.019  27.532  1.00 39.79           O  
ATOM    525  CG1 ILE A  33     -15.487   0.954  29.213  1.00 39.79           C  
ATOM    526 HG12 ILE A  33     -15.789   1.029  30.258  1.00 39.79           H  
ATOM    527 HG13 ILE A  33     -14.403   1.046  29.145  1.00 39.79           H  
ATOM    528  CG2 ILE A  33     -17.494  -0.523  28.553  1.00 39.79           C  
ATOM    529 HG21 ILE A  33     -17.907   0.223  27.873  1.00 39.79           H  
ATOM    530 HG22 ILE A  33     -17.782  -1.503  28.174  1.00 39.79           H  
ATOM    531 HG23 ILE A  33     -17.921  -0.369  29.544  1.00 39.79           H  
ATOM    532  CD1 ILE A  33     -16.033   2.125  28.452  1.00 39.79           C  
ATOM    533 HD11 ILE A  33     -15.561   3.041  28.805  1.00 39.79           H  
ATOM    534 HD12 ILE A  33     -15.854   2.002  27.384  1.00 39.79           H  
ATOM    535 HD13 ILE A  33     -17.102   2.166  28.665  1.00 39.79           H  
ATOM    536  N   LYS A  34     -15.534  -3.954  29.569  1.00 45.54           N  
ATOM    537  H   LYS A  34     -15.355  -3.763  30.545  1.00 45.54           H  
ATOM    538  CA  LYS A  34     -15.553  -5.349  29.106  1.00 45.54           C  
ATOM    539  HA  LYS A  34     -14.709  -5.501  28.433  1.00 45.54           H  
ATOM    540  C   LYS A  34     -16.794  -5.756  28.300  1.00 45.54           C  
ATOM    541  CB  LYS A  34     -15.425  -6.294  30.312  1.00 45.54           C  
ATOM    542  HB2 LYS A  34     -16.098  -5.966  31.105  1.00 45.54           H  
ATOM    543  HB3 LYS A  34     -15.738  -7.291  30.002  1.00 45.54           H  
ATOM    544  O   LYS A  34     -16.687  -6.684  27.507  1.00 45.54           O  
ATOM    545  CG  LYS A  34     -13.995  -6.408  30.854  1.00 45.54           C  
ATOM    546  HG2 LYS A  34     -13.657  -5.437  31.218  1.00 45.54           H  
ATOM    547  HG3 LYS A  34     -13.333  -6.738  30.053  1.00 45.54           H  
ATOM    548  CD  LYS A  34     -13.966  -7.431  31.998  1.00 45.54           C  
ATOM    549  HD2 LYS A  34     -14.582  -7.060  32.817  1.00 45.54           H  
ATOM    550  HD3 LYS A  34     -14.376  -8.377  31.644  1.00 45.54           H  
ATOM    551  CE  LYS A  34     -12.533  -7.654  32.487  1.00 45.54           C  
ATOM    552  HE2 LYS A  34     -12.118  -6.691  32.787  1.00 45.54           H  
ATOM    553  HE3 LYS A  34     -11.936  -8.025  31.654  1.00 45.54           H  
ATOM    554  NZ  LYS A  34     -12.491  -8.610  33.623  1.00 45.54           N  
ATOM    555  HZ1 LYS A  34     -12.877  -9.503  33.350  1.00 45.54           H  
ATOM    556  HZ2 LYS A  34     -11.540  -8.748  33.933  1.00 45.54           H  
ATOM    557  HZ3 LYS A  34     -13.027  -8.252  34.400  1.00 45.54           H  
ATOM    558  N   SER A  35     -17.971  -5.180  28.569  1.00 44.63           N  
ATOM    559  H   SER A  35     -17.995  -4.414  29.226  1.00 44.63           H  
ATOM    560  CA  SER A  35     -19.256  -5.828  28.235  1.00 44.63           C  
ATOM    561  HA  SER A  35     -19.060  -6.835  27.866  1.00 44.63           H  
ATOM    562  C   SER A  35     -20.103  -5.163  27.150  1.00 44.63           C  
ATOM    563  CB  SER A  35     -20.102  -5.988  29.500  1.00 44.63           C  
ATOM    564  HB2 SER A  35     -21.036  -6.494  29.254  1.00 44.63           H  
ATOM    565  HB3 SER A  35     -19.558  -6.594  30.225  1.00 44.63           H  
ATOM    566  O   SER A  35     -21.099  -5.756  26.744  1.00 44.63           O  
ATOM    567  OG  SER A  35     -20.383  -4.720  30.064  1.00 44.63           O  
ATOM    568  HG  SER A  35     -21.068  -4.827  30.728  1.00 44.63           H  
ATOM    569  N   GLN A  36     -19.766  -3.964  26.674  1.00 49.00           N  
ATOM    570  H   GLN A  36     -18.883  -3.556  26.948  1.00 49.00           H  
ATOM    571  CA  GLN A  36     -20.545  -3.303  25.623  1.00 49.00           C  
ATOM    572  HA  GLN A  36     -21.467  -3.857  25.445  1.00 49.00           H  
ATOM    573  C   GLN A  36     -19.797  -3.302  24.300  1.00 49.00           C  
ATOM    574  CB  GLN A  36     -20.949  -1.879  26.027  1.00 49.00           C  
ATOM    575  HB2 GLN A  36     -21.292  -1.362  25.131  1.00 49.00           H  
ATOM    576  HB3 GLN A  36     -20.089  -1.341  26.426  1.00 49.00           H  
ATOM    577  O   GLN A  36     -18.593  -3.066  24.272  1.00 49.00           O  
ATOM    578  CG  GLN A  36     -22.093  -1.888  27.052  1.00 49.00           C  
ATOM    579  HG2 GLN A  36     -22.882  -2.561  26.716  1.00 49.00           H  
ATOM    580  HG3 GLN A  36     -21.714  -2.258  28.005  1.00 49.00           H  
ATOM    581  CD  GLN A  36     -22.713  -0.512  27.269  1.00 49.00           C  
ATOM    582  NE2 GLN A  36     -23.626  -0.372  28.201  1.00 49.00           N  
ATOM    583 HE21 GLN A  36     -23.951   0.568  28.375  1.00 49.00           H  
ATOM    584 HE22 GLN A  36     -23.839  -1.132  28.831  1.00 49.00           H  
ATOM    585  OE1 GLN A  36     -22.471   0.438  26.541  1.00 49.00           O  
ATOM    586  N   THR A  37     -20.537  -3.490  23.204  1.00 56.11           N  
ATOM    587  H   THR A  37     -21.492  -3.810  23.280  1.00 56.11           H  
ATOM    588  CA  THR A  37     -20.057  -3.186  21.855  1.00 56.11           C  
ATOM    589  HA  THR A  37     -19.257  -3.879  21.599  1.00 56.11           H  
ATOM    590  C   THR A  37     -19.523  -1.760  21.853  1.00 56.11           C  
ATOM    591  CB  THR A  37     -21.178  -3.302  20.807  1.00 56.11           C  
ATOM    592  HB  THR A  37     -21.741  -2.369  20.760  1.00 56.11           H  
ATOM    593  O   THR A  37     -20.257  -0.813  22.163  1.00 56.11           O  
ATOM    594  CG2 THR A  37     -20.620  -3.614  19.425  1.00 56.11           C  
ATOM    595 HG21 THR A  37     -21.419  -3.609  18.684  1.00 56.11           H  
ATOM    596 HG22 THR A  37     -19.884  -2.864  19.135  1.00 56.11           H  
ATOM    597 HG23 THR A  37     -20.143  -4.595  19.430  1.00 56.11           H  
ATOM    598  OG1 THR A  37     -22.077  -4.333  21.144  1.00 56.11           O  
ATOM    599  HG1 THR A  37     -22.462  -4.632  20.316  1.00 56.11           H  
ATOM    600  N   GLN A  38     -18.234  -1.618  21.573  1.00 65.03           N  
ATOM    601  H   GLN A  38     -17.673  -2.435  21.375  1.00 65.03           H  
ATOM    602  CA  GLN A  38     -17.589  -0.321  21.488  1.00 65.03           C  
ATOM    603  HA  GLN A  38     -18.153   0.408  22.070  1.00 65.03           H  
ATOM    604  C   GLN A  38     -17.597   0.139  20.045  1.00 65.03           C  
ATOM    605  CB  GLN A  38     -16.174  -0.363  22.062  1.00 65.03           C  
ATOM    606  HB2 GLN A  38     -15.618  -1.196  21.633  1.00 65.03           H  
ATOM    607  HB3 GLN A  38     -15.664   0.568  21.813  1.00 65.03           H  
ATOM    608  O   GLN A  38     -17.245  -0.607  19.129  1.00 65.03           O  
ATOM    609  CG  GLN A  38     -16.241  -0.502  23.584  1.00 65.03           C  
ATOM    610  HG2 GLN A  38     -16.743  -1.435  23.837  1.00 65.03           H  
ATOM    611  HG3 GLN A  38     -16.808   0.325  24.011  1.00 65.03           H  
ATOM    612  CD  GLN A  38     -14.870  -0.521  24.225  1.00 65.03           C  
ATOM    613  NE2 GLN A  38     -14.758  -1.092  25.397  1.00 65.03           N  
ATOM    614 HE21 GLN A  38     -13.877  -0.990  25.880  1.00 65.03           H  
ATOM    615 HE22 GLN A  38     -15.522  -1.615  25.802  1.00 65.03           H  
ATOM    616  OE1 GLN A  38     -13.891  -0.001  23.720  1.00 65.03           O  
ATOM    617  N   GLN A  39     -18.002   1.388  19.873  1.00 69.55           N  
ATOM    618  H   GLN A  39     -18.264   1.943  20.675  1.00 69.55           H  
ATOM    619  CA  GLN A  39     -17.964   2.070  18.602  1.00 69.55           C  
ATOM    620  HA  GLN A  39     -17.560   1.400  17.843  1.00 69.55           H  
ATOM    621  C   GLN A  39     -17.025   3.266  18.752  1.00 69.55           C  
ATOM    622  CB  GLN A  39     -19.396   2.420  18.195  1.00 69.55           C  
ATOM    623  HB2 GLN A  39     -19.993   1.508  18.187  1.00 69.55           H  
ATOM    624  HB3 GLN A  39     -19.819   3.089  18.944  1.00 69.55           H  
ATOM    625  O   GLN A  39     -17.131   4.074  19.676  1.00 69.55           O  
ATOM    626  CG  GLN A  39     -19.479   3.060  16.803  1.00 69.55           C  
ATOM    627  HG2 GLN A  39     -19.156   2.337  16.055  1.00 69.55           H  
ATOM    628  HG3 GLN A  39     -18.818   3.926  16.761  1.00 69.55           H  
ATOM    629  CD  GLN A  39     -20.895   3.529  16.463  1.00 69.55           C  
ATOM    630  NE2 GLN A  39     -21.102   4.145  15.324  1.00 69.55           N  
ATOM    631 HE21 GLN A  39     -20.352   4.256  14.657  1.00 69.55           H  
ATOM    632 HE22 GLN A  39     -22.069   4.350  15.115  1.00 69.55           H  
ATOM    633  OE1 GLN A  39     -21.853   3.398  17.208  1.00 69.55           O  
ATOM    634  N   VAL A  40     -16.059   3.378  17.847  1.00 69.74           N  
ATOM    635  H   VAL A  40     -16.000   2.679  17.121  1.00 69.74           H  
ATOM    636  CA  VAL A  40     -15.116   4.496  17.845  1.00 69.74           C  
ATOM    637  HA  VAL A  40     -15.440   5.238  18.575  1.00 69.74           H  
ATOM    638  C   VAL A  40     -15.158   5.166  16.489  1.00 69.74           C  
ATOM    639  CB  VAL A  40     -13.700   4.071  18.265  1.00 69.74           C  
ATOM    640  HB  VAL A  40     -13.303   3.334  17.567  1.00 69.74           H  
ATOM    641  O   VAL A  40     -14.946   4.534  15.460  1.00 69.74           O  
ATOM    642  CG1 VAL A  40     -12.770   5.290  18.304  1.00 69.74           C  
ATOM    643 HG11 VAL A  40     -12.757   5.785  17.333  1.00 69.74           H  
ATOM    644 HG12 VAL A  40     -11.760   4.973  18.565  1.00 69.74           H  
ATOM    645 HG13 VAL A  40     -13.129   6.003  19.047  1.00 69.74           H  
ATOM    646  CG2 VAL A  40     -13.714   3.490  19.684  1.00 69.74           C  
ATOM    647 HG21 VAL A  40     -14.305   2.574  19.712  1.00 69.74           H  
ATOM    648 HG22 VAL A  40     -12.702   3.266  20.022  1.00 69.74           H  
ATOM    649 HG23 VAL A  40     -14.169   4.197  20.379  1.00 69.74           H  
ATOM    650  N   THR A  41     -15.422   6.466  16.492  1.00 73.23           N  
ATOM    651  H   THR A  41     -15.524   6.923  17.387  1.00 73.23           H  
ATOM    652  CA  THR A  41     -15.527   7.280  15.286  1.00 73.23           C  
ATOM    653  HA  THR A  41     -15.463   6.628  14.415  1.00 73.23           H  
ATOM    654  C   THR A  41     -14.372   8.274  15.207  1.00 73.23           C  
ATOM    655  CB  THR A  41     -16.899   7.960  15.208  1.00 73.23           C  
ATOM    656  HB  THR A  41     -17.058   8.580  16.090  1.00 73.23           H  
ATOM    657  O   THR A  41     -14.150   9.073  16.110  1.00 73.23           O  
ATOM    658  CG2 THR A  41     -17.047   8.819  13.952  1.00 73.23           C  
ATOM    659 HG21 THR A  41     -18.077   9.167  13.871  1.00 73.23           H  
ATOM    660 HG22 THR A  41     -16.384   9.683  14.009  1.00 73.23           H  
ATOM    661 HG23 THR A  41     -16.798   8.235  13.067  1.00 73.23           H  
ATOM    662  OG1 THR A  41     -17.908   6.974  15.137  1.00 73.23           O  
ATOM    663  HG1 THR A  41     -18.057   6.632  16.022  1.00 73.23           H  
ATOM    664  N   ILE A  42     -13.643   8.279  14.098  1.00 69.01           N  
ATOM    665  H   ILE A  42     -13.860   7.579  13.403  1.00 69.01           H  
ATOM    666  CA  ILE A  42     -12.728   9.346  13.703  1.00 69.01           C  
ATOM    667  HA  ILE A  42     -12.425   9.893  14.596  1.00 69.01           H  
ATOM    668  C   ILE A  42     -13.473  10.261  12.753  1.00 69.01           C  
ATOM    669  CB  ILE A  42     -11.457   8.856  12.984  1.00 69.01           C  
ATOM    670  HB  ILE A  42     -11.695   8.629  11.945  1.00 69.01           H  
ATOM    671  O   ILE A  42     -13.922   9.820  11.700  1.00 69.01           O  
ATOM    672  CG1 ILE A  42     -10.894   7.581  13.603  1.00 69.01           C  
ATOM    673 HG12 ILE A  42     -10.614   7.812  14.630  1.00 69.01           H  
ATOM    674 HG13 ILE A  42     -11.661   6.806  13.595  1.00 69.01           H  
ATOM    675  CG2 ILE A  42     -10.416   9.995  13.013  1.00 69.01           C  
ATOM    676 HG21 ILE A  42     -10.825  10.894  12.551  1.00 69.01           H  
ATOM    677 HG22 ILE A  42     -10.134  10.219  14.042  1.00 69.01           H  
ATOM    678 HG23 ILE A  42      -9.524   9.720  12.449  1.00 69.01           H  
ATOM    679  CD1 ILE A  42      -9.709   7.028  12.801  1.00 69.01           C  
ATOM    680 HD11 ILE A  42      -8.840   7.682  12.878  1.00 69.01           H  
ATOM    681 HD12 ILE A  42      -9.435   6.029  13.139  1.00 69.01           H  
ATOM    682 HD13 ILE A  42      -9.991   6.947  11.751  1.00 69.01           H  
ATOM    683  N   LYS A  43     -13.556  11.542  13.082  1.00 67.90           N  
ATOM    684  H   LYS A  43     -13.124  11.829  13.949  1.00 67.90           H  
ATOM    685  CA  LYS A  43     -14.011  12.570  12.154  1.00 67.90           C  
ATOM    686  HA  LYS A  43     -14.542  12.086  11.335  1.00 67.90           H  
ATOM    687  C   LYS A  43     -12.824  13.285  11.531  1.00 67.90           C  
ATOM    688  CB  LYS A  43     -14.995  13.526  12.834  1.00 67.90           C  
ATOM    689  HB2 LYS A  43     -15.234  14.331  12.139  1.00 67.90           H  
ATOM    690  HB3 LYS A  43     -14.537  13.954  13.726  1.00 67.90           H  
ATOM    691  O   LYS A  43     -11.810  13.507  12.195  1.00 67.90           O  
ATOM    692  CG  LYS A  43     -16.291  12.793  13.209  1.00 67.90           C  
ATOM    693  HG2 LYS A  43     -16.683  12.289  12.326  1.00 67.90           H  
ATOM    694  HG3 LYS A  43     -16.077  12.044  13.972  1.00 67.90           H  
ATOM    695  CD  LYS A  43     -17.354  13.761  13.739  1.00 67.90           C  
ATOM    696  HD2 LYS A  43     -17.565  14.509  12.975  1.00 67.90           H  
ATOM    697  HD3 LYS A  43     -16.980  14.256  14.636  1.00 67.90           H  
ATOM    698  CE  LYS A  43     -18.633  12.978  14.063  1.00 67.90           C  
ATOM    699  HE2 LYS A  43     -18.936  12.430  13.171  1.00 67.90           H  
ATOM    700  HE3 LYS A  43     -18.409  12.242  14.834  1.00 67.90           H  
ATOM    701  NZ  LYS A  43     -19.738  13.865  14.506  1.00 67.90           N  
ATOM    702  HZ1 LYS A  43     -19.976  14.529  13.782  1.00 67.90           H  
ATOM    703  HZ2 LYS A  43     -20.563  13.315  14.700  1.00 67.90           H  
ATOM    704  HZ3 LYS A  43     -19.490  14.364  15.348  1.00 67.90           H  
ATOM    705  N   ASN A  44     -12.977  13.689  10.278  1.00 69.84           N  
ATOM    706  H   ASN A  44     -13.850  13.473   9.819  1.00 69.84           H  
ATOM    707  CA  ASN A  44     -12.000  14.466   9.524  1.00 69.84           C  
ATOM    708  HA  ASN A  44     -12.385  14.483   8.504  1.00 69.84           H  
ATOM    709  C   ASN A  44     -10.605  13.817   9.440  1.00 69.84           C  
ATOM    710  CB  ASN A  44     -11.981  15.923  10.027  1.00 69.84           C  
ATOM    711  HB2 ASN A  44     -11.278  16.499   9.427  1.00 69.84           H  
ATOM    712  HB3 ASN A  44     -11.636  15.946  11.061  1.00 69.84           H  
ATOM    713  O   ASN A  44      -9.581  14.499   9.509  1.00 69.84           O  
ATOM    714  CG  ASN A  44     -13.329  16.611   9.926  1.00 69.84           C  
ATOM    715  ND2 ASN A  44     -13.549  17.647  10.699  1.00 69.84           N  
ATOM    716 HD21 ASN A  44     -12.817  18.014  11.290  1.00 69.84           H  
ATOM    717 HD22 ASN A  44     -14.429  18.119  10.546  1.00 69.84           H  
ATOM    718  OD1 ASN A  44     -14.198  16.246   9.158  1.00 69.84           O  
ATOM    719  N   LEU A  45     -10.540  12.490   9.310  1.00 71.20           N  
ATOM    720  H   LEU A  45     -11.399  11.989   9.135  1.00 71.20           H  
ATOM    721  CA  LEU A  45      -9.293  11.787   9.038  1.00 71.20           C  
ATOM    722  HA  LEU A  45      -8.548  12.096   9.771  1.00 71.20           H  
ATOM    723  C   LEU A  45      -8.791  12.171   7.650  1.00 71.20           C  
ATOM    724  CB  LEU A  45      -9.493  10.269   9.156  1.00 71.20           C  
ATOM    725  HB2 LEU A  45     -10.278   9.968   8.463  1.00 71.20           H  
ATOM    726  HB3 LEU A  45      -9.826  10.019  10.163  1.00 71.20           H  
ATOM    727  O   LEU A  45      -9.428  11.881   6.644  1.00 71.20           O  
ATOM    728  CG  LEU A  45      -8.219   9.474   8.817  1.00 71.20           C  
ATOM    729  HG  LEU A  45      -7.845   9.762   7.835  1.00 71.20           H  
ATOM    730  CD1 LEU A  45      -7.119   9.710   9.851  1.00 71.20           C  
ATOM    731 HD11 LEU A  45      -7.486   9.455  10.845  1.00 71.20           H  
ATOM    732 HD12 LEU A  45      -6.800  10.752   9.824  1.00 71.20           H  
ATOM    733 HD13 LEU A  45      -6.269   9.077   9.595  1.00 71.20           H  
ATOM    734  CD2 LEU A  45      -8.519   7.983   8.768  1.00 71.20           C  
ATOM    735 HD21 LEU A  45      -9.306   7.794   8.038  1.00 71.20           H  
ATOM    736 HD22 LEU A  45      -8.833   7.619   9.746  1.00 71.20           H  
ATOM    737 HD23 LEU A  45      -7.624   7.454   8.441  1.00 71.20           H  
ATOM    738  N   TYR A  46      -7.625  12.795   7.593  1.00 70.66           N  
ATOM    739  H   TYR A  46      -7.130  13.000   8.449  1.00 70.66           H  
ATOM    740  CA  TYR A  46      -6.987  13.107   6.330  1.00 70.66           C  
ATOM    741  HA  TYR A  46      -7.751  13.284   5.573  1.00 70.66           H  
ATOM    742  C   TYR A  46      -6.114  11.940   5.859  1.00 70.66           C  
ATOM    743  CB  TYR A  46      -6.216  14.402   6.498  1.00 70.66           C  
ATOM    744  HB2 TYR A  46      -6.909  15.201   6.760  1.00 70.66           H  
ATOM    745  HB3 TYR A  46      -5.512  14.278   7.321  1.00 70.66           H  
ATOM    746  O   TYR A  46      -5.306  11.409   6.622  1.00 70.66           O  
ATOM    747  CG  TYR A  46      -5.470  14.786   5.250  1.00 70.66           C  
ATOM    748  CD1 TYR A  46      -4.094  14.520   5.187  1.00 70.66           C  
ATOM    749  HD1 TYR A  46      -3.585  14.052   6.017  1.00 70.66           H  
ATOM    750  CD2 TYR A  46      -6.148  15.353   4.151  1.00 70.66           C  
ATOM    751  HD2 TYR A  46      -7.217  15.501   4.186  1.00 70.66           H  
ATOM    752  CE1 TYR A  46      -3.380  14.866   4.039  1.00 70.66           C  
ATOM    753  HE1 TYR A  46      -2.315  14.691   3.984  1.00 70.66           H  
ATOM    754  CE2 TYR A  46      -5.438  15.674   2.981  1.00 70.66           C  
ATOM    755  HE2 TYR A  46      -5.936  16.092   2.119  1.00 70.66           H  
ATOM    756  OH  TYR A  46      -3.304  15.688   1.871  1.00 70.66           O  
ATOM    757  HH  TYR A  46      -3.745  16.006   1.080  1.00 70.66           H  
ATOM    758  CZ  TYR A  46      -4.054  15.421   2.944  1.00 70.66           C  
ATOM    759  N   VAL A  47      -6.277  11.555   4.596  1.00 80.10           N  
ATOM    760  H   VAL A  47      -6.964  12.046   4.041  1.00 80.10           H  
ATOM    761  CA  VAL A  47      -5.538  10.472   3.945  1.00 80.10           C  
ATOM    762  HA  VAL A  47      -5.069   9.848   4.706  1.00 80.10           H  
ATOM    763  C   VAL A  47      -4.428  11.079   3.091  1.00 80.10           C  
ATOM    764  CB  VAL A  47      -6.488   9.572   3.131  1.00 80.10           C  
ATOM    765  HB  VAL A  47      -6.921  10.153   2.317  1.00 80.10           H  
ATOM    766  O   VAL A  47      -4.680  11.578   1.996  1.00 80.10           O  
ATOM    767  CG1 VAL A  47      -5.728   8.386   2.540  1.00 80.10           C  
ATOM    768 HG11 VAL A  47      -4.969   8.750   1.847  1.00 80.10           H  
ATOM    769 HG12 VAL A  47      -6.409   7.753   1.972  1.00 80.10           H  
ATOM    770 HG13 VAL A  47      -5.257   7.797   3.328  1.00 80.10           H  
ATOM    771  CG2 VAL A  47      -7.635   9.016   3.988  1.00 80.10           C  
ATOM    772 HG21 VAL A  47      -7.238   8.439   4.823  1.00 80.10           H  
ATOM    773 HG22 VAL A  47      -8.249   9.831   4.371  1.00 80.10           H  
ATOM    774 HG23 VAL A  47      -8.272   8.377   3.376  1.00 80.10           H  
ATOM    775  N   SER A  48      -3.194  11.069   3.597  1.00 71.49           N  
ATOM    776  H   SER A  48      -3.045  10.670   4.513  1.00 71.49           H  
ATOM    777  CA  SER A  48      -2.043  11.714   2.943  1.00 71.49           C  
ATOM    778  HA  SER A  48      -2.365  12.664   2.515  1.00 71.49           H  
ATOM    779  C   SER A  48      -1.422  10.900   1.806  1.00 71.49           C  
ATOM    780  CB  SER A  48      -0.958  12.003   3.983  1.00 71.49           C  
ATOM    781  HB2 SER A  48      -0.120  12.504   3.498  1.00 71.49           H  
ATOM    782  HB3 SER A  48      -1.360  12.653   4.760  1.00 71.49           H  
ATOM    783  O   SER A  48      -0.781  11.465   0.928  1.00 71.49           O  
ATOM    784  OG  SER A  48      -0.515  10.792   4.567  1.00 71.49           O  
ATOM    785  HG  SER A  48       0.299  10.957   5.048  1.00 71.49           H  
ATOM    786  N   SER A  49      -1.594   9.580   1.814  1.00 78.85           N  
ATOM    787  H   SER A  49      -2.169   9.175   2.539  1.00 78.85           H  
ATOM    788  CA  SER A  49      -1.023   8.659   0.829  1.00 78.85           C  
ATOM    789  HA  SER A  49      -0.767   9.210  -0.076  1.00 78.85           H  
ATOM    790  C   SER A  49      -2.041   7.591   0.447  1.00 78.85           C  
ATOM    791  CB  SER A  49       0.265   8.028   1.366  1.00 78.85           C  
ATOM    792  HB2 SER A  49       0.979   8.814   1.611  1.00 78.85           H  
ATOM    793  HB3 SER A  49       0.701   7.393   0.594  1.00 78.85           H  
ATOM    794  O   SER A  49      -3.021   7.379   1.163  1.00 78.85           O  
ATOM    795  OG  SER A  49       0.017   7.243   2.513  1.00 78.85           O  
ATOM    796  HG  SER A  49      -0.195   7.805   3.262  1.00 78.85           H  
ATOM    797  N   PHE A  50      -1.834   6.930  -0.694  1.00 87.03           N  
ATOM    798  H   PHE A  50      -0.969   7.065  -1.197  1.00 87.03           H  
ATOM    799  CA  PHE A  50      -2.710   5.839  -1.106  1.00 87.03           C  
ATOM    800  HA  PHE A  50      -3.731   6.209  -1.192  1.00 87.03           H  
ATOM    801  C   PHE A  50      -2.664   4.759  -0.027  1.00 87.03           C  
ATOM    802  CB  PHE A  50      -2.268   5.305  -2.468  1.00 87.03           C  
ATOM    803  HB2 PHE A  50      -2.278   6.132  -3.178  1.00 87.03           H  
ATOM    804  HB3 PHE A  50      -1.241   4.949  -2.400  1.00 87.03           H  
ATOM    805  O   PHE A  50      -1.601   4.212   0.262  1.00 87.03           O  
ATOM    806  CG  PHE A  50      -3.140   4.186  -3.004  1.00 87.03           C  
ATOM    807  CD1 PHE A  50      -2.941   2.872  -2.550  1.00 87.03           C  
ATOM    808  HD1 PHE A  50      -2.199   2.679  -1.789  1.00 87.03           H  
ATOM    809  CD2 PHE A  50      -4.139   4.439  -3.961  1.00 87.03           C  
ATOM    810  HD2 PHE A  50      -4.329   5.446  -4.300  1.00 87.03           H  
ATOM    811  CE1 PHE A  50      -3.707   1.815  -3.068  1.00 87.03           C  
ATOM    812  HE1 PHE A  50      -3.560   0.808  -2.707  1.00 87.03           H  
ATOM    813  CE2 PHE A  50      -4.881   3.375  -4.503  1.00 87.03           C  
ATOM    814  HE2 PHE A  50      -5.621   3.548  -5.271  1.00 87.03           H  
ATOM    815  CZ  PHE A  50      -4.660   2.063  -4.064  1.00 87.03           C  
ATOM    816  HZ  PHE A  50      -5.235   1.250  -4.482  1.00 87.03           H  
ATOM    817  N   THR A  51      -3.800   4.485   0.602  1.00 86.13           N  
ATOM    818  H   THR A  51      -4.652   4.924   0.282  1.00 86.13           H  
ATOM    819  CA  THR A  51      -3.845   3.657   1.808  1.00 86.13           C  
ATOM    820  HA  THR A  51      -2.841   3.320   2.067  1.00 86.13           H  
ATOM    821  C   THR A  51      -4.692   2.429   1.555  1.00 86.13           C  
ATOM    822  CB  THR A  51      -4.363   4.452   3.012  1.00 86.13           C  
ATOM    823  HB  THR A  51      -5.389   4.775   2.831  1.00 86.13           H  
ATOM    824  O   THR A  51      -5.838   2.533   1.127  1.00 86.13           O  
ATOM    825  CG2 THR A  51      -4.318   3.637   4.301  1.00 86.13           C  
ATOM    826 HG21 THR A  51      -5.008   2.795   4.243  1.00 86.13           H  
ATOM    827 HG22 THR A  51      -3.304   3.273   4.463  1.00 86.13           H  
ATOM    828 HG23 THR A  51      -4.610   4.271   5.139  1.00 86.13           H  
ATOM    829  OG1 THR A  51      -3.561   5.585   3.242  1.00 86.13           O  
ATOM    830  HG1 THR A  51      -3.479   6.088   2.428  1.00 86.13           H  
ATOM    831  N   LEU A  52      -4.133   1.265   1.857  1.00 87.11           N  
ATOM    832  H   LEU A  52      -3.178   1.263   2.186  1.00 87.11           H  
ATOM    833  CA  LEU A  52      -4.858   0.009   1.921  1.00 87.11           C  
ATOM    834  HA  LEU A  52      -5.793   0.090   1.366  1.00 87.11           H  
ATOM    835  C   LEU A  52      -5.163  -0.319   3.374  1.00 87.11           C  
ATOM    836  CB  LEU A  52      -4.005  -1.094   1.307  1.00 87.11           C  
ATOM    837  HB2 LEU A  52      -3.023  -1.043   1.776  1.00 87.11           H  
ATOM    838  HB3 LEU A  52      -4.447  -2.063   1.539  1.00 87.11           H  
ATOM    839  O   LEU A  52      -4.271  -0.257   4.222  1.00 87.11           O  
ATOM    840  CG  LEU A  52      -3.844  -0.971  -0.208  1.00 87.11           C  
ATOM    841  HG  LEU A  52      -3.724   0.070  -0.507  1.00 87.11           H  
ATOM    842  CD1 LEU A  52      -2.598  -1.750  -0.594  1.00 87.11           C  
ATOM    843 HD11 LEU A  52      -1.722  -1.233  -0.203  1.00 87.11           H  
ATOM    844 HD12 LEU A  52      -2.526  -1.840  -1.678  1.00 87.11           H  
ATOM    845 HD13 LEU A  52      -2.644  -2.730  -0.119  1.00 87.11           H  
ATOM    846  CD2 LEU A  52      -5.050  -1.579  -0.910  1.00 87.11           C  
ATOM    847 HD21 LEU A  52      -5.105  -2.648  -0.708  1.00 87.11           H  
ATOM    848 HD22 LEU A  52      -5.962  -1.107  -0.544  1.00 87.11           H  
ATOM    849 HD23 LEU A  52      -4.967  -1.426  -1.986  1.00 87.11           H  
ATOM    850  N   VAL A  53      -6.394  -0.723   3.654  1.00 84.61           N  
ATOM    851  H   VAL A  53      -7.079  -0.727   2.911  1.00 84.61           H  
ATOM    852  CA  VAL A  53      -6.785  -1.241   4.962  1.00 84.61           C  
ATOM    853  HA  VAL A  53      -5.891  -1.319   5.582  1.00 84.61           H  
ATOM    854  C   VAL A  53      -7.343  -2.642   4.790  1.00 84.61           C  
ATOM    855  CB  VAL A  53      -7.765  -0.320   5.706  1.00 84.61           C  
ATOM    856  HB  VAL A  53      -8.768  -0.428   5.292  1.00 84.61           H  
ATOM    857  O   VAL A  53      -8.286  -2.853   4.038  1.00 84.61           O  
ATOM    858  CG1 VAL A  53      -7.793  -0.746   7.177  1.00 84.61           C  
ATOM    859 HG11 VAL A  53      -8.254  -1.729   7.274  1.00 84.61           H  
ATOM    860 HG12 VAL A  53      -8.347  -0.021   7.774  1.00 84.61           H  
ATOM    861 HG13 VAL A  53      -6.782  -0.818   7.578  1.00 84.61           H  
ATOM    862  CG2 VAL A  53      -7.380   1.164   5.618  1.00 84.61           C  
ATOM    863 HG21 VAL A  53      -7.507   1.516   4.594  1.00 84.61           H  
ATOM    864 HG22 VAL A  53      -6.341   1.305   5.916  1.00 84.61           H  
ATOM    865 HG23 VAL A  53      -8.031   1.758   6.260  1.00 84.61           H  
ATOM    866  N   CYS A  54      -6.734  -3.604   5.465  1.00 80.23           N  
ATOM    867  H   CYS A  54      -5.995  -3.337   6.099  1.00 80.23           H  
ATOM    868  CA  CYS A  54      -7.171  -4.988   5.506  1.00 80.23           C  
ATOM    869  HA  CYS A  54      -7.859  -5.209   4.690  1.00 80.23           H  
ATOM    870  C   CYS A  54      -7.902  -5.227   6.826  1.00 80.23           C  
ATOM    871  CB  CYS A  54      -5.928  -5.875   5.353  1.00 80.23           C  
ATOM    872  HB2 CYS A  54      -5.087  -5.429   5.884  1.00 80.23           H  
ATOM    873  HB3 CYS A  54      -5.671  -5.974   4.298  1.00 80.23           H  
ATOM    874  O   CYS A  54      -7.288  -5.111   7.886  1.00 80.23           O  
ATOM    875  SG  CYS A  54      -6.255  -7.501   6.076  1.00 80.23           S  
ATOM    876  HG  CYS A  54      -6.476  -7.040   7.311  1.00 80.23           H  
ATOM    877  N   PHE A  55      -9.165  -5.634   6.767  1.00 76.88           N  
ATOM    878  H   PHE A  55      -9.588  -5.771   5.860  1.00 76.88           H  
ATOM    879  CA  PHE A  55      -9.959  -6.013   7.932  1.00 76.88           C  
ATOM    880  HA  PHE A  55      -9.463  -5.669   8.839  1.00 76.88           H  
ATOM    881  C   PHE A  55     -10.079  -7.530   8.005  1.00 76.88           C  
ATOM    882  CB  PHE A  55     -11.326  -5.327   7.889  1.00 76.88           C  
ATOM    883  HB2 PHE A  55     -11.866  -5.645   6.998  1.00 76.88           H  
ATOM    884  HB3 PHE A  55     -11.909  -5.638   8.757  1.00 76.88           H  
ATOM    885  O   PHE A  55     -10.466  -8.190   7.039  1.00 76.88           O  
ATOM    886  CG  PHE A  55     -11.201  -3.821   7.892  1.00 76.88           C  
ATOM    887  CD1 PHE A  55     -11.109  -3.128   9.110  1.00 76.88           C  
ATOM    888  HD1 PHE A  55     -11.229  -3.660  10.043  1.00 76.88           H  
ATOM    889  CD2 PHE A  55     -11.114  -3.122   6.675  1.00 76.88           C  
ATOM    890  HD2 PHE A  55     -11.196  -3.654   5.738  1.00 76.88           H  
ATOM    891  CE1 PHE A  55     -10.856  -1.749   9.114  1.00 76.88           C  
ATOM    892  HE1 PHE A  55     -10.745  -1.232  10.055  1.00 76.88           H  
ATOM    893  CE2 PHE A  55     -10.936  -1.732   6.676  1.00 76.88           C  
ATOM    894  HE2 PHE A  55     -10.904  -1.193   5.741  1.00 76.88           H  
ATOM    895  CZ  PHE A  55     -10.789  -1.051   7.894  1.00 76.88           C  
ATOM    896  HZ  PHE A  55     -10.625   0.017   7.883  1.00 76.88           H  
ATOM    897  N   ARG A  56      -9.715  -8.075   9.163  1.00 73.53           N  
ATOM    898  H   ARG A  56      -9.422  -7.444   9.895  1.00 73.53           H  
ATOM    899  CA  ARG A  56      -9.821  -9.494   9.513  1.00 73.53           C  
ATOM    900  HA  ARG A  56     -10.032 -10.084   8.621  1.00 73.53           H  
ATOM    901  C   ARG A  56     -10.993  -9.737  10.453  1.00 73.53           C  
ATOM    902  CB  ARG A  56      -8.507  -9.973  10.149  1.00 73.53           C  
ATOM    903  HB2 ARG A  56      -8.278  -9.366  11.025  1.00 73.53           H  
ATOM    904  HB3 ARG A  56      -8.634 -11.005  10.476  1.00 73.53           H  
ATOM    905  O   ARG A  56     -11.634 -10.770  10.321  1.00 73.53           O  
ATOM    906  CG  ARG A  56      -7.336  -9.905   9.160  1.00 73.53           C  
ATOM    907  HG2 ARG A  56      -7.573 -10.542   8.307  1.00 73.53           H  
ATOM    908  HG3 ARG A  56      -7.199  -8.886   8.796  1.00 73.53           H  
ATOM    909  CD  ARG A  56      -6.026 -10.398   9.786  1.00 73.53           C  
ATOM    910  HD2 ARG A  56      -6.243 -11.257  10.420  1.00 73.53           H  
ATOM    911  HD3 ARG A  56      -5.368 -10.719   8.979  1.00 73.53           H  
ATOM    912  NE  ARG A  56      -5.315  -9.356  10.551  1.00 73.53           N  
ATOM    913  HE  ARG A  56      -5.448  -8.388  10.294  1.00 73.53           H  
ATOM    914  NH1 ARG A  56      -4.099 -10.743  11.926  1.00 73.53           N  
ATOM    915 HH11 ARG A  56      -3.531 -10.665  12.758  1.00 73.53           H  
ATOM    916 HH12 ARG A  56      -4.886 -11.375  11.945  1.00 73.53           H  
ATOM    917  NH2 ARG A  56      -3.847  -8.605  12.137  1.00 73.53           N  
ATOM    918 HH21 ARG A  56      -3.598  -7.843  11.523  1.00 73.53           H  
ATOM    919 HH22 ARG A  56      -4.452  -8.286  12.880  1.00 73.53           H  
ATOM    920  CZ  ARG A  56      -4.411  -9.566  11.490  1.00 73.53           C  
ATOM    921  N   SER A  57     -11.250  -8.794  11.361  1.00 77.02           N  
ATOM    922  H   SER A  57     -10.639  -7.992  11.420  1.00 77.02           H  
ATOM    923  CA  SER A  57     -12.465  -8.755  12.170  1.00 77.02           C  
ATOM    924  HA  SER A  57     -13.253  -9.179  11.547  1.00 77.02           H  
ATOM    925  C   SER A  57     -12.868  -7.322  12.547  1.00 77.02           C  
ATOM    926  CB  SER A  57     -12.330  -9.635  13.418  1.00 77.02           C  
ATOM    927  HB2 SER A  57     -11.853 -10.578  13.153  1.00 77.02           H  
ATOM    928  HB3 SER A  57     -13.327  -9.853  13.803  1.00 77.02           H  
ATOM    929  O   SER A  57     -12.025  -6.422  12.558  1.00 77.02           O  
ATOM    930  OG  SER A  57     -11.580  -8.977  14.425  1.00 77.02           O  
ATOM    931  HG  SER A  57     -12.184  -8.338  14.810  1.00 77.02           H  
ATOM    932  N   GLY A  58     -14.120  -7.131  12.941  1.00 78.46           N  
ATOM    933  H   GLY A  58     -14.732  -7.929  12.846  1.00 78.46           H  
ATOM    934  CA  GLY A  58     -14.800  -5.864  13.142  1.00 78.46           C  
ATOM    935  HA2 GLY A  58     -14.078  -5.094  13.415  1.00 78.46           H  
ATOM    936  HA3 GLY A  58     -15.504  -5.973  13.967  1.00 78.46           H  
ATOM    937  C   GLY A  58     -15.565  -5.388  11.905  1.00 78.46           C  
ATOM    938  O   GLY A  58     -15.337  -5.828  10.778  1.00 78.46           O  
ATOM    939  N   LYS A  59     -16.450  -4.419  12.131  1.00 81.09           N  
ATOM    940  H   LYS A  59     -16.570  -4.103  13.083  1.00 81.09           H  
ATOM    941  CA  LYS A  59     -17.104  -3.643  11.075  1.00 81.09           C  
ATOM    942  HA  LYS A  59     -16.974  -4.143  10.115  1.00 81.09           H  
ATOM    943  C   LYS A  59     -16.463  -2.273  10.965  1.00 81.09           C  
ATOM    944  CB  LYS A  59     -18.603  -3.523  11.348  1.00 81.09           C  
ATOM    945  HB2 LYS A  59     -19.035  -2.776  10.682  1.00 81.09           H  
ATOM    946  HB3 LYS A  59     -18.758  -3.205  12.379  1.00 81.09           H  
ATOM    947  O   LYS A  59     -16.076  -1.667  11.969  1.00 81.09           O  
ATOM    948  CG  LYS A  59     -19.314  -4.854  11.113  1.00 81.09           C  
ATOM    949  HG2 LYS A  59     -18.840  -5.637  11.705  1.00 81.09           H  
ATOM    950  HG3 LYS A  59     -19.242  -5.119  10.059  1.00 81.09           H  
ATOM    951  CD  LYS A  59     -20.780  -4.724  11.516  1.00 81.09           C  
ATOM    952  HD2 LYS A  59     -20.848  -4.443  12.567  1.00 81.09           H  
ATOM    953  HD3 LYS A  59     -21.247  -3.950  10.906  1.00 81.09           H  
ATOM    954  CE  LYS A  59     -21.480  -6.057  11.282  1.00 81.09           C  
ATOM    955  HE2 LYS A  59     -21.343  -6.334  10.237  1.00 81.09           H  
ATOM    956  HE3 LYS A  59     -21.006  -6.818  11.902  1.00 81.09           H  
ATOM    957  NZ  LYS A  59     -22.918  -5.931  11.601  1.00 81.09           N  
ATOM    958  HZ1 LYS A  59     -23.330  -5.260  10.968  1.00 81.09           H  
ATOM    959  HZ2 LYS A  59     -23.385  -6.819  11.481  1.00 81.09           H  
ATOM    960  HZ3 LYS A  59     -23.034  -5.591  12.545  1.00 81.09           H  
ATOM    961  N   LEU A  60     -16.389  -1.765   9.741  1.00 83.57           N  
ATOM    962  H   LEU A  60     -16.723  -2.326   8.970  1.00 83.57           H  
ATOM    963  CA  LEU A  60     -15.925  -0.413   9.473  1.00 83.57           C  
ATOM    964  HA  LEU A  60     -15.886   0.140  10.412  1.00 83.57           H  
ATOM    965  C   LEU A  60     -16.909   0.305   8.558  1.00 83.57           C  
ATOM    966  CB  LEU A  60     -14.496  -0.463   8.921  1.00 83.57           C  
ATOM    967  HB2 LEU A  60     -13.859  -0.887   9.698  1.00 83.57           H  
ATOM    968  HB3 LEU A  60     -14.462  -1.152   8.078  1.00 83.57           H  
ATOM    969  O   LEU A  60     -17.155  -0.115   7.436  1.00 83.57           O  
ATOM    970  CG  LEU A  60     -13.974   0.928   8.491  1.00 83.57           C  
ATOM    971  HG  LEU A  60     -14.698   1.705   8.734  1.00 83.57           H  
ATOM    972  CD1 LEU A  60     -12.690   1.308   9.218  1.00 83.57           C  
ATOM    973 HD11 LEU A  60     -12.107   0.422   9.469  1.00 83.57           H  
ATOM    974 HD12 LEU A  60     -12.088   1.998   8.626  1.00 83.57           H  
ATOM    975 HD13 LEU A  60     -12.976   1.783  10.156  1.00 83.57           H  
ATOM    976  CD2 LEU A  60     -13.751   0.979   6.986  1.00 83.57           C  
ATOM    977 HD21 LEU A  60     -14.713   0.891   6.482  1.00 83.57           H  
ATOM    978 HD22 LEU A  60     -13.112   0.151   6.680  1.00 83.57           H  
ATOM    979 HD23 LEU A  60     -13.291   1.925   6.699  1.00 83.57           H  
ATOM    980  N   THR A  61     -17.426   1.436   9.016  1.00 84.98           N  
ATOM    981  H   THR A  61     -17.147   1.742   9.937  1.00 84.98           H  
ATOM    982  CA  THR A  61     -18.112   2.395   8.148  1.00 84.98           C  
ATOM    983  HA  THR A  61     -18.407   1.914   7.215  1.00 84.98           H  
ATOM    984  C   THR A  61     -17.147   3.521   7.828  1.00 84.98           C  
ATOM    985  CB  THR A  61     -19.386   2.929   8.801  1.00 84.98           C  
ATOM    986  HB  THR A  61     -19.129   3.508   9.688  1.00 84.98           H  
ATOM    987  O   THR A  61     -16.580   4.127   8.734  1.00 84.98           O  
ATOM    988  CG2 THR A  61     -20.192   3.813   7.853  1.00 84.98           C  
ATOM    989 HG21 THR A  61     -20.412   3.269   6.934  1.00 84.98           H  
ATOM    990 HG22 THR A  61     -21.128   4.098   8.331  1.00 84.98           H  
ATOM    991 HG23 THR A  61     -19.633   4.717   7.612  1.00 84.98           H  
ATOM    992  OG1 THR A  61     -20.205   1.854   9.189  1.00 84.98           O  
ATOM    993  HG1 THR A  61     -19.655   1.204   9.632  1.00 84.98           H  
ATOM    994  N   ILE A  62     -16.951   3.819   6.550  1.00 86.66           N  
ATOM    995  H   ILE A  62     -17.444   3.291   5.845  1.00 86.66           H  
ATOM    996  CA  ILE A  62     -16.149   4.959   6.116  1.00 86.66           C  
ATOM    997  HA  ILE A  62     -15.881   5.541   6.997  1.00 86.66           H  
ATOM    998  C   ILE A  62     -16.979   5.865   5.224  1.00 86.66           C  
ATOM    999  CB  ILE A  62     -14.837   4.501   5.466  1.00 86.66           C  
ATOM   1000  HB  ILE A  62     -14.350   3.829   6.173  1.00 86.66           H  
ATOM   1001  O   ILE A  62     -17.692   5.397   4.345  1.00 86.66           O  
ATOM   1002  CG1 ILE A  62     -13.915   5.721   5.276  1.00 86.66           C  
ATOM   1003 HG12 ILE A  62     -14.324   6.387   4.516  1.00 86.66           H  
ATOM   1004 HG13 ILE A  62     -13.853   6.277   6.212  1.00 86.66           H  
ATOM   1005  CG2 ILE A  62     -15.082   3.727   4.157  1.00 86.66           C  
ATOM   1006 HG21 ILE A  62     -15.476   4.388   3.385  1.00 86.66           H  
ATOM   1007 HG22 ILE A  62     -15.792   2.917   4.324  1.00 86.66           H  
ATOM   1008 HG23 ILE A  62     -14.155   3.279   3.800  1.00 86.66           H  
ATOM   1009  CD1 ILE A  62     -12.506   5.318   4.872  1.00 86.66           C  
ATOM   1010 HD11 ILE A  62     -12.575   4.871   3.880  1.00 86.66           H  
ATOM   1011 HD12 ILE A  62     -12.088   4.609   5.586  1.00 86.66           H  
ATOM   1012 HD13 ILE A  62     -11.868   6.200   4.813  1.00 86.66           H  
ATOM   1013  N   SER A  63     -16.888   7.169   5.442  1.00 86.38           N  
ATOM   1014  H   SER A  63     -16.310   7.490   6.205  1.00 86.38           H  
ATOM   1015  CA  SER A  63     -17.643   8.149   4.665  1.00 86.38           C  
ATOM   1016  HA  SER A  63     -17.997   7.674   3.750  1.00 86.38           H  
ATOM   1017  C   SER A  63     -16.774   9.328   4.265  1.00 86.38           C  
ATOM   1018  CB  SER A  63     -18.867   8.636   5.449  1.00 86.38           C  
ATOM   1019  HB2 SER A  63     -19.459   9.299   4.819  1.00 86.38           H  
ATOM   1020  HB3 SER A  63     -19.483   7.789   5.751  1.00 86.38           H  
ATOM   1021  O   SER A  63     -15.964   9.788   5.071  1.00 86.38           O  
ATOM   1022  OG  SER A  63     -18.417   9.344   6.593  1.00 86.38           O  
ATOM   1023  HG  SER A  63     -17.518   9.609   6.387  1.00 86.38           H  
ATOM   1024  N   ASN A  64     -16.987   9.871   3.075  1.00 83.44           N  
ATOM   1025  H   ASN A  64     -17.723   9.469   2.513  1.00 83.44           H  
ATOM   1026  CA  ASN A  64     -16.505  11.194   2.680  1.00 83.44           C  
ATOM   1027  HA  ASN A  64     -15.971  11.653   3.511  1.00 83.44           H  
ATOM   1028  C   ASN A  64     -17.722  12.109   2.408  1.00 83.44           C  
ATOM   1029  CB  ASN A  64     -15.486  11.016   1.529  1.00 83.44           C  
ATOM   1030  HB2 ASN A  64     -14.995  11.967   1.322  1.00 83.44           H  
ATOM   1031  HB3 ASN A  64     -14.716  10.314   1.851  1.00 83.44           H  
ATOM   1032  O   ASN A  64     -18.828  11.818   2.855  1.00 83.44           O  
ATOM   1033  CG  ASN A  64     -16.089  10.496   0.238  1.00 83.44           C  
ATOM   1034  ND2 ASN A  64     -15.341   9.860  -0.627  1.00 83.44           N  
ATOM   1035 HD21 ASN A  64     -15.851   9.457  -1.400  1.00 83.44           H  
ATOM   1036 HD22 ASN A  64     -14.398   9.585  -0.392  1.00 83.44           H  
ATOM   1037  OD1 ASN A  64     -17.245  10.710  -0.038  1.00 83.44           O  
ATOM   1038  N   ASN A  65     -17.535  13.227   1.702  1.00 75.11           N  
ATOM   1039  H   ASN A  65     -16.605  13.443   1.371  1.00 75.11           H  
ATOM   1040  CA  ASN A  65     -18.632  14.157   1.384  1.00 75.11           C  
ATOM   1041  HA  ASN A  65     -19.199  14.348   2.295  1.00 75.11           H  
ATOM   1042  C   ASN A  65     -19.651  13.622   0.355  1.00 75.11           C  
ATOM   1043  CB  ASN A  65     -18.035  15.485   0.887  1.00 75.11           C  
ATOM   1044  HB2 ASN A  65     -17.381  15.295   0.036  1.00 75.11           H  
ATOM   1045  HB3 ASN A  65     -18.847  16.124   0.541  1.00 75.11           H  
ATOM   1046  O   ASN A  65     -20.657  14.281   0.111  1.00 75.11           O  
ATOM   1047  CG  ASN A  65     -17.280  16.266   1.945  1.00 75.11           C  
ATOM   1048  ND2 ASN A  65     -16.578  17.297   1.540  1.00 75.11           N  
ATOM   1049 HD21 ASN A  65     -16.635  17.596   0.577  1.00 75.11           H  
ATOM   1050 HD22 ASN A  65     -16.138  17.842   2.267  1.00 75.11           H  
ATOM   1051  OD1 ASN A  65     -17.288  15.981   3.129  1.00 75.11           O  
ATOM   1052  N   HIS A  66     -19.379  12.484  -0.282  1.00 75.80           N  
ATOM   1053  H   HIS A  66     -18.566  11.957   0.001  1.00 75.80           H  
ATOM   1054  CA  HIS A  66     -20.162  11.935  -1.392  1.00 75.80           C  
ATOM   1055  HA  HIS A  66     -21.050  12.544  -1.560  1.00 75.80           H  
ATOM   1056  C   HIS A  66     -20.652  10.514  -1.114  1.00 75.80           C  
ATOM   1057  CB  HIS A  66     -19.302  11.965  -2.664  1.00 75.80           C  
ATOM   1058  HB2 HIS A  66     -18.428  11.329  -2.528  1.00 75.80           H  
ATOM   1059  HB3 HIS A  66     -19.882  11.551  -3.489  1.00 75.80           H  
ATOM   1060  O   HIS A  66     -21.803  10.199  -1.396  1.00 75.80           O  
ATOM   1061  CG  HIS A  66     -18.857  13.355  -3.039  1.00 75.80           C  
ATOM   1062  CD2 HIS A  66     -17.575  13.829  -3.043  1.00 75.80           C  
ATOM   1063  HD2 HIS A  66     -16.696  13.250  -2.802  1.00 75.80           H  
ATOM   1064  ND1 HIS A  66     -19.677  14.401  -3.383  1.00 75.80           N  
ATOM   1065  HD1 HIS A  66     -20.686  14.373  -3.407  1.00 75.80           H  
ATOM   1066  CE1 HIS A  66     -18.907  15.480  -3.599  1.00 75.80           C  
ATOM   1067  HE1 HIS A  66     -19.277  16.456  -3.876  1.00 75.80           H  
ATOM   1068  NE2 HIS A  66     -17.610  15.187  -3.388  1.00 75.80           N  
ATOM   1069  N   ASP A  67     -19.795   9.687  -0.522  1.00 79.38           N  
ATOM   1070  H   ASP A  67     -18.871  10.034  -0.310  1.00 79.38           H  
ATOM   1071  CA  ASP A  67     -19.989   8.251  -0.396  1.00 79.38           C  
ATOM   1072  HA  ASP A  67     -20.959   7.977  -0.810  1.00 79.38           H  
ATOM   1073  C   ASP A  67     -19.937   7.835   1.072  1.00 79.38           C  
ATOM   1074  CB  ASP A  67     -18.913   7.505  -1.199  1.00 79.38           C  
ATOM   1075  HB2 ASP A  67     -19.148   6.441  -1.204  1.00 79.38           H  
ATOM   1076  HB3 ASP A  67     -17.952   7.632  -0.699  1.00 79.38           H  
ATOM   1077  O   ASP A  67     -19.148   8.361   1.861  1.00 79.38           O  
ATOM   1078  CG  ASP A  67     -18.796   8.000  -2.644  1.00 79.38           C  
ATOM   1079  OD1 ASP A  67     -19.836   8.032  -3.336  1.00 79.38           O  
ATOM   1080  OD2 ASP A  67     -17.657   8.381  -3.017  1.00 79.38           O  
ATOM   1081  N   THR A  68     -20.748   6.841   1.426  1.00 85.94           N  
ATOM   1082  H   THR A  68     -21.348   6.448   0.715  1.00 85.94           H  
ATOM   1083  CA  THR A  68     -20.625   6.081   2.672  1.00 85.94           C  
ATOM   1084  HA  THR A  68     -19.703   6.359   3.184  1.00 85.94           H  
ATOM   1085  C   THR A  68     -20.545   4.609   2.313  1.00 85.94           C  
ATOM   1086  CB  THR A  68     -21.787   6.351   3.632  1.00 85.94           C  
ATOM   1087  HB  THR A  68     -22.734   6.106   3.150  1.00 85.94           H  
ATOM   1088  O   THR A  68     -21.432   4.082   1.648  1.00 85.94           O  
ATOM   1089  CG2 THR A  68     -21.658   5.569   4.940  1.00 85.94           C  
ATOM   1090 HG21 THR A  68     -20.689   5.764   5.399  1.00 85.94           H  
ATOM   1091 HG22 THR A  68     -21.761   4.501   4.751  1.00 85.94           H  
ATOM   1092 HG23 THR A  68     -22.452   5.875   5.622  1.00 85.94           H  
ATOM   1093  OG1 THR A  68     -21.773   7.718   3.969  1.00 85.94           O  
ATOM   1094  HG1 THR A  68     -21.718   8.207   3.145  1.00 85.94           H  
ATOM   1095  N   ILE A  69     -19.467   3.958   2.733  1.00 86.59           N  
ATOM   1096  H   ILE A  69     -18.793   4.457   3.297  1.00 86.59           H  
ATOM   1097  CA  ILE A  69     -19.185   2.560   2.439  1.00 86.59           C  
ATOM   1098  HA  ILE A  69     -19.995   2.149   1.837  1.00 86.59           H  
ATOM   1099  C   ILE A  69     -19.152   1.791   3.752  1.00 86.59           C  
ATOM   1100  CB  ILE A  69     -17.895   2.425   1.607  1.00 86.59           C  
ATOM   1101  HB  ILE A  69     -17.095   2.967   2.111  1.00 86.59           H  
ATOM   1102  O   ILE A  69     -18.405   2.118   4.679  1.00 86.59           O  
ATOM   1103  CG1 ILE A  69     -18.124   3.030   0.203  1.00 86.59           C  
ATOM   1104 HG12 ILE A  69     -18.699   3.954   0.271  1.00 86.59           H  
ATOM   1105 HG13 ILE A  69     -18.702   2.334  -0.406  1.00 86.59           H  
ATOM   1106  CG2 ILE A  69     -17.482   0.950   1.453  1.00 86.59           C  
ATOM   1107 HG21 ILE A  69     -17.288   0.502   2.427  1.00 86.59           H  
ATOM   1108 HG22 ILE A  69     -18.270   0.383   0.958  1.00 86.59           H  
ATOM   1109 HG23 ILE A  69     -16.566   0.874   0.866  1.00 86.59           H  
ATOM   1110  CD1 ILE A  69     -16.833   3.379  -0.525  1.00 86.59           C  
ATOM   1111 HD11 ILE A  69     -16.400   4.224   0.011  1.00 86.59           H  
ATOM   1112 HD12 ILE A  69     -17.064   3.693  -1.543  1.00 86.59           H  
ATOM   1113 HD13 ILE A  69     -16.142   2.537  -0.558  1.00 86.59           H  
ATOM   1114  N   TYR A  70     -19.972   0.751   3.799  1.00 84.31           N  
ATOM   1115  H   TYR A  70     -20.531   0.545   2.984  1.00 84.31           H  
ATOM   1116  CA  TYR A  70     -20.033  -0.207   4.889  1.00 84.31           C  
ATOM   1117  HA  TYR A  70     -19.649   0.247   5.802  1.00 84.31           H  
ATOM   1118  C   TYR A  70     -19.149  -1.396   4.519  1.00 84.31           C  
ATOM   1119  CB  TYR A  70     -21.494  -0.596   5.136  1.00 84.31           C  
ATOM   1120  HB2 TYR A  70     -21.891  -1.092   4.250  1.00 84.31           H  
ATOM   1121  HB3 TYR A  70     -21.532  -1.313   5.956  1.00 84.31           H  
ATOM   1122  O   TYR A  70     -19.337  -2.019   3.476  1.00 84.31           O  
ATOM   1123  CG  TYR A  70     -22.375   0.593   5.479  1.00 84.31           C  
ATOM   1124  CD1 TYR A  70     -22.460   1.039   6.811  1.00 84.31           C  
ATOM   1125  HD1 TYR A  70     -21.913   0.525   7.588  1.00 84.31           H  
ATOM   1126  CD2 TYR A  70     -23.079   1.274   4.465  1.00 84.31           C  
ATOM   1127  HD2 TYR A  70     -23.015   0.938   3.441  1.00 84.31           H  
ATOM   1128  CE1 TYR A  70     -23.256   2.153   7.136  1.00 84.31           C  
ATOM   1129  HE1 TYR A  70     -23.315   2.484   8.162  1.00 84.31           H  
ATOM   1130  CE2 TYR A  70     -23.870   2.394   4.784  1.00 84.31           C  
ATOM   1131  HE2 TYR A  70     -24.412   2.921   4.014  1.00 84.31           H  
ATOM   1132  OH  TYR A  70     -24.732   3.908   6.429  1.00 84.31           O  
ATOM   1133  HH  TYR A  70     -24.731   4.083   7.373  1.00 84.31           H  
ATOM   1134  CZ  TYR A  70     -23.964   2.831   6.121  1.00 84.31           C  
ATOM   1135  N   CYS A  71     -18.142  -1.653   5.345  1.00 82.49           N  
ATOM   1136  H   CYS A  71     -18.043  -1.095   6.181  1.00 82.49           H  
ATOM   1137  CA  CYS A  71     -17.159  -2.707   5.151  1.00 82.49           C  
ATOM   1138  HA  CYS A  71     -17.261  -3.140   4.156  1.00 82.49           H  
ATOM   1139  C   CYS A  71     -17.389  -3.795   6.197  1.00 82.49           C  
ATOM   1140  CB  CYS A  71     -15.741  -2.134   5.294  1.00 82.49           C  
ATOM   1141  HB2 CYS A  71     -15.013  -2.912   5.066  1.00 82.49           H  
ATOM   1142  HB3 CYS A  71     -15.595  -1.822   6.328  1.00 82.49           H  
ATOM   1143  O   CYS A  71     -17.247  -3.538   7.398  1.00 82.49           O  
ATOM   1144  SG  CYS A  71     -15.474  -0.705   4.210  1.00 82.49           S  
ATOM   1145  HG  CYS A  71     -16.526  -0.014   4.659  1.00 82.49           H  
ATOM   1146  N   ASP A  72     -17.677  -5.004   5.728  1.00 76.51           N  
ATOM   1147  H   ASP A  72     -17.826  -5.128   4.737  1.00 76.51           H  
ATOM   1148  CA  ASP A  72     -17.753  -6.197   6.565  1.00 76.51           C  
ATOM   1149  HA  ASP A  72     -17.895  -5.897   7.603  1.00 76.51           H  
ATOM   1150  C   ASP A  72     -16.436  -6.995   6.517  1.00 76.51           C  
ATOM   1151  CB  ASP A  72     -18.984  -7.031   6.174  1.00 76.51           C  
ATOM   1152  HB2 ASP A  72     -18.966  -7.219   5.101  1.00 76.51           H  
ATOM   1153  HB3 ASP A  72     -18.932  -7.993   6.684  1.00 76.51           H  
ATOM   1154  O   ASP A  72     -15.611  -6.859   5.605  1.00 76.51           O  
ATOM   1155  CG  ASP A  72     -20.305  -6.355   6.575  1.00 76.51           C  
ATOM   1156  OD1 ASP A  72     -20.437  -5.972   7.765  1.00 76.51           O  
ATOM   1157  OD2 ASP A  72     -21.196  -6.263   5.704  1.00 76.51           O  
ATOM   1158  N   GLU A  73     -16.204  -7.817   7.535  1.00 73.88           N  
ATOM   1159  H   GLU A  73     -16.907  -7.903   8.255  1.00 73.88           H  
ATOM   1160  CA  GLU A  73     -15.059  -8.725   7.600  1.00 73.88           C  
ATOM   1161  HA  GLU A  73     -14.205  -8.192   7.183  1.00 73.88           H  
ATOM   1162  C   GLU A  73     -15.296 -10.020   6.789  1.00 73.88           C  
ATOM   1163  CB  GLU A  73     -14.725  -9.051   9.070  1.00 73.88           C  
ATOM   1164  HB2 GLU A  73     -13.795  -9.618   9.098  1.00 73.88           H  
ATOM   1165  HB3 GLU A  73     -14.568  -8.118   9.612  1.00 73.88           H  
ATOM   1166  O   GLU A  73     -16.422 -10.515   6.730  1.00 73.88           O  
ATOM   1167  CG  GLU A  73     -15.834  -9.876   9.757  1.00 73.88           C  
ATOM   1168  HG2 GLU A  73     -16.788  -9.361   9.645  1.00 73.88           H  
ATOM   1169  HG3 GLU A  73     -15.916 -10.843   9.259  1.00 73.88           H  
ATOM   1170  CD  GLU A  73     -15.597 -10.126  11.248  1.00 73.88           C  
ATOM   1171  OE1 GLU A  73     -15.542 -11.290  11.688  1.00 73.88           O  
ATOM   1172  OE2 GLU A  73     -15.481  -9.145  11.997  1.00 73.88           O  
ATOM   1173  N   PRO A  74     -14.244 -10.648   6.231  1.00 75.92           N  
ATOM   1174  CA  PRO A  74     -12.952 -10.063   5.897  1.00 75.92           C  
ATOM   1175  HA  PRO A  74     -12.576  -9.453   6.718  1.00 75.92           H  
ATOM   1176  C   PRO A  74     -13.054  -9.217   4.618  1.00 75.92           C  
ATOM   1177  CB  PRO A  74     -12.025 -11.262   5.699  1.00 75.92           C  
ATOM   1178  HB2 PRO A  74     -11.657 -11.595   6.669  1.00 75.92           H  
ATOM   1179  HB3 PRO A  74     -11.194 -11.038   5.031  1.00 75.92           H  
ATOM   1180  O   PRO A  74     -13.797  -9.545   3.695  1.00 75.92           O  
ATOM   1181  CG  PRO A  74     -12.960 -12.324   5.114  1.00 75.92           C  
ATOM   1182  HG2 PRO A  74     -13.049 -12.182   4.037  1.00 75.92           H  
ATOM   1183  HG3 PRO A  74     -12.614 -13.333   5.338  1.00 75.92           H  
ATOM   1184  CD  PRO A  74     -14.305 -12.030   5.781  1.00 75.92           C  
ATOM   1185  HD2 PRO A  74     -14.443 -12.679   6.645  1.00 75.92           H  
ATOM   1186  HD3 PRO A  74     -15.121 -12.170   5.072  1.00 75.92           H  
ATOM   1187  N   GLY A  75     -12.241  -8.171   4.511  1.00 80.55           N  
ATOM   1188  H   GLY A  75     -11.618  -7.943   5.272  1.00 80.55           H  
ATOM   1189  CA  GLY A  75     -12.240  -7.335   3.314  1.00 80.55           C  
ATOM   1190  HA2 GLY A  75     -13.166  -6.762   3.275  1.00 80.55           H  
ATOM   1191  HA3 GLY A  75     -12.213  -7.973   2.431  1.00 80.55           H  
ATOM   1192  C   GLY A  75     -11.061  -6.380   3.243  1.00 80.55           C  
ATOM   1193  O   GLY A  75     -10.289  -6.230   4.193  1.00 80.55           O  
ATOM   1194  N   MET A  76     -10.912  -5.739   2.090  1.00 84.36           N  
ATOM   1195  H   MET A  76     -11.596  -5.905   1.365  1.00 84.36           H  
ATOM   1196  CA  MET A  76      -9.862  -4.769   1.828  1.00 84.36           C  
ATOM   1197  HA  MET A  76      -9.362  -4.543   2.769  1.00 84.36           H  
ATOM   1198  C   MET A  76     -10.452  -3.476   1.287  1.00 84.36           C  
ATOM   1199  CB  MET A  76      -8.817  -5.376   0.895  1.00 84.36           C  
ATOM   1200  HB2 MET A  76      -9.279  -5.594  -0.068  1.00 84.36           H  
ATOM   1201  HB3 MET A  76      -8.493  -6.312   1.350  1.00 84.36           H  
ATOM   1202  O   MET A  76     -11.260  -3.472   0.363  1.00 84.36           O  
ATOM   1203  CG  MET A  76      -7.581  -4.484   0.705  1.00 84.36           C  
ATOM   1204  HG2 MET A  76      -7.871  -3.590   0.153  1.00 84.36           H  
ATOM   1205  HG3 MET A  76      -7.230  -4.165   1.686  1.00 84.36           H  
ATOM   1206  SD  MET A  76      -6.181  -5.266  -0.157  1.00 84.36           S  
ATOM   1207  CE  MET A  76      -7.007  -6.036  -1.579  1.00 84.36           C  
ATOM   1208  HE1 MET A  76      -7.295  -7.055  -1.322  1.00 84.36           H  
ATOM   1209  HE2 MET A  76      -6.328  -6.056  -2.431  1.00 84.36           H  
ATOM   1210  HE3 MET A  76      -7.914  -5.492  -1.843  1.00 84.36           H  
ATOM   1211  N   LEU A  77     -10.002  -2.378   1.869  1.00 87.55           N  
ATOM   1212  H   LEU A  77      -9.343  -2.489   2.627  1.00 87.55           H  
ATOM   1213  CA  LEU A  77     -10.400  -1.025   1.545  1.00 87.55           C  
ATOM   1214  HA  LEU A  77     -11.237  -1.044   0.847  1.00 87.55           H  
ATOM   1215  C   LEU A  77      -9.216  -0.294   0.915  1.00 87.55           C  
ATOM   1216  CB  LEU A  77     -10.848  -0.373   2.853  1.00 87.55           C  
ATOM   1217  HB2 LEU A  77     -11.572  -1.023   3.343  1.00 87.55           H  
ATOM   1218  HB3 LEU A  77      -9.972  -0.303   3.497  1.00 87.55           H  
ATOM   1219  O   LEU A  77      -8.105  -0.347   1.439  1.00 87.55           O  
ATOM   1220  CG  LEU A  77     -11.459   1.026   2.714  1.00 87.55           C  
ATOM   1221  HG  LEU A  77     -10.808   1.678   2.131  1.00 87.55           H  
ATOM   1222  CD1 LEU A  77     -12.841   0.956   2.074  1.00 87.55           C  
ATOM   1223 HD11 LEU A  77     -12.754   0.762   1.005  1.00 87.55           H  
ATOM   1224 HD12 LEU A  77     -13.427   0.160   2.533  1.00 87.55           H  
ATOM   1225 HD13 LEU A  77     -13.374   1.896   2.216  1.00 87.55           H  
ATOM   1226  CD2 LEU A  77     -11.598   1.593   4.123  1.00 87.55           C  
ATOM   1227 HD21 LEU A  77     -12.091   2.565   4.094  1.00 87.55           H  
ATOM   1228 HD22 LEU A  77     -10.616   1.703   4.582  1.00 87.55           H  
ATOM   1229 HD23 LEU A  77     -12.209   0.914   4.719  1.00 87.55           H  
ATOM   1230  N   VAL A  78      -9.459   0.411  -0.179  1.00 87.18           N  
ATOM   1231  H   VAL A  78     -10.398   0.376  -0.551  1.00 87.18           H  
ATOM   1232  CA  VAL A  78      -8.531   1.347  -0.812  1.00 87.18           C  
ATOM   1233  HA  VAL A  78      -7.536   1.244  -0.380  1.00 87.18           H  
ATOM   1234  C   VAL A  78      -9.025   2.755  -0.557  1.00 87.18           C  
ATOM   1235  CB  VAL A  78      -8.437   1.089  -2.324  1.00 87.18           C  
ATOM   1236  HB  VAL A  78      -9.437   0.920  -2.723  1.00 87.18           H  
ATOM   1237  O   VAL A  78     -10.178   3.068  -0.843  1.00 87.18           O  
ATOM   1238  CG1 VAL A  78      -7.794   2.252  -3.089  1.00 87.18           C  
ATOM   1239 HG11 VAL A  78      -7.612   1.959  -4.123  1.00 87.18           H  
ATOM   1240 HG12 VAL A  78      -6.861   2.547  -2.610  1.00 87.18           H  
ATOM   1241 HG13 VAL A  78      -8.473   3.104  -3.108  1.00 87.18           H  
ATOM   1242  CG2 VAL A  78      -7.584  -0.142  -2.597  1.00 87.18           C  
ATOM   1243 HG21 VAL A  78      -6.534   0.110  -2.449  1.00 87.18           H  
ATOM   1244 HG22 VAL A  78      -7.873  -0.948  -1.921  1.00 87.18           H  
ATOM   1245 HG23 VAL A  78      -7.733  -0.461  -3.628  1.00 87.18           H  
ATOM   1246  N   LEU A  79      -8.129   3.614  -0.086  1.00 88.03           N  
ATOM   1247  H   LEU A  79      -7.217   3.256   0.159  1.00 88.03           H  
ATOM   1248  CA  LEU A  79      -8.351   5.043   0.065  1.00 88.03           C  
ATOM   1249  HA  LEU A  79      -9.371   5.291  -0.230  1.00 88.03           H  
ATOM   1250  C   LEU A  79      -7.407   5.794  -0.862  1.00 88.03           C  
ATOM   1251  CB  LEU A  79      -8.149   5.470   1.530  1.00 88.03           C  
ATOM   1252  HB2 LEU A  79      -8.444   6.515   1.628  1.00 88.03           H  
ATOM   1253  HB3 LEU A  79      -7.088   5.395   1.766  1.00 88.03           H  
ATOM   1254  O   LEU A  79      -6.183   5.707  -0.727  1.00 88.03           O  
ATOM   1255  CG  LEU A  79      -8.927   4.633   2.552  1.00 88.03           C  
ATOM   1256  HG  LEU A  79      -8.630   3.586   2.478  1.00 88.03           H  
ATOM   1257  CD1 LEU A  79      -8.644   5.099   3.980  1.00 88.03           C  
ATOM   1258 HD11 LEU A  79      -9.191   4.468   4.681  1.00 88.03           H  
ATOM   1259 HD12 LEU A  79      -7.577   5.014   4.187  1.00 88.03           H  
ATOM   1260 HD13 LEU A  79      -8.960   6.135   4.107  1.00 88.03           H  
ATOM   1261  CD2 LEU A  79     -10.419   4.743   2.300  1.00 88.03           C  
ATOM   1262 HD21 LEU A  79     -10.772   5.758   2.483  1.00 88.03           H  
ATOM   1263 HD22 LEU A  79     -10.911   4.028   2.959  1.00 88.03           H  
ATOM   1264 HD23 LEU A  79     -10.664   4.450   1.279  1.00 88.03           H  
ATOM   1265  N   LYS A  80      -7.987   6.583  -1.768  1.00 87.23           N  
ATOM   1266  H   LYS A  80      -8.993   6.550  -1.852  1.00 87.23           H  
ATOM   1267  CA  LYS A  80      -7.259   7.596  -2.532  1.00 87.23           C  
ATOM   1268  HA  LYS A  80      -6.529   7.093  -3.167  1.00 87.23           H  
ATOM   1269  C   LYS A  80      -6.524   8.537  -1.578  1.00 87.23           C  
ATOM   1270  CB  LYS A  80      -8.249   8.387  -3.402  1.00 87.23           C  
ATOM   1271  HB2 LYS A  80      -8.815   9.076  -2.775  1.00 87.23           H  
ATOM   1272  HB3 LYS A  80      -8.961   7.705  -3.866  1.00 87.23           H  
ATOM   1273  O   LYS A  80      -7.055   8.886  -0.522  1.00 87.23           O  
ATOM   1274  CG  LYS A  80      -7.531   9.184  -4.498  1.00 87.23           C  
ATOM   1275  HG2 LYS A  80      -6.944   8.508  -5.120  1.00 87.23           H  
ATOM   1276  HG3 LYS A  80      -6.852   9.906  -4.044  1.00 87.23           H  
ATOM   1277  CD  LYS A  80      -8.521   9.919  -5.402  1.00 87.23           C  
ATOM   1278  HD2 LYS A  80      -9.060   9.186  -6.003  1.00 87.23           H  
ATOM   1279  HD3 LYS A  80      -9.240  10.482  -4.808  1.00 87.23           H  
ATOM   1280  CE  LYS A  80      -7.754  10.855  -6.336  1.00 87.23           C  
ATOM   1281  HE2 LYS A  80      -8.354  11.032  -7.229  1.00 87.23           H  
ATOM   1282  HE3 LYS A  80      -6.850  10.336  -6.655  1.00 87.23           H  
ATOM   1283  NZ  LYS A  80      -7.388  12.134  -5.683  1.00 87.23           N  
ATOM   1284  HZ1 LYS A  80      -6.787  12.660  -6.302  1.00 87.23           H  
ATOM   1285  HZ2 LYS A  80      -8.217  12.681  -5.498  1.00 87.23           H  
ATOM   1286  HZ3 LYS A  80      -6.900  11.961  -4.816  1.00 87.23           H  
ATOM   1287  N   LYS A  81      -5.344   9.008  -1.968  1.00 82.80           N  
ATOM   1288  H   LYS A  81      -4.976   8.697  -2.856  1.00 82.80           H  
ATOM   1289  CA  LYS A  81      -4.685  10.108  -1.253  1.00 82.80           C  
ATOM   1290  HA  LYS A  81      -4.709   9.884  -0.187  1.00 82.80           H  
ATOM   1291  C   LYS A  81      -5.420  11.441  -1.441  1.00 82.80           C  
ATOM   1292  CB  LYS A  81      -3.218  10.198  -1.676  1.00 82.80           C  
ATOM   1293  HB2 LYS A  81      -2.695  10.838  -0.966  1.00 82.80           H  
ATOM   1294  HB3 LYS A  81      -2.774   9.204  -1.635  1.00 82.80           H  
ATOM   1295  O   LYS A  81      -6.235  11.591  -2.355  1.00 82.80           O  
ATOM   1296  CG  LYS A  81      -3.022  10.761  -3.088  1.00 82.80           C  
ATOM   1297  HG2 LYS A  81      -3.438  11.766  -3.155  1.00 82.80           H  
ATOM   1298  HG3 LYS A  81      -3.514  10.122  -3.820  1.00 82.80           H  
ATOM   1299  CD  LYS A  81      -1.525  10.825  -3.380  1.00 82.80           C  
ATOM   1300  HD2 LYS A  81      -1.009  11.321  -2.558  1.00 82.80           H  
ATOM   1301  HD3 LYS A  81      -1.135   9.812  -3.479  1.00 82.80           H  
ATOM   1302  CE  LYS A  81      -1.263  11.611  -4.658  1.00 82.80           C  
ATOM   1303  HE2 LYS A  81      -1.566  12.648  -4.517  1.00 82.80           H  
ATOM   1304  HE3 LYS A  81      -1.839  11.191  -5.483  1.00 82.80           H  
ATOM   1305  NZ  LYS A  81       0.170  11.545  -4.975  1.00 82.80           N  
ATOM   1306  HZ1 LYS A  81       0.473  10.585  -5.065  1.00 82.80           H  
ATOM   1307  HZ2 LYS A  81       0.365  12.014  -5.848  1.00 82.80           H  
ATOM   1308  HZ3 LYS A  81       0.743  12.005  -4.282  1.00 82.80           H  
ATOM   1309  N   GLU A  82      -5.052  12.429  -0.631  1.00 76.99           N  
ATOM   1310  H   GLU A  82      -4.444  12.193   0.141  1.00 76.99           H  
ATOM   1311  CA  GLU A  82      -5.560  13.804  -0.700  1.00 76.99           C  
ATOM   1312  HA  GLU A  82      -5.153  14.344   0.155  1.00 76.99           H  
ATOM   1313  C   GLU A  82      -7.090  13.865  -0.528  1.00 76.99           C  
ATOM   1314  CB  GLU A  82      -5.039  14.521  -1.967  1.00 76.99           C  
ATOM   1315  HB2 GLU A  82      -5.371  13.976  -2.850  1.00 76.99           H  
ATOM   1316  HB3 GLU A  82      -5.484  15.515  -2.025  1.00 76.99           H  
ATOM   1317  O   GLU A  82      -7.812  14.493  -1.304  1.00 76.99           O  
ATOM   1318  CG  GLU A  82      -3.506  14.668  -2.043  1.00 76.99           C  
ATOM   1319  HG2 GLU A  82      -3.037  13.693  -1.907  1.00 76.99           H  
ATOM   1320  HG3 GLU A  82      -3.248  15.015  -3.043  1.00 76.99           H  
ATOM   1321  CD  GLU A  82      -2.930  15.661  -1.023  1.00 76.99           C  
ATOM   1322  OE1 GLU A  82      -1.738  15.559  -0.654  1.00 76.99           O  
ATOM   1323  OE2 GLU A  82      -3.672  16.525  -0.502  1.00 76.99           O  
ATOM   1324  N   GLN A  83      -7.606  13.183   0.498  1.00 78.81           N  
ATOM   1325  H   GLN A  83      -6.980  12.663   1.096  1.00 78.81           H  
ATOM   1326  CA  GLN A  83      -9.018  13.263   0.881  1.00 78.81           C  
ATOM   1327  HA  GLN A  83      -9.419  14.203   0.500  1.00 78.81           H  
ATOM   1328  C   GLN A  83      -9.199  13.301   2.396  1.00 78.81           C  
ATOM   1329  CB  GLN A  83      -9.834  12.128   0.240  1.00 78.81           C  
ATOM   1330  HB2 GLN A  83      -9.613  12.084  -0.826  1.00 78.81           H  
ATOM   1331  HB3 GLN A  83     -10.893  12.357   0.356  1.00 78.81           H  
ATOM   1332  O   GLN A  83      -8.308  12.927   3.158  1.00 78.81           O  
ATOM   1333  CG  GLN A  83      -9.556  10.757   0.869  1.00 78.81           C  
ATOM   1334  HG2 GLN A  83      -8.505  10.514   0.717  1.00 78.81           H  
ATOM   1335  HG3 GLN A  83      -9.742  10.780   1.943  1.00 78.81           H  
ATOM   1336  CD  GLN A  83     -10.429   9.669   0.267  1.00 78.81           C  
ATOM   1337  NE2 GLN A  83      -9.828   8.625  -0.239  1.00 78.81           N  
ATOM   1338 HE21 GLN A  83      -8.819   8.584  -0.242  1.00 78.81           H  
ATOM   1339 HE22 GLN A  83     -10.397   7.926  -0.694  1.00 78.81           H  
ATOM   1340  OE1 GLN A  83     -11.646   9.756   0.217  1.00 78.81           O  
ATOM   1341  N   VAL A  84     -10.384  13.730   2.819  1.00 78.86           N  
ATOM   1342  H   VAL A  84     -11.091  13.948   2.132  1.00 78.86           H  
ATOM   1343  CA  VAL A  84     -10.824  13.689   4.211  1.00 78.86           C  
ATOM   1344  HA  VAL A  84     -10.008  13.331   4.838  1.00 78.86           H  
ATOM   1345  C   VAL A  84     -11.976  12.696   4.317  1.00 78.86           C  
ATOM   1346  CB  VAL A  84     -11.212  15.090   4.709  1.00 78.86           C  
ATOM   1347  HB  VAL A  84     -12.014  15.492   4.090  1.00 78.86           H  
ATOM   1348  O   VAL A  84     -12.915  12.752   3.526  1.00 78.86           O  
ATOM   1349  CG1 VAL A  84     -11.678  15.042   6.162  1.00 78.86           C  
ATOM   1350 HG11 VAL A  84     -11.897  16.048   6.517  1.00 78.86           H  
ATOM   1351 HG12 VAL A  84     -10.895  14.597   6.776  1.00 78.86           H  
ATOM   1352 HG13 VAL A  84     -12.592  14.453   6.239  1.00 78.86           H  
ATOM   1353  CG2 VAL A  84     -10.016  16.051   4.660  1.00 78.86           C  
ATOM   1354 HG21 VAL A  84      -9.652  16.151   3.637  1.00 78.86           H  
ATOM   1355 HG22 VAL A  84      -9.218  15.678   5.302  1.00 78.86           H  
ATOM   1356 HG23 VAL A  84     -10.325  17.037   5.008  1.00 78.86           H  
ATOM   1357  N   VAL A  85     -11.886  11.792   5.286  1.00 83.43           N  
ATOM   1358  H   VAL A  85     -11.068  11.807   5.878  1.00 83.43           H  
ATOM   1359  CA  VAL A  85     -12.872  10.745   5.556  1.00 83.43           C  
ATOM   1360  HA  VAL A  85     -13.777  10.963   4.989  1.00 83.43           H  
ATOM   1361  C   VAL A  85     -13.256  10.746   7.032  1.00 83.43           C  
ATOM   1362  CB  VAL A  85     -12.375   9.351   5.109  1.00 83.43           C  
ATOM   1363  HB  VAL A  85     -13.159   8.625   5.322  1.00 83.43           H  
ATOM   1364  O   VAL A  85     -12.473  11.126   7.900  1.00 83.43           O  
ATOM   1365  CG1 VAL A  85     -12.098   9.311   3.604  1.00 83.43           C  
ATOM   1366 HG11 VAL A  85     -11.244   9.943   3.363  1.00 83.43           H  
ATOM   1367 HG12 VAL A  85     -12.972   9.672   3.062  1.00 83.43           H  
ATOM   1368 HG13 VAL A  85     -11.889   8.289   3.288  1.00 83.43           H  
ATOM   1369  CG2 VAL A  85     -11.097   8.906   5.832  1.00 83.43           C  
ATOM   1370 HG21 VAL A  85     -10.309   9.649   5.708  1.00 83.43           H  
ATOM   1371 HG22 VAL A  85     -10.737   7.960   5.427  1.00 83.43           H  
ATOM   1372 HG23 VAL A  85     -11.311   8.770   6.892  1.00 83.43           H  
ATOM   1373  N   ASN A  86     -14.460  10.286   7.333  1.00 79.83           N  
ATOM   1374  H   ASN A  86     -15.044   9.983   6.567  1.00 79.83           H  
ATOM   1375  CA  ASN A  86     -14.850   9.875   8.673  1.00 79.83           C  
ATOM   1376  HA  ASN A  86     -14.108  10.243   9.383  1.00 79.83           H  
ATOM   1377  C   ASN A  86     -14.844   8.351   8.716  1.00 79.83           C  
ATOM   1378  CB  ASN A  86     -16.208  10.468   9.065  1.00 79.83           C  
ATOM   1379  HB2 ASN A  86     -16.383  10.295  10.126  1.00 79.83           H  
ATOM   1380  HB3 ASN A  86     -16.999   9.954   8.518  1.00 79.83           H  
ATOM   1381  O   ASN A  86     -15.274   7.712   7.760  1.00 79.83           O  
ATOM   1382  CG  ASN A  86     -16.290  11.958   8.807  1.00 79.83           C  
ATOM   1383  ND2 ASN A  86     -17.266  12.406   8.055  1.00 79.83           N  
ATOM   1384 HD21 ASN A  86     -17.924  11.765   7.634  1.00 79.83           H  
ATOM   1385 HD22 ASN A  86     -17.260  13.388   7.822  1.00 79.83           H  
ATOM   1386  OD1 ASN A  86     -15.482  12.736   9.289  1.00 79.83           O  
ATOM   1387  N   VAL A  87     -14.343   7.777   9.801  1.00 82.46           N  
ATOM   1388  H   VAL A  87     -14.083   8.372  10.574  1.00 82.46           H  
ATOM   1389  CA  VAL A  87     -14.179   6.333   9.965  1.00 82.46           C  
ATOM   1390  HA  VAL A  87     -14.665   5.802   9.147  1.00 82.46           H  
ATOM   1391  C   VAL A  87     -14.831   5.921  11.267  1.00 82.46           C  
ATOM   1392  CB  VAL A  87     -12.691   5.941   9.985  1.00 82.46           C  
ATOM   1393  HB  VAL A  87     -12.200   6.408  10.839  1.00 82.46           H  
ATOM   1394  O   VAL A  87     -14.428   6.395  12.320  1.00 82.46           O  
ATOM   1395  CG1 VAL A  87     -12.553   4.428  10.104  1.00 82.46           C  
ATOM   1396 HG11 VAL A  87     -11.506   4.134  10.037  1.00 82.46           H  
ATOM   1397 HG12 VAL A  87     -13.119   3.967   9.295  1.00 82.46           H  
ATOM   1398 HG13 VAL A  87     -12.945   4.083  11.061  1.00 82.46           H  
ATOM   1399  CG2 VAL A  87     -11.947   6.368   8.718  1.00 82.46           C  
ATOM   1400 HG21 VAL A  87     -10.905   6.051   8.775  1.00 82.46           H  
ATOM   1401 HG22 VAL A  87     -11.976   7.453   8.619  1.00 82.46           H  
ATOM   1402 HG23 VAL A  87     -12.409   5.906   7.845  1.00 82.46           H  
ATOM   1403  N   THR A  88     -15.786   5.013  11.220  1.00 81.32           N  
ATOM   1404  H   THR A  88     -16.081   4.677  10.314  1.00 81.32           H  
ATOM   1405  CA  THR A  88     -16.424   4.415  12.386  1.00 81.32           C  
ATOM   1406  HA  THR A  88     -16.079   4.895  13.302  1.00 81.32           H  
ATOM   1407  C   THR A  88     -16.044   2.945  12.439  1.00 81.32           C  
ATOM   1408  CB  THR A  88     -17.932   4.616  12.299  1.00 81.32           C  
ATOM   1409  HB  THR A  88     -18.276   4.256  11.329  1.00 81.32           H  
ATOM   1410  O   THR A  88     -16.341   2.191  11.519  1.00 81.32           O  
ATOM   1411  CG2 THR A  88     -18.702   3.893  13.387  1.00 81.32           C  
ATOM   1412 HG21 THR A  88     -18.475   2.827  13.382  1.00 81.32           H  
ATOM   1413 HG22 THR A  88     -18.458   4.315  14.363  1.00 81.32           H  
ATOM   1414 HG23 THR A  88     -19.759   3.998  13.145  1.00 81.32           H  
ATOM   1415  OG1 THR A  88     -18.247   5.988  12.416  1.00 81.32           O  
ATOM   1416  HG1 THR A  88     -18.169   6.241  13.339  1.00 81.32           H  
ATOM   1417  N   LEU A  89     -15.376   2.553  13.516  1.00 78.28           N  
ATOM   1418  H   LEU A  89     -15.207   3.241  14.236  1.00 78.28           H  
ATOM   1419  CA  LEU A  89     -14.985   1.186  13.832  1.00 78.28           C  
ATOM   1420  HA  LEU A  89     -15.032   0.557  12.943  1.00 78.28           H  
ATOM   1421  C   LEU A  89     -15.956   0.625  14.871  1.00 78.28           C  
ATOM   1422  CB  LEU A  89     -13.547   1.214  14.383  1.00 78.28           C  
ATOM   1423  HB2 LEU A  89     -13.304   0.243  14.814  1.00 78.28           H  
ATOM   1424  HB3 LEU A  89     -13.513   1.943  15.192  1.00 78.28           H  
ATOM   1425  O   LEU A  89     -16.212   1.285  15.877  1.00 78.28           O  
ATOM   1426  CG  LEU A  89     -12.473   1.571  13.343  1.00 78.28           C  
ATOM   1427  HG  LEU A  89     -12.776   2.452  12.778  1.00 78.28           H  
ATOM   1428  CD1 LEU A  89     -11.145   1.880  14.036  1.00 78.28           C  
ATOM   1429 HD11 LEU A  89     -10.410   2.196  13.296  1.00 78.28           H  
ATOM   1430 HD12 LEU A  89     -11.297   2.680  14.760  1.00 78.28           H  
ATOM   1431 HD13 LEU A  89     -10.782   0.990  14.550  1.00 78.28           H  
ATOM   1432  CD2 LEU A  89     -12.212   0.413  12.385  1.00 78.28           C  
ATOM   1433 HD21 LEU A  89     -11.893  -0.469  12.941  1.00 78.28           H  
ATOM   1434 HD22 LEU A  89     -11.424   0.684  11.683  1.00 78.28           H  
ATOM   1435 HD23 LEU A  89     -13.123   0.161  11.842  1.00 78.28           H  
ATOM   1436  N   GLU A  90     -16.457  -0.583  14.649  1.00 77.59           N  
ATOM   1437  H   GLU A  90     -16.255  -1.044  13.773  1.00 77.59           H  
ATOM   1438  CA  GLU A  90     -17.336  -1.298  15.576  1.00 77.59           C  
ATOM   1439  HA  GLU A  90     -17.371  -0.780  16.534  1.00 77.59           H  
ATOM   1440  C   GLU A  90     -16.800  -2.712  15.821  1.00 77.59           C  
ATOM   1441  CB  GLU A  90     -18.758  -1.314  15.002  1.00 77.59           C  
ATOM   1442  HB2 GLU A  90     -19.081  -0.286  14.837  1.00 77.59           H  
ATOM   1443  HB3 GLU A  90     -18.739  -1.827  14.040  1.00 77.59           H  
ATOM   1444  O   GLU A  90     -16.602  -3.488  14.881  1.00 77.59           O  
ATOM   1445  CG  GLU A  90     -19.768  -2.005  15.932  1.00 77.59           C  
ATOM   1446  HG2 GLU A  90     -19.858  -1.415  16.844  1.00 77.59           H  
ATOM   1447  HG3 GLU A  90     -19.389  -2.989  16.205  1.00 77.59           H  
ATOM   1448  CD  GLU A  90     -21.155  -2.188  15.295  1.00 77.59           C  
ATOM   1449  OE1 GLU A  90     -21.985  -2.880  15.928  1.00 77.59           O  
ATOM   1450  OE2 GLU A  90     -21.392  -1.656  14.187  1.00 77.59           O  
ATOM   1451  N   GLU A  91     -16.533  -3.049  17.084  1.00 73.13           N  
ATOM   1452  H   GLU A  91     -16.740  -2.392  17.822  1.00 73.13           H  
ATOM   1453  CA  GLU A  91     -16.098  -4.401  17.449  1.00 73.13           C  
ATOM   1454  HA  GLU A  91     -15.268  -4.690  16.805  1.00 73.13           H  
ATOM   1455  C   GLU A  91     -17.226  -5.421  17.242  1.00 73.13           C  
ATOM   1456  CB  GLU A  91     -15.617  -4.470  18.907  1.00 73.13           C  
ATOM   1457  HB2 GLU A  91     -15.331  -5.504  19.105  1.00 73.13           H  
ATOM   1458  HB3 GLU A  91     -16.440  -4.212  19.573  1.00 73.13           H  
ATOM   1459  O   GLU A  91     -18.351  -5.212  17.692  1.00 73.13           O  
ATOM   1460  CG  GLU A  91     -14.415  -3.568  19.227  1.00 73.13           C  
ATOM   1461  HG2 GLU A  91     -14.755  -2.535  19.301  1.00 73.13           H  
ATOM   1462  HG3 GLU A  91     -13.701  -3.621  18.405  1.00 73.13           H  
ATOM   1463  CD  GLU A  91     -13.705  -3.972  20.530  1.00 73.13           C  
ATOM   1464  OE1 GLU A  91     -12.460  -3.821  20.581  1.00 73.13           O  
ATOM   1465  OE2 GLU A  91     -14.390  -4.457  21.462  1.00 73.13           O  
ATOM   1466  N   VAL A  92     -16.913  -6.574  16.646  1.00 72.07           N  
ATOM   1467  H   VAL A  92     -15.965  -6.724  16.331  1.00 72.07           H  
ATOM   1468  CA  VAL A  92     -17.866  -7.683  16.477  1.00 72.07           C  
ATOM   1469  HA  VAL A  92     -18.857  -7.368  16.804  1.00 72.07           H  
ATOM   1470  C   VAL A  92     -17.425  -8.847  17.351  1.00 72.07           C  
ATOM   1471  CB  VAL A  92     -17.990  -8.105  15.004  1.00 72.07           C  
ATOM   1472  HB  VAL A  92     -17.012  -8.404  14.628  1.00 72.07           H  
ATOM   1473  O   VAL A  92     -16.280  -9.284  17.275  1.00 72.07           O  
ATOM   1474  CG1 VAL A  92     -18.970  -9.276  14.842  1.00 72.07           C  
ATOM   1475 HG11 VAL A  92     -19.065  -9.522  13.785  1.00 72.07           H  
ATOM   1476 HG12 VAL A  92     -18.586 -10.163  15.347  1.00 72.07           H  
ATOM   1477 HG13 VAL A  92     -19.949  -9.015  15.243  1.00 72.07           H  
ATOM   1478  CG2 VAL A  92     -18.518  -6.950  14.148  1.00 72.07           C  
ATOM   1479 HG21 VAL A  92     -18.582  -7.291  13.114  1.00 72.07           H  
ATOM   1480 HG22 VAL A  92     -19.501  -6.633  14.498  1.00 72.07           H  
ATOM   1481 HG23 VAL A  92     -17.837  -6.101  14.191  1.00 72.07           H  
ATOM   1482  N   ASN A  93     -18.307  -9.346  18.223  1.00 69.25           N  
ATOM   1483  H   ASN A  93     -19.256  -8.999  18.198  1.00 69.25           H  
ATOM   1484  CA  ASN A  93     -17.962 -10.353  19.242  1.00 69.25           C  
ATOM   1485  HA  ASN A  93     -18.802 -10.415  19.934  1.00 69.25           H  
ATOM   1486  C   ASN A  93     -16.752  -9.935  20.104  1.00 69.25           C  
ATOM   1487  CB  ASN A  93     -17.822 -11.734  18.574  1.00 69.25           C  
ATOM   1488  HB2 ASN A  93     -17.579 -12.483  19.328  1.00 69.25           H  
ATOM   1489  HB3 ASN A  93     -17.012 -11.714  17.845  1.00 69.25           H  
ATOM   1490  O   ASN A  93     -15.939 -10.754  20.528  1.00 69.25           O  
ATOM   1491  CG  ASN A  93     -19.108 -12.164  17.898  1.00 69.25           C  
ATOM   1492  ND2 ASN A  93     -19.031 -12.818  16.764  1.00 69.25           N  
ATOM   1493 HD21 ASN A  93     -18.138 -12.978  16.319  1.00 69.25           H  
ATOM   1494 HD22 ASN A  93     -19.907 -13.063  16.327  1.00 69.25           H  
ATOM   1495  OD1 ASN A  93     -20.199 -11.905  18.378  1.00 69.25           O  
ATOM   1496  N   GLY A  94     -16.602  -8.623  20.312  1.00 63.94           N  
ATOM   1497  H   GLY A  94     -17.295  -8.006  19.913  1.00 63.94           H  
ATOM   1498  CA  GLY A  94     -15.447  -8.002  20.948  1.00 63.94           C  
ATOM   1499  HA2 GLY A  94     -15.227  -8.533  21.874  1.00 63.94           H  
ATOM   1500  HA3 GLY A  94     -15.689  -6.968  21.195  1.00 63.94           H  
ATOM   1501  C   GLY A  94     -14.180  -7.986  20.087  1.00 63.94           C  
ATOM   1502  O   GLY A  94     -13.197  -7.385  20.476  1.00 63.94           O  
ATOM   1503  N   HIS A  95     -14.117  -8.618  18.924  1.00 70.03           N  
ATOM   1504  H   HIS A  95     -14.946  -9.044  18.535  1.00 70.03           H  
ATOM   1505  CA  HIS A  95     -12.900  -8.634  18.120  1.00 70.03           C  
ATOM   1506  HA  HIS A  95     -12.041  -8.469  18.771  1.00 70.03           H  
ATOM   1507  C   HIS A  95     -12.887  -7.494  17.095  1.00 70.03           C  
ATOM   1508  CB  HIS A  95     -12.695 -10.032  17.530  1.00 70.03           C  
ATOM   1509  HB2 HIS A  95     -11.829 -10.017  16.867  1.00 70.03           H  
ATOM   1510  HB3 HIS A  95     -13.569 -10.313  16.943  1.00 70.03           H  
ATOM   1511  O   HIS A  95     -13.835  -7.287  16.343  1.00 70.03           O  
ATOM   1512  CG  HIS A  95     -12.448 -11.063  18.607  1.00 70.03           C  
ATOM   1513  CD2 HIS A  95     -13.368 -11.912  19.161  1.00 70.03           C  
ATOM   1514  HD2 HIS A  95     -14.413 -11.976  18.894  1.00 70.03           H  
ATOM   1515  ND1 HIS A  95     -11.247 -11.298  19.241  1.00 70.03           N  
ATOM   1516  HD1 HIS A  95     -10.354 -10.918  18.962  1.00 70.03           H  
ATOM   1517  CE1 HIS A  95     -11.437 -12.275  20.145  1.00 70.03           C  
ATOM   1518  HE1 HIS A  95     -10.668 -12.716  20.760  1.00 70.03           H  
ATOM   1519  NE2 HIS A  95     -12.715 -12.669  20.143  1.00 70.03           N  
ATOM   1520  N   MET A  96     -11.766  -6.777  17.036  1.00 71.83           N  
ATOM   1521  H   MET A  96     -11.050  -6.944  17.729  1.00 71.83           H  
ATOM   1522  CA  MET A  96     -11.436  -5.816  15.987  1.00 71.83           C  
ATOM   1523  HA  MET A  96     -12.067  -5.981  15.114  1.00 71.83           H  
ATOM   1524  C   MET A  96      -9.983  -6.034  15.599  1.00 71.83           C  
ATOM   1525  CB  MET A  96     -11.672  -4.389  16.484  1.00 71.83           C  
ATOM   1526  HB2 MET A  96     -11.147  -4.241  17.428  1.00 71.83           H  
ATOM   1527  HB3 MET A  96     -12.742  -4.273  16.659  1.00 71.83           H  
ATOM   1528  O   MET A  96      -9.072  -5.846  16.409  1.00 71.83           O  
ATOM   1529  CG  MET A  96     -11.216  -3.306  15.497  1.00 71.83           C  
ATOM   1530  HG2 MET A  96     -10.172  -3.474  15.233  1.00 71.83           H  
ATOM   1531  HG3 MET A  96     -11.266  -2.348  16.014  1.00 71.83           H  
ATOM   1532  SD  MET A  96     -12.180  -3.152  13.976  1.00 71.83           S  
ATOM   1533  CE  MET A  96     -13.738  -2.584  14.689  1.00 71.83           C  
ATOM   1534  HE1 MET A  96     -14.203  -3.420  15.210  1.00 71.83           H  
ATOM   1535  HE2 MET A  96     -13.563  -1.780  15.404  1.00 71.83           H  
ATOM   1536  HE3 MET A  96     -14.399  -2.247  13.891  1.00 71.83           H  
ATOM   1537  N   ASP A  97      -9.764  -6.434  14.357  1.00 75.02           N  
ATOM   1538  H   ASP A  97     -10.546  -6.557  13.731  1.00 75.02           H  
ATOM   1539  CA  ASP A  97      -8.434  -6.700  13.856  1.00 75.02           C  
ATOM   1540  HA  ASP A  97      -7.724  -6.121  14.447  1.00 75.02           H  
ATOM   1541  C   ASP A  97      -8.314  -6.242  12.414  1.00 75.02           C  
ATOM   1542  CB  ASP A  97      -8.073  -8.175  14.035  1.00 75.02           C  
ATOM   1543  HB2 ASP A  97      -8.287  -8.474  15.062  1.00 75.02           H  
ATOM   1544  HB3 ASP A  97      -8.678  -8.789  13.368  1.00 75.02           H  
ATOM   1545  O   ASP A  97      -8.883  -6.819  11.490  1.00 75.02           O  
ATOM   1546  CG  ASP A  97      -6.590  -8.421  13.770  1.00 75.02           C  
ATOM   1547  OD1 ASP A  97      -5.766  -7.461  13.793  1.00 75.02           O  
ATOM   1548  OD2 ASP A  97      -6.234  -9.595  13.539  1.00 75.02           O  
ATOM   1549  N   PHE A  98      -7.538  -5.183  12.235  1.00 78.92           N  
ATOM   1550  H   PHE A  98      -7.151  -4.721  13.046  1.00 78.92           H  
ATOM   1551  CA  PHE A  98      -7.219  -4.635  10.935  1.00 78.92           C  
ATOM   1552  HA  PHE A  98      -7.383  -5.416  10.192  1.00 78.92           H  
ATOM   1553  C   PHE A  98      -5.757  -4.230  10.860  1.00 78.92           C  
ATOM   1554  CB  PHE A  98      -8.153  -3.464  10.624  1.00 78.92           C  
ATOM   1555  HB2 PHE A  98      -8.006  -3.144   9.593  1.00 78.92           H  
ATOM   1556  HB3 PHE A  98      -9.173  -3.837  10.714  1.00 78.92           H  
ATOM   1557  O   PHE A  98      -5.114  -3.935  11.875  1.00 78.92           O  
ATOM   1558  CG  PHE A  98      -7.994  -2.267  11.540  1.00 78.92           C  
ATOM   1559  CD1 PHE A  98      -8.781  -2.166  12.701  1.00 78.92           C  
ATOM   1560  HD1 PHE A  98      -9.518  -2.926  12.916  1.00 78.92           H  
ATOM   1561  CD2 PHE A  98      -7.047  -1.268  11.250  1.00 78.92           C  
ATOM   1562  HD2 PHE A  98      -6.446  -1.343  10.356  1.00 78.92           H  
ATOM   1563  CE1 PHE A  98      -8.626  -1.072  13.569  1.00 78.92           C  
ATOM   1564  HE1 PHE A  98      -9.250  -0.992  14.447  1.00 78.92           H  
ATOM   1565  CE2 PHE A  98      -6.878  -0.184  12.130  1.00 78.92           C  
ATOM   1566  HE2 PHE A  98      -6.132   0.570  11.930  1.00 78.92           H  
ATOM   1567  CZ  PHE A  98      -7.675  -0.078  13.282  1.00 78.92           C  
ATOM   1568  HZ  PHE A  98      -7.561   0.767  13.944  1.00 78.92           H  
ATOM   1569  N   ASP A  99      -5.250  -4.182   9.639  1.00 77.19           N  
ATOM   1570  H   ASP A  99      -5.858  -4.418   8.868  1.00 77.19           H  
ATOM   1571  CA  ASP A  99      -3.916  -3.711   9.321  1.00 77.19           C  
ATOM   1572  HA  ASP A  99      -3.494  -3.214  10.195  1.00 77.19           H  
ATOM   1573  C   ASP A  99      -3.964  -2.691   8.203  1.00 77.19           C  
ATOM   1574  CB  ASP A  99      -3.003  -4.874   8.954  1.00 77.19           C  
ATOM   1575  HB2 ASP A  99      -3.429  -5.445   8.130  1.00 77.19           H  
ATOM   1576  HB3 ASP A  99      -2.033  -4.468   8.667  1.00 77.19           H  
ATOM   1577  O   ASP A  99      -4.869  -2.680   7.373  1.00 77.19           O  
ATOM   1578  CG  ASP A  99      -2.782  -5.755  10.164  1.00 77.19           C  
ATOM   1579  OD1 ASP A  99      -2.109  -5.262  11.103  1.00 77.19           O  
ATOM   1580  OD2 ASP A  99      -3.303  -6.882  10.188  1.00 77.19           O  
ATOM   1581  N   ILE A 100      -2.970  -1.811   8.199  1.00 80.96           N  
ATOM   1582  H   ILE A 100      -2.216  -1.916   8.863  1.00 80.96           H  
ATOM   1583  CA  ILE A 100      -2.903  -0.685   7.279  1.00 80.96           C  
ATOM   1584  HA  ILE A 100      -3.688  -0.783   6.529  1.00 80.96           H  
ATOM   1585  C   ILE A 100      -1.573  -0.720   6.569  1.00 80.96           C  
ATOM   1586  CB  ILE A 100      -3.121   0.646   8.007  1.00 80.96           C  
ATOM   1587  HB  ILE A 100      -2.382   0.746   8.802  1.00 80.96           H  
ATOM   1588  O   ILE A 100      -0.532  -0.957   7.188  1.00 80.96           O  
ATOM   1589  CG1 ILE A 100      -4.528   0.607   8.603  1.00 80.96           C  
ATOM   1590 HG12 ILE A 100      -5.262   0.724   7.806  1.00 80.96           H  
ATOM   1591 HG13 ILE A 100      -4.726  -0.328   9.127  1.00 80.96           H  
ATOM   1592  CG2 ILE A 100      -2.998   1.837   7.038  1.00 80.96           C  
ATOM   1593 HG21 ILE A 100      -1.982   1.919   6.654  1.00 80.96           H  
ATOM   1594 HG22 ILE A 100      -3.685   1.697   6.203  1.00 80.96           H  
ATOM   1595 HG23 ILE A 100      -3.232   2.782   7.529  1.00 80.96           H  
ATOM   1596  CD1 ILE A 100      -4.734   1.692   9.614  1.00 80.96           C  
ATOM   1597 HD11 ILE A 100      -4.688   2.666   9.126  1.00 80.96           H  
ATOM   1598 HD12 ILE A 100      -5.737   1.506   9.997  1.00 80.96           H  
ATOM   1599 HD13 ILE A 100      -4.001   1.620  10.418  1.00 80.96           H  
ATOM   1600  N   LEU A 101      -1.636  -0.459   5.274  1.00 82.52           N  
ATOM   1601  H   LEU A 101      -2.547  -0.298   4.869  1.00 82.52           H  
ATOM   1602  CA  LEU A 101      -0.497  -0.332   4.398  1.00 82.52           C  
ATOM   1603  HA  LEU A 101       0.415  -0.292   4.994  1.00 82.52           H  
ATOM   1604  C   LEU A 101      -0.629   0.975   3.621  1.00 82.52           C  
ATOM   1605  CB  LEU A 101      -0.454  -1.579   3.505  1.00 82.52           C  
ATOM   1606  HB2 LEU A 101      -1.371  -1.625   2.917  1.00 82.52           H  
ATOM   1607  HB3 LEU A 101      -0.431  -2.469   4.135  1.00 82.52           H  
ATOM   1608  O   LEU A 101      -1.414   1.085   2.682  1.00 82.52           O  
ATOM   1609  CG  LEU A 101       0.749  -1.608   2.556  1.00 82.52           C  
ATOM   1610  HG  LEU A 101       0.822  -0.677   1.995  1.00 82.52           H  
ATOM   1611  CD1 LEU A 101       2.025  -1.833   3.360  1.00 82.52           C  
ATOM   1612 HD11 LEU A 101       2.852  -2.067   2.690  1.00 82.52           H  
ATOM   1613 HD12 LEU A 101       1.863  -2.679   4.028  1.00 82.52           H  
ATOM   1614 HD13 LEU A 101       2.272  -0.944   3.941  1.00 82.52           H  
ATOM   1615  CD2 LEU A 101       0.598  -2.763   1.570  1.00 82.52           C  
ATOM   1616 HD21 LEU A 101      -0.354  -2.680   1.047  1.00 82.52           H  
ATOM   1617 HD22 LEU A 101       0.626  -3.717   2.097  1.00 82.52           H  
ATOM   1618 HD23 LEU A 101       1.400  -2.717   0.833  1.00 82.52           H  
ATOM   1619  N   GLU A 102       0.150   1.971   4.020  1.00 81.99           N  
ATOM   1620  H   GLU A 102       0.765   1.832   4.808  1.00 81.99           H  
ATOM   1621  CA  GLU A 102       0.328   3.191   3.240  1.00 81.99           C  
ATOM   1622  HA  GLU A 102      -0.615   3.489   2.783  1.00 81.99           H  
ATOM   1623  C   GLU A 102       1.336   2.936   2.125  1.00 81.99           C  
ATOM   1624  CB  GLU A 102       0.800   4.327   4.143  1.00 81.99           C  
ATOM   1625  HB2 GLU A 102       1.215   5.126   3.528  1.00 81.99           H  
ATOM   1626  HB3 GLU A 102       1.581   3.959   4.808  1.00 81.99           H  
ATOM   1627  O   GLU A 102       2.455   2.480   2.367  1.00 81.99           O  
ATOM   1628  CG  GLU A 102      -0.378   4.875   4.953  1.00 81.99           C  
ATOM   1629  HG2 GLU A 102      -1.137   5.231   4.257  1.00 81.99           H  
ATOM   1630  HG3 GLU A 102      -0.819   4.070   5.541  1.00 81.99           H  
ATOM   1631  CD  GLU A 102       0.035   6.030   5.868  1.00 81.99           C  
ATOM   1632  OE1 GLU A 102      -0.869   6.778   6.308  1.00 81.99           O  
ATOM   1633  OE2 GLU A 102       1.237   6.165   6.178  1.00 81.99           O  
ATOM   1634  N   ILE A 103       0.932   3.224   0.893  1.00 83.84           N  
ATOM   1635  H   ILE A 103       0.008   3.613   0.768  1.00 83.84           H  
ATOM   1636  CA  ILE A 103       1.761   3.075  -0.291  1.00 83.84           C  
ATOM   1637  HA  ILE A 103       2.585   2.399  -0.060  1.00 83.84           H  
ATOM   1638  C   ILE A 103       2.298   4.458  -0.667  1.00 83.84           C  
ATOM   1639  CB  ILE A 103       0.987   2.424  -1.450  1.00 83.84           C  
ATOM   1640  HB  ILE A 103       0.157   3.074  -1.727  1.00 83.84           H  
ATOM   1641  O   ILE A 103       1.524   5.336  -1.063  1.00 83.84           O  
ATOM   1642  CG1 ILE A 103       0.431   1.039  -1.045  1.00 83.84           C  
ATOM   1643 HG12 ILE A 103      -0.063   1.090  -0.075  1.00 83.84           H  
ATOM   1644 HG13 ILE A 103       1.256   0.332  -0.958  1.00 83.84           H  
ATOM   1645  CG2 ILE A 103       1.947   2.286  -2.650  1.00 83.84           C  
ATOM   1646 HG21 ILE A 103       2.377   3.251  -2.918  1.00 83.84           H  
ATOM   1647 HG22 ILE A 103       2.747   1.580  -2.425  1.00 83.84           H  
ATOM   1648 HG23 ILE A 103       1.399   1.958  -3.534  1.00 83.84           H  
ATOM   1649  CD1 ILE A 103      -0.583   0.462  -2.034  1.00 83.84           C  
ATOM   1650 HD11 ILE A 103      -0.378  -0.595  -2.200  1.00 83.84           H  
ATOM   1651 HD12 ILE A 103      -0.574   0.998  -2.983  1.00 83.84           H  
ATOM   1652 HD13 ILE A 103      -1.580   0.564  -1.606  1.00 83.84           H  
ATOM   1653  N   PRO A 104       3.625   4.665  -0.612  1.00 77.70           N  
ATOM   1654  CA  PRO A 104       4.228   5.902  -1.084  1.00 77.70           C  
ATOM   1655  HA  PRO A 104       3.841   6.728  -0.488  1.00 77.70           H  
ATOM   1656  C   PRO A 104       3.925   6.136  -2.567  1.00 77.70           C  
ATOM   1657  CB  PRO A 104       5.734   5.748  -0.836  1.00 77.70           C  
ATOM   1658  HB2 PRO A 104       6.228   5.366  -1.730  1.00 77.70           H  
ATOM   1659  HB3 PRO A 104       6.187   6.690  -0.527  1.00 77.70           H  
ATOM   1660  O   PRO A 104       4.046   5.215  -3.377  1.00 77.70           O  
ATOM   1661  CG  PRO A 104       5.818   4.695   0.269  1.00 77.70           C  
ATOM   1662  HG2 PRO A 104       5.676   5.172   1.239  1.00 77.70           H  
ATOM   1663  HG3 PRO A 104       6.760   4.149   0.242  1.00 77.70           H  
ATOM   1664  CD  PRO A 104       4.630   3.789  -0.030  1.00 77.70           C  
ATOM   1665  HD2 PRO A 104       4.910   3.022  -0.751  1.00 77.70           H  
ATOM   1666  HD3 PRO A 104       4.284   3.331   0.897  1.00 77.70           H  
ATOM   1667  N   THR A 105       3.639   7.383  -2.943  1.00 82.15           N  
ATOM   1668  H   THR A 105       3.438   8.068  -2.227  1.00 82.15           H  
ATOM   1669  CA  THR A 105       3.341   7.795  -4.328  1.00 82.15           C  
ATOM   1670  HA  THR A 105       2.367   7.397  -4.613  1.00 82.15           H  
ATOM   1671  C   THR A 105       4.368   7.264  -5.335  1.00 82.15           C  
ATOM   1672  CB  THR A 105       3.256   9.333  -4.378  1.00 82.15           C  
ATOM   1673  HB  THR A 105       4.204   9.763  -4.055  1.00 82.15           H  
ATOM   1674  O   THR A 105       4.006   6.767  -6.396  1.00 82.15           O  
ATOM   1675  CG2 THR A 105       2.913   9.856  -5.769  1.00 82.15           C  
ATOM   1676 HG21 THR A 105       3.717   9.630  -6.469  1.00 82.15           H  
ATOM   1677 HG22 THR A 105       2.001   9.385  -6.135  1.00 82.15           H  
ATOM   1678 HG23 THR A 105       2.778  10.937  -5.728  1.00 82.15           H  
ATOM   1679  OG1 THR A 105       2.236   9.725  -3.481  1.00 82.15           O  
ATOM   1680  HG1 THR A 105       2.301  10.648  -3.228  1.00 82.15           H  
ATOM   1681  N   GLN A 106       5.654   7.253  -4.971  1.00 75.94           N  
ATOM   1682  H   GLN A 106       5.896   7.658  -4.078  1.00 75.94           H  
ATOM   1683  CA  GLN A 106       6.733   6.740  -5.822  1.00 75.94           C  
ATOM   1684  HA  GLN A 106       6.675   7.252  -6.782  1.00 75.94           H  
ATOM   1685  C   GLN A 106       6.629   5.225  -6.095  1.00 75.94           C  
ATOM   1686  CB  GLN A 106       8.061   7.106  -5.142  1.00 75.94           C  
ATOM   1687  HB2 GLN A 106       7.961   8.092  -4.690  1.00 75.94           H  
ATOM   1688  HB3 GLN A 106       8.275   6.390  -4.349  1.00 75.94           H  
ATOM   1689  O   GLN A 106       6.931   4.773  -7.198  1.00 75.94           O  
ATOM   1690  CG  GLN A 106       9.243   7.174  -6.117  1.00 75.94           C  
ATOM   1691  HG2 GLN A 106       9.003   7.867  -6.924  1.00 75.94           H  
ATOM   1692  HG3 GLN A 106       9.423   6.190  -6.549  1.00 75.94           H  
ATOM   1693  CD  GLN A 106      10.522   7.653  -5.432  1.00 75.94           C  
ATOM   1694  NE2 GLN A 106      11.554   7.973  -6.179  1.00 75.94           N  
ATOM   1695 HE21 GLN A 106      11.517   7.893  -7.186  1.00 75.94           H  
ATOM   1696 HE22 GLN A 106      12.383   8.275  -5.687  1.00 75.94           H  
ATOM   1697  OE1 GLN A 106      10.621   7.746  -4.219  1.00 75.94           O  
ATOM   1698  N   ARG A 107       6.161   4.432  -5.119  1.00 80.70           N  
ATOM   1699  H   ARG A 107       5.784   4.879  -4.296  1.00 80.70           H  
ATOM   1700  CA  ARG A 107       5.910   2.988  -5.293  1.00 80.70           C  
ATOM   1701  HA  ARG A 107       6.739   2.538  -5.840  1.00 80.70           H  
ATOM   1702  C   ARG A 107       4.674   2.739  -6.148  1.00 80.70           C  
ATOM   1703  CB  ARG A 107       5.732   2.286  -3.936  1.00 80.70           C  
ATOM   1704  HB2 ARG A 107       4.912   2.757  -3.394  1.00 80.70           H  
ATOM   1705  HB3 ARG A 107       5.447   1.249  -4.113  1.00 80.70           H  
ATOM   1706  O   ARG A 107       4.685   1.821  -6.962  1.00 80.70           O  
ATOM   1707  CG  ARG A 107       6.972   2.294  -3.038  1.00 80.70           C  
ATOM   1708  HG2 ARG A 107       7.284   3.321  -2.849  1.00 80.70           H  
ATOM   1709  HG3 ARG A 107       6.694   1.843  -2.085  1.00 80.70           H  
ATOM   1710  CD  ARG A 107       8.145   1.503  -3.630  1.00 80.70           C  
ATOM   1711  HD2 ARG A 107       8.518   2.018  -4.516  1.00 80.70           H  
ATOM   1712  HD3 ARG A 107       7.804   0.507  -3.914  1.00 80.70           H  
ATOM   1713  NE  ARG A 107       9.220   1.393  -2.634  1.00 80.70           N  
ATOM   1714  HE  ARG A 107       9.020   1.762  -1.715  1.00 80.70           H  
ATOM   1715  NH1 ARG A 107      10.880   0.380  -3.895  1.00 80.70           N  
ATOM   1716 HH11 ARG A 107      10.282   0.246  -4.698  1.00 80.70           H  
ATOM   1717 HH12 ARG A 107      11.849   0.096  -3.913  1.00 80.70           H  
ATOM   1718  NH2 ARG A 107      11.279   1.029  -1.816  1.00 80.70           N  
ATOM   1719 HH21 ARG A 107      12.239   0.759  -1.976  1.00 80.70           H  
ATOM   1720 HH22 ARG A 107      11.040   1.458  -0.933  1.00 80.70           H  
ATOM   1721  CZ  ARG A 107      10.443   0.929  -2.800  1.00 80.70           C  
ATOM   1722  N   LEU A 108       3.640   3.566  -5.990  1.00 83.53           N  
ATOM   1723  H   LEU A 108       3.698   4.286  -5.284  1.00 83.53           H  
ATOM   1724  CA  LEU A 108       2.441   3.495  -6.821  1.00 83.53           C  
ATOM   1725  HA  LEU A 108       2.098   2.461  -6.824  1.00 83.53           H  
ATOM   1726  C   LEU A 108       2.750   3.872  -8.280  1.00 83.53           C  
ATOM   1727  CB  LEU A 108       1.347   4.384  -6.206  1.00 83.53           C  
ATOM   1728  HB2 LEU A 108       1.470   4.440  -5.124  1.00 83.53           H  
ATOM   1729  HB3 LEU A 108       1.450   5.394  -6.602  1.00 83.53           H  
ATOM   1730  O   LEU A 108       2.269   3.210  -9.191  1.00 83.53           O  
ATOM   1731  CG  LEU A 108      -0.065   3.849  -6.503  1.00 83.53           C  
ATOM   1732  HG  LEU A 108      -0.137   3.545  -7.548  1.00 83.53           H  
ATOM   1733  CD1 LEU A 108      -0.436   2.674  -5.598  1.00 83.53           C  
ATOM   1734 HD11 LEU A 108       0.262   1.849  -5.740  1.00 83.53           H  
ATOM   1735 HD12 LEU A 108      -0.438   2.990  -4.555  1.00 83.53           H  
ATOM   1736 HD13 LEU A 108      -1.435   2.321  -5.854  1.00 83.53           H  
ATOM   1737  CD2 LEU A 108      -1.089   4.936  -6.234  1.00 83.53           C  
ATOM   1738 HD21 LEU A 108      -0.938   5.734  -6.962  1.00 83.53           H  
ATOM   1739 HD22 LEU A 108      -0.978   5.326  -5.223  1.00 83.53           H  
ATOM   1740 HD23 LEU A 108      -2.094   4.537  -6.370  1.00 83.53           H  
ATOM   1741  N   GLY A 109       3.629   4.855  -8.506  1.00 81.36           N  
ATOM   1742  H   GLY A 109       3.910   5.432  -7.726  1.00 81.36           H  
ATOM   1743  CA  GLY A 109       4.147   5.191  -9.836  1.00 81.36           C  
ATOM   1744  HA2 GLY A 109       4.808   6.053  -9.752  1.00 81.36           H  
ATOM   1745  HA3 GLY A 109       3.320   5.451 -10.497  1.00 81.36           H  
ATOM   1746  C   GLY A 109       4.928   4.045 -10.486  1.00 81.36           C  
ATOM   1747  O   GLY A 109       4.720   3.749 -11.659  1.00 81.36           O  
ATOM   1748  N   ALA A 110       5.767   3.340  -9.717  1.00 77.03           N  
ATOM   1749  H   ALA A 110       5.940   3.653  -8.772  1.00 77.03           H  
ATOM   1750  CA  ALA A 110       6.468   2.150 -10.206  1.00 77.03           C  
ATOM   1751  HA  ALA A 110       7.004   2.414 -11.117  1.00 77.03           H  
ATOM   1752  C   ALA A 110       5.505   1.003 -10.565  1.00 77.03           C  
ATOM   1753  CB  ALA A 110       7.491   1.709  -9.153  1.00 77.03           C  
ATOM   1754  HB1 ALA A 110       6.984   1.407  -8.238  1.00 77.03           H  
ATOM   1755  HB2 ALA A 110       8.064   0.866  -9.540  1.00 77.03           H  
ATOM   1756  HB3 ALA A 110       8.174   2.531  -8.936  1.00 77.03           H  
ATOM   1757  O   ALA A 110       5.727   0.310 -11.553  1.00 77.03           O  
ATOM   1758  N   LEU A 111       4.427   0.818  -9.794  1.00 77.86           N  
ATOM   1759  H   LEU A 111       4.316   1.395  -8.973  1.00 77.86           H  
ATOM   1760  CA  LEU A 111       3.345  -0.103 -10.151  1.00 77.86           C  
ATOM   1761  HA  LEU A 111       3.767  -1.088 -10.351  1.00 77.86           H  
ATOM   1762  C   LEU A 111       2.639   0.334 -11.436  1.00 77.86           C  
ATOM   1763  CB  LEU A 111       2.366  -0.228  -8.973  1.00 77.86           C  
ATOM   1764  HB2 LEU A 111       2.858  -0.829  -8.208  1.00 77.86           H  
ATOM   1765  HB3 LEU A 111       2.179   0.753  -8.537  1.00 77.86           H  
ATOM   1766  O   LEU A 111       2.431  -0.492 -12.318  1.00 77.86           O  
ATOM   1767  CG  LEU A 111       1.012  -0.865  -9.368  1.00 77.86           C  
ATOM   1768  HG  LEU A 111       1.085  -1.402 -10.313  1.00 77.86           H  
ATOM   1769  CD1 LEU A 111       0.614  -1.881  -8.330  1.00 77.86           C  
ATOM   1770 HD11 LEU A 111      -0.357  -2.302  -8.590  1.00 77.86           H  
ATOM   1771 HD12 LEU A 111       0.549  -1.401  -7.353  1.00 77.86           H  
ATOM   1772 HD13 LEU A 111       1.379  -2.657  -8.339  1.00 77.86           H  
ATOM   1773  CD2 LEU A 111      -0.126   0.152  -9.441  1.00 77.86           C  
ATOM   1774 HD21 LEU A 111      -0.259   0.647  -8.479  1.00 77.86           H  
ATOM   1775 HD22 LEU A 111       0.088   0.907 -10.197  1.00 77.86           H  
ATOM   1776 HD23 LEU A 111      -1.053  -0.350  -9.718  1.00 77.86           H  
ATOM   1777  N   TYR A 112       2.284   1.612 -11.553  1.00 74.91           N  
ATOM   1778  H   TYR A 112       2.450   2.237 -10.778  1.00 74.91           H  
ATOM   1779  CA  TYR A 112       1.560   2.126 -12.712  1.00 74.91           C  
ATOM   1780  HA  TYR A 112       0.625   1.575 -12.813  1.00 74.91           H  
ATOM   1781  C   TYR A 112       2.351   1.916 -14.010  1.00 74.91           C  
ATOM   1782  CB  TYR A 112       1.227   3.602 -12.473  1.00 74.91           C  
ATOM   1783  HB2 TYR A 112       2.150   4.175 -12.380  1.00 74.91           H  
ATOM   1784  HB3 TYR A 112       0.679   3.699 -11.536  1.00 74.91           H  
ATOM   1785  O   TYR A 112       1.785   1.521 -15.022  1.00 74.91           O  
ATOM   1786  CG  TYR A 112       0.386   4.185 -13.583  1.00 74.91           C  
ATOM   1787  CD1 TYR A 112       0.994   4.934 -14.608  1.00 74.91           C  
ATOM   1788  HD1 TYR A 112       2.058   5.120 -14.590  1.00 74.91           H  
ATOM   1789  CD2 TYR A 112      -0.995   3.910 -13.626  1.00 74.91           C  
ATOM   1790  HD2 TYR A 112      -1.461   3.329 -12.844  1.00 74.91           H  
ATOM   1791  CE1 TYR A 112       0.221   5.410 -15.681  1.00 74.91           C  
ATOM   1792  HE1 TYR A 112       0.682   5.964 -16.486  1.00 74.91           H  
ATOM   1793  CE2 TYR A 112      -1.769   4.377 -14.704  1.00 74.91           C  
ATOM   1794  HE2 TYR A 112      -2.828   4.174 -14.757  1.00 74.91           H  
ATOM   1795  OH  TYR A 112      -1.910   5.600 -16.754  1.00 74.91           O  
ATOM   1796  HH  TYR A 112      -1.356   5.902 -17.477  1.00 74.91           H  
ATOM   1797  CZ  TYR A 112      -1.160   5.129 -15.730  1.00 74.91           C  
ATOM   1798  N   ALA A 113       3.678   2.056 -13.956  1.00 73.61           N  
ATOM   1799  H   ALA A 113       4.090   2.405 -13.102  1.00 73.61           H  
ATOM   1800  CA  ALA A 113       4.562   1.769 -15.083  1.00 73.61           C  
ATOM   1801  HA  ALA A 113       4.239   2.368 -15.934  1.00 73.61           H  
ATOM   1802  C   ALA A 113       4.547   0.294 -15.545  1.00 73.61           C  
ATOM   1803  CB  ALA A 113       5.976   2.210 -14.689  1.00 73.61           C  
ATOM   1804  HB1 ALA A 113       5.971   3.263 -14.407  1.00 73.61           H  
ATOM   1805  HB2 ALA A 113       6.648   2.073 -15.536  1.00 73.61           H  
ATOM   1806  HB3 ALA A 113       6.333   1.611 -13.851  1.00 73.61           H  
ATOM   1807  O   ALA A 113       4.932   0.016 -16.678  1.00 73.61           O  
ATOM   1808  N   LEU A 114       4.111  -0.652 -14.702  1.00 71.02           N  
ATOM   1809  H   LEU A 114       3.776  -0.367 -13.792  1.00 71.02           H  
ATOM   1810  CA  LEU A 114       3.941  -2.062 -15.083  1.00 71.02           C  
ATOM   1811  HA  LEU A 114       4.710  -2.332 -15.807  1.00 71.02           H  
ATOM   1812  C   LEU A 114       2.603  -2.346 -15.769  1.00 71.02           C  
ATOM   1813  CB  LEU A 114       4.065  -2.972 -13.848  1.00 71.02           C  
ATOM   1814  HB2 LEU A 114       3.839  -3.992 -14.160  1.00 71.02           H  
ATOM   1815  HB3 LEU A 114       3.307  -2.689 -13.118  1.00 71.02           H  
ATOM   1816  O   LEU A 114       2.430  -3.420 -16.345  1.00 71.02           O  
ATOM   1817  CG  LEU A 114       5.438  -2.986 -13.166  1.00 71.02           C  
ATOM   1818  HG  LEU A 114       5.699  -1.987 -12.815  1.00 71.02           H  
ATOM   1819  CD1 LEU A 114       5.364  -3.931 -11.966  1.00 71.02           C  
ATOM   1820 HD11 LEU A 114       6.366  -4.082 -11.565  1.00 71.02           H  
ATOM   1821 HD12 LEU A 114       4.711  -3.503 -11.206  1.00 71.02           H  
ATOM   1822 HD13 LEU A 114       4.970  -4.900 -12.275  1.00 71.02           H  
ATOM   1823  CD2 LEU A 114       6.543  -3.497 -14.094  1.00 71.02           C  
ATOM   1824 HD21 LEU A 114       6.283  -4.482 -14.480  1.00 71.02           H  
ATOM   1825 HD22 LEU A 114       7.486  -3.547 -13.550  1.00 71.02           H  
ATOM   1826 HD23 LEU A 114       6.671  -2.803 -14.925  1.00 71.02           H  
ATOM   1827  N   ILE A 115       1.646  -1.426 -15.678  1.00 65.65           N  
ATOM   1828  H   ILE A 115       1.866  -0.531 -15.265  1.00 65.65           H  
ATOM   1829  CA  ILE A 115       0.327  -1.597 -16.273  1.00 65.65           C  
ATOM   1830  HA  ILE A 115       0.004  -2.623 -16.096  1.00 65.65           H  
ATOM   1831  C   ILE A 115       0.428  -1.316 -17.783  1.00 65.65           C  
ATOM   1832  CB  ILE A 115      -0.695  -0.681 -15.582  1.00 65.65           C  
ATOM   1833  HB  ILE A 115      -0.357   0.350 -15.690  1.00 65.65           H  
ATOM   1834  O   ILE A 115       0.879  -0.233 -18.157  1.00 65.65           O  
ATOM   1835  CG1 ILE A 115      -0.782  -1.020 -14.070  1.00 65.65           C  
ATOM   1836 HG12 ILE A 115       0.203  -0.887 -13.623  1.00 65.65           H  
ATOM   1837 HG13 ILE A 115      -1.062  -2.066 -13.948  1.00 65.65           H  
ATOM   1838  CG2 ILE A 115      -2.054  -0.793 -16.286  1.00 65.65           C  
ATOM   1839 HG21 ILE A 115      -2.481   0.209 -16.328  1.00 65.65           H  
ATOM   1840 HG22 ILE A 115      -2.686  -1.510 -15.762  1.00 65.65           H  
ATOM   1841 HG23 ILE A 115      -1.993  -1.110 -17.327  1.00 65.65           H  
ATOM   1842  CD1 ILE A 115      -1.750  -0.159 -13.255  1.00 65.65           C  
ATOM   1843 HD11 ILE A 115      -1.638   0.892 -13.523  1.00 65.65           H  
ATOM   1844 HD12 ILE A 115      -1.535  -0.284 -12.193  1.00 65.65           H  
ATOM   1845 HD13 ILE A 115      -2.775  -0.485 -13.431  1.00 65.65           H  
ATOM   1846  N   PRO A 116      -0.031  -2.232 -18.658  1.00 58.96           N  
ATOM   1847  CA  PRO A 116      -0.039  -2.028 -20.107  1.00 58.96           C  
ATOM   1848  HA  PRO A 116       0.996  -2.010 -20.449  1.00 58.96           H  
ATOM   1849  C   PRO A 116      -0.747  -0.739 -20.555  1.00 58.96           C  
ATOM   1850  CB  PRO A 116      -0.736  -3.263 -20.690  1.00 58.96           C  
ATOM   1851  HB2 PRO A 116      -0.317  -3.544 -21.656  1.00 58.96           H  
ATOM   1852  HB3 PRO A 116      -1.807  -3.082 -20.781  1.00 58.96           H  
ATOM   1853  O   PRO A 116      -1.834  -0.408 -20.077  1.00 58.96           O  
ATOM   1854  CG  PRO A 116      -0.506  -4.344 -19.638  1.00 58.96           C  
ATOM   1855  HG2 PRO A 116       0.477  -4.792 -19.783  1.00 58.96           H  
ATOM   1856  HG3 PRO A 116      -1.285  -5.106 -19.662  1.00 58.96           H  
ATOM   1857  CD  PRO A 116      -0.522  -3.563 -18.331  1.00 58.96           C  
ATOM   1858  HD2 PRO A 116       0.117  -4.065 -17.605  1.00 58.96           H  
ATOM   1859  HD3 PRO A 116      -1.543  -3.490 -17.954  1.00 58.96           H  
ATOM   1860  N   ASN A 117      -0.165  -0.048 -21.541  1.00 56.42           N  
ATOM   1861  H   ASN A 117       0.735  -0.369 -21.868  1.00 56.42           H  
ATOM   1862  CA  ASN A 117      -0.645   1.250 -22.041  1.00 56.42           C  
ATOM   1863  HA  ASN A 117      -0.645   1.947 -21.203  1.00 56.42           H  
ATOM   1864  C   ASN A 117      -2.088   1.238 -22.578  1.00 56.42           C  
ATOM   1865  CB  ASN A 117       0.319   1.752 -23.142  1.00 56.42           C  
ATOM   1866  HB2 ASN A 117      -0.258   2.074 -24.009  1.00 56.42           H  
ATOM   1867  HB3 ASN A 117       0.975   0.949 -23.477  1.00 56.42           H  
ATOM   1868  O   ASN A 117      -2.800   2.230 -22.442  1.00 56.42           O  
ATOM   1869  CG  ASN A 117       1.175   2.939 -22.731  1.00 56.42           C  
ATOM   1870  ND2 ASN A 117       2.106   3.336 -23.564  1.00 56.42           N  
ATOM   1871 HD21 ASN A 117       2.634   4.145 -23.269  1.00 56.42           H  
ATOM   1872 HD22 ASN A 117       2.226   2.893 -24.464  1.00 56.42           H  
ATOM   1873  OD1 ASN A 117       1.035   3.527 -21.679  1.00 56.42           O  
ATOM   1874  N   GLU A 118      -2.547   0.138 -23.178  1.00 54.03           N  
ATOM   1875  H   GLU A 118      -1.920  -0.640 -23.329  1.00 54.03           H  
ATOM   1876  CA  GLU A 118      -3.932   0.016 -23.667  1.00 54.03           C  
ATOM   1877  HA  GLU A 118      -4.161   0.822 -24.364  1.00 54.03           H  
ATOM   1878  C   GLU A 118      -4.959   0.076 -22.531  1.00 54.03           C  
ATOM   1879  CB  GLU A 118      -4.115  -1.321 -24.384  1.00 54.03           C  
ATOM   1880  HB2 GLU A 118      -5.178  -1.464 -24.578  1.00 54.03           H  
ATOM   1881  HB3 GLU A 118      -3.769  -2.120 -23.729  1.00 54.03           H  
ATOM   1882  O   GLU A 118      -6.042   0.639 -22.688  1.00 54.03           O  
ATOM   1883  CG  GLU A 118      -3.370  -1.384 -25.721  1.00 54.03           C  
ATOM   1884  HG2 GLU A 118      -3.717  -0.568 -26.353  1.00 54.03           H  
ATOM   1885  HG3 GLU A 118      -2.303  -1.249 -25.540  1.00 54.03           H  
ATOM   1886  CD  GLU A 118      -3.596  -2.724 -26.434  1.00 54.03           C  
ATOM   1887  OE1 GLU A 118      -3.170  -2.816 -27.602  1.00 54.03           O  
ATOM   1888  OE2 GLU A 118      -4.181  -3.635 -25.802  1.00 54.03           O  
ATOM   1889  N   GLN A 119      -4.611  -0.477 -21.366  1.00 57.52           N  
ATOM   1890  H   GLN A 119      -3.683  -0.863 -21.270  1.00 57.52           H  
ATOM   1891  CA  GLN A 119      -5.427  -0.321 -20.167  1.00 57.52           C  
ATOM   1892  HA  GLN A 119      -6.473  -0.496 -20.419  1.00 57.52           H  
ATOM   1893  C   GLN A 119      -5.336   1.119 -19.668  1.00 57.52           C  
ATOM   1894  CB  GLN A 119      -5.014  -1.335 -19.092  1.00 57.52           C  
ATOM   1895  HB2 GLN A 119      -5.472  -1.051 -18.145  1.00 57.52           H  
ATOM   1896  HB3 GLN A 119      -3.931  -1.321 -18.964  1.00 57.52           H  
ATOM   1897  O   GLN A 119      -6.370   1.730 -19.433  1.00 57.52           O  
ATOM   1898  CG  GLN A 119      -5.484  -2.752 -19.448  1.00 57.52           C  
ATOM   1899  HG2 GLN A 119      -6.572  -2.752 -19.526  1.00 57.52           H  
ATOM   1900  HG3 GLN A 119      -5.069  -3.053 -20.410  1.00 57.52           H  
ATOM   1901  CD  GLN A 119      -5.064  -3.784 -18.406  1.00 57.52           C  
ATOM   1902  NE2 GLN A 119      -5.781  -4.879 -18.285  1.00 57.52           N  
ATOM   1903 HE21 GLN A 119      -6.600  -5.027 -18.857  1.00 57.52           H  
ATOM   1904 HE22 GLN A 119      -5.486  -5.521 -17.562  1.00 57.52           H  
ATOM   1905  OE1 GLN A 119      -4.080  -3.641 -17.696  1.00 57.52           O  
ATOM   1906  N   GLN A 120      -4.135   1.705 -19.613  1.00 57.44           N  
ATOM   1907  H   GLN A 120      -3.319   1.160 -19.852  1.00 57.44           H  
ATOM   1908  CA  GLN A 120      -3.960   3.102 -19.192  1.00 57.44           C  
ATOM   1909  HA  GLN A 120      -4.270   3.196 -18.152  1.00 57.44           H  
ATOM   1910  C   GLN A 120      -4.814   4.087 -20.010  1.00 57.44           C  
ATOM   1911  CB  GLN A 120      -2.487   3.517 -19.302  1.00 57.44           C  
ATOM   1912  HB2 GLN A 120      -2.149   3.430 -20.334  1.00 57.44           H  
ATOM   1913  HB3 GLN A 120      -2.432   4.575 -19.043  1.00 57.44           H  
ATOM   1914  O   GLN A 120      -5.471   4.955 -19.443  1.00 57.44           O  
ATOM   1915  CG  GLN A 120      -1.529   2.729 -18.392  1.00 57.44           C  
ATOM   1916  HG2 GLN A 120      -1.476   1.691 -18.719  1.00 57.44           H  
ATOM   1917  HG3 GLN A 120      -1.902   2.744 -17.368  1.00 57.44           H  
ATOM   1918  CD  GLN A 120      -0.119   3.317 -18.398  1.00 57.44           C  
ATOM   1919  NE2 GLN A 120       0.879   2.584 -17.967  1.00 57.44           N  
ATOM   1920 HE21 GLN A 120       1.794   3.008 -18.016  1.00 57.44           H  
ATOM   1921 HE22 GLN A 120       0.767   1.600 -17.768  1.00 57.44           H  
ATOM   1922  OE1 GLN A 120       0.115   4.465 -18.743  1.00 57.44           O  
ATOM   1923  N   THR A 121      -4.842   3.940 -21.338  1.00 53.55           N  
ATOM   1924  H   THR A 121      -4.293   3.192 -21.737  1.00 53.55           H  
ATOM   1925  CA  THR A 121      -5.573   4.842 -22.248  1.00 53.55           C  
ATOM   1926  HA  THR A 121      -5.365   5.870 -21.951  1.00 53.55           H  
ATOM   1927  C   THR A 121      -7.085   4.684 -22.160  1.00 53.55           C  
ATOM   1928  CB  THR A 121      -5.141   4.678 -23.714  1.00 53.55           C  
ATOM   1929  HB  THR A 121      -5.955   4.996 -24.365  1.00 53.55           H  
ATOM   1930  O   THR A 121      -7.783   5.690 -22.056  1.00 53.55           O  
ATOM   1931  CG2 THR A 121      -3.923   5.535 -24.039  1.00 53.55           C  
ATOM   1932 HG21 THR A 121      -3.635   5.377 -25.079  1.00 53.55           H  
ATOM   1933 HG22 THR A 121      -3.091   5.269 -23.388  1.00 53.55           H  
ATOM   1934 HG23 THR A 121      -4.168   6.588 -23.899  1.00 53.55           H  
ATOM   1935  OG1 THR A 121      -4.812   3.342 -24.017  1.00 53.55           O  
ATOM   1936  HG1 THR A 121      -3.995   3.119 -23.565  1.00 53.55           H  
ATOM   1937  N   LYS A 122      -7.611   3.451 -22.125  1.00 52.77           N  
ATOM   1938  H   LYS A 122      -6.992   2.660 -22.230  1.00 52.77           H  
ATOM   1939  CA  LYS A 122      -9.051   3.216 -21.890  1.00 52.77           C  
ATOM   1940  HA  LYS A 122      -9.632   3.741 -22.649  1.00 52.77           H  
ATOM   1941  C   LYS A 122      -9.527   3.781 -20.549  1.00 52.77           C  
ATOM   1942  CB  LYS A 122      -9.353   1.711 -21.954  1.00 52.77           C  
ATOM   1943  HB2 LYS A 122      -8.603   1.163 -21.384  1.00 52.77           H  
ATOM   1944  HB3 LYS A 122     -10.327   1.528 -21.499  1.00 52.77           H  
ATOM   1945  O   LYS A 122     -10.703   4.092 -20.397  1.00 52.77           O  
ATOM   1946  CG  LYS A 122      -9.399   1.195 -23.397  1.00 52.77           C  
ATOM   1947  HG2 LYS A 122      -8.440   1.377 -23.882  1.00 52.77           H  
ATOM   1948  HG3 LYS A 122     -10.176   1.731 -23.943  1.00 52.77           H  
ATOM   1949  CD  LYS A 122      -9.704  -0.308 -23.426  1.00 52.77           C  
ATOM   1950  HD2 LYS A 122     -10.646  -0.498 -22.912  1.00 52.77           H  
ATOM   1951  HD3 LYS A 122      -8.899  -0.838 -22.915  1.00 52.77           H  
ATOM   1952  CE  LYS A 122      -9.799  -0.784 -24.879  1.00 52.77           C  
ATOM   1953  HE2 LYS A 122      -8.879  -0.499 -25.391  1.00 52.77           H  
ATOM   1954  HE3 LYS A 122     -10.622  -0.261 -25.365  1.00 52.77           H  
ATOM   1955  NZ  LYS A 122      -9.991  -2.253 -24.975  1.00 52.77           N  
ATOM   1956  HZ1 LYS A 122     -10.837  -2.540 -24.505  1.00 52.77           H  
ATOM   1957  HZ2 LYS A 122      -9.201  -2.732 -24.567  1.00 52.77           H  
ATOM   1958  HZ3 LYS A 122     -10.045  -2.534 -25.944  1.00 52.77           H  
ATOM   1959  N   MET A 123      -8.619   3.890 -19.584  1.00 51.05           N  
ATOM   1960  H   MET A 123      -7.686   3.560 -19.785  1.00 51.05           H  
ATOM   1961  CA  MET A 123      -8.913   4.234 -18.191  1.00 51.05           C  
ATOM   1962  HA  MET A 123      -9.963   4.031 -17.980  1.00 51.05           H  
ATOM   1963  C   MET A 123      -8.697   5.701 -17.852  1.00 51.05           C  
ATOM   1964  CB  MET A 123      -8.058   3.344 -17.294  1.00 51.05           C  
ATOM   1965  HB2 MET A 123      -7.007   3.400 -17.581  1.00 51.05           H  
ATOM   1966  HB3 MET A 123      -8.163   3.647 -16.252  1.00 51.05           H  
ATOM   1967  O   MET A 123      -9.099   6.138 -16.781  1.00 51.05           O  
ATOM   1968  CG  MET A 123      -8.602   1.933 -17.453  1.00 51.05           C  
ATOM   1969  HG2 MET A 123      -8.720   1.677 -18.506  1.00 51.05           H  
ATOM   1970  HG3 MET A 123      -9.600   1.933 -17.015  1.00 51.05           H  
ATOM   1971  SD  MET A 123      -7.618   0.634 -16.721  1.00 51.05           S  
ATOM   1972  CE  MET A 123      -9.041  -0.141 -15.942  1.00 51.05           C  
ATOM   1973  HE1 MET A 123      -9.830  -0.267 -16.684  1.00 51.05           H  
ATOM   1974  HE2 MET A 123      -9.427   0.479 -15.133  1.00 51.05           H  
ATOM   1975  HE3 MET A 123      -8.793  -1.139 -15.583  1.00 51.05           H  
ATOM   1976  N   ALA A 124      -8.102   6.469 -18.763  1.00 50.92           N  
ATOM   1977  H   ALA A 124      -7.759   6.038 -19.610  1.00 50.92           H  
ATOM   1978  CA  ALA A 124      -7.882   7.898 -18.590  1.00 50.92           C  
ATOM   1979  HA  ALA A 124      -7.551   8.069 -17.565  1.00 50.92           H  
ATOM   1980  C   ALA A 124      -9.154   8.741 -18.785  1.00 50.92           C  
ATOM   1981  CB  ALA A 124      -6.751   8.324 -19.532  1.00 50.92           C  
ATOM   1982  HB1 ALA A 124      -7.057   8.175 -20.568  1.00 50.92           H  
ATOM   1983  HB2 ALA A 124      -5.859   7.731 -19.330  1.00 50.92           H  
ATOM   1984  HB3 ALA A 124      -6.518   9.377 -19.376  1.00 50.92           H  
ATOM   1985  O   ALA A 124      -9.067   9.967 -18.754  1.00 50.92           O  
ATOM   1986  N   VAL A 125     -10.323   8.122 -18.998  1.00 48.07           N  
ATOM   1987  H   VAL A 125     -10.350   7.114 -18.954  1.00 48.07           H  
ATOM   1988  CA  VAL A 125     -11.593   8.851 -19.053  1.00 48.07           C  
ATOM   1989  HA  VAL A 125     -11.474   9.687 -19.743  1.00 48.07           H  
ATOM   1990  C   VAL A 125     -11.896   9.363 -17.643  1.00 48.07           C  
ATOM   1991  CB  VAL A 125     -12.751   7.994 -19.593  1.00 48.07           C  
ATOM   1992  HB  VAL A 125     -12.945   7.161 -18.918  1.00 48.07           H  
ATOM   1993  O   VAL A 125     -12.136   8.546 -16.753  1.00 48.07           O  
ATOM   1994  CG1 VAL A 125     -14.025   8.842 -19.728  1.00 48.07           C  
ATOM   1995 HG11 VAL A 125     -13.847   9.695 -20.383  1.00 48.07           H  
ATOM   1996 HG12 VAL A 125     -14.345   9.200 -18.750  1.00 48.07           H  
ATOM   1997 HG13 VAL A 125     -14.829   8.234 -20.142  1.00 48.07           H  
ATOM   1998  CG2 VAL A 125     -12.414   7.430 -20.980  1.00 48.07           C  
ATOM   1999 HG21 VAL A 125     -12.169   8.240 -21.667  1.00 48.07           H  
ATOM   2000 HG22 VAL A 125     -11.568   6.746 -20.912  1.00 48.07           H  
ATOM   2001 HG23 VAL A 125     -13.267   6.873 -21.367  1.00 48.07           H  
ATOM   2002  N   PRO A 126     -11.883  10.686 -17.403  1.00 48.32           N  
ATOM   2003  CA  PRO A 126     -12.221  11.223 -16.098  1.00 48.32           C  
ATOM   2004  HA  PRO A 126     -11.605  10.749 -15.334  1.00 48.32           H  
ATOM   2005  C   PRO A 126     -13.697  10.929 -15.840  1.00 48.32           C  
ATOM   2006  CB  PRO A 126     -11.914  12.729 -16.149  1.00 48.32           C  
ATOM   2007  HB2 PRO A 126     -12.829  13.319 -16.102  1.00 48.32           H  
ATOM   2008  HB3 PRO A 126     -11.255  13.015 -15.329  1.00 48.32           H  
ATOM   2009  O   PRO A 126     -14.574  11.498 -16.490  1.00 48.32           O  
ATOM   2010  CG  PRO A 126     -11.224  12.956 -17.495  1.00 48.32           C  
ATOM   2011  HG2 PRO A 126     -10.143  12.932 -17.360  1.00 48.32           H  
ATOM   2012  HG3 PRO A 126     -11.531  13.898 -17.949  1.00 48.32           H  
ATOM   2013  CD  PRO A 126     -11.651  11.768 -18.344  1.00 48.32           C  
ATOM   2014  HD2 PRO A 126     -12.586  11.998 -18.854  1.00 48.32           H  
ATOM   2015  HD3 PRO A 126     -10.872  11.546 -19.074  1.00 48.32           H  
ATOM   2016  N   THR A 127     -13.991  10.028 -14.909  1.00 48.65           N  
ATOM   2017  H   THR A 127     -13.267   9.436 -14.528  1.00 48.65           H  
ATOM   2018  CA  THR A 127     -15.358   9.868 -14.422  1.00 48.65           C  
ATOM   2019  HA  THR A 127     -16.029   9.900 -15.281  1.00 48.65           H  
ATOM   2020  C   THR A 127     -15.659  11.053 -13.514  1.00 48.65           C  
ATOM   2021  CB  THR A 127     -15.590   8.537 -13.687  1.00 48.65           C  
ATOM   2022  HB  THR A 127     -15.464   8.678 -12.613  1.00 48.65           H  
ATOM   2023  O   THR A 127     -14.938  11.304 -12.552  1.00 48.65           O  
ATOM   2024  CG2 THR A 127     -16.994   8.007 -13.973  1.00 48.65           C  
ATOM   2025 HG21 THR A 127     -17.162   7.087 -13.413  1.00 48.65           H  
ATOM   2026 HG22 THR A 127     -17.737   8.742 -13.664  1.00 48.65           H  
ATOM   2027 HG23 THR A 127     -17.107   7.803 -15.038  1.00 48.65           H  
ATOM   2028  OG1 THR A 127     -14.694   7.537 -14.111  1.00 48.65           O  
ATOM   2029  HG1 THR A 127     -14.937   6.719 -13.670  1.00 48.65           H  
ATOM   2030  N   GLU A 128     -16.725  11.795 -13.809  1.00 49.94           N  
ATOM   2031  H   GLU A 128     -17.213  11.604 -14.672  1.00 49.94           H  
ATOM   2032  CA  GLU A 128     -17.096  13.020 -13.082  1.00 49.94           C  
ATOM   2033  HA  GLU A 128     -16.326  13.774 -13.246  1.00 49.94           H  
ATOM   2034  C   GLU A 128     -17.224  12.786 -11.562  1.00 49.94           C  
ATOM   2035  CB  GLU A 128     -18.426  13.507 -13.676  1.00 49.94           C  
ATOM   2036  HB2 GLU A 128     -18.513  13.161 -14.706  1.00 49.94           H  
ATOM   2037  HB3 GLU A 128     -19.246  13.071 -13.105  1.00 49.94           H  
ATOM   2038  O   GLU A 128     -16.835  13.618 -10.743  1.00 49.94           O  
ATOM   2039  CG  GLU A 128     -18.547  15.034 -13.700  1.00 49.94           C  
ATOM   2040  HG2 GLU A 128     -18.444  15.413 -12.683  1.00 49.94           H  
ATOM   2041  HG3 GLU A 128     -17.729  15.436 -14.298  1.00 49.94           H  
ATOM   2042  CD  GLU A 128     -19.892  15.494 -14.283  1.00 49.94           C  
ATOM   2043  OE1 GLU A 128     -19.949  16.659 -14.732  1.00 49.94           O  
ATOM   2044  OE2 GLU A 128     -20.858  14.696 -14.241  1.00 49.94           O  
ATOM   2045  N   LYS A 129     -17.701  11.593 -11.185  1.00 56.52           N  
ATOM   2046  H   LYS A 129     -17.970  10.967 -11.930  1.00 56.52           H  
ATOM   2047  CA  LYS A 129     -17.700  11.070  -9.816  1.00 56.52           C  
ATOM   2048  HA  LYS A 129     -17.498  11.882  -9.118  1.00 56.52           H  
ATOM   2049  C   LYS A 129     -16.572  10.059  -9.636  1.00 56.52           C  
ATOM   2050  CB  LYS A 129     -19.067  10.469  -9.470  1.00 56.52           C  
ATOM   2051  HB2 LYS A 129     -18.985   9.942  -8.519  1.00 56.52           H  
ATOM   2052  HB3 LYS A 129     -19.353   9.749 -10.237  1.00 56.52           H  
ATOM   2053  O   LYS A 129     -16.816   8.862  -9.510  1.00 56.52           O  
ATOM   2054  CG  LYS A 129     -20.151  11.541  -9.328  1.00 56.52           C  
ATOM   2055  HG2 LYS A 129     -20.281  12.064 -10.275  1.00 56.52           H  
ATOM   2056  HG3 LYS A 129     -19.858  12.255  -8.559  1.00 56.52           H  
ATOM   2057  CD  LYS A 129     -21.465  10.866  -8.930  1.00 56.52           C  
ATOM   2058  HD2 LYS A 129     -21.747  10.156  -9.708  1.00 56.52           H  
ATOM   2059  HD3 LYS A 129     -21.324  10.329  -7.992  1.00 56.52           H  
ATOM   2060  CE  LYS A 129     -22.565  11.914  -8.765  1.00 56.52           C  
ATOM   2061  HE2 LYS A 129     -22.265  12.613  -7.984  1.00 56.52           H  
ATOM   2062  HE3 LYS A 129     -22.656  12.470  -9.698  1.00 56.52           H  
ATOM   2063  NZ  LYS A 129     -23.854  11.269  -8.419  1.00 56.52           N  
ATOM   2064  HZ1 LYS A 129     -24.127  10.631  -9.153  1.00 56.52           H  
ATOM   2065  HZ2 LYS A 129     -23.764  10.745  -7.561  1.00 56.52           H  
ATOM   2066  HZ3 LYS A 129     -24.580  11.962  -8.309  1.00 56.52           H  
ATOM   2067  N   ALA A 130     -15.335  10.541  -9.643  1.00 59.79           N  
ATOM   2068  H   ALA A 130     -15.191  11.503  -9.915  1.00 59.79           H  
ATOM   2069  CA  ALA A 130     -14.183   9.726  -9.286  1.00 59.79           C  
ATOM   2070  HA  ALA A 130     -14.121   8.866  -9.952  1.00 59.79           H  
ATOM   2071  C   ALA A 130     -14.350   9.225  -7.843  1.00 59.79           C  
ATOM   2072  CB  ALA A 130     -12.916  10.564  -9.471  1.00 59.79           C  
ATOM   2073  HB1 ALA A 130     -13.011  11.515  -8.946  1.00 59.79           H  
ATOM   2074  HB2 ALA A 130     -12.064  10.023  -9.059  1.00 59.79           H  
ATOM   2075  HB3 ALA A 130     -12.743  10.748 -10.532  1.00 59.79           H  
ATOM   2076  O   ALA A 130     -14.191   9.994  -6.884  1.00 59.79           O  
ATOM   2077  N   GLN A 131     -14.716   7.947  -7.689  1.00 71.12           N  
ATOM   2078  H   GLN A 131     -14.906   7.397  -8.515  1.00 71.12           H  
ATOM   2079  CA  GLN A 131     -14.768   7.296  -6.385  1.00 71.12           C  
ATOM   2080  HA  GLN A 131     -15.539   7.772  -5.779  1.00 71.12           H  
ATOM   2081  C   GLN A 131     -13.416   7.497  -5.705  1.00 71.12           C  
ATOM   2082  CB  GLN A 131     -15.089   5.799  -6.512  1.00 71.12           C  
ATOM   2083  HB2 GLN A 131     -14.488   5.367  -7.312  1.00 71.12           H  
ATOM   2084  HB3 GLN A 131     -14.826   5.309  -5.574  1.00 71.12           H  
ATOM   2085  O   GLN A 131     -12.369   7.402  -6.335  1.00 71.12           O  
ATOM   2086  CG  GLN A 131     -16.575   5.529  -6.796  1.00 71.12           C  
ATOM   2087  HG2 GLN A 131     -17.188   6.047  -6.058  1.00 71.12           H  
ATOM   2088  HG3 GLN A 131     -16.825   5.918  -7.783  1.00 71.12           H  
ATOM   2089  CD  GLN A 131     -16.934   4.044  -6.746  1.00 71.12           C  
ATOM   2090  NE2 GLN A 131     -18.080   3.653  -7.240  1.00 71.12           N  
ATOM   2091 HE21 GLN A 131     -18.590   4.296  -7.830  1.00 71.12           H  
ATOM   2092 HE22 GLN A 131     -18.070   2.682  -7.516  1.00 71.12           H  
ATOM   2093  OE1 GLN A 131     -16.204   3.207  -6.254  1.00 71.12           O  
ATOM   2094  N   LYS A 132     -13.418   7.818  -4.412  1.00 82.47           N  
ATOM   2095  H   LYS A 132     -14.317   7.957  -3.972  1.00 82.47           H  
ATOM   2096  CA  LYS A 132     -12.173   7.997  -3.642  1.00 82.47           C  
ATOM   2097  HA  LYS A 132     -11.329   8.001  -4.331  1.00 82.47           H  
ATOM   2098  C   LYS A 132     -11.910   6.836  -2.694  1.00 82.47           C  
ATOM   2099  CB  LYS A 132     -12.178   9.350  -2.925  1.00 82.47           C  
ATOM   2100  HB2 LYS A 132     -12.983   9.370  -2.189  1.00 82.47           H  
ATOM   2101  HB3 LYS A 132     -11.224   9.468  -2.412  1.00 82.47           H  
ATOM   2102  O   LYS A 132     -10.864   6.792  -2.043  1.00 82.47           O  
ATOM   2103  CG  LYS A 132     -12.342  10.520  -3.900  1.00 82.47           C  
ATOM   2104  HG2 LYS A 132     -11.596  10.445  -4.691  1.00 82.47           H  
ATOM   2105  HG3 LYS A 132     -13.334  10.480  -4.350  1.00 82.47           H  
ATOM   2106  CD  LYS A 132     -12.189  11.861  -3.177  1.00 82.47           C  
ATOM   2107  HD2 LYS A 132     -12.939  11.926  -2.388  1.00 82.47           H  
ATOM   2108  HD3 LYS A 132     -11.192  11.934  -2.744  1.00 82.47           H  
ATOM   2109  CE  LYS A 132     -12.406  12.976  -4.203  1.00 82.47           C  
ATOM   2110  HE2 LYS A 132     -11.634  12.906  -4.969  1.00 82.47           H  
ATOM   2111  HE3 LYS A 132     -13.360  12.799  -4.698  1.00 82.47           H  
ATOM   2112  NZ  LYS A 132     -12.407  14.321  -3.575  1.00 82.47           N  
ATOM   2113  HZ1 LYS A 132     -11.531  14.510  -3.111  1.00 82.47           H  
ATOM   2114  HZ2 LYS A 132     -13.166  14.387  -2.912  1.00 82.47           H  
ATOM   2115  HZ3 LYS A 132     -12.566  15.023  -4.283  1.00 82.47           H  
ATOM   2116  N   ILE A 133     -12.861   5.918  -2.592  1.00 86.84           N  
ATOM   2117  H   ILE A 133     -13.655   5.974  -3.213  1.00 86.84           H  
ATOM   2118  CA  ILE A 133     -12.851   4.809  -1.656  1.00 86.84           C  
ATOM   2119  HA  ILE A 133     -11.827   4.612  -1.337  1.00 86.84           H  
ATOM   2120  C   ILE A 133     -13.405   3.591  -2.401  1.00 86.84           C  
ATOM   2121  CB  ILE A 133     -13.702   5.148  -0.412  1.00 86.84           C  
ATOM   2122  HB  ILE A 133     -14.734   5.216  -0.759  1.00 86.84           H  
ATOM   2123  O   ILE A 133     -14.493   3.673  -2.954  1.00 86.84           O  
ATOM   2124  CG1 ILE A 133     -13.369   6.514   0.240  1.00 86.84           C  
ATOM   2125 HG12 ILE A 133     -13.442   7.307  -0.503  1.00 86.84           H  
ATOM   2126 HG13 ILE A 133     -12.349   6.501   0.624  1.00 86.84           H  
ATOM   2127  CG2 ILE A 133     -13.577   4.020   0.633  1.00 86.84           C  
ATOM   2128 HG21 ILE A 133     -13.152   3.116   0.198  1.00 86.84           H  
ATOM   2129 HG22 ILE A 133     -14.553   3.776   1.052  1.00 86.84           H  
ATOM   2130 HG23 ILE A 133     -12.937   4.327   1.460  1.00 86.84           H  
ATOM   2131  CD1 ILE A 133     -14.336   6.894   1.368  1.00 86.84           C  
ATOM   2132 HD11 ILE A 133     -14.276   6.172   2.183  1.00 86.84           H  
ATOM   2133 HD12 ILE A 133     -14.075   7.880   1.752  1.00 86.84           H  
ATOM   2134 HD13 ILE A 133     -15.356   6.923   0.986  1.00 86.84           H  
ATOM   2135  N   PHE A 134     -12.672   2.478  -2.400  1.00 84.76           N  
ATOM   2136  H   PHE A 134     -11.789   2.489  -1.910  1.00 84.76           H  
ATOM   2137  CA  PHE A 134     -13.165   1.190  -2.900  1.00 84.76           C  
ATOM   2138  HA  PHE A 134     -14.215   1.275  -3.181  1.00 84.76           H  
ATOM   2139  C   PHE A 134     -13.050   0.138  -1.824  1.00 84.76           C  
ATOM   2140  CB  PHE A 134     -12.387   0.687  -4.120  1.00 84.76           C  
ATOM   2141  HB2 PHE A 134     -11.322   0.883  -3.992  1.00 84.76           H  
ATOM   2142  HB3 PHE A 134     -12.508  -0.394  -4.201  1.00 84.76           H  
ATOM   2143  O   PHE A 134     -12.019   0.037  -1.167  1.00 84.76           O  
ATOM   2144  CG  PHE A 134     -12.861   1.288  -5.409  1.00 84.76           C  
ATOM   2145  CD1 PHE A 134     -13.815   0.638  -6.209  1.00 84.76           C  
ATOM   2146  HD1 PHE A 134     -14.229  -0.315  -5.914  1.00 84.76           H  
ATOM   2147  CD2 PHE A 134     -12.378   2.545  -5.763  1.00 84.76           C  
ATOM   2148  HD2 PHE A 134     -11.709   3.028  -5.067  1.00 84.76           H  
ATOM   2149  CE1 PHE A 134     -14.293   1.279  -7.361  1.00 84.76           C  
ATOM   2150  HE1 PHE A 134     -15.102   0.853  -7.937  1.00 84.76           H  
ATOM   2151  CE2 PHE A 134     -12.829   3.180  -6.927  1.00 84.76           C  
ATOM   2152  HE2 PHE A 134     -12.503   4.170  -7.207  1.00 84.76           H  
ATOM   2153  CZ  PHE A 134     -13.812   2.552  -7.693  1.00 84.76           C  
ATOM   2154  HZ  PHE A 134     -14.298   3.117  -8.475  1.00 84.76           H  
ATOM   2155  N   TYR A 135     -14.064  -0.705  -1.715  1.00 83.80           N  
ATOM   2156  H   TYR A 135     -14.858  -0.598  -2.331  1.00 83.80           H  
ATOM   2157  CA  TYR A 135     -14.053  -1.868  -0.846  1.00 83.80           C  
ATOM   2158  HA  TYR A 135     -13.103  -1.931  -0.315  1.00 83.80           H  
ATOM   2159  C   TYR A 135     -14.200  -3.143  -1.678  1.00 83.80           C  
ATOM   2160  CB  TYR A 135     -15.150  -1.701   0.206  1.00 83.80           C  
ATOM   2161  HB2 TYR A 135     -14.872  -0.895   0.884  1.00 83.80           H  
ATOM   2162  HB3 TYR A 135     -16.076  -1.411  -0.290  1.00 83.80           H  
ATOM   2163  O   TYR A 135     -14.944  -3.174  -2.656  1.00 83.80           O  
ATOM   2164  CG  TYR A 135     -15.403  -2.952   1.010  1.00 83.80           C  
ATOM   2165  CD1 TYR A 135     -16.498  -3.765   0.669  1.00 83.80           C  
ATOM   2166  HD1 TYR A 135     -17.161  -3.480  -0.134  1.00 83.80           H  
ATOM   2167  CD2 TYR A 135     -14.542  -3.321   2.063  1.00 83.80           C  
ATOM   2168  HD2 TYR A 135     -13.709  -2.686   2.327  1.00 83.80           H  
ATOM   2169  CE1 TYR A 135     -16.734  -4.951   1.378  1.00 83.80           C  
ATOM   2170  HE1 TYR A 135     -17.580  -5.578   1.135  1.00 83.80           H  
ATOM   2171  CE2 TYR A 135     -14.795  -4.501   2.795  1.00 83.80           C  
ATOM   2172  HE2 TYR A 135     -14.169  -4.781   3.629  1.00 83.80           H  
ATOM   2173  OH  TYR A 135     -16.180  -6.470   3.094  1.00 83.80           O  
ATOM   2174  HH  TYR A 135     -15.759  -6.589   3.949  1.00 83.80           H  
ATOM   2175  CZ  TYR A 135     -15.892  -5.319   2.441  1.00 83.80           C  
ATOM   2176  N   THR A 136     -13.484  -4.196  -1.290  1.00 78.77           N  
ATOM   2177  H   THR A 136     -12.865  -4.089  -0.499  1.00 78.77           H  
ATOM   2178  CA  THR A 136     -13.662  -5.541  -1.837  1.00 78.77           C  
ATOM   2179  HA  THR A 136     -14.629  -5.559  -2.341  1.00 78.77           H  
ATOM   2180  C   THR A 136     -13.662  -6.587  -0.721  1.00 78.77           C  
ATOM   2181  CB  THR A 136     -12.615  -5.878  -2.909  1.00 78.77           C  
ATOM   2182  HB  THR A 136     -12.680  -5.130  -3.699  1.00 78.77           H  
ATOM   2183  O   THR A 136     -12.775  -6.557   0.137  1.00 78.77           O  
ATOM   2184  CG2 THR A 136     -11.170  -5.945  -2.410  1.00 78.77           C  
ATOM   2185 HG21 THR A 136     -10.958  -5.076  -1.787  1.00 78.77           H  
ATOM   2186 HG22 THR A 136     -11.013  -6.849  -1.822  1.00 78.77           H  
ATOM   2187 HG23 THR A 136     -10.491  -5.948  -3.262  1.00 78.77           H  
ATOM   2188  OG1 THR A 136     -12.909  -7.145  -3.452  1.00 78.77           O  
ATOM   2189  HG1 THR A 136     -12.531  -7.179  -4.333  1.00 78.77           H  
ATOM   2190  N   PRO A 137     -14.596  -7.551  -0.739  1.00 74.03           N  
ATOM   2191  CA  PRO A 137     -14.559  -8.703   0.159  1.00 74.03           C  
ATOM   2192  HA  PRO A 137     -14.301  -8.390   1.171  1.00 74.03           H  
ATOM   2193  C   PRO A 137     -13.538  -9.773  -0.289  1.00 74.03           C  
ATOM   2194  CB  PRO A 137     -16.000  -9.219   0.158  1.00 74.03           C  
ATOM   2195  HB2 PRO A 137     -16.057 -10.285   0.378  1.00 74.03           H  
ATOM   2196  HB3 PRO A 137     -16.584  -8.654   0.885  1.00 74.03           H  
ATOM   2197  O   PRO A 137     -13.248 -10.713   0.452  1.00 74.03           O  
ATOM   2198  CG  PRO A 137     -16.496  -8.898  -1.253  1.00 74.03           C  
ATOM   2199  HG2 PRO A 137     -17.580  -8.789  -1.286  1.00 74.03           H  
ATOM   2200  HG3 PRO A 137     -16.167  -9.676  -1.942  1.00 74.03           H  
ATOM   2201  CD  PRO A 137     -15.786  -7.590  -1.583  1.00 74.03           C  
ATOM   2202  HD2 PRO A 137     -16.433  -6.750  -1.332  1.00 74.03           H  
ATOM   2203  HD3 PRO A 137     -15.528  -7.566  -2.642  1.00 74.03           H  
ATOM   2204  N   ASP A 138     -12.961  -9.658  -1.495  1.00 64.90           N  
ATOM   2205  H   ASP A 138     -13.196  -8.857  -2.064  1.00 64.90           H  
ATOM   2206  CA  ASP A 138     -12.022 -10.639  -2.064  1.00 64.90           C  
ATOM   2207  HA  ASP A 138     -12.334 -11.626  -1.723  1.00 64.90           H  
ATOM   2208  C   ASP A 138     -10.578 -10.442  -1.553  1.00 64.90           C  
ATOM   2209  CB  ASP A 138     -12.132 -10.664  -3.599  1.00 64.90           C  
ATOM   2210  HB2 ASP A 138     -13.180 -10.776  -3.875  1.00 64.90           H  
ATOM   2211  HB3 ASP A 138     -11.775  -9.716  -4.002  1.00 64.90           H  
ATOM   2212  O   ASP A 138      -9.661 -10.034  -2.276  1.00 64.90           O  
ATOM   2213  CG  ASP A 138     -11.339 -11.820  -4.230  1.00 64.90           C  
ATOM   2214  OD1 ASP A 138     -11.000 -12.779  -3.496  1.00 64.90           O  
ATOM   2215  OD2 ASP A 138     -11.049 -11.727  -5.448  1.00 64.90           O  
ATOM   2216  N   PHE A 139     -10.382 -10.695  -0.255  1.00 60.82           N  
ATOM   2217  H   PHE A 139     -11.207 -10.915   0.285  1.00 60.82           H  
ATOM   2218  CA  PHE A 139      -9.098 -10.527   0.432  1.00 60.82           C  
ATOM   2219  HA  PHE A 139      -8.448  -9.952  -0.227  1.00 60.82           H  
ATOM   2220  C   PHE A 139      -8.295 -11.803   0.771  1.00 60.82           C  
ATOM   2221  CB  PHE A 139      -9.295  -9.668   1.686  1.00 60.82           C  
ATOM   2222  HB2 PHE A 139      -9.946 -10.189   2.388  1.00 60.82           H  
ATOM   2223  HB3 PHE A 139      -9.779  -8.732   1.409  1.00 60.82           H  
ATOM   2224  O   PHE A 139      -7.065 -11.720   0.735  1.00 60.82           O  
ATOM   2225  CG  PHE A 139      -7.969  -9.353   2.349  1.00 60.82           C  
ATOM   2226  CD1 PHE A 139      -7.589 -10.013   3.530  1.00 60.82           C  
ATOM   2227  HD1 PHE A 139      -8.280 -10.681   4.023  1.00 60.82           H  
ATOM   2228  CD2 PHE A 139      -7.060  -8.489   1.710  1.00 60.82           C  
ATOM   2229  HD2 PHE A 139      -7.330  -8.025   0.773  1.00 60.82           H  
ATOM   2230  CE1 PHE A 139      -6.308  -9.801   4.064  1.00 60.82           C  
ATOM   2231  HE1 PHE A 139      -6.031 -10.279   4.992  1.00 60.82           H  
ATOM   2232  CE2 PHE A 139      -5.800  -8.234   2.271  1.00 60.82           C  
ATOM   2233  HE2 PHE A 139      -5.125  -7.538   1.796  1.00 60.82           H  
ATOM   2234  CZ  PHE A 139      -5.423  -8.896   3.448  1.00 60.82           C  
ATOM   2235  HZ  PHE A 139      -4.468  -8.676   3.903  1.00 60.82           H  
ATOM   2236  N   PRO A 140      -8.876 -12.976   1.108  1.00 55.21           N  
ATOM   2237  CA  PRO A 140      -8.121 -14.078   1.724  1.00 55.21           C  
ATOM   2238  HA  PRO A 140      -7.857 -13.774   2.737  1.00 55.21           H  
ATOM   2239  C   PRO A 140      -6.826 -14.488   0.999  1.00 55.21           C  
ATOM   2240  CB  PRO A 140      -9.114 -15.241   1.809  1.00 55.21           C  
ATOM   2241  HB2 PRO A 140      -8.892 -15.902   2.647  1.00 55.21           H  
ATOM   2242  HB3 PRO A 140      -9.123 -15.800   0.874  1.00 55.21           H  
ATOM   2243  O   PRO A 140      -5.795 -14.675   1.648  1.00 55.21           O  
ATOM   2244  CG  PRO A 140     -10.456 -14.534   1.986  1.00 55.21           C  
ATOM   2245  HG2 PRO A 140     -10.590 -14.261   3.033  1.00 55.21           H  
ATOM   2246  HG3 PRO A 140     -11.287 -15.148   1.642  1.00 55.21           H  
ATOM   2247  CD  PRO A 140     -10.303 -13.269   1.147  1.00 55.21           C  
ATOM   2248  HD2 PRO A 140     -10.870 -12.460   1.608  1.00 55.21           H  
ATOM   2249  HD3 PRO A 140     -10.664 -13.453   0.135  1.00 55.21           H  
ATOM   2250  N   ALA A 141      -6.836 -14.528  -0.338  1.00 49.82           N  
ATOM   2251  H   ALA A 141      -7.707 -14.338  -0.813  1.00 49.82           H  
ATOM   2252  CA  ALA A 141      -5.674 -14.890  -1.161  1.00 49.82           C  
ATOM   2253  HA  ALA A 141      -5.258 -15.822  -0.778  1.00 49.82           H  
ATOM   2254  C   ALA A 141      -4.531 -13.850  -1.149  1.00 49.82           C  
ATOM   2255  CB  ALA A 141      -6.177 -15.141  -2.588  1.00 49.82           C  
ATOM   2256  HB1 ALA A 141      -6.599 -14.228  -3.007  1.00 49.82           H  
ATOM   2257  HB2 ALA A 141      -6.940 -15.920  -2.584  1.00 49.82           H  
ATOM   2258  HB3 ALA A 141      -5.348 -15.470  -3.216  1.00 49.82           H  
ATOM   2259  O   ALA A 141      -3.431 -14.116  -1.629  1.00 49.82           O  
ATOM   2260  N   ARG A 142      -4.771 -12.651  -0.608  1.00 62.81           N  
ATOM   2261  H   ARG A 142      -5.694 -12.499  -0.225  1.00 62.81           H  
ATOM   2262  CA  ARG A 142      -3.855 -11.499  -0.643  1.00 62.81           C  
ATOM   2263  HA  ARG A 142      -3.031 -11.710  -1.324  1.00 62.81           H  
ATOM   2264  C   ARG A 142      -3.212 -11.209   0.711  1.00 62.81           C  
ATOM   2265  CB  ARG A 142      -4.621 -10.278  -1.178  1.00 62.81           C  
ATOM   2266  HB2 ARG A 142      -3.972  -9.402  -1.172  1.00 62.81           H  
ATOM   2267  HB3 ARG A 142      -5.462 -10.070  -0.515  1.00 62.81           H  
ATOM   2268  O   ARG A 142      -2.272 -10.418   0.773  1.00 62.81           O  
ATOM   2269  CG  ARG A 142      -5.139 -10.493  -2.609  1.00 62.81           C  
ATOM   2270  HG2 ARG A 142      -5.673 -11.441  -2.671  1.00 62.81           H  
ATOM   2271  HG3 ARG A 142      -4.299 -10.521  -3.303  1.00 62.81           H  
ATOM   2272  CD  ARG A 142      -6.113  -9.384  -3.017  1.00 62.81           C  
ATOM   2273  HD2 ARG A 142      -6.862  -9.268  -2.234  1.00 62.81           H  
ATOM   2274  HD3 ARG A 142      -5.579  -8.440  -3.119  1.00 62.81           H  
ATOM   2275  NE  ARG A 142      -6.813  -9.760  -4.258  1.00 62.81           N  
ATOM   2276  HE  ARG A 142      -7.612 -10.368  -4.149  1.00 62.81           H  
ATOM   2277  NH1 ARG A 142      -5.649  -8.481  -5.730  1.00 62.81           N  
ATOM   2278 HH11 ARG A 142      -5.443  -7.849  -4.969  1.00 62.81           H  
ATOM   2279 HH12 ARG A 142      -4.913  -8.617  -6.409  1.00 62.81           H  
ATOM   2280  NH2 ARG A 142      -6.857 -10.156  -6.504  1.00 62.81           N  
ATOM   2281 HH21 ARG A 142      -7.531 -10.893  -6.351  1.00 62.81           H  
ATOM   2282 HH22 ARG A 142      -6.564  -9.906  -7.438  1.00 62.81           H  
ATOM   2283  CZ  ARG A 142      -6.433  -9.474  -5.484  1.00 62.81           C  
ATOM   2284  N   ARG A 143      -3.659 -11.873   1.786  1.00 66.50           N  
ATOM   2285  H   ARG A 143      -4.445 -12.491   1.644  1.00 66.50           H  
ATOM   2286  CA  ARG A 143      -3.197 -11.616   3.161  1.00 66.50           C  
ATOM   2287  HA  ARG A 143      -3.427 -10.579   3.406  1.00 66.50           H  
ATOM   2288  C   ARG A 143      -1.686 -11.749   3.324  1.00 66.50           C  
ATOM   2289  CB  ARG A 143      -3.953 -12.533   4.136  1.00 66.50           C  
ATOM   2290  HB2 ARG A 143      -3.673 -13.570   3.950  1.00 66.50           H  
ATOM   2291  HB3 ARG A 143      -5.023 -12.430   3.956  1.00 66.50           H  
ATOM   2292  O   ARG A 143      -1.066 -10.931   3.991  1.00 66.50           O  
ATOM   2293  CG  ARG A 143      -3.656 -12.161   5.600  1.00 66.50           C  
ATOM   2294  HG2 ARG A 143      -3.891 -11.107   5.752  1.00 66.50           H  
ATOM   2295  HG3 ARG A 143      -2.598 -12.305   5.820  1.00 66.50           H  
ATOM   2296  CD  ARG A 143      -4.482 -12.987   6.591  1.00 66.50           C  
ATOM   2297  HD2 ARG A 143      -4.342 -12.554   7.582  1.00 66.50           H  
ATOM   2298  HD3 ARG A 143      -5.536 -12.908   6.324  1.00 66.50           H  
ATOM   2299  NE  ARG A 143      -4.070 -14.406   6.615  1.00 66.50           N  
ATOM   2300  HE  ARG A 143      -3.456 -14.712   5.874  1.00 66.50           H  
ATOM   2301  NH1 ARG A 143      -5.350 -15.053   8.410  1.00 66.50           N  
ATOM   2302 HH11 ARG A 143      -5.761 -14.131   8.439  1.00 66.50           H  
ATOM   2303 HH12 ARG A 143      -5.719 -15.781   9.005  1.00 66.50           H  
ATOM   2304  NH2 ARG A 143      -4.049 -16.549   7.387  1.00 66.50           N  
ATOM   2305 HH21 ARG A 143      -3.465 -16.824   6.610  1.00 66.50           H  
ATOM   2306 HH22 ARG A 143      -4.441 -17.260   7.988  1.00 66.50           H  
ATOM   2307  CZ  ARG A 143      -4.487 -15.324   7.470  1.00 66.50           C  
ATOM   2308  N   GLU A 144      -1.078 -12.767   2.721  1.00 65.79           N  
ATOM   2309  H   GLU A 144      -1.626 -13.408   2.165  1.00 65.79           H  
ATOM   2310  CA  GLU A 144       0.369 -12.975   2.858  1.00 65.79           C  
ATOM   2311  HA  GLU A 144       0.633 -12.935   3.915  1.00 65.79           H  
ATOM   2312  C   GLU A 144       1.175 -11.882   2.163  1.00 65.79           C  
ATOM   2313  CB  GLU A 144       0.794 -14.338   2.308  1.00 65.79           C  
ATOM   2314  HB2 GLU A 144       0.758 -14.330   1.219  1.00 65.79           H  
ATOM   2315  HB3 GLU A 144       1.824 -14.507   2.623  1.00 65.79           H  
ATOM   2316  O   GLU A 144       2.157 -11.390   2.715  1.00 65.79           O  
ATOM   2317  CG  GLU A 144      -0.086 -15.474   2.827  1.00 65.79           C  
ATOM   2318  HG2 GLU A 144      -0.978 -15.549   2.204  1.00 65.79           H  
ATOM   2319  HG3 GLU A 144      -0.411 -15.243   3.841  1.00 65.79           H  
ATOM   2320  CD  GLU A 144       0.662 -16.801   2.821  1.00 65.79           C  
ATOM   2321  OE1 GLU A 144       0.570 -17.459   3.882  1.00 65.79           O  
ATOM   2322  OE2 GLU A 144       1.389 -17.085   1.854  1.00 65.79           O  
ATOM   2323  N   VAL A 145       0.720 -11.466   0.980  1.00 71.97           N  
ATOM   2324  H   VAL A 145      -0.115 -11.897   0.609  1.00 71.97           H  
ATOM   2325  CA  VAL A 145       1.336 -10.380   0.215  1.00 71.97           C  
ATOM   2326  HA  VAL A 145       2.406 -10.576   0.137  1.00 71.97           H  
ATOM   2327  C   VAL A 145       1.177  -9.050   0.951  1.00 71.97           C  
ATOM   2328  CB  VAL A 145       0.755 -10.326  -1.210  1.00 71.97           C  
ATOM   2329  HB  VAL A 145      -0.321 -10.153  -1.166  1.00 71.97           H  
ATOM   2330  O   VAL A 145       2.126  -8.271   1.004  1.00 71.97           O  
ATOM   2331  CG1 VAL A 145       1.402  -9.209  -2.030  1.00 71.97           C  
ATOM   2332 HG11 VAL A 145       2.483  -9.351  -2.041  1.00 71.97           H  
ATOM   2333 HG12 VAL A 145       1.025  -9.228  -3.053  1.00 71.97           H  
ATOM   2334 HG13 VAL A 145       1.172  -8.233  -1.604  1.00 71.97           H  
ATOM   2335  CG2 VAL A 145       1.011 -11.656  -1.935  1.00 71.97           C  
ATOM   2336 HG21 VAL A 145       0.427 -12.457  -1.483  1.00 71.97           H  
ATOM   2337 HG22 VAL A 145       2.069 -11.913  -1.884  1.00 71.97           H  
ATOM   2338 HG23 VAL A 145       0.727 -11.581  -2.985  1.00 71.97           H  
ATOM   2339  N   PHE A 146       0.025  -8.819   1.588  1.00 80.06           N  
ATOM   2340  H   PHE A 146      -0.728  -9.484   1.477  1.00 80.06           H  
ATOM   2341  CA  PHE A 146      -0.210  -7.647   2.429  1.00 80.06           C  
ATOM   2342  HA  PHE A 146      -0.077  -6.750   1.824  1.00 80.06           H  
ATOM   2343  C   PHE A 146       0.796  -7.573   3.586  1.00 80.06           C  
ATOM   2344  CB  PHE A 146      -1.654  -7.670   2.950  1.00 80.06           C  
ATOM   2345  HB2 PHE A 146      -1.785  -8.504   3.639  1.00 80.06           H  
ATOM   2346  HB3 PHE A 146      -2.341  -7.828   2.119  1.00 80.06           H  
ATOM   2347  O   PHE A 146       1.493  -6.571   3.736  1.00 80.06           O  
ATOM   2348  CG  PHE A 146      -2.037  -6.395   3.665  1.00 80.06           C  
ATOM   2349  CD1 PHE A 146      -1.650  -6.197   5.002  1.00 80.06           C  
ATOM   2350  HD1 PHE A 146      -1.123  -6.967   5.547  1.00 80.06           H  
ATOM   2351  CD2 PHE A 146      -2.749  -5.388   2.988  1.00 80.06           C  
ATOM   2352  HD2 PHE A 146      -3.067  -5.540   1.967  1.00 80.06           H  
ATOM   2353  CE1 PHE A 146      -1.938  -4.982   5.637  1.00 80.06           C  
ATOM   2354  HE1 PHE A 146      -1.598  -4.827   6.650  1.00 80.06           H  
ATOM   2355  CE2 PHE A 146      -3.072  -4.188   3.645  1.00 80.06           C  
ATOM   2356  HE2 PHE A 146      -3.640  -3.423   3.136  1.00 80.06           H  
ATOM   2357  CZ  PHE A 146      -2.664  -3.983   4.970  1.00 80.06           C  
ATOM   2358  HZ  PHE A 146      -2.913  -3.060   5.472  1.00 80.06           H  
ATOM   2359  N   GLU A 147       0.931  -8.647   4.370  1.00 71.94           N  
ATOM   2360  H   GLU A 147       0.315  -9.433   4.218  1.00 71.94           H  
ATOM   2361  CA  GLU A 147       1.875  -8.701   5.496  1.00 71.94           C  
ATOM   2362  HA  GLU A 147       1.684  -7.863   6.167  1.00 71.94           H  
ATOM   2363  C   GLU A 147       3.333  -8.573   5.040  1.00 71.94           C  
ATOM   2364  CB  GLU A 147       1.697 -10.020   6.267  1.00 71.94           C  
ATOM   2365  HB2 GLU A 147       1.729 -10.856   5.568  1.00 71.94           H  
ATOM   2366  HB3 GLU A 147       2.531 -10.139   6.958  1.00 71.94           H  
ATOM   2367  O   GLU A 147       4.160  -7.938   5.708  1.00 71.94           O  
ATOM   2368  CG  GLU A 147       0.392 -10.092   7.072  1.00 71.94           C  
ATOM   2369  HG2 GLU A 147       0.391 -11.016   7.650  1.00 71.94           H  
ATOM   2370  HG3 GLU A 147      -0.451 -10.135   6.382  1.00 71.94           H  
ATOM   2371  CD  GLU A 147       0.228  -8.893   8.017  1.00 71.94           C  
ATOM   2372  OE1 GLU A 147      -0.873  -8.311   8.018  1.00 71.94           O  
ATOM   2373  OE2 GLU A 147       1.217  -8.524   8.693  1.00 71.94           O  
ATOM   2374  N   HIS A 148       3.656  -9.135   3.873  1.00 72.32           N  
ATOM   2375  H   HIS A 148       2.954  -9.668   3.379  1.00 72.32           H  
ATOM   2376  CA  HIS A 148       4.979  -9.003   3.283  1.00 72.32           C  
ATOM   2377  HA  HIS A 148       5.710  -9.320   4.027  1.00 72.32           H  
ATOM   2378  C   HIS A 148       5.295  -7.544   2.930  1.00 72.32           C  
ATOM   2379  CB  HIS A 148       5.101  -9.924   2.063  1.00 72.32           C  
ATOM   2380  HB2 HIS A 148       4.479  -9.556   1.247  1.00 72.32           H  
ATOM   2381  HB3 HIS A 148       4.764 -10.925   2.328  1.00 72.32           H  
ATOM   2382  O   HIS A 148       6.328  -7.019   3.350  1.00 72.32           O  
ATOM   2383  CG  HIS A 148       6.530 -10.015   1.614  1.00 72.32           C  
ATOM   2384  CD2 HIS A 148       7.098  -9.425   0.516  1.00 72.32           C  
ATOM   2385  HD2 HIS A 148       6.581  -8.851  -0.238  1.00 72.32           H  
ATOM   2386  ND1 HIS A 148       7.540 -10.599   2.337  1.00 72.32           N  
ATOM   2387  HD1 HIS A 148       7.430 -11.104   3.205  1.00 72.32           H  
ATOM   2388  CE1 HIS A 148       8.695 -10.336   1.712  1.00 72.32           C  
ATOM   2389  HE1 HIS A 148       9.673 -10.622   2.072  1.00 72.32           H  
ATOM   2390  NE2 HIS A 148       8.478  -9.641   0.587  1.00 72.32           N  
ATOM   2391  N   LEU A 149       4.381  -6.863   2.231  1.00 78.97           N  
ATOM   2392  H   LEU A 149       3.542  -7.345   1.941  1.00 78.97           H  
ATOM   2393  CA  LEU A 149       4.518  -5.447   1.886  1.00 78.97           C  
ATOM   2394  HA  LEU A 149       5.464  -5.298   1.366  1.00 78.97           H  
ATOM   2395  C   LEU A 149       4.558  -4.557   3.132  1.00 78.97           C  
ATOM   2396  CB  LEU A 149       3.359  -5.026   0.969  1.00 78.97           C  
ATOM   2397  HB2 LEU A 149       2.423  -5.373   1.404  1.00 78.97           H  
ATOM   2398  HB3 LEU A 149       3.330  -3.936   0.941  1.00 78.97           H  
ATOM   2399  O   LEU A 149       5.385  -3.652   3.208  1.00 78.97           O  
ATOM   2400  CG  LEU A 149       3.461  -5.531  -0.481  1.00 78.97           C  
ATOM   2401  HG  LEU A 149       3.600  -6.612  -0.495  1.00 78.97           H  
ATOM   2402  CD1 LEU A 149       2.169  -5.193  -1.227  1.00 78.97           C  
ATOM   2403 HD11 LEU A 149       1.324  -5.660  -0.721  1.00 78.97           H  
ATOM   2404 HD12 LEU A 149       2.020  -4.114  -1.260  1.00 78.97           H  
ATOM   2405 HD13 LEU A 149       2.217  -5.583  -2.243  1.00 78.97           H  
ATOM   2406  CD2 LEU A 149       4.629  -4.870  -1.220  1.00 78.97           C  
ATOM   2407 HD21 LEU A 149       4.570  -5.095  -2.285  1.00 78.97           H  
ATOM   2408 HD22 LEU A 149       4.590  -3.789  -1.087  1.00 78.97           H  
ATOM   2409 HD23 LEU A 149       5.577  -5.250  -0.839  1.00 78.97           H  
ATOM   2410  N   LYS A 150       3.734  -4.847   4.143  1.00 74.78           N  
ATOM   2411  H   LYS A 150       3.047  -5.573   3.997  1.00 74.78           H  
ATOM   2412  CA  LYS A 150       3.732  -4.128   5.423  1.00 74.78           C  
ATOM   2413  HA  LYS A 150       3.565  -3.066   5.241  1.00 74.78           H  
ATOM   2414  C   LYS A 150       5.080  -4.225   6.120  1.00 74.78           C  
ATOM   2415  CB  LYS A 150       2.592  -4.679   6.284  1.00 74.78           C  
ATOM   2416  HB2 LYS A 150       1.664  -4.638   5.713  1.00 74.78           H  
ATOM   2417  HB3 LYS A 150       2.797  -5.722   6.526  1.00 74.78           H  
ATOM   2418  O   LYS A 150       5.600  -3.215   6.593  1.00 74.78           O  
ATOM   2419  CG  LYS A 150       2.397  -3.884   7.579  1.00 74.78           C  
ATOM   2420  HG2 LYS A 150       2.115  -2.857   7.346  1.00 74.78           H  
ATOM   2421  HG3 LYS A 150       3.321  -3.883   8.157  1.00 74.78           H  
ATOM   2422  CD  LYS A 150       1.295  -4.551   8.403  1.00 74.78           C  
ATOM   2423  HD2 LYS A 150       0.343  -4.475   7.879  1.00 74.78           H  
ATOM   2424  HD3 LYS A 150       1.539  -5.606   8.525  1.00 74.78           H  
ATOM   2425  CE  LYS A 150       1.188  -3.895   9.777  1.00 74.78           C  
ATOM   2426  HE2 LYS A 150       0.699  -2.926   9.678  1.00 74.78           H  
ATOM   2427  HE3 LYS A 150       2.198  -3.738  10.155  1.00 74.78           H  
ATOM   2428  NZ  LYS A 150       0.447  -4.783  10.700  1.00 74.78           N  
ATOM   2429  HZ1 LYS A 150       0.523  -4.507  11.669  1.00 74.78           H  
ATOM   2430  HZ2 LYS A 150       0.743  -5.743  10.600  1.00 74.78           H  
ATOM   2431  HZ3 LYS A 150      -0.544  -4.819  10.511  1.00 74.78           H  
ATOM   2432  N   THR A 151       5.681  -5.410   6.127  1.00 70.13           N  
ATOM   2433  H   THR A 151       5.179  -6.193   5.733  1.00 70.13           H  
ATOM   2434  CA  THR A 151       7.031  -5.614   6.662  1.00 70.13           C  
ATOM   2435  HA  THR A 151       7.068  -5.235   7.683  1.00 70.13           H  
ATOM   2436  C   THR A 151       8.069  -4.847   5.840  1.00 70.13           C  
ATOM   2437  CB  THR A 151       7.380  -7.107   6.696  1.00 70.13           C  
ATOM   2438  HB  THR A 151       7.432  -7.503   5.682  1.00 70.13           H  
ATOM   2439  O   THR A 151       8.897  -4.138   6.410  1.00 70.13           O  
ATOM   2440  CG2 THR A 151       8.713  -7.360   7.401  1.00 70.13           C  
ATOM   2441 HG21 THR A 151       8.874  -8.434   7.489  1.00 70.13           H  
ATOM   2442 HG22 THR A 151       8.695  -6.915   8.396  1.00 70.13           H  
ATOM   2443 HG23 THR A 151       9.530  -6.927   6.823  1.00 70.13           H  
ATOM   2444  OG1 THR A 151       6.406  -7.826   7.416  1.00 70.13           O  
ATOM   2445  HG1 THR A 151       5.601  -7.863   6.894  1.00 70.13           H  
ATOM   2446  N   ALA A 152       8.000  -4.934   4.508  1.00 70.89           N  
ATOM   2447  H   ALA A 152       7.294  -5.527   4.095  1.00 70.89           H  
ATOM   2448  CA  ALA A 152       8.922  -4.249   3.604  1.00 70.89           C  
ATOM   2449  HA  ALA A 152       9.939  -4.560   3.845  1.00 70.89           H  
ATOM   2450  C   ALA A 152       8.866  -2.717   3.750  1.00 70.89           C  
ATOM   2451  CB  ALA A 152       8.621  -4.691   2.166  1.00 70.89           C  
ATOM   2452  HB1 ALA A 152       7.623  -4.367   1.870  1.00 70.89           H  
ATOM   2453  HB2 ALA A 152       8.684  -5.776   2.087  1.00 70.89           H  
ATOM   2454  HB3 ALA A 152       9.351  -4.248   1.489  1.00 70.89           H  
ATOM   2455  O   ALA A 152       9.909  -2.069   3.748  1.00 70.89           O  
ATOM   2456  N   PHE A 153       7.675  -2.136   3.928  1.00 71.11           N  
ATOM   2457  H   PHE A 153       6.849  -2.713   3.851  1.00 71.11           H  
ATOM   2458  CA  PHE A 153       7.484  -0.684   4.059  1.00 71.11           C  
ATOM   2459  HA  PHE A 153       8.186  -0.162   3.409  1.00 71.11           H  
ATOM   2460  C   PHE A 153       7.761  -0.164   5.465  1.00 71.11           C  
ATOM   2461  CB  PHE A 153       6.058  -0.315   3.633  1.00 71.11           C  
ATOM   2462  HB2 PHE A 153       5.351  -0.909   4.213  1.00 71.11           H  
ATOM   2463  HB3 PHE A 153       5.887   0.731   3.887  1.00 71.11           H  
ATOM   2464  O   PHE A 153       8.259   0.948   5.624  1.00 71.11           O  
ATOM   2465  CG  PHE A 153       5.732  -0.476   2.160  1.00 71.11           C  
ATOM   2466  CD1 PHE A 153       6.698  -0.882   1.216  1.00 71.11           C  
ATOM   2467  HD1 PHE A 153       7.713  -1.113   1.506  1.00 71.11           H  
ATOM   2468  CD2 PHE A 153       4.433  -0.169   1.722  1.00 71.11           C  
ATOM   2469  HD2 PHE A 153       3.698   0.192   2.426  1.00 71.11           H  
ATOM   2470  CE1 PHE A 153       6.356  -0.991  -0.136  1.00 71.11           C  
ATOM   2471  HE1 PHE A 153       7.106  -1.296  -0.850  1.00 71.11           H  
ATOM   2472  CE2 PHE A 153       4.086  -0.308   0.370  1.00 71.11           C  
ATOM   2473  HE2 PHE A 153       3.079  -0.078   0.055  1.00 71.11           H  
ATOM   2474  CZ  PHE A 153       5.053  -0.710  -0.563  1.00 71.11           C  
ATOM   2475  HZ  PHE A 153       4.809  -0.788  -1.612  1.00 71.11           H  
ATOM   2476  N   SER A 154       7.492  -0.977   6.487  1.00 59.84           N  
ATOM   2477  H   SER A 154       7.037  -1.858   6.296  1.00 59.84           H  
ATOM   2478  CA  SER A 154       7.850  -0.650   7.874  1.00 59.84           C  
ATOM   2479  HA  SER A 154       7.523   0.365   8.102  1.00 59.84           H  
ATOM   2480  C   SER A 154       9.359  -0.720   8.103  1.00 59.84           C  
ATOM   2481  CB  SER A 154       7.167  -1.605   8.850  1.00 59.84           C  
ATOM   2482  HB2 SER A 154       7.421  -1.313   9.869  1.00 59.84           H  
ATOM   2483  HB3 SER A 154       7.522  -2.621   8.676  1.00 59.84           H  
ATOM   2484  O   SER A 154       9.880  -0.110   9.036  1.00 59.84           O  
ATOM   2485  OG  SER A 154       5.765  -1.569   8.693  1.00 59.84           O  
ATOM   2486  HG  SER A 154       5.558  -2.065   7.897  1.00 59.84           H  
ATOM   2487  N   CYS A 155      10.076  -1.460   7.253  1.00 52.30           N  
ATOM   2488  H   CYS A 155       9.581  -1.979   6.542  1.00 52.30           H  
ATOM   2489  CA  CYS A 155      11.527  -1.509   7.240  1.00 52.30           C  
ATOM   2490  HA  CYS A 155      11.867  -1.688   8.259  1.00 52.30           H  
ATOM   2491  C   CYS A 155      12.083  -0.132   6.825  1.00 52.30           C  
ATOM   2492  CB  CYS A 155      11.981  -2.716   6.381  1.00 52.30           C  
ATOM   2493  HB2 CYS A 155      12.787  -2.412   5.712  1.00 52.30           H  
ATOM   2494  HB3 CYS A 155      11.153  -3.056   5.759  1.00 52.30           H  
ATOM   2495  O   CYS A 155      12.362   0.127   5.657  1.00 52.30           O  
ATOM   2496  SG  CYS A 155      12.553  -4.102   7.416  1.00 52.30           S  
ATOM   2497  N   THR A 156      12.279   0.756   7.808  1.00 47.45           N  
ATOM   2498  H   THR A 156      11.877   0.550   8.711  1.00 47.45           H  
ATOM   2499  CA  THR A 156      13.006   2.024   7.662  1.00 47.45           C  
ATOM   2500  HA  THR A 156      12.617   2.557   6.794  1.00 47.45           H  
ATOM   2501  C   THR A 156      14.474   1.724   7.420  1.00 47.45           C  
ATOM   2502  CB  THR A 156      12.869   2.938   8.890  1.00 47.45           C  
ATOM   2503  HB  THR A 156      13.504   3.812   8.743  1.00 47.45           H  
ATOM   2504  O   THR A 156      15.314   1.775   8.320  1.00 47.45           O  
ATOM   2505  CG2 THR A 156      11.441   3.424   9.103  1.00 47.45           C  
ATOM   2506 HG21 THR A 156      11.087   3.942   8.212  1.00 47.45           H  
ATOM   2507 HG22 THR A 156      10.785   2.578   9.307  1.00 47.45           H  
ATOM   2508 HG23 THR A 156      11.411   4.103   9.955  1.00 47.45           H  
ATOM   2509  OG1 THR A 156      13.286   2.275  10.059  1.00 47.45           O  
ATOM   2510  HG1 THR A 156      14.196   2.010   9.903  1.00 47.45           H  
ATOM   2511  N   LYS A 157      14.800   1.330   6.202  1.00 46.47           N  
ATOM   2512  H   LYS A 157      14.068   1.200   5.518  1.00 46.47           H  
ATOM   2513  CA  LYS A 157      16.183   1.137   5.830  1.00 46.47           C  
ATOM   2514  HA  LYS A 157      16.737   0.705   6.664  1.00 46.47           H  
ATOM   2515  C   LYS A 157      16.799   2.492   5.584  1.00 46.47           C  
ATOM   2516  CB  LYS A 157      16.263   0.175   4.656  1.00 46.47           C  
ATOM   2517  HB2 LYS A 157      15.514   0.414   3.901  1.00 46.47           H  
ATOM   2518  HB3 LYS A 157      17.259   0.220   4.215  1.00 46.47           H  
ATOM   2519  O   LYS A 157      16.645   3.064   4.514  1.00 46.47           O  
ATOM   2520  CG  LYS A 157      16.015  -1.203   5.273  1.00 46.47           C  
ATOM   2521  HG2 LYS A 157      16.778  -1.388   6.028  1.00 46.47           H  
ATOM   2522  HG3 LYS A 157      15.029  -1.263   5.733  1.00 46.47           H  
ATOM   2523  CD  LYS A 157      16.125  -2.249   4.208  1.00 46.47           C  
ATOM   2524  HD2 LYS A 157      17.038  -1.994   3.671  1.00 46.47           H  
ATOM   2525  HD3 LYS A 157      15.233  -2.201   3.584  1.00 46.47           H  
ATOM   2526  CE  LYS A 157      16.284  -3.604   4.883  1.00 46.47           C  
ATOM   2527  HE2 LYS A 157      15.345  -3.863   5.371  1.00 46.47           H  
ATOM   2528  HE3 LYS A 157      17.036  -3.504   5.665  1.00 46.47           H  
ATOM   2529  NZ  LYS A 157      16.706  -4.649   3.946  1.00 46.47           N  
ATOM   2530  HZ1 LYS A 157      16.001  -4.767   3.234  1.00 46.47           H  
ATOM   2531  HZ2 LYS A 157      16.851  -5.525   4.427  1.00 46.47           H  
ATOM   2532  HZ3 LYS A 157      17.560  -4.375   3.481  1.00 46.47           H  
ATOM   2533  N   ASP A 158      17.568   2.951   6.564  1.00 40.77           N  
ATOM   2534  H   ASP A 158      17.516   2.499   7.466  1.00 40.77           H  
ATOM   2535  CA  ASP A 158      18.843   3.545   6.193  1.00 40.77           C  
ATOM   2536  HA  ASP A 158      18.683   4.360   5.488  1.00 40.77           H  
ATOM   2537  C   ASP A 158      19.612   2.440   5.465  1.00 40.77           C  
ATOM   2538  CB  ASP A 158      19.602   4.080   7.420  1.00 40.77           C  
ATOM   2539  HB2 ASP A 158      19.418   3.433   8.278  1.00 40.77           H  
ATOM   2540  HB3 ASP A 158      20.670   4.049   7.205  1.00 40.77           H  
ATOM   2541  O   ASP A 158      20.174   1.526   6.074  1.00 40.77           O  
ATOM   2542  CG  ASP A 158      19.256   5.533   7.772  1.00 40.77           C  
ATOM   2543  OD1 ASP A 158      18.742   6.259   6.892  1.00 40.77           O  
ATOM   2544  OD2 ASP A 158      19.536   5.921   8.928  1.00 40.77           O  
ATOM   2545  N   THR A 159      19.551   2.477   4.134  1.00 41.30           N  
ATOM   2546  H   THR A 159      19.032   3.227   3.700  1.00 41.30           H  
ATOM   2547  CA  THR A 159      20.246   1.548   3.232  1.00 41.30           C  
ATOM   2548  HA  THR A 159      19.797   0.558   3.307  1.00 41.30           H  
ATOM   2549  C   THR A 159      21.724   1.406   3.590  1.00 41.30           C  
ATOM   2550  CB  THR A 159      20.139   2.041   1.777  1.00 41.30           C  
ATOM   2551  HB  THR A 159      20.902   1.557   1.168  1.00 41.30           H  
ATOM   2552  O   THR A 159      22.298   0.340   3.392  1.00 41.30           O  
ATOM   2553  CG2 THR A 159      18.770   1.734   1.175  1.00 41.30           C  
ATOM   2554 HG21 THR A 159      18.601   0.657   1.172  1.00 41.30           H  
ATOM   2555 HG22 THR A 159      18.731   2.091   0.146  1.00 41.30           H  
ATOM   2556 HG23 THR A 159      17.984   2.220   1.753  1.00 41.30           H  
ATOM   2557  OG1 THR A 159      20.311   3.441   1.725  1.00 41.30           O  
ATOM   2558  HG1 THR A 159      20.197   3.715   0.812  1.00 41.30           H  
ATOM   2559  N   SER A 160      22.320   2.447   4.175  1.00 41.27           N  
ATOM   2560  H   SER A 160      21.764   3.277   4.324  1.00 41.27           H  
ATOM   2561  CA  SER A 160      23.728   2.504   4.555  1.00 41.27           C  
ATOM   2562  HA  SER A 160      24.327   2.192   3.699  1.00 41.27           H  
ATOM   2563  C   SER A 160      24.129   1.607   5.730  1.00 41.27           C  
ATOM   2564  CB  SER A 160      24.090   3.957   4.877  1.00 41.27           C  
ATOM   2565  HB2 SER A 160      23.929   4.566   3.987  1.00 41.27           H  
ATOM   2566  HB3 SER A 160      25.141   4.019   5.157  1.00 41.27           H  
ATOM   2567  O   SER A 160      25.249   1.105   5.726  1.00 41.27           O  
ATOM   2568  OG  SER A 160      23.282   4.451   5.934  1.00 41.27           O  
ATOM   2569  HG  SER A 160      23.200   5.404   5.845  1.00 41.27           H  
ATOM   2570  N   LYS A 161      23.280   1.408   6.750  1.00 41.82           N  
ATOM   2571  H   LYS A 161      22.364   1.828   6.687  1.00 41.82           H  
ATOM   2572  CA  LYS A 161      23.713   0.790   8.026  1.00 41.82           C  
ATOM   2573  HA  LYS A 161      24.774   0.551   7.949  1.00 41.82           H  
ATOM   2574  C   LYS A 161      23.123  -0.582   8.340  1.00 41.82           C  
ATOM   2575  CB  LYS A 161      23.574   1.792   9.186  1.00 41.82           C  
ATOM   2576  HB2 LYS A 161      23.554   1.255  10.135  1.00 41.82           H  
ATOM   2577  HB3 LYS A 161      22.645   2.354   9.092  1.00 41.82           H  
ATOM   2578  O   LYS A 161      23.426  -1.143   9.389  1.00 41.82           O  
ATOM   2579  CG  LYS A 161      24.780   2.743   9.200  1.00 41.82           C  
ATOM   2580  HG2 LYS A 161      25.698   2.155   9.174  1.00 41.82           H  
ATOM   2581  HG3 LYS A 161      24.750   3.383   8.318  1.00 41.82           H  
ATOM   2582  CD  LYS A 161      24.802   3.611  10.461  1.00 41.82           C  
ATOM   2583  HD2 LYS A 161      23.930   4.265  10.461  1.00 41.82           H  
ATOM   2584  HD3 LYS A 161      24.774   2.968  11.341  1.00 41.82           H  
ATOM   2585  CE  LYS A 161      26.091   4.441  10.467  1.00 41.82           C  
ATOM   2586  HE2 LYS A 161      26.101   5.070   9.576  1.00 41.82           H  
ATOM   2587  HE3 LYS A 161      26.939   3.759  10.398  1.00 41.82           H  
ATOM   2588  NZ  LYS A 161      26.203   5.272  11.689  1.00 41.82           N  
ATOM   2589  HZ1 LYS A 161      26.210   4.683  12.510  1.00 41.82           H  
ATOM   2590  HZ2 LYS A 161      25.423   5.910  11.749  1.00 41.82           H  
ATOM   2591  HZ3 LYS A 161      27.062   5.803  11.671  1.00 41.82           H  
ATOM   2592  N   GLY A 162      22.337  -1.159   7.434  1.00 43.76           N  
ATOM   2593  H   GLY A 162      22.149  -0.641   6.587  1.00 43.76           H  
ATOM   2594  CA  GLY A 162      21.537  -2.339   7.757  1.00 43.76           C  
ATOM   2595  HA2 GLY A 162      21.089  -2.729   6.843  1.00 43.76           H  
ATOM   2596  HA3 GLY A 162      22.168  -3.110   8.200  1.00 43.76           H  
ATOM   2597  C   GLY A 162      20.433  -1.975   8.756  1.00 43.76           C  
ATOM   2598  O   GLY A 162      20.591  -1.122   9.624  1.00 43.76           O  
ATOM   2599  N   CYS A 163      19.258  -2.578   8.622  1.00 45.10           N  
ATOM   2600  H   CYS A 163      19.168  -3.360   7.989  1.00 45.10           H  
ATOM   2601  CA  CYS A 163      18.177  -2.312   9.567  1.00 45.10           C  
ATOM   2602  HA  CYS A 163      18.271  -1.298   9.958  1.00 45.10           H  
ATOM   2603  C   CYS A 163      18.339  -3.258  10.763  1.00 45.10           C  
ATOM   2604  CB  CYS A 163      16.842  -2.330   8.817  1.00 45.10           C  
ATOM   2605  HB2 CYS A 163      16.600  -1.298   8.564  1.00 45.10           H  
ATOM   2606  HB3 CYS A 163      16.976  -2.863   7.876  1.00 45.10           H  
ATOM   2607  O   CYS A 163      18.212  -4.469  10.623  1.00 45.10           O  
ATOM   2608  SG  CYS A 163      15.399  -3.041   9.628  1.00 45.10           S  
ATOM   2609  N   SER A 164      18.660  -2.704  11.932  1.00 45.79           N  
ATOM   2610  H   SER A 164      18.785  -1.703  11.981  1.00 45.79           H  
ATOM   2611  CA  SER A 164      18.908  -3.457  13.170  1.00 45.79           C  
ATOM   2612  HA  SER A 164      19.719  -4.167  13.003  1.00 45.79           H  
ATOM   2613  C   SER A 164      17.688  -4.255  13.639  1.00 45.79           C  
ATOM   2614  CB  SER A 164      19.330  -2.484  14.275  1.00 45.79           C  
ATOM   2615  HB2 SER A 164      20.327  -2.100  14.056  1.00 45.79           H  
ATOM   2616  HB3 SER A 164      19.357  -3.008  15.231  1.00 45.79           H  
ATOM   2617  O   SER A 164      17.821  -5.408  14.038  1.00 45.79           O  
ATOM   2618  OG  SER A 164      18.416  -1.399  14.338  1.00 45.79           O  
ATOM   2619  HG  SER A 164      18.455  -1.019  15.219  1.00 45.79           H  
ATOM   2620  N   ASN A 165      16.487  -3.676  13.540  1.00 46.22           N  
ATOM   2621  H   ASN A 165      16.464  -2.691  13.320  1.00 46.22           H  
ATOM   2622  CA  ASN A 165      15.240  -4.355  13.918  1.00 46.22           C  
ATOM   2623  HA  ASN A 165      15.338  -4.751  14.929  1.00 46.22           H  
ATOM   2624  C   ASN A 165      14.919  -5.553  13.022  1.00 46.22           C  
ATOM   2625  CB  ASN A 165      14.076  -3.348  13.871  1.00 46.22           C  
ATOM   2626  HB2 ASN A 165      13.138  -3.895  13.774  1.00 46.22           H  
ATOM   2627  HB3 ASN A 165      14.175  -2.688  13.009  1.00 46.22           H  
ATOM   2628  O   ASN A 165      14.252  -6.496  13.440  1.00 46.22           O  
ATOM   2629  CG  ASN A 165      13.959  -2.525  15.137  1.00 46.22           C  
ATOM   2630  ND2 ASN A 165      13.031  -1.601  15.183  1.00 46.22           N  
ATOM   2631 HD21 ASN A 165      12.953  -1.103  16.059  1.00 46.22           H  
ATOM   2632 HD22 ASN A 165      12.381  -1.465  14.422  1.00 46.22           H  
ATOM   2633  OD1 ASN A 165      14.685  -2.698  16.097  1.00 46.22           O  
ATOM   2634  N   CYS A 166      15.386  -5.524  11.780  1.00 44.38           N  
ATOM   2635  H   CYS A 166      15.994  -4.763  11.512  1.00 44.38           H  
ATOM   2636  CA  CYS A 166      15.202  -6.593  10.829  1.00 44.38           C  
ATOM   2637  HA  CYS A 166      14.549  -7.353  11.258  1.00 44.38           H  
ATOM   2638  C   CYS A 166      16.548  -7.273  10.562  1.00 44.38           C  
ATOM   2639  CB  CYS A 166      14.478  -6.052   9.594  1.00 44.38           C  
ATOM   2640  HB2 CYS A 166      14.266  -6.893   8.935  1.00 44.38           H  
ATOM   2641  HB3 CYS A 166      13.524  -5.627   9.905  1.00 44.38           H  
ATOM   2642  O   CYS A 166      17.132  -7.151   9.490  1.00 44.38           O  
ATOM   2643  SG  CYS A 166      15.367  -4.811   8.617  1.00 44.38           S  
ATOM   2644  N   ASN A 167      16.992  -8.122  11.496  1.00 42.59           N  
ATOM   2645  H   ASN A 167      16.590  -8.071  12.421  1.00 42.59           H  
ATOM   2646  CA  ASN A 167      18.015  -9.145  11.203  1.00 42.59           C  
ATOM   2647  HA  ASN A 167      18.966  -8.652  11.001  1.00 42.59           H  
ATOM   2648  C   ASN A 167      17.676  -9.978   9.952  1.00 42.59           C  
ATOM   2649  CB  ASN A 167      18.139 -10.092  12.413  1.00 42.59           C  
ATOM   2650  HB2 ASN A 167      17.183 -10.179  12.930  1.00 42.59           H  
ATOM   2651  HB3 ASN A 167      18.425 -11.086  12.069  1.00 42.59           H  
ATOM   2652  O   ASN A 167      18.528 -10.641   9.358  1.00 42.59           O  
ATOM   2653  CG  ASN A 167      19.207  -9.670  13.401  1.00 42.59           C  
ATOM   2654  ND2 ASN A 167      19.215 -10.251  14.576  1.00 42.59           N  
ATOM   2655 HD21 ASN A 167      19.918  -9.912  15.217  1.00 42.59           H  
ATOM   2656 HD22 ASN A 167      18.489 -10.893  14.859  1.00 42.59           H  
ATOM   2657  OD1 ASN A 167      20.069  -8.859  13.124  1.00 42.59           O  
ATOM   2658  N   ASN A 168      16.406  -9.964   9.551  1.00 42.17           N  
ATOM   2659  H   ASN A 168      15.764  -9.390  10.078  1.00 42.17           H  
ATOM   2660  CA  ASN A 168      15.945 -10.527   8.308  1.00 42.17           C  
ATOM   2661  HA  ASN A 168      16.393 -11.518   8.231  1.00 42.17           H  
ATOM   2662  C   ASN A 168      16.481  -9.718   7.117  1.00 42.17           C  
ATOM   2663  CB  ASN A 168      14.412 -10.678   8.375  1.00 42.17           C  
ATOM   2664  HB2 ASN A 168      13.944 -10.106   7.574  1.00 42.17           H  
ATOM   2665  HB3 ASN A 168      14.027 -10.270   9.309  1.00 42.17           H  
ATOM   2666  O   ASN A 168      15.888  -8.758   6.621  1.00 42.17           O  
ATOM   2667  CG  ASN A 168      13.944 -12.124   8.284  1.00 42.17           C  
ATOM   2668  ND2 ASN A 168      12.659 -12.349   8.410  1.00 42.17           N  
ATOM   2669 HD21 ASN A 168      12.019 -11.568   8.453  1.00 42.17           H  
ATOM   2670 HD22 ASN A 168      12.350 -13.283   8.185  1.00 42.17           H  
ATOM   2671  OD1 ASN A 168      14.702 -13.071   8.138  1.00 42.17           O  
ATOM   2672  N   LYS A 169      17.608 -10.211   6.607  1.00 43.20           N  
ATOM   2673  H   LYS A 169      18.100 -10.856   7.207  1.00 43.20           H  
ATOM   2674  CA  LYS A 169      18.112 -10.026   5.243  1.00 43.20           C  
ATOM   2675  HA  LYS A 169      18.614  -9.061   5.168  1.00 43.20           H  
ATOM   2676  C   LYS A 169      16.993 -10.009   4.173  1.00 43.20           C  
ATOM   2677  CB  LYS A 169      19.124 -11.166   5.038  1.00 43.20           C  
ATOM   2678  HB2 LYS A 169      18.849 -12.025   5.650  1.00 43.20           H  
ATOM   2679  HB3 LYS A 169      19.062 -11.503   4.003  1.00 43.20           H  
ATOM   2680  O   LYS A 169      17.093  -9.243   3.217  1.00 43.20           O  
ATOM   2681  CG  LYS A 169      20.567 -10.731   5.379  1.00 43.20           C  
ATOM   2682  HG2 LYS A 169      20.950 -10.135   4.551  1.00 43.20           H  
ATOM   2683  HG3 LYS A 169      20.551 -10.092   6.262  1.00 43.20           H  
ATOM   2684  CD  LYS A 169      21.526 -11.907   5.672  1.00 43.20           C  
ATOM   2685  HD2 LYS A 169      21.508 -12.095   6.745  1.00 43.20           H  
ATOM   2686  HD3 LYS A 169      21.159 -12.821   5.204  1.00 43.20           H  
ATOM   2687  CE  LYS A 169      22.976 -11.612   5.242  1.00 43.20           C  
ATOM   2688  HE2 LYS A 169      22.965 -11.195   4.234  1.00 43.20           H  
ATOM   2689  HE3 LYS A 169      23.384 -10.848   5.904  1.00 43.20           H  
ATOM   2690  NZ  LYS A 169      23.842 -12.824   5.264  1.00 43.20           N  
ATOM   2691  HZ1 LYS A 169      23.461 -13.571   4.702  1.00 43.20           H  
ATOM   2692  HZ2 LYS A 169      24.772 -12.610   4.934  1.00 43.20           H  
ATOM   2693  HZ3 LYS A 169      23.934 -13.167   6.210  1.00 43.20           H  
ATOM   2694  N   SER A 170      15.882 -10.706   4.424  1.00 43.28           N  
ATOM   2695  H   SER A 170      15.875 -11.300   5.241  1.00 43.28           H  
ATOM   2696  CA  SER A 170      14.664 -10.713   3.608  1.00 43.28           C  
ATOM   2697  HA  SER A 170      14.924 -11.103   2.624  1.00 43.28           H  
ATOM   2698  C   SER A 170      13.982  -9.349   3.405  1.00 43.28           C  
ATOM   2699  CB  SER A 170      13.653 -11.685   4.225  1.00 43.28           C  
ATOM   2700  HB2 SER A 170      14.135 -12.647   4.398  1.00 43.28           H  
ATOM   2701  HB3 SER A 170      12.826 -11.836   3.531  1.00 43.28           H  
ATOM   2702  O   SER A 170      13.226  -9.215   2.453  1.00 43.28           O  
ATOM   2703  OG  SER A 170      13.155 -11.174   5.448  1.00 43.28           O  
ATOM   2704  HG  SER A 170      12.307 -10.765   5.257  1.00 43.28           H  
ATOM   2705  N   CYS A 171      14.208  -8.327   4.249  1.00 47.25           N  
ATOM   2706  H   CYS A 171      14.773  -8.495   5.070  1.00 47.25           H  
ATOM   2707  CA  CYS A 171      13.482  -7.048   4.118  1.00 47.25           C  
ATOM   2708  HA  CYS A 171      12.414  -7.267   4.098  1.00 47.25           H  
ATOM   2709  C   CYS A 171      13.778  -6.287   2.806  1.00 47.25           C  
ATOM   2710  CB  CYS A 171      13.748  -6.110   5.317  1.00 47.25           C  
ATOM   2711  HB2 CYS A 171      14.646  -6.413   5.856  1.00 47.25           H  
ATOM   2712  HB3 CYS A 171      13.895  -5.104   4.924  1.00 47.25           H  
ATOM   2713  O   CYS A 171      12.883  -5.641   2.285  1.00 47.25           O  
ATOM   2714  SG  CYS A 171      12.381  -5.949   6.491  1.00 47.25           S  
ATOM   2715  N   ILE A 172      15.037  -6.279   2.315  1.00 46.80           N  
ATOM   2716  H   ILE A 172      15.660  -6.989   2.672  1.00 46.80           H  
ATOM   2717  CA  ILE A 172      15.411  -5.605   1.031  1.00 46.80           C  
ATOM   2718  HA  ILE A 172      14.681  -4.831   0.794  1.00 46.80           H  
ATOM   2719  C   ILE A 172      15.336  -6.586  -0.115  1.00 46.80           C  
ATOM   2720  CB  ILE A 172      16.844  -4.960   1.004  1.00 46.80           C  
ATOM   2721  HB  ILE A 172      17.451  -5.448   1.767  1.00 46.80           H  
ATOM   2722  O   ILE A 172      15.246  -6.142  -1.249  1.00 46.80           O  
ATOM   2723  CG1 ILE A 172      16.768  -3.440   1.231  1.00 46.80           C  
ATOM   2724 HG12 ILE A 172      16.454  -2.956   0.306  1.00 46.80           H  
ATOM   2725 HG13 ILE A 172      15.957  -3.222   1.926  1.00 46.80           H  
ATOM   2726  CG2 ILE A 172      17.685  -5.088  -0.284  1.00 46.80           C  
ATOM   2727 HG21 ILE A 172      18.700  -4.713  -0.154  1.00 46.80           H  
ATOM   2728 HG22 ILE A 172      17.223  -4.549  -1.111  1.00 46.80           H  
ATOM   2729 HG23 ILE A 172      17.803  -6.132  -0.576  1.00 46.80           H  
ATOM   2730  CD1 ILE A 172      18.107  -2.800   1.665  1.00 46.80           C  
ATOM   2731 HD11 ILE A 172      18.511  -3.258   2.568  1.00 46.80           H  
ATOM   2732 HD12 ILE A 172      18.856  -2.885   0.878  1.00 46.80           H  
ATOM   2733 HD13 ILE A 172      17.966  -1.728   1.805  1.00 46.80           H  
ATOM   2734  N   GLU A 173      15.480  -7.885   0.162  1.00 48.10           N  
ATOM   2735  H   GLU A 173      15.396  -8.210   1.115  1.00 48.10           H  
ATOM   2736  CA  GLU A 173      15.983  -8.841  -0.827  1.00 48.10           C  
ATOM   2737  HA  GLU A 173      16.965  -8.503  -1.156  1.00 48.10           H  
ATOM   2738  C   GLU A 173      15.182  -8.898  -2.115  1.00 48.10           C  
ATOM   2739  CB  GLU A 173      16.126 -10.233  -0.191  1.00 48.10           C  
ATOM   2740  HB2 GLU A 173      15.467 -10.317   0.673  1.00 48.10           H  
ATOM   2741  HB3 GLU A 173      15.869 -11.015  -0.906  1.00 48.10           H  
ATOM   2742  O   GLU A 173      15.725  -9.349  -3.110  1.00 48.10           O  
ATOM   2743  CG  GLU A 173      17.585 -10.406   0.225  1.00 48.10           C  
ATOM   2744  HG2 GLU A 173      18.200 -10.491  -0.670  1.00 48.10           H  
ATOM   2745  HG3 GLU A 173      17.909  -9.504   0.745  1.00 48.10           H  
ATOM   2746  CD  GLU A 173      17.866 -11.600   1.130  1.00 48.10           C  
ATOM   2747  OE1 GLU A 173      18.988 -11.558   1.678  1.00 48.10           O  
ATOM   2748  OE2 GLU A 173      17.025 -12.491   1.360  1.00 48.10           O  
ATOM   2749  N   ASN A 174      13.961  -8.367  -2.128  1.00 55.92           N  
ATOM   2750  H   ASN A 174      13.623  -7.930  -1.283  1.00 55.92           H  
ATOM   2751  CA  ASN A 174      13.167  -8.240  -3.330  1.00 55.92           C  
ATOM   2752  HA  ASN A 174      13.818  -8.321  -4.201  1.00 55.92           H  
ATOM   2753  C   ASN A 174      12.479  -6.877  -3.467  1.00 55.92           C  
ATOM   2754  CB  ASN A 174      12.213  -9.427  -3.344  1.00 55.92           C  
ATOM   2755  HB2 ASN A 174      11.524  -9.295  -4.178  1.00 55.92           H  
ATOM   2756  HB3 ASN A 174      11.641  -9.477  -2.417  1.00 55.92           H  
ATOM   2757  O   ASN A 174      11.288  -6.803  -3.765  1.00 55.92           O  
ATOM   2758  CG  ASN A 174      12.966 -10.710  -3.597  1.00 55.92           C  
ATOM   2759  ND2 ASN A 174      12.863 -11.660  -2.702  1.00 55.92           N  
ATOM   2760 HD21 ASN A 174      13.535 -12.409  -2.787  1.00 55.92           H  
ATOM   2761 HD22 ASN A 174      12.326 -11.507  -1.860  1.00 55.92           H  
ATOM   2762  OD1 ASN A 174      13.653 -10.861  -4.587  1.00 55.92           O  
ATOM   2763  N   GLU A 175      13.215  -5.784  -3.265  1.00 63.45           N  
ATOM   2764  H   GLU A 175      14.162  -5.888  -2.929  1.00 63.45           H  
ATOM   2765  CA  GLU A 175      12.702  -4.431  -3.512  1.00 63.45           C  
ATOM   2766  HA  GLU A 175      11.851  -4.271  -2.850  1.00 63.45           H  
ATOM   2767  C   GLU A 175      12.198  -4.263  -4.959  1.00 63.45           C  
ATOM   2768  CB  GLU A 175      13.793  -3.409  -3.159  1.00 63.45           C  
ATOM   2769  HB2 GLU A 175      14.295  -3.733  -2.248  1.00 63.45           H  
ATOM   2770  HB3 GLU A 175      14.524  -3.351  -3.966  1.00 63.45           H  
ATOM   2771  O   GLU A 175      11.176  -3.619  -5.195  1.00 63.45           O  
ATOM   2772  CG  GLU A 175      13.177  -2.033  -2.899  1.00 63.45           C  
ATOM   2773  HG2 GLU A 175      12.434  -2.131  -2.107  1.00 63.45           H  
ATOM   2774  HG3 GLU A 175      12.669  -1.698  -3.803  1.00 63.45           H  
ATOM   2775  CD  GLU A 175      14.183  -0.964  -2.469  1.00 63.45           C  
ATOM   2776  OE1 GLU A 175      13.729   0.203  -2.440  1.00 63.45           O  
ATOM   2777  OE2 GLU A 175      15.330  -1.292  -2.104  1.00 63.45           O  
ATOM   2778  N   GLU A 176      12.845  -4.941  -5.912  1.00 62.82           N  
ATOM   2779  H   GLU A 176      13.699  -5.418  -5.660  1.00 62.82           H  
ATOM   2780  CA  GLU A 176      12.421  -5.025  -7.316  1.00 62.82           C  
ATOM   2781  HA  GLU A 176      12.285  -4.019  -7.712  1.00 62.82           H  
ATOM   2782  C   GLU A 176      11.096  -5.778  -7.513  1.00 62.82           C  
ATOM   2783  CB  GLU A 176      13.507  -5.729  -8.139  1.00 62.82           C  
ATOM   2784  HB2 GLU A 176      13.142  -5.832  -9.161  1.00 62.82           H  
ATOM   2785  HB3 GLU A 176      13.676  -6.724  -7.726  1.00 62.82           H  
ATOM   2786  O   GLU A 176      10.396  -5.544  -8.499  1.00 62.82           O  
ATOM   2787  CG  GLU A 176      14.833  -4.954  -8.171  1.00 62.82           C  
ATOM   2788  HG2 GLU A 176      14.629  -3.937  -8.505  1.00 62.82           H  
ATOM   2789  HG3 GLU A 176      15.240  -4.906  -7.161  1.00 62.82           H  
ATOM   2790  CD  GLU A 176      15.874  -5.597  -9.102  1.00 62.82           C  
ATOM   2791  OE1 GLU A 176      16.950  -4.980  -9.253  1.00 62.82           O  
ATOM   2792  OE2 GLU A 176      15.591  -6.691  -9.643  1.00 62.82           O  
ATOM   2793  N   LEU A 177      10.712  -6.658  -6.578  1.00 64.05           N  
ATOM   2794  H   LEU A 177      11.287  -6.767  -5.755  1.00 64.05           H  
ATOM   2795  CA  LEU A 177       9.430  -7.367  -6.628  1.00 64.05           C  
ATOM   2796  HA  LEU A 177       9.161  -7.501  -7.676  1.00 64.05           H  
ATOM   2797  C   LEU A 177       8.289  -6.580  -5.980  1.00 64.05           C  
ATOM   2798  CB  LEU A 177       9.512  -8.778  -6.027  1.00 64.05           C  
ATOM   2799  HB2 LEU A 177       9.691  -8.682  -4.956  1.00 64.05           H  
ATOM   2800  HB3 LEU A 177       8.532  -9.243  -6.136  1.00 64.05           H  
ATOM   2801  O   LEU A 177       7.131  -6.928  -6.206  1.00 64.05           O  
ATOM   2802  CG  LEU A 177      10.548  -9.722  -6.667  1.00 64.05           C  
ATOM   2803  HG  LEU A 177      11.550  -9.318  -6.523  1.00 64.05           H  
ATOM   2804  CD1 LEU A 177      10.470 -11.106  -6.015  1.00 64.05           C  
ATOM   2805 HD11 LEU A 177       9.559 -11.617  -6.327  1.00 64.05           H  
ATOM   2806 HD12 LEU A 177      11.336 -11.694  -6.321  1.00 64.05           H  
ATOM   2807 HD13 LEU A 177      10.458 -11.033  -4.927  1.00 64.05           H  
ATOM   2808  CD2 LEU A 177      10.295  -9.923  -8.164  1.00 64.05           C  
ATOM   2809 HD21 LEU A 177      10.986 -10.673  -8.550  1.00 64.05           H  
ATOM   2810 HD22 LEU A 177      10.480  -8.990  -8.696  1.00 64.05           H  
ATOM   2811 HD23 LEU A 177       9.269 -10.249  -8.336  1.00 64.05           H  
ATOM   2812  N   ILE A 178       8.572  -5.515  -5.216  1.00 75.97           N  
ATOM   2813  H   ILE A 178       9.543  -5.264  -5.093  1.00 75.97           H  
ATOM   2814  CA  ILE A 178       7.536  -4.705  -4.553  1.00 75.97           C  
ATOM   2815  HA  ILE A 178       7.034  -5.344  -3.827  1.00 75.97           H  
ATOM   2816  C   ILE A 178       6.448  -4.268  -5.540  1.00 75.97           C  
ATOM   2817  CB  ILE A 178       8.137  -3.512  -3.773  1.00 75.97           C  
ATOM   2818  HB  ILE A 178       8.869  -3.001  -4.398  1.00 75.97           H  
ATOM   2819  O   ILE A 178       5.285  -4.510  -5.227  1.00 75.97           O  
ATOM   2820  CG1 ILE A 178       8.877  -4.040  -2.526  1.00 75.97           C  
ATOM   2821 HG12 ILE A 178       8.168  -4.530  -1.858  1.00 75.97           H  
ATOM   2822 HG13 ILE A 178       9.606  -4.785  -2.844  1.00 75.97           H  
ATOM   2823  CG2 ILE A 178       7.075  -2.466  -3.381  1.00 75.97           C  
ATOM   2824 HG21 ILE A 178       6.553  -2.082  -4.257  1.00 75.97           H  
ATOM   2825 HG22 ILE A 178       6.350  -2.905  -2.695  1.00 75.97           H  
ATOM   2826 HG23 ILE A 178       7.566  -1.611  -2.917  1.00 75.97           H  
ATOM   2827  CD1 ILE A 178       9.628  -2.956  -1.744  1.00 75.97           C  
ATOM   2828 HD11 ILE A 178       8.934  -2.345  -1.166  1.00 75.97           H  
ATOM   2829 HD12 ILE A 178      10.183  -2.321  -2.435  1.00 75.97           H  
ATOM   2830 HD13 ILE A 178      10.324  -3.427  -1.050  1.00 75.97           H  
ATOM   2831  N   PRO A 179       6.756  -3.703  -6.727  1.00 76.19           N  
ATOM   2832  CA  PRO A 179       5.724  -3.313  -7.688  1.00 76.19           C  
ATOM   2833  HA  PRO A 179       5.090  -2.550  -7.236  1.00 76.19           H  
ATOM   2834  C   PRO A 179       4.840  -4.482  -8.145  1.00 76.19           C  
ATOM   2835  CB  PRO A 179       6.489  -2.699  -8.863  1.00 76.19           C  
ATOM   2836  HB2 PRO A 179       5.925  -1.903  -9.351  1.00 76.19           H  
ATOM   2837  HB3 PRO A 179       6.755  -3.483  -9.572  1.00 76.19           H  
ATOM   2838  O   PRO A 179       3.640  -4.300  -8.323  1.00 76.19           O  
ATOM   2839  CG  PRO A 179       7.780  -2.189  -8.237  1.00 76.19           C  
ATOM   2840  HG2 PRO A 179       8.581  -2.099  -8.971  1.00 76.19           H  
ATOM   2841  HG3 PRO A 179       7.601  -1.241  -7.730  1.00 76.19           H  
ATOM   2842  CD  PRO A 179       8.064  -3.282  -7.216  1.00 76.19           C  
ATOM   2843  HD2 PRO A 179       8.713  -2.886  -6.435  1.00 76.19           H  
ATOM   2844  HD3 PRO A 179       8.547  -4.124  -7.712  1.00 76.19           H  
ATOM   2845  N   TYR A 180       5.395  -5.692  -8.273  1.00 72.45           N  
ATOM   2846  H   TYR A 180       6.370  -5.802  -8.033  1.00 72.45           H  
ATOM   2847  CA  TYR A 180       4.647  -6.893  -8.668  1.00 72.45           C  
ATOM   2848  HA  TYR A 180       4.002  -6.644  -9.511  1.00 72.45           H  
ATOM   2849  C   TYR A 180       3.756  -7.409  -7.540  1.00 72.45           C  
ATOM   2850  CB  TYR A 180       5.606  -8.005  -9.110  1.00 72.45           C  
ATOM   2851  HB2 TYR A 180       5.019  -8.887  -9.364  1.00 72.45           H  
ATOM   2852  HB3 TYR A 180       6.257  -8.281  -8.280  1.00 72.45           H  
ATOM   2853  O   TYR A 180       2.614  -7.789  -7.785  1.00 72.45           O  
ATOM   2854  CG  TYR A 180       6.458  -7.637 -10.303  1.00 72.45           C  
ATOM   2855  CD1 TYR A 180       6.014  -7.915 -11.610  1.00 72.45           C  
ATOM   2856  HD1 TYR A 180       5.063  -8.404 -11.765  1.00 72.45           H  
ATOM   2857  CD2 TYR A 180       7.678  -6.969 -10.103  1.00 72.45           C  
ATOM   2858  HD2 TYR A 180       7.997  -6.707  -9.105  1.00 72.45           H  
ATOM   2859  CE1 TYR A 180       6.796  -7.520 -12.714  1.00 72.45           C  
ATOM   2860  HE1 TYR A 180       6.446  -7.689 -13.722  1.00 72.45           H  
ATOM   2861  CE2 TYR A 180       8.461  -6.571 -11.195  1.00 72.45           C  
ATOM   2862  HE2 TYR A 180       9.380  -6.033 -11.018  1.00 72.45           H  
ATOM   2863  OH  TYR A 180       8.753  -6.389 -13.545  1.00 72.45           O  
ATOM   2864  HH  TYR A 180       9.333  -5.679 -13.258  1.00 72.45           H  
ATOM   2865  CZ  TYR A 180       8.010  -6.833 -12.501  1.00 72.45           C  
ATOM   2866  N   PHE A 181       4.243  -7.384  -6.298  1.00 74.44           N  
ATOM   2867  H   PHE A 181       5.203  -7.103  -6.159  1.00 74.44           H  
ATOM   2868  CA  PHE A 181       3.423  -7.693  -5.128  1.00 74.44           C  
ATOM   2869  HA  PHE A 181       2.968  -8.675  -5.258  1.00 74.44           H  
ATOM   2870  C   PHE A 181       2.276  -6.703  -4.975  1.00 74.44           C  
ATOM   2871  CB  PHE A 181       4.299  -7.678  -3.870  1.00 74.44           C  
ATOM   2872  HB2 PHE A 181       4.879  -6.755  -3.860  1.00 74.44           H  
ATOM   2873  HB3 PHE A 181       3.658  -7.664  -2.989  1.00 74.44           H  
ATOM   2874  O   PHE A 181       1.145  -7.104  -4.717  1.00 74.44           O  
ATOM   2875  CG  PHE A 181       5.240  -8.854  -3.742  1.00 74.44           C  
ATOM   2876  CD1 PHE A 181       4.768 -10.164  -3.948  1.00 74.44           C  
ATOM   2877  HD1 PHE A 181       3.732 -10.349  -4.191  1.00 74.44           H  
ATOM   2878  CD2 PHE A 181       6.586  -8.645  -3.387  1.00 74.44           C  
ATOM   2879  HD2 PHE A 181       6.956  -7.644  -3.218  1.00 74.44           H  
ATOM   2880  CE1 PHE A 181       5.644 -11.253  -3.832  1.00 74.44           C  
ATOM   2881  HE1 PHE A 181       5.270 -12.251  -4.002  1.00 74.44           H  
ATOM   2882  CE2 PHE A 181       7.457  -9.739  -3.251  1.00 74.44           C  
ATOM   2883  HE2 PHE A 181       8.486  -9.577  -2.967  1.00 74.44           H  
ATOM   2884  CZ  PHE A 181       6.989 -11.043  -3.485  1.00 74.44           C  
ATOM   2885  HZ  PHE A 181       7.660 -11.884  -3.386  1.00 74.44           H  
ATOM   2886  N   LEU A 182       2.555  -5.419  -5.182  1.00 82.12           N  
ATOM   2887  H   LEU A 182       3.513  -5.161  -5.372  1.00 82.12           H  
ATOM   2888  CA  LEU A 182       1.549  -4.369  -5.164  1.00 82.12           C  
ATOM   2889  HA  LEU A 182       1.006  -4.443  -4.222  1.00 82.12           H  
ATOM   2890  C   LEU A 182       0.528  -4.566  -6.290  1.00 82.12           C  
ATOM   2891  CB  LEU A 182       2.272  -3.014  -5.256  1.00 82.12           C  
ATOM   2892  HB2 LEU A 182       2.131  -2.583  -6.247  1.00 82.12           H  
ATOM   2893  HB3 LEU A 182       3.349  -3.160  -5.181  1.00 82.12           H  
ATOM   2894  O   LEU A 182      -0.667  -4.430  -6.050  1.00 82.12           O  
ATOM   2895  CG  LEU A 182       1.856  -2.019  -4.166  1.00 82.12           C  
ATOM   2896  HG  LEU A 182       1.147  -2.466  -3.469  1.00 82.12           H  
ATOM   2897  CD1 LEU A 182       3.079  -1.564  -3.376  1.00 82.12           C  
ATOM   2898 HD11 LEU A 182       3.559  -2.434  -2.929  1.00 82.12           H  
ATOM   2899 HD12 LEU A 182       2.754  -0.892  -2.582  1.00 82.12           H  
ATOM   2900 HD13 LEU A 182       3.783  -1.051  -4.033  1.00 82.12           H  
ATOM   2901  CD2 LEU A 182       1.217  -0.793  -4.791  1.00 82.12           C  
ATOM   2902 HD21 LEU A 182       1.050  -0.046  -4.015  1.00 82.12           H  
ATOM   2903 HD22 LEU A 182       0.251  -1.070  -5.213  1.00 82.12           H  
ATOM   2904 HD23 LEU A 182       1.862  -0.367  -5.560  1.00 82.12           H  
ATOM   2905  N   LEU A 183       0.978  -4.965  -7.484  1.00 78.41           N  
ATOM   2906  H   LEU A 183       1.976  -4.992  -7.636  1.00 78.41           H  
ATOM   2907  CA  LEU A 183       0.107  -5.233  -8.628  1.00 78.41           C  
ATOM   2908  HA  LEU A 183      -0.546  -4.373  -8.780  1.00 78.41           H  
ATOM   2909  C   LEU A 183      -0.802  -6.415  -8.333  1.00 78.41           C  
ATOM   2910  CB  LEU A 183       0.956  -5.454  -9.893  1.00 78.41           C  
ATOM   2911  HB2 LEU A 183       1.613  -4.596 -10.037  1.00 78.41           H  
ATOM   2912  HB3 LEU A 183       1.582  -6.334  -9.744  1.00 78.41           H  
ATOM   2913  O   LEU A 183      -2.016  -6.297  -8.486  1.00 78.41           O  
ATOM   2914  CG  LEU A 183       0.127  -5.652 -11.176  1.00 78.41           C  
ATOM   2915  HG  LEU A 183      -0.612  -6.438 -11.022  1.00 78.41           H  
ATOM   2916  CD1 LEU A 183      -0.584  -4.365 -11.588  1.00 78.41           C  
ATOM   2917 HD11 LEU A 183      -1.164  -4.538 -12.494  1.00 78.41           H  
ATOM   2918 HD12 LEU A 183       0.142  -3.574 -11.777  1.00 78.41           H  
ATOM   2919 HD13 LEU A 183      -1.265  -4.045 -10.799  1.00 78.41           H  
ATOM   2920  CD2 LEU A 183       1.045  -6.079 -12.320  1.00 78.41           C  
ATOM   2921 HD21 LEU A 183       0.456  -6.222 -13.226  1.00 78.41           H  
ATOM   2922 HD22 LEU A 183       1.796  -5.311 -12.504  1.00 78.41           H  
ATOM   2923 HD23 LEU A 183       1.536  -7.019 -12.070  1.00 78.41           H  
ATOM   2924  N   PHE A 184      -0.230  -7.513  -7.832  1.00 74.86           N  
ATOM   2925  H   PHE A 184       0.776  -7.533  -7.745  1.00 74.86           H  
ATOM   2926  CA  PHE A 184      -0.986  -8.676  -7.391  1.00 74.86           C  
ATOM   2927  HA  PHE A 184      -1.519  -9.098  -8.244  1.00 74.86           H  
ATOM   2928  C   PHE A 184      -2.016  -8.286  -6.342  1.00 74.86           C  
ATOM   2929  CB  PHE A 184      -0.059  -9.755  -6.828  1.00 74.86           C  
ATOM   2930  HB2 PHE A 184       0.620 -10.086  -7.614  1.00 74.86           H  
ATOM   2931  HB3 PHE A 184       0.545  -9.338  -6.022  1.00 74.86           H  
ATOM   2932  O   PHE A 184      -3.169  -8.673  -6.472  1.00 74.86           O  
ATOM   2933  CG  PHE A 184      -0.831 -10.954  -6.304  1.00 74.86           C  
ATOM   2934  CD1 PHE A 184      -1.112 -11.078  -4.930  1.00 74.86           C  
ATOM   2935  HD1 PHE A 184      -0.768 -10.322  -4.239  1.00 74.86           H  
ATOM   2936  CD2 PHE A 184      -1.323 -11.917  -7.204  1.00 74.86           C  
ATOM   2937  HD2 PHE A 184      -1.131 -11.817  -8.263  1.00 74.86           H  
ATOM   2938  CE1 PHE A 184      -1.845 -12.181  -4.454  1.00 74.86           C  
ATOM   2939  HE1 PHE A 184      -2.045 -12.293  -3.399  1.00 74.86           H  
ATOM   2940  CE2 PHE A 184      -2.067 -13.012  -6.731  1.00 74.86           C  
ATOM   2941  HE2 PHE A 184      -2.439 -13.753  -7.423  1.00 74.86           H  
ATOM   2942  CZ  PHE A 184      -2.322 -13.148  -5.355  1.00 74.86           C  
ATOM   2943  HZ  PHE A 184      -2.886 -13.992  -4.987  1.00 74.86           H  
ATOM   2944  N   LEU A 185      -1.637  -7.486  -5.342  1.00 77.15           N  
ATOM   2945  H   LEU A 185      -0.667  -7.207  -5.297  1.00 77.15           H  
ATOM   2946  CA  LEU A 185      -2.529  -7.052  -4.274  1.00 77.15           C  
ATOM   2947  HA  LEU A 185      -2.986  -7.940  -3.836  1.00 77.15           H  
ATOM   2948  C   LEU A 185      -3.653  -6.141  -4.786  1.00 77.15           C  
ATOM   2949  CB  LEU A 185      -1.702  -6.338  -3.198  1.00 77.15           C  
ATOM   2950  HB2 LEU A 185      -1.500  -5.319  -3.530  1.00 77.15           H  
ATOM   2951  HB3 LEU A 185      -0.742  -6.836  -3.066  1.00 77.15           H  
ATOM   2952  O   LEU A 185      -4.793  -6.289  -4.351  1.00 77.15           O  
ATOM   2953  CG  LEU A 185      -2.444  -6.337  -1.854  1.00 77.15           C  
ATOM   2954  HG  LEU A 185      -3.515  -6.476  -2.006  1.00 77.15           H  
ATOM   2955  CD1 LEU A 185      -1.927  -7.456  -0.957  1.00 77.15           C  
ATOM   2956 HD11 LEU A 185      -1.945  -8.402  -1.498  1.00 77.15           H  
ATOM   2957 HD12 LEU A 185      -2.570  -7.536  -0.081  1.00 77.15           H  
ATOM   2958 HD13 LEU A 185      -0.905  -7.243  -0.643  1.00 77.15           H  
ATOM   2959  CD2 LEU A 185      -2.237  -5.015  -1.149  1.00 77.15           C  
ATOM   2960 HD21 LEU A 185      -2.793  -5.017  -0.211  1.00 77.15           H  
ATOM   2961 HD22 LEU A 185      -1.179  -4.838  -0.957  1.00 77.15           H  
ATOM   2962 HD23 LEU A 185      -2.633  -4.228  -1.791  1.00 77.15           H  
ATOM   2963  N   LEU A 186      -3.364  -5.263  -5.749  1.00 79.50           N  
ATOM   2964  H   LEU A 186      -2.399  -5.168  -6.034  1.00 79.50           H  
ATOM   2965  CA  LEU A 186      -4.340  -4.349  -6.340  1.00 79.50           C  
ATOM   2966  HA  LEU A 186      -5.066  -4.101  -5.566  1.00 79.50           H  
ATOM   2967  C   LEU A 186      -5.170  -4.972  -7.469  1.00 79.50           C  
ATOM   2968  CB  LEU A 186      -3.650  -3.042  -6.779  1.00 79.50           C  
ATOM   2969  HB2 LEU A 186      -2.842  -3.284  -7.468  1.00 79.50           H  
ATOM   2970  HB3 LEU A 186      -4.375  -2.435  -7.320  1.00 79.50           H  
ATOM   2971  O   LEU A 186      -6.192  -4.404  -7.833  1.00 79.50           O  
ATOM   2972  CG  LEU A 186      -3.090  -2.194  -5.619  1.00 79.50           C  
ATOM   2973  HG  LEU A 186      -2.324  -2.753  -5.081  1.00 79.50           H  
ATOM   2974  CD1 LEU A 186      -2.462  -0.911  -6.159  1.00 79.50           C  
ATOM   2975 HD11 LEU A 186      -1.708  -1.157  -6.907  1.00 79.50           H  
ATOM   2976 HD12 LEU A 186      -3.226  -0.286  -6.621  1.00 79.50           H  
ATOM   2977 HD13 LEU A 186      -1.998  -0.352  -5.347  1.00 79.50           H  
ATOM   2978  CD2 LEU A 186      -4.169  -1.781  -4.619  1.00 79.50           C  
ATOM   2979 HD21 LEU A 186      -4.999  -1.299  -5.135  1.00 79.50           H  
ATOM   2980 HD22 LEU A 186      -3.738  -1.084  -3.900  1.00 79.50           H  
ATOM   2981 HD23 LEU A 186      -4.530  -2.651  -4.070  1.00 79.50           H  
ATOM   2982  N   THR A 187      -4.813  -6.159  -7.976  1.00 73.28           N  
ATOM   2983  H   THR A 187      -3.918  -6.527  -7.686  1.00 73.28           H  
ATOM   2984  CA  THR A 187      -5.499  -6.797  -9.120  1.00 73.28           C  
ATOM   2985  HA  THR A 187      -5.355  -6.175 -10.003  1.00 73.28           H  
ATOM   2986  C   THR A 187      -7.015  -6.941  -8.924  1.00 73.28           C  
ATOM   2987  CB  THR A 187      -4.920  -8.186  -9.436  1.00 73.28           C  
ATOM   2988  HB  THR A 187      -5.226  -8.881  -8.654  1.00 73.28           H  
ATOM   2989  O   THR A 187      -7.761  -6.816  -9.888  1.00 73.28           O  
ATOM   2990  CG2 THR A 187      -5.381  -8.733 -10.786  1.00 73.28           C  
ATOM   2991 HG21 THR A 187      -6.457  -8.907 -10.785  1.00 73.28           H  
ATOM   2992 HG22 THR A 187      -5.134  -8.025 -11.577  1.00 73.28           H  
ATOM   2993 HG23 THR A 187      -4.879  -9.679 -10.990  1.00 73.28           H  
ATOM   2994  OG1 THR A 187      -3.519  -8.207  -9.506  1.00 73.28           O  
ATOM   2995  HG1 THR A 187      -3.150  -7.361  -9.244  1.00 73.28           H  
ATOM   2996  N   ALA A 188      -7.492  -7.187  -7.696  1.00 67.43           N  
ATOM   2997  H   ALA A 188      -6.843  -7.240  -6.924  1.00 67.43           H  
ATOM   2998  CA  ALA A 188      -8.928  -7.265  -7.401  1.00 67.43           C  
ATOM   2999  HA  ALA A 188      -9.391  -8.010  -8.048  1.00 67.43           H  
ATOM   3000  C   ALA A 188      -9.643  -5.938  -7.668  1.00 67.43           C  
ATOM   3001  CB  ALA A 188      -9.155  -7.679  -5.940  1.00 67.43           C  
ATOM   3002  HB1 ALA A 188     -10.194  -7.488  -5.668  1.00 67.43           H  
ATOM   3003  HB2 ALA A 188      -8.512  -7.110  -5.268  1.00 67.43           H  
ATOM   3004  HB3 ALA A 188      -8.994  -8.750  -5.818  1.00 67.43           H  
ATOM   3005  O   ALA A 188     -10.756  -5.947  -8.182  1.00 67.43           O  
ATOM   3006  N   PHE A 189      -8.993  -4.817  -7.352  1.00 73.29           N  
ATOM   3007  H   PHE A 189      -8.046  -4.874  -7.005  1.00 73.29           H  
ATOM   3008  CA  PHE A 189      -9.525  -3.493  -7.641  1.00 73.29           C  
ATOM   3009  HA  PHE A 189     -10.583  -3.470  -7.378  1.00 73.29           H  
ATOM   3010  C   PHE A 189      -9.433  -3.206  -9.129  1.00 73.29           C  
ATOM   3011  CB  PHE A 189      -8.804  -2.435  -6.807  1.00 73.29           C  
ATOM   3012  HB2 PHE A 189      -9.235  -1.459  -7.033  1.00 73.29           H  
ATOM   3013  HB3 PHE A 189      -7.750  -2.398  -7.083  1.00 73.29           H  
ATOM   3014  O   PHE A 189     -10.450  -2.867  -9.708  1.00 73.29           O  
ATOM   3015  CG  PHE A 189      -8.941  -2.676  -5.323  1.00 73.29           C  
ATOM   3016  CD1 PHE A 189     -10.166  -2.425  -4.678  1.00 73.29           C  
ATOM   3017  HD1 PHE A 189     -11.010  -2.055  -5.242  1.00 73.29           H  
ATOM   3018  CD2 PHE A 189      -7.846  -3.154  -4.589  1.00 73.29           C  
ATOM   3019  HD2 PHE A 189      -6.899  -3.312  -5.083  1.00 73.29           H  
ATOM   3020  CE1 PHE A 189     -10.293  -2.657  -3.299  1.00 73.29           C  
ATOM   3021  HE1 PHE A 189     -11.229  -2.457  -2.798  1.00 73.29           H  
ATOM   3022  CE2 PHE A 189      -7.964  -3.361  -3.208  1.00 73.29           C  
ATOM   3023  HE2 PHE A 189      -7.092  -3.640  -2.635  1.00 73.29           H  
ATOM   3024  CZ  PHE A 189      -9.194  -3.130  -2.566  1.00 73.29           C  
ATOM   3025  HZ  PHE A 189      -9.293  -3.271  -1.499  1.00 73.29           H  
ATOM   3026  N   LEU A 190      -8.281  -3.477  -9.756  1.00 69.17           N  
ATOM   3027  H   LEU A 190      -7.510  -3.784  -9.180  1.00 69.17           H  
ATOM   3028  CA  LEU A 190      -8.007  -3.216 -11.178  1.00 69.17           C  
ATOM   3029  HA  LEU A 190      -8.036  -2.138 -11.336  1.00 69.17           H  
ATOM   3030  C   LEU A 190      -9.061  -3.813 -12.142  1.00 69.17           C  
ATOM   3031  CB  LEU A 190      -6.588  -3.740 -11.503  1.00 69.17           C  
ATOM   3032  HB2 LEU A 190      -6.550  -4.794 -11.227  1.00 69.17           H  
ATOM   3033  HB3 LEU A 190      -6.419  -3.705 -12.580  1.00 69.17           H  
ATOM   3034  O   LEU A 190      -9.212  -3.350 -13.266  1.00 69.17           O  
ATOM   3035  CG  LEU A 190      -5.421  -3.002 -10.812  1.00 69.17           C  
ATOM   3036  HG  LEU A 190      -5.560  -3.038  -9.732  1.00 69.17           H  
ATOM   3037  CD1 LEU A 190      -4.086  -3.668 -11.146  1.00 69.17           C  
ATOM   3038 HD11 LEU A 190      -4.077  -4.709 -10.822  1.00 69.17           H  
ATOM   3039 HD12 LEU A 190      -3.911  -3.627 -12.221  1.00 69.17           H  
ATOM   3040 HD13 LEU A 190      -3.288  -3.133 -10.631  1.00 69.17           H  
ATOM   3041  CD2 LEU A 190      -5.252  -1.538 -11.193  1.00 69.17           C  
ATOM   3042 HD21 LEU A 190      -6.185  -0.991 -11.054  1.00 69.17           H  
ATOM   3043 HD22 LEU A 190      -4.470  -1.088 -10.582  1.00 69.17           H  
ATOM   3044 HD23 LEU A 190      -4.928  -1.454 -12.231  1.00 69.17           H  
ATOM   3045  N   ARG A 191      -9.852  -4.807 -11.726  1.00 63.55           N  
ATOM   3046  H   ARG A 191      -9.736  -5.135 -10.778  1.00 63.55           H  
ATOM   3047  CA  ARG A 191     -10.996  -5.291 -12.524  1.00 63.55           C  
ATOM   3048  HA  ARG A 191     -10.654  -5.523 -13.533  1.00 63.55           H  
ATOM   3049  C   ARG A 191     -12.103  -4.241 -12.716  1.00 63.55           C  
ATOM   3050  CB  ARG A 191     -11.568  -6.557 -11.880  1.00 63.55           C  
ATOM   3051  HB2 ARG A 191     -11.803  -6.353 -10.835  1.00 63.55           H  
ATOM   3052  HB3 ARG A 191     -12.492  -6.828 -12.391  1.00 63.55           H  
ATOM   3053  O   ARG A 191     -12.868  -4.348 -13.668  1.00 63.55           O  
ATOM   3054  CG  ARG A 191     -10.594  -7.739 -11.979  1.00 63.55           C  
ATOM   3055  HG2 ARG A 191     -10.419  -7.978 -13.028  1.00 63.55           H  
ATOM   3056  HG3 ARG A 191      -9.646  -7.482 -11.507  1.00 63.55           H  
ATOM   3057  CD  ARG A 191     -11.195  -8.952 -11.267  1.00 63.55           C  
ATOM   3058  HD2 ARG A 191     -11.395  -8.673 -10.232  1.00 63.55           H  
ATOM   3059  HD3 ARG A 191     -12.138  -9.212 -11.747  1.00 63.55           H  
ATOM   3060  NE  ARG A 191     -10.289 -10.117 -11.301  1.00 63.55           N  
ATOM   3061  HE  ARG A 191      -9.547 -10.094 -11.986  1.00 63.55           H  
ATOM   3062  NH1 ARG A 191     -11.339 -11.333  -9.657  1.00 63.55           N  
ATOM   3063 HH11 ARG A 191     -11.367 -12.121  -9.027  1.00 63.55           H  
ATOM   3064 HH12 ARG A 191     -12.019 -10.594  -9.543  1.00 63.55           H  
ATOM   3065  NH2 ARG A 191      -9.549 -12.183 -10.673  1.00 63.55           N  
ATOM   3066 HH21 ARG A 191      -8.870 -12.180 -11.421  1.00 63.55           H  
ATOM   3067 HH22 ARG A 191      -9.706 -13.034 -10.152  1.00 63.55           H  
ATOM   3068  CZ  ARG A 191     -10.397 -11.200 -10.549  1.00 63.55           C  
ATOM   3069  N   LEU A 192     -12.194  -3.249 -11.833  1.00 65.75           N  
ATOM   3070  H   LEU A 192     -11.499  -3.215 -11.100  1.00 65.75           H  
ATOM   3071  CA  LEU A 192     -13.150  -2.147 -11.883  1.00 65.75           C  
ATOM   3072  HA  LEU A 192     -14.034  -2.471 -12.432  1.00 65.75           H  
ATOM   3073  C   LEU A 192     -12.507  -0.938 -12.586  1.00 65.75           C  
ATOM   3074  CB  LEU A 192     -13.596  -1.783 -10.454  1.00 65.75           C  
ATOM   3075  HB2 LEU A 192     -14.253  -0.914 -10.498  1.00 65.75           H  
ATOM   3076  HB3 LEU A 192     -12.714  -1.498  -9.881  1.00 65.75           H  
ATOM   3077  O   LEU A 192     -11.494  -0.437 -12.086  1.00 65.75           O  
ATOM   3078  CG  LEU A 192     -14.322  -2.915  -9.703  1.00 65.75           C  
ATOM   3079  HG  LEU A 192     -13.723  -3.825  -9.735  1.00 65.75           H  
ATOM   3080  CD1 LEU A 192     -14.501  -2.527  -8.237  1.00 65.75           C  
ATOM   3081 HD11 LEU A 192     -15.122  -1.634  -8.163  1.00 65.75           H  
ATOM   3082 HD12 LEU A 192     -13.529  -2.328  -7.786  1.00 65.75           H  
ATOM   3083 HD13 LEU A 192     -14.982  -3.341  -7.694  1.00 65.75           H  
ATOM   3084  CD2 LEU A 192     -15.699  -3.209 -10.303  1.00 65.75           C  
ATOM   3085 HD21 LEU A 192     -16.305  -2.302 -10.311  1.00 65.75           H  
ATOM   3086 HD22 LEU A 192     -15.597  -3.586 -11.320  1.00 65.75           H  
ATOM   3087 HD23 LEU A 192     -16.206  -3.966  -9.705  1.00 65.75           H  
ATOM   3088  N   PRO A 193     -13.085  -0.421 -13.689  1.00 65.41           N  
ATOM   3089  CA  PRO A 193     -12.549   0.738 -14.410  1.00 65.41           C  
ATOM   3090  HA  PRO A 193     -11.603   0.456 -14.873  1.00 65.41           H  
ATOM   3091  C   PRO A 193     -12.321   1.956 -13.508  1.00 65.41           C  
ATOM   3092  CB  PRO A 193     -13.577   1.048 -15.506  1.00 65.41           C  
ATOM   3093  HB2 PRO A 193     -13.098   1.428 -16.409  1.00 65.41           H  
ATOM   3094  HB3 PRO A 193     -14.316   1.762 -15.145  1.00 65.41           H  
ATOM   3095  O   PRO A 193     -11.278   2.599 -13.568  1.00 65.41           O  
ATOM   3096  CG  PRO A 193     -14.261  -0.294 -15.753  1.00 65.41           C  
ATOM   3097  HG2 PRO A 193     -15.275  -0.168 -16.133  1.00 65.41           H  
ATOM   3098  HG3 PRO A 193     -13.664  -0.886 -16.446  1.00 65.41           H  
ATOM   3099  CD  PRO A 193     -14.251  -0.955 -14.379  1.00 65.41           C  
ATOM   3100  HD2 PRO A 193     -15.153  -0.683 -13.831  1.00 65.41           H  
ATOM   3101  HD3 PRO A 193     -14.191  -2.036 -14.499  1.00 65.41           H  
ATOM   3102  N   GLU A 194     -13.267   2.221 -12.610  1.00 67.17           N  
ATOM   3103  H   GLU A 194     -14.111   1.666 -12.628  1.00 67.17           H  
ATOM   3104  CA  GLU A 194     -13.241   3.355 -11.683  1.00 67.17           C  
ATOM   3105  HA  GLU A 194     -13.132   4.288 -12.237  1.00 67.17           H  
ATOM   3106  C   GLU A 194     -12.083   3.270 -10.666  1.00 67.17           C  
ATOM   3107  CB  GLU A 194     -14.579   3.363 -10.939  1.00 67.17           C  
ATOM   3108  HB2 GLU A 194     -14.625   2.415 -10.404  1.00 67.17           H  
ATOM   3109  HB3 GLU A 194     -14.578   4.203 -10.244  1.00 67.17           H  
ATOM   3110  O   GLU A 194     -11.569   4.288 -10.209  1.00 67.17           O  
ATOM   3111  CG  GLU A 194     -15.851   3.471 -11.791  1.00 67.17           C  
ATOM   3112  HG2 GLU A 194     -15.892   4.468 -12.229  1.00 67.17           H  
ATOM   3113  HG3 GLU A 194     -15.808   2.746 -12.603  1.00 67.17           H  
ATOM   3114  CD  GLU A 194     -17.128   3.198 -10.973  1.00 67.17           C  
ATOM   3115  OE1 GLU A 194     -18.218   3.461 -11.521  1.00 67.17           O  
ATOM   3116  OE2 GLU A 194     -17.022   2.700  -9.828  1.00 67.17           O  
ATOM   3117  N   SER A 195     -11.614   2.061 -10.336  1.00 70.28           N  
ATOM   3118  H   SER A 195     -12.019   1.253 -10.787  1.00 70.28           H  
ATOM   3119  CA  SER A 195     -10.502   1.874  -9.393  1.00 70.28           C  
ATOM   3120  HA  SER A 195     -10.691   2.471  -8.501  1.00 70.28           H  
ATOM   3121  C   SER A 195      -9.148   2.299  -9.967  1.00 70.28           C  
ATOM   3122  CB  SER A 195     -10.408   0.413  -8.982  1.00 70.28           C  
ATOM   3123  HB2 SER A 195     -11.396   0.015  -8.748  1.00 70.28           H  
ATOM   3124  HB3 SER A 195      -9.781   0.355  -8.092  1.00 70.28           H  
ATOM   3125  O   SER A 195      -8.234   2.674  -9.227  1.00 70.28           O  
ATOM   3126  OG  SER A 195      -9.799  -0.322 -10.022  1.00 70.28           O  
ATOM   3127  HG  SER A 195     -10.433  -0.450 -10.732  1.00 70.28           H  
ATOM   3128  N   TYR A 196      -9.005   2.233 -11.291  1.00 70.48           N  
ATOM   3129  H   TYR A 196      -9.800   1.959 -11.851  1.00 70.48           H  
ATOM   3130  CA  TYR A 196      -7.769   2.591 -11.965  1.00 70.48           C  
ATOM   3131  HA  TYR A 196      -6.929   2.111 -11.463  1.00 70.48           H  
ATOM   3132  C   TYR A 196      -7.530   4.089 -11.925  1.00 70.48           C  
ATOM   3133  CB  TYR A 196      -7.825   2.121 -13.405  1.00 70.48           C  
ATOM   3134  HB2 TYR A 196      -8.857   1.936 -13.704  1.00 70.48           H  
ATOM   3135  HB3 TYR A 196      -7.455   2.908 -14.062  1.00 70.48           H  
ATOM   3136  O   TYR A 196      -6.383   4.505 -11.773  1.00 70.48           O  
ATOM   3137  CG  TYR A 196      -6.998   0.891 -13.647  1.00 70.48           C  
ATOM   3138  CD1 TYR A 196      -5.717   1.050 -14.191  1.00 70.48           C  
ATOM   3139  HD1 TYR A 196      -5.300   2.038 -14.319  1.00 70.48           H  
ATOM   3140  CD2 TYR A 196      -7.547  -0.393 -13.490  1.00 70.48           C  
ATOM   3141  HD2 TYR A 196      -8.537  -0.516 -13.077  1.00 70.48           H  
ATOM   3142  CE1 TYR A 196      -5.037  -0.066 -14.691  1.00 70.48           C  
ATOM   3143  HE1 TYR A 196      -4.080   0.097 -15.164  1.00 70.48           H  
ATOM   3144  CE2 TYR A 196      -6.866  -1.497 -14.038  1.00 70.48           C  
ATOM   3145  HE2 TYR A 196      -7.311  -2.481 -14.080  1.00 70.48           H  
ATOM   3146  OH  TYR A 196      -5.004  -2.459 -15.135  1.00 70.48           O  
ATOM   3147  HH  TYR A 196      -4.285  -2.271 -15.743  1.00 70.48           H  
ATOM   3148  CZ  TYR A 196      -5.617  -1.348 -14.645  1.00 70.48           C  
ATOM   3149  N   GLU A 197      -8.597   4.885 -12.002  1.00 74.94           N  
ATOM   3150  H   GLU A 197      -9.509   4.470 -12.128  1.00 74.94           H  
ATOM   3151  CA  GLU A 197      -8.520   6.336 -11.851  1.00 74.94           C  
ATOM   3152  HA  GLU A 197      -7.836   6.727 -12.604  1.00 74.94           H  
ATOM   3153  C   GLU A 197      -7.948   6.695 -10.475  1.00 74.94           C  
ATOM   3154  CB  GLU A 197      -9.904   6.953 -12.110  1.00 74.94           C  
ATOM   3155  HB2 GLU A 197     -10.608   6.633 -11.342  1.00 74.94           H  
ATOM   3156  HB3 GLU A 197     -10.265   6.565 -13.062  1.00 74.94           H  
ATOM   3157  O   GLU A 197      -7.024   7.506 -10.399  1.00 74.94           O  
ATOM   3158  CG  GLU A 197      -9.890   8.490 -12.218  1.00 74.94           C  
ATOM   3159  HG2 GLU A 197     -10.833   8.806 -12.664  1.00 74.94           H  
ATOM   3160  HG3 GLU A 197      -9.090   8.783 -12.899  1.00 74.94           H  
ATOM   3161  CD  GLU A 197      -9.727   9.223 -10.874  1.00 74.94           C  
ATOM   3162  OE1 GLU A 197      -9.108  10.312 -10.854  1.00 74.94           O  
ATOM   3163  OE2 GLU A 197     -10.168   8.680  -9.838  1.00 74.94           O  
ATOM   3164  N   ILE A 198      -8.367   6.007  -9.403  1.00 79.94           N  
ATOM   3165  H   ILE A 198      -9.173   5.408  -9.511  1.00 79.94           H  
ATOM   3166  CA  ILE A 198      -7.782   6.208  -8.070  1.00 79.94           C  
ATOM   3167  HA  ILE A 198      -7.924   7.253  -7.794  1.00 79.94           H  
ATOM   3168  C   ILE A 198      -6.286   5.930  -8.077  1.00 79.94           C  
ATOM   3169  CB  ILE A 198      -8.443   5.322  -6.996  1.00 79.94           C  
ATOM   3170  HB  ILE A 198      -8.367   4.274  -7.285  1.00 79.94           H  
ATOM   3171  O   ILE A 198      -5.514   6.696  -7.495  1.00 79.94           O  
ATOM   3172  CG1 ILE A 198      -9.930   5.692  -6.881  1.00 79.94           C  
ATOM   3173 HG12 ILE A 198     -10.038   6.775  -6.947  1.00 79.94           H  
ATOM   3174 HG13 ILE A 198     -10.476   5.239  -7.709  1.00 79.94           H  
ATOM   3175  CG2 ILE A 198      -7.712   5.484  -5.640  1.00 79.94           C  
ATOM   3176 HG21 ILE A 198      -6.637   5.323  -5.722  1.00 79.94           H  
ATOM   3177 HG22 ILE A 198      -8.068   4.767  -4.900  1.00 79.94           H  
ATOM   3178 HG23 ILE A 198      -7.874   6.501  -5.283  1.00 79.94           H  
ATOM   3179  CD1 ILE A 198     -10.523   5.217  -5.554  1.00 79.94           C  
ATOM   3180 HD11 ILE A 198     -10.140   4.219  -5.340  1.00 79.94           H  
ATOM   3181 HD12 ILE A 198     -10.211   5.884  -4.751  1.00 79.94           H  
ATOM   3182 HD13 ILE A 198     -11.612   5.219  -5.573  1.00 79.94           H  
ATOM   3183  N   ILE A 199      -5.869   4.812  -8.670  1.00 77.84           N  
ATOM   3184  H   ILE A 199      -6.557   4.237  -9.133  1.00 77.84           H  
ATOM   3185  CA  ILE A 199      -4.465   4.395  -8.661  1.00 77.84           C  
ATOM   3186  HA  ILE A 199      -4.094   4.453  -7.638  1.00 77.84           H  
ATOM   3187  C   ILE A 199      -3.627   5.371  -9.488  1.00 77.84           C  
ATOM   3188  CB  ILE A 199      -4.343   2.929  -9.127  1.00 77.84           C  
ATOM   3189  HB  ILE A 199      -4.869   2.816 -10.074  1.00 77.84           H  
ATOM   3190  O   ILE A 199      -2.591   5.829  -9.011  1.00 77.84           O  
ATOM   3191  CG1 ILE A 199      -4.998   2.015  -8.064  1.00 77.84           C  
ATOM   3192 HG12 ILE A 199      -4.378   1.999  -7.168  1.00 77.84           H  
ATOM   3193 HG13 ILE A 199      -5.974   2.410  -7.782  1.00 77.84           H  
ATOM   3194  CG2 ILE A 199      -2.869   2.528  -9.333  1.00 77.84           C  
ATOM   3195 HG21 ILE A 199      -2.807   1.495  -9.675  1.00 77.84           H  
ATOM   3196 HG22 ILE A 199      -2.407   3.147 -10.102  1.00 77.84           H  
ATOM   3197 HG23 ILE A 199      -2.314   2.637  -8.401  1.00 77.84           H  
ATOM   3198  CD1 ILE A 199      -5.225   0.581  -8.536  1.00 77.84           C  
ATOM   3199 HD11 ILE A 199      -4.271   0.087  -8.720  1.00 77.84           H  
ATOM   3200 HD12 ILE A 199      -5.762   0.027  -7.766  1.00 77.84           H  
ATOM   3201 HD13 ILE A 199      -5.831   0.599  -9.442  1.00 77.84           H  
ATOM   3202  N   LEU A 200      -4.095   5.749 -10.678  1.00 77.08           N  
ATOM   3203  H   LEU A 200      -4.973   5.357 -10.988  1.00 77.08           H  
ATOM   3204  CA  LEU A 200      -3.438   6.707 -11.561  1.00 77.08           C  
ATOM   3205  HA  LEU A 200      -2.431   6.349 -11.777  1.00 77.08           H  
ATOM   3206  C   LEU A 200      -3.308   8.082 -10.902  1.00 77.08           C  
ATOM   3207  CB  LEU A 200      -4.238   6.778 -12.876  1.00 77.08           C  
ATOM   3208  HB2 LEU A 200      -5.287   6.963 -12.644  1.00 77.08           H  
ATOM   3209  HB3 LEU A 200      -4.177   5.808 -13.369  1.00 77.08           H  
ATOM   3210  O   LEU A 200      -2.203   8.611 -10.773  1.00 77.08           O  
ATOM   3211  CG  LEU A 200      -3.772   7.870 -13.857  1.00 77.08           C  
ATOM   3212  HG  LEU A 200      -3.998   8.849 -13.433  1.00 77.08           H  
ATOM   3213  CD1 LEU A 200      -2.268   7.814 -14.133  1.00 77.08           C  
ATOM   3214 HD11 LEU A 200      -1.895   6.802 -13.978  1.00 77.08           H  
ATOM   3215 HD12 LEU A 200      -2.046   8.139 -15.150  1.00 77.08           H  
ATOM   3216 HD13 LEU A 200      -1.749   8.466 -13.430  1.00 77.08           H  
ATOM   3217  CD2 LEU A 200      -4.551   7.758 -15.164  1.00 77.08           C  
ATOM   3218 HD21 LEU A 200      -5.621   7.802 -14.963  1.00 77.08           H  
ATOM   3219 HD22 LEU A 200      -4.289   8.581 -15.829  1.00 77.08           H  
ATOM   3220 HD23 LEU A 200      -4.321   6.813 -15.657  1.00 77.08           H  
ATOM   3221  N   SER A 201      -4.416   8.645 -10.427  1.00 80.02           N  
ATOM   3222  H   SER A 201      -5.296   8.161 -10.539  1.00 80.02           H  
ATOM   3223  CA  SER A 201      -4.425   9.950  -9.761  1.00 80.02           C  
ATOM   3224  HA  SER A 201      -3.974  10.686 -10.427  1.00 80.02           H  
ATOM   3225  C   SER A 201      -3.611   9.936  -8.464  1.00 80.02           C  
ATOM   3226  CB  SER A 201      -5.866  10.385  -9.487  1.00 80.02           C  
ATOM   3227  HB2 SER A 201      -6.421  10.432 -10.424  1.00 80.02           H  
ATOM   3228  HB3 SER A 201      -5.859  11.377  -9.035  1.00 80.02           H  
ATOM   3229  O   SER A 201      -2.961  10.923  -8.119  1.00 80.02           O  
ATOM   3230  OG  SER A 201      -6.494   9.472  -8.613  1.00 80.02           O  
ATOM   3231  HG  SER A 201      -7.002   8.889  -9.182  1.00 80.02           H  
ATOM   3232  N   SER A 202      -3.569   8.805  -7.754  1.00 83.85           N  
ATOM   3233  H   SER A 202      -4.166   8.043  -8.040  1.00 83.85           H  
ATOM   3234  CA  SER A 202      -2.727   8.654  -6.565  1.00 83.85           C  
ATOM   3235  HA  SER A 202      -2.809   9.567  -5.975  1.00 83.85           H  
ATOM   3236  C   SER A 202      -1.245   8.464  -6.892  1.00 83.85           C  
ATOM   3237  CB  SER A 202      -3.210   7.511  -5.685  1.00 83.85           C  
ATOM   3238  HB2 SER A 202      -2.538   7.430  -4.830  1.00 83.85           H  
ATOM   3239  HB3 SER A 202      -3.199   6.579  -6.250  1.00 83.85           H  
ATOM   3240  O   SER A 202      -0.405   8.772  -6.045  1.00 83.85           O  
ATOM   3241  OG  SER A 202      -4.520   7.769  -5.227  1.00 83.85           O  
ATOM   3242  HG  SER A 202      -5.078   7.540  -5.974  1.00 83.85           H  
ATOM   3243  N   ALA A 203      -0.910   7.988  -8.095  1.00 82.56           N  
ATOM   3244  H   ALA A 203      -1.649   7.699  -8.720  1.00 82.56           H  
ATOM   3245  CA  ALA A 203       0.464   7.794  -8.556  1.00 82.56           C  
ATOM   3246  HA  ALA A 203       1.068   7.426  -7.727  1.00 82.56           H  
ATOM   3247  C   ALA A 203       1.111   9.104  -9.032  1.00 82.56           C  
ATOM   3248  CB  ALA A 203       0.467   6.727  -9.659  1.00 82.56           C  
ATOM   3249  HB1 ALA A 203       1.482   6.589 -10.029  1.00 82.56           H  
ATOM   3250  HB2 ALA A 203      -0.166   7.037 -10.491  1.00 82.56           H  
ATOM   3251  HB3 ALA A 203       0.100   5.778  -9.266  1.00 82.56           H  
ATOM   3252  O   ALA A 203       2.337   9.221  -9.043  1.00 82.56           O  
ATOM   3253  N   GLN A 204       0.306  10.108  -9.382  1.00 82.74           N  
ATOM   3254  H   GLN A 204      -0.690   9.943  -9.390  1.00 82.74           H  
ATOM   3255  CA  GLN A 204       0.793  11.436  -9.747  1.00 82.74           C  
ATOM   3256  HA  GLN A 204       1.610  11.324 -10.459  1.00 82.74           H  
ATOM   3257  C   GLN A 204       1.320  12.186  -8.521  1.00 82.74           C  
ATOM   3258  CB  GLN A 204      -0.326  12.233 -10.423  1.00 82.74           C  
ATOM   3259  HB2 GLN A 204      -1.205  12.244  -9.778  1.00 82.74           H  
ATOM   3260  HB3 GLN A 204       0.010  13.260 -10.563  1.00 82.74           H  
ATOM   3261  O   GLN A 204       0.617  12.340  -7.525  1.00 82.74           O  
ATOM   3262  CG  GLN A 204      -0.701  11.653 -11.795  1.00 82.74           C  
ATOM   3263  HG2 GLN A 204      -1.010  10.613 -11.691  1.00 82.74           H  
ATOM   3264  HG3 GLN A 204       0.170  11.683 -12.450  1.00 82.74           H  
ATOM   3265  CD  GLN A 204      -1.835  12.420 -12.463  1.00 82.74           C  
ATOM   3266  NE2 GLN A 204      -2.251  12.017 -13.642  1.00 82.74           N  
ATOM   3267 HE21 GLN A 204      -3.039  12.521 -14.024  1.00 82.74           H  
ATOM   3268 HE22 GLN A 204      -1.887  11.178 -14.069  1.00 82.74           H  
ATOM   3269  OE1 GLN A 204      -2.358  13.396 -11.954  1.00 82.74           O  
ATOM   3270  N   ILE A 205       2.558  12.680  -8.589  1.00 84.31           N  
ATOM   3271  H   ILE A 205       3.088  12.528  -9.435  1.00 84.31           H  
ATOM   3272  CA  ILE A 205       3.155  13.492  -7.518  1.00 84.31           C  
ATOM   3273  HA  ILE A 205       2.854  13.071  -6.559  1.00 84.31           H  
ATOM   3274  C   ILE A 205       2.606  14.919  -7.601  1.00 84.31           C  
ATOM   3275  CB  ILE A 205       4.700  13.455  -7.572  1.00 84.31           C  
ATOM   3276  HB  ILE A 205       5.021  13.824  -8.547  1.00 84.31           H  
ATOM   3277  O   ILE A 205       2.832  15.601  -8.605  1.00 84.31           O  
ATOM   3278  CG1 ILE A 205       5.220  12.009  -7.393  1.00 84.31           C  
ATOM   3279 HG12 ILE A 205       4.717  11.349  -8.100  1.00 84.31           H  
ATOM   3280 HG13 ILE A 205       4.988  11.670  -6.384  1.00 84.31           H  
ATOM   3281  CG2 ILE A 205       5.306  14.360  -6.482  1.00 84.31           C  
ATOM   3282 HG21 ILE A 205       6.395  14.359  -6.532  1.00 84.31           H  
ATOM   3283 HG22 ILE A 205       4.987  14.011  -5.499  1.00 84.31           H  
ATOM   3284 HG23 ILE A 205       4.975  15.390  -6.613  1.00 84.31           H  
ATOM   3285  CD1 ILE A 205       6.728  11.845  -7.621  1.00 84.31           C  
ATOM   3286 HD11 ILE A 205       7.294  12.339  -6.831  1.00 84.31           H  
ATOM   3287 HD12 ILE A 205       7.005  12.262  -8.589  1.00 84.31           H  
ATOM   3288 HD13 ILE A 205       6.976  10.784  -7.609  1.00 84.31           H  
ATOM   3289  N   THR A 206       1.938  15.380  -6.542  1.00 83.65           N  
ATOM   3290  H   THR A 206       1.851  14.784  -5.731  1.00 83.65           H  
ATOM   3291  CA  THR A 206       1.404  16.752  -6.455  1.00 83.65           C  
ATOM   3292  HA  THR A 206       0.908  16.990  -7.396  1.00 83.65           H  
ATOM   3293  C   THR A 206       2.519  17.781  -6.264  1.00 83.65           C  
ATOM   3294  CB  THR A 206       0.351  16.895  -5.345  1.00 83.65           C  
ATOM   3295  HB  THR A 206      -0.064  17.902  -5.375  1.00 83.65           H  
ATOM   3296  O   THR A 206       3.654  17.438  -5.905  1.00 83.65           O  
ATOM   3297  CG2 THR A 206      -0.797  15.897  -5.504  1.00 83.65           C  
ATOM   3298 HG21 THR A 206      -1.569  16.112  -4.766  1.00 83.65           H  
ATOM   3299 HG22 THR A 206      -1.229  15.997  -6.500  1.00 83.65           H  
ATOM   3300 HG23 THR A 206      -0.438  14.877  -5.366  1.00 83.65           H  
ATOM   3301  OG1 THR A 206       0.922  16.682  -4.074  1.00 83.65           O  
ATOM   3302  HG1 THR A 206       0.185  16.613  -3.462  1.00 83.65           H  
ATOM   3303  N   LEU A 207       2.233  19.066  -6.493  1.00 88.46           N  
ATOM   3304  H   LEU A 207       1.277  19.346  -6.656  1.00 88.46           H  
ATOM   3305  CA  LEU A 207       3.225  20.118  -6.269  1.00 88.46           C  
ATOM   3306  HA  LEU A 207       4.120  19.865  -6.836  1.00 88.46           H  
ATOM   3307  C   LEU A 207       3.611  20.191  -4.788  1.00 88.46           C  
ATOM   3308  CB  LEU A 207       2.669  21.456  -6.767  1.00 88.46           C  
ATOM   3309  HB2 LEU A 207       1.809  21.725  -6.153  1.00 88.46           H  
ATOM   3310  HB3 LEU A 207       2.322  21.339  -7.793  1.00 88.46           H  
ATOM   3311  O   LEU A 207       4.795  20.273  -4.467  1.00 88.46           O  
ATOM   3312  CG  LEU A 207       3.690  22.602  -6.702  1.00 88.46           C  
ATOM   3313  HG  LEU A 207       4.074  22.717  -5.689  1.00 88.46           H  
ATOM   3314  CD1 LEU A 207       4.861  22.394  -7.665  1.00 88.46           C  
ATOM   3315 HD11 LEU A 207       5.482  21.569  -7.317  1.00 88.46           H  
ATOM   3316 HD12 LEU A 207       4.490  22.182  -8.668  1.00 88.46           H  
ATOM   3317 HD13 LEU A 207       5.469  23.298  -7.689  1.00 88.46           H  
ATOM   3318  CD2 LEU A 207       2.989  23.894  -7.094  1.00 88.46           C  
ATOM   3319 HD21 LEU A 207       2.173  24.083  -6.396  1.00 88.46           H  
ATOM   3320 HD22 LEU A 207       2.590  23.794  -8.103  1.00 88.46           H  
ATOM   3321 HD23 LEU A 207       3.689  24.729  -7.055  1.00 88.46           H  
ATOM   3322  N   LYS A 208       2.632  20.081  -3.890  1.00 87.19           N  
ATOM   3323  H   LYS A 208       1.682  20.101  -4.232  1.00 87.19           H  
ATOM   3324  CA  LYS A 208       2.815  19.945  -2.446  1.00 87.19           C  
ATOM   3325  HA  LYS A 208       3.250  20.863  -2.051  1.00 87.19           H  
ATOM   3326  C   LYS A 208       3.747  18.797  -2.093  1.00 87.19           C  
ATOM   3327  CB  LYS A 208       1.431  19.730  -1.831  1.00 87.19           C  
ATOM   3328  HB2 LYS A 208       0.870  20.663  -1.890  1.00 87.19           H  
ATOM   3329  HB3 LYS A 208       0.910  18.988  -2.436  1.00 87.19           H  
ATOM   3330  O   LYS A 208       4.682  19.012  -1.328  1.00 87.19           O  
ATOM   3331  CG  LYS A 208       1.446  19.236  -0.379  1.00 87.19           C  
ATOM   3332  HG2 LYS A 208       1.828  20.012   0.284  1.00 87.19           H  
ATOM   3333  HG3 LYS A 208       2.053  18.336  -0.279  1.00 87.19           H  
ATOM   3334  CD  LYS A 208       0.014  18.878  -0.010  1.00 87.19           C  
ATOM   3335  HD2 LYS A 208      -0.590  19.781   0.070  1.00 87.19           H  
ATOM   3336  HD3 LYS A 208      -0.403  18.256  -0.802  1.00 87.19           H  
ATOM   3337  CE  LYS A 208      -0.034  18.091   1.291  1.00 87.19           C  
ATOM   3338  HE2 LYS A 208       0.101  18.767   2.135  1.00 87.19           H  
ATOM   3339  HE3 LYS A 208       0.760  17.344   1.289  1.00 87.19           H  
ATOM   3340  NZ  LYS A 208      -1.339  17.420   1.337  1.00 87.19           N  
ATOM   3341  HZ1 LYS A 208      -1.420  16.755   0.581  1.00 87.19           H  
ATOM   3342  HZ2 LYS A 208      -1.518  16.871   2.166  1.00 87.19           H  
ATOM   3343  HZ3 LYS A 208      -2.114  18.044   1.162  1.00 87.19           H  
ATOM   3344  N   GLU A 209       3.519  17.596  -2.629  1.00 83.90           N  
ATOM   3345  H   GLU A 209       2.725  17.477  -3.242  1.00 83.90           H  
ATOM   3346  CA  GLU A 209       4.396  16.444  -2.378  1.00 83.90           C  
ATOM   3347  HA  GLU A 209       4.471  16.262  -1.306  1.00 83.90           H  
ATOM   3348  C   GLU A 209       5.811  16.709  -2.899  1.00 83.90           C  
ATOM   3349  CB  GLU A 209       3.853  15.181  -3.055  1.00 83.90           C  
ATOM   3350  HB2 GLU A 209       4.667  14.462  -3.151  1.00 83.90           H  
ATOM   3351  HB3 GLU A 209       3.521  15.447  -4.059  1.00 83.90           H  
ATOM   3352  O   GLU A 209       6.789  16.390  -2.225  1.00 83.90           O  
ATOM   3353  CG  GLU A 209       2.723  14.477  -2.290  1.00 83.90           C  
ATOM   3354  HG2 GLU A 209       3.115  14.124  -1.336  1.00 83.90           H  
ATOM   3355  HG3 GLU A 209       1.919  15.184  -2.086  1.00 83.90           H  
ATOM   3356  CD  GLU A 209       2.179  13.291  -3.106  1.00 83.90           C  
ATOM   3357  OE1 GLU A 209       1.844  12.222  -2.554  1.00 83.90           O  
ATOM   3358  OE2 GLU A 209       2.106  13.375  -4.350  1.00 83.90           O  
ATOM   3359  N   ARG A 210       5.945  17.339  -4.071  1.00 87.91           N  
ATOM   3360  H   ARG A 210       5.104  17.559  -4.586  1.00 87.91           H  
ATOM   3361  CA  ARG A 210       7.250  17.694  -4.642  1.00 87.91           C  
ATOM   3362  HA  ARG A 210       7.855  16.788  -4.684  1.00 87.91           H  
ATOM   3363  C   ARG A 210       8.008  18.675  -3.742  1.00 87.91           C  
ATOM   3364  CB  ARG A 210       7.040  18.224  -6.068  1.00 87.91           C  
ATOM   3365  HB2 ARG A 210       6.323  17.579  -6.574  1.00 87.91           H  
ATOM   3366  HB3 ARG A 210       6.627  19.232  -6.034  1.00 87.91           H  
ATOM   3367  O   ARG A 210       9.170  18.433  -3.427  1.00 87.91           O  
ATOM   3368  CG  ARG A 210       8.347  18.232  -6.873  1.00 87.91           C  
ATOM   3369  HG2 ARG A 210       8.766  17.225  -6.902  1.00 87.91           H  
ATOM   3370  HG3 ARG A 210       9.065  18.890  -6.385  1.00 87.91           H  
ATOM   3371  CD  ARG A 210       8.128  18.730  -8.308  1.00 87.91           C  
ATOM   3372  HD2 ARG A 210       9.101  18.806  -8.794  1.00 87.91           H  
ATOM   3373  HD3 ARG A 210       7.685  19.725  -8.268  1.00 87.91           H  
ATOM   3374  NE  ARG A 210       7.260  17.826  -9.092  1.00 87.91           N  
ATOM   3375  HE  ARG A 210       6.890  17.017  -8.614  1.00 87.91           H  
ATOM   3376  NH1 ARG A 210       7.246  19.038 -11.043  1.00 87.91           N  
ATOM   3377 HH11 ARG A 210       6.972  19.135 -12.010  1.00 87.91           H  
ATOM   3378 HH12 ARG A 210       7.873  19.711 -10.626  1.00 87.91           H  
ATOM   3379  NH2 ARG A 210       6.095  17.129 -10.922  1.00 87.91           N  
ATOM   3380 HH21 ARG A 210       5.791  17.268 -11.874  1.00 87.91           H  
ATOM   3381 HH22 ARG A 210       5.685  16.379 -10.384  1.00 87.91           H  
ATOM   3382  CZ  ARG A 210       6.875  18.000 -10.345  1.00 87.91           C  
ATOM   3383  N   VAL A 211       7.343  19.733  -3.277  1.00 91.85           N  
ATOM   3384  H   VAL A 211       6.387  19.847  -3.582  1.00 91.85           H  
ATOM   3385  CA  VAL A 211       7.899  20.719  -2.333  1.00 91.85           C  
ATOM   3386  HA  VAL A 211       8.827  21.121  -2.740  1.00 91.85           H  
ATOM   3387  C   VAL A 211       8.242  20.065  -0.993  1.00 91.85           C  
ATOM   3388  CB  VAL A 211       6.908  21.884  -2.140  1.00 91.85           C  
ATOM   3389  HB  VAL A 211       5.927  21.477  -1.897  1.00 91.85           H  
ATOM   3390  O   VAL A 211       9.325  20.297  -0.456  1.00 91.85           O  
ATOM   3391  CG1 VAL A 211       7.314  22.848  -1.014  1.00 91.85           C  
ATOM   3392 HG11 VAL A 211       7.216  22.357  -0.045  1.00 91.85           H  
ATOM   3393 HG12 VAL A 211       8.354  23.158  -1.122  1.00 91.85           H  
ATOM   3394 HG13 VAL A 211       6.664  23.723  -1.015  1.00 91.85           H  
ATOM   3395  CG2 VAL A 211       6.778  22.706  -3.427  1.00 91.85           C  
ATOM   3396 HG21 VAL A 211       7.725  23.186  -3.674  1.00 91.85           H  
ATOM   3397 HG22 VAL A 211       6.485  22.075  -4.266  1.00 91.85           H  
ATOM   3398 HG23 VAL A 211       6.009  23.466  -3.288  1.00 91.85           H  
ATOM   3399  N   TYR A 212       7.360  19.209  -0.475  1.00 87.34           N  
ATOM   3400  H   TYR A 212       6.483  19.067  -0.957  1.00 87.34           H  
ATOM   3401  CA  TYR A 212       7.585  18.459   0.758  1.00 87.34           C  
ATOM   3402  HA  TYR A 212       7.743  19.160   1.578  1.00 87.34           H  
ATOM   3403  C   TYR A 212       8.839  17.592   0.654  1.00 87.34           C  
ATOM   3404  CB  TYR A 212       6.351  17.606   1.077  1.00 87.34           C  
ATOM   3405  HB2 TYR A 212       6.165  16.917   0.253  1.00 87.34           H  
ATOM   3406  HB3 TYR A 212       5.477  18.251   1.161  1.00 87.34           H  
ATOM   3407  O   TYR A 212       9.704  17.673   1.519  1.00 87.34           O  
ATOM   3408  CG  TYR A 212       6.490  16.801   2.351  1.00 87.34           C  
ATOM   3409  CD1 TYR A 212       7.040  15.505   2.302  1.00 87.34           C  
ATOM   3410  HD1 TYR A 212       7.350  15.082   1.358  1.00 87.34           H  
ATOM   3411  CD2 TYR A 212       6.081  17.347   3.583  1.00 87.34           C  
ATOM   3412  HD2 TYR A 212       5.651  18.337   3.625  1.00 87.34           H  
ATOM   3413  CE1 TYR A 212       7.201  14.762   3.485  1.00 87.34           C  
ATOM   3414  HE1 TYR A 212       7.641  13.777   3.439  1.00 87.34           H  
ATOM   3415  CE2 TYR A 212       6.223  16.600   4.765  1.00 87.34           C  
ATOM   3416  HE2 TYR A 212       5.886  17.004   5.708  1.00 87.34           H  
ATOM   3417  OH  TYR A 212       6.959  14.606   5.864  1.00 87.34           O  
ATOM   3418  HH  TYR A 212       7.325  13.741   5.662  1.00 87.34           H  
ATOM   3419  CZ  TYR A 212       6.800  15.316   4.719  1.00 87.34           C  
ATOM   3420  N   ASN A 213       8.987  16.829  -0.432  1.00 85.56           N  
ATOM   3421  H   ASN A 213       8.230  16.798  -1.099  1.00 85.56           H  
ATOM   3422  CA  ASN A 213      10.140  15.958  -0.651  1.00 85.56           C  
ATOM   3423  HA  ASN A 213      10.224  15.268   0.189  1.00 85.56           H  
ATOM   3424  C   ASN A 213      11.458  16.744  -0.708  1.00 85.56           C  
ATOM   3425  CB  ASN A 213       9.911  15.148  -1.937  1.00 85.56           C  
ATOM   3426  HB2 ASN A 213       9.642  15.823  -2.750  1.00 85.56           H  
ATOM   3427  HB3 ASN A 213      10.835  14.636  -2.208  1.00 85.56           H  
ATOM   3428  O   ASN A 213      12.447  16.317  -0.110  1.00 85.56           O  
ATOM   3429  CG  ASN A 213       8.833  14.087  -1.787  1.00 85.56           C  
ATOM   3430  ND2 ASN A 213       8.286  13.612  -2.881  1.00 85.56           N  
ATOM   3431 HD21 ASN A 213       8.520  14.007  -3.780  1.00 85.56           H  
ATOM   3432 HD22 ASN A 213       7.527  12.960  -2.740  1.00 85.56           H  
ATOM   3433  OD1 ASN A 213       8.492  13.645  -0.703  1.00 85.56           O  
ATOM   3434  N   ILE A 214      11.466  17.912  -1.360  1.00 90.12           N  
ATOM   3435  H   ILE A 214      10.629  18.194  -1.850  1.00 90.12           H  
ATOM   3436  CA  ILE A 214      12.635  18.804  -1.389  1.00 90.12           C  
ATOM   3437  HA  ILE A 214      13.483  18.257  -1.801  1.00 90.12           H  
ATOM   3438  C   ILE A 214      13.016  19.227   0.032  1.00 90.12           C  
ATOM   3439  CB  ILE A 214      12.367  20.027  -2.295  1.00 90.12           C  
ATOM   3440  HB  ILE A 214      11.416  20.475  -2.006  1.00 90.12           H  
ATOM   3441  O   ILE A 214      14.167  19.061   0.437  1.00 90.12           O  
ATOM   3442  CG1 ILE A 214      12.281  19.571  -3.766  1.00 90.12           C  
ATOM   3443 HG12 ILE A 214      11.692  18.657  -3.844  1.00 90.12           H  
ATOM   3444 HG13 ILE A 214      13.281  19.342  -4.135  1.00 90.12           H  
ATOM   3445  CG2 ILE A 214      13.469  21.095  -2.150  1.00 90.12           C  
ATOM   3446 HG21 ILE A 214      13.287  21.933  -2.824  1.00 90.12           H  
ATOM   3447 HG22 ILE A 214      14.441  20.662  -2.385  1.00 90.12           H  
ATOM   3448 HG23 ILE A 214      13.490  21.498  -1.138  1.00 90.12           H  
ATOM   3449  CD1 ILE A 214      11.632  20.613  -4.680  1.00 90.12           C  
ATOM   3450 HD11 ILE A 214      12.242  21.515  -4.739  1.00 90.12           H  
ATOM   3451 HD12 ILE A 214      10.639  20.867  -4.309  1.00 90.12           H  
ATOM   3452 HD13 ILE A 214      11.537  20.185  -5.678  1.00 90.12           H  
ATOM   3453  N   ILE A 215      12.055  19.709   0.823  1.00 91.44           N  
ATOM   3454  H   ILE A 215      11.118  19.776   0.453  1.00 91.44           H  
ATOM   3455  CA  ILE A 215      12.318  20.184   2.189  1.00 91.44           C  
ATOM   3456  HA  ILE A 215      13.156  20.879   2.155  1.00 91.44           H  
ATOM   3457  C   ILE A 215      12.737  19.019   3.097  1.00 91.44           C  
ATOM   3458  CB  ILE A 215      11.090  20.945   2.736  1.00 91.44           C  
ATOM   3459  HB  ILE A 215      10.224  20.285   2.683  1.00 91.44           H  
ATOM   3460  O   ILE A 215      13.706  19.135   3.849  1.00 91.44           O  
ATOM   3461  CG1 ILE A 215      10.813  22.216   1.895  1.00 91.44           C  
ATOM   3462 HG12 ILE A 215      10.895  21.989   0.832  1.00 91.44           H  
ATOM   3463 HG13 ILE A 215      11.563  22.975   2.120  1.00 91.44           H  
ATOM   3464  CG2 ILE A 215      11.314  21.345   4.207  1.00 91.44           C  
ATOM   3465 HG21 ILE A 215      10.415  21.817   4.604  1.00 91.44           H  
ATOM   3466 HG22 ILE A 215      12.156  22.032   4.284  1.00 91.44           H  
ATOM   3467 HG23 ILE A 215      11.518  20.472   4.828  1.00 91.44           H  
ATOM   3468  CD1 ILE A 215       9.419  22.814   2.111  1.00 91.44           C  
ATOM   3469 HD11 ILE A 215       8.663  22.051   1.928  1.00 91.44           H  
ATOM   3470 HD12 ILE A 215       9.265  23.634   1.409  1.00 91.44           H  
ATOM   3471 HD13 ILE A 215       9.312  23.203   3.124  1.00 91.44           H  
ATOM   3472  N   SER A 216      12.057  17.874   3.003  1.00 86.19           N  
ATOM   3473  H   SER A 216      11.260  17.845   2.383  1.00 86.19           H  
ATOM   3474  CA  SER A 216      12.350  16.664   3.776  1.00 86.19           C  
ATOM   3475  HA  SER A 216      12.363  16.922   4.834  1.00 86.19           H  
ATOM   3476  C   SER A 216      13.710  16.047   3.452  1.00 86.19           C  
ATOM   3477  CB  SER A 216      11.262  15.611   3.546  1.00 86.19           C  
ATOM   3478  HB2 SER A 216      11.587  14.653   3.953  1.00 86.19           H  
ATOM   3479  HB3 SER A 216      11.079  15.493   2.478  1.00 86.19           H  
ATOM   3480  O   SER A 216      14.255  15.347   4.303  1.00 86.19           O  
ATOM   3481  OG  SER A 216      10.069  15.994   4.196  1.00 86.19           O  
ATOM   3482  HG  SER A 216      10.211  16.002   5.146  1.00 86.19           H  
ATOM   3483  N   SER A 217      14.289  16.320   2.277  1.00 86.83           N  
ATOM   3484  H   SER A 217      13.756  16.814   1.575  1.00 86.83           H  
ATOM   3485  CA  SER A 217      15.661  15.902   1.955  1.00 86.83           C  
ATOM   3486  HA  SER A 217      15.745  14.832   2.140  1.00 86.83           H  
ATOM   3487  C   SER A 217      16.716  16.604   2.822  1.00 86.83           C  
ATOM   3488  CB  SER A 217      15.966  16.141   0.470  1.00 86.83           C  
ATOM   3489  HB2 SER A 217      16.831  15.538   0.194  1.00 86.83           H  
ATOM   3490  HB3 SER A 217      15.120  15.829  -0.143  1.00 86.83           H  
ATOM   3491  O   SER A 217      17.803  16.076   3.042  1.00 86.83           O  
ATOM   3492  OG  SER A 217      16.272  17.498   0.208  1.00 86.83           O  
ATOM   3493  HG  SER A 217      15.470  18.024   0.221  1.00 86.83           H  
ATOM   3494  N   SER A 218      16.417  17.805   3.326  1.00 91.25           N  
ATOM   3495  H   SER A 218      15.502  18.181   3.120  1.00 91.25           H  
ATOM   3496  CA  SER A 218      17.324  18.619   4.141  1.00 91.25           C  
ATOM   3497  HA  SER A 218      17.983  17.974   4.723  1.00 91.25           H  
ATOM   3498  C   SER A 218      16.528  19.486   5.124  1.00 91.25           C  
ATOM   3499  CB  SER A 218      18.207  19.472   3.229  1.00 91.25           C  
ATOM   3500  HB2 SER A 218      18.765  20.198   3.821  1.00 91.25           H  
ATOM   3501  HB3 SER A 218      17.584  20.002   2.509  1.00 91.25           H  
ATOM   3502  O   SER A 218      16.494  20.707   4.984  1.00 91.25           O  
ATOM   3503  OG  SER A 218      19.125  18.647   2.548  1.00 91.25           O  
ATOM   3504  HG  SER A 218      18.727  17.783   2.421  1.00 91.25           H  
ATOM   3505  N   PRO A 219      15.875  18.888   6.134  1.00 86.98           N  
ATOM   3506  CA  PRO A 219      14.931  19.592   7.004  1.00 86.98           C  
ATOM   3507  HA  PRO A 219      14.202  20.123   6.393  1.00 86.98           H  
ATOM   3508  C   PRO A 219      15.610  20.620   7.922  1.00 86.98           C  
ATOM   3509  CB  PRO A 219      14.214  18.485   7.786  1.00 86.98           C  
ATOM   3510  HB2 PRO A 219      13.965  18.788   8.803  1.00 86.98           H  
ATOM   3511  HB3 PRO A 219      13.310  18.202   7.248  1.00 86.98           H  
ATOM   3512  O   PRO A 219      14.977  21.599   8.321  1.00 86.98           O  
ATOM   3513  CG  PRO A 219      15.196  17.312   7.768  1.00 86.98           C  
ATOM   3514  HG2 PRO A 219      15.896  17.405   8.598  1.00 86.98           H  
ATOM   3515  HG3 PRO A 219      14.679  16.353   7.792  1.00 86.98           H  
ATOM   3516  CD  PRO A 219      15.941  17.476   6.453  1.00 86.98           C  
ATOM   3517  HD2 PRO A 219      15.430  16.909   5.674  1.00 86.98           H  
ATOM   3518  HD3 PRO A 219      16.971  17.134   6.555  1.00 86.98           H  
ATOM   3519  N   SER A 220      16.899  20.427   8.226  1.00 89.04           N  
ATOM   3520  H   SER A 220      17.371  19.611   7.863  1.00 89.04           H  
ATOM   3521  CA  SER A 220      17.717  21.382   8.981  1.00 89.04           C  
ATOM   3522  HA  SER A 220      17.155  21.697   9.860  1.00 89.04           H  
ATOM   3523  C   SER A 220      18.069  22.641   8.188  1.00 89.04           C  
ATOM   3524  CB  SER A 220      19.011  20.716   9.458  1.00 89.04           C  
ATOM   3525  HB2 SER A 220      19.626  21.454   9.973  1.00 89.04           H  
ATOM   3526  HB3 SER A 220      18.772  19.913  10.155  1.00 89.04           H  
ATOM   3527  O   SER A 220      18.335  23.679   8.792  1.00 89.04           O  
ATOM   3528  OG  SER A 220      19.719  20.186   8.352  1.00 89.04           O  
ATOM   3529  HG  SER A 220      20.637  20.065   8.606  1.00 89.04           H  
ATOM   3530  N   ARG A 221      18.044  22.585   6.848  1.00 92.58           N  
ATOM   3531  H   ARG A 221      17.731  21.732   6.407  1.00 92.58           H  
ATOM   3532  CA  ARG A 221      18.298  23.754   6.002  1.00 92.58           C  
ATOM   3533  HA  ARG A 221      19.240  24.196   6.327  1.00 92.58           H  
ATOM   3534  C   ARG A 221      17.200  24.796   6.221  1.00 92.58           C  
ATOM   3535  CB  ARG A 221      18.451  23.325   4.531  1.00 92.58           C  
ATOM   3536  HB2 ARG A 221      19.281  22.622   4.456  1.00 92.58           H  
ATOM   3537  HB3 ARG A 221      17.540  22.818   4.214  1.00 92.58           H  
ATOM   3538  O   ARG A 221      16.017  24.475   6.349  1.00 92.58           O  
ATOM   3539  CG  ARG A 221      18.700  24.494   3.564  1.00 92.58           C  
ATOM   3540  HG2 ARG A 221      17.833  25.154   3.570  1.00 92.58           H  
ATOM   3541  HG3 ARG A 221      19.579  25.053   3.884  1.00 92.58           H  
ATOM   3542  CD  ARG A 221      18.913  23.994   2.131  1.00 92.58           C  
ATOM   3543  HD2 ARG A 221      18.079  23.348   1.857  1.00 92.58           H  
ATOM   3544  HD3 ARG A 221      19.834  23.412   2.090  1.00 92.58           H  
ATOM   3545  NE  ARG A 221      18.989  25.119   1.180  1.00 92.58           N  
ATOM   3546  HE  ARG A 221      18.871  26.050   1.552  1.00 92.58           H  
ATOM   3547  NH1 ARG A 221      19.209  23.888  -0.748  1.00 92.58           N  
ATOM   3548 HH11 ARG A 221      19.034  23.045  -0.220  1.00 92.58           H  
ATOM   3549 HH12 ARG A 221      19.286  23.856  -1.755  1.00 92.58           H  
ATOM   3550  NH2 ARG A 221      19.208  26.118  -0.851  1.00 92.58           N  
ATOM   3551 HH21 ARG A 221      19.052  27.022  -0.428  1.00 92.58           H  
ATOM   3552 HH22 ARG A 221      19.291  26.066  -1.856  1.00 92.58           H  
ATOM   3553  CZ  ARG A 221      19.136  25.034  -0.131  1.00 92.58           C  
ATOM   3554  N   GLN A 222      17.615  26.057   6.251  1.00 90.37           N  
ATOM   3555  H   GLN A 222      18.608  26.226   6.182  1.00 90.37           H  
ATOM   3556  CA  GLN A 222      16.742  27.229   6.271  1.00 90.37           C  
ATOM   3557  HA  GLN A 222      15.912  27.071   6.960  1.00 90.37           H  
ATOM   3558  C   GLN A 222      16.160  27.456   4.866  1.00 90.37           C  
ATOM   3559  CB  GLN A 222      17.565  28.437   6.755  1.00 90.37           C  
ATOM   3560  HB2 GLN A 222      17.027  29.359   6.532  1.00 90.37           H  
ATOM   3561  HB3 GLN A 222      18.489  28.473   6.178  1.00 90.37           H  
ATOM   3562  O   GLN A 222      16.643  28.307   4.126  1.00 90.37           O  
ATOM   3563  CG  GLN A 222      17.936  28.397   8.253  1.00 90.37           C  
ATOM   3564  HG2 GLN A 222      17.897  27.376   8.634  1.00 90.37           H  
ATOM   3565  HG3 GLN A 222      18.966  28.739   8.352  1.00 90.37           H  
ATOM   3566  CD  GLN A 222      17.077  29.294   9.146  1.00 90.37           C  
ATOM   3567  NE2 GLN A 222      17.458  29.478  10.391  1.00 90.37           N  
ATOM   3568 HE21 GLN A 222      18.288  29.050  10.776  1.00 90.37           H  
ATOM   3569 HE22 GLN A 222      16.894  30.083  10.970  1.00 90.37           H  
ATOM   3570  OE1 GLN A 222      16.049  29.824   8.753  1.00 90.37           O  
ATOM   3571  N   TRP A 223      15.177  26.646   4.465  1.00 93.71           N  
ATOM   3572  H   TRP A 223      14.825  25.952   5.108  1.00 93.71           H  
ATOM   3573  CA  TRP A 223      14.556  26.780   3.145  1.00 93.71           C  
ATOM   3574  HA  TRP A 223      15.342  26.866   2.394  1.00 93.71           H  
ATOM   3575  C   TRP A 223      13.700  28.043   3.061  1.00 93.71           C  
ATOM   3576  CB  TRP A 223      13.703  25.554   2.800  1.00 93.71           C  
ATOM   3577  HB2 TRP A 223      12.949  25.404   3.573  1.00 93.71           H  
ATOM   3578  HB3 TRP A 223      13.163  25.773   1.879  1.00 93.71           H  
ATOM   3579  O   TRP A 223      12.855  28.294   3.923  1.00 93.71           O  
ATOM   3580  CG  TRP A 223      14.450  24.281   2.570  1.00 93.71           C  
ATOM   3581  CD1 TRP A 223      14.697  23.311   3.478  1.00 93.71           C  
ATOM   3582  HD1 TRP A 223      14.410  23.332   4.519  1.00 93.71           H  
ATOM   3583  CD2 TRP A 223      15.052  23.822   1.324  1.00 93.71           C  
ATOM   3584  CE2 TRP A 223      15.614  22.529   1.541  1.00 93.71           C  
ATOM   3585  CE3 TRP A 223      15.172  24.372   0.031  1.00 93.71           C  
ATOM   3586  HE3 TRP A 223      14.745  25.344  -0.171  1.00 93.71           H  
ATOM   3587  NE1 TRP A 223      15.365  22.269   2.871  1.00 93.71           N  
ATOM   3588  HE1 TRP A 223      15.645  21.442   3.378  1.00 93.71           H  
ATOM   3589  CH2 TRP A 223      16.346  22.384  -0.761  1.00 93.71           C  
ATOM   3590  HH2 TRP A 223      16.790  21.825  -1.572  1.00 93.71           H  
ATOM   3591  CZ2 TRP A 223      16.253  21.811   0.519  1.00 93.71           C  
ATOM   3592  HZ2 TRP A 223      16.618  20.811   0.694  1.00 93.71           H  
ATOM   3593  CZ3 TRP A 223      15.813  23.663  -1.002  1.00 93.71           C  
ATOM   3594  HZ3 TRP A 223      15.862  24.089  -1.993  1.00 93.71           H  
ATOM   3595  N   LYS A 224      13.859  28.792   1.971  1.00 91.97           N  
ATOM   3596  H   LYS A 224      14.658  28.607   1.381  1.00 91.97           H  
ATOM   3597  CA  LYS A 224      12.957  29.874   1.570  1.00 91.97           C  
ATOM   3598  HA  LYS A 224      12.286  30.103   2.399  1.00 91.97           H  
ATOM   3599  C   LYS A 224      12.088  29.446   0.389  1.00 91.97           C  
ATOM   3600  CB  LYS A 224      13.777  31.132   1.249  1.00 91.97           C  
ATOM   3601  HB2 LYS A 224      14.475  30.907   0.442  1.00 91.97           H  
ATOM   3602  HB3 LYS A 224      13.106  31.920   0.908  1.00 91.97           H  
ATOM   3603  O   LYS A 224      12.437  28.543  -0.369  1.00 91.97           O  
ATOM   3604  CG  LYS A 224      14.560  31.641   2.469  1.00 91.97           C  
ATOM   3605  HG2 LYS A 224      15.249  30.871   2.817  1.00 91.97           H  
ATOM   3606  HG3 LYS A 224      13.863  31.883   3.271  1.00 91.97           H  
ATOM   3607  CD  LYS A 224      15.367  32.888   2.098  1.00 91.97           C  
ATOM   3608  HD2 LYS A 224      14.690  33.670   1.754  1.00 91.97           H  
ATOM   3609  HD3 LYS A 224      16.053  32.630   1.292  1.00 91.97           H  
ATOM   3610  CE  LYS A 224      16.159  33.375   3.314  1.00 91.97           C  
ATOM   3611  HE2 LYS A 224      15.462  33.630   4.112  1.00 91.97           H  
ATOM   3612  HE3 LYS A 224      16.781  32.551   3.665  1.00 91.97           H  
ATOM   3613  NZ  LYS A 224      17.007  34.541   2.967  1.00 91.97           N  
ATOM   3614  HZ1 LYS A 224      17.650  34.287   2.230  1.00 91.97           H  
ATOM   3615  HZ2 LYS A 224      16.443  35.312   2.638  1.00 91.97           H  
ATOM   3616  HZ3 LYS A 224      17.547  34.844   3.765  1.00 91.97           H  
ATOM   3617  N   LEU A 225      10.969  30.149   0.202  1.00 94.76           N  
ATOM   3618  H   LEU A 225      10.724  30.846   0.891  1.00 94.76           H  
ATOM   3619  CA  LEU A 225      10.099  29.968  -0.966  1.00 94.76           C  
ATOM   3620  HA  LEU A 225       9.705  28.951  -0.950  1.00 94.76           H  
ATOM   3621  C   LEU A 225      10.881  30.145  -2.278  1.00 94.76           C  
ATOM   3622  CB  LEU A 225       8.935  30.975  -0.883  1.00 94.76           C  
ATOM   3623  HB2 LEU A 225       9.361  31.979  -0.868  1.00 94.76           H  
ATOM   3624  HB3 LEU A 225       8.398  30.824   0.054  1.00 94.76           H  
ATOM   3625  O   LEU A 225      10.649  29.387  -3.212  1.00 94.76           O  
ATOM   3626  CG  LEU A 225       7.934  30.888  -2.056  1.00 94.76           C  
ATOM   3627  HG  LEU A 225       8.462  30.860  -3.010  1.00 94.76           H  
ATOM   3628  CD1 LEU A 225       7.026  29.668  -1.946  1.00 94.76           C  
ATOM   3629 HD11 LEU A 225       7.624  28.758  -1.901  1.00 94.76           H  
ATOM   3630 HD12 LEU A 225       6.380  29.617  -2.823  1.00 94.76           H  
ATOM   3631 HD13 LEU A 225       6.409  29.756  -1.052  1.00 94.76           H  
ATOM   3632  CD2 LEU A 225       7.033  32.124  -2.073  1.00 94.76           C  
ATOM   3633 HD21 LEU A 225       7.646  33.018  -2.188  1.00 94.76           H  
ATOM   3634 HD22 LEU A 225       6.465  32.189  -1.145  1.00 94.76           H  
ATOM   3635 HD23 LEU A 225       6.349  32.063  -2.919  1.00 94.76           H  
ATOM   3636  N   THR A 226      11.799  31.119  -2.331  1.00 92.18           N  
ATOM   3637  H   THR A 226      11.983  31.662  -1.499  1.00 92.18           H  
ATOM   3638  CA  THR A 226      12.704  31.369  -3.469  1.00 92.18           C  
ATOM   3639  HA  THR A 226      12.130  31.588  -4.369  1.00 92.18           H  
ATOM   3640  C   THR A 226      13.545  30.144  -3.791  1.00 92.18           C  
ATOM   3641  CB  THR A 226      13.638  32.559  -3.183  1.00 92.18           C  
ATOM   3642  HB  THR A 226      14.447  32.579  -3.913  1.00 92.18           H  
ATOM   3643  O   THR A 226      13.532  29.688  -4.924  1.00 92.18           O  
ATOM   3644  CG2 THR A 226      12.886  33.889  -3.252  1.00 92.18           C  
ATOM   3645 HG21 THR A 226      13.552  34.693  -2.938  1.00 92.18           H  
ATOM   3646 HG22 THR A 226      12.009  33.873  -2.606  1.00 92.18           H  
ATOM   3647 HG23 THR A 226      12.596  34.078  -4.285  1.00 92.18           H  
ATOM   3648  OG1 THR A 226      14.183  32.465  -1.878  1.00 92.18           O  
ATOM   3649  HG1 THR A 226      15.032  32.025  -1.965  1.00 92.18           H  
ATOM   3650  N   ASP A 227      14.169  29.544  -2.776  1.00 95.06           N  
ATOM   3651  H   ASP A 227      14.160  29.991  -1.871  1.00 95.06           H  
ATOM   3652  CA  ASP A 227      15.072  28.408  -2.960  1.00 95.06           C  
ATOM   3653  HA  ASP A 227      15.885  28.707  -3.622  1.00 95.06           H  
ATOM   3654  C   ASP A 227      14.351  27.210  -3.585  1.00 95.06           C  
ATOM   3655  CB  ASP A 227      15.655  27.957  -1.610  1.00 95.06           C  
ATOM   3656  HB2 ASP A 227      16.423  27.206  -1.797  1.00 95.06           H  
ATOM   3657  HB3 ASP A 227      14.862  27.477  -1.037  1.00 95.06           H  
ATOM   3658  O   ASP A 227      14.895  26.534  -4.453  1.00 95.06           O  
ATOM   3659  CG  ASP A 227      16.255  29.056  -0.735  1.00 95.06           C  
ATOM   3660  OD1 ASP A 227      16.621  30.135  -1.243  1.00 95.06           O  
ATOM   3661  OD2 ASP A 227      16.303  28.806   0.491  1.00 95.06           O  
ATOM   3662  N   VAL A 228      13.119  26.933  -3.140  1.00 94.81           N  
ATOM   3663  H   VAL A 228      12.730  27.530  -2.424  1.00 94.81           H  
ATOM   3664  CA  VAL A 228      12.323  25.828  -3.685  1.00 94.81           C  
ATOM   3665  HA  VAL A 228      12.978  24.967  -3.817  1.00 94.81           H  
ATOM   3666  C   VAL A 228      11.778  26.161  -5.069  1.00 94.81           C  
ATOM   3667  CB  VAL A 228      11.194  25.414  -2.730  1.00 94.81           C  
ATOM   3668  HB  VAL A 228      10.549  26.268  -2.518  1.00 94.81           H  
ATOM   3669  O   VAL A 228      11.758  25.279  -5.922  1.00 94.81           O  
ATOM   3670  CG1 VAL A 228      10.341  24.292  -3.332  1.00 94.81           C  
ATOM   3671 HG11 VAL A 228       9.794  24.652  -4.204  1.00 94.81           H  
ATOM   3672 HG12 VAL A 228       9.615  23.951  -2.594  1.00 94.81           H  
ATOM   3673 HG13 VAL A 228      10.977  23.457  -3.625  1.00 94.81           H  
ATOM   3674  CG2 VAL A 228      11.788  24.893  -1.415  1.00 94.81           C  
ATOM   3675 HG21 VAL A 228      12.577  24.171  -1.625  1.00 94.81           H  
ATOM   3676 HG22 VAL A 228      12.210  25.721  -0.844  1.00 94.81           H  
ATOM   3677 HG23 VAL A 228      11.024  24.391  -0.821  1.00 94.81           H  
ATOM   3678  N   ALA A 229      11.352  27.405  -5.296  1.00 90.27           N  
ATOM   3679  H   ALA A 229      11.455  28.096  -4.566  1.00 90.27           H  
ATOM   3680  CA  ALA A 229      10.860  27.865  -6.591  1.00 90.27           C  
ATOM   3681  HA  ALA A 229      10.015  27.244  -6.888  1.00 90.27           H  
ATOM   3682  C   ALA A 229      11.939  27.709  -7.676  1.00 90.27           C  
ATOM   3683  CB  ALA A 229      10.368  29.310  -6.425  1.00 90.27           C  
ATOM   3684  HB1 ALA A 229       9.699  29.383  -5.567  1.00 90.27           H  
ATOM   3685  HB2 ALA A 229      11.215  29.982  -6.286  1.00 90.27           H  
ATOM   3686  HB3 ALA A 229       9.805  29.619  -7.305  1.00 90.27           H  
ATOM   3687  O   ALA A 229      11.677  27.084  -8.705  1.00 90.27           O  
ATOM   3688  N   ASP A 230      13.167  28.146  -7.385  1.00 87.29           N  
ATOM   3689  H   ASP A 230      13.305  28.694  -6.548  1.00 87.29           H  
ATOM   3690  CA  ASP A 230      14.319  27.987  -8.274  1.00 87.29           C  
ATOM   3691  HA  ASP A 230      14.091  28.437  -9.240  1.00 87.29           H  
ATOM   3692  C   ASP A 230      14.639  26.504  -8.511  1.00 87.29           C  
ATOM   3693  CB  ASP A 230      15.540  28.712  -7.678  1.00 87.29           C  
ATOM   3694  HB2 ASP A 230      15.733  28.319  -6.680  1.00 87.29           H  
ATOM   3695  HB3 ASP A 230      16.409  28.491  -8.297  1.00 87.29           H  
ATOM   3696  O   ASP A 230      14.854  26.085  -9.647  1.00 87.29           O  
ATOM   3697  CG  ASP A 230      15.387  30.238  -7.600  1.00 87.29           C  
ATOM   3698  OD1 ASP A 230      14.553  30.797  -8.349  1.00 87.29           O  
ATOM   3699  OD2 ASP A 230      16.114  30.841  -6.778  1.00 87.29           O  
ATOM   3700  N   HIS A 231      14.585  25.675  -7.460  1.00 88.03           N  
ATOM   3701  H   HIS A 231      14.416  26.079  -6.550  1.00 88.03           H  
ATOM   3702  CA  HIS A 231      14.881  24.241  -7.554  1.00 88.03           C  
ATOM   3703  HA  HIS A 231      15.872  24.136  -7.995  1.00 88.03           H  
ATOM   3704  C   HIS A 231      13.907  23.461  -8.452  1.00 88.03           C  
ATOM   3705  CB  HIS A 231      14.899  23.640  -6.143  1.00 88.03           C  
ATOM   3706  HB2 HIS A 231      15.385  24.341  -5.465  1.00 88.03           H  
ATOM   3707  HB3 HIS A 231      13.879  23.480  -5.793  1.00 88.03           H  
ATOM   3708  O   HIS A 231      14.272  22.423  -9.001  1.00 88.03           O  
ATOM   3709  CG  HIS A 231      15.681  22.358  -6.057  1.00 88.03           C  
ATOM   3710  CD2 HIS A 231      15.191  21.084  -5.963  1.00 88.03           C  
ATOM   3711  HD2 HIS A 231      14.148  20.804  -5.960  1.00 88.03           H  
ATOM   3712  ND1 HIS A 231      17.052  22.266  -6.069  1.00 88.03           N  
ATOM   3713  HD1 HIS A 231      17.688  23.030  -6.247  1.00 88.03           H  
ATOM   3714  CE1 HIS A 231      17.382  20.968  -5.976  1.00 88.03           C  
ATOM   3715  HE1 HIS A 231      18.389  20.579  -6.004  1.00 88.03           H  
ATOM   3716  NE2 HIS A 231      16.281  20.209  -5.884  1.00 88.03           N  
ATOM   3717  N   ILE A 232      12.667  23.938  -8.599  1.00 87.83           N  
ATOM   3718  H   ILE A 232      12.434  24.790  -8.109  1.00 87.83           H  
ATOM   3719  CA  ILE A 232      11.654  23.333  -9.479  1.00 87.83           C  
ATOM   3720  HA  ILE A 232      12.040  22.378  -9.833  1.00 87.83           H  
ATOM   3721  C   ILE A 232      11.404  24.147 -10.755  1.00 87.83           C  
ATOM   3722  CB  ILE A 232      10.348  23.022  -8.720  1.00 87.83           C  
ATOM   3723  HB  ILE A 232       9.709  22.447  -9.391  1.00 87.83           H  
ATOM   3724  O   ILE A 232      10.436  23.864 -11.461  1.00 87.83           O  
ATOM   3725  CG1 ILE A 232       9.597  24.318  -8.361  1.00 87.83           C  
ATOM   3726 HG12 ILE A 232       9.363  24.859  -9.278  1.00 87.83           H  
ATOM   3727 HG13 ILE A 232      10.224  24.969  -7.751  1.00 87.83           H  
ATOM   3728  CG2 ILE A 232      10.623  22.129  -7.499  1.00 87.83           C  
ATOM   3729 HG21 ILE A 232      11.135  22.708  -6.730  1.00 87.83           H  
ATOM   3730 HG22 ILE A 232       9.690  21.741  -7.091  1.00 87.83           H  
ATOM   3731 HG23 ILE A 232      11.258  21.294  -7.796  1.00 87.83           H  
ATOM   3732  CD1 ILE A 232       8.279  24.084  -7.635  1.00 87.83           C  
ATOM   3733 HD11 ILE A 232       8.456  23.742  -6.615  1.00 87.83           H  
ATOM   3734 HD12 ILE A 232       7.746  25.035  -7.612  1.00 87.83           H  
ATOM   3735 HD13 ILE A 232       7.688  23.350  -8.183  1.00 87.83           H  
ATOM   3736  N   PHE A 233      12.250  25.143 -11.042  1.00 91.50           N  
ATOM   3737  H   PHE A 233      13.036  25.295 -10.426  1.00 91.50           H  
ATOM   3738  CA  PHE A 233      12.155  26.019 -12.213  1.00 91.50           C  
ATOM   3739  HA  PHE A 233      12.890  26.810 -12.065  1.00 91.50           H  
ATOM   3740  C   PHE A 233      10.796  26.731 -12.341  1.00 91.50           C  
ATOM   3741  CB  PHE A 233      12.573  25.254 -13.478  1.00 91.50           C  
ATOM   3742  HB2 PHE A 233      11.819  24.500 -13.709  1.00 91.50           H  
ATOM   3743  HB3 PHE A 233      12.597  25.951 -14.316  1.00 91.50           H  
ATOM   3744  O   PHE A 233      10.194  26.790 -13.413  1.00 91.50           O  
ATOM   3745  CG  PHE A 233      13.928  24.581 -13.379  1.00 91.50           C  
ATOM   3746  CD1 PHE A 233      15.096  25.312 -13.660  1.00 91.50           C  
ATOM   3747  HD1 PHE A 233      15.030  26.352 -13.945  1.00 91.50           H  
ATOM   3748  CD2 PHE A 233      14.024  23.231 -12.991  1.00 91.50           C  
ATOM   3749  HD2 PHE A 233      13.129  22.670 -12.763  1.00 91.50           H  
ATOM   3750  CE1 PHE A 233      16.354  24.693 -13.565  1.00 91.50           C  
ATOM   3751  HE1 PHE A 233      17.250  25.258 -13.777  1.00 91.50           H  
ATOM   3752  CE2 PHE A 233      15.283  22.614 -12.888  1.00 91.50           C  
ATOM   3753  HE2 PHE A 233      15.356  21.583 -12.575  1.00 91.50           H  
ATOM   3754  CZ  PHE A 233      16.448  23.345 -13.180  1.00 91.50           C  
ATOM   3755  HZ  PHE A 233      17.416  22.874 -13.098  1.00 91.50           H  
ATOM   3756  N   MET A 234      10.285  27.277 -11.235  1.00 88.56           N  
ATOM   3757  H   MET A 234      10.839  27.231 -10.392  1.00 88.56           H  
ATOM   3758  CA  MET A 234       9.066  28.089 -11.205  1.00 88.56           C  
ATOM   3759  HA  MET A 234       8.739  28.295 -12.224  1.00 88.56           H  
ATOM   3760  C   MET A 234       9.320  29.439 -10.539  1.00 88.56           C  
ATOM   3761  CB  MET A 234       7.938  27.352 -10.471  1.00 88.56           C  
ATOM   3762  HB2 MET A 234       8.311  26.959  -9.525  1.00 88.56           H  
ATOM   3763  HB3 MET A 234       7.155  28.079 -10.260  1.00 88.56           H  
ATOM   3764  O   MET A 234      10.151  29.554  -9.649  1.00 88.56           O  
ATOM   3765  CG  MET A 234       7.330  26.222 -11.315  1.00 88.56           C  
ATOM   3766  HG2 MET A 234       7.028  26.647 -12.272  1.00 88.56           H  
ATOM   3767  HG3 MET A 234       8.111  25.490 -11.524  1.00 88.56           H  
ATOM   3768  SD  MET A 234       5.890  25.329 -10.628  1.00 88.56           S  
ATOM   3769  CE  MET A 234       5.380  26.380  -9.249  1.00 88.56           C  
ATOM   3770  HE1 MET A 234       6.193  26.457  -8.527  1.00 88.56           H  
ATOM   3771  HE2 MET A 234       5.116  27.372  -9.616  1.00 88.56           H  
ATOM   3772  HE3 MET A 234       4.511  25.933  -8.765  1.00 88.56           H  
ATOM   3773  N   SER A 235       8.544  30.466 -10.897  1.00 88.22           N  
ATOM   3774  H   SER A 235       7.873  30.353 -11.643  1.00 88.22           H  
ATOM   3775  CA  SER A 235       8.569  31.720 -10.138  1.00 88.22           C  
ATOM   3776  HA  SER A 235       9.613  32.002 -10.005  1.00 88.22           H  
ATOM   3777  C   SER A 235       7.953  31.538  -8.746  1.00 88.22           C  
ATOM   3778  CB  SER A 235       7.884  32.863 -10.896  1.00 88.22           C  
ATOM   3779  HB2 SER A 235       8.175  33.805 -10.432  1.00 88.22           H  
ATOM   3780  HB3 SER A 235       8.225  32.873 -11.932  1.00 88.22           H  
ATOM   3781  O   SER A 235       7.039  30.729  -8.545  1.00 88.22           O  
ATOM   3782  OG  SER A 235       6.470  32.757 -10.852  1.00 88.22           O  
ATOM   3783  HG  SER A 235       6.116  33.647 -10.797  1.00 88.22           H  
ATOM   3784  N   THR A 236       8.384  32.357  -7.786  1.00 93.70           N  
ATOM   3785  H   THR A 236       9.153  32.982  -7.984  1.00 93.70           H  
ATOM   3786  CA  THR A 236       7.812  32.377  -6.428  1.00 93.70           C  
ATOM   3787  HA  THR A 236       7.946  31.394  -5.976  1.00 93.70           H  
ATOM   3788  C   THR A 236       6.316  32.684  -6.426  1.00 93.70           C  
ATOM   3789  CB  THR A 236       8.513  33.418  -5.551  1.00 93.70           C  
ATOM   3790  HB  THR A 236       7.973  33.517  -4.610  1.00 93.70           H  
ATOM   3791  O   THR A 236       5.566  32.063  -5.673  1.00 93.70           O  
ATOM   3792  CG2 THR A 236       9.947  33.021  -5.239  1.00 93.70           C  
ATOM   3793 HG21 THR A 236      10.366  33.739  -4.535  1.00 93.70           H  
ATOM   3794 HG22 THR A 236      10.553  32.998  -6.145  1.00 93.70           H  
ATOM   3795 HG23 THR A 236       9.955  32.032  -4.781  1.00 93.70           H  
ATOM   3796  OG1 THR A 236       8.542  34.668  -6.204  1.00 93.70           O  
ATOM   3797  HG1 THR A 236       9.310  35.150  -5.888  1.00 93.70           H  
ATOM   3798  N   SER A 237       5.861  33.595  -7.293  1.00 91.90           N  
ATOM   3799  H   SER A 237       6.537  34.079  -7.865  1.00 91.90           H  
ATOM   3800  CA  SER A 237       4.443  33.934  -7.465  1.00 91.90           C  
ATOM   3801  HA  SER A 237       4.032  34.218  -6.496  1.00 91.90           H  
ATOM   3802  C   SER A 237       3.626  32.743  -7.971  1.00 91.90           C  
ATOM   3803  CB  SER A 237       4.297  35.135  -8.411  1.00 91.90           C  
ATOM   3804  HB2 SER A 237       3.239  35.312  -8.605  1.00 91.90           H  
ATOM   3805  HB3 SER A 237       4.710  36.017  -7.923  1.00 91.90           H  
ATOM   3806  O   SER A 237       2.578  32.429  -7.405  1.00 91.90           O  
ATOM   3807  OG  SER A 237       4.980  34.931  -9.640  1.00 91.90           O  
ATOM   3808  HG  SER A 237       4.824  35.705 -10.187  1.00 91.90           H  
ATOM   3809  N   THR A 238       4.133  32.030  -8.979  1.00 90.83           N  
ATOM   3810  H   THR A 238       5.006  32.332  -9.388  1.00 90.83           H  
ATOM   3811  CA  THR A 238       3.473  30.847  -9.546  1.00 90.83           C  
ATOM   3812  HA  THR A 238       2.445  31.107  -9.798  1.00 90.83           H  
ATOM   3813  C   THR A 238       3.431  29.707  -8.536  1.00 90.83           C  
ATOM   3814  CB  THR A 238       4.174  30.372 -10.827  1.00 90.83           C  
ATOM   3815  HB  THR A 238       5.189  30.046 -10.599  1.00 90.83           H  
ATOM   3816  O   THR A 238       2.385  29.083  -8.374  1.00 90.83           O  
ATOM   3817  CG2 THR A 238       3.421  29.235 -11.518  1.00 90.83           C  
ATOM   3818 HG21 THR A 238       3.929  28.985 -12.450  1.00 90.83           H  
ATOM   3819 HG22 THR A 238       3.400  28.349 -10.883  1.00 90.83           H  
ATOM   3820 HG23 THR A 238       2.401  29.550 -11.740  1.00 90.83           H  
ATOM   3821  OG1 THR A 238       4.225  31.424 -11.755  1.00 90.83           O  
ATOM   3822  HG1 THR A 238       5.050  31.892 -11.607  1.00 90.83           H  
ATOM   3823  N   LEU A 239       4.535  29.457  -7.821  1.00 94.87           N  
ATOM   3824  H   LEU A 239       5.370  29.991  -8.016  1.00 94.87           H  
ATOM   3825  CA  LEU A 239       4.594  28.446  -6.764  1.00 94.87           C  
ATOM   3826  HA  LEU A 239       4.316  27.480  -7.186  1.00 94.87           H  
ATOM   3827  C   LEU A 239       3.574  28.736  -5.667  1.00 94.87           C  
ATOM   3828  CB  LEU A 239       6.032  28.367  -6.211  1.00 94.87           C  
ATOM   3829  HB2 LEU A 239       6.333  29.354  -5.862  1.00 94.87           H  
ATOM   3830  HB3 LEU A 239       6.708  28.088  -7.020  1.00 94.87           H  
ATOM   3831  O   LEU A 239       2.798  27.858  -5.302  1.00 94.87           O  
ATOM   3832  CG  LEU A 239       6.206  27.371  -5.047  1.00 94.87           C  
ATOM   3833  HG  LEU A 239       5.632  27.718  -4.188  1.00 94.87           H  
ATOM   3834  CD1 LEU A 239       5.735  25.966  -5.406  1.00 94.87           C  
ATOM   3835 HD11 LEU A 239       4.649  25.957  -5.500  1.00 94.87           H  
ATOM   3836 HD12 LEU A 239       6.014  25.268  -4.617  1.00 94.87           H  
ATOM   3837 HD13 LEU A 239       6.177  25.640  -6.347  1.00 94.87           H  
ATOM   3838  CD2 LEU A 239       7.670  27.283  -4.628  1.00 94.87           C  
ATOM   3839 HD21 LEU A 239       7.771  26.637  -3.756  1.00 94.87           H  
ATOM   3840 HD22 LEU A 239       8.048  28.274  -4.373  1.00 94.87           H  
ATOM   3841 HD23 LEU A 239       8.267  26.872  -5.441  1.00 94.87           H  
ATOM   3842  N   LYS A 240       3.530  29.978  -5.179  1.00 93.62           N  
ATOM   3843  H   LYS A 240       4.192  30.654  -5.532  1.00 93.62           H  
ATOM   3844  CA  LYS A 240       2.593  30.381  -4.129  1.00 93.62           C  
ATOM   3845  HA  LYS A 240       2.741  29.723  -3.272  1.00 93.62           H  
ATOM   3846  C   LYS A 240       1.138  30.196  -4.566  1.00 93.62           C  
ATOM   3847  CB  LYS A 240       2.910  31.825  -3.723  1.00 93.62           C  
ATOM   3848  HB2 LYS A 240       3.992  31.939  -3.664  1.00 93.62           H  
ATOM   3849  HB3 LYS A 240       2.532  32.513  -4.478  1.00 93.62           H  
ATOM   3850  O   LYS A 240       0.350  29.667  -3.789  1.00 93.62           O  
ATOM   3851  CG  LYS A 240       2.340  32.181  -2.347  1.00 93.62           C  
ATOM   3852  HG2 LYS A 240       2.750  31.499  -1.602  1.00 93.62           H  
ATOM   3853  HG3 LYS A 240       1.254  32.087  -2.359  1.00 93.62           H  
ATOM   3854  CD  LYS A 240       2.725  33.622  -1.987  1.00 93.62           C  
ATOM   3855  HD2 LYS A 240       3.805  33.739  -2.070  1.00 93.62           H  
ATOM   3856  HD3 LYS A 240       2.239  34.300  -2.688  1.00 93.62           H  
ATOM   3857  CE  LYS A 240       2.288  33.952  -0.556  1.00 93.62           C  
ATOM   3858  HE2 LYS A 240       2.812  33.289   0.132  1.00 93.62           H  
ATOM   3859  HE3 LYS A 240       1.221  33.746  -0.467  1.00 93.62           H  
ATOM   3860  NZ  LYS A 240       2.559  35.372  -0.217  1.00 93.62           N  
ATOM   3861  HZ1 LYS A 240       2.259  35.577   0.726  1.00 93.62           H  
ATOM   3862  HZ2 LYS A 240       3.544  35.584  -0.296  1.00 93.62           H  
ATOM   3863  HZ3 LYS A 240       2.051  35.984  -0.839  1.00 93.62           H  
ATOM   3864  N   ARG A 241       0.800  30.576  -5.806  1.00 93.70           N  
ATOM   3865  H   ARG A 241       1.507  31.018  -6.377  1.00 93.70           H  
ATOM   3866  CA  ARG A 241      -0.547  30.394  -6.369  1.00 93.70           C  
ATOM   3867  HA  ARG A 241      -1.276  30.822  -5.681  1.00 93.70           H  
ATOM   3868  C   ARG A 241      -0.918  28.915  -6.489  1.00 93.70           C  
ATOM   3869  CB  ARG A 241      -0.661  31.122  -7.717  1.00 93.70           C  
ATOM   3870  HB2 ARG A 241      -0.360  32.162  -7.592  1.00 93.70           H  
ATOM   3871  HB3 ARG A 241       0.006  30.653  -8.440  1.00 93.70           H  
ATOM   3872  O   ARG A 241      -1.958  28.521  -5.981  1.00 93.70           O  
ATOM   3873  CG  ARG A 241      -2.110  31.086  -8.237  1.00 93.70           C  
ATOM   3874  HG2 ARG A 241      -2.452  30.054  -8.311  1.00 93.70           H  
ATOM   3875  HG3 ARG A 241      -2.754  31.601  -7.524  1.00 93.70           H  
ATOM   3876  CD  ARG A 241      -2.276  31.747  -9.608  1.00 93.70           C  
ATOM   3877  HD2 ARG A 241      -3.340  31.750  -9.843  1.00 93.70           H  
ATOM   3878  HD3 ARG A 241      -1.921  32.777  -9.558  1.00 93.70           H  
ATOM   3879  NE  ARG A 241      -1.553  31.009 -10.659  1.00 93.70           N  
ATOM   3880  HE  ARG A 241      -1.203  30.100 -10.390  1.00 93.70           H  
ATOM   3881  NH1 ARG A 241      -2.328  32.218 -12.449  1.00 93.70           N  
ATOM   3882 HH11 ARG A 241      -2.391  32.364 -13.446  1.00 93.70           H  
ATOM   3883 HH12 ARG A 241      -2.984  32.673 -11.830  1.00 93.70           H  
ATOM   3884  NH2 ARG A 241      -0.843  30.589 -12.781  1.00 93.70           N  
ATOM   3885 HH21 ARG A 241      -0.906  30.774 -13.772  1.00 93.70           H  
ATOM   3886 HH22 ARG A 241      -0.317  29.801 -12.432  1.00 93.70           H  
ATOM   3887  CZ  ARG A 241      -1.577  31.275 -11.952  1.00 93.70           C  
ATOM   3888  N   LYS A 242      -0.054  28.090  -7.086  1.00 92.75           N  
ATOM   3889  H   LYS A 242       0.799  28.477  -7.462  1.00 92.75           H  
ATOM   3890  CA  LYS A 242      -0.333  26.658  -7.273  1.00 92.75           C  
ATOM   3891  HA  LYS A 242      -1.307  26.538  -7.750  1.00 92.75           H  
ATOM   3892  C   LYS A 242      -0.428  25.884  -5.956  1.00 92.75           C  
ATOM   3893  CB  LYS A 242       0.724  26.024  -8.174  1.00 92.75           C  
ATOM   3894  HB2 LYS A 242       1.719  26.272  -7.804  1.00 92.75           H  
ATOM   3895  HB3 LYS A 242       0.579  24.945  -8.117  1.00 92.75           H  
ATOM   3896  O   LYS A 242      -1.247  24.986  -5.832  1.00 92.75           O  
ATOM   3897  CG  LYS A 242       0.602  26.429  -9.646  1.00 92.75           C  
ATOM   3898  HG2 LYS A 242       0.855  27.481  -9.776  1.00 92.75           H  
ATOM   3899  HG3 LYS A 242      -0.425  26.269  -9.975  1.00 92.75           H  
ATOM   3900  CD  LYS A 242       1.539  25.553 -10.487  1.00 92.75           C  
ATOM   3901  HD2 LYS A 242       1.312  24.507 -10.282  1.00 92.75           H  
ATOM   3902  HD3 LYS A 242       2.574  25.755 -10.212  1.00 92.75           H  
ATOM   3903  CE  LYS A 242       1.329  25.821 -11.978  1.00 92.75           C  
ATOM   3904  HE2 LYS A 242       0.261  25.748 -12.187  1.00 92.75           H  
ATOM   3905  HE3 LYS A 242       1.650  26.838 -12.202  1.00 92.75           H  
ATOM   3906  NZ  LYS A 242       2.072  24.841 -12.810  1.00 92.75           N  
ATOM   3907  HZ1 LYS A 242       1.923  25.021 -13.792  1.00 92.75           H  
ATOM   3908  HZ2 LYS A 242       1.740  23.908 -12.614  1.00 92.75           H  
ATOM   3909  HZ3 LYS A 242       3.062  24.879 -12.615  1.00 92.75           H  
ATOM   3910  N   LEU A 243       0.375  26.236  -4.950  1.00 93.49           N  
ATOM   3911  H   LEU A 243       1.072  26.951  -5.102  1.00 93.49           H  
ATOM   3912  CA  LEU A 243       0.222  25.645  -3.616  1.00 93.49           C  
ATOM   3913  HA  LEU A 243       0.194  24.559  -3.710  1.00 93.49           H  
ATOM   3914  C   LEU A 243      -1.115  26.036  -2.976  1.00 93.49           C  
ATOM   3915  CB  LEU A 243       1.398  26.047  -2.713  1.00 93.49           C  
ATOM   3916  HB2 LEU A 243       1.502  27.132  -2.735  1.00 93.49           H  
ATOM   3917  HB3 LEU A 243       1.157  25.756  -1.691  1.00 93.49           H  
ATOM   3918  O   LEU A 243      -1.746  25.191  -2.347  1.00 93.49           O  
ATOM   3919  CG  LEU A 243       2.737  25.396  -3.096  1.00 93.49           C  
ATOM   3920  HG  LEU A 243       2.993  25.666  -4.121  1.00 93.49           H  
ATOM   3921  CD1 LEU A 243       3.831  25.925  -2.164  1.00 93.49           C  
ATOM   3922 HD11 LEU A 243       3.599  25.648  -1.135  1.00 93.49           H  
ATOM   3923 HD12 LEU A 243       3.892  27.009  -2.256  1.00 93.49           H  
ATOM   3924 HD13 LEU A 243       4.791  25.492  -2.445  1.00 93.49           H  
ATOM   3925  CD2 LEU A 243       2.695  23.870  -3.018  1.00 93.49           C  
ATOM   3926 HD21 LEU A 243       2.224  23.555  -2.087  1.00 93.49           H  
ATOM   3927 HD22 LEU A 243       2.107  23.472  -3.846  1.00 93.49           H  
ATOM   3928 HD23 LEU A 243       3.698  23.450  -3.088  1.00 93.49           H  
ATOM   3929  N   ALA A 244      -1.567  27.280  -3.170  1.00 91.82           N  
ATOM   3930  H   ALA A 244      -1.006  27.938  -3.692  1.00 91.82           H  
ATOM   3931  CA  ALA A 244      -2.876  27.719  -2.692  1.00 91.82           C  
ATOM   3932  HA  ALA A 244      -2.955  27.470  -1.634  1.00 91.82           H  
ATOM   3933  C   ALA A 244      -4.030  26.996  -3.410  1.00 91.82           C  
ATOM   3934  CB  ALA A 244      -2.979  29.242  -2.833  1.00 91.82           C  
ATOM   3935  HB1 ALA A 244      -2.958  29.531  -3.884  1.00 91.82           H  
ATOM   3936  HB2 ALA A 244      -3.922  29.577  -2.399  1.00 91.82           H  
ATOM   3937  HB3 ALA A 244      -2.154  29.719  -2.304  1.00 91.82           H  
ATOM   3938  O   ALA A 244      -5.014  26.651  -2.761  1.00 91.82           O  
ATOM   3939  N   GLU A 245      -3.894  26.712  -4.710  1.00 88.52           N  
ATOM   3940  H   GLU A 245      -3.097  27.090  -5.203  1.00 88.52           H  
ATOM   3941  CA  GLU A 245      -4.832  25.869  -5.473  1.00 88.52           C  
ATOM   3942  HA  GLU A 245      -5.836  26.288  -5.403  1.00 88.52           H  
ATOM   3943  C   GLU A 245      -4.908  24.440  -4.900  1.00 88.52           C  
ATOM   3944  CB  GLU A 245      -4.419  25.832  -6.959  1.00 88.52           C  
ATOM   3945  HB2 GLU A 245      -4.999  25.062  -7.469  1.00 88.52           H  
ATOM   3946  HB3 GLU A 245      -3.368  25.548  -7.015  1.00 88.52           H  
ATOM   3947  O   GLU A 245      -5.988  23.862  -4.828  1.00 88.52           O  
ATOM   3948  CG  GLU A 245      -4.631  27.164  -7.708  1.00 88.52           C  
ATOM   3949  HG2 GLU A 245      -5.697  27.292  -7.891  1.00 88.52           H  
ATOM   3950  HG3 GLU A 245      -4.313  27.987  -7.067  1.00 88.52           H  
ATOM   3951  CD  GLU A 245      -3.861  27.273  -9.045  1.00 88.52           C  
ATOM   3952  OE1 GLU A 245      -3.837  28.390  -9.619  1.00 88.52           O  
ATOM   3953  OE2 GLU A 245      -3.195  26.300  -9.468  1.00 88.52           O  
ATOM   3954  N   GLU A 246      -3.792  23.895  -4.403  1.00 85.03           N  
ATOM   3955  H   GLU A 246      -2.921  24.383  -4.553  1.00 85.03           H  
ATOM   3956  CA  GLU A 246      -3.752  22.621  -3.663  1.00 85.03           C  
ATOM   3957  HA  GLU A 246      -4.482  21.947  -4.111  1.00 85.03           H  
ATOM   3958  C   GLU A 246      -4.165  22.752  -2.178  1.00 85.03           C  
ATOM   3959  CB  GLU A 246      -2.367  21.961  -3.812  1.00 85.03           C  
ATOM   3960  HB2 GLU A 246      -2.332  21.082  -3.167  1.00 85.03           H  
ATOM   3961  HB3 GLU A 246      -1.597  22.658  -3.481  1.00 85.03           H  
ATOM   3962  O   GLU A 246      -4.013  21.813  -1.394  1.00 85.03           O  
ATOM   3963  CG  GLU A 246      -2.056  21.495  -5.248  1.00 85.03           C  
ATOM   3964  HG2 GLU A 246      -2.868  20.852  -5.587  1.00 85.03           H  
ATOM   3965  HG3 GLU A 246      -2.011  22.362  -5.908  1.00 85.03           H  
ATOM   3966  CD  GLU A 246      -0.733  20.715  -5.352  1.00 85.03           C  
ATOM   3967  OE1 GLU A 246      -0.365  20.246  -6.455  1.00 85.03           O  
ATOM   3968  OE2 GLU A 246      -0.027  20.559  -4.332  1.00 85.03           O  
ATOM   3969  N   GLY A 247      -4.683  23.912  -1.758  1.00 84.32           N  
ATOM   3970  H   GLY A 247      -4.809  24.648  -2.439  1.00 84.32           H  
ATOM   3971  CA  GLY A 247      -5.167  24.149  -0.395  1.00 84.32           C  
ATOM   3972  HA2 GLY A 247      -5.862  23.356  -0.119  1.00 84.32           H  
ATOM   3973  HA3 GLY A 247      -5.700  25.100  -0.381  1.00 84.32           H  
ATOM   3974  C   GLY A 247      -4.061  24.210   0.661  1.00 84.32           C  
ATOM   3975  O   GLY A 247      -4.294  23.886   1.826  1.00 84.32           O  
ATOM   3976  N   THR A 248      -2.839  24.585   0.277  1.00 87.94           N  
ATOM   3977  H   THR A 248      -2.691  24.823  -0.693  1.00 87.94           H  
ATOM   3978  CA  THR A 248      -1.690  24.633   1.185  1.00 87.94           C  
ATOM   3979  HA  THR A 248      -2.064  24.753   2.202  1.00 87.94           H  
ATOM   3980  C   THR A 248      -0.787  25.843   0.932  1.00 87.94           C  
ATOM   3981  CB  THR A 248      -0.944  23.288   1.130  1.00 87.94           C  
ATOM   3982  HB  THR A 248      -1.680  22.486   1.185  1.00 87.94           H  
ATOM   3983  O   THR A 248      -1.038  26.691   0.078  1.00 87.94           O  
ATOM   3984  CG2 THR A 248      -0.117  23.079  -0.135  1.00 87.94           C  
ATOM   3985 HG21 THR A 248       0.354  22.097  -0.091  1.00 87.94           H  
ATOM   3986 HG22 THR A 248      -0.768  23.109  -1.009  1.00 87.94           H  
ATOM   3987 HG23 THR A 248       0.651  23.847  -0.224  1.00 87.94           H  
ATOM   3988  OG1 THR A 248      -0.095  23.153   2.252  1.00 87.94           O  
ATOM   3989  HG1 THR A 248      -0.669  23.087   3.019  1.00 87.94           H  
ATOM   3990  N   SER A 249       0.282  25.965   1.713  1.00 91.42           N  
ATOM   3991  H   SER A 249       0.472  25.224   2.372  1.00 91.42           H  
ATOM   3992  CA  SER A 249       1.273  27.026   1.576  1.00 91.42           C  
ATOM   3993  HA  SER A 249       1.229  27.417   0.560  1.00 91.42           H  
ATOM   3994  C   SER A 249       2.679  26.481   1.803  1.00 91.42           C  
ATOM   3995  CB  SER A 249       0.950  28.175   2.540  1.00 91.42           C  
ATOM   3996  HB2 SER A 249      -0.115  28.403   2.498  1.00 91.42           H  
ATOM   3997  HB3 SER A 249       1.503  29.059   2.224  1.00 91.42           H  
ATOM   3998  O   SER A 249       2.871  25.449   2.447  1.00 91.42           O  
ATOM   3999  OG  SER A 249       1.325  27.870   3.870  1.00 91.42           O  
ATOM   4000  HG  SER A 249       0.589  27.427   4.298  1.00 91.42           H  
ATOM   4001  N   PHE A 250       3.692  27.202   1.316  1.00 93.52           N  
ATOM   4002  H   PHE A 250       3.489  28.016   0.754  1.00 93.52           H  
ATOM   4003  CA  PHE A 250       5.087  26.848   1.587  1.00 93.52           C  
ATOM   4004  HA  PHE A 250       5.296  25.867   1.159  1.00 93.52           H  
ATOM   4005  C   PHE A 250       5.367  26.746   3.091  1.00 93.52           C  
ATOM   4006  CB  PHE A 250       6.005  27.881   0.931  1.00 93.52           C  
ATOM   4007  HB2 PHE A 250       5.904  27.774  -0.149  1.00 93.52           H  
ATOM   4008  HB3 PHE A 250       5.681  28.884   1.207  1.00 93.52           H  
ATOM   4009  O   PHE A 250       6.001  25.791   3.527  1.00 93.52           O  
ATOM   4010  CG  PHE A 250       7.464  27.715   1.307  1.00 93.52           C  
ATOM   4011  CD1 PHE A 250       8.019  28.466   2.364  1.00 93.52           C  
ATOM   4012  HD1 PHE A 250       7.416  29.187   2.895  1.00 93.52           H  
ATOM   4013  CD2 PHE A 250       8.247  26.753   0.647  1.00 93.52           C  
ATOM   4014  HD2 PHE A 250       7.829  26.160  -0.153  1.00 93.52           H  
ATOM   4015  CE1 PHE A 250       9.350  28.247   2.763  1.00 93.52           C  
ATOM   4016  HE1 PHE A 250       9.777  28.796   3.589  1.00 93.52           H  
ATOM   4017  CE2 PHE A 250       9.575  26.540   1.049  1.00 93.52           C  
ATOM   4018  HE2 PHE A 250      10.177  25.789   0.560  1.00 93.52           H  
ATOM   4019  CZ  PHE A 250      10.123  27.276   2.109  1.00 93.52           C  
ATOM   4020  HZ  PHE A 250      11.136  27.084   2.429  1.00 93.52           H  
ATOM   4021  N   SER A 251       4.850  27.688   3.887  1.00 91.64           N  
ATOM   4022  H   SER A 251       4.307  28.435   3.479  1.00 91.64           H  
ATOM   4023  CA  SER A 251       5.025  27.693   5.343  1.00 91.64           C  
ATOM   4024  HA  SER A 251       6.091  27.704   5.570  1.00 91.64           H  
ATOM   4025  C   SER A 251       4.417  26.454   6.004  1.00 91.64           C  
ATOM   4026  CB  SER A 251       4.383  28.945   5.946  1.00 91.64           C  
ATOM   4027  HB2 SER A 251       4.554  28.950   7.022  1.00 91.64           H  
ATOM   4028  HB3 SER A 251       3.309  28.931   5.760  1.00 91.64           H  
ATOM   4029  O   SER A 251       5.031  25.882   6.906  1.00 91.64           O  
ATOM   4030  OG  SER A 251       4.946  30.113   5.375  1.00 91.64           O  
ATOM   4031  HG  SER A 251       4.541  30.873   5.799  1.00 91.64           H  
ATOM   4032  N   ASP A 252       3.248  26.008   5.536  1.00 88.93           N  
ATOM   4033  H   ASP A 252       2.786  26.515   4.795  1.00 88.93           H  
ATOM   4034  CA  ASP A 252       2.590  24.810   6.063  1.00 88.93           C  
ATOM   4035  HA  ASP A 252       2.557  24.876   7.151  1.00 88.93           H  
ATOM   4036  C   ASP A 252       3.358  23.540   5.708  1.00 88.93           C  
ATOM   4037  CB  ASP A 252       1.151  24.704   5.547  1.00 88.93           C  
ATOM   4038  HB2 ASP A 252       0.726  23.757   5.881  1.00 88.93           H  
ATOM   4039  HB3 ASP A 252       1.152  24.708   4.457  1.00 88.93           H  
ATOM   4040  O   ASP A 252       3.563  22.690   6.577  1.00 88.93           O  
ATOM   4041  CG  ASP A 252       0.275  25.833   6.076  1.00 88.93           C  
ATOM   4042  OD1 ASP A 252       0.351  26.107   7.295  1.00 88.93           O  
ATOM   4043  OD2 ASP A 252      -0.423  26.439   5.235  1.00 88.93           O  
ATOM   4044  N   ILE A 253       3.833  23.425   4.462  1.00 90.04           N  
ATOM   4045  H   ILE A 253       3.605  24.150   3.797  1.00 90.04           H  
ATOM   4046  CA  ILE A 253       4.642  22.282   4.016  1.00 90.04           C  
ATOM   4047  HA  ILE A 253       4.112  21.365   4.273  1.00 90.04           H  
ATOM   4048  C   ILE A 253       5.986  22.257   4.751  1.00 90.04           C  
ATOM   4049  CB  ILE A 253       4.849  22.307   2.485  1.00 90.04           C  
ATOM   4050  HB  ILE A 253       5.365  23.226   2.207  1.00 90.04           H  
ATOM   4051  O   ILE A 253       6.437  21.198   5.187  1.00 90.04           O  
ATOM   4052  CG1 ILE A 253       3.504  22.228   1.734  1.00 90.04           C  
ATOM   4053 HG12 ILE A 253       3.069  21.238   1.874  1.00 90.04           H  
ATOM   4054 HG13 ILE A 253       2.796  22.950   2.143  1.00 90.04           H  
ATOM   4055  CG2 ILE A 253       5.709  21.095   2.084  1.00 90.04           C  
ATOM   4056 HG21 ILE A 253       6.707  21.157   2.517  1.00 90.04           H  
ATOM   4057 HG22 ILE A 253       5.818  21.024   1.002  1.00 90.04           H  
ATOM   4058 HG23 ILE A 253       5.225  20.182   2.433  1.00 90.04           H  
ATOM   4059  CD1 ILE A 253       3.635  22.516   0.237  1.00 90.04           C  
ATOM   4060 HD11 ILE A 253       4.268  21.775  -0.253  1.00 90.04           H  
ATOM   4061 HD12 ILE A 253       2.645  22.458  -0.215  1.00 90.04           H  
ATOM   4062 HD13 ILE A 253       4.046  23.513   0.082  1.00 90.04           H  
ATOM   4063  N   TYR A 254       6.607  23.419   4.942  1.00 91.35           N  
ATOM   4064  H   TYR A 254       6.205  24.250   4.534  1.00 91.35           H  
ATOM   4065  CA  TYR A 254       7.867  23.549   5.662  1.00 91.35           C  
ATOM   4066  HA  TYR A 254       8.606  22.903   5.189  1.00 91.35           H  
ATOM   4067  C   TYR A 254       7.744  23.102   7.119  1.00 91.35           C  
ATOM   4068  CB  TYR A 254       8.335  25.001   5.561  1.00 91.35           C  
ATOM   4069  HB2 TYR A 254       8.406  25.273   4.508  1.00 91.35           H  
ATOM   4070  HB3 TYR A 254       7.596  25.657   6.022  1.00 91.35           H  
ATOM   4071  O   TYR A 254       8.547  22.298   7.602  1.00 91.35           O  
ATOM   4072  CG  TYR A 254       9.687  25.245   6.185  1.00 91.35           C  
ATOM   4073  CD1 TYR A 254       9.817  26.080   7.312  1.00 91.35           C  
ATOM   4074  HD1 TYR A 254       8.940  26.521   7.762  1.00 91.35           H  
ATOM   4075  CD2 TYR A 254      10.824  24.670   5.593  1.00 91.35           C  
ATOM   4076  HD2 TYR A 254      10.725  24.052   4.713  1.00 91.35           H  
ATOM   4077  CE1 TYR A 254      11.099  26.415   7.786  1.00 91.35           C  
ATOM   4078  HE1 TYR A 254      11.213  27.123   8.593  1.00 91.35           H  
ATOM   4079  CE2 TYR A 254      12.100  24.961   6.096  1.00 91.35           C  
ATOM   4080  HE2 TYR A 254      12.988  24.554   5.635  1.00 91.35           H  
ATOM   4081  OH  TYR A 254      13.474  26.328   7.467  1.00 91.35           O  
ATOM   4082  HH  TYR A 254      13.437  27.083   8.058  1.00 91.35           H  
ATOM   4083  CZ  TYR A 254      12.238  25.887   7.141  1.00 91.35           C  
ATOM   4084  N   LEU A 255       6.691  23.558   7.806  1.00 88.58           N  
ATOM   4085  H   LEU A 255       6.070  24.217   7.358  1.00 88.58           H  
ATOM   4086  CA  LEU A 255       6.368  23.089   9.148  1.00 88.58           C  
ATOM   4087  HA  LEU A 255       7.237  23.266   9.782  1.00 88.58           H  
ATOM   4088  C   LEU A 255       6.096  21.578   9.147  1.00 88.58           C  
ATOM   4089  CB  LEU A 255       5.174  23.899   9.684  1.00 88.58           C  
ATOM   4090  HB2 LEU A 255       4.325  23.751   9.017  1.00 88.58           H  
ATOM   4091  HB3 LEU A 255       5.432  24.958   9.663  1.00 88.58           H  
ATOM   4092  O   LEU A 255       6.617  20.873  10.008  1.00 88.58           O  
ATOM   4093  CG  LEU A 255       4.749  23.517  11.113  1.00 88.58           C  
ATOM   4094  HG  LEU A 255       4.500  22.457  11.150  1.00 88.58           H  
ATOM   4095  CD1 LEU A 255       5.839  23.802  12.150  1.00 88.58           C  
ATOM   4096 HD11 LEU A 255       5.471  23.559  13.147  1.00 88.58           H  
ATOM   4097 HD12 LEU A 255       6.712  23.180  11.952  1.00 88.58           H  
ATOM   4098 HD13 LEU A 255       6.126  24.853  12.112  1.00 88.58           H  
ATOM   4099  CD2 LEU A 255       3.501  24.309  11.507  1.00 88.58           C  
ATOM   4100 HD21 LEU A 255       3.185  24.032  12.513  1.00 88.58           H  
ATOM   4101 HD22 LEU A 255       3.716  25.377  11.470  1.00 88.58           H  
ATOM   4102 HD23 LEU A 255       2.695  24.090  10.806  1.00 88.58           H  
ATOM   4103  N   SER A 256       5.339  21.076   8.166  1.00 84.99           N  
ATOM   4104  H   SER A 256       4.932  21.720   7.503  1.00 84.99           H  
ATOM   4105  CA  SER A 256       5.030  19.651   8.006  1.00 84.99           C  
ATOM   4106  HA  SER A 256       4.442  19.331   8.866  1.00 84.99           H  
ATOM   4107  C   SER A 256       6.274  18.780   7.957  1.00 84.99           C  
ATOM   4108  CB  SER A 256       4.241  19.405   6.712  1.00 84.99           C  
ATOM   4109  HB2 SER A 256       3.488  20.179   6.566  1.00 84.99           H  
ATOM   4110  HB3 SER A 256       4.906  19.422   5.848  1.00 84.99           H  
ATOM   4111  O   SER A 256       6.436  17.870   8.769  1.00 84.99           O  
ATOM   4112  OG  SER A 256       3.616  18.141   6.773  1.00 84.99           O  
ATOM   4113  HG  SER A 256       2.746  18.293   7.150  1.00 84.99           H  
ATOM   4114  N   ALA A 257       7.187  19.095   7.039  1.00 86.86           N  
ATOM   4115  H   ALA A 257       6.992  19.864   6.413  1.00 86.86           H  
ATOM   4116  CA  ALA A 257       8.404  18.333   6.816  1.00 86.86           C  
ATOM   4117  HA  ALA A 257       8.150  17.309   6.545  1.00 86.86           H  
ATOM   4118  C   ALA A 257       9.266  18.276   8.085  1.00 86.86           C  
ATOM   4119  CB  ALA A 257       9.141  18.984   5.643  1.00 86.86           C  
ATOM   4120  HB1 ALA A 257      10.093  18.481   5.475  1.00 86.86           H  
ATOM   4121  HB2 ALA A 257       9.319  20.038   5.858  1.00 86.86           H  
ATOM   4122  HB3 ALA A 257       8.539  18.903   4.737  1.00 86.86           H  
ATOM   4123  O   ALA A 257       9.744  17.206   8.468  1.00 86.86           O  
ATOM   4124  N   ARG A 258       9.406  19.407   8.789  1.00 89.38           N  
ATOM   4125  H   ARG A 258       8.976  20.244   8.423  1.00 89.38           H  
ATOM   4126  CA  ARG A 258      10.161  19.482  10.047  1.00 89.38           C  
ATOM   4127  HA  ARG A 258      11.131  19.005   9.908  1.00 89.38           H  
ATOM   4128  C   ARG A 258       9.490  18.720  11.189  1.00 89.38           C  
ATOM   4129  CB  ARG A 258      10.386  20.952  10.420  1.00 89.38           C  
ATOM   4130  HB2 ARG A 258       9.447  21.502  10.364  1.00 89.38           H  
ATOM   4131  HB3 ARG A 258      10.752  20.990  11.446  1.00 89.38           H  
ATOM   4132  O   ARG A 258      10.175  18.026  11.936  1.00 89.38           O  
ATOM   4133  CG  ARG A 258      11.437  21.609   9.514  1.00 89.38           C  
ATOM   4134  HG2 ARG A 258      12.365  21.042   9.588  1.00 89.38           H  
ATOM   4135  HG3 ARG A 258      11.105  21.603   8.476  1.00 89.38           H  
ATOM   4136  CD  ARG A 258      11.691  23.051   9.958  1.00 89.38           C  
ATOM   4137  HD2 ARG A 258      10.849  23.673   9.656  1.00 89.38           H  
ATOM   4138  HD3 ARG A 258      11.777  23.067  11.045  1.00 89.38           H  
ATOM   4139  NE  ARG A 258      12.936  23.570   9.370  1.00 89.38           N  
ATOM   4140  HE  ARG A 258      13.394  22.997   8.677  1.00 89.38           H  
ATOM   4141  NH1 ARG A 258      13.308  25.256  10.887  1.00 89.38           N  
ATOM   4142 HH11 ARG A 258      14.044  25.705  11.413  1.00 89.38           H  
ATOM   4143 HH12 ARG A 258      12.447  25.003  11.350  1.00 89.38           H  
ATOM   4144  NH2 ARG A 258      14.855  24.784   9.363  1.00 89.38           N  
ATOM   4145 HH21 ARG A 258      15.463  25.460   9.803  1.00 89.38           H  
ATOM   4146 HH22 ARG A 258      15.140  24.315   8.515  1.00 89.38           H  
ATOM   4147  CZ  ARG A 258      13.682  24.537   9.866  1.00 89.38           C  
ATOM   4148  N   MET A 259       8.168  18.808  11.327  1.00 85.32           N  
ATOM   4149  H   MET A 259       7.656  19.389  10.679  1.00 85.32           H  
ATOM   4150  CA  MET A 259       7.426  18.090  12.369  1.00 85.32           C  
ATOM   4151  HA  MET A 259       7.928  18.231  13.326  1.00 85.32           H  
ATOM   4152  C   MET A 259       7.408  16.578  12.131  1.00 85.32           C  
ATOM   4153  CB  MET A 259       6.003  18.650  12.484  1.00 85.32           C  
ATOM   4154  HB2 MET A 259       5.533  18.647  11.501  1.00 85.32           H  
ATOM   4155  HB3 MET A 259       5.415  18.010  13.141  1.00 85.32           H  
ATOM   4156  O   MET A 259       7.615  15.813  13.073  1.00 85.32           O  
ATOM   4157  CG  MET A 259       5.968  20.074  13.051  1.00 85.32           C  
ATOM   4158  HG2 MET A 259       4.927  20.397  13.070  1.00 85.32           H  
ATOM   4159  HG3 MET A 259       6.491  20.749  12.375  1.00 85.32           H  
ATOM   4160  SD  MET A 259       6.634  20.316  14.721  1.00 85.32           S  
ATOM   4161  CE  MET A 259       8.323  20.821  14.311  1.00 85.32           C  
ATOM   4162  HE1 MET A 259       8.310  21.425  13.405  1.00 85.32           H  
ATOM   4163  HE2 MET A 259       8.743  21.398  15.135  1.00 85.32           H  
ATOM   4164  HE3 MET A 259       8.948  19.944  14.138  1.00 85.32           H  
ATOM   4165  N   ASN A 260       7.242  16.132  10.887  1.00 79.84           N  
ATOM   4166  H   ASN A 260       7.029  16.794  10.154  1.00 79.84           H  
ATOM   4167  CA  ASN A 260       7.314  14.714  10.539  1.00 79.84           C  
ATOM   4168  HA  ASN A 260       6.670  14.151  11.215  1.00 79.84           H  
ATOM   4169  C   ASN A 260       8.724  14.148  10.735  1.00 79.84           C  
ATOM   4170  CB  ASN A 260       6.799  14.528   9.105  1.00 79.84           C  
ATOM   4171  HB2 ASN A 260       7.227  15.290   8.454  1.00 79.84           H  
ATOM   4172  HB3 ASN A 260       7.099  13.549   8.730  1.00 79.84           H  
ATOM   4173  O   ASN A 260       8.872  13.057  11.291  1.00 79.84           O  
ATOM   4174  CG  ASN A 260       5.282  14.582   9.042  1.00 79.84           C  
ATOM   4175  ND2 ASN A 260       4.718  15.089   7.975  1.00 79.84           N  
ATOM   4176 HD21 ASN A 260       5.280  15.412   7.201  1.00 79.84           H  
ATOM   4177 HD22 ASN A 260       3.710  15.141   7.975  1.00 79.84           H  
ATOM   4178  OD1 ASN A 260       4.593  14.145   9.951  1.00 79.84           O  
ATOM   4179  N   GLN A 261       9.768  14.906  10.386  1.00 84.56           N  
ATOM   4180  H   GLN A 261       9.612  15.766   9.879  1.00 84.56           H  
ATOM   4181  CA  GLN A 261      11.139  14.509  10.701  1.00 84.56           C  
ATOM   4182  HA  GLN A 261      11.297  13.514  10.285  1.00 84.56           H  
ATOM   4183  C   GLN A 261      11.364  14.412  12.214  1.00 84.56           C  
ATOM   4184  CB  GLN A 261      12.130  15.488  10.057  1.00 84.56           C  
ATOM   4185  HB2 GLN A 261      11.924  15.568   8.990  1.00 84.56           H  
ATOM   4186  HB3 GLN A 261      12.004  16.475  10.503  1.00 84.56           H  
ATOM   4187  O   GLN A 261      11.955  13.442  12.691  1.00 84.56           O  
ATOM   4188  CG  GLN A 261      13.588  15.041  10.250  1.00 84.56           C  
ATOM   4189  HG2 GLN A 261      14.243  15.847   9.921  1.00 84.56           H  
ATOM   4190  HG3 GLN A 261      13.800  14.892  11.309  1.00 84.56           H  
ATOM   4191  CD  GLN A 261      13.962  13.766   9.489  1.00 84.56           C  
ATOM   4192  NE2 GLN A 261      15.206  13.352   9.566  1.00 84.56           N  
ATOM   4193 HE21 GLN A 261      15.451  12.583   8.959  1.00 84.56           H  
ATOM   4194 HE22 GLN A 261      15.898  13.914  10.042  1.00 84.56           H  
ATOM   4195  OE1 GLN A 261      13.177  13.110   8.823  1.00 84.56           O  
ATOM   4196  N   ALA A 262      10.853  15.375  12.983  1.00 86.27           N  
ATOM   4197  H   ALA A 262      10.442  16.186  12.542  1.00 86.27           H  
ATOM   4198  CA  ALA A 262      10.935  15.343  14.435  1.00 86.27           C  
ATOM   4199  HA  ALA A 262      11.986  15.301  14.723  1.00 86.27           H  
ATOM   4200  C   ALA A 262      10.246  14.103  15.014  1.00 86.27           C  
ATOM   4201  CB  ALA A 262      10.328  16.627  14.994  1.00 86.27           C  
ATOM   4202  HB1 ALA A 262      10.867  17.489  14.600  1.00 86.27           H  
ATOM   4203  HB2 ALA A 262       9.276  16.712  14.722  1.00 86.27           H  
ATOM   4204  HB3 ALA A 262      10.410  16.605  16.080  1.00 86.27           H  
ATOM   4205  O   ALA A 262      10.840  13.396  15.823  1.00 86.27           O  
ATOM   4206  N   ALA A 263       9.026  13.797  14.567  1.00 77.64           N  
ATOM   4207  H   ALA A 263       8.588  14.414  13.898  1.00 77.64           H  
ATOM   4208  CA  ALA A 263       8.300  12.604  14.988  1.00 77.64           C  
ATOM   4209  HA  ALA A 263       8.163  12.638  16.069  1.00 77.64           H  
ATOM   4210  C   ALA A 263       9.078  11.320  14.665  1.00 77.64           C  
ATOM   4211  CB  ALA A 263       6.920  12.612  14.327  1.00 77.64           C  
ATOM   4212  HB1 ALA A 263       6.378  11.704  14.589  1.00 77.64           H  
ATOM   4213  HB2 ALA A 263       7.016  12.663  13.242  1.00 77.64           H  
ATOM   4214  HB3 ALA A 263       6.357  13.477  14.679  1.00 77.64           H  
ATOM   4215  O   ALA A 263       9.206  10.457  15.532  1.00 77.64           O  
ATOM   4216  N   LYS A 264       9.663  11.219  13.464  1.00 73.71           N  
ATOM   4217  H   LYS A 264       9.496  11.954  12.791  1.00 73.71           H  
ATOM   4218  CA  LYS A 264      10.507  10.084  13.069  1.00 73.71           C  
ATOM   4219  HA  LYS A 264       9.922   9.169  13.164  1.00 73.71           H  
ATOM   4220  C   LYS A 264      11.714   9.927  13.999  1.00 73.71           C  
ATOM   4221  CB  LYS A 264      10.920  10.255  11.597  1.00 73.71           C  
ATOM   4222  HB2 LYS A 264      10.023  10.410  10.998  1.00 73.71           H  
ATOM   4223  HB3 LYS A 264      11.554  11.137  11.494  1.00 73.71           H  
ATOM   4224  O   LYS A 264      11.955   8.834  14.501  1.00 73.71           O  
ATOM   4225  CG  LYS A 264      11.669   9.029  11.052  1.00 73.71           C  
ATOM   4226  HG2 LYS A 264      11.031   8.150  11.139  1.00 73.71           H  
ATOM   4227  HG3 LYS A 264      12.576   8.867  11.634  1.00 73.71           H  
ATOM   4228  CD  LYS A 264      12.057   9.235   9.580  1.00 73.71           C  
ATOM   4229  HD2 LYS A 264      12.676  10.128   9.498  1.00 73.71           H  
ATOM   4230  HD3 LYS A 264      11.153   9.377   8.987  1.00 73.71           H  
ATOM   4231  CE  LYS A 264      12.833   8.017   9.059  1.00 73.71           C  
ATOM   4232  HE2 LYS A 264      13.692   7.851   9.709  1.00 73.71           H  
ATOM   4233  HE3 LYS A 264      12.192   7.137   9.127  1.00 73.71           H  
ATOM   4234  NZ  LYS A 264      13.293   8.211   7.659  1.00 73.71           N  
ATOM   4235  HZ1 LYS A 264      12.508   8.312   7.031  1.00 73.71           H  
ATOM   4236  HZ2 LYS A 264      13.852   7.428   7.351  1.00 73.71           H  
ATOM   4237  HZ3 LYS A 264      13.864   9.041   7.583  1.00 73.71           H  
ATOM   4238  N   LEU A 265      12.443  11.009  14.275  1.00 80.90           N  
ATOM   4239  H   LEU A 265      12.181  11.881  13.838  1.00 80.90           H  
ATOM   4240  CA  LEU A 265      13.614  10.978  15.159  1.00 80.90           C  
ATOM   4241  HA  LEU A 265      14.288  10.188  14.825  1.00 80.90           H  
ATOM   4242  C   LEU A 265      13.248  10.636  16.611  1.00 80.90           C  
ATOM   4243  CB  LEU A 265      14.346  12.328  15.098  1.00 80.90           C  
ATOM   4244  HB2 LEU A 265      15.111  12.333  15.874  1.00 80.90           H  
ATOM   4245  HB3 LEU A 265      13.627  13.115  15.327  1.00 80.90           H  
ATOM   4246  O   LEU A 265      13.979   9.890  17.258  1.00 80.90           O  
ATOM   4247  CG  LEU A 265      15.031  12.649  13.758  1.00 80.90           C  
ATOM   4248  HG  LEU A 265      14.316  12.572  12.939  1.00 80.90           H  
ATOM   4249  CD1 LEU A 265      15.573  14.079  13.804  1.00 80.90           C  
ATOM   4250 HD11 LEU A 265      14.744  14.773  13.936  1.00 80.90           H  
ATOM   4251 HD12 LEU A 265      16.274  14.194  14.630  1.00 80.90           H  
ATOM   4252 HD13 LEU A 265      16.069  14.318  12.862  1.00 80.90           H  
ATOM   4253  CD2 LEU A 265      16.202  11.711  13.459  1.00 80.90           C  
ATOM   4254 HD21 LEU A 265      16.945  11.767  14.254  1.00 80.90           H  
ATOM   4255 HD22 LEU A 265      15.846  10.685  13.365  1.00 80.90           H  
ATOM   4256 HD23 LEU A 265      16.660  11.993  12.511  1.00 80.90           H  
ATOM   4257  N   LEU A 266      12.116  11.143  17.109  1.00 79.87           N  
ATOM   4258  H   LEU A 266      11.583  11.780  16.535  1.00 79.87           H  
ATOM   4259  CA  LEU A 266      11.623  10.835  18.455  1.00 79.87           C  
ATOM   4260  HA  LEU A 266      12.429  10.992  19.172  1.00 79.87           H  
ATOM   4261  C   LEU A 266      11.210   9.365  18.587  1.00 79.87           C  
ATOM   4262  CB  LEU A 266      10.441  11.755  18.809  1.00 79.87           C  
ATOM   4263  HB2 LEU A 266       9.969  11.391  19.722  1.00 79.87           H  
ATOM   4264  HB3 LEU A 266       9.706  11.688  18.007  1.00 79.87           H  
ATOM   4265  O   LEU A 266      11.510   8.757  19.609  1.00 79.87           O  
ATOM   4266  CG  LEU A 266      10.830  13.227  19.019  1.00 79.87           C  
ATOM   4267  HG  LEU A 266      11.477  13.547  18.202  1.00 79.87           H  
ATOM   4268  CD1 LEU A 266       9.573  14.095  19.021  1.00 79.87           C  
ATOM   4269 HD11 LEU A 266       9.849  15.145  19.110  1.00 79.87           H  
ATOM   4270 HD12 LEU A 266       9.047  13.955  18.077  1.00 79.87           H  
ATOM   4271 HD13 LEU A 266       8.916  13.810  19.844  1.00 79.87           H  
ATOM   4272  CD2 LEU A 266      11.568  13.488  20.329  1.00 79.87           C  
ATOM   4273 HD21 LEU A 266      11.928  14.517  20.346  1.00 79.87           H  
ATOM   4274 HD22 LEU A 266      10.883  13.334  21.163  1.00 79.87           H  
ATOM   4275 HD23 LEU A 266      12.422  12.818  20.427  1.00 79.87           H  
ATOM   4276  N   ARG A 267      10.577   8.783  17.557  1.00 70.34           N  
ATOM   4277  H   ARG A 267      10.341   9.355  16.759  1.00 70.34           H  
ATOM   4278  CA  ARG A 267      10.234   7.348  17.524  1.00 70.34           C  
ATOM   4279  HA  ARG A 267       9.684   7.077  18.426  1.00 70.34           H  
ATOM   4280  C   ARG A 267      11.463   6.446  17.528  1.00 70.34           C  
ATOM   4281  CB  ARG A 267       9.387   7.010  16.289  1.00 70.34           C  
ATOM   4282  HB2 ARG A 267       9.359   5.927  16.170  1.00 70.34           H  
ATOM   4283  HB3 ARG A 267       9.842   7.441  15.397  1.00 70.34           H  
ATOM   4284  O   ARG A 267      11.431   5.389  18.136  1.00 70.34           O  
ATOM   4285  CG  ARG A 267       7.949   7.500  16.429  1.00 70.34           C  
ATOM   4286  HG2 ARG A 267       7.506   7.061  17.323  1.00 70.34           H  
ATOM   4287  HG3 ARG A 267       7.945   8.585  16.536  1.00 70.34           H  
ATOM   4288  CD  ARG A 267       7.108   7.106  15.215  1.00 70.34           C  
ATOM   4289  HD2 ARG A 267       7.048   6.019  15.161  1.00 70.34           H  
ATOM   4290  HD3 ARG A 267       7.587   7.484  14.312  1.00 70.34           H  
ATOM   4291  NE  ARG A 267       5.759   7.673  15.334  1.00 70.34           N  
ATOM   4292  HE  ARG A 267       5.511   8.052  16.237  1.00 70.34           H  
ATOM   4293  NH1 ARG A 267       4.938   7.184  13.224  1.00 70.34           N  
ATOM   4294 HH11 ARG A 267       5.680   6.527  13.031  1.00 70.34           H  
ATOM   4295 HH12 ARG A 267       4.087   7.128  12.682  1.00 70.34           H  
ATOM   4296  NH2 ARG A 267       3.758   8.410  14.625  1.00 70.34           N  
ATOM   4297 HH21 ARG A 267       3.472   8.658  15.561  1.00 70.34           H  
ATOM   4298 HH22 ARG A 267       3.153   8.529  13.825  1.00 70.34           H  
ATOM   4299  CZ  ARG A 267       4.839   7.743  14.392  1.00 70.34           C  
ATOM   4300  N   ILE A 268      12.546   6.857  16.865  1.00 68.94           N  
ATOM   4301  H   ILE A 268      12.484   7.711  16.330  1.00 68.94           H  
ATOM   4302  CA  ILE A 268      13.805   6.094  16.867  1.00 68.94           C  
ATOM   4303  HA  ILE A 268      13.579   5.056  16.623  1.00 68.94           H  
ATOM   4304  C   ILE A 268      14.437   6.069  18.274  1.00 68.94           C  
ATOM   4305  CB  ILE A 268      14.759   6.644  15.776  1.00 68.94           C  
ATOM   4306  HB  ILE A 268      14.854   7.721  15.917  1.00 68.94           H  
ATOM   4307  O   ILE A 268      15.191   5.154  18.584  1.00 68.94           O  
ATOM   4308  CG1 ILE A 268      14.182   6.374  14.365  1.00 68.94           C  
ATOM   4309 HG12 ILE A 268      13.115   6.597  14.348  1.00 68.94           H  
ATOM   4310 HG13 ILE A 268      14.287   5.315  14.129  1.00 68.94           H  
ATOM   4311  CG2 ILE A 268      16.167   6.024  15.862  1.00 68.94           C  
ATOM   4312 HG21 ILE A 268      16.098   4.937  15.814  1.00 68.94           H  
ATOM   4313 HG22 ILE A 268      16.804   6.380  15.052  1.00 68.94           H  
ATOM   4314 HG23 ILE A 268      16.647   6.304  16.800  1.00 68.94           H  
ATOM   4315  CD1 ILE A 268      14.841   7.201  13.251  1.00 68.94           C  
ATOM   4316 HD11 ILE A 268      15.884   6.914  13.116  1.00 68.94           H  
ATOM   4317 HD12 ILE A 268      14.780   8.262  13.490  1.00 68.94           H  
ATOM   4318 HD13 ILE A 268      14.312   7.021  12.314  1.00 68.94           H  
ATOM   4319  N   GLY A 269      14.157   7.057  19.134  1.00 71.64           N  
ATOM   4320  H   GLY A 269      13.494   7.761  18.845  1.00 71.64           H  
ATOM   4321  CA  GLY A 269      14.566   7.057  20.547  1.00 71.64           C  
ATOM   4322  HA2 GLY A 269      13.973   7.800  21.081  1.00 71.64           H  
ATOM   4323  HA3 GLY A 269      14.339   6.079  20.971  1.00 71.64           H  
ATOM   4324  C   GLY A 269      16.050   7.346  20.822  1.00 71.64           C  
ATOM   4325  O   GLY A 269      16.416   7.606  21.963  1.00 71.64           O  
ATOM   4326  N   ASN A 270      16.907   7.392  19.797  1.00 75.63           N  
ATOM   4327  H   ASN A 270      16.556   7.046  18.916  1.00 75.63           H  
ATOM   4328  CA  ASN A 270      18.359   7.601  19.943  1.00 75.63           C  
ATOM   4329  HA  ASN A 270      18.699   7.027  20.805  1.00 75.63           H  
ATOM   4330  C   ASN A 270      18.782   9.057  20.220  1.00 75.63           C  
ATOM   4331  CB  ASN A 270      19.061   7.053  18.686  1.00 75.63           C  
ATOM   4332  HB2 ASN A 270      20.110   7.349  18.697  1.00 75.63           H  
ATOM   4333  HB3 ASN A 270      18.599   7.472  17.792  1.00 75.63           H  
ATOM   4334  O   ASN A 270      19.976   9.365  20.267  1.00 75.63           O  
ATOM   4335  CG  ASN A 270      19.045   5.539  18.613  1.00 75.63           C  
ATOM   4336  ND2 ASN A 270      19.295   4.975  17.456  1.00 75.63           N  
ATOM   4337 HD21 ASN A 270      19.237   3.967  17.462  1.00 75.63           H  
ATOM   4338 HD22 ASN A 270      19.443   5.524  16.620  1.00 75.63           H  
ATOM   4339  OD1 ASN A 270      18.843   4.837  19.583  1.00 75.63           O  
ATOM   4340  N   HIS A 271      17.833   9.985  20.342  1.00 79.45           N  
ATOM   4341  H   HIS A 271      16.872   9.678  20.390  1.00 79.45           H  
ATOM   4342  CA  HIS A 271      18.108  11.411  20.483  1.00 79.45           C  
ATOM   4343  HA  HIS A 271      19.143  11.552  20.794  1.00 79.45           H  
ATOM   4344  C   HIS A 271      17.229  12.035  21.560  1.00 79.45           C  
ATOM   4345  CB  HIS A 271      17.912  12.110  19.129  1.00 79.45           C  
ATOM   4346  HB2 HIS A 271      18.037  13.185  19.261  1.00 79.45           H  
ATOM   4347  HB3 HIS A 271      16.893  11.931  18.786  1.00 79.45           H  
ATOM   4348  O   HIS A 271      16.021  11.808  21.605  1.00 79.45           O  
ATOM   4349  CG  HIS A 271      18.877  11.650  18.063  1.00 79.45           C  
ATOM   4350  CD2 HIS A 271      18.562  11.222  16.803  1.00 79.45           C  
ATOM   4351  HD2 HIS A 271      17.566  11.174  16.389  1.00 79.45           H  
ATOM   4352  ND1 HIS A 271      20.233  11.478  18.221  1.00 79.45           N  
ATOM   4353  HD1 HIS A 271      20.699  11.414  19.115  1.00 79.45           H  
ATOM   4354  CE1 HIS A 271      20.718  10.941  17.095  1.00 79.45           C  
ATOM   4355  HE1 HIS A 271      21.728  10.577  16.980  1.00 79.45           H  
ATOM   4356  NE2 HIS A 271      19.749  10.822  16.171  1.00 79.45           N  
ATOM   4357  N   ASN A 272      17.834  12.879  22.398  1.00 87.71           N  
ATOM   4358  H   ASN A 272      18.828  13.036  22.306  1.00 87.71           H  
ATOM   4359  CA  ASN A 272      17.069  13.726  23.303  1.00 87.71           C  
ATOM   4360  HA  ASN A 272      16.309  13.098  23.768  1.00 87.71           H  
ATOM   4361  C   ASN A 272      16.316  14.819  22.518  1.00 87.71           C  
ATOM   4362  CB  ASN A 272      17.981  14.246  24.436  1.00 87.71           C  
ATOM   4363  HB2 ASN A 272      18.498  13.397  24.883  1.00 87.71           H  
ATOM   4364  HB3 ASN A 272      17.365  14.694  25.215  1.00 87.71           H  
ATOM   4365  O   ASN A 272      16.627  15.118  21.362  1.00 87.71           O  
ATOM   4366  CG  ASN A 272      19.009  15.285  24.018  1.00 87.71           C  
ATOM   4367  ND2 ASN A 272      20.146  15.337  24.665  1.00 87.71           N  
ATOM   4368 HD21 ASN A 272      20.808  16.048  24.389  1.00 87.71           H  
ATOM   4369 HD22 ASN A 272      20.344  14.703  25.426  1.00 87.71           H  
ATOM   4370  OD1 ASN A 272      18.797  16.090  23.133  1.00 87.71           O  
ATOM   4371  N   VAL A 273      15.335  15.446  23.167  1.00 92.26           N  
ATOM   4372  H   VAL A 273      15.116  15.140  24.105  1.00 92.26           H  
ATOM   4373  CA  VAL A 273      14.477  16.476  22.556  1.00 92.26           C  
ATOM   4374  HA  VAL A 273      13.936  16.027  21.722  1.00 92.26           H  
ATOM   4375  C   VAL A 273      15.295  17.646  21.979  1.00 92.26           C  
ATOM   4376  CB  VAL A 273      13.445  16.967  23.596  1.00 92.26           C  
ATOM   4377  HB  VAL A 273      13.978  17.389  24.448  1.00 92.26           H  
ATOM   4378  O   VAL A 273      14.952  18.158  20.916  1.00 92.26           O  
ATOM   4379  CG1 VAL A 273      12.496  18.036  23.046  1.00 92.26           C  
ATOM   4380 HG11 VAL A 273      11.823  18.370  23.835  1.00 92.26           H  
ATOM   4381 HG12 VAL A 273      11.910  17.612  22.230  1.00 92.26           H  
ATOM   4382 HG13 VAL A 273      13.052  18.902  22.689  1.00 92.26           H  
ATOM   4383  CG2 VAL A 273      12.565  15.806  24.092  1.00 92.26           C  
ATOM   4384 HG21 VAL A 273      13.165  15.063  24.618  1.00 92.26           H  
ATOM   4385 HG22 VAL A 273      12.066  15.325  23.251  1.00 92.26           H  
ATOM   4386 HG23 VAL A 273      11.814  16.179  24.789  1.00 92.26           H  
ATOM   4387  N   ASN A 274      16.404  18.021  22.628  1.00 92.28           N  
ATOM   4388  H   ASN A 274      16.677  17.489  23.442  1.00 92.28           H  
ATOM   4389  CA  ASN A 274      17.314  19.089  22.192  1.00 92.28           C  
ATOM   4390  HA  ASN A 274      16.735  19.996  22.014  1.00 92.28           H  
ATOM   4391  C   ASN A 274      18.013  18.744  20.866  1.00 92.28           C  
ATOM   4392  CB  ASN A 274      18.347  19.338  23.320  1.00 92.28           C  
ATOM   4393  HB2 ASN A 274      18.045  18.832  24.237  1.00 92.28           H  
ATOM   4394  HB3 ASN A 274      19.320  18.936  23.037  1.00 92.28           H  
ATOM   4395  O   ASN A 274      18.025  19.533  19.925  1.00 92.28           O  
ATOM   4396  CG  ASN A 274      18.498  20.803  23.675  1.00 92.28           C  
ATOM   4397  ND2 ASN A 274      19.688  21.344  23.732  1.00 92.28           N  
ATOM   4398 HD21 ASN A 274      20.523  20.822  23.507  1.00 92.28           H  
ATOM   4399 HD22 ASN A 274      19.729  22.323  23.978  1.00 92.28           H  
ATOM   4400  OD1 ASN A 274      17.529  21.478  23.950  1.00 92.28           O  
ATOM   4401  N   ALA A 275      18.558  17.532  20.771  1.00 92.74           N  
ATOM   4402  H   ALA A 275      18.504  16.923  21.575  1.00 92.74           H  
ATOM   4403  CA  ALA A 275      19.223  17.027  19.579  1.00 92.74           C  
ATOM   4404  HA  ALA A 275      19.982  17.744  19.266  1.00 92.74           H  
ATOM   4405  C   ALA A 275      18.235  16.862  18.416  1.00 92.74           C  
ATOM   4406  CB  ALA A 275      19.912  15.705  19.937  1.00 92.74           C  
ATOM   4407  HB1 ALA A 275      19.178  14.986  20.301  1.00 92.74           H  
ATOM   4408  HB2 ALA A 275      20.655  15.879  20.715  1.00 92.74           H  
ATOM   4409  HB3 ALA A 275      20.409  15.301  19.055  1.00 92.74           H  
ATOM   4410  O   ALA A 275      18.587  17.140  17.272  1.00 92.74           O  
ATOM   4411  N   VAL A 276      16.990  16.454  18.695  1.00 93.66           N  
ATOM   4412  H   VAL A 276      16.767  16.209  19.649  1.00 93.66           H  
ATOM   4413  CA  VAL A 276      15.930  16.406  17.676  1.00 93.66           C  
ATOM   4414  HA  VAL A 276      16.303  15.842  16.821  1.00 93.66           H  
ATOM   4415  C   VAL A 276      15.598  17.807  17.159  1.00 93.66           C  
ATOM   4416  CB  VAL A 276      14.664  15.695  18.189  1.00 93.66           C  
ATOM   4417  HB  VAL A 276      14.310  16.176  19.101  1.00 93.66           H  
ATOM   4418  O   VAL A 276      15.502  17.976  15.944  1.00 93.66           O  
ATOM   4419  CG1 VAL A 276      13.544  15.743  17.142  1.00 93.66           C  
ATOM   4420 HG11 VAL A 276      13.897  15.333  16.196  1.00 93.66           H  
ATOM   4421 HG12 VAL A 276      12.683  15.169  17.485  1.00 93.66           H  
ATOM   4422 HG13 VAL A 276      13.210  16.769  16.985  1.00 93.66           H  
ATOM   4423  CG2 VAL A 276      14.960  14.220  18.485  1.00 93.66           C  
ATOM   4424 HG21 VAL A 276      15.661  14.132  19.315  1.00 93.66           H  
ATOM   4425 HG22 VAL A 276      15.393  13.742  17.607  1.00 93.66           H  
ATOM   4426 HG23 VAL A 276      14.044  13.698  18.762  1.00 93.66           H  
ATOM   4427  N   ALA A 277      15.468  18.803  18.042  1.00 93.16           N  
ATOM   4428  H   ALA A 277      15.544  18.599  19.028  1.00 93.16           H  
ATOM   4429  CA  ALA A 277      15.197  20.189  17.654  1.00 93.16           C  
ATOM   4430  HA  ALA A 277      14.235  20.224  17.142  1.00 93.16           H  
ATOM   4431  C   ALA A 277      16.265  20.719  16.682  1.00 93.16           C  
ATOM   4432  CB  ALA A 277      15.101  21.053  18.919  1.00 93.16           C  
ATOM   4433  HB1 ALA A 277      14.379  20.626  19.615  1.00 93.16           H  
ATOM   4434  HB2 ALA A 277      14.790  22.063  18.651  1.00 93.16           H  
ATOM   4435  HB3 ALA A 277      16.069  21.118  19.417  1.00 93.16           H  
ATOM   4436  O   ALA A 277      15.930  21.137  15.570  1.00 93.16           O  
ATOM   4437  N   LEU A 278      17.544  20.585  17.051  1.00 91.08           N  
ATOM   4438  H   LEU A 278      17.732  20.263  17.989  1.00 91.08           H  
ATOM   4439  CA  LEU A 278      18.685  20.982  16.216  1.00 91.08           C  
ATOM   4440  HA  LEU A 278      18.615  22.048  16.003  1.00 91.08           H  
ATOM   4441  C   LEU A 278      18.690  20.254  14.866  1.00 91.08           C  
ATOM   4442  CB  LEU A 278      19.987  20.696  16.988  1.00 91.08           C  
ATOM   4443  HB2 LEU A 278      19.903  19.720  17.466  1.00 91.08           H  
ATOM   4444  HB3 LEU A 278      20.818  20.646  16.285  1.00 91.08           H  
ATOM   4445  O   LEU A 278      18.821  20.880  13.816  1.00 91.08           O  
ATOM   4446  CG  LEU A 278      20.317  21.763  18.048  1.00 91.08           C  
ATOM   4447  HG  LEU A 278      19.416  22.021  18.604  1.00 91.08           H  
ATOM   4448  CD1 LEU A 278      21.346  21.208  19.033  1.00 91.08           C  
ATOM   4449 HD11 LEU A 278      22.259  20.931  18.506  1.00 91.08           H  
ATOM   4450 HD12 LEU A 278      20.934  20.338  19.544  1.00 91.08           H  
ATOM   4451 HD13 LEU A 278      21.582  21.971  19.775  1.00 91.08           H  
ATOM   4452  CD2 LEU A 278      20.898  23.022  17.402  1.00 91.08           C  
ATOM   4453 HD21 LEU A 278      20.166  23.479  16.736  1.00 91.08           H  
ATOM   4454 HD22 LEU A 278      21.138  23.754  18.174  1.00 91.08           H  
ATOM   4455 HD23 LEU A 278      21.802  22.789  16.839  1.00 91.08           H  
ATOM   4456  N   LYS A 279      18.465  18.933  14.860  1.00 90.75           N  
ATOM   4457  H   LYS A 279      18.360  18.467  15.750  1.00 90.75           H  
ATOM   4458  CA  LYS A 279      18.394  18.141  13.618  1.00 90.75           C  
ATOM   4459  HA  LYS A 279      19.290  18.336  13.029  1.00 90.75           H  
ATOM   4460  C   LYS A 279      17.226  18.525  12.707  1.00 90.75           C  
ATOM   4461  CB  LYS A 279      18.323  16.647  13.953  1.00 90.75           C  
ATOM   4462  HB2 LYS A 279      17.993  16.108  13.065  1.00 90.75           H  
ATOM   4463  HB3 LYS A 279      17.594  16.477  14.746  1.00 90.75           H  
ATOM   4464  O   LYS A 279      17.306  18.302  11.503  1.00 90.75           O  
ATOM   4465  CG  LYS A 279      19.694  16.099  14.362  1.00 90.75           C  
ATOM   4466  HG2 LYS A 279      20.405  16.314  13.564  1.00 90.75           H  
ATOM   4467  HG3 LYS A 279      20.044  16.579  15.275  1.00 90.75           H  
ATOM   4468  CD  LYS A 279      19.621  14.583  14.563  1.00 90.75           C  
ATOM   4469  HD2 LYS A 279      19.216  14.132  13.657  1.00 90.75           H  
ATOM   4470  HD3 LYS A 279      18.969  14.346  15.404  1.00 90.75           H  
ATOM   4471  CE  LYS A 279      21.031  14.049  14.826  1.00 90.75           C  
ATOM   4472  HE2 LYS A 279      21.739  14.667  14.274  1.00 90.75           H  
ATOM   4473  HE3 LYS A 279      21.257  14.154  15.887  1.00 90.75           H  
ATOM   4474  NZ  LYS A 279      21.168  12.641  14.388  1.00 90.75           N  
ATOM   4475  HZ1 LYS A 279      22.114  12.314  14.524  1.00 90.75           H  
ATOM   4476  HZ2 LYS A 279      20.555  12.044  14.924  1.00 90.75           H  
ATOM   4477  HZ3 LYS A 279      20.928  12.540  13.412  1.00 90.75           H  
ATOM   4478  N   CYS A 280      16.159  19.097  13.258  1.00 92.47           N  
ATOM   4479  H   CYS A 280      16.151  19.222  14.260  1.00 92.47           H  
ATOM   4480  CA  CYS A 280      15.024  19.613  12.492  1.00 92.47           C  
ATOM   4481  HA  CYS A 280      14.961  19.075  11.547  1.00 92.47           H  
ATOM   4482  C   CYS A 280      15.180  21.098  12.114  1.00 92.47           C  
ATOM   4483  CB  CYS A 280      13.726  19.337  13.262  1.00 92.47           C  
ATOM   4484  HB2 CYS A 280      12.879  19.713  12.688  1.00 92.47           H  
ATOM   4485  HB3 CYS A 280      13.757  19.836  14.230  1.00 92.47           H  
ATOM   4486  O   CYS A 280      14.252  21.670  11.548  1.00 92.47           O  
ATOM   4487  SG  CYS A 280      13.531  17.551  13.511  1.00 92.47           S  
ATOM   4488  HG  CYS A 280      14.495  17.461  14.431  1.00 92.47           H  
ATOM   4489  N   GLY A 281      16.324  21.724  12.420  1.00 91.25           N  
ATOM   4490  H   GLY A 281      17.040  21.218  12.920  1.00 91.25           H  
ATOM   4491  CA  GLY A 281      16.623  23.114  12.064  1.00 91.25           C  
ATOM   4492  HA2 GLY A 281      17.703  23.257  12.107  1.00 91.25           H  
ATOM   4493  HA3 GLY A 281      16.294  23.311  11.044  1.00 91.25           H  
ATOM   4494  C   GLY A 281      15.985  24.154  12.983  1.00 91.25           C  
ATOM   4495  O   GLY A 281      15.620  25.234  12.514  1.00 91.25           O  
ATOM   4496  N   TYR A 282      15.787  23.816  14.260  1.00 92.06           N  
ATOM   4497  H   TYR A 282      16.100  22.907  14.571  1.00 92.06           H  
ATOM   4498  CA  TYR A 282      15.357  24.754  15.294  1.00 92.06           C  
ATOM   4499  HA  TYR A 282      14.970  25.663  14.832  1.00 92.06           H  
ATOM   4500  C   TYR A 282      16.534  25.142  16.188  1.00 92.06           C  
ATOM   4501  CB  TYR A 282      14.238  24.141  16.144  1.00 92.06           C  
ATOM   4502  HB2 TYR A 282      14.072  24.783  17.009  1.00 92.06           H  
ATOM   4503  HB3 TYR A 282      14.563  23.173  16.526  1.00 92.06           H  
ATOM   4504  O   TYR A 282      17.128  24.277  16.829  1.00 92.06           O  
ATOM   4505  CG  TYR A 282      12.924  23.972  15.416  1.00 92.06           C  
ATOM   4506  CD1 TYR A 282      11.970  25.000  15.470  1.00 92.06           C  
ATOM   4507  HD1 TYR A 282      12.196  25.890  16.038  1.00 92.06           H  
ATOM   4508  CD2 TYR A 282      12.656  22.802  14.686  1.00 92.06           C  
ATOM   4509  HD2 TYR A 282      13.403  22.023  14.640  1.00 92.06           H  
ATOM   4510  CE1 TYR A 282      10.750  24.881  14.782  1.00 92.06           C  
ATOM   4511  HE1 TYR A 282      10.027  25.682  14.821  1.00 92.06           H  
ATOM   4512  CE2 TYR A 282      11.436  22.670  13.997  1.00 92.06           C  
ATOM   4513  HE2 TYR A 282      11.231  21.777  13.425  1.00 92.06           H  
ATOM   4514  OH  TYR A 282       9.336  23.624  13.325  1.00 92.06           O  
ATOM   4515  HH  TYR A 282       8.803  24.418  13.413  1.00 92.06           H  
ATOM   4516  CZ  TYR A 282      10.490  23.717  14.032  1.00 92.06           C  
ATOM   4517  N   ASP A 283      16.794  26.445  16.295  1.00 86.73           N  
ATOM   4518  H   ASP A 283      16.415  27.076  15.604  1.00 86.73           H  
ATOM   4519  CA  ASP A 283      17.827  26.986  17.190  1.00 86.73           C  
ATOM   4520  HA  ASP A 283      18.706  26.343  17.155  1.00 86.73           H  
ATOM   4521  C   ASP A 283      17.346  27.053  18.650  1.00 86.73           C  
ATOM   4522  CB  ASP A 283      18.239  28.380  16.693  1.00 86.73           C  
ATOM   4523  HB2 ASP A 283      19.068  28.744  17.301  1.00 86.73           H  
ATOM   4524  HB3 ASP A 283      17.399  29.063  16.821  1.00 86.73           H  
ATOM   4525  O   ASP A 283      18.133  26.975  19.589  1.00 86.73           O  
ATOM   4526  CG  ASP A 283      18.669  28.368  15.222  1.00 86.73           C  
ATOM   4527  OD1 ASP A 283      19.425  27.449  14.842  1.00 86.73           O  
ATOM   4528  OD2 ASP A 283      18.148  29.220  14.469  1.00 86.73           O  
ATOM   4529  N   SER A 284      16.028  27.161  18.854  1.00 89.07           N  
ATOM   4530  H   SER A 284      15.443  27.184  18.031  1.00 89.07           H  
ATOM   4531  CA  SER A 284      15.395  27.185  20.175  1.00 89.07           C  
ATOM   4532  HA  SER A 284      16.168  27.229  20.942  1.00 89.07           H  
ATOM   4533  C   SER A 284      14.568  25.927  20.414  1.00 89.07           C  
ATOM   4534  CB  SER A 284      14.546  28.447  20.338  1.00 89.07           C  
ATOM   4535  HB2 SER A 284      15.207  29.314  20.355  1.00 89.07           H  
ATOM   4536  HB3 SER A 284      13.869  28.545  19.489  1.00 89.07           H  
ATOM   4537  O   SER A 284      13.524  25.711  19.791  1.00 89.07           O  
ATOM   4538  OG  SER A 284      13.789  28.400  21.540  1.00 89.07           O  
ATOM   4539  HG  SER A 284      13.821  29.282  21.919  1.00 89.07           H  
ATOM   4540  N   THR A 285      14.990  25.124  21.387  1.00 91.79           N  
ATOM   4541  H   THR A 285      15.919  25.263  21.757  1.00 91.79           H  
ATOM   4542  CA  THR A 285      14.250  23.932  21.822  1.00 91.79           C  
ATOM   4543  HA  THR A 285      14.095  23.290  20.955  1.00 91.79           H  
ATOM   4544  C   THR A 285      12.890  24.282  22.412  1.00 91.79           C  
ATOM   4545  CB  THR A 285      15.066  23.143  22.842  1.00 91.79           C  
ATOM   4546  HB  THR A 285      15.234  23.752  23.730  1.00 91.79           H  
ATOM   4547  O   THR A 285      11.919  23.569  22.172  1.00 91.79           O  
ATOM   4548  CG2 THR A 285      14.417  21.812  23.252  1.00 91.79           C  
ATOM   4549 HG21 THR A 285      15.122  20.987  23.155  1.00 91.79           H  
ATOM   4550 HG22 THR A 285      13.550  21.587  22.631  1.00 91.79           H  
ATOM   4551 HG23 THR A 285      14.105  21.878  24.294  1.00 91.79           H  
ATOM   4552  OG1 THR A 285      16.298  22.886  22.232  1.00 91.79           O  
ATOM   4553  HG1 THR A 285      16.833  22.435  22.889  1.00 91.79           H  
ATOM   4554  N   SER A 286      12.774  25.407  23.123  1.00 88.91           N  
ATOM   4555  H   SER A 286      13.600  25.955  23.317  1.00 88.91           H  
ATOM   4556  CA  SER A 286      11.489  25.890  23.645  1.00 88.91           C  
ATOM   4557  HA  SER A 286      11.054  25.122  24.285  1.00 88.91           H  
ATOM   4558  C   SER A 286      10.505  26.174  22.510  1.00 88.91           C  
ATOM   4559  CB  SER A 286      11.698  27.153  24.486  1.00 88.91           C  
ATOM   4560  HB2 SER A 286      10.745  27.470  24.908  1.00 88.91           H  
ATOM   4561  HB3 SER A 286      12.097  27.952  23.862  1.00 88.91           H  
ATOM   4562  O   SER A 286       9.353  25.734  22.557  1.00 88.91           O  
ATOM   4563  OG  SER A 286      12.608  26.870  25.529  1.00 88.91           O  
ATOM   4564  HG  SER A 286      12.734  27.654  26.069  1.00 88.91           H  
ATOM   4565  N   TYR A 287      10.975  26.831  21.445  1.00 92.06           N  
ATOM   4566  H   TYR A 287      11.938  27.134  21.439  1.00 92.06           H  
ATOM   4567  CA  TYR A 287      10.159  27.091  20.261  1.00 92.06           C  
ATOM   4568  HA  TYR A 287       9.220  27.539  20.585  1.00 92.06           H  
ATOM   4569  C   TYR A 287       9.810  25.799  19.505  1.00 92.06           C  
ATOM   4570  CB  TYR A 287      10.881  28.095  19.360  1.00 92.06           C  
ATOM   4571  HB2 TYR A 287      11.107  28.993  19.936  1.00 92.06           H  
ATOM   4572  HB3 TYR A 287      11.825  27.660  19.030  1.00 92.06           H  
ATOM   4573  O   TYR A 287       8.662  25.619  19.091  1.00 92.06           O  
ATOM   4574  CG  TYR A 287      10.065  28.496  18.151  1.00 92.06           C  
ATOM   4575  CD1 TYR A 287      10.524  28.186  16.858  1.00 92.06           C  
ATOM   4576  HD1 TYR A 287      11.494  27.728  16.731  1.00 92.06           H  
ATOM   4577  CD2 TYR A 287       8.844  29.176  18.320  1.00 92.06           C  
ATOM   4578  HD2 TYR A 287       8.498  29.435  19.310  1.00 92.06           H  
ATOM   4579  CE1 TYR A 287       9.751  28.521  15.732  1.00 92.06           C  
ATOM   4580  HE1 TYR A 287      10.103  28.307  14.734  1.00 92.06           H  
ATOM   4581  CE2 TYR A 287       8.078  29.535  17.196  1.00 92.06           C  
ATOM   4582  HE2 TYR A 287       7.150  30.072  17.328  1.00 92.06           H  
ATOM   4583  OH  TYR A 287       7.793  29.541  14.811  1.00 92.06           O  
ATOM   4584  HH  TYR A 287       7.053  30.106  15.044  1.00 92.06           H  
ATOM   4585  CZ  TYR A 287       8.527  29.200  15.900  1.00 92.06           C  
ATOM   4586  N   PHE A 288      10.752  24.855  19.394  1.00 95.33           N  
ATOM   4587  H   PHE A 288      11.688  25.072  19.705  1.00 95.33           H  
ATOM   4588  CA  PHE A 288      10.489  23.522  18.844  1.00 95.33           C  
ATOM   4589  HA  PHE A 288      10.149  23.627  17.814  1.00 95.33           H  
ATOM   4590  C   PHE A 288       9.383  22.790  19.618  1.00 95.33           C  
ATOM   4591  CB  PHE A 288      11.779  22.692  18.839  1.00 95.33           C  
ATOM   4592  HB2 PHE A 288      12.286  22.804  19.798  1.00 95.33           H  
ATOM   4593  HB3 PHE A 288      12.448  23.078  18.070  1.00 95.33           H  
ATOM   4594  O   PHE A 288       8.432  22.300  19.009  1.00 95.33           O  
ATOM   4595  CG  PHE A 288      11.539  21.216  18.595  1.00 95.33           C  
ATOM   4596  CD1 PHE A 288      11.679  20.289  19.646  1.00 95.33           C  
ATOM   4597  HD1 PHE A 288      12.011  20.619  20.620  1.00 95.33           H  
ATOM   4598  CD2 PHE A 288      11.110  20.779  17.331  1.00 95.33           C  
ATOM   4599  HD2 PHE A 288      10.989  21.491  16.528  1.00 95.33           H  
ATOM   4600  CE1 PHE A 288      11.407  18.930  19.423  1.00 95.33           C  
ATOM   4601  HE1 PHE A 288      11.544  18.209  20.215  1.00 95.33           H  
ATOM   4602  CE2 PHE A 288      10.821  19.423  17.116  1.00 95.33           C  
ATOM   4603  HE2 PHE A 288      10.481  19.103  16.142  1.00 95.33           H  
ATOM   4604  CZ  PHE A 288      10.970  18.497  18.163  1.00 95.33           C  
ATOM   4605  HZ  PHE A 288      10.756  17.449  18.012  1.00 95.33           H  
ATOM   4606  N   ILE A 289       9.458  22.758  20.954  1.00 92.27           N  
ATOM   4607  H   ILE A 289      10.265  23.178  21.390  1.00 92.27           H  
ATOM   4608  CA  ILE A 289       8.446  22.122  21.811  1.00 92.27           C  
ATOM   4609  HA  ILE A 289       8.354  21.076  21.518  1.00 92.27           H  
ATOM   4610  C   ILE A 289       7.075  22.774  21.596  1.00 92.27           C  
ATOM   4611  CB  ILE A 289       8.882  22.180  23.296  1.00 92.27           C  
ATOM   4612  HB  ILE A 289       9.158  23.207  23.534  1.00 92.27           H  
ATOM   4613  O   ILE A 289       6.070  22.065  21.492  1.00 92.27           O  
ATOM   4614  CG1 ILE A 289      10.104  21.266  23.547  1.00 92.27           C  
ATOM   4615 HG12 ILE A 289      10.819  21.363  22.729  1.00 92.27           H  
ATOM   4616 HG13 ILE A 289       9.782  20.225  23.569  1.00 92.27           H  
ATOM   4617  CG2 ILE A 289       7.733  21.759  24.237  1.00 92.27           C  
ATOM   4618 HG21 ILE A 289       6.917  22.480  24.183  1.00 92.27           H  
ATOM   4619 HG22 ILE A 289       8.074  21.744  25.272  1.00 92.27           H  
ATOM   4620 HG23 ILE A 289       7.363  20.771  23.964  1.00 92.27           H  
ATOM   4621  CD1 ILE A 289      10.848  21.581  24.852  1.00 92.27           C  
ATOM   4622 HD11 ILE A 289      11.737  20.953  24.917  1.00 92.27           H  
ATOM   4623 HD12 ILE A 289      11.156  22.626  24.861  1.00 92.27           H  
ATOM   4624 HD13 ILE A 289      10.219  21.378  25.719  1.00 92.27           H  
ATOM   4625  N   GLN A 290       7.021  24.106  21.489  1.00 91.05           N  
ATOM   4626  H   GLN A 290       7.874  24.634  21.610  1.00 91.05           H  
ATOM   4627  CA  GLN A 290       5.783  24.839  21.227  1.00 91.05           C  
ATOM   4628  HA  GLN A 290       5.052  24.546  21.980  1.00 91.05           H  
ATOM   4629  C   GLN A 290       5.196  24.496  19.848  1.00 91.05           C  
ATOM   4630  CB  GLN A 290       6.050  26.343  21.374  1.00 91.05           C  
ATOM   4631  HB2 GLN A 290       6.591  26.517  22.304  1.00 91.05           H  
ATOM   4632  HB3 GLN A 290       6.673  26.682  20.546  1.00 91.05           H  
ATOM   4633  O   GLN A 290       4.000  24.207  19.751  1.00 91.05           O  
ATOM   4634  CG  GLN A 290       4.753  27.169  21.412  1.00 91.05           C  
ATOM   4635  HG2 GLN A 290       4.175  26.990  20.505  1.00 91.05           H  
ATOM   4636  HG3 GLN A 290       4.157  26.860  22.271  1.00 91.05           H  
ATOM   4637  CD  GLN A 290       5.020  28.669  21.515  1.00 91.05           C  
ATOM   4638  NE2 GLN A 290       4.002  29.485  21.676  1.00 91.05           N  
ATOM   4639 HE21 GLN A 290       3.057  29.151  21.807  1.00 91.05           H  
ATOM   4640 HE22 GLN A 290       4.252  30.459  21.769  1.00 91.05           H  
ATOM   4641  OE1 GLN A 290       6.137  29.142  21.438  1.00 91.05           O  
ATOM   4642  N   CYS A 291       6.026  24.463  18.799  1.00 89.99           N  
ATOM   4643  H   CYS A 291       6.990  24.727  18.944  1.00 89.99           H  
ATOM   4644  CA  CYS A 291       5.617  24.069  17.448  1.00 89.99           C  
ATOM   4645  HA  CYS A 291       4.804  24.714  17.116  1.00 89.99           H  
ATOM   4646  C   CYS A 291       5.096  22.629  17.420  1.00 89.99           C  
ATOM   4647  CB  CYS A 291       6.795  24.233  16.477  1.00 89.99           C  
ATOM   4648  HB2 CYS A 291       7.680  23.726  16.860  1.00 89.99           H  
ATOM   4649  HB3 CYS A 291       6.531  23.791  15.516  1.00 89.99           H  
ATOM   4650  O   CYS A 291       3.983  22.384  16.952  1.00 89.99           O  
ATOM   4651  SG  CYS A 291       7.152  25.991  16.226  1.00 89.99           S  
ATOM   4652  HG  CYS A 291       7.776  26.211  17.387  1.00 89.99           H  
ATOM   4653  N   PHE A 292       5.847  21.694  18.004  1.00 88.24           N  
ATOM   4654  H   PHE A 292       6.750  21.965  18.366  1.00 88.24           H  
ATOM   4655  CA  PHE A 292       5.486  20.281  18.076  1.00 88.24           C  
ATOM   4656  HA  PHE A 292       5.345  19.901  17.064  1.00 88.24           H  
ATOM   4657  C   PHE A 292       4.165  20.075  18.825  1.00 88.24           C  
ATOM   4658  CB  PHE A 292       6.646  19.513  18.723  1.00 88.24           C  
ATOM   4659  HB2 PHE A 292       7.580  19.839  18.266  1.00 88.24           H  
ATOM   4660  HB3 PHE A 292       6.701  19.759  19.784  1.00 88.24           H  
ATOM   4661  O   PHE A 292       3.283  19.363  18.343  1.00 88.24           O  
ATOM   4662  CG  PHE A 292       6.548  18.011  18.557  1.00 88.24           C  
ATOM   4663  CD1 PHE A 292       5.716  17.257  19.404  1.00 88.24           C  
ATOM   4664  HD1 PHE A 292       5.157  17.750  20.185  1.00 88.24           H  
ATOM   4665  CD2 PHE A 292       7.281  17.367  17.545  1.00 88.24           C  
ATOM   4666  HD2 PHE A 292       7.915  17.940  16.885  1.00 88.24           H  
ATOM   4667  CE1 PHE A 292       5.606  15.867  19.233  1.00 88.24           C  
ATOM   4668  HE1 PHE A 292       4.957  15.297  19.882  1.00 88.24           H  
ATOM   4669  CE2 PHE A 292       7.176  15.975  17.378  1.00 88.24           C  
ATOM   4670  HE2 PHE A 292       7.726  15.484  16.589  1.00 88.24           H  
ATOM   4671  CZ  PHE A 292       6.336  15.224  18.219  1.00 88.24           C  
ATOM   4672  HZ  PHE A 292       6.250  14.157  18.078  1.00 88.24           H  
ATOM   4673  N   LYS A 293       3.969  20.770  19.955  1.00 85.49           N  
ATOM   4674  H   LYS A 293       4.735  21.327  20.305  1.00 85.49           H  
ATOM   4675  CA  LYS A 293       2.710  20.738  20.712  1.00 85.49           C  
ATOM   4676  HA  LYS A 293       2.451  19.695  20.893  1.00 85.49           H  
ATOM   4677  C   LYS A 293       1.546  21.317  19.915  1.00 85.49           C  
ATOM   4678  CB  LYS A 293       2.895  21.437  22.068  1.00 85.49           C  
ATOM   4679  HB2 LYS A 293       3.754  20.998  22.574  1.00 85.49           H  
ATOM   4680  HB3 LYS A 293       3.097  22.496  21.903  1.00 85.49           H  
ATOM   4681  O   LYS A 293       0.476  20.712  19.893  1.00 85.49           O  
ATOM   4682  CG  LYS A 293       1.660  21.281  22.974  1.00 85.49           C  
ATOM   4683  HG2 LYS A 293       1.487  20.222  23.163  1.00 85.49           H  
ATOM   4684  HG3 LYS A 293       0.784  21.697  22.475  1.00 85.49           H  
ATOM   4685  CD  LYS A 293       1.847  22.014  24.312  1.00 85.49           C  
ATOM   4686  HD2 LYS A 293       2.028  23.070  24.114  1.00 85.49           H  
ATOM   4687  HD3 LYS A 293       2.712  21.600  24.830  1.00 85.49           H  
ATOM   4688  CE  LYS A 293       0.595  21.862  25.190  1.00 85.49           C  
ATOM   4689  HE2 LYS A 293       0.420  20.802  25.370  1.00 85.49           H  
ATOM   4690  HE3 LYS A 293      -0.263  22.248  24.639  1.00 85.49           H  
ATOM   4691  NZ  LYS A 293       0.722  22.582  26.486  1.00 85.49           N  
ATOM   4692  HZ1 LYS A 293      -0.115  22.473  27.041  1.00 85.49           H  
ATOM   4693  HZ2 LYS A 293       0.862  23.572  26.344  1.00 85.49           H  
ATOM   4694  HZ3 LYS A 293       1.497  22.230  27.030  1.00 85.49           H  
ATOM   4695  N   LYS A 294       1.730  22.456  19.239  1.00 80.17           N  
ATOM   4696  H   LYS A 294       2.631  22.908  19.302  1.00 80.17           H  
ATOM   4697  CA  LYS A 294       0.683  23.064  18.397  1.00 80.17           C  
ATOM   4698  HA  LYS A 294      -0.200  23.232  19.013  1.00 80.17           H  
ATOM   4699  C   LYS A 294       0.267  22.124  17.264  1.00 80.17           C  
ATOM   4700  CB  LYS A 294       1.179  24.420  17.862  1.00 80.17           C  
ATOM   4701  HB2 LYS A 294       2.038  24.264  17.209  1.00 80.17           H  
ATOM   4702  HB3 LYS A 294       1.498  25.033  18.704  1.00 80.17           H  
ATOM   4703  O   LYS A 294      -0.926  22.035  16.962  1.00 80.17           O  
ATOM   4704  CG  LYS A 294       0.086  25.179  17.088  1.00 80.17           C  
ATOM   4705  HG2 LYS A 294      -0.204  24.601  16.210  1.00 80.17           H  
ATOM   4706  HG3 LYS A 294      -0.786  25.304  17.730  1.00 80.17           H  
ATOM   4707  CD  LYS A 294       0.569  26.561  16.622  1.00 80.17           C  
ATOM   4708  HD2 LYS A 294       0.844  27.158  17.492  1.00 80.17           H  
ATOM   4709  HD3 LYS A 294       1.447  26.437  15.989  1.00 80.17           H  
ATOM   4710  CE  LYS A 294      -0.538  27.278  15.830  1.00 80.17           C  
ATOM   4711  HE2 LYS A 294      -1.413  27.387  16.471  1.00 80.17           H  
ATOM   4712  HE3 LYS A 294      -0.820  26.652  14.985  1.00 80.17           H  
ATOM   4713  NZ  LYS A 294      -0.109  28.615  15.336  1.00 80.17           N  
ATOM   4714  HZ1 LYS A 294      -0.852  29.056  14.812  1.00 80.17           H  
ATOM   4715  HZ2 LYS A 294       0.135  29.232  16.098  1.00 80.17           H  
ATOM   4716  HZ3 LYS A 294       0.686  28.537  14.718  1.00 80.17           H  
ATOM   4717  N   TYR A 295       1.238  21.419  16.694  1.00 77.74           N  
ATOM   4718  H   TYR A 295       2.184  21.607  16.992  1.00 77.74           H  
ATOM   4719  CA  TYR A 295       1.079  20.538  15.549  1.00 77.74           C  
ATOM   4720  HA  TYR A 295       0.416  21.009  14.824  1.00 77.74           H  
ATOM   4721  C   TYR A 295       0.477  19.170  15.908  1.00 77.74           C  
ATOM   4722  CB  TYR A 295       2.456  20.404  14.911  1.00 77.74           C  
ATOM   4723  HB2 TYR A 295       3.130  19.856  15.571  1.00 77.74           H  
ATOM   4724  HB3 TYR A 295       2.882  21.397  14.769  1.00 77.74           H  
ATOM   4725  O   TYR A 295      -0.599  18.820  15.435  1.00 77.74           O  
ATOM   4726  CG  TYR A 295       2.408  19.721  13.583  1.00 77.74           C  
ATOM   4727  CD1 TYR A 295       2.380  18.318  13.508  1.00 77.74           C  
ATOM   4728  HD1 TYR A 295       2.343  17.720  14.407  1.00 77.74           H  
ATOM   4729  CD2 TYR A 295       2.483  20.505  12.428  1.00 77.74           C  
ATOM   4730  HD2 TYR A 295       2.543  21.581  12.490  1.00 77.74           H  
ATOM   4731  CE1 TYR A 295       2.449  17.681  12.266  1.00 77.74           C  
ATOM   4732  HE1 TYR A 295       2.457  16.605  12.180  1.00 77.74           H  
ATOM   4733  CE2 TYR A 295       2.664  19.868  11.203  1.00 77.74           C  
ATOM   4734  HE2 TYR A 295       2.936  20.484  10.358  1.00 77.74           H  
ATOM   4735  OH  TYR A 295       2.839  17.798   9.969  1.00 77.74           O  
ATOM   4736  HH  TYR A 295       2.839  18.414   9.232  1.00 77.74           H  
ATOM   4737  CZ  TYR A 295       2.627  18.456  11.118  1.00 77.74           C  
ATOM   4738  N   PHE A 296       1.128  18.408  16.791  1.00 71.83           N  
ATOM   4739  H   PHE A 296       2.004  18.754  17.155  1.00 71.83           H  
ATOM   4740  CA  PHE A 296       0.735  17.041  17.159  1.00 71.83           C  
ATOM   4741  HA  PHE A 296       0.219  16.591  16.312  1.00 71.83           H  
ATOM   4742  C   PHE A 296      -0.238  16.960  18.340  1.00 71.83           C  
ATOM   4743  CB  PHE A 296       1.999  16.221  17.452  1.00 71.83           C  
ATOM   4744  HB2 PHE A 296       2.626  16.765  18.159  1.00 71.83           H  
ATOM   4745  HB3 PHE A 296       1.727  15.286  17.940  1.00 71.83           H  
ATOM   4746  O   PHE A 296      -0.665  15.856  18.698  1.00 71.83           O  
ATOM   4747  CG  PHE A 296       2.803  15.859  16.224  1.00 71.83           C  
ATOM   4748  CD1 PHE A 296       2.247  15.036  15.224  1.00 71.83           C  
ATOM   4749  HD1 PHE A 296       1.211  14.738  15.282  1.00 71.83           H  
ATOM   4750  CD2 PHE A 296       4.102  16.362  16.063  1.00 71.83           C  
ATOM   4751  HD2 PHE A 296       4.526  17.026  16.802  1.00 71.83           H  
ATOM   4752  CE1 PHE A 296       3.009  14.667  14.102  1.00 71.83           C  
ATOM   4753  HE1 PHE A 296       2.588  14.054  13.318  1.00 71.83           H  
ATOM   4754  CE2 PHE A 296       4.858  16.007  14.935  1.00 71.83           C  
ATOM   4755  HE2 PHE A 296       5.860  16.391  14.820  1.00 71.83           H  
ATOM   4756  CZ  PHE A 296       4.316  15.156  13.957  1.00 71.83           C  
ATOM   4757  HZ  PHE A 296       4.893  14.900  13.081  1.00 71.83           H  
ATOM   4758  N   LYS A 297      -0.563  18.107  18.956  1.00 72.46           N  
ATOM   4759  H   LYS A 297      -0.137  18.949  18.597  1.00 72.46           H  
ATOM   4760  CA  LYS A 297      -1.395  18.238  20.168  1.00 72.46           C  
ATOM   4761  HA  LYS A 297      -1.373  19.286  20.470  1.00 72.46           H  
ATOM   4762  C   LYS A 297      -0.834  17.501  21.390  1.00 72.46           C  
ATOM   4763  CB  LYS A 297      -2.870  17.902  19.869  1.00 72.46           C  
ATOM   4764  HB2 LYS A 297      -2.968  16.826  19.723  1.00 72.46           H  
ATOM   4765  HB3 LYS A 297      -3.470  18.166  20.740  1.00 72.46           H  
ATOM   4766  O   LYS A 297      -1.566  17.157  22.307  1.00 72.46           O  
ATOM   4767  CG  LYS A 297      -3.465  18.612  18.641  1.00 72.46           C  
ATOM   4768  HG2 LYS A 297      -4.517  18.335  18.567  1.00 72.46           H  
ATOM   4769  HG3 LYS A 297      -2.966  18.256  17.739  1.00 72.46           H  
ATOM   4770  CD  LYS A 297      -3.359  20.142  18.704  1.00 72.46           C  
ATOM   4771  HD2 LYS A 297      -3.837  20.509  19.612  1.00 72.46           H  
ATOM   4772  HD3 LYS A 297      -2.308  20.429  18.704  1.00 72.46           H  
ATOM   4773  CE  LYS A 297      -4.046  20.740  17.472  1.00 72.46           C  
ATOM   4774  HE2 LYS A 297      -3.695  20.204  16.590  1.00 72.46           H  
ATOM   4775  HE3 LYS A 297      -5.122  20.584  17.554  1.00 72.46           H  
ATOM   4776  NZ  LYS A 297      -3.738  22.179  17.317  1.00 72.46           N  
ATOM   4777  HZ1 LYS A 297      -2.743  22.281  17.176  1.00 72.46           H  
ATOM   4778  HZ2 LYS A 297      -4.029  22.706  18.128  1.00 72.46           H  
ATOM   4779  HZ3 LYS A 297      -4.203  22.545  16.498  1.00 72.46           H  
ATOM   4780  N   THR A 298       0.474  17.263  21.412  1.00 75.23           N  
ATOM   4781  H   THR A 298       1.028  17.592  20.634  1.00 75.23           H  
ATOM   4782  CA  THR A 298       1.196  16.620  22.516  1.00 75.23           C  
ATOM   4783  HA  THR A 298       0.719  16.888  23.459  1.00 75.23           H  
ATOM   4784  C   THR A 298       2.633  17.128  22.549  1.00 75.23           C  
ATOM   4785  CB  THR A 298       1.144  15.091  22.391  1.00 75.23           C  
ATOM   4786  HB  THR A 298       0.100  14.781  22.341  1.00 75.23           H  
ATOM   4787  O   THR A 298       3.148  17.574  21.528  1.00 75.23           O  
ATOM   4788  CG2 THR A 298       1.872  14.530  21.170  1.00 75.23           C  
ATOM   4789 HG21 THR A 298       1.407  14.910  20.261  1.00 75.23           H  
ATOM   4790 HG22 THR A 298       1.807  13.442  21.175  1.00 75.23           H  
ATOM   4791 HG23 THR A 298       2.921  14.827  21.186  1.00 75.23           H  
ATOM   4792  OG1 THR A 298       1.716  14.513  23.533  1.00 75.23           O  
ATOM   4793  HG1 THR A 298       1.659  13.559  23.438  1.00 75.23           H  
ATOM   4794  N   THR A 299       3.286  17.100  23.706  1.00 83.96           N  
ATOM   4795  H   THR A 299       2.888  16.576  24.473  1.00 83.96           H  
ATOM   4796  CA  THR A 299       4.698  17.491  23.810  1.00 83.96           C  
ATOM   4797  HA  THR A 299       4.847  18.394  23.219  1.00 83.96           H  
ATOM   4798  C   THR A 299       5.606  16.387  23.249  1.00 83.96           C  
ATOM   4799  CB  THR A 299       5.088  17.807  25.261  1.00 83.96           C  
ATOM   4800  HB  THR A 299       6.136  18.106  25.296  1.00 83.96           H  
ATOM   4801  O   THR A 299       5.207  15.219  23.254  1.00 83.96           O  
ATOM   4802  CG2 THR A 299       4.238  18.932  25.851  1.00 83.96           C  
ATOM   4803 HG21 THR A 299       3.195  18.624  25.928  1.00 83.96           H  
ATOM   4804 HG22 THR A 299       4.610  19.184  26.845  1.00 83.96           H  
ATOM   4805 HG23 THR A 299       4.316  19.814  25.215  1.00 83.96           H  
ATOM   4806  OG1 THR A 299       4.913  16.664  26.059  1.00 83.96           O  
ATOM   4807  HG1 THR A 299       4.998  16.909  26.984  1.00 83.96           H  
ATOM   4808  N   PRO A 300       6.842  16.706  22.816  1.00 86.51           N  
ATOM   4809  CA  PRO A 300       7.811  15.691  22.392  1.00 86.51           C  
ATOM   4810  HA  PRO A 300       7.465  15.240  21.462  1.00 86.51           H  
ATOM   4811  C   PRO A 300       8.020  14.586  23.437  1.00 86.51           C  
ATOM   4812  CB  PRO A 300       9.109  16.462  22.125  1.00 86.51           C  
ATOM   4813  HB2 PRO A 300       9.695  16.548  23.041  1.00 86.51           H  
ATOM   4814  HB3 PRO A 300       9.704  15.996  21.340  1.00 86.51           H  
ATOM   4815  O   PRO A 300       8.007  13.407  23.099  1.00 86.51           O  
ATOM   4816  CG  PRO A 300       8.615  17.846  21.717  1.00 86.51           C  
ATOM   4817  HG2 PRO A 300       8.321  17.830  20.667  1.00 86.51           H  
ATOM   4818  HG3 PRO A 300       9.370  18.614  21.886  1.00 86.51           H  
ATOM   4819  CD  PRO A 300       7.387  18.042  22.605  1.00 86.51           C  
ATOM   4820  HD2 PRO A 300       6.675  18.699  22.105  1.00 86.51           H  
ATOM   4821  HD3 PRO A 300       7.694  18.466  23.561  1.00 86.51           H  
ATOM   4822  N   SER A 301       8.127  14.947  24.721  1.00 85.67           N  
ATOM   4823  H   SER A 301       8.215  15.927  24.950  1.00 85.67           H  
ATOM   4824  CA  SER A 301       8.329  13.985  25.813  1.00 85.67           C  
ATOM   4825  HA  SER A 301       9.221  13.396  25.598  1.00 85.67           H  
ATOM   4826  C   SER A 301       7.159  13.013  25.973  1.00 85.67           C  
ATOM   4827  CB  SER A 301       8.553  14.721  27.138  1.00 85.67           C  
ATOM   4828  HB2 SER A 301       8.873  14.003  27.894  1.00 85.67           H  
ATOM   4829  HB3 SER A 301       7.623  15.187  27.463  1.00 85.67           H  
ATOM   4830  O   SER A 301       7.369  11.818  26.164  1.00 85.67           O  
ATOM   4831  OG  SER A 301       9.542  15.721  26.982  1.00 85.67           O  
ATOM   4832  HG  SER A 301       9.916  15.935  27.840  1.00 85.67           H  
ATOM   4833  N   THR A 302       5.920  13.499  25.873  1.00 77.75           N  
ATOM   4834  H   THR A 302       5.779  14.489  25.729  1.00 77.75           H  
ATOM   4835  CA  THR A 302       4.732  12.636  25.927  1.00 77.75           C  
ATOM   4836  HA  THR A 302       4.835  11.938  26.758  1.00 77.75           H  
ATOM   4837  C   THR A 302       4.596  11.802  24.653  1.00 77.75           C  
ATOM   4838  CB  THR A 302       3.474  13.477  26.172  1.00 77.75           C  
ATOM   4839  HB  THR A 302       3.358  14.199  25.364  1.00 77.75           H  
ATOM   4840  O   THR A 302       4.181  10.650  24.720  1.00 77.75           O  
ATOM   4841  CG2 THR A 302       2.205  12.636  26.304  1.00 77.75           C  
ATOM   4842 HG21 THR A 302       1.355  13.276  26.542  1.00 77.75           H  
ATOM   4843 HG22 THR A 302       1.999  12.133  25.359  1.00 77.75           H  
ATOM   4844 HG23 THR A 302       2.328  11.888  27.087  1.00 77.75           H  
ATOM   4845  OG1 THR A 302       3.611  14.185  27.382  1.00 77.75           O  
ATOM   4846  HG1 THR A 302       2.732  14.461  27.651  1.00 77.75           H  
ATOM   4847  N   PHE A 303       4.989  12.345  23.498  1.00 72.91           N  
ATOM   4848  H   PHE A 303       5.316  13.300  23.494  1.00 72.91           H  
ATOM   4849  CA  PHE A 303       5.006  11.608  22.236  1.00 72.91           C  
ATOM   4850  HA  PHE A 303       4.006  11.217  22.047  1.00 72.91           H  
ATOM   4851  C   PHE A 303       5.953  10.403  22.278  1.00 72.91           C  
ATOM   4852  CB  PHE A 303       5.373  12.565  21.100  1.00 72.91           C  
ATOM   4853  HB2 PHE A 303       4.703  13.423  21.143  1.00 72.91           H  
ATOM   4854  HB3 PHE A 303       6.388  12.937  21.243  1.00 72.91           H  
ATOM   4855  O   PHE A 303       5.557   9.329  21.842  1.00 72.91           O  
ATOM   4856  CG  PHE A 303       5.278  11.947  19.723  1.00 72.91           C  
ATOM   4857  CD1 PHE A 303       6.416  11.371  19.130  1.00 72.91           C  
ATOM   4858  HD1 PHE A 303       7.356  11.351  19.661  1.00 72.91           H  
ATOM   4859  CD2 PHE A 303       4.054  11.955  19.028  1.00 72.91           C  
ATOM   4860  HD2 PHE A 303       3.177  12.383  19.490  1.00 72.91           H  
ATOM   4861  CE1 PHE A 303       6.335  10.829  17.838  1.00 72.91           C  
ATOM   4862  HE1 PHE A 303       7.223  10.421  17.379  1.00 72.91           H  
ATOM   4863  CE2 PHE A 303       3.970  11.397  17.739  1.00 72.91           C  
ATOM   4864  HE2 PHE A 303       3.032  11.389  17.204  1.00 72.91           H  
ATOM   4865  CZ  PHE A 303       5.115  10.843  17.141  1.00 72.91           C  
ATOM   4866  HZ  PHE A 303       5.065  10.441  16.140  1.00 72.91           H  
ATOM   4867  N   ILE A 304       7.151  10.549  22.861  1.00 73.64           N  
ATOM   4868  H   ILE A 304       7.435  11.473  23.154  1.00 73.64           H  
ATOM   4869  CA  ILE A 304       8.085   9.427  23.067  1.00 73.64           C  
ATOM   4870  HA  ILE A 304       8.333   8.987  22.101  1.00 73.64           H  
ATOM   4871  C   ILE A 304       7.424   8.323  23.903  1.00 73.64           C  
ATOM   4872  CB  ILE A 304       9.396   9.913  23.732  1.00 73.64           C  
ATOM   4873  HB  ILE A 304       9.138  10.461  24.638  1.00 73.64           H  
ATOM   4874  O   ILE A 304       7.465   7.156  23.524  1.00 73.64           O  
ATOM   4875  CG1 ILE A 304      10.196  10.850  22.797  1.00 73.64           C  
ATOM   4876 HG12 ILE A 304      10.651  10.265  21.998  1.00 73.64           H  
ATOM   4877 HG13 ILE A 304       9.527  11.573  22.330  1.00 73.64           H  
ATOM   4878  CG2 ILE A 304      10.288   8.719  24.130  1.00 73.64           C  
ATOM   4879 HG21 ILE A 304       9.790   8.077  24.856  1.00 73.64           H  
ATOM   4880 HG22 ILE A 304      11.216   9.054  24.593  1.00 73.64           H  
ATOM   4881 HG23 ILE A 304      10.530   8.127  23.247  1.00 73.64           H  
ATOM   4882  CD1 ILE A 304      11.295  11.630  23.539  1.00 73.64           C  
ATOM   4883 HD11 ILE A 304      10.854  12.216  24.345  1.00 73.64           H  
ATOM   4884 HD12 ILE A 304      12.043  10.952  23.949  1.00 73.64           H  
ATOM   4885 HD13 ILE A 304      11.810  12.302  22.854  1.00 73.64           H  
ATOM   4886  N   LYS A 305       6.765   8.687  25.013  1.00 70.61           N  
ATOM   4887  H   LYS A 305       6.766   9.664  25.268  1.00 70.61           H  
ATOM   4888  CA  LYS A 305       6.076   7.717  25.883  1.00 70.61           C  
ATOM   4889  HA  LYS A 305       6.782   6.948  26.196  1.00 70.61           H  
ATOM   4890  C   LYS A 305       4.957   6.967  25.158  1.00 70.61           C  
ATOM   4891  CB  LYS A 305       5.505   8.411  27.127  1.00 70.61           C  
ATOM   4892  HB2 LYS A 305       4.895   7.689  27.671  1.00 70.61           H  
ATOM   4893  HB3 LYS A 305       4.861   9.236  26.822  1.00 70.61           H  
ATOM   4894  O   LYS A 305       4.771   5.789  25.412  1.00 70.61           O  
ATOM   4895  CG  LYS A 305       6.593   8.929  28.075  1.00 70.61           C  
ATOM   4896  HG2 LYS A 305       7.216   8.094  28.396  1.00 70.61           H  
ATOM   4897  HG3 LYS A 305       7.221   9.657  27.560  1.00 70.61           H  
ATOM   4898  CD  LYS A 305       5.950   9.585  29.303  1.00 70.61           C  
ATOM   4899  HD2 LYS A 305       5.312  10.408  28.981  1.00 70.61           H  
ATOM   4900  HD3 LYS A 305       5.341   8.841  29.817  1.00 70.61           H  
ATOM   4901  CE  LYS A 305       7.032  10.109  30.251  1.00 70.61           C  
ATOM   4902  HE2 LYS A 305       7.596  10.890  29.742  1.00 70.61           H  
ATOM   4903  HE3 LYS A 305       7.719   9.291  30.468  1.00 70.61           H  
ATOM   4904  NZ  LYS A 305       6.447  10.621  31.516  1.00 70.61           N  
ATOM   4905  HZ1 LYS A 305       5.803  11.380  31.344  1.00 70.61           H  
ATOM   4906  HZ2 LYS A 305       5.946   9.881  31.987  1.00 70.61           H  
ATOM   4907  HZ3 LYS A 305       7.173  10.936  32.143  1.00 70.61           H  
ATOM   4908  N   MET A 306       4.229   7.642  24.268  1.00 60.02           N  
ATOM   4909  H   MET A 306       4.439   8.620  24.130  1.00 60.02           H  
ATOM   4910  CA  MET A 306       3.153   7.034  23.473  1.00 60.02           C  
ATOM   4911  HA  MET A 306       2.563   6.371  24.106  1.00 60.02           H  
ATOM   4912  C   MET A 306       3.652   6.183  22.300  1.00 60.02           C  
ATOM   4913  CB  MET A 306       2.242   8.133  22.904  1.00 60.02           C  
ATOM   4914  HB2 MET A 306       2.852   8.879  22.393  1.00 60.02           H  
ATOM   4915  HB3 MET A 306       1.567   7.691  22.172  1.00 60.02           H  
ATOM   4916  O   MET A 306       2.869   5.421  21.756  1.00 60.02           O  
ATOM   4917  CG  MET A 306       1.379   8.824  23.960  1.00 60.02           C  
ATOM   4918  HG2 MET A 306       0.744   8.072  24.429  1.00 60.02           H  
ATOM   4919  HG3 MET A 306       2.024   9.251  24.728  1.00 60.02           H  
ATOM   4920  SD  MET A 306       0.324  10.143  23.278  1.00 60.02           S  
ATOM   4921  CE  MET A 306      -0.570  10.576  24.794  1.00 60.02           C  
ATOM   4922  HE1 MET A 306       0.137  10.808  25.591  1.00 60.02           H  
ATOM   4923  HE2 MET A 306      -1.181   9.730  25.108  1.00 60.02           H  
ATOM   4924  HE3 MET A 306      -1.215  11.437  24.616  1.00 60.02           H  
ATOM   4925  N   ALA A 307       4.889   6.380  21.841  1.00 51.60           N  
ATOM   4926  H   ALA A 307       5.478   7.065  22.293  1.00 51.60           H  
ATOM   4927  CA  ALA A 307       5.435   5.664  20.689  1.00 51.60           C  
ATOM   4928  HA  ALA A 307       4.623   5.344  20.036  1.00 51.60           H  
ATOM   4929  C   ALA A 307       6.212   4.396  21.071  1.00 51.60           C  
ATOM   4930  CB  ALA A 307       6.329   6.632  19.911  1.00 51.60           C  
ATOM   4931  HB1 ALA A 307       7.132   6.994  20.553  1.00 51.60           H  
ATOM   4932  HB2 ALA A 307       6.767   6.083  19.077  1.00 51.60           H  
ATOM   4933  HB3 ALA A 307       5.741   7.473  19.543  1.00 51.60           H  
ATOM   4934  O   ALA A 307       6.348   3.502  20.242  1.00 51.60           O  
ATOM   4935  N   ASN A 308       6.741   4.348  22.297  1.00 48.32           N  
ATOM   4936  H   ASN A 308       6.609   5.146  22.901  1.00 48.32           H  
ATOM   4937  CA  ASN A 308       7.541   3.233  22.810  1.00 48.32           C  
ATOM   4938  HA  ASN A 308       7.874   2.621  21.972  1.00 48.32           H
[truncated: 193,762 more chars]
