# Supplementary material for: HilE represses the activity of the Salmonella virulence regulator HilD via a mechanism distinct from that of intestinal long-chain fatty acids
Source: J Biol Chem. 2023 Oct 27;299(12):105387. doi: 10.1016/j.jbc.2023.105387 (PMC10696396; doi:10.1016/j.jbc.2023.105387)
Supplement: Dataset S3 [file mmc4.zip › S6 Dataset/ranked_22.pdb]

ATOM      1  N   MET A   1     -45.122  -4.852  99.775  1.00 19.57           N  
ATOM      2  H   MET A   1     -44.379  -4.468  99.209  1.00 19.57           H  
ATOM      3  H2  MET A   1     -44.774  -5.711 100.176  1.00 19.57           H  
ATOM      4  H3  MET A   1     -45.378  -4.201 100.504  1.00 19.57           H  
ATOM      5  CA  MET A   1     -46.278  -5.159  98.899  1.00 19.57           C  
ATOM      6  HA  MET A   1     -47.062  -5.632  99.490  1.00 19.57           H  
ATOM      7  C   MET A   1     -45.849  -6.189  97.861  1.00 19.57           C  
ATOM      8  CB  MET A   1     -46.858  -3.892  98.255  1.00 19.57           C  
ATOM      9  HB2 MET A   1     -46.059  -3.194  98.004  1.00 19.57           H  
ATOM     10  HB3 MET A   1     -47.381  -4.151  97.334  1.00 19.57           H  
ATOM     11  O   MET A   1     -44.667  -6.503  97.824  1.00 19.57           O  
ATOM     12  CG  MET A   1     -47.873  -3.222  99.186  1.00 19.57           C  
ATOM     13  HG2 MET A   1     -47.381  -2.928 100.113  1.00 19.57           H  
ATOM     14  HG3 MET A   1     -48.662  -3.937  99.420  1.00 19.57           H  
ATOM     15  SD  MET A   1     -48.632  -1.758  98.445  1.00 19.57           S  
ATOM     16  CE  MET A   1     -49.879  -1.357  99.699  1.00 19.57           C  
ATOM     17  HE1 MET A   1     -50.571  -2.192  99.810  1.00 19.57           H  
ATOM     18  HE2 MET A   1     -50.435  -0.474  99.385  1.00 19.57           H  
ATOM     19  HE3 MET A   1     -49.394  -1.154 100.653  1.00 19.57           H  
ATOM     20  N   GLU A   2     -46.798  -6.759  97.117  1.00 20.52           N  
ATOM     21  H   GLU A   2     -47.745  -6.407  97.153  1.00 20.52           H  
ATOM     22  CA  GLU A   2     -46.626  -7.975  96.304  1.00 20.52           C  
ATOM     23  HA  GLU A   2     -46.277  -8.771  96.963  1.00 20.52           H  
ATOM     24  C   GLU A   2     -45.587  -7.883  95.168  1.00 20.52           C  
ATOM     25  CB  GLU A   2     -47.992  -8.409  95.748  1.00 20.52           C  
ATOM     26  HB2 GLU A   2     -47.846  -9.224  95.039  1.00 20.52           H  
ATOM     27  HB3 GLU A   2     -48.447  -7.569  95.224  1.00 20.52           H  
ATOM     28  O   GLU A   2     -45.218  -6.801  94.717  1.00 20.52           O  
ATOM     29  CG  GLU A   2     -48.922  -8.910  96.863  1.00 20.52           C  
ATOM     30  HG2 GLU A   2     -49.121  -8.096  97.559  1.00 20.52           H  
ATOM     31  HG3 GLU A   2     -48.412  -9.703  97.411  1.00 20.52           H  
ATOM     32  CD  GLU A   2     -50.251  -9.431  96.302  1.00 20.52           C  
ATOM     33  OE1 GLU A   2     -50.674 -10.516  96.752  1.00 20.52           O  
ATOM     34  OE2 GLU A   2     -50.823  -8.720  95.447  1.00 20.52           O  
ATOM     35  N   ASN A   3     -45.111  -9.059  94.735  1.00 22.13           N  
ATOM     36  H   ASN A   3     -45.557  -9.889  95.101  1.00 22.13           H  
ATOM     37  CA  ASN A   3     -44.011  -9.290  93.790  1.00 22.13           C  
ATOM     38  HA  ASN A   3     -43.197  -8.600  94.014  1.00 22.13           H  
ATOM     39  C   ASN A   3     -44.459  -9.047  92.333  1.00 22.13           C  
ATOM     40  CB  ASN A   3     -43.511 -10.736  93.996  1.00 22.13           C  
ATOM     41  HB2 ASN A   3     -42.849 -11.000  93.171  1.00 22.13           H  
ATOM     42  HB3 ASN A   3     -44.357 -11.422  93.967  1.00 22.13           H  
ATOM     43  O   ASN A   3     -45.147  -9.879  91.748  1.00 22.13           O  
ATOM     44  CG  ASN A   3     -42.720 -10.936  95.278  1.00 22.13           C  
ATOM     45  ND2 ASN A   3     -42.847 -12.074  95.921  1.00 22.13           N  
ATOM     46 HD21 ASN A   3     -42.286 -12.177  96.754  1.00 22.13           H  
ATOM     47 HD22 ASN A   3     -43.450 -12.802  95.567  1.00 22.13           H  
ATOM     48  OD1 ASN A   3     -41.963 -10.087  95.711  1.00 22.13           O  
ATOM     49  N   VAL A   4     -44.099  -7.884  91.778  1.00 19.71           N  
ATOM     50  H   VAL A   4     -43.543  -7.269  92.355  1.00 19.71           H  
ATOM     51  CA  VAL A   4     -44.753  -7.271  90.601  1.00 19.71           C  
ATOM     52  HA  VAL A   4     -45.809  -7.534  90.675  1.00 19.71           H  
ATOM     53  C   VAL A   4     -44.289  -7.814  89.224  1.00 19.71           C  
ATOM     54  CB  VAL A   4     -44.682  -5.712  90.660  1.00 19.71           C  
ATOM     55  HB  VAL A   4     -43.840  -5.374  90.057  1.00 19.71           H  
ATOM     56  O   VAL A   4     -43.598  -8.817  89.084  1.00 19.71           O  
ATOM     57  CG1 VAL A   4     -45.971  -5.038  90.146  1.00 19.71           C  
ATOM     58 HG11 VAL A   4     -46.261  -5.352  89.144  1.00 19.71           H  
ATOM     59 HG12 VAL A   4     -45.837  -3.956  90.120  1.00 19.71           H  
ATOM     60 HG13 VAL A   4     -46.800  -5.270  90.815  1.00 19.71           H  
ATOM     61  CG2 VAL A   4     -44.501  -5.108  92.059  1.00 19.71           C  
ATOM     62 HG21 VAL A   4     -45.342  -5.383  92.695  1.00 19.71           H  
ATOM     63 HG22 VAL A   4     -43.569  -5.444  92.513  1.00 19.71           H  
ATOM     64 HG23 VAL A   4     -44.457  -4.021  91.994  1.00 19.71           H  
ATOM     65  N   THR A   5     -44.719  -7.093  88.191  1.00 20.37           N  
ATOM     66  H   THR A   5     -45.080  -6.185  88.447  1.00 20.37           H  
ATOM     67  CA  THR A   5     -44.970  -7.380  86.774  1.00 20.37           C  
ATOM     68  HA  THR A   5     -45.696  -8.191  86.713  1.00 20.37           H  
ATOM     69  C   THR A   5     -43.756  -7.771  85.926  1.00 20.37           C  
ATOM     70  CB  THR A   5     -45.608  -6.105  86.173  1.00 20.37           C  
ATOM     71  HB  THR A   5     -45.419  -6.070  85.100  1.00 20.37           H  
ATOM     72  O   THR A   5     -42.859  -6.962  85.695  1.00 20.37           O  
ATOM     73  CG2 THR A   5     -47.121  -6.066  86.386  1.00 20.37           C  
ATOM     74 HG21 THR A   5     -47.373  -6.219  87.435  1.00 20.37           H  
ATOM     75 HG22 THR A   5     -47.591  -6.853  85.796  1.00 20.37           H  
ATOM     76 HG23 THR A   5     -47.511  -5.103  86.057  1.00 20.37           H  
ATOM     77  OG1 THR A   5     -45.073  -4.938  86.776  1.00 20.37           O  
ATOM     78  HG1 THR A   5     -44.139  -4.919  86.553  1.00 20.37           H  
ATOM     79  N   PHE A   6     -43.783  -8.991  85.374  1.00 21.44           N  
ATOM     80  H   PHE A   6     -44.552  -9.601  85.611  1.00 21.44           H  
ATOM     81  CA  PHE A   6     -42.737  -9.547  84.507  1.00 21.44           C  
ATOM     82  HA  PHE A   6     -41.776  -9.360  84.985  1.00 21.44           H  
ATOM     83  C   PHE A   6     -42.699  -8.880  83.117  1.00 21.44           C  
ATOM     84  CB  PHE A   6     -42.911 -11.072  84.403  1.00 21.44           C  
ATOM     85  HB2 PHE A   6     -42.430 -11.413  83.486  1.00 21.44           H  
ATOM     86  HB3 PHE A   6     -43.968 -11.319  84.315  1.00 21.44           H  
ATOM     87  O   PHE A   6     -43.676  -8.876  82.368  1.00 21.44           O  
ATOM     88  CG  PHE A   6     -42.299 -11.840  85.562  1.00 21.44           C  
ATOM     89  CD1 PHE A   6     -40.990 -12.348  85.444  1.00 21.44           C  
ATOM     90  HD1 PHE A   6     -40.432 -12.204  84.531  1.00 21.44           H  
ATOM     91  CD2 PHE A   6     -43.013 -12.035  86.760  1.00 21.44           C  
ATOM     92  HD2 PHE A   6     -44.012 -11.640  86.872  1.00 21.44           H  
ATOM     93  CE1 PHE A   6     -40.400 -13.045  86.513  1.00 21.44           C  
ATOM     94  HE1 PHE A   6     -39.396 -13.433  86.420  1.00 21.44           H  
ATOM     95  CE2 PHE A   6     -42.422 -12.731  87.830  1.00 21.44           C  
ATOM     96  HE2 PHE A   6     -42.969 -12.865  88.751  1.00 21.44           H  
ATOM     97  CZ  PHE A   6     -41.116 -13.237  87.707  1.00 21.44           C  
ATOM     98  HZ  PHE A   6     -40.664 -13.767  88.532  1.00 21.44           H  
ATOM     99  N   VAL A   7     -41.540  -8.320  82.760  1.00 19.72           N  
ATOM    100  H   VAL A   7     -40.783  -8.372  83.425  1.00 19.72           H  
ATOM    101  CA  VAL A   7     -41.336  -7.442  81.592  1.00 19.72           C  
ATOM    102  HA  VAL A   7     -42.254  -6.878  81.428  1.00 19.72           H  
ATOM    103  C   VAL A   7     -41.064  -8.270  80.321  1.00 19.72           C  
ATOM    104  CB  VAL A   7     -40.207  -6.422  81.894  1.00 19.72           C  
ATOM    105  HB  VAL A   7     -39.246  -6.936  81.908  1.00 19.72           H  
ATOM    106  O   VAL A   7     -39.929  -8.392  79.878  1.00 19.72           O  
ATOM    107  CG1 VAL A   7     -40.159  -5.312  80.835  1.00 19.72           C  
ATOM    108 HG11 VAL A   7     -39.965  -5.739  79.851  1.00 19.72           H  
ATOM    109 HG12 VAL A   7     -41.103  -4.768  80.817  1.00 19.72           H  
ATOM    110 HG13 VAL A   7     -39.350  -4.618  81.066  1.00 19.72           H  
ATOM    111  CG2 VAL A   7     -40.379  -5.735  83.260  1.00 19.72           C  
ATOM    112 HG21 VAL A   7     -41.362  -5.271  83.328  1.00 19.72           H  
ATOM    113 HG22 VAL A   7     -40.271  -6.454  84.073  1.00 19.72           H  
ATOM    114 HG23 VAL A   7     -39.613  -4.971  83.393  1.00 19.72           H  
ATOM    115  N   SER A   8     -42.088  -8.898  79.734  1.00 20.53           N  
ATOM    116  H   SER A   8     -42.985  -8.830  80.192  1.00 20.53           H  
ATOM    117  CA  SER A   8     -41.909  -9.945  78.698  1.00 20.53           C  
ATOM    118  HA  SER A   8     -41.012 -10.510  78.952  1.00 20.53           H  
ATOM    119  C   SER A   8     -41.716  -9.461  77.239  1.00 20.53           C  
ATOM    120  CB  SER A   8     -43.090 -10.926  78.779  1.00 20.53           C  
ATOM    121  HB2 SER A   8     -43.998 -10.430  78.435  1.00 20.53           H  
ATOM    122  HB3 SER A   8     -43.233 -11.240  79.813  1.00 20.53           H  
ATOM    123  O   SER A   8     -41.793 -10.273  76.318  1.00 20.53           O  
ATOM    124  OG  SER A   8     -42.850 -12.070  77.987  1.00 20.53           O  
ATOM    125  HG  SER A   8     -42.524 -11.763  77.138  1.00 20.53           H  
ATOM    126  N   ASN A   9     -41.574  -8.159  76.976  1.00 20.07           N  
ATOM    127  H   ASN A   9     -41.412  -7.548  77.764  1.00 20.07           H  
ATOM    128  CA  ASN A   9     -42.023  -7.565  75.703  1.00 20.07           C  
ATOM    129  HA  ASN A   9     -43.027  -7.961  75.548  1.00 20.07           H  
ATOM    130  C   ASN A   9     -41.305  -7.973  74.384  1.00 20.07           C  
ATOM    131  CB  ASN A   9     -42.147  -6.031  75.874  1.00 20.07           C  
ATOM    132  HB2 ASN A   9     -41.425  -5.684  76.614  1.00 20.07           H  
ATOM    133  HB3 ASN A   9     -41.907  -5.519  74.942  1.00 20.07           H  
ATOM    134  O   ASN A   9     -40.245  -8.587  74.327  1.00 20.07           O  
ATOM    135  CG  ASN A   9     -43.538  -5.569  76.287  1.00 20.07           C  
ATOM    136  ND2 ASN A   9     -43.693  -4.306  76.598  1.00 20.07           N  
ATOM    137 HD21 ASN A   9     -42.913  -3.664  76.593  1.00 20.07           H  
ATOM    138 HD22 ASN A   9     -44.625  -4.034  76.879  1.00 20.07           H  
ATOM    139  OD1 ASN A   9     -44.503  -6.309  76.310  1.00 20.07           O  
ATOM    140  N   SER A  10     -41.945  -7.536  73.294  1.00 20.05           N  
ATOM    141  H   SER A  10     -42.659  -6.849  73.490  1.00 20.05           H  
ATOM    142  CA  SER A  10     -42.092  -8.092  71.936  1.00 20.05           C  
ATOM    143  HA  SER A  10     -42.307  -9.157  72.019  1.00 20.05           H  
ATOM    144  C   SER A  10     -40.956  -7.935  70.911  1.00 20.05           C  
ATOM    145  CB  SER A  10     -43.327  -7.379  71.361  1.00 20.05           C  
ATOM    146  HB2 SER A  10     -44.194  -7.621  71.975  1.00 20.05           H  
ATOM    147  HB3 SER A  10     -43.525  -7.717  70.344  1.00 20.05           H  
ATOM    148  O   SER A  10     -41.172  -8.194  69.728  1.00 20.05           O  
ATOM    149  OG  SER A  10     -43.124  -5.969  71.379  1.00 20.05           O  
ATOM    150  HG  SER A  10     -43.925  -5.549  71.056  1.00 20.05           H  
ATOM    151  N   HIS A  11     -39.773  -7.448  71.283  1.00 21.62           N  
ATOM    152  H   HIS A  11     -39.615  -7.356  72.276  1.00 21.62           H  
ATOM    153  CA  HIS A  11     -38.934  -6.650  70.368  1.00 21.62           C  
ATOM    154  HA  HIS A  11     -39.603  -5.922  69.910  1.00 21.62           H  
ATOM    155  C   HIS A  11     -38.267  -7.345  69.156  1.00 21.62           C  
ATOM    156  CB  HIS A  11     -37.906  -5.858  71.200  1.00 21.62           C  
ATOM    157  HB2 HIS A  11     -37.003  -5.659  70.624  1.00 21.62           H  
ATOM    158  HB3 HIS A  11     -37.600  -6.446  72.065  1.00 21.62           H  
ATOM    159  O   HIS A  11     -37.464  -6.689  68.489  1.00 21.62           O  
ATOM    160  CG  HIS A  11     -38.430  -4.524  71.652  1.00 21.62           C  
ATOM    161  CD2 HIS A  11     -38.655  -4.126  72.941  1.00 21.62           C  
ATOM    162  HD2 HIS A  11     -38.497  -4.721  73.829  1.00 21.62           H  
ATOM    163  ND1 HIS A  11     -38.742  -3.460  70.835  1.00 21.62           N  
ATOM    164  HD1 HIS A  11     -38.645  -3.439  69.830  1.00 21.62           H  
ATOM    165  CE1 HIS A  11     -39.153  -2.446  71.615  1.00 21.62           C  
ATOM    166  HE1 HIS A  11     -39.460  -1.471  71.267  1.00 21.62           H  
ATOM    167  NE2 HIS A  11     -39.119  -2.808  72.904  1.00 21.62           N  
ATOM    168  N   GLN A  12     -38.554  -8.612  68.828  1.00 22.96           N  
ATOM    169  H   GLN A  12     -39.334  -9.046  69.299  1.00 22.96           H  
ATOM    170  CA  GLN A  12     -37.851  -9.384  67.784  1.00 22.96           C  
ATOM    171  HA  GLN A  12     -36.780  -9.265  67.946  1.00 22.96           H  
ATOM    172  C   GLN A  12     -38.127  -8.868  66.349  1.00 22.96           C  
ATOM    173  CB  GLN A  12     -38.163 -10.888  67.914  1.00 22.96           C  
ATOM    174  HB2 GLN A  12     -37.739 -11.383  67.041  1.00 22.96           H  
ATOM    175  HB3 GLN A  12     -39.242 -11.047  67.903  1.00 22.96           H  
ATOM    176  O   GLN A  12     -38.829  -9.493  65.566  1.00 22.96           O  
ATOM    177  CG  GLN A  12     -37.556 -11.551  69.164  1.00 22.96           C  
ATOM    178  HG2 GLN A  12     -38.123 -11.257  70.047  1.00 22.96           H  
ATOM    179  HG3 GLN A  12     -36.528 -11.209  69.287  1.00 22.96           H  
ATOM    180  CD  GLN A  12     -37.533 -13.080  69.068  1.00 22.96           C  
ATOM    181  NE2 GLN A  12     -36.912 -13.761  70.005  1.00 22.96           N  
ATOM    182 HE21 GLN A  12     -36.503 -13.304  70.808  1.00 22.96           H  
ATOM    183 HE22 GLN A  12     -36.945 -14.765  69.903  1.00 22.96           H  
ATOM    184  OE1 GLN A  12     -38.044 -13.696  68.150  1.00 22.96           O  
ATOM    185  N   ARG A  13     -37.597  -7.688  65.999  1.00 22.28           N  
ATOM    186  H   ARG A  13     -37.114  -7.201  66.740  1.00 22.28           H  
ATOM    187  CA  ARG A  13     -37.917  -6.939  64.770  1.00 22.28           C  
ATOM    188  HA  ARG A  13     -38.969  -7.120  64.548  1.00 22.28           H  
ATOM    189  C   ARG A  13     -37.198  -7.402  63.487  1.00 22.28           C  
ATOM    190  CB  ARG A  13     -37.726  -5.422  64.985  1.00 22.28           C  
ATOM    191  HB2 ARG A  13     -36.956  -5.251  65.737  1.00 22.28           H  
ATOM    192  HB3 ARG A  13     -37.383  -4.982  64.048  1.00 22.28           H  
ATOM    193  O   ARG A  13     -37.863  -7.887  62.582  1.00 22.28           O  
ATOM    194  CG  ARG A  13     -38.987  -4.653  65.383  1.00 22.28           C  
ATOM    195  HG2 ARG A  13     -39.334  -4.985  66.361  1.00 22.28           H  
ATOM    196  HG3 ARG A  13     -39.765  -4.826  64.639  1.00 22.28           H  
ATOM    197  CD  ARG A  13     -38.631  -3.158  65.420  1.00 22.28           C  
ATOM    198  HD2 ARG A  13     -38.156  -2.888  64.477  1.00 22.28           H  
ATOM    199  HD3 ARG A  13     -37.922  -2.988  66.231  1.00 22.28           H  
ATOM    200  NE  ARG A  13     -39.816  -2.303  65.609  1.00 22.28           N  
ATOM    201  HE  ARG A  13     -40.707  -2.772  65.689  1.00 22.28           H  
ATOM    202  NH1 ARG A  13     -38.733  -0.275  65.517  1.00 22.28           N  
ATOM    203 HH11 ARG A  13     -38.768   0.734  65.527  1.00 22.28           H  
ATOM    204 HH12 ARG A  13     -37.852  -0.754  65.394  1.00 22.28           H  
ATOM    205  NH2 ARG A  13     -40.947  -0.332  65.770  1.00 22.28           N  
ATOM    206 HH21 ARG A  13     -40.957   0.678  65.778  1.00 22.28           H  
ATOM    207 HH22 ARG A  13     -41.821  -0.834  65.843  1.00 22.28           H  
ATOM    208  CZ  ARG A  13     -39.826  -0.980  65.630  1.00 22.28           C  
ATOM    209  N   PRO A  14     -35.902  -7.089  63.275  1.00 25.24           N  
ATOM    210  CA  PRO A  14     -35.547  -6.394  62.026  1.00 25.24           C  
ATOM    211  HA  PRO A  14     -36.452  -6.026  61.542  1.00 25.24           H  
ATOM    212  C   PRO A  14     -34.804  -7.233  60.980  1.00 25.24           C  
ATOM    213  CB  PRO A  14     -34.707  -5.178  62.456  1.00 25.24           C  
ATOM    214  HB2 PRO A  14     -33.779  -5.113  61.889  1.00 25.24           H  
ATOM    215  HB3 PRO A  14     -35.280  -4.261  62.312  1.00 25.24           H  
ATOM    216  O   PRO A  14     -34.428  -6.708  59.936  1.00 25.24           O  
ATOM    217  CG  PRO A  14     -34.396  -5.368  63.943  1.00 25.24           C  
ATOM    218  HG2 PRO A  14     -33.326  -5.288  64.136  1.00 25.24           H  
ATOM    219  HG3 PRO A  14     -34.935  -4.624  64.529  1.00 25.24           H  
ATOM    220  CD  PRO A  14     -34.901  -6.768  64.279  1.00 25.24           C  
ATOM    221  HD2 PRO A  14     -34.079  -7.477  64.187  1.00 25.24           H  
ATOM    222  HD3 PRO A  14     -35.282  -6.803  65.300  1.00 25.24           H  
ATOM    223  N   ALA A  15     -34.504  -8.503  61.259  1.00 24.66           N  
ATOM    224  H   ALA A  15     -34.880  -8.916  62.100  1.00 24.66           H  
ATOM    225  CA  ALA A  15     -33.411  -9.192  60.567  1.00 24.66           C  
ATOM    226  HA  ALA A  15     -32.524  -8.561  60.624  1.00 24.66           H  
ATOM    227  C   ALA A  15     -33.657  -9.458  59.067  1.00 24.66           C  
ATOM    228  CB  ALA A  15     -33.113 -10.490  61.324  1.00 24.66           C  
ATOM    229  HB1 ALA A  15     -33.980 -11.150  61.294  1.00 24.66           H  
ATOM    230  HB2 ALA A  15     -32.863 -10.270  62.362  1.00 24.66           H  
ATOM    231  HB3 ALA A  15     -32.268 -10.997  60.860  1.00 24.66           H  
ATOM    232  O   ALA A  15     -32.697  -9.514  58.296  1.00 24.66           O  
ATOM    233  N   ALA A  16     -34.915  -9.635  58.650  1.00 25.93           N  
ATOM    234  H   ALA A  16     -35.663  -9.519  59.319  1.00 25.93           H  
ATOM    235  CA  ALA A  16     -35.252 -10.174  57.329  1.00 25.93           C  
ATOM    236  HA  ALA A  16     -34.696 -11.100  57.185  1.00 25.93           H  
ATOM    237  C   ALA A  16     -34.887  -9.249  56.150  1.00 25.93           C  
ATOM    238  CB  ALA A  16     -36.747 -10.513  57.324  1.00 25.93           C  
ATOM    239  HB1 ALA A  16     -36.976 -11.218  58.123  1.00 25.93           H  
ATOM    240  HB2 ALA A  16     -37.014 -10.966  56.369  1.00 25.93           H  
ATOM    241  HB3 ALA A  16     -37.338  -9.607  57.459  1.00 25.93           H  
ATOM    242  O   ALA A  16     -34.510  -9.737  55.083  1.00 25.93           O  
ATOM    243  N   ASP A  17     -34.962  -7.927  56.335  1.00 26.20           N  
ATOM    244  H   ASP A  17     -35.264  -7.584  57.236  1.00 26.20           H  
ATOM    245  CA  ASP A  17     -34.877  -6.951  55.234  1.00 26.20           C  
ATOM    246  HA  ASP A  17     -35.609  -7.219  54.472  1.00 26.20           H  
ATOM    247  C   ASP A  17     -33.519  -6.935  54.520  1.00 26.20           C  
ATOM    248  CB  ASP A  17     -35.177  -5.538  55.780  1.00 26.20           C  
ATOM    249  HB2 ASP A  17     -34.986  -5.508  56.853  1.00 26.20           H  
ATOM    250  HB3 ASP A  17     -34.491  -4.827  55.319  1.00 26.20           H  
ATOM    251  O   ASP A  17     -33.420  -6.602  53.335  1.00 26.20           O  
ATOM    252  CG  ASP A  17     -36.596  -5.031  55.502  1.00 26.20           C  
ATOM    253  OD1 ASP A  17     -37.356  -5.730  54.798  1.00 26.20           O  
ATOM    254  OD2 ASP A  17     -36.886  -3.918  55.990  1.00 26.20           O  
ATOM    255  N   ASN A  18     -32.444  -7.306  55.221  1.00 25.55           N  
ATOM    256  H   ASN A  18     -32.588  -7.610  56.173  1.00 25.55           H  
ATOM    257  CA  ASN A  18     -31.087  -7.122  54.709  1.00 25.55           C  
ATOM    258  HA  ASN A  18     -30.979  -6.084  54.396  1.00 25.55           H  
ATOM    259  C   ASN A  18     -30.782  -7.957  53.458  1.00 25.55           C  
ATOM    260  CB  ASN A  18     -30.081  -7.418  55.835  1.00 25.55           C  
ATOM    261  HB2 ASN A  18     -29.118  -7.684  55.399  1.00 25.55           H  
ATOM    262  HB3 ASN A  18     -30.426  -8.263  56.430  1.00 25.55           H  
ATOM    263  O   ASN A  18     -29.955  -7.548  52.639  1.00 25.55           O  
ATOM    264  CG  ASN A  18     -29.831  -6.220  56.733  1.00 25.55           C  
ATOM    265  ND2 ASN A  18     -29.409  -6.453  57.952  1.00 25.55           N  
ATOM    266 HD21 ASN A  18     -29.329  -7.400  58.295  1.00 25.55           H  
ATOM    267 HD22 ASN A  18     -29.264  -5.644  58.539  1.00 25.55           H  
ATOM    268  OD1 ASN A  18     -29.961  -5.068  56.347  1.00 25.55           O  
ATOM    269  N   LEU A  19     -31.432  -9.114  53.281  1.00 26.07           N  
ATOM    270  H   LEU A  19     -32.148  -9.373  53.944  1.00 26.07           H  
ATOM    271  CA  LEU A  19     -31.069 -10.036  52.204  1.00 26.07           C  
ATOM    272  HA  LEU A  19     -29.985 -10.141  52.218  1.00 26.07           H  
ATOM    273  C   LEU A  19     -31.448  -9.495  50.816  1.00 26.07           C  
ATOM    274  CB  LEU A  19     -31.704 -11.413  52.466  1.00 26.07           C  
ATOM    275  HB2 LEU A  19     -32.750 -11.375  52.164  1.00 26.07           H  
ATOM    276  HB3 LEU A  19     -31.678 -11.635  53.533  1.00 26.07           H  
ATOM    277  O   LEU A  19     -30.709  -9.710  49.852  1.00 26.07           O  
ATOM    278  CG  LEU A  19     -30.983 -12.548  51.711  1.00 26.07           C  
ATOM    279  HG  LEU A  19     -30.763 -12.235  50.690  1.00 26.07           H  
ATOM    280  CD1 LEU A  19     -29.676 -12.941  52.406  1.00 26.07           C  
ATOM    281 HD11 LEU A  19     -29.201 -13.758  51.863  1.00 26.07           H  
ATOM    282 HD12 LEU A  19     -28.987 -12.097  52.429  1.00 26.07           H  
ATOM    283 HD13 LEU A  19     -29.877 -13.266  53.427  1.00 26.07           H  
ATOM    284  CD2 LEU A  19     -31.874 -13.785  51.632  1.00 26.07           C  
ATOM    285 HD21 LEU A  19     -31.357 -14.582  51.096  1.00 26.07           H  
ATOM    286 HD22 LEU A  19     -32.799 -13.543  51.108  1.00 26.07           H  
ATOM    287 HD23 LEU A  19     -32.117 -14.131  52.636  1.00 26.07           H  
ATOM    288  N   GLN A  20     -32.568  -8.767  50.698  1.00 28.36           N  
ATOM    289  H   GLN A  20     -33.106  -8.558  51.527  1.00 28.36           H  
ATOM    290  CA  GLN A  20     -33.008  -8.232  49.403  1.00 28.36           C  
ATOM    291  HA  GLN A  20     -33.082  -9.054  48.691  1.00 28.36           H  
ATOM    292  C   GLN A  20     -31.997  -7.241  48.814  1.00 28.36           C  
ATOM    293  CB  GLN A  20     -34.380  -7.551  49.506  1.00 28.36           C  
ATOM    294  HB2 GLN A  20     -34.469  -6.877  48.653  1.00 28.36           H  
ATOM    295  HB3 GLN A  20     -34.439  -6.950  50.414  1.00 28.36           H  
ATOM    296  O   GLN A  20     -31.758  -7.262  47.602  1.00 28.36           O  
ATOM    297  CG  GLN A  20     -35.565  -8.529  49.443  1.00 28.36           C  
ATOM    298  HG2 GLN A  20     -35.646  -9.064  50.389  1.00 28.36           H  
ATOM    299  HG3 GLN A  20     -35.395  -9.254  48.647  1.00 28.36           H  
ATOM    300  CD  GLN A  20     -36.887  -7.815  49.153  1.00 28.36           C  
ATOM    301  NE2 GLN A  20     -37.972  -8.534  48.974  1.00 28.36           N  
ATOM    302 HE21 GLN A  20     -37.985  -9.527  49.160  1.00 28.36           H  
ATOM    303 HE22 GLN A  20     -38.817  -7.994  48.850  1.00 28.36           H  
ATOM    304  OE1 GLN A  20     -36.971  -6.607  49.038  1.00 28.36           O  
ATOM    305  N   LYS A  21     -31.353  -6.416  49.655  1.00 28.83           N  
ATOM    306  H   LYS A  21     -31.577  -6.474  50.638  1.00 28.83           H  
ATOM    307  CA  LYS A  21     -30.378  -5.411  49.197  1.00 28.83           C  
ATOM    308  HA  LYS A  21     -30.877  -4.736  48.501  1.00 28.83           H  
ATOM    309  C   LYS A  21     -29.225  -6.037  48.417  1.00 28.83           C  
ATOM    310  CB  LYS A  21     -29.831  -4.599  50.384  1.00 28.83           C  
ATOM    311  HB2 LYS A  21     -29.844  -5.201  51.293  1.00 28.83           H  
ATOM    312  HB3 LYS A  21     -28.797  -4.322  50.180  1.00 28.83           H  
ATOM    313  O   LYS A  21     -28.864  -5.526  47.357  1.00 28.83           O  
ATOM    314  CG  LYS A  21     -30.625  -3.305  50.592  1.00 28.83           C  
ATOM    315  HG2 LYS A  21     -30.573  -2.703  49.685  1.00 28.83           H  
ATOM    316  HG3 LYS A  21     -31.667  -3.549  50.798  1.00 28.83           H  
ATOM    317  CD  LYS A  21     -30.046  -2.503  51.764  1.00 28.83           C  
ATOM    318  HD2 LYS A  21     -28.989  -2.307  51.586  1.00 28.83           H  
ATOM    319  HD3 LYS A  21     -30.152  -3.091  52.675  1.00 28.83           H  
ATOM    320  CE  LYS A  21     -30.797  -1.175  51.913  1.00 28.83           C  
ATOM    321  HE2 LYS A  21     -31.864  -1.391  51.972  1.00 28.83           H  
ATOM    322  HE3 LYS A  21     -30.628  -0.571  51.022  1.00 28.83           H  
ATOM    323  NZ  LYS A  21     -30.367  -0.444  53.131  1.00 28.83           N  
ATOM    324  HZ1 LYS A  21     -30.889   0.416  53.229  1.00 28.83           H  
ATOM    325  HZ2 LYS A  21     -29.381  -0.228  53.096  1.00 28.83           H  
ATOM    326  HZ3 LYS A  21     -30.544  -1.006  53.951  1.00 28.83           H  
ATOM    327  N   LEU A  22     -28.677  -7.152  48.900  1.00 29.84           N  
ATOM    328  H   LEU A  22     -29.055  -7.527  49.758  1.00 29.84           H  
ATOM    329  CA  LEU A  22     -27.501  -7.798  48.302  1.00 29.84           C  
ATOM    330  HA  LEU A  22     -26.689  -7.072  48.263  1.00 29.84           H  
ATOM    331  C   LEU A  22     -27.730  -8.245  46.853  1.00 29.84           C  
ATOM    332  CB  LEU A  22     -27.073  -8.981  49.193  1.00 29.84           C  
ATOM    333  HB2 LEU A  22     -27.917  -9.299  49.805  1.00 29.84           H  
ATOM    334  HB3 LEU A  22     -26.794  -9.834  48.574  1.00 29.84           H  
ATOM    335  O   LEU A  22     -26.843  -8.071  46.017  1.00 29.84           O  
ATOM    336  CG  LEU A  22     -25.880  -8.616  50.095  1.00 29.84           C  
ATOM    337  HG  LEU A  22     -25.964  -7.575  50.405  1.00 29.84           H  
ATOM    338  CD1 LEU A  22     -25.868  -9.477  51.355  1.00 29.84           C  
ATOM    339 HD11 LEU A  22     -25.037  -9.179  51.994  1.00 29.84           H  
ATOM    340 HD12 LEU A  22     -25.756 -10.530  51.095  1.00 29.84           H  
ATOM    341 HD13 LEU A  22     -26.796  -9.338  51.910  1.00 29.84           H  
ATOM    342  CD2 LEU A  22     -24.559  -8.817  49.348  1.00 29.84           C  
ATOM    343 HD21 LEU A  22     -23.729  -8.514  49.987  1.00 29.84           H  
ATOM    344 HD22 LEU A  22     -24.544  -8.210  48.443  1.00 29.84           H  
ATOM    345 HD23 LEU A  22     -24.431  -9.866  49.080  1.00 29.84           H  
ATOM    346  N   LYS A  23     -28.925  -8.757  46.522  1.00 29.19           N  
ATOM    347  H   LYS A  23     -29.632  -8.830  47.239  1.00 29.19           H  
ATOM    348  CA  LYS A  23     -29.238  -9.156  45.137  1.00 29.19           C  
ATOM    349  HA  LYS A  23     -28.479  -9.856  44.787  1.00 29.19           H  
ATOM    350  C   LYS A  23     -29.170  -7.973  44.173  1.00 29.19           C  
ATOM    351  CB  LYS A  23     -30.620  -9.820  45.047  1.00 29.19           C  
ATOM    352  HB2 LYS A  23     -31.343  -9.258  45.639  1.00 29.19           H  
ATOM    353  HB3 LYS A  23     -30.944  -9.792  44.007  1.00 29.19           H  
ATOM    354  O   LYS A  23     -28.658  -8.118  43.065  1.00 29.19           O  
ATOM    355  CG  LYS A  23     -30.597 -11.288  45.496  1.00 29.19           C  
ATOM    356  HG2 LYS A  23     -30.376 -11.340  46.562  1.00 29.19           H  
ATOM    357  HG3 LYS A  23     -29.821 -11.818  44.944  1.00 29.19           H  
ATOM    358  CD  LYS A  23     -31.953 -11.951  45.214  1.00 29.19           C  
ATOM    359  HD2 LYS A  23     -32.190 -11.844  44.155  1.00 29.19           H  
ATOM    360  HD3 LYS A  23     -32.722 -11.449  45.801  1.00 29.19           H  
ATOM    361  CE  LYS A  23     -31.912 -13.440  45.576  1.00 29.19           C  
ATOM    362  HE2 LYS A  23     -31.657 -13.532  46.632  1.00 29.19           H  
ATOM    363  HE3 LYS A  23     -31.119 -13.916  45.001  1.00 29.19           H  
ATOM    364  NZ  LYS A  23     -33.211 -14.109  45.305  1.00 29.19           N  
ATOM    365  HZ1 LYS A  23     -33.950 -13.688  45.849  1.00 29.19           H  
ATOM    366  HZ2 LYS A  23     -33.455 -14.040  44.328  1.00 29.19           H  
ATOM    367  HZ3 LYS A  23     -33.165 -15.088  45.550  1.00 29.19           H  
ATOM    368  N   SER A  24     -29.655  -6.803  44.594  1.00 34.31           N  
ATOM    369  H   SER A  24     -30.043  -6.743  45.525  1.00 34.31           H  
ATOM    370  CA  SER A  24     -29.661  -5.616  43.730  1.00 34.31           C  
ATOM    371  HA  SER A  24     -30.179  -5.876  42.806  1.00 34.31           H  
ATOM    372  C   SER A  24     -28.240  -5.180  43.340  1.00 34.31           C  
ATOM    373  CB  SER A  24     -30.450  -4.477  44.388  1.00 34.31           C  
ATOM    374  HB2 SER A  24     -31.399  -4.859  44.763  1.00 34.31           H  
ATOM    375  HB3 SER A  24     -30.654  -3.713  43.637  1.00 34.31           H  
ATOM    376  O   SER A  24     -27.993  -4.859  42.178  1.00 34.31           O  
ATOM    377  OG  SER A  24     -29.738  -3.879  45.453  1.00 34.31           O  
ATOM    378  HG  SER A  24     -29.517  -4.530  46.122  1.00 34.31           H  
ATOM    379  N   LEU A  25     -27.286  -5.271  44.276  1.00 29.53           N  
ATOM    380  H   LEU A  25     -27.562  -5.551  45.206  1.00 29.53           H  
ATOM    381  CA  LEU A  25     -25.884  -4.902  44.066  1.00 29.53           C  
ATOM    382  HA  LEU A  25     -25.840  -3.869  43.721  1.00 29.53           H  
ATOM    383  C   LEU A  25     -25.206  -5.741  42.976  1.00 29.53           C  
ATOM    384  CB  LEU A  25     -25.139  -5.015  45.411  1.00 29.53           C  
ATOM    385  HB2 LEU A  25     -24.125  -5.379  45.247  1.00 29.53           H  
ATOM    386  HB3 LEU A  25     -25.640  -5.753  46.038  1.00 29.53           H  
ATOM    387  O   LEU A  25     -24.564  -5.172  42.094  1.00 29.53           O  
ATOM    388  CG  LEU A  25     -25.072  -3.667  46.149  1.00 29.53           C  
ATOM    389  HG  LEU A  25     -25.958  -3.076  45.917  1.00 29.53           H  
ATOM    390  CD1 LEU A  25     -25.035  -3.877  47.661  1.00 29.53           C  
ATOM    391 HD11 LEU A  25     -25.945  -4.382  47.984  1.00 29.53           H  
ATOM    392 HD12 LEU A  25     -24.971  -2.912  48.163  1.00 29.53           H  
ATOM    393 HD13 LEU A  25     -24.168  -4.480  47.933  1.00 29.53           H  
ATOM    394  CD2 LEU A  25     -23.822  -2.892  45.728  1.00 29.53           C  
ATOM    395 HD21 LEU A  25     -23.813  -1.918  46.217  1.00 29.53           H  
ATOM    396 HD22 LEU A  25     -23.824  -2.743  44.648  1.00 29.53           H  
ATOM    397 HD23 LEU A  25     -22.924  -3.441  46.012  1.00 29.53           H  
ATOM    398  N   LEU A  26     -25.393  -7.067  42.995  1.00 30.63           N  
ATOM    399  H   LEU A  26     -25.940  -7.459  43.748  1.00 30.63           H  
ATOM    400  CA  LEU A  26     -24.770  -7.974  42.017  1.00 30.63           C  
ATOM    401  HA  LEU A  26     -23.688  -7.855  42.063  1.00 30.63           H  
ATOM    402  C   LEU A  26     -25.182  -7.663  40.575  1.00 30.63           C  
ATOM    403  CB  LEU A  26     -25.159  -9.425  42.355  1.00 30.63           C  
ATOM    404  HB2 LEU A  26     -26.202  -9.443  42.672  1.00 30.63           H  
ATOM    405  HB3 LEU A  26     -25.086 -10.037  41.456  1.00 30.63           H  
ATOM    406  O   LEU A  26     -24.376  -7.786  39.650  1.00 30.63           O  
ATOM    407  CG  LEU A  26     -24.276 -10.063  43.438  1.00 30.63           C  
ATOM    408  HG  LEU A  26     -24.131  -9.358  44.257  1.00 30.63           H  
ATOM    409  CD1 LEU A  26     -24.965 -11.312  43.988  1.00 30.63           C  
ATOM    410 HD11 LEU A  26     -25.138 -12.031  43.188  1.00 30.63           H  
ATOM    411 HD12 LEU A  26     -24.336 -11.767  44.753  1.00 30.63           H  
ATOM    412 HD13 LEU A  26     -25.915 -11.033  44.443  1.00 30.63           H  
ATOM    413  CD2 LEU A  26     -22.915 -10.477  42.872  1.00 30.63           C  
ATOM    414 HD21 LEU A  26     -22.379  -9.603  42.500  1.00 30.63           H  
ATOM    415 HD22 LEU A  26     -23.041 -11.194  42.060  1.00 30.63           H  
ATOM    416 HD23 LEU A  26     -22.315 -10.932  43.660  1.00 30.63           H  
ATOM    417  N   THR A  27     -26.438  -7.258  40.379  1.00 30.87           N  
ATOM    418  H   THR A  27     -27.050  -7.194  41.179  1.00 30.87           H  
ATOM    419  CA  THR A  27     -26.958  -6.945  39.041  1.00 30.87           C  
ATOM    420  HA  THR A  27     -26.744  -7.791  38.388  1.00 30.87           H  
ATOM    421  C   THR A  27     -26.253  -5.724  38.456  1.00 30.87           C  
ATOM    422  CB  THR A  27     -28.477  -6.705  39.044  1.00 30.87           C  
ATOM    423  HB  THR A  27     -28.690  -5.657  39.254  1.00 30.87           H  
ATOM    424  O   THR A  27     -25.876  -5.728  37.283  1.00 30.87           O  
ATOM    425  CG2 THR A  27     -29.073  -7.091  37.690  1.00 30.87           C  
ATOM    426 HG21 THR A  27     -28.615  -6.496  36.899  1.00 30.87           H  
ATOM    427 HG22 THR A  27     -28.904  -8.150  37.494  1.00 30.87           H  
ATOM    428 HG23 THR A  27     -30.145  -6.896  37.700  1.00 30.87           H  
ATOM    429  OG1 THR A  27     -29.138  -7.498  40.007  1.00 30.87           O  
ATOM    430  HG1 THR A  27     -28.972  -7.134  40.880  1.00 30.87           H  
ATOM    431  N   ASN A  28     -26.013  -4.704  39.287  1.00 30.03           N  
ATOM    432  H   ASN A  28     -26.308  -4.778  40.251  1.00 30.03           H  
ATOM    433  CA  ASN A  28     -25.338  -3.482  38.856  1.00 30.03           C  
ATOM    434  HA  ASN A  28     -25.810  -3.125  37.941  1.00 30.03           H  
ATOM    435  C   ASN A  28     -23.874  -3.724  38.486  1.00 30.03           C  
ATOM    436  CB  ASN A  28     -25.459  -2.406  39.952  1.00 30.03           C  
ATOM    437  HB2 ASN A  28     -25.509  -2.869  40.938  1.00 30.03           H  
ATOM    438  HB3 ASN A  28     -24.578  -1.766  39.929  1.00 30.03           H  
ATOM    439  O   ASN A  28     -23.389  -3.133  37.521  1.00 30.03           O  
ATOM    440  CG  ASN A  28     -26.654  -1.491  39.754  1.00 30.03           C  
ATOM    441  ND2 ASN A  28     -27.061  -0.782  40.778  1.00 30.03           N  
ATOM    442 HD21 ASN A  28     -27.848  -0.174  40.600  1.00 30.03           H  
ATOM    443 HD22 ASN A  28     -26.604  -0.852  41.676  1.00 30.03           H  
ATOM    444  OD1 ASN A  28     -27.224  -1.375  38.686  1.00 30.03           O  
ATOM    445  N   THR A  29     -23.166  -4.605  39.202  1.00 30.74           N  
ATOM    446  H   THR A  29     -23.575  -5.047  40.013  1.00 30.74           H  
ATOM    447  CA  THR A  29     -21.745  -4.840  38.905  1.00 30.74           C  
ATOM    448  HA  THR A  29     -21.242  -3.873  38.885  1.00 30.74           H  
ATOM    449  C   THR A  29     -21.560  -5.464  37.526  1.00 30.74           C  
ATOM    450  CB  THR A  29     -21.048  -5.725  39.949  1.00 30.74           C  
ATOM    451  HB  THR A  29     -21.110  -6.769  39.640  1.00 30.74           H  
ATOM    452  O   THR A  29     -20.666  -5.054  36.790  1.00 30.74           O  
ATOM    453  CG2 THR A  29     -19.580  -5.329  40.097  1.00 30.74           C  
ATOM    454 HG21 THR A  29     -19.103  -5.975  40.834  1.00 30.74           H  
ATOM    455 HG22 THR A  29     -19.067  -5.450  39.143  1.00 30.74           H  
ATOM    456 HG23 THR A  29     -19.495  -4.292  40.420  1.00 30.74           H  
ATOM    457  OG1 THR A  29     -21.642  -5.618  41.219  1.00 30.74           O  
ATOM    458  HG1 THR A  29     -21.537  -4.715  41.529  1.00 30.74           H  
ATOM    459  N   ARG A  30     -22.431  -6.406  37.127  1.00 29.83           N  
ATOM    460  H   ARG A  30     -23.163  -6.684  37.765  1.00 29.83           H  
ATOM    461  CA  ARG A  30     -22.365  -7.001  35.780  1.00 29.83           C  
ATOM    462  HA  ARG A  30     -21.348  -7.349  35.600  1.00 29.83           H  
ATOM    463  C   ARG A  30     -22.617  -5.988  34.668  1.00 29.83           C  
ATOM    464  CB  ARG A  30     -23.342  -8.176  35.634  1.00 29.83           C  
ATOM    465  HB2 ARG A  30     -23.680  -8.223  34.599  1.00 29.83           H  
ATOM    466  HB3 ARG A  30     -24.217  -8.022  36.265  1.00 29.83           H  
ATOM    467  O   ARG A  30     -21.992  -6.110  33.623  1.00 29.83           O  
ATOM    468  CG  ARG A  30     -22.675  -9.515  35.966  1.00 29.83           C  
ATOM    469  HG2 ARG A  30     -21.757  -9.616  35.387  1.00 29.83           H  
ATOM    470  HG3 ARG A  30     -22.438  -9.554  37.029  1.00 29.83           H  
ATOM    471  CD  ARG A  30     -23.624 -10.660  35.597  1.00 29.83           C  
ATOM    472  HD2 ARG A  30     -24.523 -10.577  36.208  1.00 29.83           H  
ATOM    473  HD3 ARG A  30     -23.901 -10.558  34.547  1.00 29.83           H  
ATOM    474  NE  ARG A  30     -22.999 -11.979  35.805  1.00 29.83           N  
ATOM    475  HE  ARG A  30     -22.046 -11.981  36.139  1.00 29.83           H  
ATOM    476  NH1 ARG A  30     -24.789 -13.253  35.137  1.00 29.83           N  
ATOM    477 HH11 ARG A  30     -25.200 -14.158  34.952  1.00 29.83           H  
ATOM    478 HH12 ARG A  30     -25.306 -12.407  34.944  1.00 29.83           H  
ATOM    479  NH2 ARG A  30     -22.908 -14.255  35.798  1.00 29.83           N  
ATOM    480 HH21 ARG A  30     -23.336 -15.150  35.612  1.00 29.83           H  
ATOM    481 HH22 ARG A  30     -21.952 -14.220  36.123  1.00 29.83           H  
ATOM    482  CZ  ARG A  30     -23.566 -13.151  35.580  1.00 29.83           C  
ATOM    483  N   GLN A  31     -23.506  -5.011  34.866  1.00 31.63           N  
ATOM    484  H   GLN A  31     -23.992  -4.954  35.750  1.00 31.63           H  
ATOM    485  CA  GLN A  31     -23.748  -3.991  33.840  1.00 31.63           C  
ATOM    486  HA  GLN A  31     -23.966  -4.477  32.889  1.00 31.63           H  
ATOM    487  C   GLN A  31     -22.532  -3.100  33.613  1.00 31.63           C  
ATOM    488  CB  GLN A  31     -24.915  -3.075  34.219  1.00 31.63           C  
ATOM    489  HB2 GLN A  31     -24.863  -2.814  35.277  1.00 31.63           H  
ATOM    490  HB3 GLN A  31     -24.815  -2.155  33.643  1.00 31.63           H  
ATOM    491  O   GLN A  31     -22.229  -2.764  32.470  1.00 31.63           O  
ATOM    492  CG  GLN A  31     -26.290  -3.663  33.897  1.00 31.63           C  
ATOM    493  HG2 GLN A  31     -26.293  -4.040  32.874  1.00 31.63           H  
ATOM    494  HG3 GLN A  31     -26.504  -4.488  34.576  1.00 31.63           H  
ATOM    495  CD  GLN A  31     -27.389  -2.610  34.023  1.00 31.63           C  
ATOM    496  NE2 GLN A  31     -28.606  -2.923  33.641  1.00 31.63           N  
ATOM    497 HE21 GLN A  31     -28.828  -3.846  33.299  1.00 31.63           H  
ATOM    498 HE22 GLN A  31     -29.296  -2.196  33.766  1.00 31.63           H  
ATOM    499  OE1 GLN A  31     -27.184  -1.482  34.436  1.00 31.63           O  
ATOM    500  N   GLN A  32     -21.872  -2.668  34.693  1.00 32.62           N  
ATOM    501  H   GLN A  32     -22.187  -2.944  35.612  1.00 32.62           H  
ATOM    502  CA  GLN A  32     -20.784  -1.702  34.575  1.00 32.62           C  
ATOM    503  HA  GLN A  32     -21.042  -1.037  33.751  1.00 32.62           H  
ATOM    504  C   GLN A  32     -19.452  -2.302  34.149  1.00 32.62           C  
ATOM    505  CB  GLN A  32     -20.628  -0.842  35.832  1.00 32.62           C  
ATOM    506  HB2 GLN A  32     -21.124  -1.304  36.686  1.00 32.62           H  
ATOM    507  HB3 GLN A  32     -19.568  -0.756  36.069  1.00 32.62           H  
ATOM    508  O   GLN A  32     -18.600  -1.538  33.703  1.00 32.62           O  
ATOM    509  CG  GLN A  32     -21.194   0.565  35.590  1.00 32.62           C  
ATOM    510  HG2 GLN A  32     -22.282   0.533  35.639  1.00 32.62           H  
ATOM    511  HG3 GLN A  32     -20.902   0.913  34.599  1.00 32.62           H  
ATOM    512  CD  GLN A  32     -20.671   1.593  36.584  1.00 32.62           C  
ATOM    513  NE2 GLN A  32     -21.015   2.850  36.418  1.00 32.62           N  
ATOM    514 HE21 GLN A  32     -20.640   3.491  37.102  1.00 32.62           H  
ATOM    515 HE22 GLN A  32     -21.639   3.128  35.674  1.00 32.62           H  
ATOM    516  OE1 GLN A  32     -19.940   1.310  37.516  1.00 32.62           O  
ATOM    517  N   ILE A  33     -19.310  -3.631  34.106  1.00 31.54           N  
ATOM    518  H   ILE A  33     -20.025  -4.215  34.515  1.00 31.54           H  
ATOM    519  CA  ILE A  33     -18.368  -4.236  33.156  1.00 31.54           C  
ATOM    520  HA  ILE A  33     -17.464  -3.627  33.164  1.00 31.54           H  
ATOM    521  C   ILE A  33     -18.961  -4.112  31.740  1.00 31.54           C  
ATOM    522  CB  ILE A  33     -17.920  -5.676  33.510  1.00 31.54           C  
ATOM    523  HB  ILE A  33     -18.706  -6.368  33.208  1.00 31.54           H  
ATOM    524  O   ILE A  33     -19.022  -5.062  30.968  1.00 31.54           O  
ATOM    525  CG1 ILE A  33     -17.660  -5.880  35.018  1.00 31.54           C  
ATOM    526 HG12 ILE A  33     -18.551  -5.596  35.578  1.00 31.54           H  
ATOM    527 HG13 ILE A  33     -16.840  -5.238  35.342  1.00 31.54           H  
ATOM    528  CG2 ILE A  33     -16.626  -5.998  32.727  1.00 31.54           C  
ATOM    529 HG21 ILE A  33     -15.800  -5.386  33.092  1.00 31.54           H  
ATOM    530 HG22 ILE A  33     -16.753  -5.809  31.661  1.00 31.54           H  
ATOM    531 HG23 ILE A  33     -16.367  -7.051  32.834  1.00 31.54           H  
ATOM    532  CD1 ILE A  33     -17.347  -7.334  35.399  1.00 31.54           C  
ATOM    533 HD11 ILE A  33     -16.374  -7.633  35.010  1.00 31.54           H  
ATOM    534 HD12 ILE A  33     -17.323  -7.421  36.485  1.00 31.54           H  
ATOM    535 HD13 ILE A  33     -18.120  -7.996  35.008  1.00 31.54           H  
ATOM    536  N   LYS A  34     -19.345  -2.895  31.336  1.00 33.19           N  
ATOM    537  H   LYS A  34     -19.305  -2.176  32.045  1.00 33.19           H  
ATOM    538  CA  LYS A  34     -18.922  -2.466  30.017  1.00 33.19           C  
ATOM    539  HA  LYS A  34     -19.280  -3.150  29.248  1.00 33.19           H  
ATOM    540  C   LYS A  34     -17.413  -2.574  30.116  1.00 33.19           C  
ATOM    541  CB  LYS A  34     -19.369  -1.027  29.715  1.00 33.19           C  
ATOM    542  HB2 LYS A  34     -19.168  -0.386  30.573  1.00 33.19           H  
ATOM    543  HB3 LYS A  34     -18.788  -0.661  28.868  1.00 33.19           H  
ATOM    544  O   LYS A  34     -16.796  -1.764  30.806  1.00 33.19           O  
ATOM    545  CG  LYS A  34     -20.858  -0.963  29.351  1.00 33.19           C  
ATOM    546  HG2 LYS A  34     -21.456  -1.265  30.211  1.00 33.19           H  
ATOM    547  HG3 LYS A  34     -21.051  -1.650  28.528  1.00 33.19           H  
ATOM    548  CD  LYS A  34     -21.257   0.455  28.924  1.00 33.19           C  
ATOM    549  HD2 LYS A  34     -20.629   0.763  28.088  1.00 33.19           H  
ATOM    550  HD3 LYS A  34     -21.104   1.137  29.761  1.00 33.19           H  
ATOM    551  CE  LYS A  34     -22.728   0.465  28.496  1.00 33.19           C  
ATOM    552  HE2 LYS A  34     -23.337   0.147  29.342  1.00 33.19           H  
ATOM    553  HE3 LYS A  34     -22.858  -0.270  27.701  1.00 33.19           H  
ATOM    554  NZ  LYS A  34     -23.151   1.807  28.025  1.00 33.19           N  
ATOM    555  HZ1 LYS A  34     -24.119   1.789  27.736  1.00 33.19           H  
ATOM    556  HZ2 LYS A  34     -22.589   2.088  27.234  1.00 33.19           H  
ATOM    557  HZ3 LYS A  34     -23.042   2.490  28.760  1.00 33.19           H  
ATOM    558  N   SER A  35     -16.829  -3.597  29.490  1.00 38.19           N  
ATOM    559  H   SER A  35     -17.411  -4.275  29.019  1.00 38.19           H  
ATOM    560  CA  SER A  35     -15.465  -3.447  29.006  1.00 38.19           C  
ATOM    561  HA  SER A  35     -14.754  -3.494  29.831  1.00 38.19           H  
ATOM    562  C   SER A  35     -15.465  -2.062  28.384  1.00 38.19           C  
ATOM    563  CB  SER A  35     -15.130  -4.524  27.962  1.00 38.19           C  
ATOM    564  HB2 SER A  35     -15.059  -5.491  28.460  1.00 38.19           H  
ATOM    565  HB3 SER A  35     -14.168  -4.298  27.501  1.00 38.19           H  
ATOM    566  O   SER A  35     -16.260  -1.820  27.472  1.00 38.19           O  
ATOM    567  OG  SER A  35     -16.130  -4.598  26.961  1.00 38.19           O  
ATOM    568  HG  SER A  35     -16.162  -3.757  26.501  1.00 38.19           H  
ATOM    569  N   GLN A  36     -14.761  -1.105  28.993  1.00 42.17           N  
ATOM    570  H   GLN A  36     -14.224  -1.328  29.818  1.00 42.17           H  
ATOM    571  CA  GLN A  36     -14.566   0.184  28.360  1.00 42.17           C  
ATOM    572  HA  GLN A  36     -15.517   0.614  28.048  1.00 42.17           H  
ATOM    573  C   GLN A  36     -13.766  -0.176  27.131  1.00 42.17           C  
ATOM    574  CB  GLN A  36     -13.809   1.170  29.265  1.00 42.17           C  
ATOM    575  HB2 GLN A  36     -13.165   1.794  28.645  1.00 42.17           H  
ATOM    576  HB3 GLN A  36     -13.178   0.626  29.967  1.00 42.17           H  
ATOM    577  O   GLN A  36     -12.548  -0.295  27.203  1.00 42.17           O  
ATOM    578  CG  GLN A  36     -14.753   2.112  30.018  1.00 42.17           C  
ATOM    579  HG2 GLN A  36     -15.411   1.525  30.659  1.00 42.17           H  
ATOM    580  HG3 GLN A  36     -15.364   2.656  29.298  1.00 42.17           H  
ATOM    581  CD  GLN A  36     -14.002   3.123  30.882  1.00 42.17           C  
ATOM    582  NE2 GLN A  36     -14.685   4.096  31.444  1.00 42.17           N  
ATOM    583 HE21 GLN A  36     -14.143   4.713  32.031  1.00 42.17           H  
ATOM    584 HE22 GLN A  36     -15.687   4.154  31.335  1.00 42.17           H  
ATOM    585  OE1 GLN A  36     -12.802   3.076  31.087  1.00 42.17           O  
ATOM    586  N   THR A  37     -14.474  -0.486  26.050  1.00 53.56           N  
ATOM    587  H   THR A  37     -15.477  -0.591  26.111  1.00 53.56           H  
ATOM    588  CA  THR A  37     -13.867  -0.714  24.769  1.00 53.56           C  
ATOM    589  HA  THR A  37     -13.121  -1.504  24.860  1.00 53.56           H  
ATOM    590  C   THR A  37     -13.185   0.601  24.500  1.00 53.56           C  
ATOM    591  CB  THR A  37     -14.900  -1.070  23.687  1.00 53.56           C  
ATOM    592  HB  THR A  37     -15.177  -0.192  23.104  1.00 53.56           H  
ATOM    593  O   THR A  37     -13.858   1.631  24.384  1.00 53.56           O  
ATOM    594  CG2 THR A  37     -14.246  -2.101  22.803  1.00 53.56           C  
ATOM    595 HG21 THR A  37     -14.930  -2.454  22.031  1.00 53.56           H  
ATOM    596 HG22 THR A  37     -13.366  -1.651  22.342  1.00 53.56           H  
ATOM    597 HG23 THR A  37     -13.939  -2.965  23.392  1.00 53.56           H  
ATOM    598  OG1 THR A  37     -16.069  -1.689  24.177  1.00 53.56           O  
ATOM    599  HG1 THR A  37     -16.558  -1.902  23.378  1.00 53.56           H  
ATOM    600  N   GLN A  38     -11.857   0.609  24.627  1.00 65.05           N  
ATOM    601  H   GLN A  38     -11.356  -0.248  24.812  1.00 65.05           H  
ATOM    602  CA  GLN A  38     -11.107   1.842  24.524  1.00 65.05           C  
ATOM    603  HA  GLN A  38     -11.571   2.591  25.166  1.00 65.05           H  
ATOM    604  C   GLN A  38     -11.274   2.292  23.087  1.00 65.05           C  
ATOM    605  CB  GLN A  38      -9.640   1.682  24.952  1.00 65.05           C  
ATOM    606  HB2 GLN A  38      -9.025   2.348  24.347  1.00 65.05           H  
ATOM    607  HB3 GLN A  38      -9.298   0.660  24.789  1.00 65.05           H  
ATOM    608  O   GLN A  38     -10.709   1.727  22.155  1.00 65.05           O  
ATOM    609  CG  GLN A  38      -9.464   2.077  26.425  1.00 65.05           C  
ATOM    610  HG2 GLN A  38      -9.990   1.356  27.050  1.00 65.05           H  
ATOM    611  HG3 GLN A  38      -9.897   3.063  26.597  1.00 65.05           H  
ATOM    612  CD  GLN A  38      -7.997   2.143  26.833  1.00 65.05           C  
ATOM    613  NE2 GLN A  38      -7.576   1.404  27.829  1.00 65.05           N  
ATOM    614 HE21 GLN A  38      -6.570   1.315  27.833  1.00 65.05           H  
ATOM    615 HE22 GLN A  38      -8.148   0.617  28.100  1.00 65.05           H  
ATOM    616  OE1 GLN A  38      -7.211   2.917  26.318  1.00 65.05           O  
ATOM    617  N   GLN A  39     -12.164   3.265  22.922  1.00 71.23           N  
ATOM    618  H   GLN A  39     -12.734   3.525  23.714  1.00 71.23           H  
ATOM    619  CA  GLN A  39     -12.458   3.843  21.640  1.00 71.23           C  
ATOM    620  HA  GLN A  39     -12.173   3.123  20.874  1.00 71.23           H  
ATOM    621  C   GLN A  39     -11.614   5.091  21.489  1.00 71.23           C  
ATOM    622  CB  GLN A  39     -13.949   4.101  21.455  1.00 71.23           C  
ATOM    623  HB2 GLN A  39     -14.500   3.189  21.683  1.00 71.23           H  
ATOM    624  HB3 GLN A  39     -14.270   4.888  22.138  1.00 71.23           H  
ATOM    625  O   GLN A  39     -11.615   6.022  22.299  1.00 71.23           O  
ATOM    626  CG  GLN A  39     -14.246   4.515  20.004  1.00 71.23           C  
ATOM    627  HG2 GLN A  39     -13.985   3.697  19.332  1.00 71.23           H  
ATOM    628  HG3 GLN A  39     -13.650   5.388  19.740  1.00 71.23           H  
ATOM    629  CD  GLN A  39     -15.713   4.871  19.797  1.00 71.23           C  
ATOM    630  NE2 GLN A  39     -16.081   5.477  18.695  1.00 71.23           N  
ATOM    631 HE21 GLN A  39     -17.079   5.587  18.592  1.00 71.23           H  
ATOM    632 HE22 GLN A  39     -15.428   5.591  17.933  1.00 71.23           H  
ATOM    633  OE1 GLN A  39     -16.574   4.679  20.634  1.00 71.23           O  
ATOM    634  N   VAL A  40     -10.916   5.109  20.378  1.00 74.21           N  
ATOM    635  H   VAL A  40     -10.958   4.283  19.799  1.00 74.21           H  
ATOM    636  CA  VAL A  40     -10.026   6.166  19.967  1.00 74.21           C  
ATOM    637  HA  VAL A  40      -9.895   6.901  20.761  1.00 74.21           H  
ATOM    638  C   VAL A  40     -10.656   6.828  18.783  1.00 74.21           C  
ATOM    639  CB  VAL A  40      -8.697   5.561  19.532  1.00 74.21           C  
ATOM    640  HB  VAL A  40      -8.931   4.938  18.669  1.00 74.21           H  
ATOM    641  O   VAL A  40     -11.150   6.138  17.909  1.00 74.21           O  
ATOM    642  CG1 VAL A  40      -7.834   6.704  18.954  1.00 74.21           C  
ATOM    643 HG11 VAL A  40      -6.823   6.379  18.706  1.00 74.21           H  
ATOM    644 HG12 VAL A  40      -7.856   7.584  19.596  1.00 74.21           H  
ATOM    645 HG13 VAL A  40      -8.238   6.992  17.984  1.00 74.21           H  
ATOM    646  CG2 VAL A  40      -8.140   4.572  20.577  1.00 74.21           C  
ATOM    647 HG21 VAL A  40      -7.729   5.046  21.468  1.00 74.21           H  
ATOM    648 HG22 VAL A  40      -7.399   3.924  20.110  1.00 74.21           H  
ATOM    649 HG23 VAL A  40      -8.895   3.861  20.912  1.00 74.21           H  
ATOM    650  N   THR A  41     -10.585   8.150  18.687  1.00 81.83           N  
ATOM    651  H   THR A  41     -10.153   8.675  19.433  1.00 81.83           H  
ATOM    652  CA  THR A  41     -10.850   8.824  17.416  1.00 81.83           C  
ATOM    653  HA  THR A  41     -10.889   8.086  16.615  1.00 81.83           H  
ATOM    654  C   THR A  41      -9.711   9.776  17.085  1.00 81.83           C  
ATOM    655  CB  THR A  41     -12.218   9.504  17.435  1.00 81.83           C  
ATOM    656  HB  THR A  41     -12.249  10.250  18.229  1.00 81.83           H  
ATOM    657  O   THR A  41      -9.429  10.710  17.835  1.00 81.83           O  
ATOM    658  CG2 THR A  41     -12.556  10.162  16.099  1.00 81.83           C  
ATOM    659 HG21 THR A  41     -11.867  10.984  15.901  1.00 81.83           H  
ATOM    660 HG22 THR A  41     -12.476   9.430  15.295  1.00 81.83           H  
ATOM    661 HG23 THR A  41     -13.576  10.543  16.129  1.00 81.83           H  
ATOM    662  OG1 THR A  41     -13.210   8.530  17.667  1.00 81.83           O  
ATOM    663  HG1 THR A  41     -12.883   7.938  18.348  1.00 81.83           H  
ATOM    664  N   ILE A  42      -9.066   9.536  15.949  1.00 83.09           N  
ATOM    665  H   ILE A  42      -9.364   8.738  15.406  1.00 83.09           H  
ATOM    666  CA  ILE A  42      -8.075  10.407  15.325  1.00 83.09           C  
ATOM    667  HA  ILE A  42      -7.698  11.126  16.053  1.00 83.09           H  
ATOM    668  C   ILE A  42      -8.800  11.149  14.212  1.00 83.09           C  
ATOM    669  CB  ILE A  42      -6.885   9.589  14.778  1.00 83.09           C  
ATOM    670  HB  ILE A  42      -7.266   8.876  14.047  1.00 83.09           H  
ATOM    671  O   ILE A  42      -9.257  10.539  13.246  1.00 83.09           O  
ATOM    672  CG1 ILE A  42      -6.179   8.803  15.907  1.00 83.09           C  
ATOM    673 HG12 ILE A  42      -6.915   8.345  16.567  1.00 83.09           H  
ATOM    674 HG13 ILE A  42      -5.579   9.486  16.509  1.00 83.09           H  
ATOM    675  CG2 ILE A  42      -5.884  10.530  14.077  1.00 83.09           C  
ATOM    676 HG21 ILE A  42      -5.063   9.955  13.651  1.00 83.09           H  
ATOM    677 HG22 ILE A  42      -5.484  11.257  14.784  1.00 83.09           H  
ATOM    678 HG23 ILE A  42      -6.363  11.059  13.253  1.00 83.09           H  
ATOM    679  CD1 ILE A  42      -5.294   7.663  15.389  1.00 83.09           C  
ATOM    680 HD11 ILE A  42      -4.535   8.031  14.698  1.00 83.09           H  
ATOM    681 HD12 ILE A  42      -5.912   6.927  14.874  1.00 83.09           H  
ATOM    682 HD13 ILE A  42      -4.800   7.178  16.231  1.00 83.09           H  
ATOM    683  N   LYS A  43      -8.932  12.467  14.345  1.00 87.47           N  
ATOM    684  H   LYS A  43      -8.485  12.929  15.124  1.00 87.47           H  
ATOM    685  CA  LYS A  43      -9.566  13.288  13.312  1.00 87.47           C  
ATOM    686  HA  LYS A  43     -10.199  12.654  12.691  1.00 87.47           H  
ATOM    687  C   LYS A  43      -8.521  13.879  12.383  1.00 87.47           C  
ATOM    688  CB  LYS A  43     -10.456  14.366  13.942  1.00 87.47           C  
ATOM    689  HB2 LYS A  43      -9.861  14.987  14.611  1.00 87.47           H  
ATOM    690  HB3 LYS A  43     -10.859  14.993  13.146  1.00 87.47           H  
ATOM    691  O   LYS A  43      -7.398  14.124  12.808  1.00 87.47           O  
ATOM    692  CG  LYS A  43     -11.621  13.731  14.714  1.00 87.47           C  
ATOM    693  HG2 LYS A  43     -12.107  12.992  14.077  1.00 87.47           H  
ATOM    694  HG3 LYS A  43     -11.234  13.234  15.603  1.00 87.47           H  
ATOM    695  CD  LYS A  43     -12.660  14.774  15.139  1.00 87.47           C  
ATOM    696  HD2 LYS A  43     -12.201  15.485  15.826  1.00 87.47           H  
ATOM    697  HD3 LYS A  43     -13.022  15.296  14.253  1.00 87.47           H  
ATOM    698  CE  LYS A  43     -13.825  14.058  15.831  1.00 87.47           C  
ATOM    699  HE2 LYS A  43     -13.450  13.565  16.728  1.00 87.47           H  
ATOM    700  HE3 LYS A  43     -14.192  13.279  15.163  1.00 87.47           H  
ATOM    701  NZ  LYS A  43     -14.934  14.984  16.174  1.00 87.47           N  
ATOM    702  HZ1 LYS A  43     -15.301  15.418  15.339  1.00 87.47           H  
ATOM    703  HZ2 LYS A  43     -15.690  14.468  16.601  1.00 87.47           H  
ATOM    704  HZ3 LYS A  43     -14.629  15.697  16.821  1.00 87.47           H  
ATOM    705  N   ASN A  44      -8.924  14.200  11.159  1.00 88.97           N  
ATOM    706  H   ASN A  44      -9.857  13.932  10.882  1.00 88.97           H  
ATOM    707  CA  ASN A  44      -8.121  14.995  10.232  1.00 88.97           C  
ATOM    708  HA  ASN A  44      -8.706  15.058   9.315  1.00 88.97           H  
ATOM    709  C   ASN A  44      -6.768  14.350   9.844  1.00 88.97           C  
ATOM    710  CB  ASN A  44      -8.006  16.422  10.805  1.00 88.97           C  
ATOM    711  HB2 ASN A  44      -7.210  16.451  11.548  1.00 88.97           H  
ATOM    712  HB3 ASN A  44      -8.940  16.700  11.293  1.00 88.97           H  
ATOM    713  O   ASN A  44      -5.770  15.049   9.669  1.00 88.97           O  
ATOM    714  CG  ASN A  44      -7.749  17.468   9.744  1.00 88.97           C  
ATOM    715  ND2 ASN A  44      -6.653  18.181   9.813  1.00 88.97           N  
ATOM    716 HD21 ASN A  44      -6.485  18.789   9.025  1.00 88.97           H  
ATOM    717 HD22 ASN A  44      -5.911  17.864  10.420  1.00 88.97           H  
ATOM    718  OD1 ASN A  44      -8.561  17.695   8.869  1.00 88.97           O  
ATOM    719  N   LEU A  45      -6.720  13.018   9.734  1.00 90.10           N  
ATOM    720  H   LEU A  45      -7.583  12.498   9.800  1.00 90.10           H  
ATOM    721  CA  LEU A  45      -5.536  12.288   9.284  1.00 90.10           C  
ATOM    722  HA  LEU A  45      -4.660  12.729   9.760  1.00 90.10           H  
ATOM    723  C   LEU A  45      -5.384  12.440   7.769  1.00 90.10           C  
ATOM    724  CB  LEU A  45      -5.649  10.815   9.716  1.00 90.10           C  
ATOM    725  HB2 LEU A  45      -5.805  10.771  10.794  1.00 90.10           H  
ATOM    726  HB3 LEU A  45      -6.529  10.386   9.237  1.00 90.10           H  
ATOM    727  O   LEU A  45      -6.266  12.042   7.011  1.00 90.10           O  
ATOM    728  CG  LEU A  45      -4.423   9.954   9.353  1.00 90.10           C  
ATOM    729  HG  LEU A  45      -4.211  10.044   8.287  1.00 90.10           H  
ATOM    730  CD1 LEU A  45      -3.183  10.373  10.146  1.00 90.10           C  
ATOM    731 HD11 LEU A  45      -2.862  11.369   9.841  1.00 90.10           H  
ATOM    732 HD12 LEU A  45      -3.392  10.361  11.216  1.00 90.10           H  
ATOM    733 HD13 LEU A  45      -2.364   9.688   9.929  1.00 90.10           H  
ATOM    734  CD2 LEU A  45      -4.714   8.485   9.657  1.00 90.10           C  
ATOM    735 HD21 LEU A  45      -3.856   7.874   9.377  1.00 90.10           H  
ATOM    736 HD22 LEU A  45      -4.927   8.352  10.718  1.00 90.10           H  
ATOM    737 HD23 LEU A  45      -5.575   8.156   9.074  1.00 90.10           H  
ATOM    738  N   TYR A  46      -4.268  13.010   7.320  1.00 93.04           N  
ATOM    739  H   TYR A  46      -3.556  13.291   7.979  1.00 93.04           H  
ATOM    740  CA  TYR A  46      -3.990  13.171   5.896  1.00 93.04           C  
ATOM    741  HA  TYR A  46      -4.933  13.320   5.370  1.00 93.04           H  
ATOM    742  C   TYR A  46      -3.329  11.912   5.328  1.00 93.04           C  
ATOM    743  CB  TYR A  46      -3.138  14.426   5.674  1.00 93.04           C  
ATOM    744  HB2 TYR A  46      -3.695  15.295   6.022  1.00 93.04           H  
ATOM    745  HB3 TYR A  46      -2.232  14.356   6.275  1.00 93.04           H  
ATOM    746  O   TYR A  46      -2.268  11.497   5.789  1.00 93.04           O  
ATOM    747  CG  TYR A  46      -2.765  14.644   4.221  1.00 93.04           C  
ATOM    748  CD1 TYR A  46      -1.416  14.607   3.813  1.00 93.04           C  
ATOM    749  HD1 TYR A  46      -0.634  14.455   4.542  1.00 93.04           H  
ATOM    750  CD2 TYR A  46      -3.782  14.853   3.270  1.00 93.04           C  
ATOM    751  HD2 TYR A  46      -4.817  14.857   3.578  1.00 93.04           H  
ATOM    752  CE1 TYR A  46      -1.081  14.779   2.456  1.00 93.04           C  
ATOM    753  HE1 TYR A  46      -0.046  14.764   2.148  1.00 93.04           H  
ATOM    754  CE2 TYR A  46      -3.453  15.024   1.916  1.00 93.04           C  
ATOM    755  HE2 TYR A  46      -4.237  15.147   1.182  1.00 93.04           H  
ATOM    756  OH  TYR A  46      -1.815  15.169   0.195  1.00 93.04           O  
ATOM    757  HH  TYR A  46      -0.897  14.990  -0.022  1.00 93.04           H  
ATOM    758  CZ  TYR A  46      -2.104  14.984   1.507  1.00 93.04           C  
ATOM    759  N   VAL A  47      -3.927  11.320   4.298  1.00 94.63           N  
ATOM    760  H   VAL A  47      -4.790  11.718   3.956  1.00 94.63           H  
ATOM    761  CA  VAL A  47      -3.386  10.155   3.591  1.00 94.63           C  
ATOM    762  HA  VAL A  47      -2.783   9.561   4.278  1.00 94.63           H  
ATOM    763  C   VAL A  47      -2.481  10.652   2.461  1.00 94.63           C  
ATOM    764  CB  VAL A  47      -4.530   9.255   3.081  1.00 94.63           C  
ATOM    765  HB  VAL A  47      -5.115   9.802   2.342  1.00 94.63           H  
ATOM    766  O   VAL A  47      -2.961  11.025   1.392  1.00 94.63           O  
ATOM    767  CG1 VAL A  47      -3.972   7.989   2.431  1.00 94.63           C  
ATOM    768 HG11 VAL A  47      -3.372   8.263   1.563  1.00 94.63           H  
ATOM    769 HG12 VAL A  47      -4.790   7.361   2.079  1.00 94.63           H  
ATOM    770 HG13 VAL A  47      -3.360   7.429   3.138  1.00 94.63           H  
ATOM    771  CG2 VAL A  47      -5.475   8.824   4.212  1.00 94.63           C  
ATOM    772 HG21 VAL A  47      -5.961   9.695   4.650  1.00 94.63           H  
ATOM    773 HG22 VAL A  47      -4.919   8.295   4.986  1.00 94.63           H  
ATOM    774 HG23 VAL A  47      -6.251   8.170   3.814  1.00 94.63           H  
ATOM    775  N   SER A  48      -1.167  10.712   2.697  1.00 91.38           N  
ATOM    776  H   SER A  48      -0.819  10.422   3.600  1.00 91.38           H  
ATOM    777  CA  SER A  48      -0.206  11.312   1.753  1.00 91.38           C  
ATOM    778  HA  SER A  48      -0.639  12.229   1.355  1.00 91.38           H  
ATOM    779  C   SER A  48       0.135  10.434   0.550  1.00 91.38           C  
ATOM    780  CB  SER A  48       1.086  11.687   2.481  1.00 91.38           C  
ATOM    781  HB2 SER A  48       1.811  12.071   1.763  1.00 91.38           H  
ATOM    782  HB3 SER A  48       0.859  12.477   3.197  1.00 91.38           H  
ATOM    783  O   SER A  48       0.473  10.950  -0.508  1.00 91.38           O  
ATOM    784  OG  SER A  48       1.640  10.587   3.183  1.00 91.38           O  
ATOM    785  HG  SER A  48       1.969   9.933   2.562  1.00 91.38           H  
ATOM    786  N   SER A  49       0.046   9.118   0.705  1.00 92.57           N  
ATOM    787  H   SER A  49      -0.244   8.754   1.601  1.00 92.57           H  
ATOM    788  CA  SER A  49       0.347   8.120  -0.322  1.00 92.57           C  
ATOM    789  HA  SER A  49       0.382   8.595  -1.302  1.00 92.57           H  
ATOM    790  C   SER A  49      -0.747   7.061  -0.351  1.00 92.57           C  
ATOM    791  CB  SER A  49       1.711   7.472  -0.062  1.00 92.57           C  
ATOM    792  HB2 SER A  49       2.496   8.215  -0.200  1.00 92.57           H  
ATOM    793  HB3 SER A  49       1.872   6.654  -0.764  1.00 92.57           H  
ATOM    794  O   SER A  49      -1.549   6.941   0.578  1.00 92.57           O  
ATOM    795  OG  SER A  49       1.754   6.980   1.261  1.00 92.57           O  
ATOM    796  HG  SER A  49       2.576   6.505   1.402  1.00 92.57           H  
ATOM    797  N   PHE A  50      -0.810   6.296  -1.436  1.00 95.36           N  
ATOM    798  H   PHE A  50      -0.069   6.340  -2.121  1.00 95.36           H  
ATOM    799  CA  PHE A  50      -1.801   5.238  -1.556  1.00 95.36           C  
ATOM    800  HA  PHE A  50      -2.793   5.645  -1.360  1.00 95.36           H  
ATOM    801  C   PHE A  50      -1.486   4.171  -0.512  1.00 95.36           C  
ATOM    802  CB  PHE A  50      -1.762   4.709  -2.977  1.00 95.36           C  
ATOM    803  HB2 PHE A  50      -0.771   4.298  -3.169  1.00 95.36           H  
ATOM    804  HB3 PHE A  50      -1.910   5.554  -3.650  1.00 95.36           H  
ATOM    805  O   PHE A  50      -0.386   3.623  -0.495  1.00 95.36           O  
ATOM    806  CG  PHE A  50      -2.801   3.657  -3.288  1.00 95.36           C  
ATOM    807  CD1 PHE A  50      -2.531   2.313  -3.000  1.00 95.36           C  
ATOM    808  HD1 PHE A  50      -1.595   2.059  -2.525  1.00 95.36           H  
ATOM    809  CD2 PHE A  50      -4.006   4.007  -3.920  1.00 95.36           C  
ATOM    810  HD2 PHE A  50      -4.222   5.040  -4.151  1.00 95.36           H  
ATOM    811  CE1 PHE A  50      -3.441   1.312  -3.375  1.00 95.36           C  
ATOM    812  HE1 PHE A  50      -3.196   0.274  -3.208  1.00 95.36           H  
ATOM    813  CE2 PHE A  50      -4.932   3.008  -4.264  1.00 95.36           C  
ATOM    814  HE2 PHE A  50      -5.869   3.269  -4.733  1.00 95.36           H  
ATOM    815  CZ  PHE A  50      -4.642   1.659  -4.013  1.00 95.36           C  
ATOM    816  HZ  PHE A  50      -5.339   0.892  -4.318  1.00 95.36           H  
ATOM    817  N   THR A  51      -2.417   3.935   0.403  1.00 94.46           N  
ATOM    818  H   THR A  51      -3.327   4.356   0.290  1.00 94.46           H  
ATOM    819  CA  THR A  51      -2.125   3.227   1.651  1.00 94.46           C  
ATOM    820  HA  THR A  51      -1.082   2.909   1.664  1.00 94.46           H  
ATOM    821  C   THR A  51      -2.988   1.984   1.766  1.00 94.46           C  
ATOM    822  CB  THR A  51      -2.311   4.158   2.855  1.00 94.46           C  
ATOM    823  HB  THR A  51      -3.324   4.560   2.866  1.00 94.46           H  
ATOM    824  O   THR A  51      -4.205   2.057   1.603  1.00 94.46           O  
ATOM    825  CG2 THR A  51      -2.062   3.430   4.172  1.00 94.46           C  
ATOM    826 HG21 THR A  51      -1.122   2.880   4.112  1.00 94.46           H  
ATOM    827 HG22 THR A  51      -2.015   4.146   4.993  1.00 94.46           H  
ATOM    828 HG23 THR A  51      -2.878   2.734   4.366  1.00 94.46           H  
ATOM    829  OG1 THR A  51      -1.400   5.232   2.792  1.00 94.46           O  
ATOM    830  HG1 THR A  51      -1.558   5.741   1.993  1.00 94.46           H  
ATOM    831  N   LEU A  52      -2.366   0.852   2.091  1.00 93.62           N  
ATOM    832  H   LEU A  52      -1.363   0.873   2.208  1.00 93.62           H  
ATOM    833  CA  LEU A  52      -3.066  -0.351   2.531  1.00 93.62           C  
ATOM    834  HA  LEU A  52      -4.116  -0.260   2.256  1.00 93.62           H  
ATOM    835  C   LEU A  52      -2.992  -0.448   4.050  1.00 93.62           C  
ATOM    836  CB  LEU A  52      -2.516  -1.621   1.856  1.00 93.62           C  
ATOM    837  HB2 LEU A  52      -1.545  -1.856   2.292  1.00 93.62           H  
ATOM    838  HB3 LEU A  52      -3.193  -2.444   2.083  1.00 93.62           H  
ATOM    839  O   LEU A  52      -1.924  -0.246   4.626  1.00 93.62           O  
ATOM    840  CG  LEU A  52      -2.339  -1.527   0.337  1.00 93.62           C  
ATOM    841  HG  LEU A  52      -1.581  -0.776   0.114  1.00 93.62           H  
ATOM    842  CD1 LEU A  52      -1.886  -2.869  -0.244  1.00 93.62           C  
ATOM    843 HD11 LEU A  52      -1.757  -2.784  -1.323  1.00 93.62           H  
ATOM    844 HD12 LEU A  52      -2.629  -3.638  -0.033  1.00 93.62           H  
ATOM    845 HD13 LEU A  52      -0.939  -3.167   0.206  1.00 93.62           H  
ATOM    846  CD2 LEU A  52      -3.633  -1.158  -0.372  1.00 93.62           C  
ATOM    847 HD21 LEU A  52      -3.383  -0.898  -1.401  1.00 93.62           H  
ATOM    848 HD22 LEU A  52      -4.097  -0.279   0.077  1.00 93.62           H  
ATOM    849 HD23 LEU A  52      -4.321  -2.003  -0.345  1.00 93.62           H  
ATOM    850  N   VAL A  53      -4.103  -0.784   4.695  1.00 90.42           N  
ATOM    851  H   VAL A  53      -4.948  -0.919   4.159  1.00 90.42           H  
ATOM    852  CA  VAL A  53      -4.130  -1.077   6.132  1.00 90.42           C  
ATOM    853  HA  VAL A  53      -3.107  -1.061   6.507  1.00 90.42           H  
ATOM    854  C   VAL A  53      -4.670  -2.480   6.337  1.00 90.42           C  
ATOM    855  CB  VAL A  53      -4.919  -0.041   6.953  1.00 90.42           C  
ATOM    856  HB  VAL A  53      -5.989  -0.204   6.829  1.00 90.42           H  
ATOM    857  O   VAL A  53      -5.784  -2.778   5.920  1.00 90.42           O  
ATOM    858  CG1 VAL A  53      -4.571  -0.213   8.434  1.00 90.42           C  
ATOM    859 HG11 VAL A  53      -3.491  -0.175   8.578  1.00 90.42           H  
ATOM    860 HG12 VAL A  53      -5.026   0.579   9.027  1.00 90.42           H  
ATOM    861 HG13 VAL A  53      -4.923  -1.179   8.796  1.00 90.42           H  
ATOM    862  CG2 VAL A  53      -4.608   1.406   6.541  1.00 90.42           C  
ATOM    863 HG21 VAL A  53      -5.091   2.101   7.227  1.00 90.42           H  
ATOM    864 HG22 VAL A  53      -4.993   1.594   5.538  1.00 90.42           H  
ATOM    865 HG23 VAL A  53      -3.531   1.572   6.547  1.00 90.42           H  
ATOM    866  N   CYS A  54      -3.872  -3.349   6.942  1.00 85.64           N  
ATOM    867  H   CYS A  54      -2.999  -3.002   7.311  1.00 85.64           H  
ATOM    868  CA  CYS A  54      -4.241  -4.709   7.304  1.00 85.64           C  
ATOM    869  HA  CYS A  54      -5.084  -5.060   6.709  1.00 85.64           H  
ATOM    870  C   CYS A  54      -4.643  -4.732   8.777  1.00 85.64           C  
ATOM    871  CB  CYS A  54      -3.030  -5.611   7.028  1.00 85.64           C  
ATOM    872  HB2 CYS A  54      -2.970  -5.837   5.963  1.00 85.64           H  
ATOM    873  HB3 CYS A  54      -2.116  -5.101   7.331  1.00 85.64           H  
ATOM    874  O   CYS A  54      -3.809  -4.439   9.625  1.00 85.64           O  
ATOM    875  SG  CYS A  54      -3.169  -7.138   7.995  1.00 85.64           S  
ATOM    876  HG  CYS A  54      -3.084  -6.542   9.188  1.00 85.64           H  
ATOM    877  N   PHE A  55      -5.867  -5.149   9.084  1.00 80.35           N  
ATOM    878  H   PHE A  55      -6.485  -5.431   8.336  1.00 80.35           H  
ATOM    879  CA  PHE A  55      -6.338  -5.358  10.452  1.00 80.35           C  
ATOM    880  HA  PHE A  55      -5.650  -4.891  11.158  1.00 80.35           H  
ATOM    881  C   PHE A  55      -6.380  -6.853  10.755  1.00 80.35           C  
ATOM    882  CB  PHE A  55      -7.702  -4.689  10.646  1.00 80.35           C  
ATOM    883  HB2 PHE A  55      -8.058  -4.897  11.655  1.00 80.35           H  
ATOM    884  HB3 PHE A  55      -8.420  -5.117   9.946  1.00 80.35           H  
ATOM    885  O   PHE A  55      -7.008  -7.626  10.025  1.00 80.35           O  
ATOM    886  CG  PHE A  55      -7.633  -3.192  10.448  1.00 80.35           C  
ATOM    887  CD1 PHE A  55      -7.279  -2.367  11.528  1.00 80.35           C  
ATOM    888  HD1 PHE A  55      -7.142  -2.793  12.510  1.00 80.35           H  
ATOM    889  CD2 PHE A  55      -7.849  -2.633   9.175  1.00 80.35           C  
ATOM    890  HD2 PHE A  55      -8.118  -3.269   8.345  1.00 80.35           H  
ATOM    891  CE1 PHE A  55      -7.071  -0.996  11.322  1.00 80.35           C  
ATOM    892  HE1 PHE A  55      -6.745  -0.383  12.150  1.00 80.35           H  
ATOM    893  CE2 PHE A  55      -7.710  -1.249   8.984  1.00 80.35           C  
ATOM    894  HE2 PHE A  55      -7.894  -0.817   8.012  1.00 80.35           H  
ATOM    895  CZ  PHE A  55      -7.305  -0.435  10.054  1.00 80.35           C  
ATOM    896  HZ  PHE A  55      -7.171   0.626   9.900  1.00 80.35           H  
ATOM    897  N   ARG A  56      -5.684  -7.249  11.820  1.00 74.68           N  
ATOM    898  H   ARG A  56      -5.221  -6.530  12.359  1.00 74.68           H  
ATOM    899  CA  ARG A  56      -5.629  -8.611  12.360  1.00 74.68           C  
ATOM    900  HA  ARG A  56      -6.000  -9.321  11.620  1.00 74.68           H  
ATOM    901  C   ARG A  56      -6.540  -8.752  13.572  1.00 74.68           C  
ATOM    902  CB  ARG A  56      -4.182  -8.970  12.735  1.00 74.68           C  
ATOM    903  HB2 ARG A  56      -3.804  -8.243  13.453  1.00 74.68           H  
ATOM    904  HB3 ARG A  56      -4.175  -9.951  13.210  1.00 74.68           H  
ATOM    905  O   ARG A  56      -7.224  -9.767  13.661  1.00 74.68           O  
ATOM    906  CG  ARG A  56      -3.251  -9.002  11.513  1.00 74.68           C  
ATOM    907  HG2 ARG A  56      -3.675  -9.681  10.773  1.00 74.68           H  
ATOM    908  HG3 ARG A  56      -3.188  -8.008  11.070  1.00 74.68           H  
ATOM    909  CD  ARG A  56      -1.834  -9.485  11.859  1.00 74.68           C  
ATOM    910  HD2 ARG A  56      -1.320  -9.723  10.927  1.00 74.68           H  
ATOM    911  HD3 ARG A  56      -1.903 -10.392  12.459  1.00 74.68           H  
ATOM    912  NE  ARG A  56      -1.059  -8.484  12.608  1.00 74.68           N  
ATOM    913  HE  ARG A  56      -1.394  -8.247  13.531  1.00 74.68           H  
ATOM    914  NH1 ARG A  56       0.818  -8.249  11.293  1.00 74.68           N  
ATOM    915 HH11 ARG A  56       0.454  -8.842  10.561  1.00 74.68           H  
ATOM    916 HH12 ARG A  56       1.502  -7.565  11.003  1.00 74.68           H  
ATOM    917  NH2 ARG A  56       0.596  -6.979  13.049  1.00 74.68           N  
ATOM    918 HH21 ARG A  56       0.072  -6.660  13.852  1.00 74.68           H  
ATOM    919 HH22 ARG A  56       1.278  -6.374  12.615  1.00 74.68           H  
ATOM    920  CZ  ARG A  56       0.103  -7.927  12.327  1.00 74.68           C  
ATOM    921  N   SER A  57      -6.572  -7.735  14.434  1.00 75.21           N  
ATOM    922  H   SER A  57      -5.945  -6.954  14.304  1.00 75.21           H  
ATOM    923  CA  SER A  57      -7.557  -7.618  15.505  1.00 75.21           C  
ATOM    924  HA  SER A  57      -8.429  -8.167  15.151  1.00 75.21           H  
ATOM    925  C   SER A  57      -7.989  -6.170  15.764  1.00 75.21           C  
ATOM    926  CB  SER A  57      -7.080  -8.290  16.798  1.00 75.21           C  
ATOM    927  HB2 SER A  57      -6.672  -9.273  16.563  1.00 75.21           H  
ATOM    928  HB3 SER A  57      -7.931  -8.425  17.465  1.00 75.21           H  
ATOM    929  O   SER A  57      -7.280  -5.229  15.410  1.00 75.21           O  
ATOM    930  OG  SER A  57      -6.098  -7.518  17.459  1.00 75.21           O  
ATOM    931  HG  SER A  57      -6.543  -6.857  17.996  1.00 75.21           H  
ATOM    932  N   GLY A  58      -9.132  -5.990  16.413  1.00 78.15           N  
ATOM    933  H   GLY A  58      -9.663  -6.827  16.606  1.00 78.15           H  
ATOM    934  CA  GLY A  58      -9.812  -4.727  16.630  1.00 78.15           C  
ATOM    935  HA2 GLY A  58      -9.089  -3.912  16.603  1.00 78.15           H  
ATOM    936  HA3 GLY A  58     -10.259  -4.736  17.625  1.00 78.15           H  
ATOM    937  C   GLY A  58     -10.901  -4.435  15.597  1.00 78.15           C  
ATOM    938  O   GLY A  58     -11.033  -5.077  14.553  1.00 78.15           O  
ATOM    939  N   LYS A  59     -11.686  -3.402  15.894  1.00 78.20           N  
ATOM    940  H   LYS A  59     -11.525  -2.933  16.774  1.00 78.20           H  
ATOM    941  CA  LYS A  59     -12.635  -2.791  14.966  1.00 78.20           C  
ATOM    942  HA  LYS A  59     -12.700  -3.388  14.057  1.00 78.20           H  
ATOM    943  C   LYS A  59     -12.152  -1.412  14.570  1.00 78.20           C  
ATOM    944  CB  LYS A  59     -14.024  -2.718  15.594  1.00 78.20           C  
ATOM    945  HB2 LYS A  59     -14.666  -2.087  14.980  1.00 78.20           H  
ATOM    946  HB3 LYS A  59     -13.947  -2.280  16.589  1.00 78.20           H  
ATOM    947  O   LYS A  59     -11.584  -0.671  15.375  1.00 78.20           O  
ATOM    948  CG  LYS A  59     -14.653  -4.104  15.699  1.00 78.20           C  
ATOM    949  HG2 LYS A  59     -14.005  -4.769  16.271  1.00 78.20           H  
ATOM    950  HG3 LYS A  59     -14.798  -4.515  14.700  1.00 78.20           H  
ATOM    951  CD  LYS A  59     -15.995  -3.968  16.407  1.00 78.20           C  
ATOM    952  HD2 LYS A  59     -16.635  -3.298  15.835  1.00 78.20           H  
ATOM    953  HD3 LYS A  59     -15.838  -3.554  17.404  1.00 78.20           H  
ATOM    954  CE  LYS A  59     -16.638  -5.343  16.503  1.00 78.20           C  
ATOM    955  HE2 LYS A  59     -16.768  -5.728  15.491  1.00 78.20           H  
ATOM    956  HE3 LYS A  59     -15.964  -6.010  17.040  1.00 78.20           H  
ATOM    957  NZ  LYS A  59     -17.937  -5.226  17.194  1.00 78.20           N  
ATOM    958  HZ1 LYS A  59     -18.537  -4.630  16.641  1.00 78.20           H  
ATOM    959  HZ2 LYS A  59     -17.797  -4.791  18.095  1.00 78.20           H  
ATOM    960  HZ3 LYS A  59     -18.362  -6.136  17.295  1.00 78.20           H  
ATOM    961  N   LEU A  60     -12.425  -1.047  13.325  1.00 83.83           N  
ATOM    962  H   LEU A  60     -12.898  -1.708  12.726  1.00 83.83           H  
ATOM    963  CA  LEU A  60     -12.080   0.261  12.795  1.00 83.83           C  
ATOM    964  HA  LEU A  60     -11.821   0.925  13.620  1.00 83.83           H  
ATOM    965  C   LEU A  60     -13.275   0.864  12.070  1.00 83.83           C  
ATOM    966  CB  LEU A  60     -10.831   0.125  11.917  1.00 83.83           C  
ATOM    967  HB2 LEU A  60     -10.015  -0.215  12.554  1.00 83.83           H  
ATOM    968  HB3 LEU A  60     -10.996  -0.664  11.182  1.00 83.83           H  
ATOM    969  O   LEU A  60     -13.811   0.283  11.136  1.00 83.83           O  
ATOM    970  CG  LEU A  60     -10.446   1.437  11.198  1.00 83.83           C  
ATOM    971  HG  LEU A  60     -11.133   2.241  11.463  1.00 83.83           H  
ATOM    972  CD1 LEU A  60      -9.061   1.912  11.608  1.00 83.83           C  
ATOM    973 HD11 LEU A  60      -8.407   1.067  11.823  1.00 83.83           H  
ATOM    974 HD12 LEU A  60      -8.612   2.538  10.837  1.00 83.83           H  
ATOM    975 HD13 LEU A  60      -9.174   2.478  12.533  1.00 83.83           H  
ATOM    976  CD2 LEU A  60     -10.521   1.275   9.683  1.00 83.83           C  
ATOM    977 HD21 LEU A  60     -11.561   1.121   9.397  1.00 83.83           H  
ATOM    978 HD22 LEU A  60      -9.934   0.412   9.371  1.00 83.83           H  
ATOM    979 HD23 LEU A  60     -10.144   2.168   9.184  1.00 83.83           H  
ATOM    980  N   THR A  61     -13.659   2.073  12.458  1.00 84.77           N  
ATOM    981  H   THR A  61     -13.145   2.504  13.213  1.00 84.77           H  
ATOM    982  CA  THR A  61     -14.529   2.919  11.639  1.00 84.77           C  
ATOM    983  HA  THR A  61     -14.988   2.331  10.845  1.00 84.77           H  
ATOM    984  C   THR A  61     -13.677   4.002  11.005  1.00 84.77           C  
ATOM    985  CB  THR A  61     -15.665   3.525  12.462  1.00 84.77           C  
ATOM    986  HB  THR A  61     -15.259   4.206  13.210  1.00 84.77           H  
ATOM    987  O   THR A  61     -12.999   4.744  11.708  1.00 84.77           O  
ATOM    988  CG2 THR A  61     -16.661   4.290  11.594  1.00 84.77           C  
ATOM    989 HG21 THR A  61     -17.488   4.637  12.213  1.00 84.77           H  
ATOM    990 HG22 THR A  61     -17.049   3.637  10.812  1.00 84.77           H  
ATOM    991 HG23 THR A  61     -16.177   5.154  11.138  1.00 84.77           H  
ATOM    992  OG1 THR A  61     -16.366   2.507  13.131  1.00 84.77           O  
ATOM    993  HG1 THR A  61     -15.720   1.916  13.523  1.00 84.77           H  
ATOM    994  N   ILE A  62     -13.703   4.119   9.685  1.00 89.66           N  
ATOM    995  H   ILE A  62     -14.292   3.494   9.153  1.00 89.66           H  
ATOM    996  CA  ILE A  62     -13.021   5.196   8.970  1.00 89.66           C  
ATOM    997  HA  ILE A  62     -12.565   5.864   9.700  1.00 89.66           H  
ATOM    998  C   ILE A  62     -14.034   6.020   8.192  1.00 89.66           C  
ATOM    999  CB  ILE A  62     -11.881   4.649   8.098  1.00 89.66           C  
ATOM   1000  HB  ILE A  62     -11.231   4.062   8.747  1.00 89.66           H  
ATOM   1001  O   ILE A  62     -14.949   5.472   7.585  1.00 89.66           O  
ATOM   1002  CG1 ILE A  62     -11.047   5.828   7.556  1.00 89.66           C  
ATOM   1003 HG12 ILE A  62     -10.767   6.473   8.388  1.00 89.66           H  
ATOM   1004 HG13 ILE A  62     -11.641   6.422   6.861  1.00 89.66           H  
ATOM   1005  CG2 ILE A  62     -12.420   3.725   6.993  1.00 89.66           C  
ATOM   1006 HG21 ILE A  62     -12.986   2.902   7.431  1.00 89.66           H  
ATOM   1007 HG22 ILE A  62     -13.066   4.281   6.314  1.00 89.66           H  
ATOM   1008 HG23 ILE A  62     -11.600   3.291   6.421  1.00 89.66           H  
ATOM   1009  CD1 ILE A  62      -9.770   5.391   6.850  1.00 89.66           C  
ATOM   1010 HD11 ILE A  62     -10.055   4.945   5.898  1.00 89.66           H  
ATOM   1011 HD12 ILE A  62      -9.214   4.683   7.465  1.00 89.66           H  
ATOM   1012 HD13 ILE A  62      -9.145   6.261   6.647  1.00 89.66           H  
ATOM   1013  N   SER A  63     -13.879   7.337   8.195  1.00 87.71           N  
ATOM   1014  H   SER A  63     -13.146   7.747   8.756  1.00 87.71           H  
ATOM   1015  CA  SER A  63     -14.745   8.226   7.432  1.00 87.71           C  
ATOM   1016  HA  SER A  63     -15.209   7.640   6.639  1.00 87.71           H  
ATOM   1017  C   SER A  63     -13.980   9.339   6.739  1.00 87.71           C  
ATOM   1018  CB  SER A  63     -15.872   8.780   8.307  1.00 87.71           C  
ATOM   1019  HB2 SER A  63     -16.534   9.394   7.696  1.00 87.71           H  
ATOM   1020  HB3 SER A  63     -16.448   7.941   8.697  1.00 87.71           H  
ATOM   1021  O   SER A  63     -12.941   9.794   7.213  1.00 87.71           O  
ATOM   1022  OG  SER A  63     -15.392   9.552   9.399  1.00 87.71           O  
ATOM   1023  HG  SER A  63     -16.118   9.586  10.026  1.00 87.71           H  
ATOM   1024  N   ASN A  64     -14.508   9.794   5.612  1.00 88.63           N  
ATOM   1025  H   ASN A  64     -15.377   9.377   5.311  1.00 88.63           H  
ATOM   1026  CA  ASN A  64     -14.131  11.052   4.975  1.00 88.63           C  
ATOM   1027  HA  ASN A  64     -13.429  11.587   5.614  1.00 88.63           H  
ATOM   1028  C   ASN A  64     -15.387  11.946   4.881  1.00 88.63           C  
ATOM   1029  CB  ASN A  64     -13.393  10.738   3.650  1.00 88.63           C  
ATOM   1030  HB2 ASN A  64     -12.984  11.657   3.231  1.00 88.63           H  
ATOM   1031  HB3 ASN A  64     -12.550  10.083   3.868  1.00 88.63           H  
ATOM   1032  O   ASN A  64     -16.359  11.737   5.606  1.00 88.63           O  
ATOM   1033  CG  ASN A  64     -14.258  10.076   2.593  1.00 88.63           C  
ATOM   1034  ND2 ASN A  64     -13.699   9.382   1.634  1.00 88.63           N  
ATOM   1035 HD21 ASN A  64     -12.706   9.197   1.640  1.00 88.63           H  
ATOM   1036 HD22 ASN A  64     -14.346   8.898   1.028  1.00 88.63           H  
ATOM   1037  OD1 ASN A  64     -15.457  10.226   2.584  1.00 88.63           O  
ATOM   1038  N   ASN A  65     -15.378  12.961   4.015  1.00 78.57           N  
ATOM   1039  H   ASN A  65     -14.555  13.109   3.447  1.00 78.57           H  
ATOM   1040  CA  ASN A  65     -16.523  13.866   3.849  1.00 78.57           C  
ATOM   1041  HA  ASN A  65     -16.860  14.184   4.835  1.00 78.57           H  
ATOM   1042  C   ASN A  65     -17.753  13.223   3.171  1.00 78.57           C  
ATOM   1043  CB  ASN A  65     -16.063  15.109   3.067  1.00 78.57           C  
ATOM   1044  HB2 ASN A  65     -15.622  14.800   2.119  1.00 78.57           H  
ATOM   1045  HB3 ASN A  65     -16.935  15.722   2.838  1.00 78.57           H  
ATOM   1046  O   ASN A  65     -18.805  13.856   3.126  1.00 78.57           O  
ATOM   1047  CG  ASN A  65     -15.086  15.991   3.822  1.00 78.57           C  
ATOM   1048  ND2 ASN A  65     -14.460  16.916   3.134  1.00 78.57           N  
ATOM   1049 HD21 ASN A  65     -14.686  17.061   2.161  1.00 78.57           H  
ATOM   1050 HD22 ASN A  65     -13.847  17.525   3.658  1.00 78.57           H  
ATOM   1051  OD1 ASN A  65     -14.858  15.877   5.015  1.00 78.57           O  
ATOM   1052  N   HIS A  66     -17.631  12.013   2.624  1.00 73.24           N  
ATOM   1053  H   HIS A  66     -16.759  11.518   2.744  1.00 73.24           H  
ATOM   1054  CA  HIS A  66     -18.661  11.349   1.818  1.00 73.24           C  
ATOM   1055  HA  HIS A  66     -19.581  11.934   1.832  1.00 73.24           H  
ATOM   1056  C   HIS A  66     -19.020   9.957   2.342  1.00 73.24           C  
ATOM   1057  CB  HIS A  66     -18.164  11.255   0.368  1.00 73.24           C  
ATOM   1058  HB2 HIS A  66     -18.918  10.742  -0.230  1.00 73.24           H  
ATOM   1059  HB3 HIS A  66     -17.253  10.658   0.332  1.00 73.24           H  
ATOM   1060  O   HIS A  66     -20.194   9.606   2.409  1.00 73.24           O  
ATOM   1061  CG  HIS A  66     -17.902  12.604  -0.248  1.00 73.24           C  
ATOM   1062  CD2 HIS A  66     -16.688  13.118  -0.608  1.00 73.24           C  
ATOM   1063  HD2 HIS A  66     -15.741  12.606  -0.527  1.00 73.24           H  
ATOM   1064  ND1 HIS A  66     -18.843  13.575  -0.491  1.00 73.24           N  
ATOM   1065  HD1 HIS A  66     -19.826  13.510  -0.268  1.00 73.24           H  
ATOM   1066  CE1 HIS A  66     -18.212  14.649  -0.992  1.00 73.24           C  
ATOM   1067  HE1 HIS A  66     -18.690  15.577  -1.267  1.00 73.24           H  
ATOM   1068  NE2 HIS A  66     -16.889  14.425  -1.068  1.00 73.24           N  
ATOM   1069  N   ASP A  67     -18.015   9.188   2.743  1.00 74.33           N  
ATOM   1070  H   ASP A  67     -17.078   9.558   2.671  1.00 74.33           H  
ATOM   1071  CA  ASP A  67     -18.126   7.780   3.083  1.00 74.33           C  
ATOM   1072  HA  ASP A  67     -19.141   7.437   2.881  1.00 74.33           H  
ATOM   1073  C   ASP A  67     -17.811   7.558   4.562  1.00 74.33           C  
ATOM   1074  CB  ASP A  67     -17.175   6.955   2.204  1.00 74.33           C  
ATOM   1075  HB2 ASP A  67     -16.147   7.224   2.448  1.00 74.33           H  
ATOM   1076  HB3 ASP A  67     -17.307   5.899   2.439  1.00 74.33           H  
ATOM   1077  O   ASP A  67     -16.925   8.192   5.139  1.00 74.33           O  
ATOM   1078  CG  ASP A  67     -17.407   7.158   0.704  1.00 74.33           C  
ATOM   1079  OD1 ASP A  67     -18.546   6.901   0.255  1.00 74.33           O  
ATOM   1080  OD2 ASP A  67     -16.420   7.535   0.023  1.00 74.33           O  
ATOM   1081  N   THR A  68     -18.511   6.603   5.170  1.00 82.15           N  
ATOM   1082  H   THR A  68     -19.219   6.125   4.632  1.00 82.15           H  
ATOM   1083  CA  THR A  68     -18.138   5.998   6.452  1.00 82.15           C  
ATOM   1084  HA  THR A  68     -17.134   6.318   6.731  1.00 82.15           H  
ATOM   1085  C   THR A  68     -18.125   4.491   6.271  1.00 82.15           C  
ATOM   1086  CB  THR A  68     -19.089   6.412   7.580  1.00 82.15           C  
ATOM   1087  HB  THR A  68     -20.113   6.147   7.316  1.00 82.15           H  
ATOM   1088  O   THR A  68     -19.129   3.904   5.873  1.00 82.15           O  
ATOM   1089  CG2 THR A  68     -18.724   5.775   8.921  1.00 82.15           C  
ATOM   1090 HG21 THR A  68     -17.675   5.961   9.153  1.00 82.15           H  
ATOM   1091 HG22 THR A  68     -18.900   4.700   8.884  1.00 82.15           H  
ATOM   1092 HG23 THR A  68     -19.351   6.197   9.707  1.00 82.15           H  
ATOM   1093  OG1 THR A  68     -18.994   7.808   7.747  1.00 82.15           O  
ATOM   1094  HG1 THR A  68     -19.004   8.189   6.866  1.00 82.15           H  
ATOM   1095  N   ILE A  69     -16.980   3.872   6.539  1.00 83.84           N  
ATOM   1096  H   ILE A  69     -16.208   4.420   6.889  1.00 83.84           H  
ATOM   1097  CA  ILE A  69     -16.760   2.440   6.371  1.00 83.84           C  
ATOM   1098  HA  ILE A  69     -17.679   1.986   5.999  1.00 83.84           H  
ATOM   1099  C   ILE A  69     -16.457   1.823   7.728  1.00 83.84           C  
ATOM   1100  CB  ILE A  69     -15.664   2.150   5.325  1.00 83.84           C  
ATOM   1101  HB  ILE A  69     -14.709   2.523   5.693  1.00 83.84           H  
ATOM   1102  O   ILE A  69     -15.522   2.227   8.423  1.00 83.84           O  
ATOM   1103  CG1 ILE A  69     -16.000   2.888   4.007  1.00 83.84           C  
ATOM   1104 HG12 ILE A  69     -17.068   2.800   3.804  1.00 83.84           H  
ATOM   1105 HG13 ILE A  69     -15.772   3.946   4.136  1.00 83.84           H  
ATOM   1106  CG2 ILE A  69     -15.533   0.630   5.120  1.00 83.84           C  
ATOM   1107 HG21 ILE A  69     -16.453   0.224   4.699  1.00 83.84           H  
ATOM   1108 HG22 ILE A  69     -14.703   0.421   4.445  1.00 83.84           H  
ATOM   1109 HG23 ILE A  69     -15.318   0.123   6.060  1.00 83.84           H  
ATOM   1110  CD1 ILE A  69     -15.260   2.399   2.761  1.00 83.84           C  
ATOM   1111 HD11 ILE A  69     -15.388   3.134   1.966  1.00 83.84           H  
ATOM   1112 HD12 ILE A  69     -15.684   1.452   2.425  1.00 83.84           H  
ATOM   1113 HD13 ILE A  69     -14.202   2.252   2.975  1.00 83.84           H  
ATOM   1114  N   TYR A  70     -17.254   0.821   8.075  1.00 80.57           N  
ATOM   1115  H   TYR A  70     -17.979   0.541   7.430  1.00 80.57           H  
ATOM   1116  CA  TYR A  70     -17.064  -0.020   9.246  1.00 80.57           C  
ATOM   1117  HA  TYR A  70     -16.491   0.522   9.999  1.00 80.57           H  
ATOM   1118  C   TYR A  70     -16.277  -1.260   8.827  1.00 80.57           C  
ATOM   1119  CB  TYR A  70     -18.427  -0.368   9.852  1.00 80.57           C  
ATOM   1120  HB2 TYR A  70     -18.270  -1.006  10.721  1.00 80.57           H  
ATOM   1121  HB3 TYR A  70     -19.008  -0.939   9.128  1.00 80.57           H  
ATOM   1122  O   TYR A  70     -16.657  -1.956   7.886  1.00 80.57           O  
ATOM   1123  CG  TYR A  70     -19.219   0.855  10.275  1.00 80.57           C  
ATOM   1124  CD1 TYR A  70     -19.019   1.407  11.553  1.00 80.57           C  
ATOM   1125  HD1 TYR A  70     -18.316   0.949  12.233  1.00 80.57           H  
ATOM   1126  CD2 TYR A  70     -20.127   1.461   9.383  1.00 80.57           C  
ATOM   1127  HD2 TYR A  70     -20.281   1.043   8.399  1.00 80.57           H  
ATOM   1128  CE1 TYR A  70     -19.725   2.558  11.947  1.00 80.57           C  
ATOM   1129  HE1 TYR A  70     -19.555   2.975  12.929  1.00 80.57           H  
ATOM   1130  CE2 TYR A  70     -20.832   2.616   9.771  1.00 80.57           C  
ATOM   1131  HE2 TYR A  70     -21.526   3.091   9.092  1.00 80.57           H  
ATOM   1132  OH  TYR A  70     -21.314   4.278  11.429  1.00 80.57           O  
ATOM   1133  HH  TYR A  70     -21.093   4.532  12.328  1.00 80.57           H  
ATOM   1134  CZ  TYR A  70     -20.633   3.165  11.054  1.00 80.57           C  
ATOM   1135  N   CYS A  71     -15.155  -1.490   9.496  1.00 80.16           N  
ATOM   1136  H   CYS A  71     -14.903  -0.872  10.254  1.00 80.16           H  
ATOM   1137  CA  CYS A  71     -14.213  -2.556   9.204  1.00 80.16           C  
ATOM   1138  HA  CYS A  71     -14.538  -3.118   8.328  1.00 80.16           H  
ATOM   1139  C   CYS A  71     -14.148  -3.496  10.406  1.00 80.16           C  
ATOM   1140  CB  CYS A  71     -12.830  -1.955   8.915  1.00 80.16           C  
ATOM   1141  HB2 CYS A  71     -12.452  -1.502   9.832  1.00 80.16           H  
ATOM   1142  HB3 CYS A  71     -12.143  -2.748   8.619  1.00 80.16           H  
ATOM   1143  O   CYS A  71     -13.779  -3.073  11.505  1.00 80.16           O  
ATOM   1144  SG  CYS A  71     -12.907  -0.684   7.620  1.00 80.16           S  
ATOM   1145  HG  CYS A  71     -13.763   0.106   8.273  1.00 80.16           H  
ATOM   1146  N   ASP A  72     -14.461  -4.765  10.168  1.00 70.30           N  
ATOM   1147  H   ASP A  72     -14.779  -5.034   9.248  1.00 70.30           H  
ATOM   1148  CA  ASP A  72     -14.284  -5.836  11.145  1.00 70.30           C  
ATOM   1149  HA  ASP A  72     -14.194  -5.405  12.142  1.00 70.30           H  
ATOM   1150  C   ASP A  72     -12.981  -6.611  10.872  1.00 70.30           C  
ATOM   1151  CB  ASP A  72     -15.524  -6.745  11.156  1.00 70.30           C  
ATOM   1152  HB2 ASP A  72     -15.304  -7.627  11.759  1.00 70.30           H  
ATOM   1153  HB3 ASP A  72     -15.730  -7.081  10.140  1.00 70.30           H  
ATOM   1154  O   ASP A  72     -12.461  -6.648   9.749  1.00 70.30           O  
ATOM   1155  CG  ASP A  72     -16.769  -6.068  11.753  1.00 70.30           C  
ATOM   1156  OD1 ASP A  72     -16.676  -5.540  12.888  1.00 70.30           O  
ATOM   1157  OD2 ASP A  72     -17.833  -6.135  11.096  1.00 70.30           O  
ATOM   1158  N   GLU A  73     -12.431  -7.228  11.912  1.00 72.62           N  
ATOM   1159  H   GLU A  73     -12.867  -7.138  12.819  1.00 72.62           H  
ATOM   1160  CA  GLU A  73     -11.284  -8.129  11.813  1.00 72.62           C  
ATOM   1161  HA  GLU A  73     -10.549  -7.640  11.173  1.00 72.62           H  
ATOM   1162  C   GLU A  73     -11.667  -9.498  11.199  1.00 72.62           C  
ATOM   1163  CB  GLU A  73     -10.630  -8.322  13.199  1.00 72.62           C  
ATOM   1164  HB2 GLU A  73      -9.777  -8.992  13.090  1.00 72.62           H  
ATOM   1165  HB3 GLU A  73     -10.260  -7.361  13.556  1.00 72.62           H  
ATOM   1166  O   GLU A  73     -12.767 -10.005  11.436  1.00 72.62           O  
ATOM   1167  CG  GLU A  73     -11.610  -8.920  14.231  1.00 72.62           C  
ATOM   1168  HG2 GLU A  73     -11.994  -9.865  13.846  1.00 72.62           H  
ATOM   1169  HG3 GLU A  73     -12.459  -8.247  14.350  1.00 72.62           H  
ATOM   1170  CD  GLU A  73     -11.019  -9.190  15.619  1.00 72.62           C  
ATOM   1171  OE1 GLU A  73     -11.273 -10.278  16.175  1.00 72.62           O  
ATOM   1172  OE2 GLU A  73     -10.382  -8.292  16.189  1.00 72.62           O  
ATOM   1173  N   PRO A  74     -10.757 -10.168  10.469  1.00 74.44           N  
ATOM   1174  CA  PRO A  74      -9.608  -9.606   9.768  1.00 74.44           C  
ATOM   1175  HA  PRO A  74      -9.080  -8.889  10.396  1.00 74.44           H  
ATOM   1176  C   PRO A  74     -10.044  -8.936   8.453  1.00 74.44           C  
ATOM   1177  CB  PRO A  74      -8.696 -10.805   9.509  1.00 74.44           C  
ATOM   1178  HB2 PRO A  74      -8.049 -10.654   8.645  1.00 74.44           H  
ATOM   1179  HB3 PRO A  74      -8.101 -11.002  10.400  1.00 74.44           H  
ATOM   1180  O   PRO A  74     -10.986  -9.374   7.792  1.00 74.44           O  
ATOM   1181  CG  PRO A  74      -9.689 -11.948   9.291  1.00 74.44           C  
ATOM   1182  HG2 PRO A  74     -10.030 -11.947   8.256  1.00 74.44           H  
ATOM   1183  HG3 PRO A  74      -9.254 -12.914   9.547  1.00 74.44           H  
ATOM   1184  CD  PRO A  74     -10.857 -11.595  10.213  1.00 74.44           C  
ATOM   1185  HD2 PRO A  74     -11.807 -11.838   9.737  1.00 74.44           H  
ATOM   1186  HD3 PRO A  74     -10.762 -12.132  11.157  1.00 74.44           H  
ATOM   1187  N   GLY A  75      -9.307  -7.925   7.999  1.00 80.78           N  
ATOM   1188  H   GLY A  75      -8.522  -7.600   8.545  1.00 80.78           H  
ATOM   1189  CA  GLY A  75      -9.618  -7.269   6.730  1.00 80.78           C  
ATOM   1190  HA2 GLY A  75     -10.550  -6.713   6.836  1.00 80.78           H  
ATOM   1191  HA3 GLY A  75      -9.774  -8.029   5.965  1.00 80.78           H  
ATOM   1192  C   GLY A  75      -8.531  -6.326   6.242  1.00 80.78           C  
ATOM   1193  O   GLY A  75      -7.554  -6.056   6.938  1.00 80.78           O  
ATOM   1194  N   MET A  76      -8.701  -5.832   5.018  1.00 88.34           N  
ATOM   1195  H   MET A  76      -9.535  -6.091   4.512  1.00 88.34           H  
ATOM   1196  CA  MET A  76      -7.797  -4.867   4.405  1.00 88.34           C  
ATOM   1197  HA  MET A  76      -7.080  -4.548   5.161  1.00 88.34           H  
ATOM   1198  C   MET A  76      -8.554  -3.650   3.915  1.00 88.34           C  
ATOM   1199  CB  MET A  76      -7.004  -5.507   3.271  1.00 88.34           C  
ATOM   1200  HB2 MET A  76      -7.671  -5.736   2.440  1.00 88.34           H  
ATOM   1201  HB3 MET A  76      -6.597  -6.437   3.667  1.00 88.34           H  
ATOM   1202  O   MET A  76      -9.558  -3.759   3.212  1.00 88.34           O  
ATOM   1203  CG  MET A  76      -5.837  -4.634   2.787  1.00 88.34           C  
ATOM   1204  HG2 MET A  76      -5.163  -4.469   3.627  1.00 88.34           H  
ATOM   1205  HG3 MET A  76      -6.218  -3.663   2.469  1.00 88.34           H  
ATOM   1206  SD  MET A  76      -4.875  -5.339   1.417  1.00 88.34           S  
ATOM   1207  CE  MET A  76      -6.104  -5.240   0.092  1.00 88.34           C  
ATOM   1208  HE1 MET A  76      -6.851  -6.023   0.220  1.00 88.34           H  
ATOM   1209  HE2 MET A  76      -6.589  -4.264   0.120  1.00 88.34           H  
ATOM   1210  HE3 MET A  76      -5.606  -5.355  -0.870  1.00 88.34           H  
ATOM   1211  N   LEU A  77      -8.013  -2.493   4.252  1.00 91.57           N  
ATOM   1212  H   LEU A  77      -7.193  -2.516   4.841  1.00 91.57           H  
ATOM   1213  CA  LEU A  77      -8.454  -1.199   3.789  1.00 91.57           C  
ATOM   1214  HA  LEU A  77      -9.464  -1.291   3.391  1.00 91.57           H  
ATOM   1215  C   LEU A  77      -7.508  -0.703   2.698  1.00 91.57           C  
ATOM   1216  CB  LEU A  77      -8.470  -0.275   5.004  1.00 91.57           C  
ATOM   1217  HB2 LEU A  77      -8.870  -0.818   5.859  1.00 91.57           H  
ATOM   1218  HB3 LEU A  77      -7.436  -0.008   5.225  1.00 91.57           H  
ATOM   1219  O   LEU A  77      -6.292  -0.830   2.822  1.00 91.57           O  
ATOM   1220  CG  LEU A  77      -9.282   1.009   4.833  1.00 91.57           C  
ATOM   1221  HG  LEU A  77      -8.977   1.542   3.933  1.00 91.57           H  
ATOM   1222  CD1 LEU A  77     -10.782   0.722   4.790  1.00 91.57           C  
ATOM   1223 HD11 LEU A  77     -11.046   0.204   3.868  1.00 91.57           H  
ATOM   1224 HD12 LEU A  77     -11.065   0.102   5.640  1.00 91.57           H  
ATOM   1225 HD13 LEU A  77     -11.348   1.652   4.838  1.00 91.57           H  
ATOM   1226  CD2 LEU A  77      -8.979   1.860   6.062  1.00 91.57           C  
ATOM   1227 HD21 LEU A  77      -9.223   1.308   6.969  1.00 91.57           H  
ATOM   1228 HD22 LEU A  77      -7.924   2.135   6.077  1.00 91.57           H  
ATOM   1229 HD23 LEU A  77      -9.585   2.766   6.042  1.00 91.57           H  
ATOM   1230  N   VAL A  78      -8.065  -0.116   1.651  1.00 93.23           N  
ATOM   1231  H   VAL A  78      -9.075  -0.087   1.624  1.00 93.23           H  
ATOM   1232  CA  VAL A  78      -7.359   0.572   0.577  1.00 93.23           C  
ATOM   1233  HA  VAL A  78      -6.283   0.494   0.735  1.00 93.23           H  
ATOM   1234  C   VAL A  78      -7.760   2.035   0.637  1.00 93.23           C  
ATOM   1235  CB  VAL A  78      -7.694  -0.033  -0.797  1.00 93.23           C  
ATOM   1236  HB  VAL A  78      -8.749   0.128  -1.022  1.00 93.23           H  
ATOM   1237  O   VAL A  78      -8.941   2.366   0.540  1.00 93.23           O  
ATOM   1238  CG1 VAL A  78      -6.860   0.633  -1.893  1.00 93.23           C  
ATOM   1239 HG11 VAL A  78      -7.086   1.697  -1.951  1.00 93.23           H  
ATOM   1240 HG12 VAL A  78      -7.103   0.187  -2.858  1.00 93.23           H  
ATOM   1241 HG13 VAL A  78      -5.798   0.500  -1.687  1.00 93.23           H  
ATOM   1242  CG2 VAL A  78      -7.430  -1.544  -0.829  1.00 93.23           C  
ATOM   1243 HG21 VAL A  78      -8.183  -2.057  -0.231  1.00 93.23           H  
ATOM   1244 HG22 VAL A  78      -7.484  -1.913  -1.854  1.00 93.23           H  
ATOM   1245 HG23 VAL A  78      -6.446  -1.758  -0.413  1.00 93.23           H  
ATOM   1246  N   LEU A  79      -6.776   2.909   0.808  1.00 94.84           N  
ATOM   1247  H   LEU A  79      -5.836   2.558   0.918  1.00 94.84           H  
ATOM   1248  CA  LEU A  79      -6.967   4.349   0.886  1.00 94.84           C  
ATOM   1249  HA  LEU A  79      -8.029   4.590   0.842  1.00 94.84           H  
ATOM   1250  C   LEU A  79      -6.297   5.008  -0.307  1.00 94.84           C  
ATOM   1251  CB  LEU A  79      -6.399   4.886   2.211  1.00 94.84           C  
ATOM   1252  HB2 LEU A  79      -6.588   5.959   2.254  1.00 94.84           H  
ATOM   1253  HB3 LEU A  79      -5.320   4.731   2.209  1.00 94.84           H  
ATOM   1254  O   LEU A  79      -5.073   4.955  -0.455  1.00 94.84           O  
ATOM   1255  CG  LEU A  79      -6.978   4.234   3.472  1.00 94.84           C  
ATOM   1256  HG  LEU A  79      -6.791   3.160   3.461  1.00 94.84           H  
ATOM   1257  CD1 LEU A  79      -6.328   4.820   4.726  1.00 94.84           C  
ATOM   1258 HD11 LEU A  79      -6.519   5.891   4.785  1.00 94.84           H  
ATOM   1259 HD12 LEU A  79      -6.735   4.333   5.612  1.00 94.84           H  
ATOM   1260 HD13 LEU A  79      -5.252   4.645   4.694  1.00 94.84           H  
ATOM   1261  CD2 LEU A  79      -8.476   4.482   3.541  1.00 94.84           C  
ATOM   1262 HD21 LEU A  79      -8.690   5.550   3.556  1.00 94.84           H  
ATOM   1263 HD22 LEU A  79      -8.855   4.013   4.449  1.00 94.84           H  
ATOM   1264 HD23 LEU A  79      -8.980   4.011   2.696  1.00 94.84           H  
ATOM   1265  N   LYS A  80      -7.099   5.688  -1.130  1.00 94.39           N  
ATOM   1266  H   LYS A  80      -8.094   5.661  -0.962  1.00 94.39           H  
ATOM   1267  CA  LYS A  80      -6.572   6.613  -2.133  1.00 94.39           C  
ATOM   1268  HA  LYS A  80      -5.932   6.048  -2.811  1.00 94.39           H  
ATOM   1269  C   LYS A  80      -5.719   7.677  -1.435  1.00 94.39           C  
ATOM   1270  CB  LYS A  80      -7.729   7.231  -2.934  1.00 94.39           C  
ATOM   1271  HB2 LYS A  80      -8.382   6.435  -3.290  1.00 94.39           H  
ATOM   1272  HB3 LYS A  80      -8.306   7.889  -2.283  1.00 94.39           H  
ATOM   1273  O   LYS A  80      -6.050   8.121  -0.335  1.00 94.39           O  
ATOM   1274  CG  LYS A  80      -7.223   8.032  -4.144  1.00 94.39           C  
ATOM   1275  HG2 LYS A  80      -6.654   7.364  -4.791  1.00 94.39           H  
ATOM   1276  HG3 LYS A  80      -6.561   8.831  -3.811  1.00 94.39           H  
ATOM   1277  CD  LYS A  80      -8.366   8.657  -4.953  1.00 94.39           C  
ATOM   1278  HD2 LYS A  80      -9.049   7.868  -5.266  1.00 94.39           H  
ATOM   1279  HD3 LYS A  80      -8.918   9.364  -4.333  1.00 94.39           H  
ATOM   1280  CE  LYS A  80      -7.837   9.363  -6.211  1.00 94.39           C  
ATOM   1281  HE2 LYS A  80      -8.673   9.564  -6.881  1.00 94.39           H  
ATOM   1282  HE3 LYS A  80      -7.180   8.675  -6.741  1.00 94.39           H  
ATOM   1283  NZ  LYS A  80      -7.112  10.629  -5.920  1.00 94.39           N  
ATOM   1284  HZ1 LYS A  80      -6.367  10.481  -5.255  1.00 94.39           H  
ATOM   1285  HZ2 LYS A  80      -7.734  11.343  -5.569  1.00 94.39           H  
ATOM   1286  HZ3 LYS A  80      -6.699  10.972  -6.776  1.00 94.39           H  
ATOM   1287  N   LYS A  81      -4.640   8.114  -2.075  1.00 93.87           N  
ATOM   1288  H   LYS A  81      -4.425   7.724  -2.982  1.00 93.87           H  
ATOM   1289  CA  LYS A  81      -3.862   9.256  -1.584  1.00 93.87           C  
ATOM   1290  HA  LYS A  81      -3.652   9.099  -0.526  1.00 93.87           H  
ATOM   1291  C   LYS A  81      -4.635  10.576  -1.689  1.00 93.87           C  
ATOM   1292  CB  LYS A  81      -2.523   9.319  -2.317  1.00 93.87           C  
ATOM   1293  HB2 LYS A  81      -2.060   8.333  -2.298  1.00 93.87           H  
ATOM   1294  HB3 LYS A  81      -1.872  10.017  -1.791  1.00 93.87           H  
ATOM   1295  O   LYS A  81      -5.666  10.659  -2.357  1.00 93.87           O  
ATOM   1296  CG  LYS A  81      -2.646   9.750  -3.781  1.00 93.87           C  
ATOM   1297  HG2 LYS A  81      -3.231   9.021  -4.342  1.00 93.87           H  
ATOM   1298  HG3 LYS A  81      -3.141  10.719  -3.852  1.00 93.87           H  
ATOM   1299  CD  LYS A  81      -1.246   9.848  -4.377  1.00 93.87           C  
ATOM   1300  HD2 LYS A  81      -0.569  10.351  -3.686  1.00 93.87           H  
ATOM   1301  HD3 LYS A  81      -0.870   8.843  -4.574  1.00 93.87           H  
ATOM   1302  CE  LYS A  81      -1.294  10.658  -5.664  1.00 93.87           C  
ATOM   1303  HE2 LYS A  81      -2.126  10.340  -6.293  1.00 93.87           H  
ATOM   1304  HE3 LYS A  81      -1.446  11.710  -5.424  1.00 93.87           H  
ATOM   1305  NZ  LYS A  81      -0.029  10.493  -6.385  1.00 93.87           N  
ATOM   1306  HZ1 LYS A  81       0.731  10.893  -5.854  1.00 93.87           H  
ATOM   1307  HZ2 LYS A  81      -0.057  11.025  -7.243  1.00 93.87           H  
ATOM   1308  HZ3 LYS A  81       0.169   9.526  -6.599  1.00 93.87           H  
ATOM   1309  N   GLU A  82      -4.075  11.613  -1.077  1.00 91.09           N  
ATOM   1310  H   GLU A  82      -3.277  11.421  -0.489  1.00 91.09           H  
ATOM   1311  CA  GLU A  82      -4.555  12.997  -1.126  1.00 91.09           C  
ATOM   1312  HA  GLU A  82      -3.926  13.558  -0.436  1.00 91.09           H  
ATOM   1313  C   GLU A  82      -5.987  13.175  -0.610  1.00 91.09           C  
ATOM   1314  CB  GLU A  82      -4.343  13.623  -2.506  1.00 91.09           C  
ATOM   1315  HB2 GLU A  82      -4.924  13.076  -3.248  1.00 91.09           H  
ATOM   1316  HB3 GLU A  82      -4.699  14.653  -2.475  1.00 91.09           H  
ATOM   1317  O   GLU A  82      -6.788  13.937  -1.150  1.00 91.09           O  
ATOM   1318  CG  GLU A  82      -2.871  13.655  -2.912  1.00 91.09           C  
ATOM   1319  HG2 GLU A  82      -2.291  14.123  -2.116  1.00 91.09           H  
ATOM   1320  HG3 GLU A  82      -2.486  12.645  -3.055  1.00 91.09           H  
ATOM   1321  CD  GLU A  82      -2.725  14.454  -4.198  1.00 91.09           C  
ATOM   1322  OE1 GLU A  82      -1.895  15.388  -4.186  1.00 91.09           O  
ATOM   1323  OE2 GLU A  82      -3.465  14.144  -5.153  1.00 91.09           O  
ATOM   1324  N   GLN A  83      -6.306  12.491   0.484  1.00 91.31           N  
ATOM   1325  H   GLN A  83      -5.608  11.887   0.894  1.00 91.31           H  
ATOM   1326  CA  GLN A  83      -7.561  12.679   1.203  1.00 91.31           C  
ATOM   1327  HA  GLN A  83      -8.038  13.592   0.848  1.00 91.31           H  
ATOM   1328  C   GLN A  83      -7.313  12.875   2.693  1.00 91.31           C  
ATOM   1329  CB  GLN A  83      -8.533  11.526   0.916  1.00 91.31           C  
ATOM   1330  HB2 GLN A  83      -9.510  11.783   1.326  1.00 91.31           H  
ATOM   1331  HB3 GLN A  83      -8.639  11.408  -0.163  1.00 91.31           H  
ATOM   1332  O   GLN A  83      -6.253  12.539   3.219  1.00 91.31           O  
ATOM   1333  CG  GLN A  83      -8.075  10.197   1.525  1.00 91.31           C  
ATOM   1334  HG2 GLN A  83      -7.103   9.936   1.106  1.00 91.31           H  
ATOM   1335  HG3 GLN A  83      -7.961  10.292   2.605  1.00 91.31           H  
ATOM   1336  CD  GLN A  83      -9.064   9.076   1.251  1.00 91.31           C  
ATOM   1337  NE2 GLN A  83      -8.597   7.981   0.711  1.00 91.31           N  
ATOM   1338 HE21 GLN A  83      -7.621   7.930   0.458  1.00 91.31           H  
ATOM   1339 HE22 GLN A  83      -9.244   7.238   0.487  1.00 91.31           H  
ATOM   1340  OE1 GLN A  83     -10.259   9.178   1.492  1.00 91.31           O  
ATOM   1341  N   VAL A  84      -8.318  13.414   3.369  1.00 92.78           N  
ATOM   1342  H   VAL A  84      -9.183  13.603   2.883  1.00 92.78           H  
ATOM   1343  CA  VAL A  84      -8.348  13.524   4.821  1.00 92.78           C  
ATOM   1344  HA  VAL A  84      -7.381  13.236   5.233  1.00 92.78           H  
ATOM   1345  C   VAL A  84      -9.396  12.555   5.343  1.00 92.78           C  
ATOM   1346  CB  VAL A  84      -8.624  14.968   5.253  1.00 92.78           C  
ATOM   1347  HB  VAL A  84      -9.569  15.303   4.825  1.00 92.78           H  
ATOM   1348  O   VAL A  84     -10.519  12.529   4.839  1.00 92.78           O  
ATOM   1349  CG1 VAL A  84      -8.703  15.072   6.771  1.00 92.78           C  
ATOM   1350 HG11 VAL A  84      -9.527  14.472   7.155  1.00 92.78           H  
ATOM   1351 HG12 VAL A  84      -8.896  16.112   7.036  1.00 92.78           H  
ATOM   1352 HG13 VAL A  84      -7.762  14.745   7.212  1.00 92.78           H  
ATOM   1353  CG2 VAL A  84      -7.503  15.907   4.782  1.00 92.78           C  
ATOM   1354 HG21 VAL A  84      -6.548  15.584   5.197  1.00 92.78           H  
ATOM   1355 HG22 VAL A  84      -7.446  15.913   3.694  1.00 92.78           H  
ATOM   1356 HG23 VAL A  84      -7.713  16.923   5.119  1.00 92.78           H  
ATOM   1357  N   VAL A  85      -9.020  11.767   6.345  1.00 93.73           N  
ATOM   1358  H   VAL A  85      -8.074  11.845   6.689  1.00 93.73           H  
ATOM   1359  CA  VAL A  85      -9.882  10.769   6.975  1.00 93.73           C  
ATOM   1360  HA  VAL A  85     -10.895  10.907   6.599  1.00 93.73           H  
ATOM   1361  C   VAL A  85      -9.942  10.977   8.484  1.00 93.73           C  
ATOM   1362  CB  VAL A  85      -9.466   9.327   6.614  1.00 93.73           C  
ATOM   1363  HB  VAL A  85     -10.163   8.642   7.096  1.00 93.73           H  
ATOM   1364  O   VAL A  85      -9.007  11.477   9.111  1.00 93.73           O  
ATOM   1365  CG1 VAL A  85      -9.545   9.087   5.103  1.00 93.73           C  
ATOM   1366 HG11 VAL A  85      -9.387   8.031   4.884  1.00 93.73           H  
ATOM   1367 HG12 VAL A  85      -8.785   9.676   4.591  1.00 93.73           H  
ATOM   1368 HG13 VAL A  85     -10.530   9.375   4.736  1.00 93.73           H  
ATOM   1369  CG2 VAL A  85      -8.047   8.979   7.085  1.00 93.73           C  
ATOM   1370 HG21 VAL A  85      -8.007   9.006   8.174  1.00 93.73           H  
ATOM   1371 HG22 VAL A  85      -7.325   9.687   6.678  1.00 93.73           H  
ATOM   1372 HG23 VAL A  85      -7.769   7.980   6.752  1.00 93.73           H  
ATOM   1373  N   ASN A  86     -11.053  10.575   9.081  1.00 90.93           N  
ATOM   1374  H   ASN A  86     -11.777  10.178   8.499  1.00 90.93           H  
ATOM   1375  CA  ASN A  86     -11.183  10.378  10.513  1.00 90.93           C  
ATOM   1376  HA  ASN A  86     -10.327  10.818  11.024  1.00 90.93           H  
ATOM   1377  C   ASN A  86     -11.184   8.877  10.767  1.00 90.93           C  
ATOM   1378  CB  ASN A  86     -12.458  11.049  11.030  1.00 90.93           C  
ATOM   1379  HB2 ASN A  86     -13.320  10.501  10.650  1.00 90.93           H  
ATOM   1380  HB3 ASN A  86     -12.478  10.999  12.119  1.00 90.93           H  
ATOM   1381  O   ASN A  86     -11.864   8.130  10.070  1.00 90.93           O  
ATOM   1382  CG  ASN A  86     -12.556  12.499  10.606  1.00 90.93           C  
ATOM   1383  ND2 ASN A  86     -13.571  12.841   9.851  1.00 90.93           N  
ATOM   1384 HD21 ASN A  86     -13.576  13.772   9.459  1.00 90.93           H  
ATOM   1385 HD22 ASN A  86     -14.173  12.117   9.484  1.00 90.93           H  
ATOM   1386  OD1 ASN A  86     -11.731  13.335  10.953  1.00 90.93           O  
ATOM   1387  N   VAL A  87     -10.416   8.441  11.753  1.00 89.83           N  
ATOM   1388  H   VAL A  87      -9.909   9.115  12.308  1.00 89.83           H  
ATOM   1389  CA  VAL A  87     -10.253   7.031  12.082  1.00 89.83           C  
ATOM   1390  HA  VAL A  87     -10.905   6.424  11.456  1.00 89.83           H  
ATOM   1391  C   VAL A  87     -10.659   6.830  13.524  1.00 89.83           C  
ATOM   1392  CB  VAL A  87      -8.808   6.566  11.848  1.00 89.83           C  
ATOM   1393  HB  VAL A  87      -8.132   7.102  12.514  1.00 89.83           H  
ATOM   1394  O   VAL A  87     -10.118   7.469  14.425  1.00 89.83           O  
ATOM   1395  CG1 VAL A  87      -8.709   5.073  12.125  1.00 89.83           C  
ATOM   1396 HG11 VAL A  87      -8.925   4.863  13.172  1.00 89.83           H  
ATOM   1397 HG12 VAL A  87      -9.437   4.557  11.498  1.00 89.83           H  
ATOM   1398 HG13 VAL A  87      -7.705   4.711  11.902  1.00 89.83           H  
ATOM   1399  CG2 VAL A  87      -8.352   6.791  10.402  1.00 89.83           C  
ATOM   1400 HG21 VAL A  87      -8.382   7.854  10.160  1.00 89.83           H  
ATOM   1401 HG22 VAL A  87      -8.999   6.241   9.718  1.00 89.83           H  
ATOM   1402 HG23 VAL A  87      -7.328   6.438  10.279  1.00 89.83           H  
ATOM   1403  N   THR A  88     -11.591   5.921  13.737  1.00 85.27           N  
ATOM   1404  H   THR A  88     -12.002   5.457  12.939  1.00 85.27           H  
ATOM   1405  CA  THR A  88     -12.007   5.461  15.043  1.00 85.27           C  
ATOM   1406  HA  THR A  88     -11.511   6.095  15.778  1.00 85.27           H  
ATOM   1407  C   THR A  88     -11.559   4.020  15.225  1.00 85.27           C  
ATOM   1408  CB  THR A  88     -13.512   5.629  15.211  1.00 85.27           C  
ATOM   1409  HB  THR A  88     -13.999   5.165  14.353  1.00 85.27           H  
ATOM   1410  O   THR A  88     -11.977   3.152  14.466  1.00 85.27           O  
ATOM   1411  CG2 THR A  88     -14.057   5.002  16.479  1.00 85.27           C  
ATOM   1412 HG21 THR A  88     -15.143   5.027  16.394  1.00 85.27           H  
ATOM   1413 HG22 THR A  88     -13.690   5.546  17.349  1.00 85.27           H  
ATOM   1414 HG23 THR A  88     -13.769   3.954  16.556  1.00 85.27           H  
ATOM   1415  OG1 THR A  88     -13.866   6.998  15.247  1.00 85.27           O  
ATOM   1416  HG1 THR A  88     -13.600   7.362  16.096  1.00 85.27           H  
ATOM   1417  N   LEU A  89     -10.709   3.780  16.218  1.00 82.37           N  
ATOM   1418  H   LEU A  89     -10.527   4.529  16.870  1.00 82.37           H  
ATOM   1419  CA  LEU A  89     -10.197   2.458  16.576  1.00 82.37           C  
ATOM   1420  HA  LEU A  89     -10.407   1.739  15.785  1.00 82.37           H  
ATOM   1421  C   LEU A  89     -10.912   1.990  17.844  1.00 82.37           C  
ATOM   1422  CB  LEU A  89      -8.672   2.543  16.789  1.00 82.37           C  
ATOM   1423  HB2 LEU A  89      -8.467   3.296  17.550  1.00 82.37           H  
ATOM   1424  HB3 LEU A  89      -8.305   1.606  17.207  1.00 82.37           H  
ATOM   1425  O   LEU A  89     -11.093   2.785  18.765  1.00 82.37           O  
ATOM   1426  CG  LEU A  89      -7.846   2.874  15.540  1.00 82.37           C  
ATOM   1427  HG  LEU A  89      -8.328   3.677  14.981  1.00 82.37           H  
ATOM   1428  CD1 LEU A  89      -6.449   3.350  15.942  1.00 82.37           C  
ATOM   1429 HD11 LEU A  89      -6.523   4.256  16.542  1.00 82.37           H  
ATOM   1430 HD12 LEU A  89      -5.952   2.578  16.530  1.00 82.37           H  
ATOM   1431 HD13 LEU A  89      -5.855   3.553  15.050  1.00 82.37           H  
ATOM   1432  CD2 LEU A  89      -7.685   1.656  14.639  1.00 82.37           C  
ATOM   1433 HD21 LEU A  89      -7.106   0.890  15.155  1.00 82.37           H  
ATOM   1434 HD22 LEU A  89      -7.148   1.932  13.731  1.00 82.37           H  
ATOM   1435 HD23 LEU A  89      -8.658   1.234  14.388  1.00 82.37           H  
ATOM   1436  N   GLU A  90     -11.319   0.729  17.885  1.00 79.16           N  
ATOM   1437  H   GLU A  90     -11.206   0.150  17.065  1.00 79.16           H  
ATOM   1438  CA  GLU A  90     -11.966   0.100  19.034  1.00 79.16           C  
ATOM   1439  HA  GLU A  90     -11.822   0.711  19.925  1.00 79.16           H  
ATOM   1440  C   GLU A  90     -11.314  -1.265  19.289  1.00 79.16           C  
ATOM   1441  CB  GLU A  90     -13.478   0.008  18.754  1.00 79.16           C  
ATOM   1442  HB2 GLU A  90     -13.868   1.016  18.612  1.00 79.16           H  
ATOM   1443  HB3 GLU A  90     -13.631  -0.546  17.827  1.00 79.16           H  
ATOM   1444  O   GLU A  90     -11.343  -2.148  18.431  1.00 79.16           O  
ATOM   1445  CG  GLU A  90     -14.260  -0.663  19.891  1.00 79.16           C  
ATOM   1446  HG2 GLU A  90     -14.134  -0.056  20.787  1.00 79.16           H  
ATOM   1447  HG3 GLU A  90     -13.824  -1.647  20.063  1.00 79.16           H  
ATOM   1448  CD  GLU A  90     -15.765  -0.861  19.618  1.00 79.16           C  
ATOM   1449  OE1 GLU A  90     -16.472  -1.334  20.540  1.00 79.16           O  
ATOM   1450  OE2 GLU A  90     -16.223  -0.572  18.489  1.00 79.16           O  
ATOM   1451  N   GLU A  91     -10.699  -1.433  20.459  1.00 75.10           N  
ATOM   1452  H   GLU A  91     -10.652  -0.662  21.110  1.00 75.10           H  
ATOM   1453  CA  GLU A  91     -10.084  -2.704  20.861  1.00 75.10           C  
ATOM   1454  HA  GLU A  91      -9.343  -3.003  20.120  1.00 75.10           H  
ATOM   1455  C   GLU A  91     -11.122  -3.822  20.983  1.00 75.10           C  
ATOM   1456  CB  GLU A  91      -9.390  -2.549  22.218  1.00 75.10           C  
ATOM   1457  HB2 GLU A  91      -9.142  -3.540  22.598  1.00 75.10           H  
ATOM   1458  HB3 GLU A  91     -10.089  -2.080  22.910  1.00 75.10           H  
ATOM   1459  O   GLU A  91     -12.194  -3.636  21.549  1.00 75.10           O  
ATOM   1460  CG  GLU A  91      -8.097  -1.727  22.149  1.00 75.10           C  
ATOM   1461  HG2 GLU A  91      -7.366  -2.276  21.556  1.00 75.10           H  
ATOM   1462  HG3 GLU A  91      -8.305  -0.780  21.651  1.00 75.10           H  
ATOM   1463  CD  GLU A  91      -7.519  -1.442  23.545  1.00 75.10           C  
ATOM   1464  OE1 GLU A  91      -6.577  -0.625  23.620  1.00 75.10           O  
ATOM   1465  OE2 GLU A  91      -8.078  -1.963  24.543  1.00 75.10           O  
ATOM   1466  N   VAL A  92     -10.786  -5.032  20.544  1.00 69.09           N  
ATOM   1467  H   VAL A  92      -9.870  -5.175  20.144  1.00 69.09           H  
ATOM   1468  CA  VAL A  92     -11.626  -6.212  20.782  1.00 69.09           C  
ATOM   1469  HA  VAL A  92     -12.554  -5.917  21.274  1.00 69.09           H  
ATOM   1470  C   VAL A  92     -10.875  -7.128  21.734  1.00 69.09           C  
ATOM   1471  CB  VAL A  92     -12.029  -6.891  19.464  1.00 69.09           C  
ATOM   1472  HB  VAL A  92     -11.134  -7.163  18.904  1.00 69.09           H  
ATOM   1473  O   VAL A  92      -9.736  -7.501  21.477  1.00 69.09           O  
ATOM   1474  CG1 VAL A  92     -12.866  -8.151  19.725  1.00 69.09           C  
ATOM   1475 HG11 VAL A  92     -12.262  -8.892  20.249  1.00 69.09           H  
ATOM   1476 HG12 VAL A  92     -13.160  -8.588  18.770  1.00 69.09           H  
ATOM   1477 HG13 VAL A  92     -13.753  -7.911  20.310  1.00 69.09           H  
ATOM   1478  CG2 VAL A  92     -12.892  -5.949  18.611  1.00 69.09           C  
ATOM   1479 HG21 VAL A  92     -13.814  -5.698  19.136  1.00 69.09           H  
ATOM   1480 HG22 VAL A  92     -13.120  -6.438  17.664  1.00 69.09           H  
ATOM   1481 HG23 VAL A  92     -12.352  -5.026  18.399  1.00 69.09           H  
ATOM   1482  N   ASN A  93     -11.490  -7.465  22.871  1.00 65.17           N  
ATOM   1483  H   ASN A  93     -12.435  -7.139  23.017  1.00 65.17           H  
ATOM   1484  CA  ASN A  93     -10.853  -8.246  23.942  1.00 65.17           C  
ATOM   1485  HA  ASN A  93     -11.519  -8.211  24.804  1.00 65.17           H  
ATOM   1486  C   ASN A  93      -9.516  -7.654  24.440  1.00 65.17           C  
ATOM   1487  CB  ASN A  93     -10.741  -9.722  23.516  1.00 65.17           C  
ATOM   1488  HB2 ASN A  93     -10.319 -10.306  24.333  1.00 65.17           H  
ATOM   1489  HB3 ASN A  93     -10.060  -9.801  22.668  1.00 65.17           H  
ATOM   1490  O   ASN A  93      -8.628  -8.400  24.842  1.00 65.17           O  
ATOM   1491  CG  ASN A  93     -12.077 -10.336  23.160  1.00 65.17           C  
ATOM   1492  ND2 ASN A  93     -12.126 -11.137  22.123  1.00 65.17           N  
ATOM   1493 HD21 ASN A  93     -13.037 -11.487  21.861  1.00 65.17           H  
ATOM   1494 HD22 ASN A  93     -11.308 -11.251  21.542  1.00 65.17           H  
ATOM   1495  OD1 ASN A  93     -13.091 -10.106  23.799  1.00 65.17           O  
ATOM   1496  N   GLY A  94      -9.375  -6.324  24.413  1.00 65.42           N  
ATOM   1497  H   GLY A  94     -10.122  -5.762  24.031  1.00 65.42           H  
ATOM   1498  CA  GLY A  94      -8.153  -5.629  24.837  1.00 65.42           C  
ATOM   1499  HA2 GLY A  94      -8.376  -4.571  24.977  1.00 65.42           H  
ATOM   1500  HA3 GLY A  94      -7.811  -6.036  25.789  1.00 65.42           H  
ATOM   1501  C   GLY A  94      -6.992  -5.721  23.845  1.00 65.42           C  
ATOM   1502  O   GLY A  94      -5.858  -5.460  24.229  1.00 65.42           O  
ATOM   1503  N   HIS A  95      -7.259  -6.114  22.597  1.00 70.09           N  
ATOM   1504  H   HIS A  95      -8.200  -6.386  22.352  1.00 70.09           H  
ATOM   1505  CA  HIS A  95      -6.255  -6.193  21.544  1.00 70.09           C  
ATOM   1506  HA  HIS A  95      -5.318  -5.767  21.902  1.00 70.09           H  
ATOM   1507  C   HIS A  95      -6.677  -5.377  20.320  1.00 70.09           C  
ATOM   1508  CB  HIS A  95      -5.996  -7.665  21.193  1.00 70.09           C  
ATOM   1509  HB2 HIS A  95      -6.936  -8.144  20.919  1.00 70.09           H  
ATOM   1510  HB3 HIS A  95      -5.332  -7.708  20.329  1.00 70.09           H  
ATOM   1511  O   HIS A  95      -7.809  -5.477  19.834  1.00 70.09           O  
ATOM   1512  CG  HIS A  95      -5.345  -8.434  22.317  1.00 70.09           C  
ATOM   1513  CD2 HIS A  95      -5.881  -9.470  23.035  1.00 70.09           C  
ATOM   1514  HD2 HIS A  95      -6.868  -9.887  22.898  1.00 70.09           H  
ATOM   1515  ND1 HIS A  95      -4.096  -8.186  22.837  1.00 70.09           N  
ATOM   1516  HD1 HIS A  95      -3.512  -7.394  22.609  1.00 70.09           H  
ATOM   1517  CE1 HIS A  95      -3.881  -9.060  23.832  1.00 70.09           C  
ATOM   1518  HE1 HIS A  95      -2.998  -9.077  24.455  1.00 70.09           H  
ATOM   1519  NE2 HIS A  95      -4.932  -9.883  23.981  1.00 70.09           N  
ATOM   1520  N   MET A  96      -5.738  -4.603  19.789  1.00 74.97           N  
ATOM   1521  H   MET A  96      -4.851  -4.507  20.263  1.00 74.97           H  
ATOM   1522  CA  MET A  96      -5.825  -3.932  18.500  1.00 74.97           C  
ATOM   1523  HA  MET A  96      -6.673  -4.307  17.926  1.00 74.97           H  
ATOM   1524  C   MET A  96      -4.539  -4.252  17.749  1.00 74.97           C  
ATOM   1525  CB  MET A  96      -6.006  -2.425  18.723  1.00 74.97           C  
ATOM   1526  HB2 MET A  96      -5.232  -2.076  19.406  1.00 74.97           H  
ATOM   1527  HB3 MET A  96      -6.976  -2.244  19.187  1.00 74.97           H  
ATOM   1528  O   MET A  96      -3.446  -3.979  18.221  1.00 74.97           O  
ATOM   1529  CG  MET A  96      -5.903  -1.604  17.433  1.00 74.97           C  
ATOM   1530  HG2 MET A  96      -5.884  -0.550  17.712  1.00 74.97           H  
ATOM   1531  HG3 MET A  96      -4.938  -1.818  16.972  1.00 74.97           H  
ATOM   1532  SD  MET A  96      -7.208  -1.831  16.190  1.00 74.97           S  
ATOM   1533  CE  MET A  96      -8.571  -1.039  17.053  1.00 74.97           C  
ATOM   1534  HE1 MET A  96      -8.190  -0.350  17.806  1.00 74.97           H  
ATOM   1535  HE2 MET A  96      -9.219  -0.530  16.339  1.00 74.97           H  
ATOM   1536  HE3 MET A  96      -9.134  -1.815  17.571  1.00 74.97           H  
ATOM   1537  N   ASP A  97      -4.655  -4.850  16.573  1.00 78.17           N  
ATOM   1538  H   ASP A  97      -5.571  -5.042  16.194  1.00 78.17           H  
ATOM   1539  CA  ASP A  97      -3.482  -5.267  15.824  1.00 78.17           C  
ATOM   1540  HA  ASP A  97      -2.614  -4.701  16.160  1.00 78.17           H  
ATOM   1541  C   ASP A  97      -3.686  -4.952  14.353  1.00 78.17           C  
ATOM   1542  CB  ASP A  97      -3.182  -6.745  16.097  1.00 78.17           C  
ATOM   1543  HB2 ASP A  97      -3.089  -6.903  17.171  1.00 78.17           H  
ATOM   1544  HB3 ASP A  97      -4.004  -7.358  15.726  1.00 78.17           H  
ATOM   1545  O   ASP A  97      -4.508  -5.565  13.664  1.00 78.17           O  
ATOM   1546  CG  ASP A  97      -1.888  -7.184  15.429  1.00 78.17           C  
ATOM   1547  OD1 ASP A  97      -1.101  -6.320  14.988  1.00 78.17           O  
ATOM   1548  OD2 ASP A  97      -1.710  -8.403  15.214  1.00 78.17           O  
ATOM   1549  N   PHE A  98      -2.945  -3.960  13.872  1.00 82.77           N  
ATOM   1550  H   PHE A  98      -2.250  -3.539  14.472  1.00 82.77           H  
ATOM   1551  CA  PHE A  98      -3.002  -3.532  12.490  1.00 82.77           C  
ATOM   1552  HA  PHE A  98      -3.305  -4.398  11.901  1.00 82.77           H  
ATOM   1553  C   PHE A  98      -1.642  -3.093  11.977  1.00 82.77           C  
ATOM   1554  CB  PHE A  98      -4.050  -2.429  12.307  1.00 82.77           C  
ATOM   1555  HB2 PHE A  98      -4.977  -2.788  12.755  1.00 82.77           H  
ATOM   1556  HB3 PHE A  98      -4.229  -2.281  11.242  1.00 82.77           H  
ATOM   1557  O   PHE A  98      -0.795  -2.592  12.709  1.00 82.77           O  
ATOM   1558  CG  PHE A  98      -3.699  -1.095  12.936  1.00 82.77           C  
ATOM   1559  CD1 PHE A  98      -4.045  -0.847  14.274  1.00 82.77           C  
ATOM   1560  HD1 PHE A  98      -4.560  -1.610  14.839  1.00 82.77           H  
ATOM   1561  CD2 PHE A  98      -3.003  -0.117  12.203  1.00 82.77           C  
ATOM   1562  HD2 PHE A  98      -2.722  -0.319  11.180  1.00 82.77           H  
ATOM   1563  CE1 PHE A  98      -3.690   0.366  14.887  1.00 82.77           C  
ATOM   1564  HE1 PHE A  98      -3.931   0.528  15.928  1.00 82.77           H  
ATOM   1565  CE2 PHE A  98      -2.642   1.097  12.817  1.00 82.77           C  
ATOM   1566  HE2 PHE A  98      -2.078   1.835  12.266  1.00 82.77           H  
ATOM   1567  CZ  PHE A  98      -2.985   1.338  14.160  1.00 82.77           C  
ATOM   1568  HZ  PHE A  98      -2.692   2.256  14.649  1.00 82.77           H  
ATOM   1569  N   ASP A  99      -1.472  -3.224  10.669  1.00 83.83           N  
ATOM   1570  H   ASP A  99      -2.233  -3.617  10.134  1.00 83.83           H  
ATOM   1571  CA  ASP A  99      -0.278  -2.799   9.968  1.00 83.83           C  
ATOM   1572  HA  ASP A  99       0.311  -2.169  10.634  1.00 83.83           H  
ATOM   1573  C   ASP A  99      -0.614  -1.931   8.766  1.00 83.83           C  
ATOM   1574  CB  ASP A  99       0.564  -4.016   9.583  1.00 83.83           C  
ATOM   1575  HB2 ASP A  99       1.228  -3.718   8.771  1.00 83.83           H  
ATOM   1576  HB3 ASP A  99      -0.067  -4.839   9.245  1.00 83.83           H  
ATOM   1577  O   ASP A  99      -1.643  -2.088   8.113  1.00 83.83           O  
ATOM   1578  CG  ASP A  99       1.475  -4.446  10.722  1.00 83.83           C  
ATOM   1579  OD1 ASP A  99       2.149  -3.539  11.256  1.00 83.83           O  
ATOM   1580  OD2 ASP A  99       1.741  -5.650  10.899  1.00 83.83           O  
ATOM   1581  N   ILE A 100       0.282  -0.993   8.473  1.00 88.74           N  
ATOM   1582  H   ILE A 100       1.132  -0.969   9.018  1.00 88.74           H  
ATOM   1583  CA  ILE A 100       0.113   0.001   7.416  1.00 88.74           C  
ATOM   1584  HA  ILE A 100      -0.836  -0.167   6.908  1.00 88.74           H  
ATOM   1585  C   ILE A 100       1.226  -0.180   6.387  1.00 88.74           C  
ATOM   1586  CB  ILE A 100       0.068   1.423   8.021  1.00 88.74           C  
ATOM   1587  HB  ILE A 100       0.964   1.581   8.620  1.00 88.74           H  
ATOM   1588  O   ILE A 100       2.404  -0.241   6.742  1.00 88.74           O  
ATOM   1589  CG1 ILE A 100      -1.182   1.583   8.918  1.00 88.74           C  
ATOM   1590 HG12 ILE A 100      -1.270   0.732   9.593  1.00 88.74           H  
ATOM   1591 HG13 ILE A 100      -2.069   1.598   8.285  1.00 88.74           H  
ATOM   1592  CG2 ILE A 100       0.027   2.476   6.899  1.00 88.74           C  
ATOM   1593 HG21 ILE A 100       0.913   2.409   6.269  1.00 88.74           H  
ATOM   1594 HG22 ILE A 100      -0.005   3.489   7.300  1.00 88.74           H  
ATOM   1595 HG23 ILE A 100      -0.861   2.303   6.291  1.00 88.74           H  
ATOM   1596  CD1 ILE A 100      -1.194   2.838   9.791  1.00 88.74           C  
ATOM   1597 HD11 ILE A 100      -1.038   3.740   9.198  1.00 88.74           H  
ATOM   1598 HD12 ILE A 100      -2.165   2.920  10.279  1.00 88.74           H  
ATOM   1599 HD13 ILE A 100      -0.420   2.741  10.552  1.00 88.74           H  
ATOM   1600  N   LEU A 101       0.845  -0.213   5.112  1.00 91.23           N  
ATOM   1601  H   LEU A 101      -0.147  -0.174   4.922  1.00 91.23           H  
ATOM   1602  CA  LEU A 101       1.735  -0.251   3.961  1.00 91.23           C  
ATOM   1603  HA  LEU A 101       2.767  -0.195   4.306  1.00 91.23           H  
ATOM   1604  C   LEU A 101       1.455   0.959   3.065  1.00 91.23           C  
ATOM   1605  CB  LEU A 101       1.539  -1.587   3.228  1.00 91.23           C  
ATOM   1606  HB2 LEU A 101       0.505  -1.648   2.890  1.00 91.23           H  
ATOM   1607  HB3 LEU A 101       1.708  -2.404   3.929  1.00 91.23           H  
ATOM   1608  O   LEU A 101       0.466   1.002   2.335  1.00 91.23           O  
ATOM   1609  CG  LEU A 101       2.466  -1.776   2.015  1.00 91.23           C  
ATOM   1610  HG  LEU A 101       2.370  -0.939   1.323  1.00 91.23           H  
ATOM   1611  CD1 LEU A 101       3.913  -1.898   2.475  1.00 91.23           C  
ATOM   1612 HD11 LEU A 101       3.954  -2.623   3.289  1.00 91.23           H  
ATOM   1613 HD12 LEU A 101       4.541  -2.258   1.660  1.00 91.23           H  
ATOM   1614 HD13 LEU A 101       4.288  -0.935   2.820  1.00 91.23           H  
ATOM   1615  CD2 LEU A 101       2.104  -3.060   1.275  1.00 91.23           C  
ATOM   1616 HD21 LEU A 101       2.718  -3.154   0.380  1.00 91.23           H  
ATOM   1617 HD22 LEU A 101       2.262  -3.923   1.922  1.00 91.23           H  
ATOM   1618 HD23 LEU A 101       1.055  -3.023   0.979  1.00 91.23           H  
ATOM   1619  N   GLU A 102       2.342   1.945   3.122  1.00 91.57           N  
ATOM   1620  H   GLU A 102       3.137   1.840   3.736  1.00 91.57           H  
ATOM   1621  CA  GLU A 102       2.334   3.109   2.233  1.00 91.57           C  
ATOM   1622  HA  GLU A 102       1.310   3.421   2.030  1.00 91.57           H  
ATOM   1623  C   GLU A 102       3.000   2.716   0.904  1.00 91.57           C  
ATOM   1624  CB  GLU A 102       3.073   4.274   2.925  1.00 91.57           C  
ATOM   1625  HB2 GLU A 102       3.270   5.060   2.196  1.00 91.57           H  
ATOM   1626  HB3 GLU A 102       4.031   3.906   3.291  1.00 91.57           H  
ATOM   1627  O   GLU A 102       4.177   2.357   0.882  1.00 91.57           O  
ATOM   1628  CG  GLU A 102       2.274   4.872   4.103  1.00 91.57           C  
ATOM   1629  HG2 GLU A 102       1.403   5.389   3.700  1.00 91.57           H  
ATOM   1630  HG3 GLU A 102       1.909   4.056   4.728  1.00 91.57           H  
ATOM   1631  CD  GLU A 102       3.065   5.841   5.015  1.00 91.57           C  
ATOM   1632  OE1 GLU A 102       2.467   6.335   5.998  1.00 91.57           O  
ATOM   1633  OE2 GLU A 102       4.300   6.023   4.859  1.00 91.57           O  
ATOM   1634  N   ILE A 103       2.261   2.765  -0.206  1.00 93.12           N  
ATOM   1635  H   ILE A 103       1.300   3.067  -0.140  1.00 93.12           H  
ATOM   1636  CA  ILE A 103       2.764   2.406  -1.537  1.00 93.12           C  
ATOM   1637  HA  ILE A 103       3.572   1.686  -1.406  1.00 93.12           H  
ATOM   1638  C   ILE A 103       3.301   3.673  -2.221  1.00 93.12           C  
ATOM   1639  CB  ILE A 103       1.693   1.685  -2.390  1.00 93.12           C  
ATOM   1640  HB  ILE A 103       0.854   2.359  -2.559  1.00 93.12           H  
ATOM   1641  O   ILE A 103       2.531   4.612  -2.454  1.00 93.12           O  
ATOM   1642  CG1 ILE A 103       1.189   0.413  -1.663  1.00 93.12           C  
ATOM   1643 HG12 ILE A 103       0.903   0.651  -0.639  1.00 93.12           H  
ATOM   1644 HG13 ILE A 103       2.010  -0.301  -1.611  1.00 93.12           H  
ATOM   1645  CG2 ILE A 103       2.315   1.298  -3.752  1.00 93.12           C  
ATOM   1646 HG21 ILE A 103       1.574   0.825  -4.397  1.00 93.12           H  
ATOM   1647 HG22 ILE A 103       2.668   2.187  -4.275  1.00 93.12           H  
ATOM   1648 HG23 ILE A 103       3.149   0.613  -3.604  1.00 93.12           H  
ATOM   1649  CD1 ILE A 103      -0.013  -0.295  -2.299  1.00 93.12           C  
ATOM   1650 HD11 ILE A 103      -0.938   0.158  -1.942  1.00 93.12           H  
ATOM   1651 HD12 ILE A 103       0.012  -0.257  -3.388  1.00 93.12           H  
ATOM   1652 HD13 ILE A 103      -0.012  -1.337  -1.980  1.00 93.12           H  
ATOM   1653  N   PRO A 104       4.598   3.725  -2.585  1.00 88.63           N  
ATOM   1654  CA  PRO A 104       5.160   4.869  -3.297  1.00 88.63           C  
ATOM   1655  HA  PRO A 104       5.016   5.759  -2.685  1.00 88.63           H  
ATOM   1656  C   PRO A 104       4.507   5.073  -4.667  1.00 88.63           C  
ATOM   1657  CB  PRO A 104       6.662   4.586  -3.432  1.00 88.63           C  
ATOM   1658  HB2 PRO A 104       7.253   5.494  -3.314  1.00 88.63           H  
ATOM   1659  HB3 PRO A 104       6.874   4.122  -4.395  1.00 88.63           H  
ATOM   1660  O   PRO A 104       4.272   4.112  -5.401  1.00 88.63           O  
ATOM   1661  CG  PRO A 104       6.949   3.582  -2.317  1.00 88.63           C  
ATOM   1662  HG2 PRO A 104       7.112   4.112  -1.379  1.00 88.63           H  
ATOM   1663  HG3 PRO A 104       7.801   2.944  -2.551  1.00 88.63           H  
ATOM   1664  CD  PRO A 104       5.653   2.783  -2.231  1.00 88.63           C  
ATOM   1665  HD2 PRO A 104       5.541   2.396  -1.218  1.00 88.63           H  
ATOM   1666  HD3 PRO A 104       5.666   1.962  -2.948  1.00 88.63           H  
ATOM   1667  N   THR A 105       4.306   6.329  -5.067  1.00 89.99           N  
ATOM   1668  H   THR A 105       4.418   7.073  -4.393  1.00 89.99           H  
ATOM   1669  CA  THR A 105       3.650   6.695  -6.335  1.00 89.99           C  
ATOM   1670  HA  THR A 105       2.624   6.330  -6.307  1.00 89.99           H  
ATOM   1671  C   THR A 105       4.313   6.059  -7.567  1.00 89.99           C  
ATOM   1672  CB  THR A 105       3.586   8.230  -6.434  1.00 89.99           C  
ATOM   1673  HB  THR A 105       4.588   8.655  -6.377  1.00 89.99           H  
ATOM   1674  O   THR A 105       3.625   5.560  -8.454  1.00 89.99           O  
ATOM   1675  CG2 THR A 105       2.895   8.700  -7.705  1.00 89.99           C  
ATOM   1676 HG21 THR A 105       2.603   9.746  -7.610  1.00 89.99           H  
ATOM   1677 HG22 THR A 105       1.999   8.102  -7.870  1.00 89.99           H  
ATOM   1678 HG23 THR A 105       3.562   8.584  -8.560  1.00 89.99           H  
ATOM   1679  OG1 THR A 105       2.819   8.675  -5.339  1.00 89.99           O  
ATOM   1680  HG1 THR A 105       3.085   9.557  -5.067  1.00 89.99           H  
ATOM   1681  N   GLN A 106       5.647   5.946  -7.587  1.00 84.64           N  
ATOM   1682  H   GLN A 106       6.176   6.351  -6.828  1.00 84.64           H  
ATOM   1683  CA  GLN A 106       6.370   5.238  -8.656  1.00 84.64           C  
ATOM   1684  HA  GLN A 106       6.113   5.684  -9.617  1.00 84.64           H  
ATOM   1685  C   GLN A 106       6.008   3.744  -8.751  1.00 84.64           C  
ATOM   1686  CB  GLN A 106       7.882   5.380  -8.433  1.00 84.64           C  
ATOM   1687  HB2 GLN A 106       8.109   5.183  -7.385  1.00 84.64           H  
ATOM   1688  HB3 GLN A 106       8.400   4.634  -9.036  1.00 84.64           H  
ATOM   1689  O   GLN A 106       5.930   3.199  -9.851  1.00 84.64           O  
ATOM   1690  CG  GLN A 106       8.418   6.761  -8.839  1.00 84.64           C  
ATOM   1691  HG2 GLN A 106       7.883   7.542  -8.298  1.00 84.64           H  
ATOM   1692  HG3 GLN A 106       8.251   6.907  -9.907  1.00 84.64           H  
ATOM   1693  CD  GLN A 106       9.909   6.911  -8.546  1.00 84.64           C  
ATOM   1694  NE2 GLN A 106      10.585   7.855  -9.163  1.00 84.64           N  
ATOM   1695 HE21 GLN A 106      11.572   7.892  -8.951  1.00 84.64           H  
ATOM   1696 HE22 GLN A 106      10.154   8.436  -9.867  1.00 84.64           H  
ATOM   1697  OE1 GLN A 106      10.488   6.203  -7.741  1.00 84.64           O  
ATOM   1698  N   ARG A 107       5.747   3.073  -7.619  1.00 87.93           N  
ATOM   1699  H   ARG A 107       5.679   3.598  -6.759  1.00 87.93           H  
ATOM   1700  CA  ARG A 107       5.345   1.654  -7.600  1.00 87.93           C  
ATOM   1701  HA  ARG A 107       5.977   1.095  -8.290  1.00 87.93           H  
ATOM   1702  C   ARG A 107       3.923   1.462  -8.117  1.00 87.93           C  
ATOM   1703  CB  ARG A 107       5.475   1.056  -6.189  1.00 87.93           C  
ATOM   1704  HB2 ARG A 107       5.119   0.026  -6.216  1.00 87.93           H  
ATOM   1705  HB3 ARG A 107       4.828   1.604  -5.504  1.00 87.93           H  
ATOM   1706  O   ARG A 107       3.662   0.462  -8.779  1.00 87.93           O  
ATOM   1707  CG  ARG A 107       6.897   1.054  -5.618  1.00 87.93           C  
ATOM   1708  HG2 ARG A 107       6.849   0.655  -4.605  1.00 87.93           H  
ATOM   1709  HG3 ARG A 107       7.276   2.075  -5.564  1.00 87.93           H  
ATOM   1710  CD  ARG A 107       7.867   0.195  -6.437  1.00 87.93           C  
ATOM   1711  HD2 ARG A 107       8.019   0.653  -7.414  1.00 87.93           H  
ATOM   1712  HD3 ARG A 107       7.443  -0.800  -6.574  1.00 87.93           H  
ATOM   1713  NE  ARG A 107       9.154   0.091  -5.736  1.00 87.93           N  
ATOM   1714  HE  ARG A 107       9.210   0.520  -4.823  1.00 87.93           H  
ATOM   1715  NH1 ARG A 107      10.390  -1.072  -7.312  1.00 87.93           N  
ATOM   1716 HH11 ARG A 107       9.591  -1.234  -7.909  1.00 87.93           H  
ATOM   1717 HH12 ARG A 107      11.298  -1.438  -7.559  1.00 87.93           H  
ATOM   1718  NH2 ARG A 107      11.337  -0.339  -5.444  1.00 87.93           N  
ATOM   1719 HH21 ARG A 107      11.335   0.111  -4.539  1.00 87.93           H  
ATOM   1720 HH22 ARG A 107      12.220  -0.648  -5.825  1.00 87.93           H  
ATOM   1721  CZ  ARG A 107      10.276  -0.445  -6.177  1.00 87.93           C  
ATOM   1722  N   LEU A 108       3.029   2.422  -7.872  1.00 90.16           N  
ATOM   1723  H   LEU A 108       3.312   3.212  -7.309  1.00 90.16           H  
ATOM   1724  CA  LEU A 108       1.700   2.426  -8.488  1.00 90.16           C  
ATOM   1725  HA  LEU A 108       1.225   1.460  -8.318  1.00 90.16           H  
ATOM   1726  C   LEU A 108       1.764   2.611 -10.004  1.00 90.16           C  
ATOM   1727  CB  LEU A 108       0.832   3.537  -7.896  1.00 90.16           C  
ATOM   1728  HB2 LEU A 108      -0.000   3.705  -8.579  1.00 90.16           H  
ATOM   1729  HB3 LEU A 108       1.408   4.462  -7.856  1.00 90.16           H  
ATOM   1730  O   LEU A 108       1.018   1.944 -10.712  1.00 90.16           O  
ATOM   1731  CG  LEU A 108       0.244   3.249  -6.513  1.00 90.16           C  
ATOM   1732  HG  LEU A 108       1.039   3.056  -5.793  1.00 90.16           H  
ATOM   1733  CD1 LEU A 108      -0.505   4.513  -6.108  1.00 90.16           C  
ATOM   1734 HD11 LEU A 108      -0.968   4.971  -6.982  1.00 90.16           H  
ATOM   1735 HD12 LEU A 108       0.180   5.225  -5.648  1.00 90.16           H  
ATOM   1736 HD13 LEU A 108      -1.311   4.252  -5.422  1.00 90.16           H  
ATOM   1737  CD2 LEU A 108      -0.737   2.071  -6.516  1.00 90.16           C  
ATOM   1738 HD21 LEU A 108      -1.542   2.255  -7.227  1.00 90.16           H  
ATOM   1739 HD22 LEU A 108      -1.167   1.950  -5.521  1.00 90.16           H  
ATOM   1740 HD23 LEU A 108      -0.223   1.145  -6.772  1.00 90.16           H  
ATOM   1741  N   GLY A 109       2.665   3.461 -10.505  1.00 85.30           N  
ATOM   1742  H   GLY A 109       3.190   4.045  -9.869  1.00 85.30           H  
ATOM   1743  CA  GLY A 109       2.892   3.602 -11.946  1.00 85.30           C  
ATOM   1744  HA2 GLY A 109       3.681   4.335 -12.116  1.00 85.30           H  
ATOM   1745  HA3 GLY A 109       1.978   3.947 -12.429  1.00 85.30           H  
ATOM   1746  C   GLY A 109       3.313   2.279 -12.597  1.00 85.30           C  
ATOM   1747  O   GLY A 109       2.745   1.881 -13.612  1.00 85.30           O  
ATOM   1748  N   ALA A 110       4.238   1.549 -11.964  1.00 81.58           N  
ATOM   1749  H   ALA A 110       4.695   1.946 -11.155  1.00 81.58           H  
ATOM   1750  CA  ALA A 110       4.651   0.221 -12.422  1.00 81.58           C  
ATOM   1751  HA  ALA A 110       4.961   0.294 -13.464  1.00 81.58           H  
ATOM   1752  C   ALA A 110       3.509  -0.812 -12.361  1.00 81.58           C  
ATOM   1753  CB  ALA A 110       5.859  -0.227 -11.591  1.00 81.58           C  
ATOM   1754  HB1 ALA A 110       6.661   0.505 -11.682  1.00 81.58           H  
ATOM   1755  HB2 ALA A 110       6.216  -1.187 -11.964  1.00 81.58           H  
ATOM   1756  HB3 ALA A 110       5.579  -0.332 -10.543  1.00 81.58           H  
ATOM   1757  O   ALA A 110       3.340  -1.594 -13.292  1.00 81.58           O  
ATOM   1758  N   LEU A 111       2.694  -0.797 -11.298  1.00 85.09           N  
ATOM   1759  H   LEU A 111       2.901  -0.159 -10.543  1.00 85.09           H  
ATOM   1760  CA  LEU A 111       1.497  -1.638 -11.197  1.00 85.09           C  
ATOM   1761  HA  LEU A 111       1.792  -2.682 -11.302  1.00 85.09           H  
ATOM   1762  C   LEU A 111       0.495  -1.329 -12.319  1.00 85.09           C  
ATOM   1763  CB  LEU A 111       0.854  -1.431  -9.813  1.00 85.09           C  
ATOM   1764  HB2 LEU A 111       0.685  -0.364  -9.669  1.00 85.09           H  
ATOM   1765  HB3 LEU A 111       1.549  -1.767  -9.043  1.00 85.09           H  
ATOM   1766  O   LEU A 111      -0.024  -2.251 -12.942  1.00 85.09           O  
ATOM   1767  CG  LEU A 111      -0.496  -2.151  -9.633  1.00 85.09           C  
ATOM   1768  HG  LEU A 111      -1.180  -1.885 -10.439  1.00 85.09           H  
ATOM   1769  CD1 LEU A 111      -0.334  -3.669  -9.603  1.00 85.09           C  
ATOM   1770 HD11 LEU A 111      -1.300  -4.136  -9.408  1.00 85.09           H  
ATOM   1771 HD12 LEU A 111       0.375  -3.958  -8.827  1.00 85.09           H  
ATOM   1772 HD13 LEU A 111       0.028  -4.023 -10.568  1.00 85.09           H  
ATOM   1773  CD2 LEU A 111      -1.148  -1.694  -8.332  1.00 85.09           C  
ATOM   1774 HD21 LEU A 111      -2.113  -2.189  -8.224  1.00 85.09           H  
ATOM   1775 HD22 LEU A 111      -1.316  -0.618  -8.367  1.00 85.09           H  
ATOM   1776 HD23 LEU A 111      -0.505  -1.933  -7.485  1.00 85.09           H  
ATOM   1777  N   TYR A 112       0.231  -0.048 -12.586  1.00 83.23           N  
ATOM   1778  H   TYR A 112       0.682   0.665 -12.031  1.00 83.23           H  
ATOM   1779  CA  TYR A 112      -0.717   0.379 -13.614  1.00 83.23           C  
ATOM   1780  HA  TYR A 112      -1.690  -0.062 -13.393  1.00 83.23           H  
ATOM   1781  C   TYR A 112      -0.306  -0.103 -15.010  1.00 83.23           C  
ATOM   1782  CB  TYR A 112      -0.860   1.905 -13.581  1.00 83.23           C  
ATOM   1783  HB2 TYR A 112       0.091   2.364 -13.850  1.00 83.23           H  
ATOM   1784  HB3 TYR A 112      -1.098   2.221 -12.565  1.00 83.23           H  
ATOM   1785  O   TYR A 112      -1.152  -0.543 -15.784  1.00 83.23           O  
ATOM   1786  CG  TYR A 112      -1.941   2.410 -14.515  1.00 83.23           C  
ATOM   1787  CD1 TYR A 112      -1.606   2.842 -15.813  1.00 83.23           C  
ATOM   1788  HD1 TYR A 112      -0.575   2.846 -16.134  1.00 83.23           H  
ATOM   1789  CD2 TYR A 112      -3.290   2.379 -14.110  1.00 83.23           C  
ATOM   1790  HD2 TYR A 112      -3.558   2.032 -13.123  1.00 83.23           H  
ATOM   1791  CE1 TYR A 112      -2.619   3.229 -16.712  1.00 83.23           C  
ATOM   1792  HE1 TYR A 112      -2.371   3.535 -17.718  1.00 83.23           H  
ATOM   1793  CE2 TYR A 112      -4.302   2.782 -15.000  1.00 83.23           C  
ATOM   1794  HE2 TYR A 112      -5.340   2.764 -14.701  1.00 83.23           H  
ATOM   1795  OH  TYR A 112      -4.953   3.565 -17.165  1.00 83.23           O  
ATOM   1796  HH  TYR A 112      -4.633   3.619 -18.068  1.00 83.23           H  
ATOM   1797  CZ  TYR A 112      -3.969   3.202 -16.304  1.00 83.23           C  
ATOM   1798  N   ALA A 113       0.994  -0.103 -15.311  1.00 76.08           N  
ATOM   1799  H   ALA A 113       1.647   0.286 -14.646  1.00 76.08           H  
ATOM   1800  CA  ALA A 113       1.516  -0.607 -16.581  1.00 76.08           C  
ATOM   1801  HA  ALA A 113       1.025  -0.069 -17.392  1.00 76.08           H  
ATOM   1802  C   ALA A 113       1.246  -2.111 -16.809  1.00 76.08           C  
ATOM   1803  CB  ALA A 113       3.015  -0.294 -16.631  1.00 76.08           C  
ATOM   1804  HB1 ALA A 113       3.416  -0.595 -17.599  1.00 76.08           H  
ATOM   1805  HB2 ALA A 113       3.539  -0.840 -15.847  1.00 76.08           H  
ATOM   1806  HB3 ALA A 113       3.177   0.776 -16.497  1.00 76.08           H  
ATOM   1807  O   ALA A 113       1.169  -2.548 -17.956  1.00 76.08           O  
ATOM   1808  N   LEU A 114       1.071  -2.899 -15.740  1.00 75.06           N  
ATOM   1809  H   LEU A 114       1.137  -2.483 -14.822  1.00 75.06           H  
ATOM   1810  CA  LEU A 114       0.737  -4.328 -15.827  1.00 75.06           C  
ATOM   1811  HA  LEU A 114       1.224  -4.755 -16.704  1.00 75.06           H  
ATOM   1812  C   LEU A 114      -0.759  -4.599 -16.008  1.00 75.06           C  
ATOM   1813  CB  LEU A 114       1.240  -5.057 -14.571  1.00 75.06           C  
ATOM   1814  HB2 LEU A 114       0.804  -4.588 -13.689  1.00 75.06           H  
ATOM   1815  HB3 LEU A 114       0.878  -6.084 -14.608  1.00 75.06           H  
ATOM   1816  O   LEU A 114      -1.149  -5.720 -16.336  1.00 75.06           O  
ATOM   1817  CG  LEU A 114       2.766  -5.101 -14.412  1.00 75.06           C  
ATOM   1818  HG  LEU A 114       3.164  -4.091 -14.311  1.00 75.06           H  
ATOM   1819  CD1 LEU A 114       3.085  -5.889 -13.147  1.00 75.06           C  
ATOM   1820 HD11 LEU A 114       2.660  -6.891 -13.211  1.00 75.06           H  
ATOM   1821 HD12 LEU A 114       2.672  -5.375 -12.279  1.00 75.06           H  
ATOM   1822 HD13 LEU A 114       4.167  -5.987 -13.060  1.00 75.06           H  
ATOM   1823  CD2 LEU A 114       3.463  -5.801 -15.580  1.00 75.06           C  
ATOM   1824 HD21 LEU A 114       3.042  -6.795 -15.732  1.00 75.06           H  
ATOM   1825 HD22 LEU A 114       4.529  -5.897 -15.372  1.00 75.06           H  
ATOM   1826 HD23 LEU A 114       3.353  -5.212 -16.491  1.00 75.06           H  
ATOM   1827  N   ILE A 115      -1.609  -3.600 -15.783  1.00 69.19           N  
ATOM   1828  H   ILE A 115      -1.236  -2.681 -15.591  1.00 69.19           H  
ATOM   1829  CA  ILE A 115      -3.053  -3.754 -15.899  1.00 69.19           C  
ATOM   1830  HA  ILE A 115      -3.329  -4.697 -15.427  1.00 69.19           H  
ATOM   1831  C   ILE A 115      -3.458  -3.775 -17.388  1.00 69.19           C  
ATOM   1832  CB  ILE A 115      -3.751  -2.644 -15.103  1.00 69.19           C  
ATOM   1833  HB  ILE A 115      -3.320  -1.682 -15.382  1.00 69.19           H  
ATOM   1834  O   ILE A 115      -3.164  -2.815 -18.106  1.00 69.19           O  
ATOM   1835  CG1 ILE A 115      -3.541  -2.865 -13.582  1.00 69.19           C  
ATOM   1836 HG12 ILE A 115      -4.015  -3.800 -13.283  1.00 69.19           H  
ATOM   1837 HG13 ILE A 115      -2.473  -2.962 -13.386  1.00 69.19           H  
ATOM   1838  CG2 ILE A 115      -5.226  -2.601 -15.495  1.00 69.19           C  
ATOM   1839 HG21 ILE A 115      -5.362  -2.406 -16.558  1.00 69.19           H  
ATOM   1840 HG22 ILE A 115      -5.661  -1.727 -15.008  1.00 69.19           H  
ATOM   1841 HG23 ILE A 115      -5.729  -3.533 -15.239  1.00 69.19           H  
ATOM   1842  CD1 ILE A 115      -4.061  -1.740 -12.679  1.00 69.19           C  
ATOM   1843 HD11 ILE A 115      -5.149  -1.776 -12.615  1.00 69.19           H  
ATOM   1844 HD12 ILE A 115      -3.757  -0.769 -13.070  1.00 69.19           H  
ATOM   1845 HD13 ILE A 115      -3.653  -1.866 -11.676  1.00 69.19           H  
ATOM   1846  N   PRO A 116      -4.183  -4.808 -17.866  1.00 59.27           N  
ATOM   1847  CA  PRO A 116      -4.630  -4.901 -19.257  1.00 59.27           C  
ATOM   1848  HA  PRO A 116      -3.739  -4.964 -19.881  1.00 59.27           H  
ATOM   1849  C   PRO A 116      -5.490  -3.713 -19.728  1.00 59.27           C  
ATOM   1850  CB  PRO A 116      -5.401  -6.221 -19.363  1.00 59.27           C  
ATOM   1851  HB2 PRO A 116      -5.257  -6.698 -20.332  1.00 59.27           H  
ATOM   1852  HB3 PRO A 116      -6.462  -6.050 -19.179  1.00 59.27           H  
ATOM   1853  O   PRO A 116      -6.369  -3.226 -19.020  1.00 59.27           O  
ATOM   1854  CG  PRO A 116      -4.832  -7.066 -18.227  1.00 59.27           C  
ATOM   1855  HG2 PRO A 116      -3.906  -7.540 -18.550  1.00 59.27           H  
ATOM   1856  HG3 PRO A 116      -5.546  -7.812 -17.879  1.00 59.27           H  
ATOM   1857  CD  PRO A 116      -4.527  -6.031 -17.151  1.00 59.27           C  
ATOM   1858  HD2 PRO A 116      -3.703  -6.392 -16.536  1.00 59.27           H  
ATOM   1859  HD3 PRO A 116      -5.413  -5.856 -16.540  1.00 59.27           H  
ATOM   1860  N   ASN A 117      -5.273  -3.286 -20.976  1.00 54.19           N  
ATOM   1861  H   ASN A 117      -4.563  -3.762 -21.513  1.00 54.19           H  
ATOM   1862  CA  ASN A 117      -5.785  -2.021 -21.520  1.00 54.19           C  
ATOM   1863  HA  ASN A 117      -5.547  -1.239 -20.799  1.00 54.19           H  
ATOM   1864  C   ASN A 117      -7.316  -1.976 -21.737  1.00 54.19           C  
ATOM   1865  CB  ASN A 117      -5.014  -1.737 -22.828  1.00 54.19           C  
ATOM   1866  HB2 ASN A 117      -5.520  -2.215 -23.667  1.00 54.19           H  
ATOM   1867  HB3 ASN A 117      -4.004  -2.139 -22.756  1.00 54.19           H  
ATOM   1868  O   ASN A 117      -7.931  -0.918 -21.613  1.00 54.19           O  
ATOM   1869  CG  ASN A 117      -4.852  -0.256 -23.127  1.00 54.19           C  
ATOM   1870  ND2 ASN A 117      -4.283   0.084 -24.259  1.00 54.19           N  
ATOM   1871 HD21 ASN A 117      -4.045  -0.597 -24.966  1.00 54.19           H  
ATOM   1872 HD22 ASN A 117      -4.193   1.078 -24.409  1.00 54.19           H  
ATOM   1873  OD1 ASN A 117      -5.190   0.609 -22.348  1.00 54.19           O  
ATOM   1874  N   GLU A 118      -7.966  -3.111 -22.018  1.00 50.77           N  
ATOM   1875  H   GLU A 118      -7.444  -3.967 -22.146  1.00 50.77           H  
ATOM   1876  CA  GLU A 118      -9.436  -3.166 -22.151  1.00 50.77           C  
ATOM   1877  HA  GLU A 118      -9.764  -2.505 -22.953  1.00 50.77           H  
ATOM   1878  C   GLU A 118     -10.163  -2.733 -20.869  1.00 50.77           C  
ATOM   1879  CB  GLU A 118      -9.893  -4.593 -22.463  1.00 50.77           C  
ATOM   1880  HB2 GLU A 118      -9.473  -5.270 -21.720  1.00 50.77           H  
ATOM   1881  HB3 GLU A 118     -10.979  -4.615 -22.373  1.00 50.77           H  
ATOM   1882  O   GLU A 118     -11.270  -2.195 -20.918  1.00 50.77           O  
ATOM   1883  CG  GLU A 118      -9.527  -5.078 -23.870  1.00 50.77           C  
ATOM   1884  HG2 GLU A 118      -9.839  -4.323 -24.591  1.00 50.77           H  
ATOM   1885  HG3 GLU A 118      -8.445  -5.194 -23.936  1.00 50.77           H  
ATOM   1886  CD  GLU A 118     -10.217  -6.413 -24.194  1.00 50.77           C  
ATOM   1887  OE1 GLU A 118     -10.278  -6.746 -25.394  1.00 50.77           O  
ATOM   1888  OE2 GLU A 118     -10.715  -7.054 -23.238  1.00 50.77           O  
ATOM   1889  N   GLN A 119      -9.534  -2.952 -19.712  1.00 51.16           N  
ATOM   1890  H   GLN A 119      -8.612  -3.365 -19.731  1.00 51.16           H  
ATOM   1891  CA  GLN A 119     -10.052  -2.489 -18.429  1.00 51.16           C  
ATOM   1892  HA  GLN A 119     -11.133  -2.623 -18.409  1.00 51.16           H  
ATOM   1893  C   GLN A 119      -9.790  -0.992 -18.220  1.00 51.16           C  
ATOM   1894  CB  GLN A 119      -9.444  -3.327 -17.300  1.00 51.16           C  
ATOM   1895  HB2 GLN A 119      -8.357  -3.245 -17.316  1.00 51.16           H  
ATOM   1896  HB3 GLN A 119      -9.806  -2.920 -16.355  1.00 51.16           H  
ATOM   1897  O   GLN A 119     -10.601  -0.321 -17.592  1.00 51.16           O  
ATOM   1898  CG  GLN A 119      -9.865  -4.802 -17.381  1.00 51.16           C  
ATOM   1899  HG2 GLN A 119      -9.517  -5.240 -18.316  1.00 51.16           H  
ATOM   1900  HG3 GLN A 119     -10.953  -4.857 -17.362  1.00 51.16           H  
ATOM   1901  CD  GLN A 119      -9.297  -5.636 -16.239  1.00 51.16           C  
ATOM   1902  NE2 GLN A 119     -10.113  -6.430 -15.578  1.00 51.16           N  
ATOM   1903 HE21 GLN A 119      -9.733  -6.811 -14.723  1.00 51.16           H  
ATOM   1904 HE22 GLN A 119     -11.103  -6.402 -15.775  1.00 51.16           H  
ATOM   1905  OE1 GLN A 119      -8.120  -5.591 -15.903  1.00 51.16           O  
ATOM   1906  N   GLN A 120      -8.713  -0.444 -18.792  1.00 52.63           N  
ATOM   1907  H   GLN A 120      -8.109  -1.030 -19.352  1.00 52.63           H  
ATOM   1908  CA  GLN A 120      -8.401   0.987 -18.703  1.00 52.63           C  
ATOM   1909  HA  GLN A 120      -8.464   1.297 -17.660  1.00 52.63           H  
ATOM   1910  C   GLN A 120      -9.407   1.841 -19.492  1.00 52.63           C  
ATOM   1911  CB  GLN A 120      -6.973   1.267 -19.204  1.00 52.63           C  
ATOM   1912  HB2 GLN A 120      -6.793   2.337 -19.106  1.00 52.63           H  
ATOM   1913  HB3 GLN A 120      -6.897   1.014 -20.262  1.00 52.63           H  
ATOM   1914  O   GLN A 120      -9.894   2.852 -18.995  1.00 52.63           O  
ATOM   1915  CG  GLN A 120      -5.876   0.517 -18.429  1.00 52.63           C  
ATOM   1916  HG2 GLN A 120      -5.996  -0.558 -18.569  1.00 52.63           H  
ATOM   1917  HG3 GLN A 120      -5.976   0.732 -17.365  1.00 52.63           H  
ATOM   1918  CD  GLN A 120      -4.462   0.908 -18.863  1.00 52.63           C  
ATOM   1919  NE2 GLN A 120      -3.447   0.192 -18.434  1.00 52.63           N  
ATOM   1920 HE21 GLN A 120      -2.525   0.519 -18.683  1.00 52.63           H  
ATOM   1921 HE22 GLN A 120      -3.568  -0.672 -17.925  1.00 52.63           H  
ATOM   1922  OE1 GLN A 120      -4.222   1.884 -19.555  1.00 52.63           O  
ATOM   1923  N   THR A 121      -9.756   1.423 -20.712  1.00 49.04           N  
ATOM   1924  H   THR A 121      -9.334   0.573 -21.058  1.00 49.04           H  
ATOM   1925  CA  THR A 121     -10.638   2.195 -21.611  1.00 49.04           C  
ATOM   1926  HA  THR A 121     -10.317   3.237 -21.596  1.00 49.04           H  
ATOM   1927  C   THR A 121     -12.098   2.204 -21.172  1.00 49.04           C  
ATOM   1928  CB  THR A 121     -10.565   1.695 -23.063  1.00 49.04           C  
ATOM   1929  HB  THR A 121     -11.505   1.917 -23.568  1.00 49.04           H  
ATOM   1930  O   THR A 121     -12.740   3.250 -21.223  1.00 49.04           O  
ATOM   1931  CG2 THR A 121      -9.444   2.381 -23.835  1.00 49.04           C  
ATOM   1932 HG21 THR A 121      -9.633   3.454 -23.879  1.00 49.04           H  
ATOM   1933 HG22 THR A 121      -8.487   2.206 -23.345  1.00 49.04           H  
ATOM   1934 HG23 THR A 121      -9.410   1.990 -24.852  1.00 49.04           H  
ATOM   1935  OG1 THR A 121     -10.332   0.304 -23.118  1.00 49.04           O  
ATOM   1936  HG1 THR A 121      -9.398   0.153 -22.959  1.00 49.04           H  
ATOM   1937  N   LYS A 122     -12.640   1.072 -20.707  1.00 48.84           N  
ATOM   1938  H   LYS A 122     -12.073   0.236 -20.710  1.00 48.84           H  
ATOM   1939  CA  LYS A 122     -14.056   0.990 -20.299  1.00 48.84           C  
ATOM   1940  HA  LYS A 122     -14.681   1.346 -21.118  1.00 48.84           H  
ATOM   1941  C   LYS A 122     -14.416   1.887 -19.113  1.00 48.84           C  
ATOM   1942  CB  LYS A 122     -14.425  -0.464 -19.970  1.00 48.84           C  
ATOM   1943  HB2 LYS A 122     -13.621  -0.929 -19.399  1.00 48.84           H  
ATOM   1944  HB3 LYS A 122     -15.327  -0.475 -19.358  1.00 48.84           H  
ATOM   1945  O   LYS A 122     -15.591   2.188 -18.934  1.00 48.84           O  
ATOM   1946  CG  LYS A 122     -14.709  -1.269 -21.242  1.00 48.84           C  
ATOM   1947  HG2 LYS A 122     -15.535  -0.806 -21.782  1.00 48.84           H  
ATOM   1948  HG3 LYS A 122     -13.825  -1.265 -21.879  1.00 48.84           H  
ATOM   1949  CD  LYS A 122     -15.077  -2.715 -20.894  1.00 48.84           C  
ATOM   1950  HD2 LYS A 122     -14.229  -3.174 -20.387  1.00 48.84           H  
ATOM   1951  HD3 LYS A 122     -15.946  -2.728 -20.236  1.00 48.84           H  
ATOM   1952  CE  LYS A 122     -15.385  -3.476 -22.187  1.00 48.84           C  
ATOM   1953  HE2 LYS A 122     -14.577  -3.282 -22.891  1.00 48.84           H  
ATOM   1954  HE3 LYS A 122     -16.303  -3.080 -22.620  1.00 48.84           H  
ATOM   1955  NZ  LYS A 122     -15.494  -4.937 -21.957  1.00 48.84           N  
ATOM   1956  HZ1 LYS A 122     -15.668  -5.413 -22.831  1.00 48.84           H  
ATOM   1957  HZ2 LYS A 122     -16.228  -5.152 -21.297  1.00 48.84           H  
ATOM   1958  HZ3 LYS A 122     -14.615  -5.291 -21.610  1.00 48.84           H  
ATOM   1959  N   MET A 123     -13.442   2.254 -18.281  1.00 50.22           N  
ATOM   1960  H   MET A 123     -12.496   1.980 -18.505  1.00 50.22           H  
ATOM   1961  CA  MET A 123     -13.701   2.794 -16.938  1.00 50.22           C  
ATOM   1962  HA  MET A 123     -14.778   2.856 -16.779  1.00 50.22           H  
ATOM   1963  C   MET A 123     -13.179   4.213 -16.742  1.00 50.22           C  
ATOM   1964  CB  MET A 123     -13.151   1.837 -15.871  1.00 50.22           C  
ATOM   1965  HB2 MET A 123     -12.063   1.883 -15.849  1.00 50.22           H  
ATOM   1966  HB3 MET A 123     -13.527   2.147 -14.896  1.00 50.22           H  
ATOM   1967  O   MET A 123     -13.248   4.745 -15.641  1.00 50.22           O  
ATOM   1968  CG  MET A 123     -13.585   0.397 -16.168  1.00 50.22           C  
ATOM   1969  HG2 MET A 123     -14.474   0.403 -16.800  1.00 50.22           H  
ATOM   1970  HG3 MET A 123     -12.798  -0.087 -16.747  1.00 50.22           H  
ATOM   1971  SD  MET A 123     -13.952  -0.641 -14.760  1.00 50.22           S  
ATOM   1972  CE  MET A 123     -15.517   0.188 -14.423  1.00 50.22           C  
ATOM   1973  HE1 MET A 123     -15.368   1.080 -13.814  1.00 50.22           H  
ATOM   1974  HE2 MET A 123     -16.193  -0.530 -13.959  1.00 50.22           H  
ATOM   1975  HE3 MET A 123     -15.991   0.495 -15.356  1.00 50.22           H  
ATOM   1976  N   ALA A 124     -12.686   4.845 -17.806  1.00 48.85           N  
ATOM   1977  H   ALA A 124     -12.659   4.356 -18.689  1.00 48.85           H  
ATOM   1978  CA  ALA A 124     -12.069   6.163 -17.748  1.00 48.85           C  
ATOM   1979  HA  ALA A 124     -11.372   6.169 -16.910  1.00 48.85           H  
ATOM   1980  C   ALA A 124     -13.055   7.316 -17.497  1.00 48.85           C  
ATOM   1981  CB  ALA A 124     -11.260   6.369 -19.034  1.00 48.85           C  
ATOM   1982  HB1 ALA A 124     -10.707   7.307 -18.979  1.00 48.85           H  
ATOM   1983  HB2 ALA A 124     -11.929   6.399 -19.895  1.00 48.85           H  
ATOM   1984  HB3 ALA A 124     -10.547   5.554 -19.159  1.00 48.85           H  
ATOM   1985  O   ALA A 124     -12.669   8.464 -17.684  1.00 48.85           O  
ATOM   1986  N   VAL A 125     -14.309   7.057 -17.102  1.00 45.63           N  
ATOM   1987  H   VAL A 125     -14.528   6.112 -16.821  1.00 45.63           H  
ATOM   1988  CA  VAL A 125     -15.197   8.138 -16.666  1.00 45.63           C  
ATOM   1989  HA  VAL A 125     -15.130   8.952 -17.388  1.00 45.63           H  
ATOM   1990  C   VAL A 125     -14.686   8.597 -15.302  1.00 45.63           C  
ATOM   1991  CB  VAL A 125     -16.679   7.730 -16.606  1.00 45.63           C  
ATOM   1992  HB  VAL A 125     -16.823   6.944 -15.865  1.00 45.63           H  
ATOM   1993  O   VAL A 125     -14.845   7.852 -14.330  1.00 45.63           O  
ATOM   1994  CG1 VAL A 125     -17.544   8.945 -16.234  1.00 45.63           C  
ATOM   1995 HG11 VAL A 125     -17.395   9.752 -16.950  1.00 45.63           H  
ATOM   1996 HG12 VAL A 125     -17.287   9.297 -15.235  1.00 45.63           H  
ATOM   1997 HG13 VAL A 125     -18.595   8.658 -16.228  1.00 45.63           H  
ATOM   1998  CG2 VAL A 125     -17.159   7.211 -17.968  1.00 45.63           C  
ATOM   1999 HG21 VAL A 125     -16.999   7.967 -18.736  1.00 45.63           H  
ATOM   2000 HG22 VAL A 125     -16.616   6.305 -18.236  1.00 45.63           H  
ATOM   2001 HG23 VAL A 125     -18.221   6.970 -17.915  1.00 45.63           H  
ATOM   2002  N   PRO A 126     -14.074   9.794 -15.198  1.00 47.43           N  
ATOM   2003  CA  PRO A 126     -13.653  10.330 -13.919  1.00 47.43           C  
ATOM   2004  HA  PRO A 126     -13.009   9.618 -13.402  1.00 47.43           H  
ATOM   2005  C   PRO A 126     -14.934  10.563 -13.136  1.00 47.43           C  
ATOM   2006  CB  PRO A 126     -12.876  11.625 -14.209  1.00 47.43           C  
ATOM   2007  HB2 PRO A 126     -13.437  12.504 -13.893  1.00 47.43           H  
ATOM   2008  HB3 PRO A 126     -11.903  11.613 -13.717  1.00 47.43           H  
ATOM   2009  O   PRO A 126     -15.704  11.481 -13.420  1.00 47.43           O  
ATOM   2010  CG  PRO A 126     -12.715  11.641 -15.729  1.00 47.43           C  
ATOM   2011  HG2 PRO A 126     -11.793  11.130 -16.006  1.00 47.43           H  
ATOM   2012  HG3 PRO A 126     -12.731  12.654 -16.129  1.00 47.43           H  
ATOM   2013  CD  PRO A 126     -13.906  10.826 -16.207  1.00 47.43           C  
ATOM   2014  HD2 PRO A 126     -13.721  10.455 -17.215  1.00 47.43           H  
ATOM   2015  HD3 PRO A 126     -14.795  11.457 -16.216  1.00 47.43           H  
ATOM   2016  N   THR A 127     -15.228   9.671 -12.203  1.00 47.27           N  
ATOM   2017  H   THR A 127     -14.581   8.919 -12.015  1.00 47.27           H  
ATOM   2018  CA  THR A 127     -16.396   9.851 -11.363  1.00 47.27           C  
ATOM   2019  HA  THR A 127     -17.157  10.417 -11.901  1.00 47.27           H  
ATOM   2020  C   THR A 127     -15.895  10.681 -10.202  1.00 47.27           C  
ATOM   2021  CB  THR A 127     -17.036   8.517 -10.962  1.00 47.27           C  
ATOM   2022  HB  THR A 127     -16.431   8.012 -10.209  1.00 47.27           H  
ATOM   2023  O   THR A 127     -15.201  10.176  -9.333  1.00 47.27           O  
ATOM   2024  CG2 THR A 127     -18.457   8.746 -10.445  1.00 47.27           C  
ATOM   2025 HG21 THR A 127     -18.425   9.391  -9.567  1.00 47.27           H  
ATOM   2026 HG22 THR A 127     -19.070   9.202 -11.222  1.00 47.27           H  
ATOM   2027 HG23 THR A 127     -18.890   7.786 -10.164  1.00 47.27           H  
ATOM   2028  OG1 THR A 127     -17.173   7.686 -12.091  1.00 47.27           O  
ATOM   2029  HG1 THR A 127     -16.323   7.616 -12.532  1.00 47.27           H  
ATOM   2030  N   GLU A 128     -16.211  11.975 -10.174  1.00 50.59           N  
ATOM   2031  H   GLU A 128     -16.630  12.385 -10.996  1.00 50.59           H  
ATOM   2032  CA  GLU A 128     -15.812  12.869  -9.071  1.00 50.59           C  
ATOM   2033  HA  GLU A 128     -14.725  12.952  -9.065  1.00 50.59           H  
ATOM   2034  C   GLU A 128     -16.255  12.321  -7.692  1.00 50.59           C  
ATOM   2035  CB  GLU A 128     -16.431  14.251  -9.339  1.00 50.59           C  
ATOM   2036  HB2 GLU A 128     -16.706  14.331 -10.391  1.00 50.59           H  
ATOM   2037  HB3 GLU A 128     -17.340  14.352  -8.746  1.00 50.59           H  
ATOM   2038  O   GLU A 128     -15.661  12.611  -6.654  1.00 50.59           O  
ATOM   2039  CG  GLU A 128     -15.465  15.399  -9.026  1.00 50.59           C  
ATOM   2040  HG2 GLU A 128     -14.581  15.289  -9.655  1.00 50.59           H  
ATOM   2041  HG3 GLU A 128     -15.152  15.321  -7.985  1.00 50.59           H  
ATOM   2042  CD  GLU A 128     -16.096  16.781  -9.266  1.00 50.59           C  
ATOM   2043  OE1 GLU A 128     -15.330  17.768  -9.214  1.00 50.59           O  
ATOM   2044  OE2 GLU A 128     -17.333  16.845  -9.456  1.00 50.59           O  
ATOM   2045  N   LYS A 129     -17.280  11.456  -7.712  1.00 58.00           N  
ATOM   2046  H   LYS A 129     -17.661  11.273  -8.629  1.00 58.00           H  
ATOM   2047  CA  LYS A 129     -17.822  10.682  -6.589  1.00 58.00           C  
ATOM   2048  HA  LYS A 129     -17.624  11.232  -5.669  1.00 58.00           H  
ATOM   2049  C   LYS A 129     -17.165   9.308  -6.377  1.00 58.00           C  
ATOM   2050  CB  LYS A 129     -19.343  10.539  -6.758  1.00 58.00           C  
ATOM   2051  HB2 LYS A 129     -19.564  10.045  -7.704  1.00 58.00           H  
ATOM   2052  HB3 LYS A 129     -19.733   9.916  -5.954  1.00 58.00           H  
ATOM   2053  O   LYS A 129     -17.753   8.470  -5.698  1.00 58.00           O  
ATOM   2054  CG  LYS A 129     -20.075  11.881  -6.691  1.00 58.00           C  
ATOM   2055  HG2 LYS A 129     -19.853  12.365  -5.740  1.00 58.00           H  
ATOM   2056  HG3 LYS A 129     -19.753  12.528  -7.508  1.00 58.00           H  
ATOM   2057  CD  LYS A 129     -21.582  11.636  -6.804  1.00 58.00           C  
ATOM   2058  HD2 LYS A 129     -21.799  11.197  -7.777  1.00 58.00           H  
ATOM   2059  HD3 LYS A 129     -21.895  10.946  -6.020  1.00 58.00           H  
ATOM   2060  CE  LYS A 129     -22.327  12.962  -6.649  1.00 58.00           C  
ATOM   2061  HE2 LYS A 129     -21.954  13.657  -7.401  1.00 58.00           H  
ATOM   2062  HE3 LYS A 129     -22.096  13.378  -5.668  1.00 58.00           H  
ATOM   2063  NZ  LYS A 129     -23.790  12.773  -6.803  1.00 58.00           N  
ATOM   2064  HZ1 LYS A 129     -24.137  12.130  -6.106  1.00 58.00           H  
ATOM   2065  HZ2 LYS A 129     -23.996  12.400  -7.719  1.00 58.00           H  
ATOM   2066  HZ3 LYS A 129     -24.269  13.656  -6.704  1.00 58.00           H  
ATOM   2067  N   ALA A 130     -15.996   9.040  -6.954  1.00 63.31           N  
ATOM   2068  H   ALA A 130     -15.564   9.726  -7.557  1.00 63.31           H  
ATOM   2069  CA  ALA A 130     -15.313   7.766  -6.771  1.00 63.31           C  
ATOM   2070  HA  ALA A 130     -15.988   6.968  -7.079  1.00 63.31           H  
ATOM   2071  C   ALA A 130     -14.970   7.563  -5.290  1.00 63.31           C  
ATOM   2072  CB  ALA A 130     -14.069   7.690  -7.664  1.00 63.31           C  
ATOM   2073  HB1 ALA A 130     -14.356   7.732  -8.715  1.00 63.31           H  
ATOM   2074  HB2 ALA A 130     -13.395   8.519  -7.450  1.00 63.31           H  
ATOM   2075  HB3 ALA A 130     -13.543   6.751  -7.492  1.00 63.31           H  
ATOM   2076  O   ALA A 130     -14.378   8.435  -4.641  1.00 63.31           O  
ATOM   2077  N   GLN A 131     -15.343   6.398  -4.758  1.00 74.16           N  
ATOM   2078  H   GLN A 131     -15.834   5.734  -5.340  1.00 74.16           H  
ATOM   2079  CA  GLN A 131     -15.031   6.018  -3.386  1.00 74.16           C  
ATOM   2080  HA  GLN A 131     -15.483   6.743  -2.709  1.00 74.16           H  
ATOM   2081  C   GLN A 131     -13.519   6.037  -3.173  1.00 74.16           C  
ATOM   2082  CB  GLN A 131     -15.600   4.630  -3.068  1.00 74.16           C  
ATOM   2083  HB2 GLN A 131     -15.060   4.207  -2.221  1.00 74.16           H  
ATOM   2084  HB3 GLN A 131     -15.474   3.972  -3.927  1.00 74.16           H  
ATOM   2085  O   GLN A 131     -12.754   5.344  -3.841  1.00 74.16           O  
ATOM   2086  CG  GLN A 131     -17.080   4.720  -2.689  1.00 74.16           C  
ATOM   2087  HG2 GLN A 131     -17.653   5.114  -3.529  1.00 74.16           H  
ATOM   2088  HG3 GLN A 131     -17.188   5.409  -1.851  1.00 74.16           H  
ATOM   2089  CD  GLN A 131     -17.673   3.375  -2.290  1.00 74.16           C  
ATOM   2090  NE2 GLN A 131     -18.708   3.385  -1.482  1.00 74.16           N  
ATOM   2091 HE21 GLN A 131     -19.024   4.264  -1.098  1.00 74.16           H  
ATOM   2092 HE22 GLN A 131     -19.085   2.485  -1.220  1.00 74.16           H  
ATOM   2093  OE1 GLN A 131     -17.244   2.305  -2.687  1.00 74.16           O  
ATOM   2094  N   LYS A 132     -13.073   6.842  -2.207  1.00 86.69           N  
ATOM   2095  H   LYS A 132     -13.762   7.405  -1.729  1.00 86.69           H  
ATOM   2096  CA  LYS A 132     -11.644   6.992  -1.887  1.00 86.69           C  
ATOM   2097  HA  LYS A 132     -11.067   6.762  -2.783  1.00 86.69           H  
ATOM   2098  C   LYS A 132     -11.172   5.993  -0.831  1.00 86.69           C  
ATOM   2099  CB  LYS A 132     -11.350   8.446  -1.495  1.00 86.69           C  
ATOM   2100  HB2 LYS A 132     -11.915   8.701  -0.598  1.00 86.69           H  
ATOM   2101  HB3 LYS A 132     -10.286   8.546  -1.281  1.00 86.69           H  
ATOM   2102  O   LYS A 132      -9.975   5.918  -0.548  1.00 86.69           O  
ATOM   2103  CG  LYS A 132     -11.705   9.427  -2.619  1.00 86.69           C  
ATOM   2104  HG2 LYS A 132     -12.783   9.410  -2.779  1.00 86.69           H  
ATOM   2105  HG3 LYS A 132     -11.209   9.118  -3.539  1.00 86.69           H  
ATOM   2106  CD  LYS A 132     -11.296  10.863  -2.276  1.00 86.69           C  
ATOM   2107  HD2 LYS A 132     -11.782  11.160  -1.346  1.00 86.69           H  
ATOM   2108  HD3 LYS A 132     -10.213  10.921  -2.162  1.00 86.69           H  
ATOM   2109  CE  LYS A 132     -11.760  11.767  -3.424  1.00 86.69           C  
ATOM   2110  HE2 LYS A 132     -11.256  11.462  -4.341  1.00 86.69           H  
ATOM   2111  HE3 LYS A 132     -12.824  11.595  -3.587  1.00 86.69           H  
ATOM   2112  NZ  LYS A 132     -11.524  13.209  -3.157  1.00 86.69           N  
ATOM   2113  HZ1 LYS A 132     -12.412  13.689  -3.113  1.00 86.69           H  
ATOM   2114  HZ2 LYS A 132     -11.008  13.629  -3.917  1.00 86.69           H  
ATOM   2115  HZ3 LYS A 132     -11.026  13.349  -2.290  1.00 86.69           H  
ATOM   2116  N   ILE A 133     -12.102   5.253  -0.236  1.00 90.47           N  
ATOM   2117  H   ILE A 133     -13.050   5.329  -0.575  1.00 90.47           H  
ATOM   2118  CA  ILE A 133     -11.866   4.278   0.823  1.00 90.47           C  
ATOM   2119  HA  ILE A 133     -10.796   4.110   0.944  1.00 90.47           H  
ATOM   2120  C   ILE A 133     -12.527   2.975   0.381  1.00 90.47           C  
ATOM   2121  CB  ILE A 133     -12.448   4.777   2.165  1.00 90.47           C  
ATOM   2122  HB  ILE A 133     -13.534   4.805   2.070  1.00 90.47           H  
ATOM   2123  O   ILE A 133     -13.701   2.972   0.029  1.00 90.47           O  
ATOM   2124  CG1 ILE A 133     -11.967   6.202   2.529  1.00 90.47           C  
ATOM   2125 HG12 ILE A 133     -12.245   6.895   1.736  1.00 90.47           H  
ATOM   2126 HG13 ILE A 133     -10.880   6.210   2.616  1.00 90.47           H  
ATOM   2127  CG2 ILE A 133     -12.085   3.804   3.300  1.00 90.47           C  
ATOM   2128 HG21 ILE A 133     -11.098   4.032   3.704  1.00 90.47           H  
ATOM   2129 HG22 ILE A 133     -12.822   3.897   4.097  1.00 90.47           H  
ATOM   2130 HG23 ILE A 133     -12.084   2.770   2.957  1.00 90.47           H  
ATOM   2131  CD1 ILE A 133     -12.578   6.743   3.827  1.00 90.47           C  
ATOM   2132 HD11 ILE A 133     -12.268   6.136   4.677  1.00 90.47           H  
ATOM   2133 HD12 ILE A 133     -13.666   6.741   3.755  1.00 90.47           H  
ATOM   2134 HD13 ILE A 133     -12.235   7.765   3.988  1.00 90.47           H  
ATOM   2135  N   PHE A 134     -11.781   1.876   0.415  1.00 89.21           N  
ATOM   2136  H   PHE A 134     -10.802   1.962   0.648  1.00 89.21           H  
ATOM   2137  CA  PHE A 134     -12.295   0.554   0.081  1.00 89.21           C  
ATOM   2138  HA  PHE A 134     -13.384   0.593   0.053  1.00 89.21           H  
ATOM   2139  C   PHE A 134     -11.919  -0.462   1.141  1.00 89.21           C  
ATOM   2140  CB  PHE A 134     -11.790   0.124  -1.302  1.00 89.21           C  
ATOM   2141  HB2 PHE A 134     -11.412  -0.898  -1.263  1.00 89.21           H  
ATOM   2142  HB3 PHE A 134     -10.973   0.766  -1.631  1.00 89.21           H  
ATOM   2143  O   PHE A 134     -10.757  -0.550   1.515  1.00 89.21           O  
ATOM   2144  CG  PHE A 134     -12.914   0.174  -2.300  1.00 89.21           C  
ATOM   2145  CD1 PHE A 134     -13.907  -0.821  -2.255  1.00 89.21           C  
ATOM   2146  HD1 PHE A 134     -13.832  -1.642  -1.557  1.00 89.21           H  
ATOM   2147  CD2 PHE A 134     -13.046   1.270  -3.171  1.00 89.21           C  
ATOM   2148  HD2 PHE A 134     -12.315   2.065  -3.174  1.00 89.21           H  
ATOM   2149  CE1 PHE A 134     -15.035  -0.717  -3.087  1.00 89.21           C  
ATOM   2150  HE1 PHE A 134     -15.828  -1.448  -3.027  1.00 89.21           H  
ATOM   2151  CE2 PHE A 134     -14.159   1.354  -4.024  1.00 89.21           C  
ATOM   2152  HE2 PHE A 134     -14.267   2.189  -4.700  1.00 89.21           H  
ATOM   2153  CZ  PHE A 134     -15.157   0.367  -3.975  1.00 89.21           C  
ATOM   2154  HZ  PHE A 134     -16.032   0.468  -4.600  1.00 89.21           H  
ATOM   2155  N   TYR A 135     -12.877  -1.264   1.590  1.00 86.40           N  
ATOM   2156  H   TYR A 135     -13.813  -1.166   1.221  1.00 86.40           H  
ATOM   2157  CA  TYR A 135     -12.640  -2.335   2.552  1.00 86.40           C  
ATOM   2158  HA  TYR A 135     -11.590  -2.339   2.848  1.00 86.40           H  
ATOM   2159  C   TYR A 135     -12.936  -3.698   1.929  1.00 86.40           C  
ATOM   2160  CB  TYR A 135     -13.451  -2.074   3.822  1.00 86.40           C  
ATOM   2161  HB2 TYR A 135     -14.480  -1.848   3.544  1.00 86.40           H  
ATOM   2162  HB3 TYR A 135     -13.042  -1.198   4.327  1.00 86.40           H  
ATOM   2163  O   TYR A 135     -13.903  -3.866   1.185  1.00 86.40           O  
ATOM   2164  CG  TYR A 135     -13.454  -3.233   4.794  1.00 86.40           C  
ATOM   2165  CD1 TYR A 135     -14.582  -4.071   4.850  1.00 86.40           C  
ATOM   2166  HD1 TYR A 135     -15.442  -3.867   4.230  1.00 86.40           H  
ATOM   2167  CD2 TYR A 135     -12.341  -3.487   5.622  1.00 86.40           C  
ATOM   2168  HD2 TYR A 135     -11.485  -2.829   5.593  1.00 86.40           H  
ATOM   2169  CE1 TYR A 135     -14.597  -5.166   5.728  1.00 86.40           C  
ATOM   2170  HE1 TYR A 135     -15.465  -5.805   5.796  1.00 86.40           H  
ATOM   2171  CE2 TYR A 135     -12.367  -4.571   6.525  1.00 86.40           C  
ATOM   2172  HE2 TYR A 135     -11.540  -4.750   7.197  1.00 86.40           H  
ATOM   2173  OH  TYR A 135     -13.581  -6.487   7.395  1.00 86.40           O  
ATOM   2174  HH  TYR A 135     -12.957  -6.517   8.123  1.00 86.40           H  
ATOM   2175  CZ  TYR A 135     -13.497  -5.417   6.567  1.00 86.40           C  
ATOM   2176  N   THR A 136     -12.098  -4.684   2.240  1.00 82.04           N  
ATOM   2177  H   THR A 136     -11.306  -4.462   2.827  1.00 82.04           H  
ATOM   2178  CA  THR A 136     -12.311  -6.083   1.878  1.00 82.04           C  
ATOM   2179  HA  THR A 136     -13.360  -6.193   1.604  1.00 82.04           H  
ATOM   2180  C   THR A 136     -12.003  -6.997   3.068  1.00 82.04           C  
ATOM   2181  CB  THR A 136     -11.502  -6.475   0.630  1.00 82.04           C  
ATOM   2182  HB  THR A 136     -11.889  -5.906  -0.215  1.00 82.04           H  
ATOM   2183  O   THR A 136     -10.897  -6.935   3.605  1.00 82.04           O  
ATOM   2184  CG2 THR A 136      -9.991  -6.245   0.713  1.00 82.04           C  
ATOM   2185 HG21 THR A 136      -9.530  -6.480  -0.247  1.00 82.04           H  
ATOM   2186 HG22 THR A 136      -9.542  -6.869   1.486  1.00 82.04           H  
ATOM   2187 HG23 THR A 136      -9.790  -5.198   0.938  1.00 82.04           H  
ATOM   2188  OG1 THR A 136     -11.657  -7.849   0.355  1.00 82.04           O  
ATOM   2189  HG1 THR A 136     -10.846  -8.267   0.652  1.00 82.04           H  
ATOM   2190  N   PRO A 137     -12.914  -7.910   3.447  1.00 73.58           N  
ATOM   2191  CA  PRO A 137     -12.633  -8.928   4.464  1.00 73.58           C  
ATOM   2192  HA  PRO A 137     -12.137  -8.484   5.327  1.00 73.58           H  
ATOM   2193  C   PRO A 137     -11.742 -10.065   3.922  1.00 73.58           C  
ATOM   2194  CB  PRO A 137     -14.018  -9.423   4.888  1.00 73.58           C  
ATOM   2195  HB2 PRO A 137     -13.996 -10.451   5.250  1.00 73.58           H  
ATOM   2196  HB3 PRO A 137     -14.413  -8.763   5.661  1.00 73.58           H  
ATOM   2197  O   PRO A 137     -11.198 -10.874   4.667  1.00 73.58           O  
ATOM   2198  CG  PRO A 137     -14.856  -9.279   3.618  1.00 73.58           C  
ATOM   2199  HG2 PRO A 137     -15.916  -9.166   3.845  1.00 73.58           H  
ATOM   2200  HG3 PRO A 137     -14.690 -10.139   2.970  1.00 73.58           H  
ATOM   2201  CD  PRO A 137     -14.284  -8.025   2.962  1.00 73.58           C  
ATOM   2202  HD2 PRO A 137     -14.319  -8.125   1.877  1.00 73.58           H  
ATOM   2203  HD3 PRO A 137     -14.852  -7.152   3.282  1.00 73.58           H  
ATOM   2204  N   ASP A 138     -11.569 -10.148   2.597  1.00 66.13           N  
ATOM   2205  H   ASP A 138     -12.049  -9.466   2.027  1.00 66.13           H  
ATOM   2206  CA  ASP A 138     -10.765 -11.171   1.918  1.00 66.13           C  
ATOM   2207  HA  ASP A 138     -10.905 -12.120   2.436  1.00 66.13           H  
ATOM   2208  C   ASP A 138      -9.258 -10.850   1.979  1.00 66.13           C  
ATOM   2209  CB  ASP A 138     -11.310 -11.350   0.490  1.00 66.13           C  
ATOM   2210  HB2 ASP A 138     -12.372 -11.592   0.547  1.00 66.13           H  
ATOM   2211  HB3 ASP A 138     -11.211 -10.408  -0.050  1.00 66.13           H  
ATOM   2212  O   ASP A 138      -8.626 -10.540   0.964  1.00 66.13           O  
ATOM   2213  CG  ASP A 138     -10.612 -12.448  -0.317  1.00 66.13           C  
ATOM   2214  OD1 ASP A 138     -10.004 -13.346   0.302  1.00 66.13           O  
ATOM   2215  OD2 ASP A 138     -10.667 -12.340  -1.571  1.00 66.13           O  
ATOM   2216  N   PHE A 139      -8.686 -10.866   3.186  1.00 62.87           N  
ATOM   2217  H   PHE A 139      -9.299 -11.012   3.975  1.00 62.87           H  
ATOM   2218  CA  PHE A 139      -7.268 -10.589   3.443  1.00 62.87           C  
ATOM   2219  HA  PHE A 139      -6.819 -10.248   2.510  1.00 62.87           H  
ATOM   2220  C   PHE A 139      -6.382 -11.769   3.899  1.00 62.87           C  
ATOM   2221  CB  PHE A 139      -7.133  -9.418   4.420  1.00 62.87           C  
ATOM   2222  HB2 PHE A 139      -7.547  -9.700   5.388  1.00 62.87           H  
ATOM   2223  HB3 PHE A 139      -7.704  -8.569   4.044  1.00 62.87           H  
ATOM   2224  O   PHE A 139      -5.206 -11.735   3.542  1.00 62.87           O  
ATOM   2225  CG  PHE A 139      -5.682  -9.004   4.583  1.00 62.87           C  
ATOM   2226  CD1 PHE A 139      -4.953  -9.420   5.710  1.00 62.87           C  
ATOM   2227  HD1 PHE A 139      -5.438  -9.969   6.504  1.00 62.87           H  
ATOM   2228  CD2 PHE A 139      -5.020  -8.323   3.543  1.00 62.87           C  
ATOM   2229  HD2 PHE A 139      -5.555  -8.052   2.645  1.00 62.87           H  
ATOM   2230  CE1 PHE A 139      -3.578  -9.155   5.786  1.00 62.87           C  
ATOM   2231  HE1 PHE A 139      -3.013  -9.498   6.639  1.00 62.87           H  
ATOM   2232  CE2 PHE A 139      -3.671  -7.957   3.676  1.00 62.87           C  
ATOM   2233  HE2 PHE A 139      -3.186  -7.372   2.908  1.00 62.87           H  
ATOM   2234  CZ  PHE A 139      -2.949  -8.377   4.802  1.00 62.87           C  
ATOM   2235  HZ  PHE A 139      -1.909  -8.108   4.920  1.00 62.87           H  
ATOM   2236  N   PRO A 140      -6.842 -12.815   4.621  1.00 53.47           N  
ATOM   2237  CA  PRO A 140      -5.944 -13.804   5.253  1.00 53.47           C  
ATOM   2238  HA  PRO A 140      -5.447 -13.326   6.097  1.00 53.47           H  
ATOM   2239  C   PRO A 140      -4.867 -14.390   4.323  1.00 53.47           C  
ATOM   2240  CB  PRO A 140      -6.879 -14.899   5.774  1.00 53.47           C  
ATOM   2241  HB2 PRO A 140      -6.465 -15.395   6.653  1.00 53.47           H  
ATOM   2242  HB3 PRO A 140      -7.088 -15.628   4.991  1.00 53.47           H  
ATOM   2243  O   PRO A 140      -3.699 -14.507   4.680  1.00 53.47           O  
ATOM   2244  CG  PRO A 140      -8.159 -14.138   6.107  1.00 53.47           C  
ATOM   2245  HG2 PRO A 140      -8.062 -13.675   7.089  1.00 53.47           H  
ATOM   2246  HG3 PRO A 140      -9.037 -14.783   6.075  1.00 53.47           H  
ATOM   2247  CD  PRO A 140      -8.217 -13.052   5.039  1.00 53.47           C  
ATOM   2248  HD2 PRO A 140      -8.668 -12.155   5.464  1.00 53.47           H  
ATOM   2249  HD3 PRO A 140      -8.802 -13.406   4.190  1.00 53.47           H  
ATOM   2250  N   ALA A 141      -5.266 -14.645   3.084  1.00 51.13           N  
ATOM   2251  H   ALA A 141      -6.249 -14.503   2.902  1.00 51.13           H  
ATOM   2252  CA  ALA A 141      -4.458 -15.023   1.931  1.00 51.13           C  
ATOM   2253  HA  ALA A 141      -4.235 -16.090   1.939  1.00 51.13           H  
ATOM   2254  C   ALA A 141      -3.188 -14.223   1.644  1.00 51.13           C  
ATOM   2255  CB  ALA A 141      -5.373 -14.652   0.782  1.00 51.13           C  
ATOM   2256  HB1 ALA A 141      -6.369 -15.052   0.973  1.00 51.13           H  
ATOM   2257  HB2 ALA A 141      -4.919 -14.972  -0.156  1.00 51.13           H  
ATOM   2258  HB3 ALA A 141      -5.513 -13.572   0.726  1.00 51.13           H  
ATOM   2259  O   ALA A 141      -2.265 -14.707   0.995  1.00 51.13           O  
ATOM   2260  N   ARG A 142      -3.220 -12.941   1.999  1.00 67.88           N  
ATOM   2261  H   ARG A 142      -4.006 -12.637   2.557  1.00 67.88           H  
ATOM   2262  CA  ARG A 142      -2.311 -11.910   1.501  1.00 67.88           C  
ATOM   2263  HA  ARG A 142      -1.709 -12.323   0.693  1.00 67.88           H  
ATOM   2264  C   ARG A 142      -1.325 -11.475   2.568  1.00 67.88           C  
ATOM   2265  CB  ARG A 142      -3.090 -10.700   0.952  1.00 67.88           C  
ATOM   2266  HB2 ARG A 142      -3.414 -10.083   1.790  1.00 67.88           H  
ATOM   2267  HB3 ARG A 142      -2.414 -10.108   0.336  1.00 67.88           H  
ATOM   2268  O   ARG A 142      -0.452 -10.673   2.261  1.00 67.88           O  
ATOM   2269  CG  ARG A 142      -4.326 -11.068   0.126  1.00 67.88           C  
ATOM   2270  HG2 ARG A 142      -4.068 -11.781  -0.657  1.00 67.88           H  
ATOM   2271  HG3 ARG A 142      -5.052 -11.512   0.808  1.00 67.88           H  
ATOM   2272  CD  ARG A 142      -4.991  -9.839  -0.488  1.00 67.88           C  
ATOM   2273  HD2 ARG A 142      -4.891  -8.990   0.188  1.00 67.88           H  
ATOM   2274  HD3 ARG A 142      -4.486  -9.616  -1.428  1.00 67.88           H  
ATOM   2275  NE  ARG A 142      -6.418 -10.097  -0.717  1.00 67.88           N  
ATOM   2276  HE  ARG A 142      -6.955 -10.484   0.046  1.00 67.88           H  
ATOM   2277  NH1 ARG A 142      -6.623  -9.235  -2.828  1.00 67.88           N  
ATOM   2278 HH11 ARG A 142      -5.993  -9.792  -3.387  1.00 67.88           H  
ATOM   2279 HH12 ARG A 142      -6.064  -8.452  -2.520  1.00 67.88           H  
ATOM   2280  NH2 ARG A 142      -8.291 -10.398  -1.916  1.00 67.88           N  
ATOM   2281 HH21 ARG A 142      -8.810 -10.327  -2.779  1.00 67.88           H  
ATOM   2282 HH22 ARG A 142      -8.676 -10.916  -1.138  1.00 67.88           H  
ATOM   2283  CZ  ARG A 142      -7.101  -9.900  -1.816  1.00 67.88           C  
ATOM   2284  N   ARG A 143      -1.438 -12.003   3.794  1.00 69.91           N  
ATOM   2285  H   ARG A 143      -2.185 -12.665   3.947  1.00 69.91           H  
ATOM   2286  CA  ARG A 143      -0.639 -11.566   4.944  1.00 69.91           C  
ATOM   2287  HA  ARG A 143      -0.824 -10.504   5.104  1.00 69.91           H  
ATOM   2288  C   ARG A 143       0.861 -11.693   4.690  1.00 69.91           C  
ATOM   2289  CB  ARG A 143      -1.080 -12.333   6.197  1.00 69.91           C  
ATOM   2290  HB2 ARG A 143      -0.814 -13.386   6.094  1.00 69.91           H  
ATOM   2291  HB3 ARG A 143      -2.162 -12.257   6.297  1.00 69.91           H  
ATOM   2292  O   ARG A 143       1.588 -10.740   4.921  1.00 69.91           O  
ATOM   2293  CG  ARG A 143      -0.426 -11.742   7.458  1.00 69.91           C  
ATOM   2294  HG2 ARG A 143       0.660 -11.806   7.390  1.00 69.91           H  
ATOM   2295  HG3 ARG A 143      -0.698 -10.690   7.534  1.00 69.91           H  
ATOM   2296  CD  ARG A 143      -0.884 -12.454   8.735  1.00 69.91           C  
ATOM   2297  HD2 ARG A 143      -0.512 -11.881   9.584  1.00 69.91           H  
ATOM   2298  HD3 ARG A 143      -1.973 -12.459   8.769  1.00 69.91           H  
ATOM   2299  NE  ARG A 143      -0.365 -13.833   8.817  1.00 69.91           N  
ATOM   2300  HE  ARG A 143       0.159 -14.172   8.023  1.00 69.91           H  
ATOM   2301  NH1 ARG A 143      -1.087 -14.289  10.949  1.00 69.91           N  
ATOM   2302 HH11 ARG A 143      -1.107 -14.891  11.760  1.00 69.91           H  
ATOM   2303 HH12 ARG A 143      -1.481 -13.361  11.007  1.00 69.91           H  
ATOM   2304  NH2 ARG A 143       0.090 -15.821   9.826  1.00 69.91           N  
ATOM   2305 HH21 ARG A 143       0.608 -16.117   9.010  1.00 69.91           H  
ATOM   2306 HH22 ARG A 143       0.048 -16.422  10.636  1.00 69.91           H  
ATOM   2307  CZ  ARG A 143      -0.458 -14.639   9.860  1.00 69.91           C  
ATOM   2308  N   GLU A 144       1.321 -12.829   4.168  1.00 72.87           N  
ATOM   2309  H   GLU A 144       0.677 -13.587   3.988  1.00 72.87           H  
ATOM   2310  CA  GLU A 144       2.750 -13.028   3.875  1.00 72.87           C  
ATOM   2311  HA  GLU A 144       3.336 -12.853   4.777  1.00 72.87           H  
ATOM   2312  C   GLU A 144       3.263 -12.040   2.821  1.00 72.87           C  
ATOM   2313  CB  GLU A 144       3.002 -14.465   3.399  1.00 72.87           C  
ATOM   2314  HB2 GLU A 144       2.359 -14.680   2.545  1.00 72.87           H  
ATOM   2315  HB3 GLU A 144       4.042 -14.543   3.083  1.00 72.87           H  
ATOM   2316  O   GLU A 144       4.338 -11.466   2.976  1.00 72.87           O  
ATOM   2317  CG  GLU A 144       2.746 -15.493   4.510  1.00 72.87           C  
ATOM   2318  HG2 GLU A 144       1.700 -15.436   4.810  1.00 72.87           H  
ATOM   2319  HG3 GLU A 144       3.356 -15.228   5.373  1.00 72.87           H  
ATOM   2320  CD  GLU A 144       3.066 -16.939   4.094  1.00 72.87           C  
ATOM   2321  OE1 GLU A 144       2.883 -17.820   4.963  1.00 72.87           O  
ATOM   2322  OE2 GLU A 144       3.494 -17.166   2.940  1.00 72.87           O  
ATOM   2323  N   VAL A 145       2.464 -11.785   1.782  1.00 77.45           N  
ATOM   2324  H   VAL A 145       1.576 -12.263   1.733  1.00 77.45           H  
ATOM   2325  CA  VAL A 145       2.802 -10.816   0.730  1.00 77.45           C  
ATOM   2326  HA  VAL A 145       3.816 -11.021   0.389  1.00 77.45           H  
ATOM   2327  C   VAL A 145       2.798  -9.386   1.281  1.00 77.45           C  
ATOM   2328  CB  VAL A 145       1.852 -10.966  -0.475  1.00 77.45           C  
ATOM   2329  HB  VAL A 145       0.833 -10.715  -0.179  1.00 77.45           H  
ATOM   2330  O   VAL A 145       3.655  -8.585   0.917  1.00 77.45           O  
ATOM   2331  CG1 VAL A 145       2.266 -10.053  -1.630  1.00 77.45           C  
ATOM   2332 HG11 VAL A 145       1.575 -10.158  -2.466  1.00 77.45           H  
ATOM   2333 HG12 VAL A 145       3.272 -10.318  -1.955  1.00 77.45           H  
ATOM   2334 HG13 VAL A 145       2.270  -9.009  -1.314  1.00 77.45           H  
ATOM   2335  CG2 VAL A 145       1.873 -12.407  -1.010  1.00 77.45           C  
ATOM   2336 HG21 VAL A 145       1.321 -12.478  -1.947  1.00 77.45           H  
ATOM   2337 HG22 VAL A 145       1.418 -13.089  -0.291  1.00 77.45           H  
ATOM   2338 HG23 VAL A 145       2.901 -12.718  -1.193  1.00 77.45           H  
ATOM   2339  N   PHE A 146       1.873  -9.068   2.190  1.00 85.15           N  
ATOM   2340  H   PHE A 146       1.197  -9.773   2.449  1.00 85.15           H  
ATOM   2341  CA  PHE A 146       1.801  -7.774   2.867  1.00 85.15           C  
ATOM   2342  HA  PHE A 146       1.750  -6.979   2.123  1.00 85.15           H  
ATOM   2343  C   PHE A 146       3.053  -7.511   3.702  1.00 85.15           C  
ATOM   2344  CB  PHE A 146       0.532  -7.715   3.726  1.00 85.15           C  
ATOM   2345  HB2 PHE A 146      -0.319  -8.025   3.121  1.00 85.15           H  
ATOM   2346  HB3 PHE A 146       0.615  -8.421   4.552  1.00 85.15           H  
ATOM   2347  O   PHE A 146       3.687  -6.473   3.528  1.00 85.15           O  
ATOM   2348  CG  PHE A 146       0.250  -6.344   4.303  1.00 85.15           C  
ATOM   2349  CD1 PHE A 146       0.958  -5.899   5.434  1.00 85.15           C  
ATOM   2350  HD1 PHE A 146       1.688  -6.533   5.915  1.00 85.15           H  
ATOM   2351  CD2 PHE A 146      -0.716  -5.507   3.713  1.00 85.15           C  
ATOM   2352  HD2 PHE A 146      -1.271  -5.842   2.849  1.00 85.15           H  
ATOM   2353  CE1 PHE A 146       0.725  -4.613   5.941  1.00 85.15           C  
ATOM   2354  HE1 PHE A 146       1.308  -4.267   6.782  1.00 85.15           H  
ATOM   2355  CE2 PHE A 146      -0.980  -4.238   4.255  1.00 85.15           C  
ATOM   2356  HE2 PHE A 146      -1.745  -3.609   3.824  1.00 85.15           H  
ATOM   2357  CZ  PHE A 146      -0.254  -3.786   5.368  1.00 85.15           C  
ATOM   2358  HZ  PHE A 146      -0.449  -2.808   5.783  1.00 85.15           H  
ATOM   2359  N   GLU A 147       3.442  -8.459   4.560  1.00 78.53           N  
ATOM   2360  H   GLU A 147       2.872  -9.285   4.671  1.00 78.53           H  
ATOM   2361  CA  GLU A 147       4.650  -8.327   5.380  1.00 78.53           C  
ATOM   2362  HA  GLU A 147       4.599  -7.398   5.948  1.00 78.53           H  
ATOM   2363  C   GLU A 147       5.908  -8.238   4.512  1.00 78.53           C  
ATOM   2364  CB  GLU A 147       4.779  -9.499   6.366  1.00 78.53           C  
ATOM   2365  HB2 GLU A 147       5.746  -9.427   6.863  1.00 78.53           H  
ATOM   2366  HB3 GLU A 147       4.762 -10.437   5.811  1.00 78.53           H  
ATOM   2367  O   GLU A 147       6.769  -7.398   4.763  1.00 78.53           O  
ATOM   2368  CG  GLU A 147       3.688  -9.547   7.446  1.00 78.53           C  
ATOM   2369  HG2 GLU A 147       2.736  -9.787   6.973  1.00 78.53           H  
ATOM   2370  HG3 GLU A 147       3.920 -10.364   8.130  1.00 78.53           H  
ATOM   2371  CD  GLU A 147       3.533  -8.247   8.253  1.00 78.53           C  
ATOM   2372  OE1 GLU A 147       2.379  -7.992   8.663  1.00 78.53           O  
ATOM   2373  OE2 GLU A 147       4.533  -7.513   8.447  1.00 78.53           O  
ATOM   2374  N   HIS A 148       5.987  -9.030   3.437  1.00 77.66           N  
ATOM   2375  H   HIS A 148       5.266  -9.720   3.282  1.00 77.66           H  
ATOM   2376  CA  HIS A 148       7.109  -8.966   2.504  1.00 77.66           C  
ATOM   2377  HA  HIS A 148       8.027  -9.148   3.063  1.00 77.66           H  
ATOM   2378  C   HIS A 148       7.243  -7.579   1.856  1.00 77.66           C  
ATOM   2379  CB  HIS A 148       6.959 -10.066   1.449  1.00 77.66           C  
ATOM   2380  HB2 HIS A 148       6.051  -9.899   0.869  1.00 77.66           H  
ATOM   2381  HB3 HIS A 148       6.868 -11.031   1.949  1.00 77.66           H  
ATOM   2382  O   HIS A 148       8.324  -6.988   1.882  1.00 77.66           O  
ATOM   2383  CG  HIS A 148       8.139 -10.125   0.516  1.00 77.66           C  
ATOM   2384  CD2 HIS A 148       8.176  -9.695  -0.782  1.00 77.66           C  
ATOM   2385  HD2 HIS A 148       7.352  -9.272  -1.337  1.00 77.66           H  
ATOM   2386  ND1 HIS A 148       9.402 -10.571   0.833  1.00 77.66           N  
ATOM   2387  HD1 HIS A 148       9.712 -10.903   1.735  1.00 77.66           H  
ATOM   2388  CE1 HIS A 148      10.183 -10.412  -0.250  1.00 77.66           C  
ATOM   2389  HE1 HIS A 148      11.238 -10.641  -0.304  1.00 77.66           H  
ATOM   2390  NE2 HIS A 148       9.472  -9.891  -1.260  1.00 77.66           N  
ATOM   2391  N   LEU A 149       6.145  -7.014   1.338  1.00 85.30           N  
ATOM   2392  H   LEU A 149       5.277  -7.530   1.359  1.00 85.30           H  
ATOM   2393  CA  LEU A 149       6.157  -5.659   0.780  1.00 85.30           C  
ATOM   2394  HA  LEU A 149       6.961  -5.587   0.048  1.00 85.30           H  
ATOM   2395  C   LEU A 149       6.454  -4.596   1.839  1.00 85.30           C  
ATOM   2396  CB  LEU A 149       4.818  -5.341   0.106  1.00 85.30           C  
ATOM   2397  HB2 LEU A 149       4.008  -5.594   0.791  1.00 85.30           H  
ATOM   2398  HB3 LEU A 149       4.785  -4.265  -0.067  1.00 85.30           H  
ATOM   2399  O   LEU A 149       7.159  -3.631   1.552  1.00 85.30           O  
ATOM   2400  CG  LEU A 149       4.578  -6.034  -1.243  1.00 85.30           C  
ATOM   2401  HG  LEU A 149       4.480  -7.111  -1.109  1.00 85.30           H  
ATOM   2402  CD1 LEU A 149       3.284  -5.474  -1.824  1.00 85.30           C  
ATOM   2403 HD11 LEU A 149       2.962  -6.083  -2.669  1.00 85.30           H  
ATOM   2404 HD12 LEU A 149       3.452  -4.449  -2.153  1.00 85.30           H  
ATOM   2405 HD13 LEU A 149       2.517  -5.462  -1.050  1.00 85.30           H  
ATOM   2406  CD2 LEU A 149       5.682  -5.740  -2.261  1.00 85.30           C  
ATOM   2407 HD21 LEU A 149       5.363  -6.035  -3.261  1.00 85.30           H  
ATOM   2408 HD22 LEU A 149       6.577  -6.310  -2.007  1.00 85.30           H  
ATOM   2409 HD23 LEU A 149       5.920  -4.676  -2.258  1.00 85.30           H  
ATOM   2410  N   LYS A 150       5.961  -4.772   3.067  1.00 83.30           N  
ATOM   2411  H   LYS A 150       5.362  -5.568   3.233  1.00 83.30           H  
ATOM   2412  CA  LYS A 150       6.261  -3.875   4.184  1.00 83.30           C  
ATOM   2413  HA  LYS A 150       6.015  -2.853   3.895  1.00 83.30           H  
ATOM   2414  C   LYS A 150       7.753  -3.866   4.490  1.00 83.30           C  
ATOM   2415  CB  LYS A 150       5.395  -4.277   5.383  1.00 83.30           C  
ATOM   2416  HB2 LYS A 150       4.351  -4.302   5.071  1.00 83.30           H  
ATOM   2417  HB3 LYS A 150       5.676  -5.280   5.703  1.00 83.30           H  
ATOM   2418  O   LYS A 150       8.319  -2.784   4.628  1.00 83.30           O  
ATOM   2419  CG  LYS A 150       5.522  -3.319   6.572  1.00 83.30           C  
ATOM   2420  HG2 LYS A 150       6.560  -3.290   6.904  1.00 83.30           H  
ATOM   2421  HG3 LYS A 150       5.204  -2.316   6.286  1.00 83.30           H  
ATOM   2422  CD  LYS A 150       4.640  -3.841   7.711  1.00 83.30           C  
ATOM   2423  HD2 LYS A 150       3.589  -3.674   7.477  1.00 83.30           H  
ATOM   2424  HD3 LYS A 150       4.801  -4.915   7.808  1.00 83.30           H  
ATOM   2425  CE  LYS A 150       4.990  -3.179   9.041  1.00 83.30           C  
ATOM   2426  HE2 LYS A 150       4.560  -2.178   9.084  1.00 83.30           H  
ATOM   2427  HE3 LYS A 150       6.076  -3.101   9.105  1.00 83.30           H  
ATOM   2428  NZ  LYS A 150       4.498  -4.018  10.157  1.00 83.30           N  
ATOM   2429  HZ1 LYS A 150       4.569  -5.006   9.957  1.00 83.30           H  
ATOM   2430  HZ2 LYS A 150       3.515  -3.871  10.340  1.00 83.30           H  
ATOM   2431  HZ3 LYS A 150       4.936  -3.820  11.045  1.00 83.30           H  
ATOM   2432  N   THR A 151       8.414  -5.022   4.522  1.00 79.40           N  
ATOM   2433  H   THR A 151       7.890  -5.882   4.444  1.00 79.40           H  
ATOM   2434  CA  THR A 151       9.876  -5.099   4.655  1.00 79.40           C  
ATOM   2435  HA  THR A 151      10.175  -4.549   5.547  1.00 79.40           H  
ATOM   2436  C   THR A 151      10.584  -4.446   3.466  1.00 79.40           C  
ATOM   2437  CB  THR A 151      10.342  -6.554   4.813  1.00 79.40           C  
ATOM   2438  HB  THR A 151      10.128  -7.111   3.901  1.00 79.40           H  
ATOM   2439  O   THR A 151      11.461  -3.607   3.675  1.00 79.40           O  
ATOM   2440  CG2 THR A 151      11.835  -6.653   5.119  1.00 79.40           C  
ATOM   2441 HG21 THR A 151      12.084  -6.055   5.995  1.00 79.40           H  
ATOM   2442 HG22 THR A 151      12.415  -6.303   4.265  1.00 79.40           H  
ATOM   2443 HG23 THR A 151      12.097  -7.695   5.306  1.00 79.40           H  
ATOM   2444  OG1 THR A 151       9.679  -7.178   5.887  1.00 79.40           O  
ATOM   2445  HG1 THR A 151       9.579  -6.552   6.608  1.00 79.40           H  
ATOM   2446  N   ALA A 152      10.168  -4.758   2.234  1.00 78.20           N  
ATOM   2447  H   ALA A 152       9.453  -5.463   2.127  1.00 78.20           H  
ATOM   2448  CA  ALA A 152      10.777  -4.225   1.015  1.00 78.20           C  
ATOM   2449  HA  ALA A 152      11.835  -4.485   1.009  1.00 78.20           H  
ATOM   2450  C   ALA A 152      10.680  -2.690   0.918  1.00 78.20           C  
ATOM   2451  CB  ALA A 152      10.115  -4.900  -0.193  1.00 78.20           C  
ATOM   2452  HB1 ALA A 152      10.614  -4.577  -1.107  1.00 78.20           H  
ATOM   2453  HB2 ALA A 152       9.060  -4.631  -0.246  1.00 78.20           H  
ATOM   2454  HB3 ALA A 152      10.210  -5.982  -0.112  1.00 78.20           H  
ATOM   2455  O   ALA A 152      11.636  -2.036   0.511  1.00 78.20           O  
ATOM   2456  N   PHE A 153       9.552  -2.094   1.320  1.00 81.20           N  
ATOM   2457  H   PHE A 153       8.765  -2.676   1.568  1.00 81.20           H  
ATOM   2458  CA  PHE A 153       9.372  -0.636   1.321  1.00 81.20           C  
ATOM   2459  HA  PHE A 153       9.900  -0.209   0.469  1.00 81.20           H  
ATOM   2460  C   PHE A 153       9.977   0.047   2.550  1.00 81.20           C  
ATOM   2461  CB  PHE A 153       7.880  -0.290   1.186  1.00 81.20           C  
ATOM   2462  HB2 PHE A 153       7.349  -0.731   2.029  1.00 81.20           H  
ATOM   2463  HB3 PHE A 153       7.772   0.792   1.263  1.00 81.20           H  
ATOM   2464  O   PHE A 153      10.262   1.242   2.499  1.00 81.20           O  
ATOM   2465  CG  PHE A 153       7.186  -0.722  -0.096  1.00 81.20           C  
ATOM   2466  CD1 PHE A 153       7.902  -1.159  -1.229  1.00 81.20           C  
ATOM   2467  HD1 PHE A 153       8.981  -1.206  -1.224  1.00 81.20           H  
ATOM   2468  CD2 PHE A 153       5.782  -0.669  -0.156  1.00 81.20           C  
ATOM   2469  HD2 PHE A 153       5.227  -0.282   0.685  1.00 81.20           H  
ATOM   2470  CE1 PHE A 153       7.216  -1.569  -2.382  1.00 81.20           C  
ATOM   2471  HE1 PHE A 153       7.779  -1.913  -3.238  1.00 81.20           H  
ATOM   2472  CE2 PHE A 153       5.096  -1.118  -1.297  1.00 81.20           C  
ATOM   2473  HE2 PHE A 153       4.016  -1.113  -1.309  1.00 81.20           H  
ATOM   2474  CZ  PHE A 153       5.814  -1.571  -2.414  1.00 81.20           C  
ATOM   2475  HZ  PHE A 153       5.289  -1.924  -3.290  1.00 81.20           H  
ATOM   2476  N   SER A 154      10.188  -0.691   3.644  1.00 71.96           N  
ATOM   2477  H   SER A 154       9.905  -1.661   3.633  1.00 71.96           H  
ATOM   2478  CA  SER A 154      10.823  -0.159   4.854  1.00 71.96           C  
ATOM   2479  HA  SER A 154      10.496   0.871   4.999  1.00 71.96           H  
ATOM   2480  C   SER A 154      12.346  -0.133   4.768  1.00 71.96           C  
ATOM   2481  CB  SER A 154      10.422  -0.947   6.100  1.00 71.96           C  
ATOM   2482  HB2 SER A 154      10.927  -0.521   6.967  1.00 71.96           H  
ATOM   2483  HB3 SER A 154      10.727  -1.988   5.992  1.00 71.96           H  
ATOM   2484  O   SER A 154      12.947   0.742   5.390  1.00 71.96           O  
ATOM   2485  OG  SER A 154       9.027  -0.881   6.304  1.00 71.96           O  
ATOM   2486  HG  SER A 154       8.636  -1.475   5.659  1.00 71.96           H  
ATOM   2487  N   CYS A 155      12.989  -1.040   4.012  1.00 60.62           N  
ATOM   2488  H   CYS A 155      12.464  -1.771   3.554  1.00 60.62           H  
ATOM   2489  CA  CYS A 155      14.400  -0.849   3.661  1.00 60.62           C  
ATOM   2490  HA  CYS A 155      14.926  -0.523   4.558  1.00 60.62           H  
ATOM   2491  C   CYS A 155      14.471   0.327   2.678  1.00 60.62           C  
ATOM   2492  CB  CYS A 155      15.141  -2.136   3.198  1.00 60.62           C  
ATOM   2493  HB2 CYS A 155      15.933  -1.835   2.513  1.00 60.62           H  
ATOM   2494  HB3 CYS A 155      14.455  -2.777   2.645  1.00 60.62           H  
ATOM   2495  O   CYS A 155      14.438   0.173   1.459  1.00 60.62           O  
ATOM   2496  SG  CYS A 155      15.941  -3.092   4.566  1.00 60.62           S  
ATOM   2497  N   THR A 156      14.576   1.535   3.229  1.00 50.20           N  
ATOM   2498  H   THR A 156      14.469   1.620   4.230  1.00 50.20           H  
ATOM   2499  CA  THR A 156      15.074   2.694   2.503  1.00 50.20           C  
ATOM   2500  HA  THR A 156      14.405   2.930   1.676  1.00 50.20           H  
ATOM   2501  C   THR A 156      16.439   2.304   1.956  1.00 50.20           C  
ATOM   2502  CB  THR A 156      15.196   3.924   3.424  1.00 50.20           C  
ATOM   2503  HB  THR A 156      15.784   4.692   2.921  1.00 50.20           H  
ATOM   2504  O   THR A 156      17.403   2.185   2.716  1.00 50.20           O  
ATOM   2505  CG2 THR A 156      13.825   4.504   3.768  1.00 50.20           C  
ATOM   2506 HG21 THR A 156      13.310   4.800   2.854  1.00 50.20           H  
ATOM   2507 HG22 THR A 156      13.227   3.762   4.297  1.00 50.20           H  
ATOM   2508 HG23 THR A 156      13.956   5.380   4.403  1.00 50.20           H  
ATOM   2509  OG1 THR A 156      15.819   3.580   4.642  1.00 50.20           O  
ATOM   2510  HG1 THR A 156      16.707   3.291   4.422  1.00 50.20           H  
ATOM   2511  N   LYS A 157      16.534   2.060   0.645  1.00 45.55           N  
ATOM   2512  H   LYS A 157      15.689   2.022   0.094  1.00 45.55           H  
ATOM   2513  CA  LYS A 157      17.830   2.120  -0.021  1.00 45.55           C  
ATOM   2514  HA  LYS A 157      18.550   1.487   0.498  1.00 45.55           H  
ATOM   2515  C   LYS A 157      18.298   3.569   0.101  1.00 45.55           C  
ATOM   2516  CB  LYS A 157      17.774   1.711  -1.507  1.00 45.55           C  
ATOM   2517  HB2 LYS A 157      17.076   2.364  -2.033  1.00 45.55           H  
ATOM   2518  HB3 LYS A 157      18.769   1.892  -1.914  1.00 45.55           H  
ATOM   2519  O   LYS A 157      18.031   4.372  -0.785  1.00 45.55           O  
ATOM   2520  CG  LYS A 157      17.400   0.260  -1.833  1.00 45.55           C  
ATOM   2521  HG2 LYS A 157      17.962  -0.411  -1.183  1.00 45.55           H  
ATOM   2522  HG3 LYS A 157      16.333   0.122  -1.656  1.00 45.55           H  
ATOM   2523  CD  LYS A 157      17.741  -0.027  -3.314  1.00 45.55           C  
ATOM   2524  HD2 LYS A 157      18.795  -0.294  -3.384  1.00 45.55           H  
ATOM   2525  HD3 LYS A 157      17.577   0.876  -3.902  1.00 45.55           H  
ATOM   2526  CE  LYS A 157      16.876  -1.137  -3.922  1.00 45.55           C  
ATOM   2527  HE2 LYS A 157      15.838  -0.804  -3.917  1.00 45.55           H  
ATOM   2528  HE3 LYS A 157      16.921  -2.027  -3.294  1.00 45.55           H  
ATOM   2529  NZ  LYS A 157      17.258  -1.483  -5.314  1.00 45.55           N  
ATOM   2530  HZ1 LYS A 157      18.161  -1.931  -5.384  1.00 45.55           H  
ATOM   2531  HZ2 LYS A 157      17.206  -0.684  -5.929  1.00 45.55           H  
ATOM   2532  HZ3 LYS A 157      16.576  -2.113  -5.712  1.00 45.55           H  
ATOM   2533  N   ASP A 158      19.016   3.907   1.164  1.00 40.94           N  
ATOM   2534  H   ASP A 158      19.090   3.252   1.929  1.00 40.94           H  
ATOM   2535  CA  ASP A 158      20.100   4.858   0.973  1.00 40.94           C  
ATOM   2536  HA  ASP A 158      19.743   5.735   0.433  1.00 40.94           H  
ATOM   2537  C   ASP A 158      21.092   4.129   0.066  1.00 40.94           C  
ATOM   2538  CB  ASP A 158      20.718   5.311   2.310  1.00 40.94           C  
ATOM   2539  HB2 ASP A 158      20.659   4.500   3.036  1.00 40.94           H  
ATOM   2540  HB3 ASP A 158      21.772   5.531   2.144  1.00 40.94           H  
ATOM   2541  O   ASP A 158      21.918   3.339   0.509  1.00 40.94           O  
ATOM   2542  CG  ASP A 158      20.082   6.584   2.887  1.00 40.94           C  
ATOM   2543  OD1 ASP A 158      19.475   7.354   2.109  1.00 40.94           O  
ATOM   2544  OD2 ASP A 158      20.271   6.813   4.102  1.00 40.94           O  
ATOM   2545  N   THR A 159      20.944   4.298  -1.248  1.00 40.97           N  
ATOM   2546  H   THR A 159      20.209   4.903  -1.585  1.00 40.97           H  
ATOM   2547  CA  THR A 159      21.832   3.678  -2.242  1.00 40.97           C  
ATOM   2548  HA  THR A 159      21.778   2.593  -2.147  1.00 40.97           H  
ATOM   2549  C   THR A 159      23.293   4.063  -2.021  1.00 40.97           C  
ATOM   2550  CB  THR A 159      21.437   4.085  -3.672  1.00 40.97           C  
ATOM   2551  HB  THR A 159      22.312   4.031  -4.320  1.00 40.97           H  
ATOM   2552  O   THR A 159      24.179   3.312  -2.411  1.00 40.97           O  
ATOM   2553  CG2 THR A 159      20.360   3.175  -4.255  1.00 40.97           C  
ATOM   2554 HG21 THR A 159      20.698   2.139  -4.222  1.00 40.97           H  
ATOM   2555 HG22 THR A 159      19.439   3.280  -3.682  1.00 40.97           H  
ATOM   2556 HG23 THR A 159      20.172   3.449  -5.293  1.00 40.97           H  
ATOM   2557  OG1 THR A 159      20.916   5.397  -3.694  1.00 40.97           O  
ATOM   2558  HG1 THR A 159      20.732   5.626  -4.608  1.00 40.97           H  
ATOM   2559  N   SER A 160      23.556   5.215  -1.397  1.00 41.89           N  
ATOM   2560  H   SER A 160      22.776   5.768  -1.073  1.00 41.89           H  
ATOM   2561  CA  SER A 160      24.910   5.714  -1.141  1.00 41.89           C  
ATOM   2562  HA  SER A 160      25.512   5.573  -2.039  1.00 41.89           H  
ATOM   2563  C   SER A 160      25.622   4.986  -0.001  1.00 41.89           C  
ATOM   2564  CB  SER A 160      24.847   7.213  -0.840  1.00 41.89           C  
ATOM   2565  HB2 SER A 160      25.854   7.593  -0.666  1.00 41.89           H  
ATOM   2566  HB3 SER A 160      24.421   7.729  -1.701  1.00 41.89           H  
ATOM   2567  O   SER A 160      26.794   4.640  -0.123  1.00 41.89           O  
ATOM   2568  OG  SER A 160      24.041   7.461   0.302  1.00 41.89           O  
ATOM   2569  HG  SER A 160      23.635   8.328   0.225  1.00 41.89           H  
ATOM   2570  N   LYS A 161      24.936   4.759   1.121  1.00 42.24           N  
ATOM   2571  H   LYS A 161      23.966   5.041   1.139  1.00 42.24           H  
ATOM   2572  CA  LYS A 161      25.464   4.027   2.269  1.00 42.24           C  
ATOM   2573  HA  LYS A 161      26.525   3.814   2.135  1.00 42.24           H  
ATOM   2574  C   LYS A 161      24.731   2.705   2.317  1.00 42.24           C  
ATOM   2575  CB  LYS A 161      25.286   4.836   3.564  1.00 42.24           C  
ATOM   2576  HB2 LYS A 161      25.481   4.177   4.410  1.00 42.24           H  
ATOM   2577  HB3 LYS A 161      24.258   5.190   3.636  1.00 42.24           H  
ATOM   2578  O   LYS A 161      23.601   2.666   2.794  1.00 42.24           O  
ATOM   2579  CG  LYS A 161      26.252   6.025   3.632  1.00 42.24           C  
ATOM   2580  HG2 LYS A 161      26.035   6.719   2.820  1.00 42.24           H  
ATOM   2581  HG3 LYS A 161      27.275   5.665   3.528  1.00 42.24           H  
ATOM   2582  CD  LYS A 161      26.104   6.750   4.974  1.00 42.24           C  
ATOM   2583  HD2 LYS A 161      26.307   6.050   5.784  1.00 42.24           H  
ATOM   2584  HD3 LYS A 161      25.081   7.116   5.066  1.00 42.24           H  
ATOM   2585  CE  LYS A 161      27.085   7.923   5.042  1.00 42.24           C  
ATOM   2586  HE2 LYS A 161      26.889   8.584   4.198  1.00 42.24           H  
ATOM   2587  HE3 LYS A 161      28.098   7.536   4.934  1.00 42.24           H  
ATOM   2588  NZ  LYS A 161      26.947   8.665   6.319  1.00 42.24           N  
ATOM   2589  HZ1 LYS A 161      27.138   8.054   7.100  1.00 42.24           H  
ATOM   2590  HZ2 LYS A 161      27.592   9.442   6.347  1.00 42.24           H  
ATOM   2591  HZ3 LYS A 161      26.006   9.020   6.409  1.00 42.24           H  
ATOM   2592  N   GLY A 162      25.375   1.647   1.813  1.00 42.75           N  
ATOM   2593  H   GLY A 162      26.273   1.802   1.378  1.00 42.75           H  
ATOM   2594  CA  GLY A 162      24.853   0.282   1.887  1.00 42.75           C  
ATOM   2595  HA2 GLY A 162      24.133   0.131   1.083  1.00 42.75           H  
ATOM   2596  HA3 GLY A 162      25.664  -0.438   1.780  1.00 42.75           H  
ATOM   2597  C   GLY A 162      24.175   0.062   3.235  1.00 42.75           C  
ATOM   2598  O   GLY A 162      24.744   0.402   4.273  1.00 42.75           O  
ATOM   2599  N   CYS A 163      22.916  -0.370   3.215  1.00 43.74           N  
ATOM   2600  H   CYS A 163      22.476  -0.576   2.329  1.00 43.74           H  
ATOM   2601  CA  CYS A 163      22.113  -0.373   4.425  1.00 43.74           C  
ATOM   2602  HA  CYS A 163      22.163   0.620   4.872  1.00 43.74           H  
ATOM   2603  C   CYS A 163      22.716  -1.377   5.415  1.00 43.74           C  
ATOM   2604  CB  CYS A 163      20.656  -0.649   4.055  1.00 43.74           C  
ATOM   2605  HB2 CYS A 163      20.333   0.088   3.320  1.00 43.74           H  
ATOM   2606  HB3 CYS A 163      20.562  -1.648   3.629  1.00 43.74           H  
ATOM   2607  O   CYS A 163      22.551  -2.582   5.260  1.00 43.74           O  
ATOM   2608  SG  CYS A 163      19.644  -0.464   5.551  1.00 43.74           S  
ATOM   2609  HG  CYS A 163      18.462  -0.388   4.933  1.00 43.74           H  
ATOM   2610  N   SER A 164      23.437  -0.882   6.419  1.00 46.30           N  
ATOM   2611  H   SER A 164      23.605   0.114   6.437  1.00 46.30           H  
ATOM   2612  CA  SER A 164      24.198  -1.707   7.364  1.00 46.30           C  
ATOM   2613  HA  SER A 164      24.920  -2.307   6.812  1.00 46.30           H  
ATOM   2614  C   SER A 164      23.311  -2.669   8.154  1.00 46.30           C  
ATOM   2615  CB  SER A 164      24.956  -0.796   8.332  1.00 46.30           C  
ATOM   2616  HB2 SER A 164      25.739  -0.267   7.788  1.00 46.30           H  
ATOM   2617  HB3 SER A 164      25.418  -1.403   9.110  1.00 46.30           H  
ATOM   2618  O   SER A 164      23.716  -3.789   8.446  1.00 46.30           O  
ATOM   2619  OG  SER A 164      24.075   0.152   8.917  1.00 46.30           O  
ATOM   2620  HG  SER A 164      24.468   0.460   9.738  1.00 46.30           H  
ATOM   2621  N   ASN A 165      22.078  -2.258   8.463  1.00 46.23           N  
ATOM   2622  H   ASN A 165      21.844  -1.298   8.251  1.00 46.23           H  
ATOM   2623  CA  ASN A 165      21.082  -3.125   9.096  1.00 46.23           C  
ATOM   2624  HA  ASN A 165      21.562  -3.722   9.872  1.00 46.23           H  
ATOM   2625  C   ASN A 165      20.449  -4.120   8.119  1.00 46.23           C  
ATOM   2626  CB  ASN A 165      19.982  -2.257   9.728  1.00 46.23           C  
ATOM   2627  HB2 ASN A 165      19.084  -2.863   9.848  1.00 46.23           H  
ATOM   2628  HB3 ASN A 165      19.738  -1.419   9.075  1.00 46.23           H  
ATOM   2629  O   ASN A 165      19.987  -5.183   8.525  1.00 46.23           O  
ATOM   2630  CG  ASN A 165      20.338  -1.742  11.107  1.00 46.23           C  
ATOM   2631  ND2 ASN A 165      19.461  -0.974  11.705  1.00 46.23           N  
ATOM   2632 HD21 ASN A 165      18.582  -0.751  11.261  1.00 46.23           H  
ATOM   2633 HD22 ASN A 165      19.712  -0.676  12.637  1.00 46.23           H  
ATOM   2634  OD1 ASN A 165      21.375  -2.020  11.679  1.00 46.23           O  
ATOM   2635  N   CYS A 166      20.406  -3.790   6.831  1.00 44.78           N  
ATOM   2636  H   CYS A 166      20.930  -2.981   6.530  1.00 44.78           H  
ATOM   2637  CA  CYS A 166      19.867  -4.651   5.787  1.00 44.78           C  
ATOM   2638  HA  CYS A 166      19.094  -5.286   6.221  1.00 44.78           H  
ATOM   2639  C   CYS A 166      21.019  -5.574   5.317  1.00 44.78           C  
ATOM   2640  CB  CYS A 166      19.178  -3.750   4.730  1.00 44.78           C  
ATOM   2641  HB2 CYS A 166      18.931  -2.814   5.230  1.00 44.78           H  
ATOM   2642  HB3 CYS A 166      19.905  -3.552   3.942  1.00 44.78           H  
ATOM   2643  O   CYS A 166      21.350  -5.637   4.141  1.00 44.78           O  
ATOM   2644  SG  CYS A 166      17.605  -4.217   3.935  1.00 44.78           S  
ATOM   2645  N   ASN A 167      21.630  -6.325   6.250  1.00 42.54           N  
ATOM   2646  H   ASN A 167      21.392  -6.162   7.218  1.00 42.54           H  
ATOM   2647  CA  ASN A 167      22.452  -7.505   5.918  1.00 42.54           C  
ATOM   2648  HA  ASN A 167      23.291  -7.199   5.294  1.00 42.54           H  
ATOM   2649  C   ASN A 167      21.645  -8.532   5.107  1.00 42.54           C  
ATOM   2650  CB  ASN A 167      22.950  -8.173   7.220  1.00 42.54           C  
ATOM   2651  HB2 ASN A 167      22.318  -7.885   8.060  1.00 42.54           H  
ATOM   2652  HB3 ASN A 167      22.885  -9.256   7.119  1.00 42.54           H  
ATOM   2653  O   ASN A 167      22.198  -9.405   4.440  1.00 42.54           O  
ATOM   2654  CG  ASN A 167      24.395  -7.871   7.567  1.00 42.54           C  
ATOM   2655  ND2 ASN A 167      24.839  -8.305   8.722  1.00 42.54           N  
ATOM   2656 HD21 ASN A 167      25.800  -8.076   8.931  1.00 42.54           H  
ATOM   2657 HD22 ASN A 167      24.229  -8.788   9.367  1.00 42.54           H  
ATOM   2658  OD1 ASN A 167      25.155  -7.287   6.817  1.00 42.54           O  
ATOM   2659  N   ASN A 168      20.319  -8.435   5.178  1.00 42.06           N  
ATOM   2660  H   ASN A 168      19.931  -7.716   5.772  1.00 42.06           H  
ATOM   2661  CA  ASN A 168      19.417  -9.163   4.317  1.00 42.06           C  
ATOM   2662  HA  ASN A 168      19.706 -10.214   4.321  1.00 42.06           H  
ATOM   2663  C   ASN A 168      19.567  -8.678   2.869  1.00 42.06           C  
ATOM   2664  CB  ASN A 168      17.985  -9.027   4.873  1.00 42.06           C  
ATOM   2665  HB2 ASN A 168      17.890  -8.129   5.484  1.00 42.06           H  
ATOM   2666  HB3 ASN A 168      17.287  -8.917   4.043  1.00 42.06           H  
ATOM   2667  O   ASN A 168      18.856  -7.781   2.413  1.00 42.06           O  
ATOM   2668  CG  ASN A 168      17.530 -10.235   5.673  1.00 42.06           C  
ATOM   2669  ND2 ASN A 168      16.405 -10.132   6.339  1.00 42.06           N  
ATOM   2670 HD21 ASN A 168      16.105 -10.968   6.820  1.00 42.06           H  
ATOM   2671 HD22 ASN A 168      15.835  -9.303   6.250  1.00 42.06           H  
ATOM   2672  OD1 ASN A 168      18.162 -11.275   5.725  1.00 42.06           O  
ATOM   2673  N   LYS A 169      20.427  -9.376   2.115  1.00 44.29           N  
ATOM   2674  H   LYS A 169      21.078  -9.976   2.600  1.00 44.29           H  
ATOM   2675  CA  LYS A 169      20.339  -9.460   0.645  1.00 44.29           C  
ATOM   2676  HA  LYS A 169      20.676  -8.525   0.198  1.00 44.29           H  
ATOM   2677  C   LYS A 169      18.888  -9.670   0.182  1.00 44.29           C  
ATOM   2678  CB  LYS A 169      21.202 -10.625   0.131  1.00 44.29           C  
ATOM   2679  HB2 LYS A 169      20.938 -10.801  -0.912  1.00 44.29           H  
ATOM   2680  HB3 LYS A 169      20.964 -11.531   0.688  1.00 44.29           H  
ATOM   2681  O   LYS A 169      18.479  -9.103  -0.826  1.00 44.29           O  
ATOM   2682  CG  LYS A 169      22.712 -10.350   0.194  1.00 44.29           C  
ATOM   2683  HG2 LYS A 169      22.935  -9.445  -0.370  1.00 44.29           H  
ATOM   2684  HG3 LYS A 169      23.020 -10.210   1.230  1.00 44.29           H  
ATOM   2685  CD  LYS A 169      23.477 -11.533  -0.416  1.00 44.29           C  
ATOM   2686  HD2 LYS A 169      23.297 -12.421   0.191  1.00 44.29           H  
ATOM   2687  HD3 LYS A 169      23.097 -11.718  -1.421  1.00 44.29           H  
ATOM   2688  CE  LYS A 169      24.980 -11.243  -0.486  1.00 44.29           C  
ATOM   2689  HE2 LYS A 169      25.130 -10.343  -1.083  1.00 44.29           H  
ATOM   2690  HE3 LYS A 169      25.342 -11.041   0.522  1.00 44.29           H  
ATOM   2691  NZ  LYS A 169      25.718 -12.385  -1.083  1.00 44.29           N  
ATOM   2692  HZ1 LYS A 169      25.373 -12.573  -2.014  1.00 44.29           H  
ATOM   2693  HZ2 LYS A 169      25.585 -13.218  -0.528  1.00 44.29           H  
ATOM   2694  HZ3 LYS A 169      26.706 -12.185  -1.140  1.00 44.29           H  
ATOM   2695  N   SER A 170      18.085 -10.357   0.997  1.00 45.05           N  
ATOM   2696  H   SER A 170      18.510 -10.808   1.795  1.00 45.05           H  
ATOM   2697  CA  SER A 170      16.665 -10.620   0.768  1.00 45.05           C  
ATOM   2698  HA  SER A 170      16.579 -11.192  -0.155  1.00 45.05           H  
ATOM   2699  C   SER A 170      15.767  -9.386   0.633  1.00 45.05           C  
ATOM   2700  CB  SER A 170      16.119 -11.503   1.892  1.00 45.05           C  
ATOM   2701  HB2 SER A 170      15.169 -11.935   1.575  1.00 45.05           H  
ATOM   2702  HB3 SER A 170      16.816 -12.318   2.086  1.00 45.05           H  
ATOM   2703  O   SER A 170      14.640  -9.522   0.172  1.00 45.05           O  
ATOM   2704  OG  SER A 170      15.913 -10.753   3.076  1.00 45.05           O  
ATOM   2705  HG  SER A 170      15.097 -10.259   2.966  1.00 45.05           H  
ATOM   2706  N   CYS A 171      16.181  -8.194   1.073  1.00 51.17           N  
ATOM   2707  H   CYS A 171      17.096  -8.106   1.492  1.00 51.17           H  
ATOM   2708  CA  CYS A 171      15.277  -7.037   1.082  1.00 51.17           C  
ATOM   2709  HA  CYS A 171      14.299  -7.353   1.446  1.00 51.17           H  
ATOM   2710  C   CYS A 171      15.024  -6.433  -0.301  1.00 51.17           C  
ATOM   2711  CB  CYS A 171      15.824  -5.992   2.040  1.00 51.17           C  
ATOM   2712  HB2 CYS A 171      16.883  -5.827   1.841  1.00 51.17           H  
ATOM   2713  HB3 CYS A 171      15.272  -5.060   1.913  1.00 51.17           H  
ATOM   2714  O   CYS A 171      14.011  -5.766  -0.493  1.00 51.17           O  
ATOM   2715  SG  CYS A 171      15.566  -6.617   3.726  1.00 51.17           S  
ATOM   2716  HG  CYS A 171      15.921  -5.499   4.365  1.00 51.17           H  
ATOM   2717  N   ILE A 172      15.947  -6.643  -1.242  1.00 51.78           N  
ATOM   2718  H   ILE A 172      16.747  -7.207  -0.992  1.00 51.78           H  
ATOM   2719  CA  ILE A 172      15.835  -6.193  -2.640  1.00 51.78           C  
ATOM   2720  HA  ILE A 172      14.886  -5.675  -2.777  1.00 51.78           H  
ATOM   2721  C   ILE A 172      15.808  -7.401  -3.587  1.00 51.78           C  
ATOM   2722  CB  ILE A 172      16.977  -5.206  -2.976  1.00 51.78           C  
ATOM   2723  HB  ILE A 172      17.913  -5.762  -2.919  1.00 51.78           H  
ATOM   2724  O   ILE A 172      15.600  -7.244  -4.789  1.00 51.78           O  
ATOM   2725  CG1 ILE A 172      17.044  -4.040  -1.957  1.00 51.78           C  
ATOM   2726 HG12 ILE A 172      16.932  -4.409  -0.938  1.00 51.78           H  
ATOM   2727 HG13 ILE A 172      16.222  -3.345  -2.126  1.00 51.78           H  
ATOM   2728  CG2 ILE A 172      16.856  -4.611  -4.394  1.00 51.78           C  
ATOM   2729 HG21 ILE A 172      15.899  -4.105  -4.515  1.00 51.78           H  
ATOM   2730 HG22 ILE A 172      17.689  -3.935  -4.588  1.00 51.78           H  
ATOM   2731 HG23 ILE A 172      16.952  -5.381  -5.159  1.00 51.78           H  
ATOM   2732  CD1 ILE A 172      18.403  -3.325  -1.972  1.00 51.78           C  
ATOM   2733 HD11 ILE A 172      18.651  -2.896  -2.942  1.00 51.78           H  
ATOM   2734 HD12 ILE A 172      19.182  -4.043  -1.715  1.00 51.78           H  
ATOM   2735 HD13 ILE A 172      18.407  -2.547  -1.208  1.00 51.78           H  
ATOM   2736  N   GLU A 173      15.991  -8.621  -3.071  1.00 51.86           N  
ATOM   2737  H   GLU A 173      16.113  -8.735  -2.075  1.00 51.86           H  
ATOM   2738  CA  GLU A 173      15.776  -9.821  -3.871  1.00 51.86           C  
ATOM   2739  HA  GLU A 173      16.469  -9.810  -4.712  1.00 51.86           H  
ATOM   2740  C   GLU A 173      14.354  -9.786  -4.431  1.00 51.86           C  
ATOM   2741  CB  GLU A 173      16.042 -11.096  -3.059  1.00 51.86           C  
ATOM   2742  HB2 GLU A 173      15.513 -11.929  -3.521  1.00 51.86           H  
ATOM   2743  HB3 GLU A 173      15.654 -10.961  -2.049  1.00 51.86           H  
ATOM   2744  O   GLU A 173      13.367  -9.776  -3.697  1.00 51.86           O  
ATOM   2745  CG  GLU A 173      17.544 -11.435  -3.040  1.00 51.86           C  
ATOM   2746  HG2 GLU A 173      17.832 -11.754  -4.042  1.00 51.86           H  
ATOM   2747  HG3 GLU A 173      18.115 -10.533  -2.821  1.00 51.86           H  
ATOM   2748  CD  GLU A 173      17.927 -12.538  -2.038  1.00 51.86           C  
ATOM   2749  OE1 GLU A 173      19.139 -12.647  -1.737  1.00 51.86           O  
ATOM   2750  OE2 GLU A 173      17.015 -13.236  -1.537  1.00 51.86           O  
ATOM   2751  N   ASN A 174      14.276  -9.749  -5.760  1.00 58.03           N  
ATOM   2752  H   ASN A 174      15.143  -9.759  -6.277  1.00 58.03           H  
ATOM   2753  CA  ASN A 174      13.045  -9.694  -6.537  1.00 58.03           C  
ATOM   2754  HA  ASN A 174      13.348  -9.824  -7.576  1.00 58.03           H  
ATOM   2755  C   ASN A 174      12.288  -8.354  -6.510  1.00 58.03           C  
ATOM   2756  CB  ASN A 174      12.162 -10.899  -6.202  1.00 58.03           C  
ATOM   2757  HB2 ASN A 174      11.423 -10.977  -6.999  1.00 58.03           H  
ATOM   2758  HB3 ASN A 174      11.637 -10.733  -5.262  1.00 58.03           H  
ATOM   2759  O   ASN A 174      11.058  -8.333  -6.521  1.00 58.03           O  
ATOM   2760  CG  ASN A 174      12.922 -12.205  -6.153  1.00 58.03           C  
ATOM   2761  ND2 ASN A 174      12.844 -12.922  -5.060  1.00 58.03           N  
ATOM   2762 HD21 ASN A 174      13.461 -13.721  -5.021  1.00 58.03           H  
ATOM   2763 HD22 ASN A 174      12.437 -12.501  -4.236  1.00 58.03           H  
ATOM   2764  OD1 ASN A 174      13.615 -12.579  -7.080  1.00 58.03           O  
ATOM   2765  N   GLU A 175      12.997  -7.222  -6.560  1.00 66.68           N  
ATOM   2766  H   GLU A 175      13.993  -7.273  -6.401  1.00 66.68           H  
ATOM   2767  CA  GLU A 175      12.378  -5.903  -6.777  1.00 66.68           C  
ATOM   2768  HA  GLU A 175      11.759  -5.678  -5.908  1.00 66.68           H  
ATOM   2769  C   GLU A 175      11.463  -5.868  -8.023  1.00 66.68           C  
ATOM   2770  CB  GLU A 175      13.493  -4.848  -6.873  1.00 66.68           C  
ATOM   2771  HB2 GLU A 175      14.027  -4.960  -7.817  1.00 66.68           H  
ATOM   2772  HB3 GLU A 175      14.193  -5.018  -6.055  1.00 66.68           H  
ATOM   2773  O   GLU A 175      10.420  -5.210  -8.016  1.00 66.68           O  
ATOM   2774  CG  GLU A 175      12.950  -3.420  -6.748  1.00 66.68           C  
ATOM   2775  HG2 GLU A 175      12.296  -3.206  -7.594  1.00 66.68           H  
ATOM   2776  HG3 GLU A 175      12.358  -3.358  -5.835  1.00 66.68           H  
ATOM   2777  CD  GLU A 175      14.033  -2.337  -6.674  1.00 66.68           C  
ATOM   2778  OE1 GLU A 175      13.630  -1.161  -6.532  1.00 66.68           O  
ATOM   2779  OE2 GLU A 175      15.248  -2.625  -6.654  1.00 66.68           O  
ATOM   2780  N   GLU A 176      11.804  -6.644  -9.056  1.00 67.37           N  
ATOM   2781  H   GLU A 176      12.689  -7.130  -9.013  1.00 67.37           H  
ATOM   2782  CA  GLU A 176      10.990  -6.842 -10.263  1.00 67.37           C  
ATOM   2783  HA  GLU A 176      10.757  -5.871 -10.700  1.00 67.37           H  
ATOM   2784  C   GLU A 176       9.649  -7.548  -9.993  1.00 67.37           C  
ATOM   2785  CB  GLU A 176      11.787  -7.650 -11.297  1.00 67.37           C  
ATOM   2786  HB2 GLU A 176      11.148  -7.795 -12.167  1.00 67.37           H  
ATOM   2787  HB3 GLU A 176      12.037  -8.625 -10.878  1.00 67.37           H  
ATOM   2788  O   GLU A 176       8.696  -7.371 -10.750  1.00 67.37           O  
ATOM   2789  CG  GLU A 176      13.074  -6.934 -11.739  1.00 67.37           C  
ATOM   2790  HG2 GLU A 176      12.823  -5.908 -12.007  1.00 67.37           H  
ATOM   2791  HG3 GLU A 176      13.767  -6.902 -10.899  1.00 67.37           H  
ATOM   2792  CD  GLU A 176      13.762  -7.607 -12.937  1.00 67.37           C  
ATOM   2793  OE1 GLU A 176      14.776  -7.033 -13.389  1.00 67.37           O  
ATOM   2794  OE2 GLU A 176      13.274  -8.669 -13.384  1.00 67.37           O  
ATOM   2795  N   LEU A 177       9.531  -8.300  -8.891  1.00 69.20           N  
ATOM   2796  H   LEU A 177      10.323  -8.360  -8.267  1.00 69.20           H  
ATOM   2797  CA  LEU A 177       8.292  -8.972  -8.490  1.00 69.20           C  
ATOM   2798  HA  LEU A 177       7.757  -9.250  -9.398  1.00 69.20           H  
ATOM   2799  C   LEU A 177       7.341  -8.070  -7.688  1.00 69.20           C  
ATOM   2800  CB  LEU A 177       8.583 -10.282  -7.736  1.00 69.20           C  
ATOM   2801  HB2 LEU A 177       9.170 -10.056  -6.846  1.00 69.20           H  
ATOM   2802  HB3 LEU A 177       7.632 -10.694  -7.397  1.00 69.20           H  
ATOM   2803  O   LEU A 177       6.165  -8.408  -7.544  1.00 69.20           O  
ATOM   2804  CG  LEU A 177       9.299 -11.371  -8.557  1.00 69.20           C  
ATOM   2805  HG  LEU A 177      10.285 -11.016  -8.855  1.00 69.20           H  
ATOM   2806  CD1 LEU A 177       9.449 -12.634  -7.701  1.00 69.20           C  
ATOM   2807 HD11 LEU A 177       8.483 -13.128  -7.597  1.00 69.20           H  
ATOM   2808 HD12 LEU A 177       9.813 -12.395  -6.702  1.00 69.20           H  
ATOM   2809 HD13 LEU A 177      10.150 -13.315  -8.183  1.00 69.20           H  
ATOM   2810  CD2 LEU A 177       8.533 -11.775  -9.818  1.00 69.20           C  
ATOM   2811 HD21 LEU A 177       8.539 -10.955 -10.536  1.00 69.20           H  
ATOM   2812 HD22 LEU A 177       9.025 -12.626 -10.289  1.00 69.20           H  
ATOM   2813 HD23 LEU A 177       7.504 -12.040  -9.574  1.00 69.20           H  
ATOM   2814  N   ILE A 178       7.794  -6.908  -7.199  1.00 80.61           N  
ATOM   2815  H   ILE A 178       8.760  -6.671  -7.377  1.00 80.61           H  
ATOM   2816  CA  ILE A 178       6.969  -5.985  -6.395  1.00 80.61           C  
ATOM   2817  HA  ILE A 178       6.696  -6.505  -5.477  1.00 80.61           H  
ATOM   2818  C   ILE A 178       5.638  -5.629  -7.082  1.00 80.61           C  
ATOM   2819  CB  ILE A 178       7.772  -4.726  -5.989  1.00 80.61           C  
ATOM   2820  HB  ILE A 178       8.285  -4.327  -6.864  1.00 80.61           H  
ATOM   2821  O   ILE A 178       4.600  -5.710  -6.418  1.00 80.61           O  
ATOM   2822  CG1 ILE A 178       8.852  -5.116  -4.957  1.00 80.61           C  
ATOM   2823 HG12 ILE A 178       9.458  -5.924  -5.367  1.00 80.61           H  
ATOM   2824 HG13 ILE A 178       8.378  -5.485  -4.047  1.00 80.61           H  
ATOM   2825  CG2 ILE A 178       6.865  -3.602  -5.450  1.00 80.61           C  
ATOM   2826 HG21 ILE A 178       6.134  -3.293  -6.197  1.00 80.61           H  
ATOM   2827 HG22 ILE A 178       6.346  -3.940  -4.553  1.00 80.61           H  
ATOM   2828 HG23 ILE A 178       7.469  -2.724  -5.222  1.00 80.61           H  
ATOM   2829  CD1 ILE A 178       9.800  -3.968  -4.592  1.00 80.61           C  
ATOM   2830 HD11 ILE A 178      10.122  -3.456  -5.499  1.00 80.61           H  
ATOM   2831 HD12 ILE A 178       9.309  -3.261  -3.924  1.00 80.61           H  
ATOM   2832 HD13 ILE A 178      10.671  -4.373  -4.076  1.00 80.61           H  
ATOM   2833  N   PRO A 179       5.600  -5.266  -8.381  1.00 79.75           N  
ATOM   2834  CA  PRO A 179       4.339  -4.981  -9.065  1.00 79.75           C  
ATOM   2835  HA  PRO A 179       3.857  -4.130  -8.583  1.00 79.75           H  
ATOM   2836  C   PRO A 179       3.366  -6.172  -9.067  1.00 79.75           C  
ATOM   2837  CB  PRO A 179       4.750  -4.586 -10.484  1.00 79.75           C  
ATOM   2838  HB2 PRO A 179       4.072  -3.853 -10.922  1.00 79.75           H  
ATOM   2839  HB3 PRO A 179       4.814  -5.486 -11.095  1.00 79.75           H  
ATOM   2840  O   PRO A 179       2.161  -5.981  -8.911  1.00 79.75           O  
ATOM   2841  CG  PRO A 179       6.162  -4.038 -10.329  1.00 79.75           C  
ATOM   2842  HG2 PRO A 179       6.130  -3.020  -9.941  1.00 79.75           H  
ATOM   2843  HG3 PRO A 179       6.726  -4.090 -11.260  1.00 79.75           H  
ATOM   2844  CD  PRO A 179       6.719  -4.985  -9.275  1.00 79.75           C  
ATOM   2845  HD2 PRO A 179       7.568  -4.517  -8.776  1.00 79.75           H  
ATOM   2846  HD3 PRO A 179       7.031  -5.913  -9.753  1.00 79.75           H  
ATOM   2847  N   TYR A 180       3.871  -7.405  -9.163  1.00 75.11           N  
ATOM   2848  H   TYR A 180       4.873  -7.516  -9.230  1.00 75.11           H  
ATOM   2849  CA  TYR A 180       3.054  -8.622  -9.129  1.00 75.11           C  
ATOM   2850  HA  TYR A 180       2.194  -8.484  -9.784  1.00 75.11           H  
ATOM   2851  C   TYR A 180       2.520  -8.917  -7.722  1.00 75.11           C  
ATOM   2852  CB  TYR A 180       3.867  -9.807  -9.658  1.00 75.11           C  
ATOM   2853  HB2 TYR A 180       3.251 -10.704  -9.597  1.00 75.11           H  
ATOM   2854  HB3 TYR A 180       4.735  -9.975  -9.019  1.00 75.11           H  
ATOM   2855  O   TYR A 180       1.350  -9.269  -7.561  1.00 75.11           O  
ATOM   2856  CG  TYR A 180       4.331  -9.644 -11.091  1.00 75.11           C  
ATOM   2857  CD1 TYR A 180       3.494 -10.043 -12.150  1.00 75.11           C  
ATOM   2858  HD1 TYR A 180       2.520 -10.463 -11.947  1.00 75.11           H  
ATOM   2859  CD2 TYR A 180       5.594  -9.090 -11.368  1.00 75.11           C  
ATOM   2860  HD2 TYR A 180       6.225  -8.738 -10.565  1.00 75.11           H  
ATOM   2861  CE1 TYR A 180       3.935  -9.909 -13.480  1.00 75.11           C  
ATOM   2862  HE1 TYR A 180       3.313 -10.221 -14.305  1.00 75.11           H  
ATOM   2863  CE2 TYR A 180       6.050  -8.977 -12.693  1.00 75.11           C  
ATOM   2864  HE2 TYR A 180       7.030  -8.568 -12.892  1.00 75.11           H  
ATOM   2865  OH  TYR A 180       5.640  -9.285 -15.039  1.00 75.11           O  
ATOM   2866  HH  TYR A 180       6.552  -8.991 -15.096  1.00 75.11           H  
ATOM   2867  CZ  TYR A 180       5.218  -9.391 -13.754  1.00 75.11           C  
ATOM   2868  N   PHE A 181       3.337  -8.703  -6.687  1.00 79.03           N  
ATOM   2869  H   PHE A 181       4.301  -8.467  -6.875  1.00 79.03           H  
ATOM   2870  CA  PHE A 181       2.885  -8.777  -5.297  1.00 79.03           C  
ATOM   2871  HA  PHE A 181       2.434  -9.753  -5.121  1.00 79.03           H  
ATOM   2872  C   PHE A 181       1.796  -7.743  -4.994  1.00 79.03           C  
ATOM   2873  CB  PHE A 181       4.085  -8.588  -4.360  1.00 79.03           C  
ATOM   2874  HB2 PHE A 181       3.722  -8.457  -3.341  1.00 79.03           H  
ATOM   2875  HB3 PHE A 181       4.590  -7.663  -4.639  1.00 79.03           H  
ATOM   2876  O   PHE A 181       0.799  -8.073  -4.349  1.00 79.03           O  
ATOM   2877  CG  PHE A 181       5.106  -9.712  -4.352  1.00 79.03           C  
ATOM   2878  CD1 PHE A 181       4.705 -11.064  -4.400  1.00 79.03           C  
ATOM   2879  HD1 PHE A 181       3.660 -11.333  -4.448  1.00 79.03           H  
ATOM   2880  CD2 PHE A 181       6.475  -9.401  -4.256  1.00 79.03           C  
ATOM   2881  HD2 PHE A 181       6.801  -8.373  -4.197  1.00 79.03           H  
ATOM   2882  CE1 PHE A 181       5.667 -12.088  -4.380  1.00 79.03           C  
ATOM   2883  HE1 PHE A 181       5.359 -13.122  -4.425  1.00 79.03           H  
ATOM   2884  CE2 PHE A 181       7.436 -10.425  -4.228  1.00 79.03           C  
ATOM   2885  HE2 PHE A 181       8.484 -10.180  -4.143  1.00 79.03           H  
ATOM   2886  CZ  PHE A 181       7.032 -11.769  -4.297  1.00 79.03           C  
ATOM   2887  HZ  PHE A 181       7.776 -12.552  -4.276  1.00 79.03           H  
ATOM   2888  N   LEU A 182       1.938  -6.516  -5.508  1.00 87.40           N  
ATOM   2889  H   LEU A 182       2.792  -6.305  -6.003  1.00 87.40           H  
ATOM   2890  CA  LEU A 182       0.909  -5.480  -5.408  1.00 87.40           C  
ATOM   2891  HA  LEU A 182       0.642  -5.356  -4.358  1.00 87.40           H  
ATOM   2892  C   LEU A 182      -0.382  -5.883  -6.130  1.00 87.40           C  
ATOM   2893  CB  LEU A 182       1.450  -4.151  -5.961  1.00 87.40           C  
ATOM   2894  HB2 LEU A 182       1.941  -4.339  -6.915  1.00 87.40           H  
ATOM   2895  HB3 LEU A 182       0.605  -3.488  -6.153  1.00 87.40           H  
ATOM   2896  O   LEU A 182      -1.460  -5.736  -5.554  1.00 87.40           O  
ATOM   2897  CG  LEU A 182       2.429  -3.416  -5.032  1.00 87.40           C  
ATOM   2898  HG  LEU A 182       3.248  -4.076  -4.745  1.00 87.40           H  
ATOM   2899  CD1 LEU A 182       3.003  -2.200  -5.762  1.00 87.40           C  
ATOM   2900 HD11 LEU A 182       3.541  -2.531  -6.651  1.00 87.40           H  
ATOM   2901 HD12 LEU A 182       2.202  -1.524  -6.061  1.00 87.40           H  
ATOM   2902 HD13 LEU A 182       3.698  -1.673  -5.109  1.00 87.40           H  
ATOM   2903  CD2 LEU A 182       1.724  -2.907  -3.774  1.00 87.40           C  
ATOM   2904 HD21 LEU A 182       1.382  -3.740  -3.161  1.00 87.40           H  
ATOM   2905 HD22 LEU A 182       2.412  -2.305  -3.181  1.00 87.40           H  
ATOM   2906 HD23 LEU A 182       0.864  -2.303  -4.063  1.00 87.40           H  
ATOM   2907  N   LEU A 183      -0.294  -6.442  -7.341  1.00 82.88           N  
ATOM   2908  H   LEU A 183       0.614  -6.488  -7.782  1.00 82.88           H  
ATOM   2909  CA  LEU A 183      -1.452  -6.943  -8.090  1.00 82.88           C  
ATOM   2910  HA  LEU A 183      -2.135  -6.112  -8.263  1.00 82.88           H  
ATOM   2911  C   LEU A 183      -2.209  -8.022  -7.295  1.00 82.88           C  
ATOM   2912  CB  LEU A 183      -0.959  -7.491  -9.445  1.00 82.88           C  
ATOM   2913  HB2 LEU A 183      -0.260  -6.784  -9.894  1.00 82.88           H  
ATOM   2914  HB3 LEU A 183      -0.413  -8.417  -9.265  1.00 82.88           H  
ATOM   2915  O   LEU A 183      -3.439  -7.984  -7.183  1.00 82.88           O  
ATOM   2916  CG  LEU A 183      -2.090  -7.768 -10.452  1.00 82.88           C  
ATOM   2917  HG  LEU A 183      -2.941  -8.216  -9.940  1.00 82.88           H  
ATOM   2918  CD1 LEU A 183      -2.539  -6.482 -11.146  1.00 82.88           C  
ATOM   2919 HD11 LEU A 183      -1.725  -6.077 -11.747  1.00 82.88           H  
ATOM   2920 HD12 LEU A 183      -2.827  -5.732 -10.409  1.00 82.88           H  
ATOM   2921 HD13 LEU A 183      -3.388  -6.689 -11.797  1.00 82.88           H  
ATOM   2922  CD2 LEU A 183      -1.615  -8.740 -11.530  1.00 82.88           C  
ATOM   2923 HD21 LEU A 183      -2.417  -8.920 -12.246  1.00 82.88           H  
ATOM   2924 HD22 LEU A 183      -1.329  -9.688 -11.075  1.00 82.88           H  
ATOM   2925 HD23 LEU A 183      -0.756  -8.324 -12.056  1.00 82.88           H  
ATOM   2926  N   PHE A 184      -1.479  -8.954  -6.679  1.00 79.85           N  
ATOM   2927  H   PHE A 184      -0.481  -8.953  -6.833  1.00 79.85           H  
ATOM   2928  CA  PHE A 184      -2.051  -9.995  -5.825  1.00 79.85           C  
ATOM   2929  HA  PHE A 184      -2.796 -10.548  -6.397  1.00 79.85           H  
ATOM   2930  C   PHE A 184      -2.753  -9.409  -4.587  1.00 79.85           C  
ATOM   2931  CB  PHE A 184      -0.942 -10.972  -5.425  1.00 79.85           C  
ATOM   2932  HB2 PHE A 184      -0.143 -10.435  -4.915  1.00 79.85           H  
ATOM   2933  HB3 PHE A 184      -0.517 -11.415  -6.326  1.00 79.85           H  
ATOM   2934  O   PHE A 184      -3.926  -9.703  -4.308  1.00 79.85           O  
ATOM   2935  CG  PHE A 184      -1.449 -12.080  -4.532  1.00 79.85           C  
ATOM   2936  CD1 PHE A 184      -1.146 -12.089  -3.158  1.00 79.85           C  
ATOM   2937  HD1 PHE A 184      -0.527 -11.310  -2.736  1.00 79.85           H  
ATOM   2938  CD2 PHE A 184      -2.273 -13.082  -5.073  1.00 79.85           C  
ATOM   2939  HD2 PHE A 184      -2.513 -13.074  -6.126  1.00 79.85           H  
ATOM   2940  CE1 PHE A 184      -1.632 -13.122  -2.337  1.00 79.85           C  
ATOM   2941  HE1 PHE A 184      -1.360 -13.164  -1.293  1.00 79.85           H  
ATOM   2942  CE2 PHE A 184      -2.788 -14.092  -4.246  1.00 79.85           C  
ATOM   2943  HE2 PHE A 184      -3.427 -14.852  -4.670  1.00 79.85           H  
ATOM   2944  CZ  PHE A 184      -2.456 -14.122  -2.880  1.00 79.85           C  
ATOM   2945  HZ  PHE A 184      -2.822 -14.917  -2.246  1.00 79.85           H  
ATOM   2946  N   LEU A 185      -2.072  -8.505  -3.877  1.00 83.13           N  
ATOM   2947  H   LEU A 185      -1.125  -8.293  -4.156  1.00 83.13           H  
ATOM   2948  CA  LEU A 185      -2.628  -7.805  -2.719  1.00 83.13           C  
ATOM   2949  HA  LEU A 185      -2.896  -8.552  -1.971  1.00 83.13           H  
ATOM   2950  C   LEU A 185      -3.900  -7.036  -3.067  1.00 83.13           C  
ATOM   2951  CB  LEU A 185      -1.565  -6.875  -2.117  1.00 83.13           C  
ATOM   2952  HB2 LEU A 185      -2.005  -5.915  -1.847  1.00 83.13           H  
ATOM   2953  HB3 LEU A 185      -0.791  -6.674  -2.857  1.00 83.13           H  
ATOM   2954  O   LEU A 185      -4.900  -7.143  -2.357  1.00 83.13           O  
ATOM   2955  CG  LEU A 185      -0.958  -7.516  -0.864  1.00 83.13           C  
ATOM   2956  HG  LEU A 185      -0.872  -8.594  -0.999  1.00 83.13           H  
ATOM   2957  CD1 LEU A 185       0.429  -6.964  -0.626  1.00 83.13           C  
ATOM   2958 HD11 LEU A 185       0.894  -7.495   0.204  1.00 83.13           H  
ATOM   2959 HD12 LEU A 185       1.030  -7.124  -1.521  1.00 83.13           H  
ATOM   2960 HD13 LEU A 185       0.377  -5.899  -0.399  1.00 83.13           H  
ATOM   2961  CD2 LEU A 185      -1.822  -7.216   0.361  1.00 83.13           C  
ATOM   2962 HD21 LEU A 185      -2.847  -7.547   0.193  1.00 83.13           H  
ATOM   2963 HD22 LEU A 185      -1.827  -6.146   0.565  1.00 83.13           H  
ATOM   2964 HD23 LEU A 185      -1.416  -7.752   1.218  1.00 83.13           H  
ATOM   2965  N   LEU A 186      -3.908  -6.352  -4.207  1.00 87.15           N  
ATOM   2966  H   LEU A 186      -3.045  -6.308  -4.729  1.00 87.15           H  
ATOM   2967  CA  LEU A 186      -5.012  -5.515  -4.667  1.00 87.15           C  
ATOM   2968  HA  LEU A 186      -5.537  -5.129  -3.793  1.00 87.15           H  
ATOM   2969  C   LEU A 186      -6.075  -6.270  -5.469  1.00 87.15           C  
ATOM   2970  CB  LEU A 186      -4.428  -4.322  -5.439  1.00 87.15           C  
ATOM   2971  HB2 LEU A 186      -3.770  -4.696  -6.223  1.00 87.15           H  
ATOM   2972  HB3 LEU A 186      -5.233  -3.770  -5.924  1.00 87.15           H  
ATOM   2973  O   LEU A 186      -7.052  -5.671  -5.889  1.00 87.15           O  
ATOM   2974  CG  LEU A 186      -3.658  -3.349  -4.530  1.00 87.15           C  
ATOM   2975  HG  LEU A 186      -2.930  -3.885  -3.921  1.00 87.15           H  
ATOM   2976  CD1 LEU A 186      -2.903  -2.333  -5.379  1.00 87.15           C  
ATOM   2977 HD11 LEU A 186      -3.591  -1.776  -6.015  1.00 87.15           H  
ATOM   2978 HD12 LEU A 186      -2.182  -2.871  -5.994  1.00 87.15           H  
ATOM   2979 HD13 LEU A 186      -2.356  -1.642  -4.738  1.00 87.15           H  
ATOM   2980  CD2 LEU A 186      -4.624  -2.605  -3.607  1.00 87.15           C  
ATOM   2981 HD21 LEU A 186      -5.463  -2.203  -4.174  1.00 87.15           H  
ATOM   2982 HD22 LEU A 186      -4.100  -1.767  -3.148  1.00 87.15           H  
ATOM   2983 HD23 LEU A 186      -4.984  -3.260  -2.815  1.00 87.15           H  
ATOM   2984  N   THR A 187      -5.975  -7.587  -5.638  1.00 80.59           N  
ATOM   2985  H   THR A 187      -5.112  -8.017  -5.336  1.00 80.59           H  
ATOM   2986  CA  THR A 187      -6.895  -8.377  -6.478  1.00 80.59           C  
ATOM   2987  HA  THR A 187      -6.782  -8.053  -7.513  1.00 80.59           H  
ATOM   2988  C   THR A 187      -8.390  -8.244  -6.122  1.00 80.59           C  
ATOM   2989  CB  THR A 187      -6.467  -9.845  -6.389  1.00 80.59           C  
ATOM   2990  HB  THR A 187      -6.359 -10.135  -5.344  1.00 80.59           H  
ATOM   2991  O   THR A 187      -9.252  -8.404  -6.991  1.00 80.59           O  
ATOM   2992  CG2 THR A 187      -7.425 -10.813  -7.062  1.00 80.59           C  
ATOM   2993 HG21 THR A 187      -8.340 -10.893  -6.475  1.00 80.59           H  
ATOM   2994 HG22 THR A 187      -6.954 -11.795  -7.102  1.00 80.59           H  
ATOM   2995 HG23 THR A 187      -7.629 -10.459  -8.073  1.00 80.59           H  
ATOM   2996  OG1 THR A 187      -5.255 -10.054  -7.055  1.00 80.59           O  
ATOM   2997  HG1 THR A 187      -4.697  -9.274  -7.008  1.00 80.59           H  
ATOM   2998  N   ALA A 188      -8.747  -8.013  -4.852  1.00 77.21           N  
ATOM   2999  H   ALA A 188      -8.015  -7.901  -4.165  1.00 77.21           H  
ATOM   3000  CA  ALA A 188     -10.128  -7.688  -4.476  1.00 77.21           C  
ATOM   3001  HA  ALA A 188     -10.809  -8.368  -4.987  1.00 77.21           H  
ATOM   3002  C   ALA A 188     -10.528  -6.279  -4.924  1.00 77.21           C  
ATOM   3003  CB  ALA A 188     -10.335  -7.883  -2.972  1.00 77.21           C  
ATOM   3004  HB1 ALA A 188      -9.563  -7.354  -2.414  1.00 77.21           H  
ATOM   3005  HB2 ALA A 188     -10.316  -8.943  -2.717  1.00 77.21           H  
ATOM   3006  HB3 ALA A 188     -11.308  -7.487  -2.681  1.00 77.21           H  
ATOM   3007  O   ALA A 188     -11.572  -6.130  -5.547  1.00 77.21           O  
ATOM   3008  N   PHE A 189      -9.669  -5.296  -4.666  1.00 83.97           N  
ATOM   3009  H   PHE A 189      -8.784  -5.524  -4.234  1.00 83.97           H  
ATOM   3010  CA  PHE A 189      -9.866  -3.907  -5.057  1.00 83.97           C  
ATOM   3011  HA  PHE A 189     -10.817  -3.565  -4.650  1.00 83.97           H  
ATOM   3012  C   PHE A 189      -9.931  -3.738  -6.585  1.00 83.97           C  
ATOM   3013  CB  PHE A 189      -8.741  -3.083  -4.419  1.00 83.97           C  
ATOM   3014  HB2 PHE A 189      -7.778  -3.550  -4.627  1.00 83.97           H  
ATOM   3015  HB3 PHE A 189      -8.881  -3.089  -3.338  1.00 83.97           H  
ATOM   3016  O   PHE A 189     -10.834  -3.101  -7.099  1.00 83.97           O  
ATOM   3017  CG  PHE A 189      -8.686  -1.653  -4.893  1.00 83.97           C  
ATOM   3018  CD1 PHE A 189      -7.741  -1.275  -5.864  1.00 83.97           C  
ATOM   3019  HD1 PHE A 189      -7.049  -1.996  -6.272  1.00 83.97           H  
ATOM   3020  CD2 PHE A 189      -9.606  -0.710  -4.399  1.00 83.97           C  
ATOM   3021  HD2 PHE A 189     -10.347  -0.999  -3.668  1.00 83.97           H  
ATOM   3022  CE1 PHE A 189      -7.720   0.046  -6.332  1.00 83.97           C  
ATOM   3023  HE1 PHE A 189      -7.020   0.336  -7.103  1.00 83.97           H  
ATOM   3024  CE2 PHE A 189      -9.586   0.609  -4.878  1.00 83.97           C  
ATOM   3025  HE2 PHE A 189     -10.309   1.328  -4.522  1.00 83.97           H  
ATOM   3026  CZ  PHE A 189      -8.638   0.985  -5.841  1.00 83.97           C  
ATOM   3027  HZ  PHE A 189      -8.634   1.993  -6.228  1.00 83.97           H  
ATOM   3028  N   LEU A 190      -9.070  -4.417  -7.338  1.00 81.14           N  
ATOM   3029  H   LEU A 190      -8.328  -4.913  -6.864  1.00 81.14           H  
ATOM   3030  CA  LEU A 190      -9.033  -4.379  -8.806  1.00 81.14           C  
ATOM   3031  HA  LEU A 190      -8.970  -3.342  -9.133  1.00 81.14           H  
ATOM   3032  C   LEU A 190     -10.284  -4.961  -9.490  1.00 81.14           C  
ATOM   3033  CB  LEU A 190      -7.776  -5.129  -9.273  1.00 81.14           C  
ATOM   3034  HB2 LEU A 190      -7.817  -5.254 -10.355  1.00 81.14           H  
ATOM   3035  HB3 LEU A 190      -7.781  -6.123  -8.826  1.00 81.14           H  
ATOM   3036  O   LEU A 190     -10.419  -4.868 -10.702  1.00 81.14           O  
ATOM   3037  CG  LEU A 190      -6.460  -4.418  -8.923  1.00 81.14           C  
ATOM   3038  HG  LEU A 190      -6.449  -4.139  -7.869  1.00 81.14           H  
ATOM   3039  CD1 LEU A 190      -5.290  -5.363  -9.179  1.00 81.14           C  
ATOM   3040 HD11 LEU A 190      -5.391  -6.263  -8.572  1.00 81.14           H  
ATOM   3041 HD12 LEU A 190      -4.360  -4.865  -8.903  1.00 81.14           H  
ATOM   3042 HD13 LEU A 190      -5.260  -5.634 -10.234  1.00 81.14           H  
ATOM   3043  CD2 LEU A 190      -6.253  -3.159  -9.756  1.00 81.14           C  
ATOM   3044 HD21 LEU A 190      -6.983  -2.397  -9.480  1.00 81.14           H  
ATOM   3045 HD22 LEU A 190      -6.370  -3.384 -10.816  1.00 81.14           H  
ATOM   3046 HD23 LEU A 190      -5.248  -2.772  -9.590  1.00 81.14           H  
ATOM   3047  N   ARG A 191     -11.202  -5.596  -8.745  1.00 71.89           N  
ATOM   3048  H   ARG A 191     -11.075  -5.582  -7.743  1.00 71.89           H  
ATOM   3049  CA  ARG A 191     -12.517  -5.987  -9.287  1.00 71.89           C  
ATOM   3050  HA  ARG A 191     -12.405  -6.343 -10.311  1.00 71.89           H  
ATOM   3051  C   ARG A 191     -13.488  -4.816  -9.379  1.00 71.89           C  
ATOM   3052  CB  ARG A 191     -13.169  -7.064  -8.417  1.00 71.89           C  
ATOM   3053  HB2 ARG A 191     -13.135  -6.761  -7.371  1.00 71.89           H  
ATOM   3054  HB3 ARG A 191     -14.220  -7.150  -8.695  1.00 71.89           H  
ATOM   3055  O   ARG A 191     -14.539  -4.965  -9.996  1.00 71.89           O  
ATOM   3056  CG  ARG A 191     -12.543  -8.442  -8.595  1.00 71.89           C  
ATOM   3057  HG2 ARG A 191     -11.474  -8.397  -8.386  1.00 71.89           H  
ATOM   3058  HG3 ARG A 191     -12.687  -8.757  -9.628  1.00 71.89           H  
ATOM   3059  CD  ARG A 191     -13.255  -9.435  -7.657  1.00 71.89           C  
ATOM   3060  HD2 ARG A 191     -14.228  -9.037  -7.369  1.00 71.89           H  
ATOM   3061  HD3 ARG A 191     -13.434 -10.359  -8.207  1.00 71.89           H  
ATOM   3062  NE  ARG A 191     -12.448  -9.711  -6.450  1.00 71.89           N  
ATOM   3063  HE  ARG A 191     -11.716  -9.040  -6.266  1.00 71.89           H  
ATOM   3064  NH1 ARG A 191     -13.606 -11.521  -5.661  1.00 71.89           N  
ATOM   3065 HH11 ARG A 191     -13.705 -12.229  -4.948  1.00 71.89           H  
ATOM   3066 HH12 ARG A 191     -14.415 -11.218  -6.183  1.00 71.89           H  
ATOM   3067  NH2 ARG A 191     -11.645 -10.999  -4.731  1.00 71.89           N  
ATOM   3068 HH21 ARG A 191     -11.765 -11.707  -4.021  1.00 71.89           H  
ATOM   3069 HH22 ARG A 191     -10.855 -10.378  -4.628  1.00 71.89           H  
ATOM   3070  CZ  ARG A 191     -12.571 -10.732  -5.613  1.00 71.89           C  
ATOM   3071  N   LEU A 192     -13.196  -3.721  -8.688  1.00 73.61           N  
ATOM   3072  H   LEU A 192     -12.286  -3.631  -8.258  1.00 73.61           H  
ATOM   3073  CA  LEU A 192     -14.108  -2.602  -8.563  1.00 73.61           C  
ATOM   3074  HA  LEU A 192     -15.112  -3.004  -8.429  1.00 73.61           H  
ATOM   3075  C   LEU A 192     -14.036  -1.741  -9.815  1.00 73.61           C  
ATOM   3076  CB  LEU A 192     -13.766  -1.766  -7.336  1.00 73.61           C  
ATOM   3077  HB2 LEU A 192     -14.447  -0.918  -7.267  1.00 73.61           H  
ATOM   3078  HB3 LEU A 192     -12.762  -1.363  -7.465  1.00 73.61           H  
ATOM   3079  O   LEU A 192     -12.930  -1.518 -10.321  1.00 73.61           O  
ATOM   3080  CG  LEU A 192     -13.842  -2.593  -6.050  1.00 73.61           C  
ATOM   3081  HG  LEU A 192     -13.408  -3.584  -6.188  1.00 73.61           H  
ATOM   3082  CD1 LEU A 192     -12.974  -1.899  -5.021  1.00 73.61           C  
ATOM   3083 HD11 LEU A 192     -11.935  -1.890  -5.349  1.00 73.61           H  
ATOM   3084 HD12 LEU A 192     -13.250  -0.846  -4.968  1.00 73.61           H  
ATOM   3085 HD13 LEU A 192     -13.047  -2.413  -4.062  1.00 73.61           H  
ATOM   3086  CD2 LEU A 192     -15.292  -2.790  -5.602  1.00 73.61           C  
ATOM   3087 HD21 LEU A 192     -15.313  -3.271  -4.624  1.00 73.61           H  
ATOM   3088 HD22 LEU A 192     -15.797  -1.826  -5.546  1.00 73.61           H  
ATOM   3089 HD23 LEU A 192     -15.821  -3.418  -6.319  1.00 73.61           H  
ATOM   3090  N   PRO A 193     -15.181  -1.222 -10.273  1.00 71.85           N  
ATOM   3091  CA  PRO A 193     -15.237  -0.337 -11.418  1.00 71.85           C  
ATOM   3092  HA  PRO A 193     -15.020  -0.960 -12.285  1.00 71.85           H  
ATOM   3093  C   PRO A 193     -14.234   0.827 -11.354  1.00 71.85           C  
ATOM   3094  CB  PRO A 193     -16.697   0.156 -11.426  1.00 71.85           C  
ATOM   3095  HB2 PRO A 193     -17.079   0.471 -12.397  1.00 71.85           H  
ATOM   3096  HB3 PRO A 193     -16.815   0.989 -10.734  1.00 71.85           H  
ATOM   3097  O   PRO A 193     -13.464   1.080 -12.275  1.00 71.85           O  
ATOM   3098  CG  PRO A 193     -17.469  -1.035 -10.883  1.00 71.85           C  
ATOM   3099  HG2 PRO A 193     -18.436  -0.739 -10.477  1.00 71.85           H  
ATOM   3100  HG3 PRO A 193     -17.579  -1.794 -11.657  1.00 71.85           H  
ATOM   3101  CD  PRO A 193     -16.525  -1.525  -9.796  1.00 71.85           C  
ATOM   3102  HD2 PRO A 193     -16.712  -0.979  -8.871  1.00 71.85           H  
ATOM   3103  HD3 PRO A 193     -16.680  -2.594  -9.654  1.00 71.85           H  
ATOM   3104  N   GLU A 194     -14.180   1.509 -10.220  1.00 75.63           N  
ATOM   3105  H   GLU A 194     -14.840   1.282  -9.490  1.00 75.63           H  
ATOM   3106  CA  GLU A 194     -13.414   2.742 -10.053  1.00 75.63           C  
ATOM   3107  HA  GLU A 194     -13.475   3.324 -10.972  1.00 75.63           H  
ATOM   3108  C   GLU A 194     -11.922   2.474  -9.790  1.00 75.63           C  
ATOM   3109  CB  GLU A 194     -14.043   3.580  -8.924  1.00 75.63           C  
ATOM   3110  HB2 GLU A 194     -13.528   4.541  -8.904  1.00 75.63           H  
ATOM   3111  HB3 GLU A 194     -13.858   3.099  -7.964  1.00 75.63           H  
ATOM   3112  O   GLU A 194     -11.109   3.397  -9.759  1.00 75.63           O  
ATOM   3113  CG  GLU A 194     -15.554   3.865  -9.080  1.00 75.63           C  
ATOM   3114  HG2 GLU A 194     -15.745   4.183 -10.105  1.00 75.63           H  
ATOM   3115  HG3 GLU A 194     -15.799   4.703  -8.427  1.00 75.63           H  
ATOM   3116  CD  GLU A 194     -16.490   2.691  -8.714  1.00 75.63           C  
ATOM   3117  OE1 GLU A 194     -17.695   2.791  -9.028  1.00 75.63           O  
ATOM   3118  OE2 GLU A 194     -16.004   1.666  -8.174  1.00 75.63           O  
ATOM   3119  N   SER A 195     -11.525   1.209  -9.603  1.00 81.73           N  
ATOM   3120  H   SER A 195     -12.214   0.481  -9.725  1.00 81.73           H  
ATOM   3121  CA  SER A 195     -10.173   0.857  -9.154  1.00 81.73           C  
ATOM   3122  HA  SER A 195     -10.007   1.345  -8.194  1.00 81.73           H  
ATOM   3123  C   SER A 195      -9.069   1.342 -10.095  1.00 81.73           C  
ATOM   3124  CB  SER A 195     -10.052  -0.650  -8.937  1.00 81.73           C  
ATOM   3125  HB2 SER A 195     -10.791  -0.952  -8.195  1.00 81.73           H  
ATOM   3126  HB3 SER A 195      -9.059  -0.871  -8.546  1.00 81.73           H  
ATOM   3127  O   SER A 195      -8.020   1.790  -9.629  1.00 81.73           O  
ATOM   3128  OG  SER A 195     -10.243  -1.386 -10.129  1.00 81.73           O  
ATOM   3129  HG  SER A 195     -11.182  -1.434 -10.324  1.00 81.73           H  
ATOM   3130  N   TYR A 196      -9.311   1.308 -11.406  1.00 80.16           N  
ATOM   3131  H   TYR A 196     -10.184   0.902 -11.712  1.00 80.16           H  
ATOM   3132  CA  TYR A 196      -8.351   1.750 -12.417  1.00 80.16           C  
ATOM   3133  HA  TYR A 196      -7.390   1.280 -12.209  1.00 80.16           H  
ATOM   3134  C   TYR A 196      -8.123   3.256 -12.387  1.00 80.16           C  
ATOM   3135  CB  TYR A 196      -8.827   1.302 -13.804  1.00 80.16           C  
ATOM   3136  HB2 TYR A 196      -9.805   1.735 -14.016  1.00 80.16           H  
ATOM   3137  HB3 TYR A 196      -8.128   1.664 -14.557  1.00 80.16           H  
ATOM   3138  O   TYR A 196      -6.975   3.695 -12.409  1.00 80.16           O  
ATOM   3139  CG  TYR A 196      -8.900  -0.201 -13.897  1.00 80.16           C  
ATOM   3140  CD1 TYR A 196      -7.711  -0.935 -13.792  1.00 80.16           C  
ATOM   3141  HD1 TYR A 196      -6.772  -0.409 -13.702  1.00 80.16           H  
ATOM   3142  CD2 TYR A 196     -10.142  -0.861 -13.927  1.00 80.16           C  
ATOM   3143  HD2 TYR A 196     -11.060  -0.294 -13.968  1.00 80.16           H  
ATOM   3144  CE1 TYR A 196      -7.761  -2.337 -13.717  1.00 80.16           C  
ATOM   3145  HE1 TYR A 196      -6.872  -2.919 -13.527  1.00 80.16           H  
ATOM   3146  CE2 TYR A 196     -10.189  -2.265 -13.859  1.00 80.16           C  
ATOM   3147  HE2 TYR A 196     -11.139  -2.779 -13.854  1.00 80.16           H  
ATOM   3148  OH  TYR A 196      -9.020  -4.348 -13.695  1.00 80.16           O  
ATOM   3149  HH  TYR A 196      -8.196  -4.723 -14.016  1.00 80.16           H  
ATOM   3150  CZ  TYR A 196      -8.994  -3.000 -13.768  1.00 80.16           C  
ATOM   3151  N   GLU A 197      -9.194   4.038 -12.278  1.00 82.69           N  
ATOM   3152  H   GLU A 197     -10.103   3.606 -12.189  1.00 82.69           H  
ATOM   3153  CA  GLU A 197      -9.132   5.499 -12.189  1.00 82.69           C  
ATOM   3154  HA  GLU A 197      -8.522   5.881 -13.007  1.00 82.69           H  
ATOM   3155  C   GLU A 197      -8.464   5.938 -10.878  1.00 82.69           C  
ATOM   3156  CB  GLU A 197     -10.558   6.043 -12.366  1.00 82.69           C  
ATOM   3157  HB2 GLU A 197     -11.214   5.627 -11.601  1.00 82.69           H  
ATOM   3158  HB3 GLU A 197     -10.921   5.675 -13.326  1.00 82.69           H  
ATOM   3159  O   GLU A 197      -7.590   6.810 -10.873  1.00 82.69           O  
ATOM   3160  CG  GLU A 197     -10.664   7.578 -12.404  1.00 82.69           C  
ATOM   3161  HG2 GLU A 197     -11.508   7.839 -13.043  1.00 82.69           H  
ATOM   3162  HG3 GLU A 197      -9.769   7.986 -12.874  1.00 82.69           H  
ATOM   3163  CD  GLU A 197     -10.897   8.225 -11.029  1.00 82.69           C  
ATOM   3164  OE1 GLU A 197     -10.262   9.270 -10.760  1.00 82.69           O  
ATOM   3165  OE2 GLU A 197     -11.699   7.677 -10.243  1.00 82.69           O  
ATOM   3166  N   ILE A 198      -8.760   5.243  -9.776  1.00 88.36           N  
ATOM   3167  H   ILE A 198      -9.528   4.589  -9.825  1.00 88.36           H  
ATOM   3168  CA  ILE A 198      -8.099   5.466  -8.490  1.00 88.36           C  
ATOM   3169  HA  ILE A 198      -8.214   6.519  -8.230  1.00 88.36           H  
ATOM   3170  C   ILE A 198      -6.594   5.177  -8.580  1.00 88.36           C  
ATOM   3171  CB  ILE A 198      -8.781   4.627  -7.391  1.00 88.36           C  
ATOM   3172  HB  ILE A 198      -8.822   3.594  -7.738  1.00 88.36           H  
ATOM   3173  O   ILE A 198      -5.805   5.969  -8.062  1.00 88.36           O  
ATOM   3174  CG1 ILE A 198     -10.220   5.119  -7.124  1.00 88.36           C  
ATOM   3175 HG12 ILE A 198     -10.194   6.080  -6.611  1.00 88.36           H  
ATOM   3176 HG13 ILE A 198     -10.743   5.275  -8.067  1.00 88.36           H  
ATOM   3177  CG2 ILE A 198      -7.967   4.684  -6.084  1.00 88.36           C  
ATOM   3178 HG21 ILE A 198      -6.984   4.243  -6.244  1.00 88.36           H  
ATOM   3179 HG22 ILE A 198      -8.463   4.125  -5.290  1.00 88.36           H  
ATOM   3180 HG23 ILE A 198      -7.855   5.722  -5.772  1.00 88.36           H  
ATOM   3181  CD1 ILE A 198     -11.050   4.129  -6.296  1.00 88.36           C  
ATOM   3182 HD11 ILE A 198     -10.683   4.073  -5.271  1.00 88.36           H  
ATOM   3183 HD12 ILE A 198     -11.018   3.140  -6.753  1.00 88.36           H  
ATOM   3184 HD13 ILE A 198     -12.086   4.466  -6.278  1.00 88.36           H  
ATOM   3185  N   ILE A 199      -6.170   4.074  -9.211  1.00 89.13           N  
ATOM   3186  H   ILE A 199      -6.860   3.450  -9.604  1.00 89.13           H  
ATOM   3187  CA  ILE A 199      -4.739   3.751  -9.368  1.00 89.13           C  
ATOM   3188  HA  ILE A 199      -4.254   3.858  -8.398  1.00 89.13           H  
ATOM   3189  C   ILE A 199      -4.061   4.751 -10.302  1.00 89.13           C  
ATOM   3190  CB  ILE A 199      -4.520   2.294  -9.841  1.00 89.13           C  
ATOM   3191  HB  ILE A 199      -5.164   2.104 -10.699  1.00 89.13           H  
ATOM   3192  O   ILE A 199      -2.995   5.250  -9.953  1.00 89.13           O  
ATOM   3193  CG1 ILE A 199      -4.894   1.339  -8.693  1.00 89.13           C  
ATOM   3194 HG12 ILE A 199      -4.163   1.424  -7.889  1.00 89.13           H  
ATOM   3195 HG13 ILE A 199      -5.860   1.641  -8.288  1.00 89.13           H  
ATOM   3196  CG2 ILE A 199      -3.055   2.028 -10.251  1.00 89.13           C  
ATOM   3197 HG21 ILE A 199      -2.386   2.186  -9.405  1.00 89.13           H  
ATOM   3198 HG22 ILE A 199      -2.935   1.010 -10.623  1.00 89.13           H  
ATOM   3199 HG23 ILE A 199      -2.754   2.698 -11.056  1.00 89.13           H  
ATOM   3200  CD1 ILE A 199      -4.991  -0.126  -9.125  1.00 89.13           C  
ATOM   3201 HD11 ILE A 199      -4.016  -0.507  -9.429  1.00 89.13           H  
ATOM   3202 HD12 ILE A 199      -5.340  -0.724  -8.283  1.00 89.13           H  
ATOM   3203 HD13 ILE A 199      -5.696  -0.219  -9.951  1.00 89.13           H  
ATOM   3204  N   LEU A 200      -4.672   5.076 -11.444  1.00 86.47           N  
ATOM   3205  H   LEU A 200      -5.552   4.631 -11.666  1.00 86.47           H  
ATOM   3206  CA  LEU A 200      -4.122   6.014 -12.423  1.00 86.47           C  
ATOM   3207  HA  LEU A 200      -3.154   5.638 -12.753  1.00 86.47           H  
ATOM   3208  C   LEU A 200      -3.909   7.399 -11.807  1.00 86.47           C  
ATOM   3209  CB  LEU A 200      -5.071   6.092 -13.632  1.00 86.47           C  
ATOM   3210  HB2 LEU A 200      -6.058   6.396 -13.285  1.00 86.47           H  
ATOM   3211  HB3 LEU A 200      -5.170   5.098 -14.068  1.00 86.47           H  
ATOM   3212  O   LEU A 200      -2.804   7.936 -11.859  1.00 86.47           O  
ATOM   3213  CG  LEU A 200      -4.620   7.073 -14.730  1.00 86.47           C  
ATOM   3214  HG  LEU A 200      -4.577   8.082 -14.320  1.00 86.47           H  
ATOM   3215  CD1 LEU A 200      -3.245   6.727 -15.306  1.00 86.47           C  
ATOM   3216 HD11 LEU A 200      -3.020   7.388 -16.144  1.00 86.47           H  
ATOM   3217 HD12 LEU A 200      -3.239   5.695 -15.656  1.00 86.47           H  
ATOM   3218 HD13 LEU A 200      -2.475   6.856 -14.546  1.00 86.47           H  
ATOM   3219  CD2 LEU A 200      -5.642   7.075 -15.863  1.00 86.47           C  
ATOM   3220 HD21 LEU A 200      -5.712   6.081 -16.307  1.00 86.47           H  
ATOM   3221 HD22 LEU A 200      -5.349   7.791 -16.631  1.00 86.47           H  
ATOM   3222 HD23 LEU A 200      -6.621   7.359 -15.477  1.00 86.47           H  
ATOM   3223  N   SER A 201      -4.940   7.953 -11.165  1.00 88.66           N  
ATOM   3224  H   SER A 201      -5.825   7.468 -11.154  1.00 88.66           H  
ATOM   3225  CA  SER A 201      -4.835   9.241 -10.471  1.00 88.66           C  
ATOM   3226  HA  SER A 201      -4.452   9.984 -11.170  1.00 88.66           H  
ATOM   3227  C   SER A 201      -3.853   9.172  -9.298  1.00 88.66           C  
ATOM   3228  CB  SER A 201      -6.215   9.712  -9.996  1.00 88.66           C  
ATOM   3229  HB2 SER A 201      -6.110  10.690  -9.527  1.00 88.66           H  
ATOM   3230  HB3 SER A 201      -6.882   9.812 -10.852  1.00 88.66           H  
ATOM   3231  O   SER A 201      -3.107  10.116  -9.046  1.00 88.66           O  
ATOM   3232  OG  SER A 201      -6.780   8.805  -9.068  1.00 88.66           O  
ATOM   3233  HG  SER A 201      -7.304   8.198  -9.595  1.00 88.66           H  
ATOM   3234  N   SER A 202      -3.773   8.032  -8.601  1.00 91.74           N  
ATOM   3235  H   SER A 202      -4.421   7.290  -8.823  1.00 91.74           H  
ATOM   3236  CA  SER A 202      -2.793   7.835  -7.526  1.00 91.74           C  
ATOM   3237  HA  SER A 202      -2.803   8.733  -6.908  1.00 91.74           H  
ATOM   3238  C   SER A 202      -1.359   7.653  -8.032  1.00 91.74           C  
ATOM   3239  CB  SER A 202      -3.175   6.677  -6.608  1.00 91.74           C  
ATOM   3240  HB2 SER A 202      -3.207   5.746  -7.175  1.00 91.74           H  
ATOM   3241  HB3 SER A 202      -2.430   6.590  -5.817  1.00 91.74           H  
ATOM   3242  O   SER A 202      -0.428   7.889  -7.264  1.00 91.74           O  
ATOM   3243  OG  SER A 202      -4.434   6.923  -6.018  1.00 91.74           O  
ATOM   3244  HG  SER A 202      -5.066   6.672  -6.696  1.00 91.74           H  
ATOM   3245  N   ALA A 203      -1.159   7.280  -9.297  1.00 90.17           N  
ATOM   3246  H   ALA A 203      -1.963   7.029  -9.854  1.00 90.17           H  
ATOM   3247  CA  ALA A 203       0.151   7.151  -9.935  1.00 90.17           C  
ATOM   3248  HA  ALA A 203       0.856   6.753  -9.205  1.00 90.17           H  
ATOM   3249  C   ALA A 203       0.720   8.497 -10.434  1.00 90.17           C  
ATOM   3250  CB  ALA A 203       0.042   6.120 -11.065  1.00 90.17           C  
ATOM   3251  HB1 ALA A 203      -0.649   6.471 -11.831  1.00 90.17           H  
ATOM   3252  HB2 ALA A 203      -0.313   5.167 -10.672  1.00 90.17           H  
ATOM   3253  HB3 ALA A 203       1.023   5.974 -11.518  1.00 90.17           H  
ATOM   3254  O   ALA A 203       1.907   8.584 -10.743  1.00 90.17           O  
ATOM   3255  N   GLN A 204      -0.088   9.560 -10.483  1.00 89.38           N  
ATOM   3256  H   GLN A 204      -1.061   9.439 -10.241  1.00 89.38           H  
ATOM   3257  CA  GLN A 204       0.347  10.901 -10.889  1.00 89.38           C  
ATOM   3258  HA  GLN A 204       1.152  10.817 -11.619  1.00 89.38           H  
ATOM   3259  C   GLN A 204       0.860  11.704  -9.690  1.00 89.38           C  
ATOM   3260  CB  GLN A 204      -0.822  11.642 -11.546  1.00 89.38           C  
ATOM   3261  HB2 GLN A 204      -0.523  12.673 -11.736  1.00 89.38           H  
ATOM   3262  HB3 GLN A 204      -1.669  11.654 -10.860  1.00 89.38           H  
ATOM   3263  O   GLN A 204       0.153  11.843  -8.700  1.00 89.38           O  
ATOM   3264  CG  GLN A 204      -1.248  11.004 -12.875  1.00 89.38           C  
ATOM   3265  HG2 GLN A 204      -0.416  11.045 -13.578  1.00 89.38           H  
ATOM   3266  HG3 GLN A 204      -1.511   9.958 -12.720  1.00 89.38           H  
ATOM   3267  CD  GLN A 204      -2.449  11.706 -13.499  1.00 89.38           C  
ATOM   3268  NE2 GLN A 204      -2.873  11.292 -14.671  1.00 89.38           N  
ATOM   3269 HE21 GLN A 204      -2.453  10.495 -15.128  1.00 89.38           H  
ATOM   3270 HE22 GLN A 204      -3.682  11.775 -15.034  1.00 89.38           H  
ATOM   3271  OE1 GLN A 204      -3.026  12.634 -12.963  1.00 89.38           O  
ATOM   3272  N   ILE A 205       2.072  12.258  -9.760  1.00 91.51           N  
ATOM   3273  H   ILE A 205       2.604  12.150 -10.612  1.00 91.51           H  
ATOM   3274  CA  ILE A 205       2.630  13.093  -8.680  1.00 91.51           C  
ATOM   3275  HA  ILE A 205       2.258  12.732  -7.721  1.00 91.51           H  
ATOM   3276  C   ILE A 205       2.154  14.540  -8.856  1.00 91.51           C  
ATOM   3277  CB  ILE A 205       4.175  13.003  -8.636  1.00 91.51           C  
ATOM   3278  HB  ILE A 205       4.568  13.355  -9.590  1.00 91.51           H  
ATOM   3279  O   ILE A 205       2.537  15.197  -9.826  1.00 91.51           O  
ATOM   3280  CG1 ILE A 205       4.643  11.547  -8.423  1.00 91.51           C  
ATOM   3281 HG12 ILE A 205       4.339  11.219  -7.429  1.00 91.51           H  
ATOM   3282 HG13 ILE A 205       4.167  10.903  -9.163  1.00 91.51           H  
ATOM   3283  CG2 ILE A 205       4.734  13.903  -7.514  1.00 91.51           C  
ATOM   3284 HG21 ILE A 205       4.451  14.942  -7.680  1.00 91.51           H  
ATOM   3285 HG22 ILE A 205       4.335  13.583  -6.551  1.00 91.51           H  
ATOM   3286 HG23 ILE A 205       5.823  13.856  -7.484  1.00 91.51           H  
ATOM   3287  CD1 ILE A 205       6.155  11.331  -8.564  1.00 91.51           C  
ATOM   3288 HD11 ILE A 205       6.691  11.814  -7.747  1.00 91.51           H  
ATOM   3289 HD12 ILE A 205       6.367  10.262  -8.528  1.00 91.51           H  
ATOM   3290 HD13 ILE A 205       6.500  11.728  -9.518  1.00 91.51           H  
ATOM   3291  N   THR A 206       1.378  15.048  -7.899  1.00 92.39           N  
ATOM   3292  H   THR A 206       1.107  14.460  -7.124  1.00 92.39           H  
ATOM   3293  CA  THR A 206       0.922  16.450  -7.847  1.00 92.39           C  
ATOM   3294  HA  THR A 206       0.658  16.781  -8.851  1.00 92.39           H  
ATOM   3295  C   THR A 206       2.015  17.384  -7.319  1.00 92.39           C  
ATOM   3296  CB  THR A 206      -0.333  16.581  -6.970  1.00 92.39           C  
ATOM   3297  HB  THR A 206      -0.670  17.617  -6.967  1.00 92.39           H  
ATOM   3298  O   THR A 206       3.032  16.940  -6.766  1.00 92.39           O  
ATOM   3299  CG2 THR A 206      -1.472  15.695  -7.474  1.00 92.39           C  
ATOM   3300 HG21 THR A 206      -2.378  15.929  -6.914  1.00 92.39           H  
ATOM   3301 HG22 THR A 206      -1.657  15.892  -8.530  1.00 92.39           H  
ATOM   3302 HG23 THR A 206      -1.236  14.640  -7.332  1.00 92.39           H  
ATOM   3303  OG1 THR A 206       0.020  16.203  -5.660  1.00 92.39           O  
ATOM   3304  HG1 THR A 206      -0.781  15.938  -5.202  1.00 92.39           H  
ATOM   3305  N   LEU A 207       1.833  18.703  -7.462  1.00 94.99           N  
ATOM   3306  H   LEU A 207       0.953  19.051  -7.815  1.00 94.99           H  
ATOM   3307  CA  LEU A 207       2.759  19.668  -6.869  1.00 94.99           C  
ATOM   3308  HA  LEU A 207       3.770  19.399  -7.177  1.00 94.99           H  
ATOM   3309  C   LEU A 207       2.705  19.605  -5.339  1.00 94.99           C  
ATOM   3310  CB  LEU A 207       2.432  21.073  -7.390  1.00 94.99           C  
ATOM   3311  HB2 LEU A 207       2.442  21.056  -8.479  1.00 94.99           H  
ATOM   3312  HB3 LEU A 207       1.425  21.339  -7.067  1.00 94.99           H  
ATOM   3313  O   LEU A 207       3.751  19.630  -4.690  1.00 94.99           O  
ATOM   3314  CG  LEU A 207       3.388  22.166  -6.889  1.00 94.99           C  
ATOM   3315  HG  LEU A 207       3.362  22.221  -5.800  1.00 94.99           H  
ATOM   3316  CD1 LEU A 207       4.832  21.940  -7.336  1.00 94.99           C  
ATOM   3317 HD11 LEU A 207       4.876  21.815  -8.418  1.00 94.99           H  
ATOM   3318 HD12 LEU A 207       5.433  22.801  -7.042  1.00 94.99           H  
ATOM   3319 HD13 LEU A 207       5.237  21.056  -6.842  1.00 94.99           H  
ATOM   3320  CD2 LEU A 207       2.924  23.506  -7.448  1.00 94.99           C  
ATOM   3321 HD21 LEU A 207       3.594  24.303  -7.127  1.00 94.99           H  
ATOM   3322 HD22 LEU A 207       1.920  23.712  -7.079  1.00 94.99           H  
ATOM   3323 HD23 LEU A 207       2.906  23.459  -8.537  1.00 94.99           H  
ATOM   3324  N   LYS A 208       1.509  19.456  -4.767  1.00 95.44           N  
ATOM   3325  H   LYS A 208       0.695  19.551  -5.357  1.00 95.44           H  
ATOM   3326  CA  LYS A 208       1.274  19.233  -3.342  1.00 95.44           C  
ATOM   3327  HA  LYS A 208       1.603  20.112  -2.787  1.00 95.44           H  
ATOM   3328  C   LYS A 208       2.057  18.038  -2.827  1.00 95.44           C  
ATOM   3329  CB  LYS A 208      -0.230  19.033  -3.132  1.00 95.44           C  
ATOM   3330  HB2 LYS A 208      -0.577  18.226  -3.777  1.00 95.44           H  
ATOM   3331  HB3 LYS A 208      -0.748  19.947  -3.422  1.00 95.44           H  
ATOM   3332  O   LYS A 208       2.761  18.176  -1.828  1.00 95.44           O  
ATOM   3333  CG  LYS A 208      -0.598  18.713  -1.681  1.00 95.44           C  
ATOM   3334  HG2 LYS A 208      -0.354  19.566  -1.047  1.00 95.44           H  
ATOM   3335  HG3 LYS A 208      -0.062  17.833  -1.328  1.00 95.44           H  
ATOM   3336  CD  LYS A 208      -2.094  18.427  -1.617  1.00 95.44           C  
ATOM   3337  HD2 LYS A 208      -2.647  19.256  -2.059  1.00 95.44           H  
ATOM   3338  HD3 LYS A 208      -2.300  17.524  -2.192  1.00 95.44           H  
ATOM   3339  CE  LYS A 208      -2.527  18.237  -0.167  1.00 95.44           C  
ATOM   3340  HE2 LYS A 208      -1.877  17.498   0.302  1.00 95.44           H  
ATOM   3341  HE3 LYS A 208      -2.413  19.184   0.360  1.00 95.44           H  
ATOM   3342  NZ  LYS A 208      -3.932  17.784  -0.134  1.00 95.44           N  
ATOM   3343  HZ1 LYS A 208      -4.247  17.648   0.816  1.00 95.44           H  
ATOM   3344  HZ2 LYS A 208      -4.519  18.466  -0.593  1.00 95.44           H  
ATOM   3345  HZ3 LYS A 208      -4.009  16.920  -0.651  1.00 95.44           H  
ATOM   3346  N   GLU A 209       1.973  16.888  -3.496  1.00 94.18           N  
ATOM   3347  H   GLU A 209       1.346  16.828  -4.286  1.00 94.18           H  
ATOM   3348  CA  GLU A 209       2.726  15.694  -3.110  1.00 94.18           C  
ATOM   3349  HA  GLU A 209       2.502  15.456  -2.070  1.00 94.18           H  
ATOM   3350  C   GLU A 209       4.234  15.935  -3.214  1.00 94.18           C  
ATOM   3351  CB  GLU A 209       2.298  14.500  -3.970  1.00 94.18           C  
ATOM   3352  HB2 GLU A 209       1.218  14.375  -3.886  1.00 94.18           H  
ATOM   3353  HB3 GLU A 209       2.555  14.695  -5.011  1.00 94.18           H  
ATOM   3354  O   GLU A 209       4.982  15.569  -2.309  1.00 94.18           O  
ATOM   3355  CG  GLU A 209       2.984  13.205  -3.505  1.00 94.18           C  
ATOM   3356  HG2 GLU A 209       4.064  13.350  -3.533  1.00 94.18           H  
ATOM   3357  HG3 GLU A 209       2.691  12.995  -2.476  1.00 94.18           H  
ATOM   3358  CD  GLU A 209       2.658  12.001  -4.387  1.00 94.18           C  
ATOM   3359  OE1 GLU A 209       3.389  10.987  -4.311  1.00 94.18           O  
ATOM   3360  OE2 GLU A 209       1.715  12.075  -5.199  1.00 94.18           O  
ATOM   3361  N   ARG A 210       4.699  16.612  -4.272  1.00 94.38           N  
ATOM   3362  H   ARG A 210       4.039  16.877  -4.990  1.00 94.38           H  
ATOM   3363  CA  ARG A 210       6.121  16.941  -4.434  1.00 94.38           C  
ATOM   3364  HA  ARG A 210       6.687  16.011  -4.387  1.00 94.38           H  
ATOM   3365  C   ARG A 210       6.637  17.813  -3.285  1.00 94.38           C  
ATOM   3366  CB  ARG A 210       6.332  17.590  -5.807  1.00 94.38           C  
ATOM   3367  HB2 ARG A 210       5.891  18.586  -5.819  1.00 94.38           H  
ATOM   3368  HB3 ARG A 210       5.822  16.981  -6.554  1.00 94.38           H  
ATOM   3369  O   ARG A 210       7.666  17.493  -2.696  1.00 94.38           O  
ATOM   3370  CG  ARG A 210       7.822  17.686  -6.170  1.00 94.38           C  
ATOM   3371  HG2 ARG A 210       8.271  16.693  -6.140  1.00 94.38           H  
ATOM   3372  HG3 ARG A 210       8.332  18.317  -5.442  1.00 94.38           H  
ATOM   3373  CD  ARG A 210       8.027  18.291  -7.564  1.00 94.38           C  
ATOM   3374  HD2 ARG A 210       7.570  19.281  -7.584  1.00 94.38           H  
ATOM   3375  HD3 ARG A 210       9.097  18.400  -7.736  1.00 94.38           H  
ATOM   3376  NE  ARG A 210       7.442  17.446  -8.625  1.00 94.38           N  
ATOM   3377  HE  ARG A 210       6.993  16.591  -8.329  1.00 94.38           H  
ATOM   3378  NH1 ARG A 210       7.906  18.821 -10.402  1.00 94.38           N  
ATOM   3379 HH11 ARG A 210       8.386  19.455  -9.779  1.00 94.38           H  
ATOM   3380 HH12 ARG A 210       7.900  18.997 -11.397  1.00 94.38           H  
ATOM   3381  NH2 ARG A 210       6.822  16.898 -10.745  1.00 94.38           N  
ATOM   3382 HH21 ARG A 210       6.329  16.089 -10.396  1.00 94.38           H  
ATOM   3383 HH22 ARG A 210       6.767  17.118 -11.729  1.00 94.38           H  
ATOM   3384  CZ  ARG A 210       7.395  17.724  -9.915  1.00 94.38           C  
ATOM   3385  N   VAL A 211       5.912  18.875  -2.935  1.00 97.06           N  
ATOM   3386  H   VAL A 211       5.070  19.058  -3.463  1.00 97.06           H  
ATOM   3387  CA  VAL A 211       6.249  19.763  -1.809  1.00 97.06           C  
ATOM   3388  HA  VAL A 211       7.277  20.106  -1.924  1.00 97.06           H  
ATOM   3389  C   VAL A 211       6.175  19.015  -0.477  1.00 97.06           C  
ATOM   3390  CB  VAL A 211       5.325  20.996  -1.803  1.00 97.06           C  
ATOM   3391  HB  VAL A 211       4.288  20.665  -1.837  1.00 97.06           H  
ATOM   3392  O   VAL A 211       7.076  19.150   0.350  1.00 97.06           O  
ATOM   3393  CG1 VAL A 211       5.510  21.869  -0.552  1.00 97.06           C  
ATOM   3394 HG11 VAL A 211       5.091  21.366   0.319  1.00 97.06           H  
ATOM   3395 HG12 VAL A 211       6.569  22.038  -0.355  1.00 97.06           H  
ATOM   3396 HG13 VAL A 211       4.993  22.821  -0.673  1.00 97.06           H  
ATOM   3397  CG2 VAL A 211       5.587  21.876  -3.032  1.00 97.06           C  
ATOM   3398 HG21 VAL A 211       4.895  22.718  -3.027  1.00 97.06           H  
ATOM   3399 HG22 VAL A 211       6.613  22.245  -3.027  1.00 97.06           H  
ATOM   3400 HG23 VAL A 211       5.429  21.313  -3.952  1.00 97.06           H  
ATOM   3401  N   TYR A 212       5.145  18.188  -0.282  1.00 96.47           N  
ATOM   3402  H   TYR A 212       4.436  18.119  -0.997  1.00 96.47           H  
ATOM   3403  CA  TYR A 212       4.992  17.355   0.909  1.00 96.47           C  
ATOM   3404  HA  TYR A 212       4.958  17.997   1.789  1.00 96.47           H  
ATOM   3405  C   TYR A 212       6.191  16.416   1.081  1.00 96.47           C  
ATOM   3406  CB  TYR A 212       3.669  16.580   0.823  1.00 96.47           C  
ATOM   3407  HB2 TYR A 212       2.849  17.289   0.710  1.00 96.47           H  
ATOM   3408  HB3 TYR A 212       3.678  15.951  -0.067  1.00 96.47           H  
ATOM   3409  O   TYR A 212       6.795  16.400   2.147  1.00 96.47           O  
ATOM   3410  CG  TYR A 212       3.390  15.700   2.023  1.00 96.47           C  
ATOM   3411  CD1 TYR A 212       3.944  14.407   2.078  1.00 96.47           C  
ATOM   3412  HD1 TYR A 212       4.554  14.040   1.266  1.00 96.47           H  
ATOM   3413  CD2 TYR A 212       2.582  16.166   3.081  1.00 96.47           C  
ATOM   3414  HD2 TYR A 212       2.147  17.153   3.044  1.00 96.47           H  
ATOM   3415  CE1 TYR A 212       3.723  13.592   3.199  1.00 96.47           C  
ATOM   3416  HE1 TYR A 212       4.171  12.610   3.240  1.00 96.47           H  
ATOM   3417  CE2 TYR A 212       2.337  15.341   4.195  1.00 96.47           C  
ATOM   3418  HE2 TYR A 212       1.709  15.686   5.002  1.00 96.47           H  
ATOM   3419  OH  TYR A 212       2.695  13.248   5.324  1.00 96.47           O  
ATOM   3420  HH  TYR A 212       3.130  12.404   5.186  1.00 96.47           H  
ATOM   3421  CZ  TYR A 212       2.926  14.060   4.261  1.00 96.47           C  
ATOM   3422  N   ASN A 213       6.598  15.707   0.025  1.00 93.54           N  
ATOM   3423  H   ASN A 213       6.045  15.753  -0.819  1.00 93.54           H  
ATOM   3424  CA  ASN A 213       7.725  14.774   0.058  1.00 93.54           C  
ATOM   3425  HA  ASN A 213       7.558  14.052   0.857  1.00 93.54           H  
ATOM   3426  C   ASN A 213       9.057  15.473   0.371  1.00 93.54           C  
ATOM   3427  CB  ASN A 213       7.784  14.019  -1.283  1.00 93.54           C  
ATOM   3428  HB2 ASN A 213       8.720  13.462  -1.338  1.00 93.54           H  
ATOM   3429  HB3 ASN A 213       7.761  14.733  -2.106  1.00 93.54           H  
ATOM   3430  O   ASN A 213       9.863  14.936   1.131  1.00 93.54           O  
ATOM   3431  CG  ASN A 213       6.653  13.017  -1.456  1.00 93.54           C  
ATOM   3432  ND2 ASN A 213       6.428  12.548  -2.662  1.00 93.54           N  
ATOM   3433 HD21 ASN A 213       5.615  11.957  -2.766  1.00 93.54           H  
ATOM   3434 HD22 ASN A 213       6.935  12.906  -3.458  1.00 93.54           H  
ATOM   3435  OD1 ASN A 213       5.984  12.618  -0.517  1.00 93.54           O  
ATOM   3436  N   ILE A 214       9.276  16.686  -0.153  1.00 94.83           N  
ATOM   3437  H   ILE A 214       8.591  17.063  -0.792  1.00 94.83           H  
ATOM   3438  CA  ILE A 214      10.455  17.502   0.184  1.00 94.83           C  
ATOM   3439  HA  ILE A 214      11.355  16.924  -0.025  1.00 94.83           H  
ATOM   3440  C   ILE A 214      10.471  17.827   1.680  1.00 94.83           C  
ATOM   3441  CB  ILE A 214      10.497  18.789  -0.672  1.00 94.83           C  
ATOM   3442  HB  ILE A 214       9.525  19.279  -0.614  1.00 94.83           H  
ATOM   3443  O   ILE A 214      11.492  17.649   2.338  1.00 94.83           O  
ATOM   3444  CG1 ILE A 214      10.791  18.430  -2.143  1.00 94.83           C  
ATOM   3445 HG12 ILE A 214      11.842  18.163  -2.250  1.00 94.83           H  
ATOM   3446 HG13 ILE A 214      10.207  17.558  -2.440  1.00 94.83           H  
ATOM   3447  CG2 ILE A 214      11.566  19.779  -0.166  1.00 94.83           C  
ATOM   3448 HG21 ILE A 214      11.327  20.133   0.837  1.00 94.83           H  
ATOM   3449 HG22 ILE A 214      11.619  20.656  -0.811  1.00 94.83           H  
ATOM   3450 HG23 ILE A 214      12.543  19.296  -0.150  1.00 94.83           H  
ATOM   3451  CD1 ILE A 214      10.456  19.560  -3.121  1.00 94.83           C  
ATOM   3452 HD11 ILE A 214      10.619  19.198  -4.136  1.00 94.83           H  
ATOM   3453 HD12 ILE A 214       9.410  19.850  -3.014  1.00 94.83           H  
ATOM   3454 HD13 ILE A 214      11.093  20.428  -2.951  1.00 94.83           H  
ATOM   3455  N   ILE A 215       9.341  18.259   2.241  1.00 96.45           N  
ATOM   3456  H   ILE A 215       8.520  18.359   1.661  1.00 96.45           H  
ATOM   3457  CA  ILE A 215       9.262  18.621   3.661  1.00 96.45           C  
ATOM   3458  HA  ILE A 215      10.113  19.258   3.900  1.00 96.45           H  
ATOM   3459  C   ILE A 215       9.383  17.368   4.542  1.00 96.45           C  
ATOM   3460  CB  ILE A 215       7.976  19.432   3.928  1.00 96.45           C  
ATOM   3461  HB  ILE A 215       7.121  18.850   3.584  1.00 96.45           H  
ATOM   3462  O   ILE A 215      10.110  17.379   5.535  1.00 96.45           O  
ATOM   3463  CG1 ILE A 215       8.024  20.773   3.153  1.00 96.45           C  
ATOM   3464 HG12 ILE A 215       8.402  20.614   2.143  1.00 96.45           H  
ATOM   3465 HG13 ILE A 215       8.712  21.459   3.648  1.00 96.45           H  
ATOM   3466  CG2 ILE A 215       7.810  19.709   5.435  1.00 96.45           C  
ATOM   3467 HG21 ILE A 215       7.717  18.775   5.989  1.00 96.45           H  
ATOM   3468 HG22 ILE A 215       6.904  20.288   5.617  1.00 96.45           H  
ATOM   3469 HG23 ILE A 215       8.672  20.260   5.811  1.00 96.45           H  
ATOM   3470  CD1 ILE A 215       6.658  21.449   3.006  1.00 96.45           C  
ATOM   3471 HD11 ILE A 215       6.757  22.326   2.366  1.00 96.45           H  
ATOM   3472 HD12 ILE A 215       5.959  20.753   2.543  1.00 96.45           H  
ATOM   3473 HD13 ILE A 215       6.277  21.770   3.975  1.00 96.45           H  
ATOM   3474  N   SER A 216       8.724  16.270   4.167  1.00 93.46           N  
ATOM   3475  H   SER A 216       8.116  16.335   3.363  1.00 93.46           H  
ATOM   3476  CA  SER A 216       8.743  14.994   4.890  1.00 93.46           C  
ATOM   3477  HA  SER A 216       8.498  15.184   5.935  1.00 93.46           H  
ATOM   3478  C   SER A 216      10.099  14.291   4.877  1.00 93.46           C  
ATOM   3479  CB  SER A 216       7.690  14.046   4.311  1.00 93.46           C  
ATOM   3480  HB2 SER A 216       7.843  13.042   4.706  1.00 93.46           H  
ATOM   3481  HB3 SER A 216       7.780  14.013   3.225  1.00 93.46           H  
ATOM   3482  O   SER A 216      10.360  13.512   5.791  1.00 93.46           O  
ATOM   3483  OG  SER A 216       6.397  14.483   4.673  1.00 93.46           O  
ATOM   3484  HG  SER A 216       6.274  14.344   5.615  1.00 93.46           H  
ATOM   3485  N   SER A 217      10.976  14.564   3.905  1.00 91.68           N  
ATOM   3486  H   SER A 217      10.698  15.161   3.139  1.00 91.68           H  
ATOM   3487  CA  SER A 217      12.345  14.025   3.906  1.00 91.68           C  
ATOM   3488  HA  SER A 217      12.297  12.959   4.125  1.00 91.68           H  
ATOM   3489  C   SER A 217      13.232  14.668   4.978  1.00 91.68           C  
ATOM   3490  CB  SER A 217      12.992  14.186   2.527  1.00 91.68           C  
ATOM   3491  HB2 SER A 217      12.289  13.878   1.753  1.00 91.68           H  
ATOM   3492  HB3 SER A 217      13.871  13.543   2.475  1.00 91.68           H  
ATOM   3493  O   SER A 217      14.222  14.083   5.410  1.00 91.68           O  
ATOM   3494  OG  SER A 217      13.404  15.520   2.313  1.00 91.68           O  
ATOM   3495  HG  SER A 217      12.992  15.853   1.513  1.00 91.68           H  
ATOM   3496  N   SER A 218      12.894  15.877   5.434  1.00 94.21           N  
ATOM   3497  H   SER A 218      12.088  16.320   5.017  1.00 94.21           H  
ATOM   3498  CA  SER A 218      13.623  16.596   6.485  1.00 94.21           C  
ATOM   3499  HA  SER A 218      14.097  15.881   7.157  1.00 94.21           H  
ATOM   3500  C   SER A 218      12.665  17.454   7.317  1.00 94.21           C  
ATOM   3501  CB  SER A 218      14.736  17.439   5.860  1.00 94.21           C  
ATOM   3502  HB2 SER A 218      14.321  18.062   5.068  1.00 94.21           H  
ATOM   3503  HB3 SER A 218      15.182  18.082   6.619  1.00 94.21           H  
ATOM   3504  O   SER A 218      12.717  18.682   7.249  1.00 94.21           O  
ATOM   3505  OG  SER A 218      15.743  16.603   5.335  1.00 94.21           O  
ATOM   3506  HG  SER A 218      15.350  15.762   5.091  1.00 94.21           H  
ATOM   3507  N   PRO A 219      11.781  16.840   8.122  1.00 92.00           N  
ATOM   3508  CA  PRO A 219      10.702  17.549   8.811  1.00 92.00           C  
ATOM   3509  HA  PRO A 219      10.140  18.146   8.093  1.00 92.00           H  
ATOM   3510  C   PRO A 219      11.215  18.489   9.910  1.00 92.00           C  
ATOM   3511  CB  PRO A 219       9.795  16.444   9.364  1.00 92.00           C  
ATOM   3512  HB2 PRO A 219       9.030  16.209   8.624  1.00 92.00           H  
ATOM   3513  HB3 PRO A 219       9.331  16.722  10.310  1.00 92.00           H  
ATOM   3514  O   PRO A 219      10.571  19.499  10.202  1.00 92.00           O  
ATOM   3515  CG  PRO A 219      10.730  15.243   9.519  1.00 92.00           C  
ATOM   3516  HG2 PRO A 219      11.249  15.296  10.476  1.00 92.00           H  
ATOM   3517  HG3 PRO A 219      10.201  14.296   9.410  1.00 92.00           H  
ATOM   3518  CD  PRO A 219      11.725  15.414   8.382  1.00 92.00           C  
ATOM   3519  HD2 PRO A 219      11.356  14.901   7.495  1.00 92.00           H  
ATOM   3520  HD3 PRO A 219      12.698  15.015   8.670  1.00 92.00           H  
ATOM   3521  N   SER A 220      12.384  18.191  10.489  1.00 93.30           N  
ATOM   3522  H   SER A 220      12.867  17.350  10.205  1.00 93.30           H  
ATOM   3523  CA  SER A 220      13.053  19.036  11.481  1.00 93.30           C  
ATOM   3524  HA  SER A 220      12.313  19.333  12.224  1.00 93.30           H  
ATOM   3525  C   SER A 220      13.645  20.318  10.895  1.00 93.30           C  
ATOM   3526  CB  SER A 220      14.150  18.252  12.203  1.00 93.30           C  
ATOM   3527  HB2 SER A 220      13.705  17.418  12.746  1.00 93.30           H  
ATOM   3528  HB3 SER A 220      14.651  18.907  12.915  1.00 93.30           H  
ATOM   3529  O   SER A 220      13.824  21.294  11.622  1.00 93.30           O  
ATOM   3530  OG  SER A 220      15.087  17.759  11.261  1.00 93.30           O  
ATOM   3531  HG  SER A 220      15.890  17.517  11.727  1.00 93.30           H  
ATOM   3532  N   ARG A 221      13.920  20.353   9.584  1.00 94.81           N  
ATOM   3533  H   ARG A 221      13.674  19.551   9.021  1.00 94.81           H  
ATOM   3534  CA  ARG A 221      14.404  21.559   8.910  1.00 94.81           C  
ATOM   3535  HA  ARG A 221      15.248  21.942   9.484  1.00 94.81           H  
ATOM   3536  C   ARG A 221      13.309  22.624   8.925  1.00 94.81           C  
ATOM   3537  CB  ARG A 221      14.897  21.213   7.495  1.00 94.81           C  
ATOM   3538  HB2 ARG A 221      15.708  20.489   7.574  1.00 94.81           H  
ATOM   3539  HB3 ARG A 221      14.081  20.754   6.936  1.00 94.81           H  
ATOM   3540  O   ARG A 221      12.133  22.340   8.685  1.00 94.81           O  
ATOM   3541  CG  ARG A 221      15.389  22.434   6.705  1.00 94.81           C  
ATOM   3542  HG2 ARG A 221      16.158  22.955   7.276  1.00 94.81           H  
ATOM   3543  HG3 ARG A 221      14.552  23.111   6.530  1.00 94.81           H  
ATOM   3544  CD  ARG A 221      15.965  22.016   5.350  1.00 94.81           C  
ATOM   3545  HD2 ARG A 221      15.227  21.407   4.827  1.00 94.81           H  
ATOM   3546  HD3 ARG A 221      16.858  21.414   5.514  1.00 94.81           H  
ATOM   3547  NE  ARG A 221      16.300  23.192   4.526  1.00 94.81           N  
ATOM   3548  HE  ARG A 221      16.083  24.103   4.905  1.00 94.81           H  
ATOM   3549  NH1 ARG A 221      17.040  22.061   2.668  1.00 94.81           N  
ATOM   3550 HH11 ARG A 221      16.711  21.198   3.077  1.00 94.81           H  
ATOM   3551 HH12 ARG A 221      17.395  22.078   1.723  1.00 94.81           H  
ATOM   3552  NH2 ARG A 221      17.084  24.295   2.699  1.00 94.81           N  
ATOM   3553 HH21 ARG A 221      17.441  24.294   1.754  1.00 94.81           H  
ATOM   3554 HH22 ARG A 221      16.834  25.178   3.121  1.00 94.81           H  
ATOM   3555  CZ  ARG A 221      16.805  23.175   3.305  1.00 94.81           C  
ATOM   3556  N   GLN A 222      13.710  23.866   9.184  1.00 93.63           N  
ATOM   3557  H   GLN A 222      14.682  24.023   9.410  1.00 93.63           H  
ATOM   3558  CA  GLN A 222      12.826  25.027   9.099  1.00 93.63           C  
ATOM   3559  HA  GLN A 222      11.832  24.738   9.438  1.00 93.63           H  
ATOM   3560  C   GLN A 222      12.669  25.460   7.639  1.00 93.63           C  
ATOM   3561  CB  GLN A 222      13.335  26.167  10.001  1.00 93.63           C  
ATOM   3562  HB2 GLN A 222      12.677  27.027   9.878  1.00 93.63           H  
ATOM   3563  HB3 GLN A 222      14.330  26.460   9.665  1.00 93.63           H  
ATOM   3564  O   GLN A 222      13.292  26.424   7.199  1.00 93.63           O  
ATOM   3565  CG  GLN A 222      13.419  25.837  11.502  1.00 93.63           C  
ATOM   3566  HG2 GLN A 222      13.893  26.681  12.002  1.00 93.63           H  
ATOM   3567  HG3 GLN A 222      14.063  24.971  11.656  1.00 93.63           H  
ATOM   3568  CD  GLN A 222      12.081  25.574  12.201  1.00 93.63           C  
ATOM   3569  NE2 GLN A 222      12.054  25.611  13.514  1.00 93.63           N  
ATOM   3570 HE21 GLN A 222      12.882  25.797  14.062  1.00 93.63           H  
ATOM   3571 HE22 GLN A 222      11.209  25.343  13.997  1.00 93.63           H  
ATOM   3572  OE1 GLN A 222      11.049  25.288  11.606  1.00 93.63           O  
ATOM   3573  N   TRP A 223      11.878  24.706   6.876  1.00 96.07           N  
ATOM   3574  H   TRP A 223      11.418  23.912   7.296  1.00 96.07           H  
ATOM   3575  CA  TRP A 223      11.626  25.009   5.469  1.00 96.07           C  
ATOM   3576  HA  TRP A 223      12.583  25.110   4.958  1.00 96.07           H  
ATOM   3577  C   TRP A 223      10.871  26.326   5.309  1.00 96.07           C  
ATOM   3578  CB  TRP A 223      10.839  23.883   4.793  1.00 96.07           C  
ATOM   3579  HB2 TRP A 223      10.601  24.205   3.779  1.00 96.07           H  
ATOM   3580  HB3 TRP A 223       9.885  23.737   5.300  1.00 96.07           H  
ATOM   3581  O   TRP A 223       9.845  26.562   5.950  1.00 96.07           O  
ATOM   3582  CG  TRP A 223      11.554  22.578   4.680  1.00 96.07           C  
ATOM   3583  CD1 TRP A 223      11.480  21.531   5.532  1.00 96.07           C  
ATOM   3584  HD1 TRP A 223      10.898  21.498   6.441  1.00 96.07           H  
ATOM   3585  CD2 TRP A 223      12.463  22.167   3.619  1.00 96.07           C  
ATOM   3586  CE2 TRP A 223      12.875  20.825   3.868  1.00 96.07           C  
ATOM   3587  CE3 TRP A 223      12.965  22.799   2.462  1.00 96.07           C  
ATOM   3588  HE3 TRP A 223      12.653  23.808   2.236  1.00 96.07           H  
ATOM   3589  NE1 TRP A 223      12.250  20.492   5.051  1.00 96.07           N  
ATOM   3590  HE1 TRP A 223      12.331  19.610   5.537  1.00 96.07           H  
ATOM   3591  CH2 TRP A 223      14.207  20.792   1.845  1.00 96.07           C  
ATOM   3592  HH2 TRP A 223      14.822  20.257   1.137  1.00 96.07           H  
ATOM   3593  CZ2 TRP A 223      13.734  20.139   2.997  1.00 96.07           C  
ATOM   3594  HZ2 TRP A 223      13.976  19.101   3.172  1.00 96.07           H  
ATOM   3595  CZ3 TRP A 223      13.828  22.121   1.583  1.00 96.07           C  
ATOM   3596  HZ3 TRP A 223      14.166  22.609   0.680  1.00 96.07           H  
ATOM   3597  N   LYS A 224      11.340  27.152   4.378  1.00 94.63           N  
ATOM   3598  H   LYS A 224      12.257  26.960   3.999  1.00 94.63           H  
ATOM   3599  CA  LYS A 224      10.621  28.318   3.867  1.00 94.63           C  
ATOM   3600  HA  LYS A 224       9.776  28.531   4.521  1.00 94.63           H  
ATOM   3601  C   LYS A 224      10.062  28.031   2.476  1.00 94.63           C  
ATOM   3602  CB  LYS A 224      11.561  29.531   3.871  1.00 94.63           C  
ATOM   3603  HB2 LYS A 224      12.422  29.315   3.239  1.00 94.63           H  
ATOM   3604  HB3 LYS A 224      11.041  30.393   3.454  1.00 94.63           H  
ATOM   3605  O   LYS A 224      10.543  27.153   1.761  1.00 94.63           O  
ATOM   3606  CG  LYS A 224      12.047  29.880   5.286  1.00 94.63           C  
ATOM   3607  HG2 LYS A 224      11.191  30.138   5.911  1.00 94.63           H  
ATOM   3608  HG3 LYS A 224      12.563  29.026   5.726  1.00 94.63           H  
ATOM   3609  CD  LYS A 224      13.020  31.059   5.233  1.00 94.63           C  
ATOM   3610  HD2 LYS A 224      12.516  31.930   4.816  1.00 94.63           H  
ATOM   3611  HD3 LYS A 224      13.857  30.788   4.590  1.00 94.63           H  
ATOM   3612  CE  LYS A 224      13.534  31.370   6.641  1.00 94.63           C  
ATOM   3613  HE2 LYS A 224      12.692  31.653   7.272  1.00 94.63           H  
ATOM   3614  HE3 LYS A 224      13.969  30.458   7.051  1.00 94.63           H  
ATOM   3615  NZ  LYS A 224      14.552  32.448   6.610  1.00 94.63           N  
ATOM   3616  HZ1 LYS A 224      15.325  32.168   6.023  1.00 94.63           H  
ATOM   3617  HZ2 LYS A 224      14.165  33.300   6.230  1.00 94.63           H  
ATOM   3618  HZ3 LYS A 224      14.911  32.633   7.536  1.00 94.63           H  
ATOM   3619  N   LEU A 225       9.073  28.829   2.069  1.00 97.13           N  
ATOM   3620  H   LEU A 225       8.699  29.499   2.726  1.00 97.13           H  
ATOM   3621  CA  LEU A 225       8.528  28.784   0.709  1.00 97.13           C  
ATOM   3622  HA  LEU A 225       8.088  27.800   0.547  1.00 97.13           H  
ATOM   3623  C   LEU A 225       9.632  28.977  -0.343  1.00 97.13           C  
ATOM   3624  CB  LEU A 225       7.439  29.867   0.571  1.00 97.13           C  
ATOM   3625  HB2 LEU A 225       6.657  29.679   1.307  1.00 97.13           H  
ATOM   3626  HB3 LEU A 225       7.891  30.832   0.797  1.00 97.13           H  
ATOM   3627  O   LEU A 225       9.601  28.302  -1.364  1.00 97.13           O  
ATOM   3628  CG  LEU A 225       6.799  29.949  -0.831  1.00 97.13           C  
ATOM   3629  HG  LEU A 225       7.570  30.017  -1.599  1.00 97.13           H  
ATOM   3630  CD1 LEU A 225       5.899  28.753  -1.127  1.00 97.13           C  
ATOM   3631 HD11 LEU A 225       5.056  28.756  -0.436  1.00 97.13           H  
ATOM   3632 HD12 LEU A 225       6.460  27.824  -1.024  1.00 97.13           H  
ATOM   3633 HD13 LEU A 225       5.525  28.825  -2.148  1.00 97.13           H  
ATOM   3634  CD2 LEU A 225       5.933  31.205  -0.939  1.00 97.13           C  
ATOM   3635 HD21 LEU A 225       5.508  31.265  -1.941  1.00 97.13           H  
ATOM   3636 HD22 LEU A 225       5.132  31.175  -0.200  1.00 97.13           H  
ATOM   3637 HD23 LEU A 225       6.550  32.088  -0.771  1.00 97.13           H  
ATOM   3638  N   THR A 226      10.594  29.873  -0.082  1.00 94.96           N  
ATOM   3639  H   THR A 226      10.592  30.345   0.811  1.00 94.96           H  
ATOM   3640  CA  THR A 226      11.775  30.114  -0.932  1.00 94.96           C  
ATOM   3641  HA  THR A 226      11.468  30.424  -1.931  1.00 94.96           H  
ATOM   3642  C   THR A 226      12.598  28.849  -1.115  1.00 94.96           C  
ATOM   3643  CB  THR A 226      12.671  31.214  -0.335  1.00 94.96           C  
ATOM   3644  HB  THR A 226      13.636  31.221  -0.841  1.00 94.96           H  
ATOM   3645  O   THR A 226      12.843  28.452  -2.244  1.00 94.96           O  
ATOM   3646  CG2 THR A 226      12.033  32.596  -0.479  1.00 94.96           C  
ATOM   3647 HG21 THR A 226      12.644  33.328   0.049  1.00 94.96           H  
ATOM   3648 HG22 THR A 226      12.017  32.870  -1.534  1.00 94.96           H  
ATOM   3649 HG23 THR A 226      11.024  32.603  -0.067  1.00 94.96           H  
ATOM   3650  OG1 THR A 226      12.868  30.999   1.053  1.00 94.96           O  
ATOM   3651  HG1 THR A 226      13.682  30.499   1.143  1.00 94.96           H  
ATOM   3652  N   ASP A 227      12.913  28.156  -0.019  1.00 96.66           N  
ATOM   3653  H   ASP A 227      12.697  28.556   0.883  1.00 96.66           H  
ATOM   3654  CA  ASP A 227      13.766  26.968  -0.045  1.00 96.66           C  
ATOM   3655  HA  ASP A 227      14.740  27.240  -0.451  1.00 96.66           H  
ATOM   3656  C   ASP A 227      13.165  25.863  -0.919  1.00 96.66           C  
ATOM   3657  CB  ASP A 227      13.943  26.403   1.374  1.00 96.66           C  
ATOM   3658  HB2 ASP A 227      12.994  25.969   1.690  1.00 96.66           H  
ATOM   3659  HB3 ASP A 227      14.677  25.599   1.339  1.00 96.66           H  
ATOM   3660  O   ASP A 227      13.874  25.205  -1.674  1.00 96.66           O  
ATOM   3661  CG  ASP A 227      14.368  27.402   2.449  1.00 96.66           C  
ATOM   3662  OD1 ASP A 227      14.917  28.476   2.130  1.00 96.66           O  
ATOM   3663  OD2 ASP A 227      14.088  27.081   3.626  1.00 96.66           O  
ATOM   3664  N   VAL A 228      11.847  25.653  -0.817  1.00 96.73           N  
ATOM   3665  H   VAL A 228      11.325  26.230  -0.173  1.00 96.73           H  
ATOM   3666  CA  VAL A 228      11.150  24.650  -1.629  1.00 96.73           C  
ATOM   3667  HA  VAL A 228      11.754  23.743  -1.651  1.00 96.73           H  
ATOM   3668  C   VAL A 228      11.010  25.103  -3.077  1.00 96.73           C  
ATOM   3669  CB  VAL A 228       9.784  24.291  -1.024  1.00 96.73           C  
ATOM   3670  HB  VAL A 228       9.186  25.194  -0.899  1.00 96.73           H  
ATOM   3671  O   VAL A 228      11.170  24.276  -3.970  1.00 96.73           O  
ATOM   3672  CG1 VAL A 228       9.005  23.313  -1.909  1.00 96.73           C  
ATOM   3673 HG11 VAL A 228       8.056  23.079  -1.428  1.00 96.73           H  
ATOM   3674 HG12 VAL A 228       9.581  22.399  -2.056  1.00 96.73           H  
ATOM   3675 HG13 VAL A 228       8.782  23.759  -2.878  1.00 96.73           H  
ATOM   3676  CG2 VAL A 228       9.981  23.625   0.345  1.00 96.73           C  
ATOM   3677 HG21 VAL A 228      10.295  24.369   1.078  1.00 96.73           H  
ATOM   3678 HG22 VAL A 228       9.058  23.149   0.676  1.00 96.73           H  
ATOM   3679 HG23 VAL A 228      10.747  22.853   0.276  1.00 96.73           H  
ATOM   3680  N   ALA A 229      10.724  26.385  -3.317  1.00 92.63           N  
ATOM   3681  H   ALA A 229      10.669  27.026  -2.538  1.00 92.63           H  
ATOM   3682  CA  ALA A 229      10.608  26.944  -4.660  1.00 92.63           C  
ATOM   3683  HA  ALA A 229       9.840  26.394  -5.204  1.00 92.63           H  
ATOM   3684  C   ALA A 229      11.921  26.775  -5.443  1.00 92.63           C  
ATOM   3685  CB  ALA A 229      10.161  28.408  -4.534  1.00 92.63           C  
ATOM   3686  HB1 ALA A 229      10.983  29.021  -4.164  1.00 92.63           H  
ATOM   3687  HB2 ALA A 229       9.312  28.488  -3.856  1.00 92.63           H  
ATOM   3688  HB3 ALA A 229       9.836  28.784  -5.504  1.00 92.63           H  
ATOM   3689  O   ALA A 229      11.901  26.235  -6.550  1.00 92.63           O  
ATOM   3690  N   ASP A 230      13.052  27.102  -4.816  1.00 89.20           N  
ATOM   3691  H   ASP A 230      12.997  27.584  -3.930  1.00 89.20           H  
ATOM   3692  CA  ASP A 230      14.386  26.916  -5.389  1.00 89.20           C  
ATOM   3693  HA  ASP A 230      14.439  27.435  -6.346  1.00 89.20           H  
ATOM   3694  C   ASP A 230      14.680  25.430  -5.641  1.00 89.20           C  
ATOM   3695  CB  ASP A 230      15.443  27.524  -4.449  1.00 89.20           C  
ATOM   3696  HB2 ASP A 230      15.367  27.044  -3.473  1.00 89.20           H  
ATOM   3697  HB3 ASP A 230      16.432  27.302  -4.852  1.00 89.20           H  
ATOM   3698  O   ASP A 230      15.158  25.062  -6.713  1.00 89.20           O  
ATOM   3699  CG  ASP A 230      15.330  29.046  -4.274  1.00 89.20           C  
ATOM   3700  OD1 ASP A 230      14.732  29.709  -5.152  1.00 89.20           O  
ATOM   3701  OD2 ASP A 230      15.847  29.541  -3.247  1.00 89.20           O  
ATOM   3702  N   HIS A 231      14.314  24.551  -4.699  1.00 87.98           N  
ATOM   3703  H   HIS A 231      13.937  24.914  -3.835  1.00 87.98           H  
ATOM   3704  CA  HIS A 231      14.542  23.106  -4.816  1.00 87.98           C  
ATOM   3705  HA  HIS A 231      15.606  22.951  -4.993  1.00 87.98           H  
ATOM   3706  C   HIS A 231      13.793  22.452  -5.988  1.00 87.98           C  
ATOM   3707  CB  HIS A 231      14.156  22.428  -3.495  1.00 87.98           C  
ATOM   3708  HB2 HIS A 231      13.072  22.345  -3.422  1.00 87.98           H  
ATOM   3709  HB3 HIS A 231      14.508  23.042  -2.666  1.00 87.98           H  
ATOM   3710  O   HIS A 231      14.232  21.427  -6.505  1.00 87.98           O  
ATOM   3711  CG  HIS A 231      14.788  21.075  -3.318  1.00 87.98           C  
ATOM   3712  CD2 HIS A 231      14.202  19.850  -3.487  1.00 87.98           C  
ATOM   3713  HD2 HIS A 231      13.184  19.672  -3.802  1.00 87.98           H  
ATOM   3714  ND1 HIS A 231      16.095  20.854  -2.956  1.00 87.98           N  
ATOM   3715  HD1 HIS A 231      16.810  21.563  -2.876  1.00 87.98           H  
ATOM   3716  CE1 HIS A 231      16.291  19.527  -2.900  1.00 87.98           C  
ATOM   3717  HE1 HIS A 231      17.233  19.044  -2.683  1.00 87.98           H  
ATOM   3718  NE2 HIS A 231      15.158  18.872  -3.194  1.00 87.98           N  
ATOM   3719  N   ILE A 232      12.662  23.025  -6.410  1.00 90.11           N  
ATOM   3720  H   ILE A 232      12.352  23.858  -5.930  1.00 90.11           H  
ATOM   3721  CA  ILE A 232      11.883  22.548  -7.564  1.00 90.11           C  
ATOM   3722  HA  ILE A 232      12.296  21.590  -7.878  1.00 90.11           H  
ATOM   3723  C   ILE A 232      12.019  23.451  -8.798  1.00 90.11           C  
ATOM   3724  CB  ILE A 232      10.410  22.284  -7.190  1.00 90.11           C  
ATOM   3725  HB  ILE A 232       9.941  21.793  -8.043  1.00 90.11           H  
ATOM   3726  O   ILE A 232      11.250  23.285  -9.745  1.00 90.11           O  
ATOM   3727  CG1 ILE A 232       9.659  23.606  -6.943  1.00 90.11           C  
ATOM   3728 HG12 ILE A 232      10.122  24.164  -6.129  1.00 90.11           H  
ATOM   3729 HG13 ILE A 232       9.723  24.225  -7.838  1.00 90.11           H  
ATOM   3730  CG2 ILE A 232      10.309  21.308  -6.006  1.00 90.11           C  
ATOM   3731 HG21 ILE A 232       9.281  20.968  -5.878  1.00 90.11           H  
ATOM   3732 HG22 ILE A 232      10.951  20.446  -6.190  1.00 90.11           H  
ATOM   3733 HG23 ILE A 232      10.635  21.803  -5.092  1.00 90.11           H  
ATOM   3734  CD1 ILE A 232       8.180  23.424  -6.637  1.00 90.11           C  
ATOM   3735 HD11 ILE A 232       8.040  23.007  -5.640  1.00 90.11           H  
ATOM   3736 HD12 ILE A 232       7.729  22.774  -7.386  1.00 90.11           H  
ATOM   3737 HD13 ILE A 232       7.715  24.409  -6.689  1.00 90.11           H  
ATOM   3738  N   PHE A 233      12.968  24.394  -8.788  1.00 92.74           N  
ATOM   3739  H   PHE A 233      13.576  24.450  -7.983  1.00 92.74           H  
ATOM   3740  CA  PHE A 233      13.233  25.340  -9.877  1.00 92.74           C  
ATOM   3741  HA  PHE A 233      13.953  26.060  -9.487  1.00 92.74           H  
ATOM   3742  C   PHE A 233      12.001  26.166 -10.293  1.00 92.74           C  
ATOM   3743  CB  PHE A 233      13.917  24.619 -11.049  1.00 92.74           C  
ATOM   3744  HB2 PHE A 233      14.203  25.359 -11.796  1.00 92.74           H  
ATOM   3745  HB3 PHE A 233      13.203  23.944 -11.521  1.00 92.74           H  
ATOM   3746  O   PHE A 233      11.702  26.332 -11.476  1.00 92.74           O  
ATOM   3747  CG  PHE A 233      15.153  23.832 -10.658  1.00 92.74           C  
ATOM   3748  CD1 PHE A 233      16.398  24.481 -10.566  1.00 92.74           C  
ATOM   3749  HD1 PHE A 233      16.475  25.538 -10.772  1.00 92.74           H  
ATOM   3750  CD2 PHE A 233      15.058  22.457 -10.371  1.00 92.74           C  
ATOM   3751  HD2 PHE A 233      14.102  21.959 -10.427  1.00 92.74           H  
ATOM   3752  CE1 PHE A 233      17.545  23.755 -10.200  1.00 92.74           C  
ATOM   3753  HE1 PHE A 233      18.499  24.257 -10.126  1.00 92.74           H  
ATOM   3754  CE2 PHE A 233      16.204  21.733  -9.997  1.00 92.74           C  
ATOM   3755  HE2 PHE A 233      16.127  20.682  -9.760  1.00 92.74           H  
ATOM   3756  CZ  PHE A 233      17.449  22.382  -9.916  1.00 92.74           C  
ATOM   3757  HZ  PHE A 233      18.329  21.828  -9.624  1.00 92.74           H  
ATOM   3758  N   MET A 234      11.259  26.693  -9.316  1.00 89.64           N  
ATOM   3759  H   MET A 234      11.571  26.553  -8.366  1.00 89.64           H  
ATOM   3760  CA  MET A 234      10.124  27.593  -9.533  1.00 89.64           C  
ATOM   3761  HA  MET A 234      10.084  27.881 -10.584  1.00 89.64           H  
ATOM   3762  C   MET A 234      10.278  28.880  -8.726  1.00 89.64           C  
ATOM   3763  CB  MET A 234       8.804  26.900  -9.168  1.00 89.64           C  
ATOM   3764  HB2 MET A 234       8.038  27.671  -9.091  1.00 89.64           H  
ATOM   3765  HB3 MET A 234       8.901  26.409  -8.199  1.00 89.64           H  
ATOM   3766  O   MET A 234      10.853  28.882  -7.647  1.00 89.64           O  
ATOM   3767  CG  MET A 234       8.364  25.889 -10.238  1.00 89.64           C  
ATOM   3768  HG2 MET A 234       9.133  25.121 -10.324  1.00 89.64           H  
ATOM   3769  HG3 MET A 234       8.329  26.412 -11.193  1.00 89.64           H  
ATOM   3770  SD  MET A 234       6.756  25.051 -10.011  1.00 89.64           S  
ATOM   3771  CE  MET A 234       5.925  26.099  -8.797  1.00 89.64           C  
ATOM   3772  HE1 MET A 234       6.507  26.109  -7.875  1.00 89.64           H  
ATOM   3773  HE2 MET A 234       4.938  25.689  -8.586  1.00 89.64           H  
ATOM   3774  HE3 MET A 234       5.828  27.114  -9.183  1.00 89.64           H  
ATOM   3775  N   SER A 235       9.690  29.984  -9.196  1.00 88.64           N  
ATOM   3776  H   SER A 235       9.232  29.965 -10.096  1.00 88.64           H  
ATOM   3777  CA  SER A 235       9.582  31.185  -8.362  1.00 88.64           C  
ATOM   3778  HA  SER A 235      10.567  31.381  -7.938  1.00 88.64           H  
ATOM   3779  C   SER A 235       8.607  30.968  -7.200  1.00 88.64           C  
ATOM   3780  CB  SER A 235       9.188  32.418  -9.184  1.00 88.64           C  
ATOM   3781  HB2 SER A 235       9.803  32.471 -10.083  1.00 88.64           H  
ATOM   3782  HB3 SER A 235       9.382  33.307  -8.585  1.00 88.64           H  
ATOM   3783  O   SER A 235       7.627  30.221  -7.314  1.00 88.64           O  
ATOM   3784  OG  SER A 235       7.813  32.403  -9.538  1.00 88.64           O  
ATOM   3785  HG  SER A 235       7.503  33.312  -9.520  1.00 88.64           H  
ATOM   3786  N   THR A 236       8.809  31.691  -6.097  1.00 96.23           N  
ATOM   3787  H   THR A 236       9.639  32.262  -6.032  1.00 96.23           H  
ATOM   3788  CA  THR A 236       7.893  31.667  -4.943  1.00 96.23           C  
ATOM   3789  HA  THR A 236       7.849  30.652  -4.549  1.00 96.23           H  
ATOM   3790  C   THR A 236       6.469  32.079  -5.313  1.00 96.23           C  
ATOM   3791  CB  THR A 236       8.384  32.601  -3.832  1.00 96.23           C  
ATOM   3792  HB  THR A 236       7.619  32.669  -3.058  1.00 96.23           H  
ATOM   3793  O   THR A 236       5.511  31.470  -4.836  1.00 96.23           O  
ATOM   3794  CG2 THR A 236       9.666  32.094  -3.192  1.00 96.23           C  
ATOM   3795 HG21 THR A 236       9.905  32.726  -2.336  1.00 96.23           H  
ATOM   3796 HG22 THR A 236       9.516  31.072  -2.844  1.00 96.23           H  
ATOM   3797 HG23 THR A 236      10.491  32.109  -3.904  1.00 96.23           H  
ATOM   3798  OG1 THR A 236       8.638  33.887  -4.350  1.00 96.23           O  
ATOM   3799  HG1 THR A 236       9.294  34.307  -3.788  1.00 96.23           H  
ATOM   3800  N   SER A 237       6.313  33.071  -6.196  1.00 93.48           N  
ATOM   3801  H   SER A 237       7.144  33.541  -6.526  1.00 93.48           H  
ATOM   3802  CA  SER A 237       5.014  33.521  -6.708  1.00 93.48           C  
ATOM   3803  HA  SER A 237       4.374  33.773  -5.861  1.00 93.48           H  
ATOM   3804  C   SER A 237       4.298  32.428  -7.505  1.00 93.48           C  
ATOM   3805  CB  SER A 237       5.189  34.786  -7.560  1.00 93.48           C  
ATOM   3806  HB2 SER A 237       4.229  35.060  -7.997  1.00 93.48           H  
ATOM   3807  HB3 SER A 237       5.519  35.600  -6.915  1.00 93.48           H  
ATOM   3808  O   SER A 237       3.115  32.171  -7.277  1.00 93.48           O  
ATOM   3809  OG  SER A 237       6.147  34.604  -8.594  1.00 93.48           O  
ATOM   3810  HG  SER A 237       6.197  35.427  -9.087  1.00 93.48           H  
ATOM   3811  N   THR A 238       5.020  31.730  -8.385  1.00 91.16           N  
ATOM   3812  H   THR A 238       5.991  31.979  -8.514  1.00 91.16           H  
ATOM   3813  CA  THR A 238       4.470  30.630  -9.188  1.00 91.16           C  
ATOM   3814  HA  THR A 238       3.554  30.973  -9.670  1.00 91.16           H  
ATOM   3815  C   THR A 238       4.110  29.440  -8.310  1.00 91.16           C  
ATOM   3816  CB  THR A 238       5.448  30.190 -10.285  1.00 91.16           C  
ATOM   3817  HB  THR A 238       6.353  29.780  -9.837  1.00 91.16           H  
ATOM   3818  O   THR A 238       3.029  28.879  -8.473  1.00 91.16           O  
ATOM   3819  CG2 THR A 238       4.839  29.157 -11.235  1.00 91.16           C  
ATOM   3820 HG21 THR A 238       3.935  29.562 -11.690  1.00 91.16           H  
ATOM   3821 HG22 THR A 238       5.560  28.922 -12.017  1.00 91.16           H  
ATOM   3822 HG23 THR A 238       4.593  28.241 -10.698  1.00 91.16           H  
ATOM   3823  OG1 THR A 238       5.785  31.297 -11.081  1.00 91.16           O  
ATOM   3824  HG1 THR A 238       6.576  31.686 -10.701  1.00 91.16           H  
ATOM   3825  N   LEU A 239       4.968  29.078  -7.349  1.00 96.54           N  
ATOM   3826  H   LEU A 239       5.851  29.564  -7.276  1.00 96.54           H  
ATOM   3827  CA  LEU A 239       4.690  28.006  -6.392  1.00 96.54           C  
ATOM   3828  HA  LEU A 239       4.479  27.090  -6.944  1.00 96.54           H  
ATOM   3829  C   LEU A 239       3.431  28.300  -5.581  1.00 96.54           C  
ATOM   3830  CB  LEU A 239       5.923  27.783  -5.493  1.00 96.54           C  
ATOM   3831  HB2 LEU A 239       6.172  28.719  -4.991  1.00 96.54           H  
ATOM   3832  HB3 LEU A 239       6.774  27.513  -6.118  1.00 96.54           H  
ATOM   3833  O   LEU A 239       2.538  27.462  -5.509  1.00 96.54           O  
ATOM   3834  CG  LEU A 239       5.726  26.696  -4.417  1.00 96.54           C  
ATOM   3835  HG  LEU A 239       4.972  27.028  -3.704  1.00 96.54           H  
ATOM   3836  CD1 LEU A 239       5.279  25.363  -5.009  1.00 96.54           C  
ATOM   3837 HD11 LEU A 239       4.255  25.450  -5.371  1.00 96.54           H  
ATOM   3838 HD12 LEU A 239       5.307  24.586  -4.245  1.00 96.54           H  
ATOM   3839 HD13 LEU A 239       5.925  25.077  -5.839  1.00 96.54           H  
ATOM   3840  CD2 LEU A 239       7.024  26.456  -3.653  1.00 96.54           C  
ATOM   3841 HD21 LEU A 239       7.398  27.393  -3.241  1.00 96.54           H  
ATOM   3842 HD22 LEU A 239       6.850  25.758  -2.833  1.00 96.54           H  
ATOM   3843 HD23 LEU A 239       7.776  26.034  -4.319  1.00 96.54           H  
ATOM   3844  N   LYS A 240       3.325  29.509  -5.023  1.00 96.68           N  
ATOM   3845  H   LYS A 240       4.095  30.154  -5.128  1.00 96.68           H  
ATOM   3846  CA  LYS A 240       2.158  29.914  -4.237  1.00 96.68           C  
ATOM   3847  HA  LYS A 240       2.038  29.207  -3.416  1.00 96.68           H  
ATOM   3848  C   LYS A 240       0.868  29.842  -5.058  1.00 96.68           C  
ATOM   3849  CB  LYS A 240       2.414  31.315  -3.667  1.00 96.68           C  
ATOM   3850  HB2 LYS A 240       2.359  32.053  -4.466  1.00 96.68           H  
ATOM   3851  HB3 LYS A 240       3.417  31.340  -3.241  1.00 96.68           H  
ATOM   3852  O   LYS A 240      -0.127  29.331  -4.554  1.00 96.68           O  
ATOM   3853  CG  LYS A 240       1.421  31.670  -2.554  1.00 96.68           C  
ATOM   3854  HG2 LYS A 240       0.406  31.670  -2.950  1.00 96.68           H  
ATOM   3855  HG3 LYS A 240       1.493  30.927  -1.760  1.00 96.68           H  
ATOM   3856  CD  LYS A 240       1.740  33.057  -1.981  1.00 96.68           C  
ATOM   3857  HD2 LYS A 240       2.775  33.076  -1.638  1.00 96.68           H  
ATOM   3858  HD3 LYS A 240       1.610  33.801  -2.766  1.00 96.68           H  
ATOM   3859  CE  LYS A 240       0.803  33.366  -0.809  1.00 96.68           C  
ATOM   3860  HE2 LYS A 240       0.960  32.621  -0.029  1.00 96.68           H  
ATOM   3861  HE3 LYS A 240      -0.226  33.268  -1.155  1.00 96.68           H  
ATOM   3862  NZ  LYS A 240       1.027  34.732  -0.269  1.00 96.68           N  
ATOM   3863  HZ1 LYS A 240       0.851  35.426  -0.982  1.00 96.68           H  
ATOM   3864  HZ2 LYS A 240       0.397  34.916   0.498  1.00 96.68           H  
ATOM   3865  HZ3 LYS A 240       1.976  34.842   0.060  1.00 96.68           H  
ATOM   3866  N   ARG A 241       0.896  30.305  -6.314  1.00 96.23           N  
ATOM   3867  H   ARG A 241       1.754  30.721  -6.645  1.00 96.23           H  
ATOM   3868  CA  ARG A 241      -0.257  30.250  -7.224  1.00 96.23           C  
ATOM   3869  HA  ARG A 241      -1.125  30.676  -6.721  1.00 96.23           H  
ATOM   3870  C   ARG A 241      -0.655  28.814  -7.567  1.00 96.23           C  
ATOM   3871  CB  ARG A 241       0.035  31.083  -8.479  1.00 96.23           C  
ATOM   3872  HB2 ARG A 241       0.254  32.108  -8.177  1.00 96.23           H  
ATOM   3873  HB3 ARG A 241       0.907  30.676  -8.991  1.00 96.23           H  
ATOM   3874  O   ARG A 241      -1.813  28.466  -7.397  1.00 96.23           O  
ATOM   3875  CG  ARG A 241      -1.167  31.088  -9.436  1.00 96.23           C  
ATOM   3876  HG2 ARG A 241      -2.058  31.402  -8.893  1.00 96.23           H  
ATOM   3877  HG3 ARG A 241      -1.333  30.081  -9.818  1.00 96.23           H  
ATOM   3878  CD  ARG A 241      -0.963  32.037 -10.619  1.00 96.23           C  
ATOM   3879  HD2 ARG A 241      -1.886  32.063 -11.199  1.00 96.23           H  
ATOM   3880  HD3 ARG A 241      -0.793  33.044 -10.238  1.00 96.23           H  
ATOM   3881  NE  ARG A 241       0.171  31.643 -11.481  1.00 96.23           N  
ATOM   3882  HE  ARG A 241       1.080  32.011 -11.238  1.00 96.23           H  
ATOM   3883  NH1 ARG A 241      -1.038  30.444 -13.032  1.00 96.23           N  
ATOM   3884 HH11 ARG A 241      -1.718  30.153 -12.344  1.00 96.23           H  
ATOM   3885 HH12 ARG A 241      -1.107  29.934 -13.901  1.00 96.23           H  
ATOM   3886  NH2 ARG A 241       1.104  30.918 -13.425  1.00 96.23           N  
ATOM   3887 HH21 ARG A 241       1.960  31.405 -13.203  1.00 96.23           H  
ATOM   3888 HH22 ARG A 241       0.976  30.491 -14.331  1.00 96.23           H  
ATOM   3889  CZ  ARG A 241       0.069  31.003 -12.634  1.00 96.23           C  
ATOM   3890  N   LYS A 242       0.295  27.971  -7.979  1.00 96.25           N  
ATOM   3891  H   LYS A 242       1.237  28.320  -8.083  1.00 96.25           H  
ATOM   3892  CA  LYS A 242       0.006  26.577  -8.348  1.00 96.25           C  
ATOM   3893  HA  LYS A 242      -0.806  26.555  -9.075  1.00 96.25           H  
ATOM   3894  C   LYS A 242      -0.482  25.733  -7.168  1.00 96.25           C  
ATOM   3895  CB  LYS A 242       1.235  25.928  -8.982  1.00 96.25           C  
ATOM   3896  HB2 LYS A 242       1.029  24.861  -9.057  1.00 96.25           H  
ATOM   3897  HB3 LYS A 242       2.103  26.078  -8.339  1.00 96.25           H  
ATOM   3898  O   LYS A 242      -1.358  24.899  -7.336  1.00 96.25           O  
ATOM   3899  CG  LYS A 242       1.534  26.445 -10.393  1.00 96.25           C  
ATOM   3900  HG2 LYS A 242       0.632  26.367 -11.001  1.00 96.25           H  
ATOM   3901  HG3 LYS A 242       1.851  27.487 -10.360  1.00 96.25           H  
ATOM   3902  CD  LYS A 242       2.634  25.577 -11.016  1.00 96.25           C  
ATOM   3903  HD2 LYS A 242       3.553  25.689 -10.442  1.00 96.25           H  
ATOM   3904  HD3 LYS A 242       2.316  24.535 -10.980  1.00 96.25           H  
ATOM   3905  CE  LYS A 242       2.877  25.972 -12.472  1.00 96.25           C  
ATOM   3906  HE2 LYS A 242       1.920  25.952 -12.993  1.00 96.25           H  
ATOM   3907  HE3 LYS A 242       3.256  26.994 -12.502  1.00 96.25           H  
ATOM   3908  NZ  LYS A 242       3.830  25.038 -13.122  1.00 96.25           N  
ATOM   3909  HZ1 LYS A 242       3.991  25.301 -14.084  1.00 96.25           H  
ATOM   3910  HZ2 LYS A 242       4.713  25.026 -12.632  1.00 96.25           H  
ATOM   3911  HZ3 LYS A 242       3.448  24.103 -13.115  1.00 96.25           H  
ATOM   3912  N   LEU A 243       0.039  25.963  -5.960  1.00 97.84           N  
ATOM   3913  H   LEU A 243       0.794  26.628  -5.869  1.00 97.84           H  
ATOM   3914  CA  LEU A 243      -0.496  25.308  -4.762  1.00 97.84           C  
ATOM   3915  HA  LEU A 243      -0.548  24.233  -4.937  1.00 97.84           H  
ATOM   3916  C   LEU A 243      -1.938  25.745  -4.474  1.00 97.84           C  
ATOM   3917  CB  LEU A 243       0.411  25.590  -3.554  1.00 97.84           C  
ATOM   3918  HB2 LEU A 243      -0.112  25.274  -2.651  1.00 97.84           H  
ATOM   3919  HB3 LEU A 243       0.575  26.665  -3.483  1.00 97.84           H  
ATOM   3920  O   LEU A 243      -2.758  24.909  -4.107  1.00 97.84           O  
ATOM   3921  CG  LEU A 243       1.766  24.867  -3.604  1.00 97.84           C  
ATOM   3922  HG  LEU A 243       2.306  25.173  -4.500  1.00 97.84           H  
ATOM   3923  CD1 LEU A 243       2.588  25.265  -2.374  1.00 97.84           C  
ATOM   3924 HD11 LEU A 243       3.565  24.783  -2.417  1.00 97.84           H  
ATOM   3925 HD12 LEU A 243       2.728  26.346  -2.365  1.00 97.84           H  
ATOM   3926 HD13 LEU A 243       2.069  24.947  -1.469  1.00 97.84           H  
ATOM   3927  CD2 LEU A 243       1.626  23.346  -3.643  1.00 97.84           C  
ATOM   3928 HD21 LEU A 243       1.249  23.029  -4.616  1.00 97.84           H  
ATOM   3929 HD22 LEU A 243       0.915  23.018  -2.885  1.00 97.84           H  
ATOM   3930 HD23 LEU A 243       2.590  22.863  -3.482  1.00 97.84           H  
ATOM   3931  N   ALA A 244      -2.256  27.027  -4.680  1.00 97.00           N  
ATOM   3932  H   ALA A 244      -1.543  27.676  -4.980  1.00 97.00           H  
ATOM   3933  CA  ALA A 244      -3.621  27.524  -4.533  1.00 97.00           C  
ATOM   3934  HA  ALA A 244      -3.994  27.214  -3.557  1.00 97.00           H  
ATOM   3935  C   ALA A 244      -4.574  26.929  -5.586  1.00 97.00           C  
ATOM   3936  CB  ALA A 244      -3.605  29.057  -4.572  1.00 97.00           C  
ATOM   3937  HB1 ALA A 244      -4.610  29.429  -4.376  1.00 97.00           H  
ATOM   3938  HB2 ALA A 244      -3.286  29.409  -5.553  1.00 97.00           H  
ATOM   3939  HB3 ALA A 244      -2.927  29.438  -3.808  1.00 97.00           H  
ATOM   3940  O   ALA A 244      -5.715  26.625  -5.253  1.00 97.00           O  
ATOM   3941  N   GLU A 245      -4.101  26.706  -6.819  1.00 95.35           N  
ATOM   3942  H   GLU A 245      -3.176  27.042  -7.045  1.00 95.35           H  
ATOM   3943  CA  GLU A 245      -4.839  25.980  -7.868  1.00 95.35           C  
ATOM   3944  HA  GLU A 245      -5.803  26.462  -8.028  1.00 95.35           H  
ATOM   3945  C   GLU A 245      -5.146  24.526  -7.444  1.00 95.35           C  
ATOM   3946  CB  GLU A 245      -4.049  26.026  -9.200  1.00 95.35           C  
ATOM   3947  HB2 GLU A 245      -4.512  25.338  -9.907  1.00 95.35           H  
ATOM   3948  HB3 GLU A 245      -3.035  25.676  -9.012  1.00 95.35           H  
ATOM   3949  O   GLU A 245      -6.229  24.023  -7.724  1.00 95.35           O  
ATOM   3950  CG  GLU A 245      -3.991  27.425  -9.863  1.00 95.35           C  
ATOM   3951  HG2 GLU A 245      -3.798  28.174  -9.094  1.00 95.35           H  
ATOM   3952  HG3 GLU A 245      -4.972  27.647 -10.282  1.00 95.35           H  
ATOM   3953  CD  GLU A 245      -2.915  27.589 -10.969  1.00 95.35           C  
ATOM   3954  OE1 GLU A 245      -2.718  28.738 -11.456  1.00 95.35           O  
ATOM   3955  OE2 GLU A 245      -2.198  26.616 -11.292  1.00 95.35           O  
ATOM   3956  N   GLU A 246      -4.256  23.877  -6.683  1.00 94.51           N  
ATOM   3957  H   GLU A 246      -3.356  24.311  -6.537  1.00 94.51           H  
ATOM   3958  CA  GLU A 246      -4.493  22.561  -6.058  1.00 94.51           C  
ATOM   3959  HA  GLU A 246      -5.122  21.975  -6.727  1.00 94.51           H  
ATOM   3960  C   GLU A 246      -5.266  22.636  -4.717  1.00 94.51           C  
ATOM   3961  CB  GLU A 246      -3.161  21.803  -5.896  1.00 94.51           C  
ATOM   3962  HB2 GLU A 246      -3.347  20.891  -5.328  1.00 94.51           H  
ATOM   3963  HB3 GLU A 246      -2.466  22.422  -5.329  1.00 94.51           H  
ATOM   3964  O   GLU A 246      -5.376  21.643  -3.992  1.00 94.51           O  
ATOM   3965  CG  GLU A 246      -2.511  21.391  -7.232  1.00 94.51           C  
ATOM   3966  HG2 GLU A 246      -2.261  22.286  -7.802  1.00 94.51           H  
ATOM   3967  HG3 GLU A 246      -3.234  20.812  -7.806  1.00 94.51           H  
ATOM   3968  CD  GLU A 246      -1.237  20.549  -7.036  1.00 94.51           C  
ATOM   3969  OE1 GLU A 246      -0.624  20.094  -8.031  1.00 94.51           O  
ATOM   3970  OE2 GLU A 246      -0.803  20.360  -5.879  1.00 94.51           O  
ATOM   3971  N   GLY A 247      -5.801  23.806  -4.351  1.00 95.06           N  
ATOM   3972  H   GLY A 247      -5.707  24.587  -4.985  1.00 95.06           H  
ATOM   3973  CA  GLY A 247      -6.610  23.995  -3.143  1.00 95.06           C  
ATOM   3974  HA2 GLY A 247      -7.402  23.246  -3.124  1.00 95.06           H  
ATOM   3975  HA3 GLY A 247      -7.069  24.982  -3.190  1.00 95.06           H  
ATOM   3976  C   GLY A 247      -5.825  23.900  -1.830  1.00 95.06           C  
ATOM   3977  O   GLY A 247      -6.380  23.510  -0.804  1.00 95.06           O  
ATOM   3978  N   THR A 248      -4.528  24.216  -1.842  1.00 96.31           N  
ATOM   3979  H   THR A 248      -4.117  24.509  -2.717  1.00 96.31           H  
ATOM   3980  CA  THR A 248      -3.653  24.124  -0.665  1.00 96.31           C  
ATOM   3981  HA  THR A 248      -4.268  24.168   0.233  1.00 96.31           H  
ATOM   3982  C   THR A 248      -2.676  25.300  -0.585  1.00 96.31           C  
ATOM   3983  CB  THR A 248      -2.948  22.753  -0.663  1.00 96.31           C  
ATOM   3984  HB  THR A 248      -3.711  21.983  -0.778  1.00 96.31           H  
ATOM   3985  O   THR A 248      -2.555  26.121  -1.491  1.00 96.31           O  
ATOM   3986  CG2 THR A 248      -1.924  22.577  -1.781  1.00 96.31           C  
ATOM   3987 HG21 THR A 248      -2.422  22.661  -2.747  1.00 96.31           H  
ATOM   3988 HG22 THR A 248      -1.143  23.334  -1.714  1.00 96.31           H  
ATOM   3989 HG23 THR A 248      -1.486  21.581  -1.722  1.00 96.31           H  
ATOM   3990  OG1 THR A 248      -2.275  22.500   0.554  1.00 96.31           O  
ATOM   3991  HG1 THR A 248      -1.405  22.899   0.487  1.00 96.31           H  
ATOM   3992  N   SER A 249      -1.936  25.404   0.516  1.00 97.02           N  
ATOM   3993  H   SER A 249      -2.137  24.784   1.288  1.00 97.02           H  
ATOM   3994  CA  SER A 249      -0.845  26.367   0.666  1.00 97.02           C  
ATOM   3995  HA  SER A 249      -0.622  26.811  -0.304  1.00 97.02           H  
ATOM   3996  C   SER A 249       0.433  25.692   1.156  1.00 97.02           C  
ATOM   3997  CB  SER A 249      -1.284  27.501   1.597  1.00 97.02           C  
ATOM   3998  HB2 SER A 249      -0.591  28.335   1.484  1.00 97.02           H  
ATOM   3999  HB3 SER A 249      -2.283  27.841   1.327  1.00 97.02           H  
ATOM   4000  O   SER A 249       0.402  24.582   1.688  1.00 97.02           O  
ATOM   4001  OG  SER A 249      -1.267  27.081   2.945  1.00 97.02           O  
ATOM   4002  HG  SER A 249      -2.122  26.696   3.148  1.00 97.02           H  
ATOM   4003  N   PHE A 250       1.575  26.373   1.015  1.00 97.71           N  
ATOM   4004  H   PHE A 250       1.561  27.259   0.531  1.00 97.71           H  
ATOM   4005  CA  PHE A 250       2.833  25.898   1.599  1.00 97.71           C  
ATOM   4006  HA  PHE A 250       3.085  24.929   1.170  1.00 97.71           H  
ATOM   4007  C   PHE A 250       2.712  25.702   3.114  1.00 97.71           C  
ATOM   4008  CB  PHE A 250       3.957  26.887   1.272  1.00 97.71           C  
ATOM   4009  HB2 PHE A 250       3.633  27.899   1.515  1.00 97.71           H  
ATOM   4010  HB3 PHE A 250       4.140  26.833   0.199  1.00 97.71           H  
ATOM   4011  O   PHE A 250       3.165  24.688   3.633  1.00 97.71           O  
ATOM   4012  CG  PHE A 250       5.254  26.599   2.007  1.00 97.71           C  
ATOM   4013  CD1 PHE A 250       5.560  27.271   3.209  1.00 97.71           C  
ATOM   4014  HD1 PHE A 250       4.887  28.020   3.599  1.00 97.71           H  
ATOM   4015  CD2 PHE A 250       6.121  25.603   1.524  1.00 97.71           C  
ATOM   4016  HD2 PHE A 250       5.891  25.070   0.614  1.00 97.71           H  
ATOM   4017  CE1 PHE A 250       6.720  26.936   3.931  1.00 97.71           C  
ATOM   4018  HE1 PHE A 250       6.945  27.421   4.869  1.00 97.71           H  
ATOM   4019  CE2 PHE A 250       7.278  25.274   2.249  1.00 97.71           C  
ATOM   4020  HE2 PHE A 250       7.933  24.490   1.900  1.00 97.71           H  
ATOM   4021  CZ  PHE A 250       7.574  25.931   3.451  1.00 97.71           C  
ATOM   4022  HZ  PHE A 250       8.450  25.648   4.016  1.00 97.71           H  
ATOM   4023  N   SER A 251       2.064  26.637   3.815  1.00 96.27           N  
ATOM   4024  H   SER A 251       1.663  27.429   3.332  1.00 96.27           H  
ATOM   4025  CA  SER A 251       1.859  26.558   5.264  1.00 96.27           C  
ATOM   4026  HA  SER A 251       2.829  26.457   5.752  1.00 96.27           H  
ATOM   4027  C   SER A 251       1.017  25.345   5.664  1.00 96.27           C  
ATOM   4028  CB  SER A 251       1.191  27.842   5.759  1.00 96.27           C  
ATOM   4029  HB2 SER A 251       0.237  27.976   5.248  1.00 96.27           H  
ATOM   4030  HB3 SER A 251       1.008  27.771   6.832  1.00 96.27           H  
ATOM   4031  O   SER A 251       1.354  24.675   6.641  1.00 96.27           O  
ATOM   4032  OG  SER A 251       2.031  28.954   5.492  1.00 96.27           O  
ATOM   4033  HG  SER A 251       2.717  28.980   6.163  1.00 96.27           H  
ATOM   4034  N   ASP A 252      -0.025  25.021   4.893  1.00 95.90           N  
ATOM   4035  H   ASP A 252      -0.280  25.627   4.126  1.00 95.90           H  
ATOM   4036  CA  ASP A 252      -0.862  23.843   5.147  1.00 95.90           C  
ATOM   4037  HA  ASP A 252      -1.170  23.847   6.192  1.00 95.90           H  
ATOM   4038  C   ASP A 252      -0.096  22.544   4.897  1.00 95.90           C  
ATOM   4039  CB  ASP A 252      -2.127  23.871   4.280  1.00 95.90           C  
ATOM   4040  HB2 ASP A 252      -2.698  22.960   4.458  1.00 95.90           H  
ATOM   4041  HB3 ASP A 252      -1.844  23.893   3.228  1.00 95.90           H  
ATOM   4042  O   ASP A 252      -0.138  21.634   5.728  1.00 95.90           O  
ATOM   4043  CG  ASP A 252      -3.013  25.068   4.604  1.00 95.90           C  
ATOM   4044  OD1 ASP A 252      -3.198  25.354   5.807  1.00 95.90           O  
ATOM   4045  OD2 ASP A 252      -3.414  25.741   3.628  1.00 95.90           O  
ATOM   4046  N   ILE A 253       0.665  22.469   3.796  1.00 97.30           N  
ATOM   4047  H   ILE A 253       0.652  23.245   3.150  1.00 97.30           H  
ATOM   4048  CA  ILE A 253       1.491  21.295   3.493  1.00 97.30           C  
ATOM   4049  HA  ILE A 253       0.845  20.417   3.515  1.00 97.30           H  
ATOM   4050  C   ILE A 253       2.559  21.115   4.571  1.00 97.30           C  
ATOM   4051  CB  ILE A 253       2.122  21.365   2.088  1.00 97.30           C  
ATOM   4052  HB  ILE A 253       2.742  22.258   2.012  1.00 97.30           H  
ATOM   4053  O   ILE A 253       2.717  20.013   5.093  1.00 97.30           O  
ATOM   4054  CG1 ILE A 253       1.028  21.399   1.004  1.00 97.30           C  
ATOM   4055 HG12 ILE A 253       0.531  20.430   0.958  1.00 97.30           H  
ATOM   4056 HG13 ILE A 253       0.270  22.139   1.262  1.00 97.30           H  
ATOM   4057  CG2 ILE A 253       2.990  20.112   1.868  1.00 97.30           C  
ATOM   4058 HG21 ILE A 253       2.388  19.218   2.033  1.00 97.30           H  
ATOM   4059 HG22 ILE A 253       3.837  20.095   2.553  1.00 97.30           H  
ATOM   4060 HG23 ILE A 253       3.379  20.071   0.851  1.00 97.30           H  
ATOM   4061  CD1 ILE A 253       1.567  21.758  -0.382  1.00 97.30           C  
ATOM   4062 HD11 ILE A 253       0.725  21.819  -1.072  1.00 97.30           H  
ATOM   4063 HD12 ILE A 253       2.247  20.989  -0.748  1.00 97.30           H  
ATOM   4064 HD13 ILE A 253       2.078  22.720  -0.349  1.00 97.30           H  
ATOM   4065  N   TYR A 254       3.232  22.194   4.964  1.00 96.88           N  
ATOM   4066  H   TYR A 254       3.045  23.069   4.494  1.00 96.88           H  
ATOM   4067  CA  TYR A 254       4.256  22.188   6.002  1.00 96.88           C  
ATOM   4068  HA  TYR A 254       5.060  21.516   5.701  1.00 96.88           H  
ATOM   4069  C   TYR A 254       3.730  21.675   7.341  1.00 96.88           C  
ATOM   4070  CB  TYR A 254       4.809  23.608   6.135  1.00 96.88           C  
ATOM   4071  HB2 TYR A 254       4.011  24.285   6.438  1.00 96.88           H  
ATOM   4072  HB3 TYR A 254       5.167  23.937   5.160  1.00 96.88           H  
ATOM   4073  O   TYR A 254       4.331  20.785   7.950  1.00 96.88           O  
ATOM   4074  CG  TYR A 254       5.959  23.723   7.103  1.00 96.88           C  
ATOM   4075  CD1 TYR A 254       5.790  24.359   8.350  1.00 96.88           C  
ATOM   4076  HD1 TYR A 254       4.816  24.724   8.641  1.00 96.88           H  
ATOM   4077  CD2 TYR A 254       7.217  23.226   6.721  1.00 96.88           C  
ATOM   4078  HD2 TYR A 254       7.345  22.733   5.769  1.00 96.88           H  
ATOM   4079  CE1 TYR A 254       6.910  24.594   9.170  1.00 96.88           C  
ATOM   4080  HE1 TYR A 254       6.811  25.153  10.089  1.00 96.88           H  
ATOM   4081  CE2 TYR A 254       8.326  23.428   7.554  1.00 96.88           C  
ATOM   4082  HE2 TYR A 254       9.309  23.081   7.271  1.00 96.88           H  
ATOM   4083  OH  TYR A 254       9.307  24.538   9.391  1.00 96.88           O  
ATOM   4084  HH  TYR A 254       9.164  25.101  10.155  1.00 96.88           H  
ATOM   4085  CZ  TYR A 254       8.184  24.174   8.734  1.00 96.88           C  
ATOM   4086  N   LEU A 255       2.570  22.179   7.773  1.00 95.83           N  
ATOM   4087  H   LEU A 255       2.120  22.901   7.230  1.00 95.83           H  
ATOM   4088  CA  LEU A 255       1.915  21.694   8.981  1.00 95.83           C  
ATOM   4089  HA  LEU A 255       2.633  21.760   9.798  1.00 95.83           H  
ATOM   4090  C   LEU A 255       1.517  20.220   8.836  1.00 95.83           C  
ATOM   4091  CB  LEU A 255       0.710  22.597   9.295  1.00 95.83           C  
ATOM   4092  HB2 LEU A 255       1.062  23.623   9.403  1.00 95.83           H  
ATOM   4093  HB3 LEU A 255       0.023  22.569   8.450  1.00 95.83           H  
ATOM   4094  O   LEU A 255       1.814  19.428   9.727  1.00 95.83           O  
ATOM   4095  CG  LEU A 255      -0.058  22.193  10.568  1.00 95.83           C  
ATOM   4096  HG  LEU A 255      -0.440  21.178  10.460  1.00 95.83           H  
ATOM   4097  CD1 LEU A 255       0.809  22.260  11.831  1.00 95.83           C  
ATOM   4098 HD11 LEU A 255       1.227  23.260  11.942  1.00 95.83           H  
ATOM   4099 HD12 LEU A 255       1.619  21.534  11.764  1.00 95.83           H  
ATOM   4100 HD13 LEU A 255       0.206  22.011  12.703  1.00 95.83           H  
ATOM   4101  CD2 LEU A 255      -1.248  23.132  10.763  1.00 95.83           C  
ATOM   4102 HD21 LEU A 255      -1.911  23.058   9.900  1.00 95.83           H  
ATOM   4103 HD22 LEU A 255      -0.899  24.161  10.848  1.00 95.83           H  
ATOM   4104 HD23 LEU A 255      -1.799  22.856  11.662  1.00 95.83           H  
ATOM   4105  N   SER A 256       0.893  19.836   7.719  1.00 95.60           N  
ATOM   4106  H   SER A 256       0.679  20.535   7.022  1.00 95.60           H  
ATOM   4107  CA  SER A 256       0.442  18.457   7.491  1.00 95.60           C  
ATOM   4108  HA  SER A 256      -0.223  18.184   8.310  1.00 95.60           H  
ATOM   4109  C   SER A 256       1.594  17.449   7.505  1.00 95.60           C  
ATOM   4110  CB  SER A 256      -0.365  18.348   6.192  1.00 95.60           C  
ATOM   4111  HB2 SER A 256      -1.119  19.136   6.168  1.00 95.60           H  
ATOM   4112  HB3 SER A 256      -0.876  17.386   6.175  1.00 95.60           H  
ATOM   4113  O   SER A 256       1.482  16.419   8.162  1.00 95.60           O  
ATOM   4114  OG  SER A 256       0.446  18.440   5.040  1.00 95.60           O  
ATOM   4115  HG  SER A 256       1.061  19.171   5.134  1.00 95.60           H  
ATOM   4116  N   ALA A 257       2.728  17.767   6.873  1.00 96.35           N  
ATOM   4117  H   ALA A 257       2.759  18.625   6.341  1.00 96.35           H  
ATOM   4118  CA  ALA A 257       3.906  16.907   6.822  1.00 96.35           C  
ATOM   4119  HA  ALA A 257       3.624  15.930   6.428  1.00 96.35           H  
ATOM   4120  C   ALA A 257       4.497  16.678   8.218  1.00 96.35           C  
ATOM   4121  CB  ALA A 257       4.920  17.546   5.865  1.00 96.35           C  
ATOM   4122  HB1 ALA A 257       5.175  18.549   6.205  1.00 96.35           H  
ATOM   4123  HB2 ALA A 257       5.823  16.938   5.822  1.00 96.35           H  
ATOM   4124  HB3 ALA A 257       4.495  17.606   4.863  1.00 96.35           H  
ATOM   4125  O   ALA A 257       4.775  15.539   8.600  1.00 96.35           O  
ATOM   4126  N   ARG A 258       4.622  17.743   9.022  1.00 96.45           N  
ATOM   4127  H   ARG A 258       4.371  18.649   8.651  1.00 96.45           H  
ATOM   4128  CA  ARG A 258       5.106  17.645  10.408  1.00 96.45           C  
ATOM   4129  HA  ARG A 258       6.026  17.059  10.422  1.00 96.45           H  
ATOM   4130  C   ARG A 258       4.133  16.897  11.317  1.00 96.45           C  
ATOM   4131  CB  ARG A 258       5.404  19.047  10.954  1.00 96.45           C  
ATOM   4132  HB2 ARG A 258       4.565  19.713  10.751  1.00 96.45           H  
ATOM   4133  HB3 ARG A 258       5.534  18.972  12.034  1.00 96.45           H  
ATOM   4134  O   ARG A 258       4.566  16.089  12.134  1.00 96.45           O  
ATOM   4135  CG  ARG A 258       6.693  19.625  10.355  1.00 96.45           C  
ATOM   4136  HG2 ARG A 258       7.515  18.942  10.570  1.00 96.45           H  
ATOM   4137  HG3 ARG A 258       6.597  19.734   9.275  1.00 96.45           H  
ATOM   4138  CD  ARG A 258       6.999  20.989  10.977  1.00 96.45           C  
ATOM   4139  HD2 ARG A 258       6.314  21.731  10.567  1.00 96.45           H  
ATOM   4140  HD3 ARG A 258       6.850  20.920  12.055  1.00 96.45           H  
ATOM   4141  NE  ARG A 258       8.391  21.389  10.715  1.00 96.45           N  
ATOM   4142  HE  ARG A 258       8.964  20.761  10.170  1.00 96.45           H  
ATOM   4143  NH1 ARG A 258       8.531  23.081  12.262  1.00 96.45           N  
ATOM   4144 HH11 ARG A 258       7.623  22.799  12.604  1.00 96.45           H  
ATOM   4145 HH12 ARG A 258       9.183  23.528  12.890  1.00 96.45           H  
ATOM   4146  NH2 ARG A 258      10.311  22.550  11.057  1.00 96.45           N  
ATOM   4147 HH21 ARG A 258      10.755  22.031  10.312  1.00 96.45           H  
ATOM   4148 HH22 ARG A 258      10.736  23.408  11.379  1.00 96.45           H  
ATOM   4149  CZ  ARG A 258       9.063  22.335  11.336  1.00 96.45           C  
ATOM   4150  N   MET A 259       2.829  17.128  11.172  1.00 95.69           N  
ATOM   4151  H   MET A 259       2.537  17.813  10.488  1.00 95.69           H  
ATOM   4152  CA  MET A 259       1.801  16.435  11.957  1.00 95.69           C  
ATOM   4153  HA  MET A 259       2.075  16.469  13.012  1.00 95.69           H  
ATOM   4154  C   MET A 259       1.706  14.949  11.603  1.00 95.69           C  
ATOM   4155  CB  MET A 259       0.446  17.135  11.789  1.00 95.69           C  
ATOM   4156  HB2 MET A 259      -0.335  16.518  12.233  1.00 95.69           H  
ATOM   4157  HB3 MET A 259       0.221  17.245  10.728  1.00 95.69           H  
ATOM   4158  O   MET A 259       1.658  14.116  12.507  1.00 95.69           O  
ATOM   4159  CG  MET A 259       0.398  18.513  12.459  1.00 95.69           C  
ATOM   4160  HG2 MET A 259      -0.575  18.954  12.240  1.00 95.69           H  
ATOM   4161  HG3 MET A 259       1.146  19.163  12.005  1.00 95.69           H  
ATOM   4162  SD  MET A 259       0.634  18.549  14.260  1.00 95.69           S  
ATOM   4163  CE  MET A 259       2.390  18.984  14.320  1.00 95.69           C  
ATOM   4164  HE1 MET A 259       2.566  19.803  13.623  1.00 95.69           H  
ATOM   4165  HE2 MET A 259       3.004  18.133  14.027  1.00 95.69           H  
ATOM   4166  HE3 MET A 259       2.660  19.289  15.331  1.00 95.69           H  
ATOM   4167  N   ASN A 260       1.753  14.590  10.319  1.00 93.90           N  
ATOM   4168  H   ASN A 260       1.755  15.305   9.605  1.00 93.90           H  
ATOM   4169  CA  ASN A 260       1.785  13.191   9.895  1.00 93.90           C  
ATOM   4170  HA  ASN A 260       0.955  12.657  10.358  1.00 93.90           H  
ATOM   4171  C   ASN A 260       3.054  12.480  10.366  1.00 93.90           C  
ATOM   4172  CB  ASN A 260       1.658  13.102   8.368  1.00 93.90           C  
ATOM   4173  HB2 ASN A 260       2.108  13.972   7.889  1.00 93.90           H  
ATOM   4174  HB3 ASN A 260       2.203  12.225   8.020  1.00 93.90           H  
ATOM   4175  O   ASN A 260       2.974  11.351  10.851  1.00 93.90           O  
ATOM   4176  CG  ASN A 260       0.233  12.928   7.885  1.00 93.90           C  
ATOM   4177  ND2 ASN A 260       0.070  12.829   6.592  1.00 93.90           N  
ATOM   4178 HD21 ASN A 260       0.876  12.884   5.986  1.00 93.90           H  
ATOM   4179 HD22 ASN A 260      -0.817  12.458   6.283  1.00 93.90           H  
ATOM   4180  OD1 ASN A 260      -0.722  12.821   8.640  1.00 93.90           O  
ATOM   4181  N   GLN A 261       4.213  13.142  10.295  1.00 94.20           N  
ATOM   4182  H   GLN A 261       4.251  14.036   9.825  1.00 94.20           H  
ATOM   4183  CA  GLN A 261       5.442  12.577  10.844  1.00 94.20           C  
ATOM   4184  HA  GLN A 261       5.588  11.601  10.381  1.00 94.20           H  
ATOM   4185  C   GLN A 261       5.327  12.352  12.355  1.00 94.20           C  
ATOM   4186  CB  GLN A 261       6.635  13.482  10.506  1.00 94.20           C  
ATOM   4187  HB2 GLN A 261       6.499  14.454  10.980  1.00 94.20           H  
ATOM   4188  HB3 GLN A 261       6.686  13.632   9.428  1.00 94.20           H  
ATOM   4189  O   GLN A 261       5.710  11.292  12.849  1.00 94.20           O  
ATOM   4190  CG  GLN A 261       7.962  12.877  10.992  1.00 94.20           C  
ATOM   4191  HG2 GLN A 261       7.923  12.697  12.066  1.00 94.20           H  
ATOM   4192  HG3 GLN A 261       8.752  13.611  10.836  1.00 94.20           H  
ATOM   4193  CD  GLN A 261       8.351  11.575  10.287  1.00 94.20           C  
ATOM   4194  NE2 GLN A 261       9.420  10.941  10.711  1.00 94.20           N  
ATOM   4195 HE21 GLN A 261       9.993  11.334  11.444  1.00 94.20           H  
ATOM   4196 HE22 GLN A 261       9.685  10.130  10.170  1.00 94.20           H  
ATOM   4197  OE1 GLN A 261       7.724  11.091   9.360  1.00 94.20           O  
ATOM   4198  N   ALA A 262       4.756  13.309  13.089  1.00 95.11           N  
ATOM   4199  H   ALA A 262       4.515  14.186  12.648  1.00 95.11           H  
ATOM   4200  CA  ALA A 262       4.511  13.158  14.515  1.00 95.11           C  
ATOM   4201  HA  ALA A 262       5.464  12.984  15.014  1.00 95.11           H  
ATOM   4202  C   ALA A 262       3.609  11.953  14.810  1.00 95.11           C  
ATOM   4203  CB  ALA A 262       3.912  14.456  15.056  1.00 95.11           C  
ATOM   4204  HB1 ALA A 262       4.605  15.280  14.884  1.00 95.11           H  
ATOM   4205  HB2 ALA A 262       2.963  14.680  14.568  1.00 95.11           H  
ATOM   4206  HB3 ALA A 262       3.735  14.339  16.126  1.00 95.11           H  
ATOM   4207  O   ALA A 262       3.968  11.115  15.632  1.00 95.11           O  
ATOM   4208  N   ALA A 263       2.483  11.818  14.105  1.00 90.29           N  
ATOM   4209  H   ALA A 263       2.243  12.534  13.434  1.00 90.29           H  
ATOM   4210  CA  ALA A 263       1.577  10.680  14.256  1.00 90.29           C  
ATOM   4211  HA  ALA A 263       1.221  10.645  15.285  1.00 90.29           H  
ATOM   4212  C   ALA A 263       2.279   9.339  13.969  1.00 90.29           C  
ATOM   4213  CB  ALA A 263       0.370  10.902  13.337  1.00 90.29           C  
ATOM   4214  HB1 ALA A 263      -0.321  10.064  13.428  1.00 90.29           H  
ATOM   4215  HB2 ALA A 263       0.691  10.984  12.299  1.00 90.29           H  
ATOM   4216  HB3 ALA A 263      -0.148  11.816  13.627  1.00 90.29           H  
ATOM   4217  O   ALA A 263       2.125   8.388  14.735  1.00 90.29           O  
ATOM   4218  N   LYS A 264       3.107   9.274  12.916  1.00 87.87           N  
ATOM   4219  H   LYS A 264       3.169  10.083  12.315  1.00 87.87           H  
ATOM   4220  CA  LYS A 264       3.904   8.085  12.574  1.00 87.87           C  
ATOM   4221  HA  LYS A 264       3.227   7.236  12.476  1.00 87.87           H  
ATOM   4222  C   LYS A 264       4.888   7.722  13.688  1.00 87.87           C  
ATOM   4223  CB  LYS A 264       4.599   8.321  11.220  1.00 87.87           C  
ATOM   4224  HB2 LYS A 264       3.835   8.614  10.500  1.00 87.87           H  
ATOM   4225  HB3 LYS A 264       5.307   9.145  11.309  1.00 87.87           H  
ATOM   4226  O   LYS A 264       4.936   6.565  14.093  1.00 87.87           O  
ATOM   4227  CG  LYS A 264       5.339   7.088  10.670  1.00 87.87           C  
ATOM   4228  HG2 LYS A 264       4.670   6.227  10.693  1.00 87.87           H  
ATOM   4229  HG3 LYS A 264       6.212   6.877  11.289  1.00 87.87           H  
ATOM   4230  CD  LYS A 264       5.783   7.340   9.217  1.00 87.87           C  
ATOM   4231  HD2 LYS A 264       6.471   8.186   9.190  1.00 87.87           H  
ATOM   4232  HD3 LYS A 264       4.900   7.603   8.635  1.00 87.87           H  
ATOM   4233  CE  LYS A 264       6.448   6.117   8.564  1.00 87.87           C  
ATOM   4234  HE2 LYS A 264       5.874   5.227   8.822  1.00 87.87           H  
ATOM   4235  HE3 LYS A 264       7.452   5.999   8.972  1.00 87.87           H  
ATOM   4236  NZ  LYS A 264       6.499   6.245   7.076  1.00 87.87           N  
ATOM   4237  HZ1 LYS A 264       6.967   7.090   6.780  1.00 87.87           H  
ATOM   4238  HZ2 LYS A 264       6.955   5.457   6.639  1.00 87.87           H  
ATOM   4239  HZ3 LYS A 264       5.581   6.275   6.656  1.00 87.87           H  
ATOM   4240  N   LEU A 265       5.635   8.693  14.218  1.00 90.48           N  
ATOM   4241  H   LEU A 265       5.535   9.626  13.844  1.00 90.48           H  
ATOM   4242  CA  LEU A 265       6.605   8.456  15.294  1.00 90.48           C  
ATOM   4243  HA  LEU A 265       7.244   7.619  15.015  1.00 90.48           H  
ATOM   4244  C   LEU A 265       5.933   8.052  16.614  1.00 90.48           C  
ATOM   4245  CB  LEU A 265       7.473   9.709  15.502  1.00 90.48           C  
ATOM   4246  HB2 LEU A 265       8.078   9.552  16.395  1.00 90.48           H  
ATOM   4247  HB3 LEU A 265       6.812  10.556  15.687  1.00 90.48           H  
ATOM   4248  O   LEU A 265       6.443   7.172  17.303  1.00 90.48           O  
ATOM   4249  CG  LEU A 265       8.424  10.059  14.344  1.00 90.48           C  
ATOM   4250  HG  LEU A 265       7.865  10.165  13.414  1.00 90.48           H  
ATOM   4251  CD1 LEU A 265       9.117  11.389  14.653  1.00 90.48           C  
ATOM   4252 HD11 LEU A 265       9.799  11.650  13.844  1.00 90.48           H  
ATOM   4253 HD12 LEU A 265       9.666  11.320  15.591  1.00 90.48           H  
ATOM   4254 HD13 LEU A 265       8.365  12.174  14.733  1.00 90.48           H  
ATOM   4255  CD2 LEU A 265       9.506   9.000  14.125  1.00 90.48           C  
ATOM   4256 HD21 LEU A 265      10.161   9.308  13.309  1.00 90.48           H  
ATOM   4257 HD22 LEU A 265      10.097   8.864  15.030  1.00 90.48           H  
ATOM   4258 HD23 LEU A 265       9.049   8.051  13.846  1.00 90.48           H  
ATOM   4259  N   LEU A 266       4.789   8.655  16.951  1.00 89.43           N  
ATOM   4260  H   LEU A 266       4.437   9.390  16.355  1.00 89.43           H  
ATOM   4261  CA  LEU A 266       4.026   8.304  18.154  1.00 89.43           C  
ATOM   4262  HA  LEU A 266       4.695   8.317  19.014  1.00 89.43           H  
ATOM   4263  C   LEU A 266       3.459   6.879  18.070  1.00 89.43           C  
ATOM   4264  CB  LEU A 266       2.895   9.325  18.378  1.00 89.43           C  
ATOM   4265  HB2 LEU A 266       2.252   8.964  19.180  1.00 89.43           H  
ATOM   4266  HB3 LEU A 266       2.298   9.373  17.468  1.00 89.43           H  
ATOM   4267  O   LEU A 266       3.525   6.154  19.059  1.00 89.43           O  
ATOM   4268  CG  LEU A 266       3.373  10.741  18.742  1.00 89.43           C  
ATOM   4269  HG  LEU A 266       4.164  11.041  18.055  1.00 89.43           H  
ATOM   4270  CD1 LEU A 266       2.211  11.725  18.617  1.00 89.43           C  
ATOM   4271 HD11 LEU A 266       1.831  11.693  17.596  1.00 89.43           H  
ATOM   4272 HD12 LEU A 266       2.554  12.738  18.829  1.00 89.43           H  
ATOM   4273 HD13 LEU A 266       1.409  11.449  19.302  1.00 89.43           H  
ATOM   4274  CD2 LEU A 266       3.925  10.866  20.158  1.00 89.43           C  
ATOM   4275 HD21 LEU A 266       3.108  10.760  20.871  1.00 89.43           H  
ATOM   4276 HD22 LEU A 266       4.384  11.847  20.285  1.00 89.43           H  
ATOM   4277 HD23 LEU A 266       4.677  10.099  20.343  1.00 89.43           H  
ATOM   4278  N   ARG A 267       2.974   6.464  16.890  1.00 82.93           N  
ATOM   4279  H   ARG A 267       2.921   7.136  16.137  1.00 82.93           H  
ATOM   4280  CA  ARG A 267       2.505   5.090  16.624  1.00 82.93           C  
ATOM   4281  HA  ARG A 267       1.823   4.777  17.415  1.00 82.93           H  
ATOM   4282  C   ARG A 267       3.630   4.056  16.640  1.00 82.93           C  
ATOM   4283  CB  ARG A 267       1.775   5.056  15.271  1.00 82.93           C  
ATOM   4284  HB2 ARG A 267       0.977   5.799  15.281  1.00 82.93           H  
ATOM   4285  HB3 ARG A 267       2.483   5.328  14.488  1.00 82.93           H  
ATOM   4286  O   ARG A 267       3.395   2.900  16.924  1.00 82.93           O  
ATOM   4287  CG  ARG A 267       1.153   3.681  14.944  1.00 82.93           C  
ATOM   4288  HG2 ARG A 267       0.361   3.454  15.658  1.00 82.93           H  
ATOM   4289  HG3 ARG A 267       1.895   2.885  15.003  1.00 82.93           H  
ATOM   4290  CD  ARG A 267       0.565   3.643  13.536  1.00 82.93           C  
ATOM   4291  HD2 ARG A 267      -0.022   2.728  13.445  1.00 82.93           H  
ATOM   4292  HD3 ARG A 267      -0.106   4.493  13.412  1.00 82.93           H  
ATOM   4293  NE  ARG A 267       1.635   3.623  12.517  1.00 82.93           N  
ATOM   4294  HE  ARG A 267       2.381   2.967  12.701  1.00 82.93           H  
ATOM   4295  NH1 ARG A 267       0.747   5.138  11.033  1.00 82.93           N  
ATOM   4296 HH11 ARG A 267      -0.041   5.258  11.654  1.00 82.93           H  
ATOM   4297 HH12 ARG A 267       0.765   5.590  10.130  1.00 82.93           H  
ATOM   4298  NH2 ARG A 267       2.637   4.086  10.523  1.00 82.93           N  
ATOM   4299 HH21 ARG A 267       3.313   3.359  10.714  1.00 82.93           H  
ATOM   4300 HH22 ARG A 267       2.585   4.505   9.606  1.00 82.93           H  
ATOM   4301  CZ  ARG A 267       1.671   4.284  11.374  1.00 82.93           C  
ATOM   4302  N   ILE A 268       4.859   4.430  16.291  1.00 79.29           N  
ATOM   4303  H   ILE A 268       5.011   5.375  15.968  1.00 79.29           H  
ATOM   4304  CA  ILE A 268       5.993   3.501  16.426  1.00 79.29           C  
ATOM   4305  HA  ILE A 268       5.692   2.518  16.066  1.00 79.29           H  
ATOM   4306  C   ILE A 268       6.352   3.307  17.910  1.00 79.29           C  
ATOM   4307  CB  ILE A 268       7.175   3.980  15.554  1.00 79.29           C  
ATOM   4308  HB  ILE A 268       7.362   5.031  15.774  1.00 79.29           H  
ATOM   4309  O   ILE A 268       6.900   2.276  18.277  1.00 79.29           O  
ATOM   4310  CG1 ILE A 268       6.824   3.832  14.055  1.00 79.29           C  
ATOM   4311 HG12 ILE A 268       6.858   2.778  13.777  1.00 79.29           H  
ATOM   4312 HG13 ILE A 268       5.807   4.178  13.874  1.00 79.29           H  
ATOM   4313  CG2 ILE A 268       8.463   3.190  15.847  1.00 79.29           C  
ATOM   4314 HG21 ILE A 268       8.282   2.122  15.731  1.00 79.29           H  
ATOM   4315 HG22 ILE A 268       8.788   3.378  16.870  1.00 79.29           H  
ATOM   4316 HG23 ILE A 268       9.273   3.493  15.184  1.00 79.29           H  
ATOM   4317  CD1 ILE A 268       7.753   4.626  13.126  1.00 79.29           C  
ATOM   4318 HD11 ILE A 268       7.384   4.550  12.103  1.00 79.29           H  
ATOM   4319 HD12 ILE A 268       7.762   5.675  13.420  1.00 79.29           H  
ATOM   4320 HD13 ILE A 268       8.767   4.227  13.156  1.00 79.29           H  
ATOM   4321  N   GLY A 269       6.083   4.295  18.771  1.00 80.93           N  
ATOM   4322  H   GLY A 269       5.602   5.112  18.421  1.00 80.93           H  
ATOM   4323  CA  GLY A 269       6.256   4.173  20.224  1.00 80.93           C  
ATOM   4324  HA2 GLY A 269       5.685   4.963  20.713  1.00 80.93           H  
ATOM   4325  HA3 GLY A 269       5.848   3.213  20.540  1.00 80.93           H  
ATOM   4326  C   GLY A 269       7.700   4.246  20.736  1.00 80.93           C  
ATOM   4327  O   GLY A 269       7.911   4.362  21.938  1.00 80.93           O  
ATOM   4328  N   ASN A 270       8.703   4.279  19.853  1.00 82.49           N  
ATOM   4329  H   ASN A 270       8.457   4.031  18.905  1.00 82.49           H  
ATOM   4330  CA  ASN A 270      10.130   4.292  20.224  1.00 82.49           C  
ATOM   4331  HA  ASN A 270      10.283   3.551  21.008  1.00 82.49           H  
ATOM   4332  C   ASN A 270      10.640   5.631  20.792  1.00 82.49           C  
ATOM   4333  CB  ASN A 270      10.962   3.881  18.993  1.00 82.49           C  
ATOM   4334  HB2 ASN A 270      10.705   4.516  18.145  1.00 82.49           H  
ATOM   4335  HB3 ASN A 270      12.021   4.015  19.213  1.00 82.49           H  
ATOM   4336  O   ASN A 270      11.812   5.757  21.154  1.00 82.49           O  
ATOM   4337  CG  ASN A 270      10.777   2.425  18.610  1.00 82.49           C  
ATOM   4338  ND2 ASN A 270      11.245   2.027  17.452  1.00 82.49           N  
ATOM   4339 HD21 ASN A 270      11.728   2.656  16.827  1.00 82.49           H  
ATOM   4340 HD22 ASN A 270      11.083   1.051  17.251  1.00 82.49           H  
ATOM   4341  OD1 ASN A 270      10.234   1.622  19.338  1.00 82.49           O  
ATOM   4342  N   HIS A 271       9.802   6.667  20.821  1.00 87.97           N  
ATOM   4343  H   HIS A 271       8.832   6.496  20.600  1.00 87.97           H  
ATOM   4344  CA  HIS A 271      10.187   8.013  21.233  1.00 87.97           C  
ATOM   4345  HA  HIS A 271      11.121   7.968  21.793  1.00 87.97           H  
ATOM   4346  C   HIS A 271       9.133   8.622  22.152  1.00 87.97           C  
ATOM   4347  CB  HIS A 271      10.407   8.892  19.993  1.00 87.97           C  
ATOM   4348  HB2 HIS A 271       9.481   8.921  19.421  1.00 87.97           H  
ATOM   4349  HB3 HIS A 271      10.632   9.909  20.312  1.00 87.97           H  
ATOM   4350  O   HIS A 271       7.935   8.542  21.890  1.00 87.97           O  
ATOM   4351  CG  HIS A 271      11.521   8.422  19.090  1.00 87.97           C  
ATOM   4352  CD2 HIS A 271      11.439   8.241  17.738  1.00 87.97           C  
ATOM   4353  HD2 HIS A 271      10.562   8.421  17.135  1.00 87.97           H  
ATOM   4354  ND1 HIS A 271      12.777   8.011  19.476  1.00 87.97           N  
ATOM   4355  HD1 HIS A 271      13.018   7.720  20.413  1.00 87.97           H  
ATOM   4356  CE1 HIS A 271      13.430   7.590  18.383  1.00 87.97           C  
ATOM   4357  HE1 HIS A 271      14.392   7.098  18.393  1.00 87.97           H  
ATOM   4358  NE2 HIS A 271      12.674   7.760  17.286  1.00 87.97           N  
ATOM   4359  N   ASN A 272       9.590   9.296  23.207  1.00 91.09           N  
ATOM   4360  H   ASN A 272      10.587   9.337  23.367  1.00 91.09           H  
ATOM   4361  CA  ASN A 272       8.705  10.098  24.042  1.00 91.09           C  
ATOM   4362  HA  ASN A 272       7.819   9.496  24.248  1.00 91.09           H  
ATOM   4363  C   ASN A 272       8.218  11.355  23.293  1.00 91.09           C  
ATOM   4364  CB  ASN A 272       9.390  10.382  25.394  1.00 91.09           C  
ATOM   4365  HB2 ASN A 272       8.669  10.826  26.080  1.00 91.09           H  
ATOM   4366  HB3 ASN A 272       9.705   9.434  25.828  1.00 91.09           H  
ATOM   4367  O   ASN A 272       8.785  11.763  22.277  1.00 91.09           O  
ATOM   4368  CG  ASN A 272      10.587  11.317  25.318  1.00 91.09           C  
ATOM   4369  ND2 ASN A 272      11.598  11.099  26.121  1.00 91.09           N  
ATOM   4370 HD21 ASN A 272      12.384  11.731  26.065  1.00 91.09           H  
ATOM   4371 HD22 ASN A 272      11.589  10.325  26.770  1.00 91.09           H  
ATOM   4372  OD1 ASN A 272      10.622  12.271  24.564  1.00 91.09           O  
ATOM   4373  N   VAL A 273       7.183  12.005  23.832  1.00 95.14           N  
ATOM   4374  H   VAL A 273       6.746  11.601  24.648  1.00 95.14           H  
ATOM   4375  CA  VAL A 273       6.548  13.188  23.222  1.00 95.14           C  
ATOM   4376  HA  VAL A 273       6.134  12.897  22.257  1.00 95.14           H  
ATOM   4377  C   VAL A 273       7.551  14.323  22.953  1.00 95.14           C  
ATOM   4378  CB  VAL A 273       5.387  13.676  24.118  1.00 95.14           C  
ATOM   4379  HB  VAL A 273       5.784  13.927  25.102  1.00 95.14           H  
ATOM   4380  O   VAL A 273       7.466  14.967  21.911  1.00 95.14           O  
ATOM   4381  CG1 VAL A 273       4.674  14.912  23.560  1.00 95.14           C  
ATOM   4382 HG11 VAL A 273       3.876  15.215  24.238  1.00 95.14           H  
ATOM   4383 HG12 VAL A 273       5.367  15.748  23.460  1.00 95.14           H  
ATOM   4384 HG13 VAL A 273       4.247  14.675  22.585  1.00 95.14           H  
ATOM   4385  CG2 VAL A 273       4.320  12.582  24.286  1.00 95.14           C  
ATOM   4386 HG21 VAL A 273       3.939  12.276  23.311  1.00 95.14           H  
ATOM   4387 HG22 VAL A 273       4.734  11.710  24.792  1.00 95.14           H  
ATOM   4388 HG23 VAL A 273       3.493  12.955  24.890  1.00 95.14           H  
ATOM   4389  N   ASN A 274       8.528  14.536  23.843  1.00 95.15           N  
ATOM   4390  H   ASN A 274       8.607  13.904  24.627  1.00 95.15           H  
ATOM   4391  CA  ASN A 274       9.562  15.567  23.690  1.00 95.15           C  
ATOM   4392  HA  ASN A 274       9.081  16.523  23.480  1.00 95.15           H  
ATOM   4393  C   ASN A 274      10.503  15.266  22.508  1.00 95.15           C  
ATOM   4394  CB  ASN A 274      10.329  15.673  25.024  1.00 95.15           C  
ATOM   4395  HB2 ASN A 274       9.622  15.799  25.843  1.00 95.15           H  
ATOM   4396  HB3 ASN A 274      10.898  14.760  25.201  1.00 95.15           H  
ATOM   4397  O   ASN A 274      10.765  16.123  21.669  1.00 95.15           O  
ATOM   4398  CG  ASN A 274      11.271  16.863  25.065  1.00 95.15           C  
ATOM   4399  ND2 ASN A 274      12.519  16.689  25.419  1.00 95.15           N  
ATOM   4400 HD21 ASN A 274      12.885  15.778  25.657  1.00 95.15           H  
ATOM   4401 HD22 ASN A 274      13.090  17.522  25.435  1.00 95.15           H  
ATOM   4402  OD1 ASN A 274      10.876  17.984  24.823  1.00 95.15           O  
ATOM   4403  N   ALA A 275      10.965  14.021  22.394  1.00 95.33           N  
ATOM   4404  H   ALA A 275      10.699  13.343  23.094  1.00 95.33           H  
ATOM   4405  CA  ALA A 275      11.806  13.571  21.291  1.00 95.33           C  
ATOM   4406  HA  ALA A 275      12.661  14.241  21.207  1.00 95.33           H  
ATOM   4407  C   ALA A 275      11.057  13.607  19.948  1.00 95.33           C  
ATOM   4408  CB  ALA A 275      12.318  12.164  21.622  1.00 95.33           C  
ATOM   4409  HB1 ALA A 275      12.932  11.791  20.803  1.00 95.33           H  
ATOM   4410  HB2 ALA A 275      11.476  11.489  21.782  1.00 95.33           H  
ATOM   4411  HB3 ALA A 275      12.919  12.199  22.530  1.00 95.33           H  
ATOM   4412  O   ALA A 275      11.654  13.946  18.926  1.00 95.33           O  
ATOM   4413  N   VAL A 276       9.752  13.303  19.939  1.00 96.71           N  
ATOM   4414  H   VAL A 276       9.327  12.984  20.798  1.00 96.71           H  
ATOM   4415  CA  VAL A 276       8.909  13.452  18.742  1.00 96.71           C  
ATOM   4416  HA  VAL A 276       9.392  12.933  17.914  1.00 96.71           H  
ATOM   4417  C   VAL A 276       8.796  14.919  18.327  1.00 96.71           C  
ATOM   4418  CB  VAL A 276       7.515  12.824  18.935  1.00 96.71           C  
ATOM   4419  HB  VAL A 276       7.043  13.233  19.829  1.00 96.71           H  
ATOM   4420  O   VAL A 276       8.960  15.210  17.143  1.00 96.71           O  
ATOM   4421  CG1 VAL A 276       6.604  13.102  17.730  1.00 96.71           C  
ATOM   4422 HG11 VAL A 276       6.397  14.168  17.641  1.00 96.71           H  
ATOM   4423 HG12 VAL A 276       7.076  12.747  16.814  1.00 96.71           H  
ATOM   4424 HG13 VAL A 276       5.649  12.594  17.861  1.00 96.71           H  
ATOM   4425  CG2 VAL A 276       7.633  11.303  19.082  1.00 96.71           C  
ATOM   4426 HG21 VAL A 276       8.176  11.046  19.992  1.00 96.71           H  
ATOM   4427 HG22 VAL A 276       6.644  10.849  19.141  1.00 96.71           H  
ATOM   4428 HG23 VAL A 276       8.165  10.885  18.228  1.00 96.71           H  
ATOM   4429  N   ALA A 277       8.571  15.837  19.274  1.00 96.25           N  
ATOM   4430  H   ALA A 277       8.430  15.536  20.227  1.00 96.25           H  
ATOM   4431  CA  ALA A 277       8.499  17.273  18.997  1.00 96.25           C  
ATOM   4432  HA  ALA A 277       7.657  17.457  18.329  1.00 96.25           H  
ATOM   4433  C   ALA A 277       9.774  17.773  18.294  1.00 96.25           C  
ATOM   4434  CB  ALA A 277       8.247  18.024  20.312  1.00 96.25           C  
ATOM   4435  HB1 ALA A 277       9.109  17.942  20.974  1.00 96.25           H  
ATOM   4436  HB2 ALA A 277       8.079  19.081  20.106  1.00 96.25           H  
ATOM   4437  HB3 ALA A 277       7.377  17.611  20.823  1.00 96.25           H  
ATOM   4438  O   ALA A 277       9.695  18.333  17.197  1.00 96.25           O  
ATOM   4439  N   LEU A 278      10.945  17.461  18.863  1.00 95.56           N  
ATOM   4440  H   LEU A 278      10.922  17.031  19.777  1.00 95.56           H  
ATOM   4441  CA  LEU A 278      12.249  17.827  18.301  1.00 95.56           C  
ATOM   4442  HA  LEU A 278      12.292  18.910  18.185  1.00 95.56           H  
ATOM   4443  C   LEU A 278      12.466  17.223  16.904  1.00 95.56           C  
ATOM   4444  CB  LEU A 278      13.359  17.373  19.267  1.00 95.56           C  
ATOM   4445  HB2 LEU A 278      13.215  16.315  19.486  1.00 95.56           H  
ATOM   4446  HB3 LEU A 278      14.322  17.481  18.767  1.00 95.56           H  
ATOM   4447  O   LEU A 278      12.849  17.927  15.971  1.00 95.56           O  
ATOM   4448  CG  LEU A 278      13.416  18.156  20.593  1.00 95.56           C  
ATOM   4449  HG  LEU A 278      12.433  18.159  21.064  1.00 95.56           H  
ATOM   4450  CD1 LEU A 278      14.404  17.470  21.539  1.00 95.56           C  
ATOM   4451 HD11 LEU A 278      14.073  16.451  21.740  1.00 95.56           H  
ATOM   4452 HD12 LEU A 278      14.438  18.018  22.481  1.00 95.56           H  
ATOM   4453 HD13 LEU A 278      15.400  17.456  21.097  1.00 95.56           H  
ATOM   4454  CD2 LEU A 278      13.874  19.600  20.390  1.00 95.56           C  
ATOM   4455 HD21 LEU A 278      13.941  20.106  21.354  1.00 95.56           H  
ATOM   4456 HD22 LEU A 278      14.847  19.632  19.901  1.00 95.56           H  
ATOM   4457 HD23 LEU A 278      13.151  20.147  19.784  1.00 95.56           H  
ATOM   4458  N   LYS A 279      12.149  15.934  16.715  1.00 94.94           N  
ATOM   4459  H   LYS A 279      11.826  15.405  17.513  1.00 94.94           H  
ATOM   4460  CA  LYS A 279      12.251  15.263  15.403  1.00 94.94           C  
ATOM   4461  HA  LYS A 279      13.259  15.405  15.013  1.00 94.94           H  
ATOM   4462  C   LYS A 279      11.322  15.862  14.343  1.00 94.94           C  
ATOM   4463  CB  LYS A 279      11.974  13.761  15.559  1.00 94.94           C  
ATOM   4464  HB2 LYS A 279      11.758  13.334  14.579  1.00 94.94           H  
ATOM   4465  HB3 LYS A 279      11.098  13.618  16.192  1.00 94.94           H  
ATOM   4466  O   LYS A 279      11.631  15.777  13.157  1.00 94.94           O  
ATOM   4467  CG  LYS A 279      13.181  13.019  16.145  1.00 94.94           C  
ATOM   4468  HG2 LYS A 279      13.492  13.491  17.077  1.00 94.94           H  
ATOM   4469  HG3 LYS A 279      14.007  13.073  15.436  1.00 94.94           H  
ATOM   4470  CD  LYS A 279      12.831  11.551  16.418  1.00 94.94           C  
ATOM   4471  HD2 LYS A 279      12.470  11.067  15.510  1.00 94.94           H  
ATOM   4472  HD3 LYS A 279      12.033  11.523  17.159  1.00 94.94           H  
ATOM   4473  CE  LYS A 279      14.036  10.790  16.984  1.00 94.94           C  
ATOM   4474  HE2 LYS A 279      14.524  11.417  17.730  1.00 94.94           H  
ATOM   4475  HE3 LYS A 279      13.661   9.904  17.497  1.00 94.94           H  
ATOM   4476  NZ  LYS A 279      14.997  10.380  15.930  1.00 94.94           N  
ATOM   4477  HZ1 LYS A 279      15.329  11.182  15.412  1.00 94.94           H  
ATOM   4478  HZ2 LYS A 279      15.790   9.908  16.340  1.00 94.94           H  
ATOM   4479  HZ3 LYS A 279      14.552   9.734  15.294  1.00 94.94           H  
ATOM   4480  N   CYS A 280      10.212  16.472  14.752  1.00 96.73           N  
ATOM   4481  H   CYS A 280      10.007  16.472  15.741  1.00 96.73           H  
ATOM   4482  CA  CYS A 280       9.282  17.166  13.861  1.00 96.73           C  
ATOM   4483  HA  CYS A 280       9.365  16.734  12.863  1.00 96.73           H  
ATOM   4484  C   CYS A 280       9.602  18.664  13.692  1.00 96.73           C  
ATOM   4485  CB  CYS A 280       7.843  16.929  14.341  1.00 96.73           C  
ATOM   4486  HB2 CYS A 280       7.152  17.434  13.667  1.00 96.73           H  
ATOM   4487  HB3 CYS A 280       7.718  17.326  15.348  1.00 96.73           H  
ATOM   4488  O   CYS A 280       8.834  19.363  13.036  1.00 96.73           O  
ATOM   4489  SG  CYS A 280       7.474  15.153  14.341  1.00 96.73           S  
ATOM   4490  HG  CYS A 280       8.207  14.882  15.425  1.00 96.73           H  
ATOM   4491  N   GLY A 281      10.701  19.166  14.271  1.00 95.07           N  
ATOM   4492  H   GLY A 281      11.278  18.558  14.835  1.00 95.07           H  
ATOM   4493  CA  GLY A 281      11.152  20.555  14.109  1.00 95.07           C  
ATOM   4494  HA2 GLY A 281      12.220  20.599  14.323  1.00 95.07           H  
ATOM   4495  HA3 GLY A 281      11.001  20.871  13.077  1.00 95.07           H  
ATOM   4496  C   GLY A 281      10.463  21.567  15.020  1.00 95.07           C  
ATOM   4497  O   GLY A 281      10.281  22.722  14.627  1.00 95.07           O  
ATOM   4498  N   TYR A 282      10.030  21.129  16.204  1.00 94.87           N  
ATOM   4499  H   TYR A 282      10.200  20.165  16.454  1.00 94.87           H  
ATOM   4500  CA  TYR A 282       9.483  21.994  17.246  1.00 94.87           C  
ATOM   4501  HA  TYR A 282       9.279  22.984  16.837  1.00 94.87           H  
ATOM   4502  C   TYR A 282      10.483  22.149  18.389  1.00 94.87           C  
ATOM   4503  CB  TYR A 282       8.164  21.420  17.776  1.00 94.87           C  
ATOM   4504  HB2 TYR A 282       7.867  21.994  18.654  1.00 94.87           H  
ATOM   4505  HB3 TYR A 282       8.323  20.394  18.105  1.00 94.87           H  
ATOM   4506  O   TYR A 282      10.824  21.167  19.043  1.00 94.87           O  
ATOM   4507  CG  TYR A 282       7.030  21.448  16.776  1.00 94.87           C  
ATOM   4508  CD1 TYR A 282       6.141  22.535  16.770  1.00 94.87           C  
ATOM   4509  HD1 TYR A 282       6.264  23.321  17.500  1.00 94.87           H  
ATOM   4510  CD2 TYR A 282       6.872  20.403  15.850  1.00 94.87           C  
ATOM   4511  HD2 TYR A 282       7.566  19.575  15.857  1.00 94.87           H  
ATOM   4512  CE1 TYR A 282       5.109  22.605  15.819  1.00 94.87           C  
ATOM   4513  HE1 TYR A 282       4.435  23.449  15.818  1.00 94.87           H  
ATOM   4514  CE2 TYR A 282       5.839  20.462  14.895  1.00 94.87           C  
ATOM   4515  HE2 TYR A 282       5.730  19.674  14.165  1.00 94.87           H  
ATOM   4516  OH  TYR A 282       4.017  21.676  13.910  1.00 94.87           O  
ATOM   4517  HH  TYR A 282       3.518  22.492  13.999  1.00 94.87           H  
ATOM   4518  CZ  TYR A 282       4.971  21.573  14.868  1.00 94.87           C  
ATOM   4519  N   ASP A 283      10.869  23.391  18.678  1.00 90.37           N  
ATOM   4520  H   ASP A 283      10.713  24.121  17.998  1.00 90.37           H  
ATOM   4521  CA  ASP A 283      11.761  23.710  19.802  1.00 90.37           C  
ATOM   4522  HA  ASP A 283      12.555  22.965  19.854  1.00 90.37           H  
ATOM   4523  C   ASP A 283      11.019  23.707  21.151  1.00 90.37           C  
ATOM   4524  CB  ASP A 283      12.412  25.079  19.549  1.00 90.37           C  
ATOM   4525  HB2 ASP A 283      11.644  25.850  19.604  1.00 90.37           H  
ATOM   4526  HB3 ASP A 283      13.147  25.274  20.329  1.00 90.37           H  
ATOM   4527  O   ASP A 283      11.606  23.478  22.205  1.00 90.37           O  
ATOM   4528  CG  ASP A 283      13.105  25.145  18.184  1.00 90.37           C  
ATOM   4529  OD1 ASP A 283      13.857  24.201  17.864  1.00 90.37           O  
ATOM   4530  OD2 ASP A 283      12.788  26.090  17.427  1.00 90.37           O  
ATOM   4531  N   SER A 284       9.701  23.937  21.124  1.00 91.99           N  
ATOM   4532  H   SER A 284       9.284  24.073  20.215  1.00 91.99           H  
ATOM   4533  CA  SER A 284       8.834  23.915  22.304  1.00 91.99           C  
ATOM   4534  HA  SER A 284       9.447  23.809  23.198  1.00 91.99           H  
ATOM   4535  C   SER A 284       7.870  22.736  22.254  1.00 91.99           C  
ATOM   4536  CB  SER A 284       8.086  25.243  22.443  1.00 91.99           C  
ATOM   4537  HB2 SER A 284       8.806  26.026  22.681  1.00 91.99           H  
ATOM   4538  HB3 SER A 284       7.604  25.492  21.498  1.00 91.99           H  
ATOM   4539  O   SER A 284       6.950  22.690  21.431  1.00 91.99           O  
ATOM   4540  OG  SER A 284       7.104  25.172  23.469  1.00 91.99           O  
ATOM   4541  HG  SER A 284       7.077  26.036  23.886  1.00 91.99           H  
ATOM   4542  N   THR A 285       8.029  21.810  23.197  1.00 94.20           N  
ATOM   4543  H   THR A 285       8.882  21.827  23.738  1.00 94.20           H  
ATOM   4544  CA  THR A 285       7.138  20.652  23.352  1.00 94.20           C  
ATOM   4545  HA  THR A 285       7.084  20.139  22.391  1.00 94.20           H  
ATOM   4546  C   THR A 285       5.716  21.062  23.722  1.00 94.20           C  
ATOM   4547  CB  THR A 285       7.742  19.666  24.357  1.00 94.20           C  
ATOM   4548  HB  THR A 285       7.984  20.169  25.293  1.00 94.20           H  
ATOM   4549  O   THR A 285       4.761  20.467  23.226  1.00 94.20           O  
ATOM   4550  CG2 THR A 285       6.884  18.429  24.618  1.00 94.20           C  
ATOM   4551 HG21 THR A 285       6.623  17.955  23.673  1.00 94.20           H  
ATOM   4552 HG22 THR A 285       5.975  18.713  25.149  1.00 94.20           H  
ATOM   4553 HG23 THR A 285       7.443  17.725  25.234  1.00 94.20           H  
ATOM   4554  OG1 THR A 285       8.906  19.230  23.715  1.00 94.20           O  
ATOM   4555  HG1 THR A 285       9.562  18.884  24.324  1.00 94.20           H  
ATOM   4556  N   SER A 286       5.541  22.129  24.506  1.00 91.72           N  
ATOM   4557  H   SER A 286       6.350  22.583  24.905  1.00 91.72           H  
ATOM   4558  CA  SER A 286       4.215  22.684  24.810  1.00 91.72           C  
ATOM   4559  HA  SER A 286       3.594  21.902  25.247  1.00 91.72           H  
ATOM   4560  C   SER A 286       3.515  23.190  23.548  1.00 91.72           C  
ATOM   4561  CB  SER A 286       4.334  23.824  25.825  1.00 91.72           C  
ATOM   4562  HB2 SER A 286       4.933  24.632  25.405  1.00 91.72           H  
ATOM   4563  HB3 SER A 286       3.340  24.201  26.064  1.00 91.72           H  
ATOM   4564  O   SER A 286       2.339  22.893  23.329  1.00 91.72           O  
ATOM   4565  OG  SER A 286       4.951  23.339  27.000  1.00 91.72           O  
ATOM   4566  HG  SER A 286       5.015  24.047  27.645  1.00 91.72           H  
ATOM   4567  N   TYR A 287       4.249  23.893  22.678  1.00 94.62           N  
ATOM   4568  H   TYR A 287       5.222  24.071  22.883  1.00 94.62           H  
ATOM   4569  CA  TYR A 287       3.712  24.357  21.400  1.00 94.62           C  
ATOM   4570  HA  TYR A 287       2.771  24.872  21.593  1.00 94.62           H  
ATOM   4571  C   TYR A 287       3.403  23.187  20.456  1.00 94.62           C  
ATOM   4572  CB  TYR A 287       4.683  25.357  20.767  1.00 94.62           C  
ATOM   4573  HB2 TYR A 287       5.633  24.855  20.581  1.00 94.62           H  
ATOM   4574  HB3 TYR A 287       4.864  26.172  21.469  1.00 94.62           H  
ATOM   4575  O   TYR A 287       2.331  23.155  19.854  1.00 94.62           O  
ATOM   4576  CG  TYR A 287       4.173  25.951  19.470  1.00 94.62           C  
ATOM   4577  CD1 TYR A 287       4.899  25.770  18.277  1.00 94.62           C  
ATOM   4578  HD1 TYR A 287       5.851  25.261  18.303  1.00 94.62           H  
ATOM   4579  CD2 TYR A 287       2.969  26.682  19.455  1.00 94.62           C  
ATOM   4580  HD2 TYR A 287       2.417  26.841  20.369  1.00 94.62           H  
ATOM   4581  CE1 TYR A 287       4.411  26.288  17.063  1.00 94.62           C  
ATOM   4582  HE1 TYR A 287       4.979  26.157  16.153  1.00 94.62           H  
ATOM   4583  CE2 TYR A 287       2.481  27.208  18.245  1.00 94.62           C  
ATOM   4584  HE2 TYR A 287       1.562  27.775  18.226  1.00 94.62           H  
ATOM   4585  OH  TYR A 287       2.715  27.511  15.880  1.00 94.62           O  
ATOM   4586  HH  TYR A 287       3.345  27.399  15.164  1.00 94.62           H  
ATOM   4587  CZ  TYR A 287       3.195  27.005  17.047  1.00 94.62           C  
ATOM   4588  N   PHE A 288       4.271  22.170  20.395  1.00 97.77           N  
ATOM   4589  H   PHE A 288       5.152  22.258  20.882  1.00 97.77           H  
ATOM   4590  CA  PHE A 288       4.002  20.934  19.655  1.00 97.77           C  
ATOM   4591  HA  PHE A 288       3.884  21.176  18.599  1.00 97.77           H  
ATOM   4592  C   PHE A 288       2.703  20.258  20.116  1.00 97.77           C  
ATOM   4593  CB  PHE A 288       5.183  19.968  19.799  1.00 97.77           C  
ATOM   4594  HB2 PHE A 288       6.026  20.348  19.223  1.00 97.77           H  
ATOM   4595  HB3 PHE A 288       5.492  19.927  20.843  1.00 97.77           H  
ATOM   4596  O   PHE A 288       1.851  19.943  19.284  1.00 97.77           O  
ATOM   4597  CG  PHE A 288       4.860  18.561  19.337  1.00 97.77           C  
ATOM   4598  CD1 PHE A 288       4.711  17.523  20.277  1.00 97.77           C  
ATOM   4599  HD1 PHE A 288       4.879  17.712  21.327  1.00 97.77           H  
ATOM   4600  CD2 PHE A 288       4.643  18.306  17.972  1.00 97.77           C  
ATOM   4601  HD2 PHE A 288       4.746  19.103  17.250  1.00 97.77           H  
ATOM   4602  CE1 PHE A 288       4.362  16.232  19.847  1.00 97.77           C  
ATOM   4603  HE1 PHE A 288       4.275  15.424  20.558  1.00 97.77           H  
ATOM   4604  CE2 PHE A 288       4.275  17.019  17.547  1.00 97.77           C  
ATOM   4605  HE2 PHE A 288       4.101  16.834  16.497  1.00 97.77           H  
ATOM   4606  CZ  PHE A 288       4.135  15.981  18.486  1.00 97.77           C  
ATOM   4607  HZ  PHE A 288       3.858  14.986  18.173  1.00 97.77           H  
ATOM   4608  N   ILE A 289       2.510  20.082  21.429  1.00 96.29           N  
ATOM   4609  H   ILE A 289       3.252  20.353  22.058  1.00 96.29           H  
ATOM   4610  CA  ILE A 289       1.289  19.486  21.994  1.00 96.29           C  
ATOM   4611  HA  ILE A 289       1.165  18.489  21.572  1.00 96.29           H  
ATOM   4612  C   ILE A 289       0.053  20.301  21.586  1.00 96.29           C  
ATOM   4613  CB  ILE A 289       1.417  19.357  23.533  1.00 96.29           C  
ATOM   4614  HB  ILE A 289       1.745  20.316  23.933  1.00 96.29           H  
ATOM   4615  O   ILE A 289      -0.971  19.718  21.220  1.00 96.29           O  
ATOM   4616  CG1 ILE A 289       2.461  18.279  23.907  1.00 96.29           C  
ATOM   4617 HG12 ILE A 289       3.340  18.371  23.269  1.00 96.29           H  
ATOM   4618 HG13 ILE A 289       2.040  17.289  23.734  1.00 96.29           H  
ATOM   4619  CG2 ILE A 289       0.062  19.001  24.182  1.00 96.29           C  
ATOM   4620 HG21 ILE A 289      -0.343  18.091  23.738  1.00 96.29           H  
ATOM   4621 HG22 ILE A 289       0.182  18.855  25.255  1.00 96.29           H  
ATOM   4622 HG23 ILE A 289      -0.648  19.817  24.050  1.00 96.29           H  
ATOM   4623  CD1 ILE A 289       2.937  18.365  25.364  1.00 96.29           C  
ATOM   4624 HD11 ILE A 289       2.124  18.146  26.055  1.00 96.29           H  
ATOM   4625 HD12 ILE A 289       3.729  17.633  25.523  1.00 96.29           H  
ATOM   4626 HD13 ILE A 289       3.334  19.360  25.566  1.00 96.29           H  
ATOM   4627  N   GLN A 290       0.142  21.635  21.603  1.00 95.06           N  
ATOM   4628  H   GLN A 290       1.002  22.056  21.923  1.00 95.06           H  
ATOM   4629  CA  GLN A 290      -0.947  22.517  21.180  1.00 95.06           C  
ATOM   4630  HA  GLN A 290      -1.844  22.227  21.727  1.00 95.06           H  
ATOM   4631  C   GLN A 290      -1.252  22.380  19.680  1.00 95.06           C  
ATOM   4632  CB  GLN A 290      -0.602  23.964  21.559  1.00 95.06           C  
ATOM   4633  HB2 GLN A 290      -0.286  23.991  22.602  1.00 95.06           H  
ATOM   4634  HB3 GLN A 290       0.226  24.314  20.942  1.00 95.06           H  
ATOM   4635  O   GLN A 290      -2.421  22.234  19.313  1.00 95.06           O  
ATOM   4636  CG  GLN A 290      -1.800  24.913  21.390  1.00 95.06           C  
ATOM   4637  HG2 GLN A 290      -2.154  24.878  20.359  1.00 95.06           H  
ATOM   4638  HG3 GLN A 290      -2.609  24.592  22.046  1.00 95.06           H  
ATOM   4639  CD  GLN A 290      -1.451  26.363  21.716  1.00 95.06           C  
ATOM   4640  NE2 GLN A 290      -2.399  27.272  21.650  1.00 95.06           N  
ATOM   4641 HE21 GLN A 290      -2.107  28.203  21.909  1.00 95.06           H  
ATOM   4642 HE22 GLN A 290      -3.361  27.030  21.460  1.00 95.06           H  
ATOM   4643  OE1 GLN A 290      -0.329  26.717  22.024  1.00 95.06           O  
ATOM   4644  N   CYS A 291      -0.231  22.377  18.816  1.00 96.11           N  
ATOM   4645  H   CYS A 291       0.700  22.542  19.173  1.00 96.11           H  
ATOM   4646  CA  CYS A 291      -0.380  22.150  17.377  1.00 96.11           C  
ATOM   4647  HA  CYS A 291      -1.049  22.903  16.961  1.00 96.11           H  
ATOM   4648  C   CYS A 291      -1.008  20.783  17.087  1.00 96.11           C  
ATOM   4649  CB  CYS A 291       0.986  22.263  16.684  1.00 96.11           C  
ATOM   4650  HB2 CYS A 291       1.729  21.686  17.235  1.00 96.11           H  
ATOM   4651  HB3 CYS A 291       0.919  21.860  15.674  1.00 96.11           H  
ATOM   4652  O   CYS A 291      -1.995  20.711  16.356  1.00 96.11           O  
ATOM   4653  SG  CYS A 291       1.514  23.995  16.593  1.00 96.11           S  
ATOM   4654  HG  CYS A 291       0.515  24.465  15.841  1.00 96.11           H  
ATOM   4655  N   PHE A 292      -0.499  19.722  17.716  1.00 96.74           N  
ATOM   4656  H   PHE A 292       0.316  19.857  18.298  1.00 96.74           H  
ATOM   4657  CA  PHE A 292      -0.992  18.356  17.550  1.00 96.74           C  
ATOM   4658  HA  PHE A 292      -0.943  18.089  16.495  1.00 96.74           H  
ATOM   4659  C   PHE A 292      -2.457  18.235  17.984  1.00 96.74           C  
ATOM   4660  CB  PHE A 292      -0.074  17.405  18.329  1.00 96.74           C  
ATOM   4661  HB2 PHE A 292      -0.211  17.558  19.400  1.00 96.74           H  
ATOM   4662  HB3 PHE A 292       0.962  17.650  18.097  1.00 96.74           H  
ATOM   4663  O   PHE A 292      -3.290  17.733  17.227  1.00 96.74           O  
ATOM   4664  CG  PHE A 292      -0.296  15.945  17.997  1.00 96.74           C  
ATOM   4665  CD1 PHE A 292      -1.343  15.231  18.605  1.00 96.74           C  
ATOM   4666  HD1 PHE A 292      -1.983  15.724  19.322  1.00 96.74           H  
ATOM   4667  CD2 PHE A 292       0.540  15.301  17.067  1.00 96.74           C  
ATOM   4668  HD2 PHE A 292       1.341  15.844  16.588  1.00 96.74           H  
ATOM   4669  CE1 PHE A 292      -1.563  13.881  18.282  1.00 96.74           C  
ATOM   4670  HE1 PHE A 292      -2.372  13.336  18.746  1.00 96.74           H  
ATOM   4671  CE2 PHE A 292       0.322  13.950  16.745  1.00 96.74           C  
ATOM   4672  HE2 PHE A 292       0.952  13.459  16.018  1.00 96.74           H  
ATOM   4673  CZ  PHE A 292      -0.729  13.240  17.350  1.00 96.74           C  
ATOM   4674  HZ  PHE A 292      -0.897  12.205  17.091  1.00 96.74           H  
ATOM   4675  N   LYS A 293      -2.812  18.793  19.152  1.00 94.59           N  
ATOM   4676  H   LYS A 293      -2.080  19.184  19.729  1.00 94.59           H  
ATOM   4677  CA  LYS A 293      -4.199  18.837  19.639  1.00 94.59           C  
ATOM   4678  HA  LYS A 293      -4.596  17.822  19.626  1.00 94.59           H  
ATOM   4679  C   LYS A 293      -5.109  19.633  18.712  1.00 94.59           C  
ATOM   4680  CB  LYS A 293      -4.231  19.363  21.083  1.00 94.59           C  
ATOM   4681  HB2 LYS A 293      -3.532  18.781  21.683  1.00 94.59           H  
ATOM   4682  HB3 LYS A 293      -3.908  20.404  21.093  1.00 94.59           H  
ATOM   4683  O   LYS A 293      -6.230  19.204  18.447  1.00 94.59           O  
ATOM   4684  CG  LYS A 293      -5.630  19.248  21.714  1.00 94.59           C  
ATOM   4685  HG2 LYS A 293      -5.918  18.197  21.750  1.00 94.59           H  
ATOM   4686  HG3 LYS A 293      -6.355  19.790  21.106  1.00 94.59           H  
ATOM   4687  CD  LYS A 293      -5.657  19.833  23.133  1.00 94.59           C  
ATOM   4688  HD2 LYS A 293      -5.391  20.889  23.087  1.00 94.59           H  
ATOM   4689  HD3 LYS A 293      -4.925  19.314  23.751  1.00 94.59           H  
ATOM   4690  CE  LYS A 293      -7.056  19.681  23.748  1.00 94.59           C  
ATOM   4691  HE2 LYS A 293      -7.317  18.622  23.757  1.00 94.59           H  
ATOM   4692  HE3 LYS A 293      -7.776  20.192  23.109  1.00 94.59           H  
ATOM   4693  NZ  LYS A 293      -7.125  20.229  25.129  1.00 94.59           N  
ATOM   4694  HZ1 LYS A 293      -6.477  19.753  25.741  1.00 94.59           H  
ATOM   4695  HZ2 LYS A 293      -8.051  20.114  25.514  1.00 94.59           H  
ATOM   4696  HZ3 LYS A 293      -6.905  21.215  25.141  1.00 94.59           H  
ATOM   4697  N   LYS A 294      -4.653  20.776  18.192  1.00 93.56           N  
ATOM   4698  H   LYS A 294      -3.729  21.085  18.458  1.00 93.56           H  
ATOM   4699  CA  LYS A 294      -5.429  21.577  17.234  1.00 93.56           C  
ATOM   4700  HA  LYS A 294      -6.415  21.756  17.663  1.00 93.56           H  
ATOM   4701  C   LYS A 294      -5.652  20.821  15.922  1.00 93.56           C  
ATOM   4702  CB  LYS A 294      -4.738  22.933  17.014  1.00 93.56           C  
ATOM   4703  HB2 LYS A 294      -3.765  22.774  16.550  1.00 93.56           H  
ATOM   4704  HB3 LYS A 294      -4.582  23.408  17.982  1.00 93.56           H  
ATOM   4705  O   LYS A 294      -6.752  20.923  15.374  1.00 93.56           O  
ATOM   4706  CG  LYS A 294      -5.574  23.878  16.131  1.00 93.56           C  
ATOM   4707  HG2 LYS A 294      -6.555  24.018  16.585  1.00 93.56           H  
ATOM   4708  HG3 LYS A 294      -5.703  23.433  15.144  1.00 93.56           H  
ATOM   4709  CD  LYS A 294      -4.897  25.246  15.962  1.00 93.56           C  
ATOM   4710  HD2 LYS A 294      -4.788  25.717  16.939  1.00 93.56           H  
ATOM   4711  HD3 LYS A 294      -3.907  25.099  15.528  1.00 93.56           H  
ATOM   4712  CE  LYS A 294      -5.733  26.147  15.039  1.00 93.56           C  
ATOM   4713  HE2 LYS A 294      -5.865  25.638  14.084  1.00 93.56           H  
ATOM   4714  HE3 LYS A 294      -6.720  26.282  15.482  1.00 93.56           H  
ATOM   4715  NZ  LYS A 294      -5.096  27.472  14.814  1.00 93.56           N  
ATOM   4716  HZ1 LYS A 294      -4.189  27.369  14.381  1.00 93.56           H  
ATOM   4717  HZ2 LYS A 294      -5.660  28.039  14.198  1.00 93.56           H  
ATOM   4718  HZ3 LYS A 294      -4.980  27.978  15.680  1.00 93.56           H  
ATOM   4719  N   TYR A 295      -4.652  20.076  15.450  1.00 94.63           N  
ATOM   4720  H   TYR A 295      -3.775  20.083  15.951  1.00 94.63           H  
ATOM   4721  CA  TYR A 295      -4.686  19.350  14.182  1.00 94.63           C  
ATOM   4722  HA  TYR A 295      -5.171  19.985  13.440  1.00 94.63           H  
ATOM   4723  C   TYR A 295      -5.517  18.059  14.268  1.00 94.63           C  
ATOM   4724  CB  TYR A 295      -3.248  19.108  13.698  1.00 94.63           C  
ATOM   4725  HB2 TYR A 295      -2.662  20.012  13.863  1.00 94.63           H  
ATOM   4726  HB3 TYR A 295      -2.785  18.314  14.284  1.00 94.63           H  
ATOM   4727  O   TYR A 295      -6.556  17.972  13.619  1.00 94.63           O  
ATOM   4728  CG  TYR A 295      -3.160  18.773  12.225  1.00 94.63           C  
ATOM   4729  CD1 TYR A 295      -3.151  17.432  11.796  1.00 94.63           C  
ATOM   4730  HD1 TYR A 295      -3.216  16.624  12.510  1.00 94.63           H  
ATOM   4731  CD2 TYR A 295      -3.076  19.814  11.279  1.00 94.63           C  
ATOM   4732  HD2 TYR A 295      -3.081  20.844  11.606  1.00 94.63           H  
ATOM   4733  CE1 TYR A 295      -3.057  17.135  10.423  1.00 94.63           C  
ATOM   4734  HE1 TYR A 295      -3.068  16.111  10.083  1.00 94.63           H  
ATOM   4735  CE2 TYR A 295      -2.980  19.521   9.906  1.00 94.63           C  
ATOM   4736  HE2 TYR A 295      -2.912  20.319   9.182  1.00 94.63           H  
ATOM   4737  OH  TYR A 295      -2.904  17.888   8.152  1.00 94.63           O  
ATOM   4738  HH  TYR A 295      -2.936  18.673   7.601  1.00 94.63           H  
ATOM   4739  CZ  TYR A 295      -2.972  18.176   9.476  1.00 94.63           C  
ATOM   4740  N   PHE A 296      -5.141  17.110  15.134  1.00 91.93           N  
ATOM   4741  H   PHE A 296      -4.297  17.259  15.668  1.00 91.93           H  
ATOM   4742  CA  PHE A 296      -5.784  15.788  15.246  1.00 91.93           C  
ATOM   4743  HA  PHE A 296      -6.171  15.519  14.263  1.00 91.93           H  
ATOM   4744  C   PHE A 296      -6.975  15.725  16.211  1.00 91.93           C  
ATOM   4745  CB  PHE A 296      -4.738  14.737  15.640  1.00 91.93           C  
ATOM   4746  HB2 PHE A 296      -4.250  15.041  16.566  1.00 91.93           H  
ATOM   4747  HB3 PHE A 296      -5.241  13.790  15.832  1.00 91.93           H  
ATOM   4748  O   PHE A 296      -7.635  14.692  16.326  1.00 91.93           O  
ATOM   4749  CG  PHE A 296      -3.701  14.476  14.572  1.00 91.93           C  
ATOM   4750  CD1 PHE A 296      -4.075  13.839  13.374  1.00 91.93           C  
ATOM   4751  HD1 PHE A 296      -5.097  13.532  13.213  1.00 91.93           H  
ATOM   4752  CD2 PHE A 296      -2.362  14.846  14.777  1.00 91.93           C  
ATOM   4753  HD2 PHE A 296      -2.065  15.327  15.697  1.00 91.93           H  
ATOM   4754  CE1 PHE A 296      -3.117  13.587  12.381  1.00 91.93           C  
ATOM   4755  HE1 PHE A 296      -3.405  13.102  11.460  1.00 91.93           H  
ATOM   4756  CE2 PHE A 296      -1.400  14.568  13.792  1.00 91.93           C  
ATOM   4757  HE2 PHE A 296      -0.366  14.830  13.963  1.00 91.93           H  
ATOM   4758  CZ  PHE A 296      -1.777  13.947  12.588  1.00 91.93           C  
ATOM   4759  HZ  PHE A 296      -1.040  13.735  11.828  1.00 91.93           H  
ATOM   4760  N   LYS A 297      -7.250  16.819  16.936  1.00 89.85           N  
ATOM   4761  H   LYS A 297      -6.638  17.612  16.808  1.00 89.85           H  
ATOM   4762  CA  LYS A 297      -8.294  16.909  17.978  1.00 89.85           C  
ATOM   4763  HA  LYS A 297      -8.235  17.907  18.412  1.00 89.85           H  
ATOM   4764  C   LYS A 297      -8.068  15.981  19.179  1.00 89.85           C  
ATOM   4765  CB  LYS A 297      -9.706  16.778  17.371  1.00 89.85           C  
ATOM   4766  HB2 LYS A 297      -9.893  15.733  17.125  1.00 89.85           H  
ATOM   4767  HB3 LYS A 297     -10.437  17.068  18.126  1.00 89.85           H  
ATOM   4768  O   LYS A 297      -8.991  15.733  19.946  1.00 89.85           O  
ATOM   4769  CG  LYS A 297      -9.951  17.622  16.109  1.00 89.85           C  
ATOM   4770  HG2 LYS A 297      -9.332  17.245  15.295  1.00 89.85           H  
ATOM   4771  HG3 LYS A 297     -10.994  17.503  15.814  1.00 89.85           H  
ATOM   4772  CD  LYS A 297      -9.665  19.115  16.304  1.00 89.85           C  
ATOM   4773  HD2 LYS A 297      -8.615  19.254  16.562  1.00 89.85           H  
ATOM   4774  HD3 LYS A 297     -10.293  19.513  17.102  1.00 89.85           H  
ATOM   4775  CE  LYS A 297      -9.958  19.834  14.987  1.00 89.85           C  
ATOM   4776  HE2 LYS A 297      -9.437  19.304  14.189  1.00 89.85           H  
ATOM   4777  HE3 LYS A 297     -11.027  19.785  14.779  1.00 89.85           H  
ATOM   4778  NZ  LYS A 297      -9.494  21.238  15.017  1.00 89.85           N  
ATOM   4779  HZ1 LYS A 297      -8.492  21.237  15.142  1.00 89.85           H  
ATOM   4780  HZ2 LYS A 297      -9.685  21.682  14.130  1.00 89.85           H  
ATOM   4781  HZ3 LYS A 297      -9.934  21.756  15.763  1.00 89.85           H  
ATOM   4782  N   THR A 298      -6.833  15.526  19.384  1.00 86.70           N  
ATOM   4783  H   THR A 298      -6.122  15.775  18.711  1.00 86.70           H  
ATOM   4784  CA  THR A 298      -6.408  14.706  20.526  1.00 86.70           C  
ATOM   4785  HA  THR A 298      -7.061  14.914  21.374  1.00 86.70           H  
ATOM   4786  C   THR A 298      -4.980  15.059  20.936  1.00 86.70           C  
ATOM   4787  CB  THR A 298      -6.547  13.213  20.204  1.00 86.70           C  
ATOM   4788  HB  THR A 298      -7.559  13.024  19.845  1.00 86.70           H  
ATOM   4789  O   THR A 298      -4.234  15.624  20.142  1.00 86.70           O  
ATOM   4790  CG2 THR A 298      -5.550  12.693  19.169  1.00 86.70           C  
ATOM   4791 HG21 THR A 298      -4.531  12.767  19.550  1.00 86.70           H  
ATOM   4792 HG22 THR A 298      -5.770  11.649  18.946  1.00 86.70           H  
ATOM   4793 HG23 THR A 298      -5.638  13.268  18.247  1.00 86.70           H  
ATOM   4794  OG1 THR A 298      -6.354  12.489  21.391  1.00 86.70           O  
ATOM   4795  HG1 THR A 298      -6.573  11.576  21.194  1.00 86.70           H  
ATOM   4796  N   THR A 299      -4.583  14.775  22.175  1.00 90.15           N  
ATOM   4797  H   THR A 299      -5.169  14.155  22.716  1.00 90.15           H  
ATOM   4798  CA  THR A 299      -3.207  15.048  22.631  1.00 90.15           C  
ATOM   4799  HA  THR A 299      -2.879  15.981  22.172  1.00 90.15           H  
ATOM   4800  C   THR A 299      -2.243  13.940  22.192  1.00 90.15           C  
ATOM   4801  CB  THR A 299      -3.113  15.241  24.151  1.00 90.15           C  
ATOM   4802  HB  THR A 299      -2.103  15.583  24.378  1.00 90.15           H  
ATOM   4803  O   THR A 299      -2.692  12.804  22.032  1.00 90.15           O  
ATOM   4804  CG2 THR A 299      -4.079  16.302  24.673  1.00 90.15           C  
ATOM   4805 HG21 THR A 299      -3.895  16.456  25.736  1.00 90.15           H  
ATOM   4806 HG22 THR A 299      -3.901  17.238  24.143  1.00 90.15           H  
ATOM   4807 HG23 THR A 299      -5.112  15.984  24.532  1.00 90.15           H  
ATOM   4808  OG1 THR A 299      -3.301  14.034  24.852  1.00 90.15           O  
ATOM   4809  HG1 THR A 299      -4.188  13.686  24.732  1.00 90.15           H  
ATOM   4810  N   PRO A 300      -0.925  14.207  22.065  1.00 91.91           N  
ATOM   4811  CA  PRO A 300       0.061  13.158  21.795  1.00 91.91           C  
ATOM   4812  HA  PRO A 300      -0.113  12.763  20.794  1.00 91.91           H  
ATOM   4813  C   PRO A 300       0.009  12.003  22.805  1.00 91.91           C  
ATOM   4814  CB  PRO A 300       1.423  13.857  21.833  1.00 91.91           C  
ATOM   4815  HB2 PRO A 300       2.135  13.394  21.150  1.00 91.91           H  
ATOM   4816  HB3 PRO A 300       1.820  13.860  22.848  1.00 91.91           H  
ATOM   4817  O   PRO A 300       0.064  10.844  22.414  1.00 91.91           O  
ATOM   4818  CG  PRO A 300       1.093  15.288  21.422  1.00 91.91           C  
ATOM   4819  HG2 PRO A 300       1.839  15.997  21.781  1.00 91.91           H  
ATOM   4820  HG3 PRO A 300       1.010  15.341  20.337  1.00 91.91           H  
ATOM   4821  CD  PRO A 300      -0.275  15.514  22.067  1.00 91.91           C  
ATOM   4822  HD2 PRO A 300      -0.836  16.251  21.493  1.00 91.91           H  
ATOM   4823  HD3 PRO A 300      -0.142  15.851  23.095  1.00 91.91           H  
ATOM   4824  N   SER A 301      -0.156  12.301  24.098  1.00 87.95           N  
ATOM   4825  H   SER A 301      -0.133  13.267  24.390  1.00 87.95           H  
ATOM   4826  CA  SER A 301      -0.224  11.277  25.151  1.00 87.95           C  
ATOM   4827  HA  SER A 301       0.651  10.632  25.074  1.00 87.95           H  
ATOM   4828  C   SER A 301      -1.463  10.397  25.036  1.00 87.95           C  
ATOM   4829  CB  SER A 301      -0.227  11.926  26.536  1.00 87.95           C  
ATOM   4830  HB2 SER A 301      -1.144  12.499  26.674  1.00 87.95           H  
ATOM   4831  HB3 SER A 301      -0.177  11.144  27.295  1.00 87.95           H  
ATOM   4832  O   SER A 301      -1.376   9.193  25.252  1.00 87.95           O  
ATOM   4833  OG  SER A 301       0.885  12.787  26.673  1.00 87.95           O  
ATOM   4834  HG  SER A 301       1.041  12.951  27.606  1.00 87.95           H  
ATOM   4835  N   THR A 302      -2.612  10.986  24.690  1.00 82.24           N  
ATOM   4836  H   THR A 302      -2.632  11.986  24.547  1.00 82.24           H  
ATOM   4837  CA  THR A 302      -3.810  10.208  24.366  1.00 82.24           C  
ATOM   4838  HA  THR A 302      -4.031   9.532  25.192  1.00 82.24           H  
ATOM   4839  C   THR A 302      -3.523   9.345  23.146  1.00 82.24           C  
ATOM   4840  CB  THR A 302      -5.031  11.103  24.128  1.00 82.24           C  
ATOM   4841  HB  THR A 302      -4.846  11.720  23.249  1.00 82.24           H  
ATOM   4842  O   THR A 302      -3.646   8.139  23.262  1.00 82.24           O  
ATOM   4843  CG2 THR A 302      -6.321  10.311  23.933  1.00 82.24           C  
ATOM   4844 HG21 THR A 302      -7.174  10.989  23.902  1.00 82.24           H  
ATOM   4845 HG22 THR A 302      -6.455   9.589  24.738  1.00 82.24           H  
ATOM   4846 HG23 THR A 302      -6.277   9.773  22.986  1.00 82.24           H  
ATOM   4847  OG1 THR A 302      -5.240  11.965  25.227  1.00 82.24           O  
ATOM   4848  HG1 THR A 302      -5.648  11.433  25.915  1.00 82.24           H  
ATOM   4849  N   PHE A 303      -3.040   9.936  22.044  1.00 82.80           N  
ATOM   4850  H   PHE A 303      -2.885  10.934  22.067  1.00 82.80           H  
ATOM   4851  CA  PHE A 303      -2.720   9.242  20.791  1.00 82.80           C  
ATOM   4852  HA  PHE A 303      -3.646   8.882  20.342  1.00 82.80           H  
ATOM   4853  C   PHE A 303      -1.811   8.017  20.982  1.00 82.80           C  
ATOM   4854  CB  PHE A 303      -2.086  10.246  19.815  1.00 82.80           C  
ATOM   4855  HB2 PHE A 303      -2.729  11.124  19.754  1.00 82.80           H  
ATOM   4856  HB3 PHE A 303      -1.122  10.575  20.203  1.00 82.80           H  
ATOM   4857  O   PHE A 303      -2.084   6.984  20.389  1.00 82.80           O  
ATOM   4858  CG  PHE A 303      -1.869   9.710  18.413  1.00 82.80           C  
ATOM   4859  CD1 PHE A 303      -0.767   8.879  18.130  1.00 82.80           C  
ATOM   4860  HD1 PHE A 303      -0.081   8.597  18.914  1.00 82.80           H  
ATOM   4861  CD2 PHE A 303      -2.764  10.051  17.382  1.00 82.80           C  
ATOM   4862  HD2 PHE A 303      -3.609  10.693  17.584  1.00 82.80           H  
ATOM   4863  CE1 PHE A 303      -0.577   8.370  16.835  1.00 82.80           C  
ATOM   4864  HE1 PHE A 303       0.250   7.706  16.633  1.00 82.80           H  
ATOM   4865  CE2 PHE A 303      -2.557   9.564  16.080  1.00 82.80           C  
ATOM   4866  HE2 PHE A 303      -3.232   9.842  15.285  1.00 82.80           H  
ATOM   4867  CZ  PHE A 303      -1.475   8.708  15.810  1.00 82.80           C  
ATOM   4868  HZ  PHE A 303      -1.332   8.309  14.816  1.00 82.80           H  
ATOM   4869  N   ILE A 304      -0.766   8.108  21.815  1.00 82.01           N  
ATOM   4870  H   ILE A 304      -0.565   9.004  22.235  1.00 82.01           H  
ATOM   4871  CA  ILE A 304       0.142   6.979  22.092  1.00 82.01           C  
ATOM   4872  HA  ILE A 304       0.570   6.628  21.153  1.00 82.01           H  
ATOM   4873  C   ILE A 304      -0.608   5.791  22.697  1.00 82.01           C  
ATOM   4874  CB  ILE A 304       1.297   7.410  23.026  1.00 82.01           C  
ATOM   4875  HB  ILE A 304       0.872   7.960  23.865  1.00 82.01           H  
ATOM   4876  O   ILE A 304      -0.434   4.674  22.220  1.00 82.01           O  
ATOM   4877  CG1 ILE A 304       2.287   8.326  22.276  1.00 82.01           C  
ATOM   4878 HG12 ILE A 304       1.735   9.066  21.697  1.00 82.01           H  
ATOM   4879 HG13 ILE A 304       2.874   7.732  21.575  1.00 82.01           H  
ATOM   4880  CG2 ILE A 304       2.063   6.192  23.586  1.00 82.01           C  
ATOM   4881 HG21 ILE A 304       1.421   5.574  24.214  1.00 82.01           H  
ATOM   4882 HG22 ILE A 304       2.436   5.584  22.762  1.00 82.01           H  
ATOM   4883 HG23 ILE A 304       2.903   6.497  24.211  1.00 82.01           H  
ATOM   4884  CD1 ILE A 304       3.238   9.072  23.226  1.00 82.01           C  
ATOM   4885 HD11 ILE A 304       3.916   9.710  22.658  1.00 82.01           H  
ATOM   4886 HD12 ILE A 304       3.855   8.376  23.795  1.00 82.01           H  
ATOM   4887 HD13 ILE A 304       2.662   9.692  23.913  1.00 82.01           H  
ATOM   4888  N   LYS A 305      -1.430   6.023  23.732  1.00 73.12           N  
ATOM   4889  H   LYS A 305      -1.580   6.978  24.026  1.00 73.12           H  
ATOM   4890  CA  LYS A 305      -2.199   4.947  24.382  1.00 73.12           C  
ATOM   4891  HA  LYS A 305      -1.528   4.193  24.792  1.00 73.12           H  
ATOM   4892  C   LYS A 305      -3.055   4.215  23.358  1.00 73.12           C  
ATOM   4893  CB  LYS A 305      -3.096   5.502  25.495  1.00 73.12           C  
ATOM   4894  HB2 LYS A 305      -3.741   6.284  25.095  1.00 73.12           H  
ATOM   4895  HB3 LYS A 305      -3.731   4.692  25.854  1.00 73.12           H  
ATOM   4896  O   LYS A 305      -3.083   3.003  23.327  1.00 73.12           O  
ATOM   4897  CG  LYS A 305      -2.284   6.045  26.674  1.00 73.12           C  
ATOM   4898  HG2 LYS A 305      -1.668   5.244  27.083  1.00 73.12           H  
ATOM   4899  HG3 LYS A 305      -1.635   6.856  26.341  1.00 73.12           H  
ATOM   4900  CD  LYS A 305      -3.235   6.561  27.755  1.00 73.12           C  
ATOM   4901  HD2 LYS A 305      -3.879   5.739  28.068  1.00 73.12           H  
ATOM   4902  HD3 LYS A 305      -3.850   7.361  27.345  1.00 73.12           H  
ATOM   4903  CE  LYS A 305      -2.429   7.073  28.949  1.00 73.12           C  
ATOM   4904  HE2 LYS A 305      -1.731   6.289  29.245  1.00 73.12           H  
ATOM   4905  HE3 LYS A 305      -1.848   7.940  28.636  1.00 73.12           H  
ATOM   4906  NZ  LYS A 305      -3.324   7.407  30.083  1.00 73.12           N  
ATOM   4907  HZ1 LYS A 305      -3.989   8.120  29.819  1.00 73.12           H  
ATOM   4908  HZ2 LYS A 305      -3.842   6.581  30.346  1.00 73.12           H  
ATOM   4909  HZ3 LYS A 305      -2.791   7.708  30.886  1.00 73.12           H  
ATOM   4910  N   MET A 306      -3.658   4.972  22.455  1.00 64.93           N  
ATOM   4911  H   MET A 306      -3.578   5.975  22.548  1.00 64.93           H  
ATOM   4912  CA  MET A 306      -4.506   4.429  21.406  1.00 64.93           C  
ATOM   4913  HA  MET A 306      -5.310   3.841  21.849  1.00 64.93           H  
ATOM   4914  C   MET A 306      -3.781   3.559  20.366  1.00 64.93           C  
ATOM   4915  CB  MET A 306      -5.082   5.597  20.615  1.00 64.93           C  
ATOM   4916  HB2 MET A 306      -5.796   5.162  19.916  1.00 64.93           H  
ATOM   4917  HB3 MET A 306      -4.302   5.981  19.958  1.00 64.93           H  
ATOM   4918  O   MET A 306      -4.425   2.783  19.669  1.00 64.93           O  
ATOM   4919  CG  MET A 306      -5.656   6.831  21.337  1.00 64.93           C  
ATOM   4920  HG2 MET A 306      -6.184   7.470  20.630  1.00 64.93           H  
ATOM   4921  HG3 MET A 306      -4.766   7.434  21.515  1.00 64.93           H  
ATOM   4922  SD  MET A 306      -6.566   6.788  22.907  1.00 64.93           S  
ATOM   4923  CE  MET A 306      -8.252   7.388  22.621  1.00 64.93           C  
ATOM   4924  HE1 MET A 306      -8.283   8.045  21.752  1.00 64.93           H  
ATOM   4925  HE2 MET A 306      -8.919   6.534  22.508  1.00 64.93           H  
ATOM   4926  HE3 MET A 306      -8.581   7.939  23.502  1.00 64.93           H  
ATOM   4927  N   ALA A 307      -2.490   3.812  20.143  1.00 63.00           N  
ATOM   4928  H   ALA A 307      -2.008   4.443  20.767  1.00 63.00           H  
ATOM   4929  CA  ALA A 307      -1.756   3.311  18.984  1.00 63.00           C  
ATOM   4930  HA  ALA A 307      -2.460   2.984  18.219  1.00 63.00           H  
ATOM   4931  C   ALA A 307      -0.862   2.101  19.296  1.00 63.00           C  
ATOM   4932  CB  ALA A 307      -0.943   4.483  18.420  1.00 63.00           C  
ATOM   4933  HB1 ALA A 307      -0.407   4.147  17.532  1.00 63.00           H  
ATOM   4934  HB2 ALA A 307      -0.221   4.822  19.163  1.00 63.00           H  
ATOM   4935  HB3 ALA A 307      -1.609   5.304  18.154  1.00 63.00           H  
ATOM   4936  O   ALA A 307      -0.481   1.402  18.363  1.00 63.00           O  
ATOM   4937  N   ASN A 308      -0.517   1.892  20.573  1.00 60.93           N  
ATOM   4938  H   ASN A 308      -0.939   2.481  21.277  1.00 60.93           H
[truncated: 193,924 more chars]
