# Supplementary material for: HilE represses the activity of the Salmonella virulence regulator HilD via a mechanism distinct from that of intestinal long-chain fatty acids
Source: J Biol Chem. 2023 Oct 27;299(12):105387. doi: 10.1016/j.jbc.2023.105387 (PMC10696396; doi:10.1016/j.jbc.2023.105387)
Supplement: Dataset S3 [file mmc4.zip › S6 Dataset/ranked_23.pdb]

ATOM      1  N   MET A   1      27.645   0.187 -23.111  1.00 32.44           N  
ATOM      2  H   MET A   1      27.525  -0.126 -24.064  1.00 32.44           H  
ATOM      3  H2  MET A   1      28.420  -0.315 -22.702  1.00 32.44           H  
ATOM      4  H3  MET A   1      27.836   1.179 -23.106  1.00 32.44           H  
ATOM      5  CA  MET A   1      26.406  -0.098 -22.363  1.00 32.44           C  
ATOM      6  HA  MET A   1      26.514   0.169 -21.311  1.00 32.44           H  
ATOM      7  C   MET A   1      26.153  -1.584 -22.459  1.00 32.44           C  
ATOM      8  CB  MET A   1      25.206   0.653 -22.957  1.00 32.44           C  
ATOM      9  HB2 MET A   1      24.287   0.142 -22.672  1.00 32.44           H  
ATOM     10  HB3 MET A   1      25.271   0.639 -24.045  1.00 32.44           H  
ATOM     11  O   MET A   1      25.856  -2.060 -23.546  1.00 32.44           O  
ATOM     12  CG  MET A   1      25.086   2.097 -22.473  1.00 32.44           C  
ATOM     13  HG2 MET A   1      26.039   2.614 -22.584  1.00 32.44           H  
ATOM     14  HG3 MET A   1      24.802   2.098 -21.421  1.00 32.44           H  
ATOM     15  SD  MET A   1      23.835   2.990 -23.425  1.00 32.44           S  
ATOM     16  CE  MET A   1      23.551   4.427 -22.359  1.00 32.44           C  
ATOM     17  HE1 MET A   1      24.482   4.977 -22.216  1.00 32.44           H  
ATOM     18  HE2 MET A   1      23.162   4.101 -21.395  1.00 32.44           H  
ATOM     19  HE3 MET A   1      22.818   5.084 -22.826  1.00 32.44           H  
ATOM     20  N   GLU A   2      26.342  -2.329 -21.377  1.00 34.71           N  
ATOM     21  H   GLU A   2      26.577  -1.919 -20.484  1.00 34.71           H  
ATOM     22  CA  GLU A   2      25.818  -3.694 -21.330  1.00 34.71           C  
ATOM     23  HA  GLU A   2      25.796  -4.130 -22.328  1.00 34.71           H  
ATOM     24  C   GLU A   2      24.386  -3.624 -20.819  1.00 34.71           C  
ATOM     25  CB  GLU A   2      26.694  -4.594 -20.466  1.00 34.71           C  
ATOM     26  HB2 GLU A   2      26.967  -4.056 -19.558  1.00 34.71           H  
ATOM     27  HB3 GLU A   2      26.131  -5.488 -20.196  1.00 34.71           H  
ATOM     28  O   GLU A   2      24.139  -3.147 -19.715  1.00 34.71           O  
ATOM     29  CG  GLU A   2      27.939  -5.023 -21.258  1.00 34.71           C  
ATOM     30  HG2 GLU A   2      28.490  -4.134 -21.565  1.00 34.71           H  
ATOM     31  HG3 GLU A   2      27.628  -5.559 -22.155  1.00 34.71           H  
ATOM     32  CD  GLU A   2      28.849  -5.900 -20.408  1.00 34.71           C  
ATOM     33  OE1 GLU A   2      29.505  -6.806 -20.963  1.00 34.71           O  
ATOM     34  OE2 GLU A   2      28.919  -5.588 -19.204  1.00 34.71           O  
ATOM     35  N   ASN A   3      23.449  -4.047 -21.662  1.00 38.35           N  
ATOM     36  H   ASN A   3      23.732  -4.404 -22.563  1.00 38.35           H  
ATOM     37  CA  ASN A   3      22.033  -4.081 -21.336  1.00 38.35           C  
ATOM     38  HA  ASN A   3      21.839  -3.466 -20.458  1.00 38.35           H  
ATOM     39  C   ASN A   3      21.664  -5.520 -21.000  1.00 38.35           C  
ATOM     40  CB  ASN A   3      21.214  -3.513 -22.508  1.00 38.35           C  
ATOM     41  HB2 ASN A   3      21.524  -3.984 -23.441  1.00 38.35           H  
ATOM     42  HB3 ASN A   3      20.160  -3.734 -22.343  1.00 38.35           H  
ATOM     43  O   ASN A   3      21.612  -6.380 -21.882  1.00 38.35           O  
ATOM     44  CG  ASN A   3      21.341  -2.005 -22.643  1.00 38.35           C  
ATOM     45  ND2 ASN A   3      20.773  -1.431 -23.674  1.00 38.35           N  
ATOM     46 HD21 ASN A   3      20.223  -1.960 -24.336  1.00 38.35           H  
ATOM     47 HD22 ASN A   3      20.746  -0.422 -23.636  1.00 38.35           H  
ATOM     48  OD1 ASN A   3      21.940  -1.318 -21.835  1.00 38.35           O  
ATOM     49  N   VAL A   4      21.395  -5.792 -19.726  1.00 41.69           N  
ATOM     50  H   VAL A   4      21.468  -5.048 -19.047  1.00 41.69           H  
ATOM     51  CA  VAL A   4      20.968  -7.129 -19.306  1.00 41.69           C  
ATOM     52  HA  VAL A   4      21.369  -7.853 -20.015  1.00 41.69           H  
ATOM     53  C   VAL A   4      19.447  -7.200 -19.370  1.00 41.69           C  
ATOM     54  CB  VAL A   4      21.528  -7.526 -17.931  1.00 41.69           C  
ATOM     55  HB  VAL A   4      21.046  -6.940 -17.149  1.00 41.69           H  
ATOM     56  O   VAL A   4      18.754  -6.383 -18.767  1.00 41.69           O  
ATOM     57  CG1 VAL A   4      21.257  -9.014 -17.685  1.00 41.69           C  
ATOM     58 HG11 VAL A   4      21.739  -9.615 -18.456  1.00 41.69           H  
ATOM     59 HG12 VAL A   4      21.670  -9.298 -16.717  1.00 41.69           H  
ATOM     60 HG13 VAL A   4      20.186  -9.215 -17.691  1.00 41.69           H  
ATOM     61  CG2 VAL A   4      23.045  -7.317 -17.845  1.00 41.69           C  
ATOM     62 HG21 VAL A   4      23.418  -7.666 -16.882  1.00 41.69           H  
ATOM     63 HG22 VAL A   4      23.552  -7.857 -18.644  1.00 41.69           H  
ATOM     64 HG23 VAL A   4      23.287  -6.257 -17.927  1.00 41.69           H  
ATOM     65  N   THR A   5      18.911  -8.175 -20.105  1.00 39.44           N  
ATOM     66  H   THR A   5      19.531  -8.824 -20.567  1.00 39.44           H  
ATOM     67  CA  THR A   5      17.464  -8.416 -20.179  1.00 39.44           C  
ATOM     68  HA  THR A   5      16.942  -7.621 -19.646  1.00 39.44           H  
ATOM     69  C   THR A   5      17.119  -9.741 -19.514  1.00 39.44           C  
ATOM     70  CB  THR A   5      16.941  -8.375 -21.619  1.00 39.44           C  
ATOM     71  HB  THR A   5      17.417  -9.159 -22.208  1.00 39.44           H  
ATOM     72  O   THR A   5      17.573 -10.798 -19.943  1.00 39.44           O  
ATOM     73  CG2 THR A   5      15.420  -8.530 -21.686  1.00 39.44           C  
ATOM     74 HG21 THR A   5      15.125  -9.518 -21.332  1.00 39.44           H  
ATOM     75 HG22 THR A   5      15.099  -8.422 -22.722  1.00 39.44           H  
ATOM     76 HG23 THR A   5      14.945  -7.766 -21.072  1.00 39.44           H  
ATOM     77  OG1 THR A   5      17.219  -7.122 -22.198  1.00 39.44           O  
ATOM     78  HG1 THR A   5      18.165  -6.970 -22.135  1.00 39.44           H  
ATOM     79  N   PHE A   6      16.263  -9.694 -18.500  1.00 46.39           N  
ATOM     80  H   PHE A   6      15.931  -8.786 -18.209  1.00 46.39           H  
ATOM     81  CA  PHE A   6      15.679 -10.860 -17.852  1.00 46.39           C  
ATOM     82  HA  PHE A   6      16.230 -11.756 -18.139  1.00 46.39           H  
ATOM     83  C   PHE A   6      14.232 -11.012 -18.302  1.00 46.39           C  
ATOM     84  CB  PHE A   6      15.781 -10.702 -16.332  1.00 46.39           C  
ATOM     85  HB2 PHE A   6      15.246 -11.518 -15.847  1.00 46.39           H  
ATOM     86  HB3 PHE A   6      15.300  -9.764 -16.055  1.00 46.39           H  
ATOM     87  O   PHE A   6      13.476 -10.048 -18.318  1.00 46.39           O  
ATOM     88  CG  PHE A   6      17.203 -10.670 -15.823  1.00 46.39           C  
ATOM     89  CD1 PHE A   6      17.900 -11.873 -15.609  1.00 46.39           C  
ATOM     90  HD1 PHE A   6      17.415 -12.822 -15.787  1.00 46.39           H  
ATOM     91  CD2 PHE A   6      17.846  -9.435 -15.611  1.00 46.39           C  
ATOM     92  HD2 PHE A   6      17.322  -8.508 -15.790  1.00 46.39           H  
ATOM     93  CE1 PHE A   6      19.245 -11.843 -15.204  1.00 46.39           C  
ATOM     94  HE1 PHE A   6      19.795 -12.762 -15.066  1.00 46.39           H  
ATOM     95  CE2 PHE A   6      19.186  -9.407 -15.194  1.00 46.39           C  
ATOM     96  HE2 PHE A   6      19.687  -8.462 -15.044  1.00 46.39           H  
ATOM     97  CZ  PHE A   6      19.890 -10.610 -15.010  1.00 46.39           C  
ATOM     98  HZ  PHE A   6      20.932 -10.584 -14.727  1.00 46.39           H  
ATOM     99  N   VAL A   7      13.805 -12.224 -18.638  1.00 39.38           N  
ATOM    100  H   VAL A   7      14.453 -12.998 -18.626  1.00 39.38           H  
ATOM    101  CA  VAL A   7      12.379 -12.506 -18.832  1.00 39.38           C  
ATOM    102  HA  VAL A   7      11.838 -11.583 -19.039  1.00 39.38           H  
ATOM    103  C   VAL A   7      11.854 -13.067 -17.519  1.00 39.38           C  
ATOM    104  CB  VAL A   7      12.132 -13.434 -20.033  1.00 39.38           C  
ATOM    105  HB  VAL A   7      12.602 -14.401 -19.855  1.00 39.38           H  
ATOM    106  O   VAL A   7      12.279 -14.139 -17.080  1.00 39.38           O  
ATOM    107  CG1 VAL A   7      10.628 -13.640 -20.254  1.00 39.38           C  
ATOM    108 HG11 VAL A   7      10.188 -14.146 -19.394  1.00 39.38           H  
ATOM    109 HG12 VAL A   7      10.467 -14.268 -21.130  1.00 39.38           H  
ATOM    110 HG13 VAL A   7      10.133 -12.680 -20.400  1.00 39.38           H  
ATOM    111  CG2 VAL A   7      12.720 -12.829 -21.317  1.00 39.38           C  
ATOM    112 HG21 VAL A   7      12.295 -11.842 -21.499  1.00 39.38           H  
ATOM    113 HG22 VAL A   7      12.496 -13.476 -22.165  1.00 39.38           H  
ATOM    114 HG23 VAL A   7      13.804 -12.744 -21.235  1.00 39.38           H  
ATOM    115  N   SER A   8      10.952 -12.336 -16.864  1.00 43.72           N  
ATOM    116  H   SER A   8      10.612 -11.485 -17.287  1.00 43.72           H  
ATOM    117  CA  SER A   8      10.224 -12.873 -15.722  1.00 43.72           C  
ATOM    118  HA  SER A   8      10.933 -13.297 -15.011  1.00 43.72           H  
ATOM    119  C   SER A   8       9.307 -13.977 -16.237  1.00 43.72           C  
ATOM    120  CB  SER A   8       9.427 -11.793 -14.993  1.00 43.72           C  
ATOM    121  HB2 SER A   8       8.664 -11.390 -15.659  1.00 43.72           H  
ATOM    122  HB3 SER A   8      10.094 -10.989 -14.678  1.00 43.72           H  
ATOM    123  O   SER A   8       8.244 -13.732 -16.789  1.00 43.72           O  
ATOM    124  OG  SER A   8       8.829 -12.378 -13.850  1.00 43.72           O  
ATOM    125  HG  SER A   8       8.001 -11.920 -13.685  1.00 43.72           H  
ATOM    126  N   ASN A   9       9.746 -15.225 -16.107  1.00 37.36           N  
ATOM    127  H   ASN A   9      10.717 -15.353 -15.863  1.00 37.36           H  
ATOM    128  CA  ASN A   9       8.931 -16.372 -16.509  1.00 37.36           C  
ATOM    129  HA  ASN A   9       8.479 -16.179 -17.481  1.00 37.36           H  
ATOM    130  C   ASN A   9       7.780 -16.641 -15.540  1.00 37.36           C  
ATOM    131  CB  ASN A   9       9.830 -17.614 -16.590  1.00 37.36           C  
ATOM    132  HB2 ASN A   9       9.208 -18.509 -16.575  1.00 37.36           H  
ATOM    133  HB3 ASN A   9      10.499 -17.649 -15.731  1.00 37.36           H  
ATOM    134  O   ASN A   9       6.844 -17.363 -15.875  1.00 37.36           O  
ATOM    135  CG  ASN A   9      10.628 -17.670 -17.874  1.00 37.36           C  
ATOM    136  ND2 ASN A   9      11.779 -18.296 -17.855  1.00 37.36           N  
ATOM    137 HD21 ASN A   9      12.295 -18.248 -18.722  1.00 37.36           H  
ATOM    138 HD22 ASN A   9      12.192 -18.609 -16.988  1.00 37.36           H  
ATOM    139  OD1 ASN A   9      10.220 -17.205 -18.920  1.00 37.36           O  
ATOM    140  N   SER A  10       7.881 -16.161 -14.301  1.00 41.06           N  
ATOM    141  H   SER A  10       8.620 -15.507 -14.085  1.00 41.06           H  
ATOM    142  CA  SER A  10       6.882 -16.470 -13.295  1.00 41.06           C  
ATOM    143  HA  SER A  10       6.353 -17.380 -13.580  1.00 41.06           H  
ATOM    144  C   SER A  10       5.861 -15.346 -13.232  1.00 41.06           C  
ATOM    145  CB  SER A  10       7.527 -16.789 -11.941  1.00 41.06           C  
ATOM    146  HB2 SER A  10       8.245 -17.600 -12.062  1.00 41.06           H  
ATOM    147  HB3 SER A  10       6.755 -17.115 -11.246  1.00 41.06           H  
ATOM    148  O   SER A  10       6.123 -14.318 -12.609  1.00 41.06           O  
ATOM    149  OG  SER A  10       8.177 -15.661 -11.402  1.00 41.06           O  
ATOM    150  HG  SER A  10       7.737 -14.882 -11.749  1.00 41.06           H  
ATOM    151  N   HIS A  11       4.647 -15.641 -13.696  1.00 39.40           N  
ATOM    152  H   HIS A  11       4.549 -16.418 -14.334  1.00 39.40           H  
ATOM    153  CA  HIS A  11       3.416 -15.016 -13.196  1.00 39.40           C  
ATOM    154  HA  HIS A  11       3.440 -13.959 -13.460  1.00 39.40           H  
ATOM    155  C   HIS A  11       3.260 -15.123 -11.662  1.00 39.40           C  
ATOM    156  CB  HIS A  11       2.202 -15.659 -13.882  1.00 39.40           C  
ATOM    157  HB2 HIS A  11       1.292 -15.266 -13.429  1.00 39.40           H  
ATOM    158  HB3 HIS A  11       2.216 -16.736 -13.716  1.00 39.40           H  
ATOM    159  O   HIS A  11       2.295 -14.632 -11.092  1.00 39.40           O  
ATOM    160  CG  HIS A  11       2.123 -15.378 -15.358  1.00 39.40           C  
ATOM    161  CD2 HIS A  11       2.398 -16.248 -16.378  1.00 39.40           C  
ATOM    162  HD2 HIS A  11       2.727 -17.272 -16.276  1.00 39.40           H  
ATOM    163  ND1 HIS A  11       1.715 -14.194 -15.930  1.00 39.40           N  
ATOM    164  HD1 HIS A  11       1.396 -13.371 -15.439  1.00 39.40           H  
ATOM    165  CE1 HIS A  11       1.753 -14.345 -17.265  1.00 39.40           C  
ATOM    166  HE1 HIS A  11       1.478 -13.590 -17.986  1.00 39.40           H  
ATOM    167  NE2 HIS A  11       2.166 -15.582 -17.581  1.00 39.40           N  
ATOM    168  N   GLN A  12       4.174 -15.828 -10.990  1.00 40.14           N  
ATOM    169  H   GLN A  12       4.931 -16.227 -11.526  1.00 40.14           H  
ATOM    170  CA  GLN A  12       4.063 -16.213  -9.593  1.00 40.14           C  
ATOM    171  HA  GLN A  12       3.057 -15.988  -9.240  1.00 40.14           H  
ATOM    172  C   GLN A  12       4.982 -15.522  -8.618  1.00 40.14           C  
ATOM    173  CB  GLN A  12       4.357 -17.702  -9.470  1.00 40.14           C  
ATOM    174  HB2 GLN A  12       4.951 -17.902  -8.578  1.00 40.14           H  
ATOM    175  HB3 GLN A  12       4.908 -18.071 -10.335  1.00 40.14           H  
ATOM    176  O   GLN A  12       4.684 -15.549  -7.427  1.00 40.14           O  
ATOM    177  CG  GLN A  12       3.027 -18.400  -9.315  1.00 40.14           C  
ATOM    178  HG2 GLN A  12       2.476 -18.339 -10.253  1.00 40.14           H  
ATOM    179  HG3 GLN A  12       2.437 -17.886  -8.555  1.00 40.14           H  
ATOM    180  CD  GLN A  12       3.184 -19.818  -8.812  1.00 40.14           C  
ATOM    181  NE2 GLN A  12       2.100 -20.504  -8.640  1.00 40.14           N  
ATOM    182 HE21 GLN A  12       1.200 -20.054  -8.732  1.00 40.14           H  
ATOM    183 HE22 GLN A  12       2.212 -21.371  -8.135  1.00 40.14           H  
ATOM    184  OE1 GLN A  12       4.250 -20.345  -8.550  1.00 40.14           O  
ATOM    185  N   ARG A  13       6.117 -14.976  -9.060  1.00 45.93           N  
ATOM    186  H   ARG A  13       6.258 -14.850 -10.052  1.00 45.93           H  
ATOM    187  CA  ARG A  13       6.895 -14.189  -8.114  1.00 45.93           C  
ATOM    188  HA  ARG A  13       6.854 -14.700  -7.152  1.00 45.93           H  
ATOM    189  C   ARG A  13       6.208 -12.846  -7.965  1.00 45.93           C  
ATOM    190  CB  ARG A  13       8.366 -14.050  -8.475  1.00 45.93           C  
ATOM    191  HB2 ARG A  13       8.489 -13.929  -9.551  1.00 45.93           H  
ATOM    192  HB3 ARG A  13       8.772 -13.172  -7.974  1.00 45.93           H  
ATOM    193  O   ARG A  13       5.920 -12.236  -8.996  1.00 45.93           O  
ATOM    194  CG  ARG A  13       9.111 -15.288  -7.979  1.00 45.93           C  
ATOM    195  HG2 ARG A  13       8.928 -15.426  -6.914  1.00 45.93           H  
ATOM    196  HG3 ARG A  13       8.770 -16.167  -8.526  1.00 45.93           H  
ATOM    197  CD  ARG A  13      10.603 -15.089  -8.196  1.00 45.93           C  
ATOM    198  HD2 ARG A  13      10.769 -14.955  -9.265  1.00 45.93           H  
ATOM    199  HD3 ARG A  13      10.917 -14.183  -7.678  1.00 45.93           H  
ATOM    200  NE  ARG A  13      11.359 -16.250  -7.688  1.00 45.93           N  
ATOM    201  HE  ARG A  13      10.848 -16.872  -7.078  1.00 45.93           H  
ATOM    202  NH1 ARG A  13      13.258 -15.833  -8.886  1.00 45.93           N  
ATOM    203 HH11 ARG A  13      13.942 -16.244  -9.505  1.00 45.93           H  
ATOM    204 HH12 ARG A  13      12.787 -15.002  -9.217  1.00 45.93           H  
ATOM    205  NH2 ARG A  13      13.127 -17.698  -7.664  1.00 45.93           N  
ATOM    206 HH21 ARG A  13      13.969 -18.047  -8.098  1.00 45.93           H  
ATOM    207 HH22 ARG A  13      12.629 -18.307  -7.030  1.00 45.93           H  
ATOM    208  CZ  ARG A  13      12.567 -16.594  -8.081  1.00 45.93           C  
ATOM    209  N   PRO A  14       5.984 -12.400  -6.723  1.00 54.91           N  
ATOM    210  CA  PRO A  14       5.552 -11.042  -6.493  1.00 54.91           C  
ATOM    211  HA  PRO A  14       4.534 -10.930  -6.864  1.00 54.91           H  
ATOM    212  C   PRO A  14       6.473 -10.070  -7.245  1.00 54.91           C  
ATOM    213  CB  PRO A  14       5.549 -10.867  -4.978  1.00 54.91           C  
ATOM    214  HB2 PRO A  14       6.387 -10.250  -4.653  1.00 54.91           H  
ATOM    215  HB3 PRO A  14       4.587 -10.442  -4.689  1.00 54.91           H  
ATOM    216  O   PRO A  14       7.681 -10.314  -7.388  1.00 54.91           O  
ATOM    217  CG  PRO A  14       5.648 -12.257  -4.366  1.00 54.91           C  
ATOM    218  HG2 PRO A  14       6.274 -12.259  -3.473  1.00 54.91           H  
ATOM    219  HG3 PRO A  14       4.648 -12.624  -4.135  1.00 54.91           H  
ATOM    220  CD  PRO A  14       6.250 -13.100  -5.474  1.00 54.91           C  
ATOM    221  HD2 PRO A  14       7.327 -13.182  -5.331  1.00 54.91           H  
ATOM    222  HD3 PRO A  14       5.786 -14.086  -5.461  1.00 54.91           H  
ATOM    223  N   ALA A  15       5.898  -8.998  -7.784  1.00 54.37           N  
ATOM    224  H   ALA A  15       4.993  -8.744  -7.417  1.00 54.37           H  
ATOM    225  CA  ALA A  15       6.645  -7.975  -8.501  1.00 54.37           C  
ATOM    226  HA  ALA A  15       7.063  -8.426  -9.400  1.00 54.37           H  
ATOM    227  C   ALA A  15       7.807  -7.438  -7.651  1.00 54.37           C  
ATOM    228  CB  ALA A  15       5.680  -6.858  -8.912  1.00 54.37           C  
ATOM    229  HB1 ALA A  15       4.935  -7.258  -9.600  1.00 54.37           H  
ATOM    230  HB2 ALA A  15       6.229  -6.061  -9.413  1.00 54.37           H  
ATOM    231  HB3 ALA A  15       5.180  -6.449  -8.034  1.00 54.37           H  
ATOM    232  O   ALA A  15       8.907  -7.240  -8.170  1.00 54.37           O  
ATOM    233  N   ALA A  16       7.595  -7.310  -6.340  1.00 56.93           N  
ATOM    234  H   ALA A  16       6.667  -7.517  -6.000  1.00 56.93           H  
ATOM    235  CA  ALA A  16       8.601  -6.924  -5.364  1.00 56.93           C  
ATOM    236  HA  ALA A  16       8.983  -5.939  -5.630  1.00 56.93           H  
ATOM    237  C   ALA A  16       9.798  -7.876  -5.339  1.00 56.93           C  
ATOM    238  CB  ALA A  16       7.949  -6.840  -3.981  1.00 56.93           C  
ATOM    239  HB1 ALA A  16       8.694  -6.555  -3.238  1.00 56.93           H  
ATOM    240  HB2 ALA A  16       7.523  -7.805  -3.705  1.00 56.93           H  
ATOM    241  HB3 ALA A  16       7.157  -6.091  -3.992  1.00 56.93           H  
ATOM    242  O   ALA A  16      10.928  -7.401  -5.380  1.00 56.93           O  
ATOM    243  N   ASP A  17       9.586  -9.195  -5.337  1.00 59.01           N  
ATOM    244  H   ASP A  17       8.632  -9.528  -5.333  1.00 59.01           H  
ATOM    245  CA  ASP A  17      10.685 -10.170  -5.350  1.00 59.01           C  
ATOM    246  HA  ASP A  17      11.338 -10.002  -4.494  1.00 59.01           H  
ATOM    247  C   ASP A  17      11.522 -10.044  -6.626  1.00 59.01           C  
ATOM    248  CB  ASP A  17      10.138 -11.606  -5.308  1.00 59.01           C  
ATOM    249  HB2 ASP A  17       9.281 -11.696  -5.974  1.00 59.01           H  
ATOM    250  HB3 ASP A  17      10.908 -12.274  -5.695  1.00 59.01           H  
ATOM    251  O   ASP A  17      12.751 -10.139  -6.598  1.00 59.01           O  
ATOM    252  CG  ASP A  17       9.759 -12.140  -3.932  1.00 59.01           C  
ATOM    253  OD1 ASP A  17       9.985 -11.476  -2.908  1.00 59.01           O  
ATOM    254  OD2 ASP A  17       9.351 -13.329  -3.911  1.00 59.01           O  
ATOM    255  N   ASN A  18      10.858  -9.848  -7.765  1.00 57.87           N  
ATOM    256  H   ASN A  18       9.854  -9.749  -7.715  1.00 57.87           H  
ATOM    257  CA  ASN A  18      11.533  -9.734  -9.052  1.00 57.87           C  
ATOM    258  HA  ASN A  18      12.270 -10.532  -9.144  1.00 57.87           H  
ATOM    259  C   ASN A  18      12.303  -8.416  -9.170  1.00 57.87           C  
ATOM    260  CB  ASN A  18      10.500  -9.892 -10.166  1.00 57.87           C  
ATOM    261  HB2 ASN A  18      10.945  -9.612 -11.121  1.00 57.87           H  
ATOM    262  HB3 ASN A  18       9.675  -9.211  -9.954  1.00 57.87           H  
ATOM    263  O   ASN A  18      13.462  -8.433  -9.583  1.00 57.87           O  
ATOM    264  CG  ASN A  18       9.976 -11.310 -10.299  1.00 57.87           C  
ATOM    265  ND2 ASN A  18       8.706 -11.448 -10.596  1.00 57.87           N  
ATOM    266 HD21 ASN A  18       8.313 -12.378 -10.629  1.00 57.87           H  
ATOM    267 HD22 ASN A  18       8.094 -10.644 -10.584  1.00 57.87           H  
ATOM    268  OD1 ASN A  18      10.690 -12.297 -10.138  1.00 57.87           O  
ATOM    269  N   LEU A  19      11.718  -7.289  -8.758  1.00 62.38           N  
ATOM    270  H   LEU A  19      10.762  -7.312  -8.434  1.00 62.38           H  
ATOM    271  CA  LEU A  19      12.442  -6.019  -8.746  1.00 62.38           C  
ATOM    272  HA  LEU A  19      12.955  -5.896  -9.700  1.00 62.38           H  
ATOM    273  C   LEU A  19      13.529  -5.971  -7.665  1.00 62.38           C  
ATOM    274  CB  LEU A  19      11.503  -4.832  -8.551  1.00 62.38           C  
ATOM    275  HB2 LEU A  19      10.649  -5.147  -7.952  1.00 62.38           H  
ATOM    276  HB3 LEU A  19      12.106  -4.111  -7.999  1.00 62.38           H  
ATOM    277  O   LEU A  19      14.573  -5.367  -7.889  1.00 62.38           O  
ATOM    278  CG  LEU A  19      11.039  -4.070  -9.799  1.00 62.38           C  
ATOM    279  HG  LEU A  19      11.854  -4.035 -10.523  1.00 62.38           H  
ATOM    280  CD1 LEU A  19       9.842  -4.760 -10.424  1.00 62.38           C  
ATOM    281 HD11 LEU A  19      10.114  -5.783 -10.685  1.00 62.38           H  
ATOM    282 HD12 LEU A  19       9.009  -4.777  -9.721  1.00 62.38           H  
ATOM    283 HD13 LEU A  19       9.543  -4.224 -11.324  1.00 62.38           H  
ATOM    284  CD2 LEU A  19      10.628  -2.628  -9.484  1.00 62.38           C  
ATOM    285 HD21 LEU A  19      10.354  -2.120 -10.408  1.00 62.38           H  
ATOM    286 HD22 LEU A  19       9.767  -2.607  -8.816  1.00 62.38           H  
ATOM    287 HD23 LEU A  19      11.465  -2.084  -9.046  1.00 62.38           H  
ATOM    288  N   GLN A  20      13.345  -6.604  -6.506  1.00 63.14           N  
ATOM    289  H   GLN A  20      12.454  -7.035  -6.308  1.00 63.14           H  
ATOM    290  CA  GLN A  20      14.427  -6.712  -5.525  1.00 63.14           C  
ATOM    291  HA  GLN A  20      14.821  -5.716  -5.323  1.00 63.14           H  
ATOM    292  C   GLN A  20      15.590  -7.529  -6.082  1.00 63.14           C  
ATOM    293  CB  GLN A  20      13.943  -7.329  -4.211  1.00 63.14           C  
ATOM    294  HB2 GLN A  20      14.812  -7.709  -3.674  1.00 63.14           H  
ATOM    295  HB3 GLN A  20      13.275  -8.169  -4.403  1.00 63.14           H  
ATOM    296  O   GLN A  20      16.742  -7.133  -5.914  1.00 63.14           O  
ATOM    297  CG  GLN A  20      13.264  -6.289  -3.314  1.00 63.14           C  
ATOM    298  HG2 GLN A  20      12.297  -6.001  -3.726  1.00 63.14           H  
ATOM    299  HG3 GLN A  20      13.891  -5.398  -3.267  1.00 63.14           H  
ATOM    300  CD  GLN A  20      13.069  -6.823  -1.902  1.00 63.14           C  
ATOM    301  NE2 GLN A  20      13.296  -6.019  -0.885  1.00 63.14           N  
ATOM    302 HE21 GLN A  20      13.909  -5.235  -1.059  1.00 63.14           H  
ATOM    303 HE22 GLN A  20      13.345  -6.539  -0.021  1.00 63.14           H  
ATOM    304  OE1 GLN A  20      12.776  -7.973  -1.655  1.00 63.14           O  
ATOM    305  N   LYS A  21      15.299  -8.617  -6.806  1.00 59.16           N  
ATOM    306  H   LYS A  21      14.336  -8.915  -6.868  1.00 59.16           H  
ATOM    307  CA  LYS A  21      16.326  -9.356  -7.547  1.00 59.16           C  
ATOM    308  HA  LYS A  21      17.136  -9.606  -6.862  1.00 59.16           H  
ATOM    309  C   LYS A  21      16.983  -8.515  -8.629  1.00 59.16           C  
ATOM    310  CB  LYS A  21      15.755 -10.640  -8.151  1.00 59.16           C  
ATOM    311  HB2 LYS A  21      14.769 -10.463  -8.579  1.00 59.16           H  
ATOM    312  HB3 LYS A  21      16.424 -10.988  -8.938  1.00 59.16           H  
ATOM    313  O   LYS A  21      18.182  -8.646  -8.825  1.00 59.16           O  
ATOM    314  CG  LYS A  21      15.684 -11.709  -7.066  1.00 59.16           C  
ATOM    315  HG2 LYS A  21      14.967 -11.416  -6.300  1.00 59.16           H  
ATOM    316  HG3 LYS A  21      16.667 -11.802  -6.603  1.00 59.16           H  
ATOM    317  CD  LYS A  21      15.292 -13.062  -7.651  1.00 59.16           C  
ATOM    318  HD2 LYS A  21      14.293 -13.011  -8.083  1.00 59.16           H  
ATOM    319  HD3 LYS A  21      16.023 -13.341  -8.411  1.00 59.16           H  
ATOM    320  CE  LYS A  21      15.331 -14.035  -6.474  1.00 59.16           C  
ATOM    321  HE2 LYS A  21      14.397 -13.958  -5.919  1.00 59.16           H  
ATOM    322  HE3 LYS A  21      16.127 -13.717  -5.800  1.00 59.16           H  
ATOM    323  NZ  LYS A  21      15.606 -15.419  -6.901  1.00 59.16           N  
ATOM    324  HZ1 LYS A  21      15.747 -15.990  -6.080  1.00 59.16           H  
ATOM    325  HZ2 LYS A  21      14.850 -15.764  -7.475  1.00 59.16           H  
ATOM    326  HZ3 LYS A  21      16.481 -15.432  -7.405  1.00 59.16           H  
ATOM    327  N   LEU A  22      16.244  -7.638  -9.306  1.00 61.63           N  
ATOM    328  H   LEU A  22      15.243  -7.629  -9.173  1.00 61.63           H  
ATOM    329  CA  LEU A  22      16.867  -6.686 -10.225  1.00 61.63           C  
ATOM    330  HA  LEU A  22      17.445  -7.238 -10.966  1.00 61.63           H  
ATOM    331  C   LEU A  22      17.831  -5.759  -9.511  1.00 61.63           C  
ATOM    332  CB  LEU A  22      15.841  -5.791 -10.915  1.00 61.63           C  
ATOM    333  HB2 LEU A  22      16.347  -4.892 -11.268  1.00 61.63           H  
ATOM    334  HB3 LEU A  22      15.078  -5.474 -10.204  1.00 61.63           H  
ATOM    335  O   LEU A  22      18.937  -5.569  -9.998  1.00 61.63           O  
ATOM    336  CG  LEU A  22      15.181  -6.439 -12.111  1.00 61.63           C  
ATOM    337  HG  LEU A  22      14.845  -7.423 -11.784  1.00 61.63           H  
ATOM    338  CD1 LEU A  22      13.999  -5.538 -12.496  1.00 61.63           C  
ATOM    339 HD11 LEU A  22      13.185  -5.642 -11.778  1.00 61.63           H  
ATOM    340 HD12 LEU A  22      13.621  -5.745 -13.497  1.00 61.63           H  
ATOM    341 HD13 LEU A  22      14.316  -4.496 -12.512  1.00 61.63           H  
ATOM    342  CD2 LEU A  22      16.173  -6.573 -13.269  1.00 61.63           C  
ATOM    343 HD21 LEU A  22      17.198  -6.422 -12.932  1.00 61.63           H  
ATOM    344 HD22 LEU A  22      15.953  -5.814 -14.020  1.00 61.63           H  
ATOM    345 HD23 LEU A  22      16.114  -7.569 -13.709  1.00 61.63           H  
ATOM    346  N   LYS A  23      17.425  -5.198  -8.367  1.00 63.72           N  
ATOM    347  H   LYS A  23      16.475  -5.366  -8.066  1.00 63.72           H  
ATOM    348  CA  LYS A  23      18.278  -4.309  -7.576  1.00 63.72           C  
ATOM    349  HA  LYS A  23      18.551  -3.456  -8.198  1.00 63.72           H  
ATOM    350  C   LYS A  23      19.576  -5.020  -7.199  1.00 63.72           C  
ATOM    351  CB  LYS A  23      17.519  -3.807  -6.333  1.00 63.72           C  
ATOM    352  HB2 LYS A  23      17.490  -4.590  -5.575  1.00 63.72           H  
ATOM    353  HB3 LYS A  23      16.489  -3.576  -6.607  1.00 63.72           H  
ATOM    354  O   LYS A  23      20.653  -4.453  -7.367  1.00 63.72           O  
ATOM    355  CG  LYS A  23      18.164  -2.542  -5.738  1.00 63.72           C  
ATOM    356  HG2 LYS A  23      19.171  -2.778  -5.395  1.00 63.72           H  
ATOM    357  HG3 LYS A  23      18.230  -1.781  -6.515  1.00 63.72           H  
ATOM    358  CD  LYS A  23      17.349  -1.972  -4.560  1.00 63.72           C  
ATOM    359  HD2 LYS A  23      17.290  -2.720  -3.769  1.00 63.72           H  
ATOM    360  HD3 LYS A  23      16.343  -1.743  -4.909  1.00 63.72           H  
ATOM    361  CE  LYS A  23      17.991  -0.684  -4.008  1.00 63.72           C  
ATOM    362  HE2 LYS A  23      18.992  -0.911  -3.640  1.00 63.72           H  
ATOM    363  HE3 LYS A  23      18.111   0.016  -4.835  1.00 63.72           H  
ATOM    364  NZ  LYS A  23      17.176  -0.043  -2.932  1.00 63.72           N  
ATOM    365  HZ1 LYS A  23      17.509   0.882  -2.699  1.00 63.72           H  
ATOM    366  HZ2 LYS A  23      16.215   0.082  -3.216  1.00 63.72           H  
ATOM    367  HZ3 LYS A  23      17.158  -0.590  -2.084  1.00 63.72           H  
ATOM    368  N   SER A  24      19.489  -6.272  -6.741  1.00 64.58           N  
ATOM    369  H   SER A  24      18.578  -6.692  -6.625  1.00 64.58           H  
ATOM    370  CA  SER A  24      20.679  -7.057  -6.399  1.00 64.58           C  
ATOM    371  HA  SER A  24      21.315  -6.437  -5.768  1.00 64.58           H  
ATOM    372  C   SER A  24      21.519  -7.427  -7.623  1.00 64.58           C  
ATOM    373  CB  SER A  24      20.323  -8.299  -5.578  1.00 64.58           C  
ATOM    374  HB2 SER A  24      19.764  -7.993  -4.693  1.00 64.58           H  
ATOM    375  HB3 SER A  24      21.250  -8.769  -5.250  1.00 64.58           H  
ATOM    376  O   SER A  24      22.741  -7.351  -7.549  1.00 64.58           O  
ATOM    377  OG  SER A  24      19.565  -9.246  -6.301  1.00 64.58           O  
ATOM    378  HG  SER A  24      19.572 -10.062  -5.796  1.00 64.58           H  
ATOM    379  N   LEU A  25      20.896  -7.761  -8.757  1.00 58.47           N  
ATOM    380  H   LEU A  25      19.892  -7.861  -8.736  1.00 58.47           H  
ATOM    381  CA  LEU A  25      21.595  -8.032 -10.016  1.00 58.47           C  
ATOM    382  HA  LEU A  25      22.361  -8.785  -9.831  1.00 58.47           H  
ATOM    383  C   LEU A  25      22.337  -6.798 -10.528  1.00 58.47           C  
ATOM    384  CB  LEU A  25      20.608  -8.570 -11.065  1.00 58.47           C  
ATOM    385  HB2 LEU A  25      19.676  -8.010 -10.993  1.00 58.47           H  
ATOM    386  HB3 LEU A  25      21.011  -8.402 -12.064  1.00 58.47           H  
ATOM    387  O   LEU A  25      23.530  -6.903 -10.757  1.00 58.47           O  
ATOM    388  CG  LEU A  25      20.336 -10.074 -10.889  1.00 58.47           C  
ATOM    389  HG  LEU A  25      20.253 -10.316  -9.829  1.00 58.47           H  
ATOM    390  CD1 LEU A  25      19.018 -10.461 -11.560  1.00 58.47           C  
ATOM    391 HD11 LEU A  25      19.022 -10.136 -12.601  1.00 58.47           H  
ATOM    392 HD12 LEU A  25      18.875 -11.541 -11.512  1.00 58.47           H  
ATOM    393 HD13 LEU A  25      18.191  -9.966 -11.050  1.00 58.47           H  
ATOM    394  CD2 LEU A  25      21.466 -10.912 -11.496  1.00 58.47           C  
ATOM    395 HD21 LEU A  25      21.582 -10.676 -12.554  1.00 58.47           H  
ATOM    396 HD22 LEU A  25      21.246 -11.974 -11.383  1.00 58.47           H  
ATOM    397 HD23 LEU A  25      22.406 -10.694 -10.989  1.00 58.47           H  
ATOM    398  N   LEU A  26      21.683  -5.638 -10.618  1.00 62.97           N  
ATOM    399  H   LEU A  26      20.697  -5.632 -10.399  1.00 62.97           H  
ATOM    400  CA  LEU A  26      22.317  -4.354 -10.951  1.00 62.97           C  
ATOM    401  HA  LEU A  26      22.670  -4.371 -11.982  1.00 62.97           H  
ATOM    402  C   LEU A  26      23.539  -4.093 -10.065  1.00 62.97           C  
ATOM    403  CB  LEU A  26      21.281  -3.226 -10.767  1.00 62.97           C  
ATOM    404  HB2 LEU A  26      21.784  -2.317 -10.436  1.00 62.97           H  
ATOM    405  HB3 LEU A  26      20.585  -3.502  -9.976  1.00 62.97           H  
ATOM    406  O   LEU A  26      24.635  -3.842 -10.565  1.00 62.97           O  
ATOM    407  CG  LEU A  26      20.511  -2.912 -12.058  1.00 62.97           C  
ATOM    408  HG  LEU A  26      20.368  -3.834 -12.621  1.00 62.97           H  
ATOM    409  CD1 LEU A  26      19.127  -2.349 -11.754  1.00 62.97           C  
ATOM    410 HD11 LEU A  26      19.222  -1.427 -11.180  1.00 62.97           H  
ATOM    411 HD12 LEU A  26      18.546  -3.078 -11.190  1.00 62.97           H  
ATOM    412 HD13 LEU A  26      18.617  -2.133 -12.693  1.00 62.97           H  
ATOM    413  CD2 LEU A  26      21.273  -1.883 -12.895  1.00 62.97           C  
ATOM    414 HD21 LEU A  26      22.231  -2.291 -13.216  1.00 62.97           H  
ATOM    415 HD22 LEU A  26      20.692  -1.599 -13.773  1.00 62.97           H  
ATOM    416 HD23 LEU A  26      21.459  -0.987 -12.303  1.00 62.97           H  
ATOM    417  N   THR A  27      23.360  -4.243  -8.750  1.00 62.81           N  
ATOM    418  H   THR A  27      22.426  -4.448  -8.422  1.00 62.81           H  
ATOM    419  CA  THR A  27      24.434  -4.038  -7.769  1.00 62.81           C  
ATOM    420  HA  THR A  27      24.819  -3.025  -7.888  1.00 62.81           H  
ATOM    421  C   THR A  27      25.602  -5.007  -7.997  1.00 62.81           C  
ATOM    422  CB  THR A  27      23.907  -4.189  -6.332  1.00 62.81           C  
ATOM    423  HB  THR A  27      23.655  -5.233  -6.147  1.00 62.81           H  
ATOM    424  O   THR A  27      26.759  -4.593  -7.963  1.00 62.81           O  
ATOM    425  CG2 THR A  27      24.940  -3.738  -5.298  1.00 62.81           C  
ATOM    426 HG21 THR A  27      25.264  -2.721  -5.516  1.00 62.81           H  
ATOM    427 HG22 THR A  27      25.805  -4.401  -5.310  1.00 62.81           H  
ATOM    428 HG23 THR A  27      24.494  -3.772  -4.304  1.00 62.81           H  
ATOM    429  OG1 THR A  27      22.759  -3.396  -6.096  1.00 62.81           O  
ATOM    430  HG1 THR A  27      22.035  -3.734  -6.627  1.00 62.81           H  
ATOM    431  N   ASN A  28      25.321  -6.288  -8.261  1.00 56.75           N  
ATOM    432  H   ASN A  28      24.352  -6.571  -8.280  1.00 56.75           H  
ATOM    433  CA  ASN A  28      26.343  -7.316  -8.485  1.00 56.75           C  
ATOM    434  HA  ASN A  28      27.117  -7.224  -7.723  1.00 56.75           H  
ATOM    435  C   ASN A  28      27.048  -7.171  -9.838  1.00 56.75           C  
ATOM    436  CB  ASN A  28      25.697  -8.709  -8.380  1.00 56.75           C  
ATOM    437  HB2 ASN A  28      26.358  -9.440  -8.844  1.00 56.75           H  
ATOM    438  HB3 ASN A  28      24.751  -8.718  -8.920  1.00 56.75           H  
ATOM    439  O   ASN A  28      28.272  -7.274  -9.905  1.00 56.75           O  
ATOM    440  CG  ASN A  28      25.480  -9.169  -6.951  1.00 56.75           C  
ATOM    441  ND2 ASN A  28      24.597 -10.116  -6.742  1.00 56.75           N  
ATOM    442 HD21 ASN A  28      24.045 -10.475  -7.508  1.00 56.75           H  
ATOM    443 HD22 ASN A  28      24.508 -10.419  -5.783  1.00 56.75           H  
ATOM    444  OD1 ASN A  28      26.115  -8.734  -6.009  1.00 56.75           O  
ATOM    445  N   THR A  29      26.304  -6.925 -10.918  1.00 54.89           N  
ATOM    446  H   THR A  29      25.300  -6.864 -10.821  1.00 54.89           H  
ATOM    447  CA  THR A  29      26.864  -6.734 -12.261  1.00 54.89           C  
ATOM    448  HA  THR A  29      27.426  -7.625 -12.541  1.00 54.89           H  
ATOM    449  C   THR A  29      27.834  -5.562 -12.258  1.00 54.89           C  
ATOM    450  CB  THR A  29      25.757  -6.503 -13.302  1.00 54.89           C  
ATOM    451  HB  THR A  29      25.223  -5.579 -13.081  1.00 54.89           H  
ATOM    452  O   THR A  29      28.924  -5.677 -12.803  1.00 54.89           O  
ATOM    453  CG2 THR A  29      26.308  -6.467 -14.722  1.00 54.89           C  
ATOM    454 HG21 THR A  29      26.821  -7.400 -14.953  1.00 54.89           H  
ATOM    455 HG22 THR A  29      25.496  -6.313 -15.433  1.00 54.89           H  
ATOM    456 HG23 THR A  29      27.015  -5.644 -14.828  1.00 54.89           H  
ATOM    457  OG1 THR A  29      24.856  -7.586 -13.300  1.00 54.89           O  
ATOM    458  HG1 THR A  29      25.265  -8.274 -13.830  1.00 54.89           H  
ATOM    459  N   ARG A  30      27.513  -4.486 -11.540  1.00 56.58           N  
ATOM    460  H   ARG A  30      26.591  -4.437 -11.129  1.00 56.58           H  
ATOM    461  CA  ARG A  30      28.409  -3.344 -11.368  1.00 56.58           C  
ATOM    462  HA  ARG A  30      28.722  -2.988 -12.350  1.00 56.58           H  
ATOM    463  C   ARG A  30      29.695  -3.653 -10.597  1.00 56.58           C  
ATOM    464  CB  ARG A  30      27.587  -2.274 -10.671  1.00 56.58           C  
ATOM    465  HB2 ARG A  30      27.327  -2.602  -9.665  1.00 56.58           H  
ATOM    466  HB3 ARG A  30      26.670  -2.117 -11.238  1.00 56.58           H  
ATOM    467  O   ARG A  30      30.717  -3.016 -10.834  1.00 56.58           O  
ATOM    468  CG  ARG A  30      28.354  -0.964 -10.608  1.00 56.58           C  
ATOM    469  HG2 ARG A  30      29.215  -1.052  -9.945  1.00 56.58           H  
ATOM    470  HG3 ARG A  30      28.669  -0.656 -11.605  1.00 56.58           H  
ATOM    471  CD  ARG A  30      27.379   0.031 -10.041  1.00 56.58           C  
ATOM    472  HD2 ARG A  30      26.982  -0.357  -9.103  1.00 56.58           H  
ATOM    473  HD3 ARG A  30      26.555   0.152 -10.744  1.00 56.58           H  
ATOM    474  NE  ARG A  30      28.026   1.317  -9.808  1.00 56.58           N  
ATOM    475  HE  ARG A  30      28.952   1.472 -10.181  1.00 56.58           H  
ATOM    476  NH1 ARG A  30      26.198   2.089  -8.737  1.00 56.58           N  
ATOM    477 HH11 ARG A  30      25.625   1.461  -9.282  1.00 56.58           H  
ATOM    478 HH12 ARG A  30      25.736   2.870  -8.292  1.00 56.58           H  
ATOM    479  NH2 ARG A  30      28.059   3.360  -8.848  1.00 56.58           N  
ATOM    480 HH21 ARG A  30      29.004   3.523  -9.164  1.00 56.58           H  
ATOM    481 HH22 ARG A  30      27.522   4.083  -8.390  1.00 56.58           H  
ATOM    482  CZ  ARG A  30      27.424   2.260  -9.139  1.00 56.58           C  
ATOM    483  N   GLN A  31      29.662  -4.603  -9.661  1.00 54.00           N  
ATOM    484  H   GLN A  31      28.793  -5.092  -9.500  1.00 54.00           H  
ATOM    485  CA  GLN A  31      30.873  -5.046  -8.962  1.00 54.00           C  
ATOM    486  HA  GLN A  31      31.453  -4.175  -8.658  1.00 54.00           H  
ATOM    487  C   GLN A  31      31.778  -5.886  -9.867  1.00 54.00           C  
ATOM    488  CB  GLN A  31      30.520  -5.860  -7.712  1.00 54.00           C  
ATOM    489  HB2 GLN A  31      31.424  -6.357  -7.360  1.00 54.00           H  
ATOM    490  HB3 GLN A  31      29.790  -6.629  -7.963  1.00 54.00           H  
ATOM    491  O   GLN A  31      32.997  -5.743  -9.811  1.00 54.00           O  
ATOM    492  CG  GLN A  31      29.983  -5.000  -6.564  1.00 54.00           C  
ATOM    493  HG2 GLN A  31      30.730  -4.254  -6.292  1.00 54.00           H  
ATOM    494  HG3 GLN A  31      29.081  -4.479  -6.883  1.00 54.00           H  
ATOM    495  CD  GLN A  31      29.655  -5.833  -5.327  1.00 54.00           C  
ATOM    496  NE2 GLN A  31      29.191  -5.213  -4.266  1.00 54.00           N  
ATOM    497 HE21 GLN A  31      29.007  -4.221  -4.291  1.00 54.00           H  
ATOM    498 HE22 GLN A  31      28.959  -5.815  -3.488  1.00 54.00           H  
ATOM    499  OE1 GLN A  31      29.819  -7.039  -5.269  1.00 54.00           O  
ATOM    500  N   GLN A  32      31.195  -6.775 -10.678  1.00 50.15           N  
ATOM    501  H   GLN A  32      30.188  -6.852 -10.663  1.00 50.15           H  
ATOM    502  CA  GLN A  32      31.962  -7.666 -11.552  1.00 50.15           C  
ATOM    503  HA  GLN A  32      32.830  -8.050 -11.016  1.00 50.15           H  
ATOM    504  C   GLN A  32      32.483  -6.951 -12.788  1.00 50.15           C  
ATOM    505  CB  GLN A  32      31.090  -8.840 -12.008  1.00 50.15           C  
ATOM    506  HB2 GLN A  32      31.607  -9.359 -12.815  1.00 50.15           H  
ATOM    507  HB3 GLN A  32      30.136  -8.475 -12.387  1.00 50.15           H  
ATOM    508  O   GLN A  32      33.650  -7.081 -13.160  1.00 50.15           O  
ATOM    509  CG  GLN A  32      30.851  -9.839 -10.876  1.00 50.15           C  
ATOM    510  HG2 GLN A  32      31.807 -10.096 -10.420  1.00 50.15           H  
ATOM    511  HG3 GLN A  32      30.215  -9.390 -10.113  1.00 50.15           H  
ATOM    512  CD  GLN A  32      30.197 -11.121 -11.375  1.00 50.15           C  
ATOM    513  NE2 GLN A  32      30.278 -12.190 -10.616  1.00 50.15           N  
ATOM    514 HE21 GLN A  32      29.861 -13.027 -10.998  1.00 50.15           H  
ATOM    515 HE22 GLN A  32      30.768 -12.156  -9.734  1.00 50.15           H  
ATOM    516  OE1 GLN A  32      29.604 -11.206 -12.437  1.00 50.15           O  
ATOM    517  N   ILE A  33      31.599  -6.211 -13.440  1.00 45.65           N  
ATOM    518  H   ILE A  33      30.668  -6.099 -13.064  1.00 45.65           H  
ATOM    519  CA  ILE A  33      31.906  -5.530 -14.669  1.00 45.65           C  
ATOM    520  HA  ILE A  33      32.797  -5.987 -15.099  1.00 45.65           H  
ATOM    521  C   ILE A  33      32.242  -4.107 -14.268  1.00 45.65           C  
ATOM    522  CB  ILE A  33      30.778  -5.672 -15.716  1.00 45.65           C  
ATOM    523  HB  ILE A  33      30.003  -4.925 -15.541  1.00 45.65           H  
ATOM    524  O   ILE A  33      31.371  -3.314 -13.939  1.00 45.65           O  
ATOM    525  CG1 ILE A  33      30.136  -7.085 -15.685  1.00 45.65           C  
ATOM    526 HG12 ILE A  33      30.917  -7.839 -15.772  1.00 45.65           H  
ATOM    527 HG13 ILE A  33      29.646  -7.231 -14.723  1.00 45.65           H  
ATOM    528  CG2 ILE A  33      31.467  -5.420 -17.063  1.00 45.65           C  
ATOM    529 HG21 ILE A  33      30.720  -5.356 -17.854  1.00 45.65           H  
ATOM    530 HG22 ILE A  33      32.042  -4.494 -17.054  1.00 45.65           H  
ATOM    531 HG23 ILE A  33      32.127  -6.252 -17.308  1.00 45.65           H  
ATOM    532  CD1 ILE A  33      29.073  -7.369 -16.746  1.00 45.65           C  
ATOM    533 HD11 ILE A  33      28.549  -8.289 -16.486  1.00 45.65           H  
ATOM    534 HD12 ILE A  33      28.358  -6.548 -16.795  1.00 45.65           H  
ATOM    535 HD13 ILE A  33      29.552  -7.517 -17.714  1.00 45.65           H  
ATOM    536  N   LYS A  34      33.531  -3.760 -14.337  1.00 47.72           N  
ATOM    537  H   LYS A  34      34.198  -4.497 -14.519  1.00 47.72           H  
ATOM    538  CA  LYS A  34      33.988  -2.361 -14.271  1.00 47.72           C  
ATOM    539  HA  LYS A  34      33.645  -1.928 -13.331  1.00 47.72           H  
ATOM    540  C   LYS A  34      33.372  -1.481 -15.376  1.00 47.72           C  
ATOM    541  CB  LYS A  34      35.524  -2.300 -14.342  1.00 47.72           C  
ATOM    542  HB2 LYS A  34      35.821  -1.279 -14.578  1.00 47.72           H  
ATOM    543  HB3 LYS A  34      35.873  -2.940 -15.152  1.00 47.72           H  
ATOM    544  O   LYS A  34      33.702  -0.301 -15.462  1.00 47.72           O  
ATOM    545  CG  LYS A  34      36.229  -2.685 -13.035  1.00 47.72           C  
ATOM    546  HG2 LYS A  34      35.853  -2.061 -12.224  1.00 47.72           H  
ATOM    547  HG3 LYS A  34      36.037  -3.732 -12.803  1.00 47.72           H  
ATOM    548  CD  LYS A  34      37.739  -2.453 -13.201  1.00 47.72           C  
ATOM    549  HD2 LYS A  34      38.110  -3.107 -13.990  1.00 47.72           H  
ATOM    550  HD3 LYS A  34      37.909  -1.417 -13.493  1.00 47.72           H  
ATOM    551  CE  LYS A  34      38.498  -2.736 -11.901  1.00 47.72           C  
ATOM    552  HE2 LYS A  34      38.309  -3.768 -11.607  1.00 47.72           H  
ATOM    553  HE3 LYS A  34      38.100  -2.089 -11.119  1.00 47.72           H  
ATOM    554  NZ  LYS A  34      39.956  -2.505 -12.070  1.00 47.72           N  
ATOM    555  HZ1 LYS A  34      40.328  -3.114 -12.785  1.00 47.72           H  
ATOM    556  HZ2 LYS A  34      40.134  -1.548 -12.341  1.00 47.72           H  
ATOM    557  HZ3 LYS A  34      40.447  -2.691 -11.207  1.00 47.72           H  
ATOM    558  N   SER A  35      32.524  -2.033 -16.246  1.00 47.14           N  
ATOM    559  H   SER A  35      32.173  -2.953 -16.021  1.00 47.14           H  
ATOM    560  CA  SER A  35      31.681  -1.255 -17.137  1.00 47.14           C  
ATOM    561  HA  SER A  35      32.299  -0.480 -17.591  1.00 47.14           H  
ATOM    562  C   SER A  35      30.592  -0.576 -16.306  1.00 47.14           C  
ATOM    563  CB  SER A  35      31.098  -2.122 -18.275  1.00 47.14           C  
ATOM    564  HB2 SER A  35      30.804  -1.459 -19.088  1.00 47.14           H  
ATOM    565  HB3 SER A  35      31.864  -2.799 -18.654  1.00 47.14           H  
ATOM    566  O   SER A  35      30.029  -1.145 -15.371  1.00 47.14           O  
ATOM    567  OG  SER A  35      29.957  -2.858 -17.863  1.00 47.14           O  
ATOM    568  HG  SER A  35      29.822  -3.655 -18.382  1.00 47.14           H  
ATOM    569  N   GLN A  36      30.256   0.661 -16.660  1.00 48.95           N  
ATOM    570  H   GLN A  36      30.768   1.119 -17.401  1.00 48.95           H  
ATOM    571  CA  GLN A  36      28.966   1.207 -16.267  1.00 48.95           C  
ATOM    572  HA  GLN A  36      28.820   1.095 -15.193  1.00 48.95           H  
ATOM    573  C   GLN A  36      27.892   0.380 -16.988  1.00 48.95           C  
ATOM    574  CB  GLN A  36      28.884   2.697 -16.621  1.00 48.95           C  
ATOM    575  HB2 GLN A  36      29.179   2.834 -17.661  1.00 48.95           H  
ATOM    576  HB3 GLN A  36      27.846   3.014 -16.512  1.00 48.95           H  
ATOM    577  O   GLN A  36      27.506   0.681 -18.120  1.00 48.95           O  
ATOM    578  CG  GLN A  36      29.724   3.607 -15.713  1.00 48.95           C  
ATOM    579  HG2 GLN A  36      29.363   3.523 -14.688  1.00 48.95           H  
ATOM    580  HG3 GLN A  36      30.769   3.296 -15.741  1.00 48.95           H  
ATOM    581  CD  GLN A  36      29.641   5.067 -16.154  1.00 48.95           C  
ATOM    582  NE2 GLN A  36      30.061   6.008 -15.338  1.00 48.95           N  
ATOM    583 HE21 GLN A  36      29.982   6.954 -15.681  1.00 48.95           H  
ATOM    584 HE22 GLN A  36      30.430   5.786 -14.424  1.00 48.95           H  
ATOM    585  OE1 GLN A  36      29.198   5.389 -17.245  1.00 48.95           O  
ATOM    586  N   THR A  37      27.442  -0.707 -16.363  1.00 55.96           N  
ATOM    587  H   THR A  37      27.909  -0.993 -15.514  1.00 55.96           H  
ATOM    588  CA  THR A  37      26.165  -1.327 -16.711  1.00 55.96           C  
ATOM    589  HA  THR A  37      26.118  -1.538 -17.779  1.00 55.96           H  
ATOM    590  C   THR A  37      25.106  -0.300 -16.347  1.00 55.96           C  
ATOM    591  CB  THR A  37      25.948  -2.640 -15.954  1.00 55.96           C  
ATOM    592  HB  THR A  37      26.031  -2.467 -14.881  1.00 55.96           H  
ATOM    593  O   THR A  37      24.754  -0.153 -15.182  1.00 55.96           O  
ATOM    594  CG2 THR A  37      24.593  -3.281 -16.266  1.00 55.96           C  
ATOM    595 HG21 THR A  37      23.777  -2.591 -16.054  1.00 55.96           H  
ATOM    596 HG22 THR A  37      24.555  -3.587 -17.311  1.00 55.96           H  
ATOM    597 HG23 THR A  37      24.466  -4.162 -15.637  1.00 55.96           H  
ATOM    598  OG1 THR A  37      26.927  -3.567 -16.354  1.00 55.96           O  
ATOM    599  HG1 THR A  37      27.801  -3.173 -16.297  1.00 55.96           H  
ATOM    600  N   GLN A  38      24.685   0.493 -17.332  1.00 62.07           N  
ATOM    601  H   GLN A  38      25.110   0.406 -18.244  1.00 62.07           H  
ATOM    602  CA  GLN A  38      23.785   1.609 -17.072  1.00 62.07           C  
ATOM    603  HA  GLN A  38      24.017   2.030 -16.094  1.00 62.07           H  
ATOM    604  C   GLN A  38      22.340   1.130 -16.979  1.00 62.07           C  
ATOM    605  CB  GLN A  38      23.983   2.734 -18.103  1.00 62.07           C  
ATOM    606  HB2 GLN A  38      23.172   3.455 -18.000  1.00 62.07           H  
ATOM    607  HB3 GLN A  38      23.955   2.321 -19.111  1.00 62.07           H  
ATOM    608  O   GLN A  38      21.603   1.718 -16.206  1.00 62.07           O  
ATOM    609  CG  GLN A  38      25.320   3.466 -17.864  1.00 62.07           C  
ATOM    610  HG2 GLN A  38      25.322   3.894 -16.862  1.00 62.07           H  
ATOM    611  HG3 GLN A  38      26.130   2.741 -17.934  1.00 62.07           H  
ATOM    612  CD  GLN A  38      25.614   4.581 -18.863  1.00 62.07           C  
ATOM    613  NE2 GLN A  38      26.797   5.157 -18.877  1.00 62.07           N  
ATOM    614 HE21 GLN A  38      27.507   4.987 -18.180  1.00 62.07           H  
ATOM    615 HE22 GLN A  38      26.875   5.940 -19.511  1.00 62.07           H  
ATOM    616  OE1 GLN A  38      24.811   4.944 -19.696  1.00 62.07           O  
ATOM    617  N   GLN A  39      21.945   0.050 -17.674  1.00 71.34           N  
ATOM    618  H   GLN A  39      22.617  -0.447 -18.241  1.00 71.34           H  
ATOM    619  CA  GLN A  39      20.536  -0.314 -17.827  1.00 71.34           C  
ATOM    620  HA  GLN A  39      19.975   0.185 -17.037  1.00 71.34           H  
ATOM    621  C   GLN A  39      20.258  -1.826 -17.706  1.00 71.34           C  
ATOM    622  CB  GLN A  39      20.060   0.269 -19.165  1.00 71.34           C  
ATOM    623  HB2 GLN A  39      20.427   1.291 -19.262  1.00 71.34           H  
ATOM    624  HB3 GLN A  39      20.473  -0.322 -19.982  1.00 71.34           H  
ATOM    625  O   GLN A  39      20.946  -2.662 -18.292  1.00 71.34           O  
ATOM    626  CG  GLN A  39      18.539   0.313 -19.288  1.00 71.34           C  
ATOM    627  HG2 GLN A  39      18.154  -0.706 -19.258  1.00 71.34           H  
ATOM    628  HG3 GLN A  39      18.127   0.875 -18.449  1.00 71.34           H  
ATOM    629  CD  GLN A  39      18.102   0.957 -20.601  1.00 71.34           C  
ATOM    630  NE2 GLN A  39      17.251   1.955 -20.580  1.00 71.34           N  
ATOM    631 HE21 GLN A  39      17.136   2.489 -19.731  1.00 71.34           H  
ATOM    632 HE22 GLN A  39      17.104   2.417 -21.466  1.00 71.34           H  
ATOM    633  OE1 GLN A  39      18.502   0.558 -21.680  1.00 71.34           O  
ATOM    634  N   VAL A  40      19.199  -2.195 -16.978  1.00 72.98           N  
ATOM    635  H   VAL A  40      18.676  -1.462 -16.519  1.00 72.98           H  
ATOM    636  CA  VAL A  40      18.710  -3.577 -16.843  1.00 72.98           C  
ATOM    637  HA  VAL A  40      19.172  -4.182 -17.623  1.00 72.98           H  
ATOM    638  C   VAL A  40      17.204  -3.629 -17.060  1.00 72.98           C  
ATOM    639  CB  VAL A  40      19.102  -4.201 -15.490  1.00 72.98           C  
ATOM    640  HB  VAL A  40      18.687  -3.610 -14.673  1.00 72.98           H  
ATOM    641  O   VAL A  40      16.451  -2.860 -16.474  1.00 72.98           O  
ATOM    642  CG1 VAL A  40      18.604  -5.646 -15.368  1.00 72.98           C  
ATOM    643 HG11 VAL A  40      18.891  -6.048 -14.396  1.00 72.98           H  
ATOM    644 HG12 VAL A  40      17.521  -5.689 -15.479  1.00 72.98           H  
ATOM    645 HG13 VAL A  40      19.053  -6.259 -16.149  1.00 72.98           H  
ATOM    646  CG2 VAL A  40      20.628  -4.270 -15.358  1.00 72.98           C  
ATOM    647 HG21 VAL A  40      21.057  -4.754 -16.236  1.00 72.98           H  
ATOM    648 HG22 VAL A  40      20.924  -4.835 -14.475  1.00 72.98           H  
ATOM    649 HG23 VAL A  40      21.049  -3.266 -15.300  1.00 72.98           H  
ATOM    650  N   THR A  41      16.750  -4.567 -17.887  1.00 75.32           N  
ATOM    651  H   THR A  41      17.421  -5.214 -18.277  1.00 75.32           H  
ATOM    652  CA  THR A  41      15.337  -4.737 -18.236  1.00 75.32           C  
ATOM    653  HA  THR A  41      14.756  -3.934 -17.781  1.00 75.32           H  
ATOM    654  C   THR A  41      14.791  -6.060 -17.710  1.00 75.32           C  
ATOM    655  CB  THR A  41      15.144  -4.616 -19.754  1.00 75.32           C  
ATOM    656  HB  THR A  41      15.737  -5.378 -20.260  1.00 75.32           H  
ATOM    657  O   THR A  41      15.364  -7.111 -17.978  1.00 75.32           O  
ATOM    658  CG2 THR A  41      13.683  -4.756 -20.184  1.00 75.32           C  
ATOM    659 HG21 THR A  41      13.347  -5.782 -20.034  1.00 75.32           H  
ATOM    660 HG22 THR A  41      13.587  -4.502 -21.239  1.00 75.32           H  
ATOM    661 HG23 THR A  41      13.054  -4.086 -19.598  1.00 75.32           H  
ATOM    662  OG1 THR A  41      15.567  -3.344 -20.188  1.00 75.32           O  
ATOM    663  HG1 THR A  41      16.514  -3.279 -20.047  1.00 75.32           H  
ATOM    664  N   ILE A  42      13.647  -6.048 -17.025  1.00 73.34           N  
ATOM    665  H   ILE A  42      13.239  -5.145 -16.827  1.00 73.34           H  
ATOM    666  CA  ILE A  42      12.768  -7.213 -16.900  1.00 73.34           C  
ATOM    667  HA  ILE A  42      13.352  -8.100 -17.142  1.00 73.34           H  
ATOM    668  C   ILE A  42      11.648  -7.109 -17.919  1.00 73.34           C  
ATOM    669  CB  ILE A  42      12.207  -7.430 -15.480  1.00 73.34           C  
ATOM    670  HB  ILE A  42      11.893  -6.479 -15.049  1.00 73.34           H  
ATOM    671  O   ILE A  42      10.878  -6.155 -17.908  1.00 73.34           O  
ATOM    672  CG1 ILE A  42      13.303  -8.084 -14.634  1.00 73.34           C  
ATOM    673 HG12 ILE A  42      13.574  -9.028 -15.107  1.00 73.34           H  
ATOM    674 HG13 ILE A  42      14.189  -7.449 -14.654  1.00 73.34           H  
ATOM    675  CG2 ILE A  42      11.021  -8.413 -15.486  1.00 73.34           C  
ATOM    676 HG21 ILE A  42      10.208  -8.038 -16.108  1.00 73.34           H  
ATOM    677 HG22 ILE A  42      10.603  -8.523 -14.485  1.00 73.34           H  
ATOM    678 HG23 ILE A  42      11.334  -9.383 -15.871  1.00 73.34           H  
ATOM    679  CD1 ILE A  42      12.889  -8.444 -13.200  1.00 73.34           C  
ATOM    680 HD11 ILE A  42      12.450  -7.600 -12.668  1.00 73.34           H  
ATOM    681 HD12 ILE A  42      13.742  -8.875 -12.675  1.00 73.34           H  
ATOM    682 HD13 ILE A  42      12.155  -9.250 -13.214  1.00 73.34           H  
ATOM    683  N   LYS A  43      11.493  -8.149 -18.731  1.00 71.03           N  
ATOM    684  H   LYS A  43      12.160  -8.903 -18.648  1.00 71.03           H  
ATOM    685  CA  LYS A  43      10.316  -8.353 -19.569  1.00 71.03           C  
ATOM    686  HA  LYS A  43       9.824  -7.389 -19.698  1.00 71.03           H  
ATOM    687  C   LYS A  43       9.308  -9.269 -18.894  1.00 71.03           C  
ATOM    688  CB  LYS A  43      10.718  -8.868 -20.954  1.00 71.03           C  
ATOM    689  HB2 LYS A  43       9.812  -9.069 -21.526  1.00 71.03           H  
ATOM    690  HB3 LYS A  43      11.282  -9.795 -20.853  1.00 71.03           H  
ATOM    691  O   LYS A  43       9.690 -10.171 -18.146  1.00 71.03           O  
ATOM    692  CG  LYS A  43      11.556  -7.825 -21.705  1.00 71.03           C  
ATOM    693  HG2 LYS A  43      12.512  -7.691 -21.199  1.00 71.03           H  
ATOM    694  HG3 LYS A  43      11.022  -6.875 -21.708  1.00 71.03           H  
ATOM    695  CD  LYS A  43      11.813  -8.255 -23.152  1.00 71.03           C  
ATOM    696  HD2 LYS A  43      12.388  -9.181 -23.160  1.00 71.03           H  
ATOM    697  HD3 LYS A  43      10.857  -8.417 -23.651  1.00 71.03           H  
ATOM    698  CE  LYS A  43      12.588  -7.146 -23.874  1.00 71.03           C  
ATOM    699  HE2 LYS A  43      12.023  -6.218 -23.785  1.00 71.03           H  
ATOM    700  HE3 LYS A  43      13.541  -6.995 -23.367  1.00 71.03           H  
ATOM    701  NZ  LYS A  43      12.812  -7.462 -25.307  1.00 71.03           N  
ATOM    702  HZ1 LYS A  43      13.317  -6.709 -25.752  1.00 71.03           H  
ATOM    703  HZ2 LYS A  43      11.931  -7.569 -25.790  1.00 71.03           H  
ATOM    704  HZ3 LYS A  43      13.353  -8.308 -25.413  1.00 71.03           H  
ATOM    705  N   ASN A  44       8.037  -9.080 -19.220  1.00 71.67           N  
ATOM    706  H   ASN A  44       7.826  -8.320 -19.850  1.00 71.67           H  
ATOM    707  CA  ASN A  44       6.925  -9.925 -18.791  1.00 71.67           C  
ATOM    708  HA  ASN A  44       6.031  -9.396 -19.124  1.00 71.67           H  
ATOM    709  C   ASN A  44       6.783 -10.069 -17.265  1.00 71.67           C  
ATOM    710  CB  ASN A  44       6.955 -11.269 -19.540  1.00 71.67           C  
ATOM    711  HB2 ASN A  44       7.863 -11.812 -19.277  1.00 71.67           H  
ATOM    712  HB3 ASN A  44       6.104 -11.874 -19.228  1.00 71.67           H  
ATOM    713  O   ASN A  44       6.411 -11.124 -16.750  1.00 71.67           O  
ATOM    714  CG  ASN A  44       6.869 -11.113 -21.045  1.00 71.67           C  
ATOM    715  ND2 ASN A  44       7.346 -12.082 -21.788  1.00 71.67           N  
ATOM    716 HD21 ASN A  44       7.695 -12.928 -21.361  1.00 71.67           H  
ATOM    717 HD22 ASN A  44       7.204 -11.975 -22.783  1.00 71.67           H  
ATOM    718  OD1 ASN A  44       6.374 -10.139 -21.580  1.00 71.67           O  
ATOM    719  N   LEU A  45       7.078  -9.010 -16.514  1.00 73.70           N  
ATOM    720  H   LEU A  45       7.258  -8.131 -16.979  1.00 73.70           H  
ATOM    721  CA  LEU A  45       6.844  -8.974 -15.079  1.00 73.70           C  
ATOM    722  HA  LEU A  45       7.303  -9.857 -14.635  1.00 73.70           H  
ATOM    723  C   LEU A  45       5.346  -8.988 -14.788  1.00 73.70           C  
ATOM    724  CB  LEU A  45       7.482  -7.712 -14.488  1.00 73.70           C  
ATOM    725  HB2 LEU A  45       7.009  -6.839 -14.937  1.00 73.70           H  
ATOM    726  HB3 LEU A  45       8.541  -7.672 -14.742  1.00 73.70           H  
ATOM    727  O   LEU A  45       4.644  -8.029 -15.090  1.00 73.70           O  
ATOM    728  CG  LEU A  45       7.325  -7.622 -12.968  1.00 73.70           C  
ATOM    729  HG  LEU A  45       6.272  -7.663 -12.687  1.00 73.70           H  
ATOM    730  CD1 LEU A  45       8.072  -8.758 -12.277  1.00 73.70           C  
ATOM    731 HD11 LEU A  45       9.103  -8.800 -12.626  1.00 73.70           H  
ATOM    732 HD12 LEU A  45       7.563  -9.704 -12.464  1.00 73.70           H  
ATOM    733 HD13 LEU A  45       8.055  -8.561 -11.205  1.00 73.70           H  
ATOM    734  CD2 LEU A  45       7.889  -6.297 -12.484  1.00 73.70           C  
ATOM    735 HD21 LEU A  45       8.944  -6.219 -12.748  1.00 73.70           H  
ATOM    736 HD22 LEU A  45       7.759  -6.224 -11.404  1.00 73.70           H  
ATOM    737 HD23 LEU A  45       7.342  -5.476 -12.947  1.00 73.70           H  
ATOM    738  N   TYR A  46       4.856 -10.044 -14.152  1.00 72.82           N  
ATOM    739  H   TYR A  46       5.454 -10.835 -13.960  1.00 72.82           H  
ATOM    740  CA  TYR A  46       3.489 -10.056 -13.652  1.00 72.82           C  
ATOM    741  HA  TYR A  46       2.846  -9.551 -14.372  1.00 72.82           H  
ATOM    742  C   TYR A  46       3.387  -9.326 -12.313  1.00 72.82           C  
ATOM    743  CB  TYR A  46       3.007 -11.490 -13.536  1.00 72.82           C  
ATOM    744  HB2 TYR A  46       3.632 -11.988 -12.794  1.00 72.82           H  
ATOM    745  HB3 TYR A  46       3.147 -11.983 -14.498  1.00 72.82           H  
ATOM    746  O   TYR A  46       4.145  -9.602 -11.382  1.00 72.82           O  
ATOM    747  CG  TYR A  46       1.553 -11.619 -13.135  1.00 72.82           C  
ATOM    748  CD1 TYR A  46       1.222 -11.988 -11.819  1.00 72.82           C  
ATOM    749  HD1 TYR A  46       2.004 -12.145 -11.091  1.00 72.82           H  
ATOM    750  CD2 TYR A  46       0.531 -11.362 -14.068  1.00 72.82           C  
ATOM    751  HD2 TYR A  46       0.776 -11.016 -15.062  1.00 72.82           H  
ATOM    752  CE1 TYR A  46      -0.123 -12.159 -11.447  1.00 72.82           C  
ATOM    753  HE1 TYR A  46      -0.366 -12.472 -10.442  1.00 72.82           H  
ATOM    754  CE2 TYR A  46      -0.818 -11.527 -13.700  1.00 72.82           C  
ATOM    755  HE2 TYR A  46      -1.610 -11.324 -14.406  1.00 72.82           H  
ATOM    756  OH  TYR A  46      -2.446 -12.102 -12.028  1.00 72.82           O  
ATOM    757  HH  TYR A  46      -2.565 -11.993 -11.082  1.00 72.82           H  
ATOM    758  CZ  TYR A  46      -1.146 -11.933 -12.389  1.00 72.82           C  
ATOM    759  N   VAL A  47       2.416  -8.427 -12.214  1.00 82.37           N  
ATOM    760  H   VAL A  47       1.852  -8.252 -13.033  1.00 82.37           H  
ATOM    761  CA  VAL A  47       2.087  -7.683 -10.999  1.00 82.37           C  
ATOM    762  HA  VAL A  47       2.929  -7.714 -10.308  1.00 82.37           H  
ATOM    763  C   VAL A  47       0.896  -8.366 -10.330  1.00 82.37           C  
ATOM    764  CB  VAL A  47       1.814  -6.205 -11.341  1.00 82.37           C  
ATOM    765  HB  VAL A  47       0.945  -6.140 -11.995  1.00 82.37           H  
ATOM    766  O   VAL A  47      -0.238  -8.230 -10.781  1.00 82.37           O  
ATOM    767  CG1 VAL A  47       1.538  -5.408 -10.069  1.00 82.37           C  
ATOM    768 HG11 VAL A  47       1.357  -4.363 -10.319  1.00 82.37           H  
ATOM    769 HG12 VAL A  47       0.636  -5.787  -9.587  1.00 82.37           H  
ATOM    770 HG13 VAL A  47       2.382  -5.478  -9.383  1.00 82.37           H  
ATOM    771  CG2 VAL A  47       3.006  -5.553 -12.058  1.00 82.37           C  
ATOM    772 HG21 VAL A  47       3.897  -5.601 -11.432  1.00 82.37           H  
ATOM    773 HG22 VAL A  47       3.201  -6.057 -13.005  1.00 82.37           H  
ATOM    774 HG23 VAL A  47       2.773  -4.511 -12.277  1.00 82.37           H  
ATOM    775  N   SER A  48       1.136  -9.145  -9.273  1.00 74.10           N  
ATOM    776  H   SER A  48       2.088  -9.258  -8.953  1.00 74.10           H  
ATOM    777  CA  SER A  48       0.095  -9.958  -8.618  1.00 74.10           C  
ATOM    778  HA  SER A  48      -0.563 -10.368  -9.384  1.00 74.10           H  
ATOM    779  C   SER A  48      -0.798  -9.188  -7.649  1.00 74.10           C  
ATOM    780  CB  SER A  48       0.740 -11.128  -7.870  1.00 74.10           C  
ATOM    781  HB2 SER A  48      -0.021 -11.682  -7.321  1.00 74.10           H  
ATOM    782  HB3 SER A  48       1.199 -11.798  -8.597  1.00 74.10           H  
ATOM    783  O   SER A  48      -1.913  -9.616  -7.378  1.00 74.10           O  
ATOM    784  OG  SER A  48       1.746 -10.679  -6.978  1.00 74.10           O  
ATOM    785  HG  SER A  48       1.362 -10.184  -6.250  1.00 74.10           H  
ATOM    786  N   SER A  49      -0.311  -8.075  -7.116  1.00 82.37           N  
ATOM    787  H   SER A  49       0.608  -7.769  -7.401  1.00 82.37           H  
ATOM    788  CA  SER A  49      -0.992  -7.244  -6.124  1.00 82.37           C  
ATOM    789  HA  SER A  49      -2.067  -7.424  -6.160  1.00 82.37           H  
ATOM    790  C   SER A  49      -0.741  -5.778  -6.430  1.00 82.37           C  
ATOM    791  CB  SER A  49      -0.495  -7.574  -4.712  1.00 82.37           C  
ATOM    792  HB2 SER A  49      -0.900  -6.859  -3.995  1.00 82.37           H  
ATOM    793  HB3 SER A  49      -0.841  -8.571  -4.440  1.00 82.37           H  
ATOM    794  O   SER A  49       0.208  -5.446  -7.143  1.00 82.37           O  
ATOM    795  OG  SER A  49       0.918  -7.556  -4.658  1.00 82.37           O  
ATOM    796  HG  SER A  49       1.242  -6.665  -4.809  1.00 82.37           H  
ATOM    797  N   PHE A  50      -1.559  -4.896  -5.861  1.00 88.87           N  
ATOM    798  H   PHE A  50      -2.269  -5.213  -5.217  1.00 88.87           H  
ATOM    799  CA  PHE A  50      -1.319  -3.464  -5.967  1.00 88.87           C  
ATOM    800  HA  PHE A  50      -1.402  -3.159  -7.011  1.00 88.87           H  
ATOM    801  C   PHE A  50       0.090  -3.157  -5.462  1.00 88.87           C  
ATOM    802  CB  PHE A  50      -2.371  -2.726  -5.152  1.00 88.87           C  
ATOM    803  HB2 PHE A  50      -3.358  -3.012  -5.515  1.00 88.87           H  
ATOM    804  HB3 PHE A  50      -2.305  -3.041  -4.111  1.00 88.87           H  
ATOM    805  O   PHE A  50       0.445  -3.526  -4.342  1.00 88.87           O  
ATOM    806  CG  PHE A  50      -2.245  -1.222  -5.216  1.00 88.87           C  
ATOM    807  CD1 PHE A  50      -1.398  -0.558  -4.316  1.00 88.87           C  
ATOM    808  HD1 PHE A  50      -0.792  -1.130  -3.629  1.00 88.87           H  
ATOM    809  CD2 PHE A  50      -2.990  -0.478  -6.147  1.00 88.87           C  
ATOM    810  HD2 PHE A  50      -3.627  -0.973  -6.864  1.00 88.87           H  
ATOM    811  CE1 PHE A  50      -1.330   0.843  -4.314  1.00 88.87           C  
ATOM    812  HE1 PHE A  50      -0.676   1.357  -3.625  1.00 88.87           H  
ATOM    813  CE2 PHE A  50      -2.948   0.924  -6.113  1.00 88.87           C  
ATOM    814  HE2 PHE A  50      -3.571   1.506  -6.776  1.00 88.87           H  
ATOM    815  CZ  PHE A  50      -2.123   1.587  -5.194  1.00 88.87           C  
ATOM    816  HZ  PHE A  50      -2.090   2.667  -5.176  1.00 88.87           H  
ATOM    817  N   THR A  51       0.913  -2.544  -6.306  1.00 88.35           N  
ATOM    818  H   THR A  51       0.558  -2.247  -7.203  1.00 88.35           H  
ATOM    819  CA  THR A  51       2.331  -2.336  -6.005  1.00 88.35           C  
ATOM    820  HA  THR A  51       2.558  -2.694  -5.001  1.00 88.35           H  
ATOM    821  C   THR A  51       2.659  -0.859  -6.064  1.00 88.35           C  
ATOM    822  CB  THR A  51       3.232  -3.130  -6.956  1.00 88.35           C  
ATOM    823  HB  THR A  51       3.119  -2.756  -7.973  1.00 88.35           H  
ATOM    824  O   THR A  51       2.402  -0.208  -7.073  1.00 88.35           O  
ATOM    825  CG2 THR A  51       4.706  -3.019  -6.562  1.00 88.35           C  
ATOM    826 HG21 THR A  51       5.303  -3.706  -7.162  1.00 88.35           H  
ATOM    827 HG22 THR A  51       4.825  -3.263  -5.506  1.00 88.35           H  
ATOM    828 HG23 THR A  51       5.060  -2.005  -6.743  1.00 88.35           H  
ATOM    829  OG1 THR A  51       2.879  -4.494  -6.919  1.00 88.35           O  
ATOM    830  HG1 THR A  51       1.937  -4.567  -7.085  1.00 88.35           H  
ATOM    831  N   LEU A  52       3.270  -0.350  -4.999  1.00 88.77           N  
ATOM    832  H   LEU A  52       3.428  -0.955  -4.206  1.00 88.77           H  
ATOM    833  CA  LEU A  52       3.920   0.952  -4.986  1.00 88.77           C  
ATOM    834  HA  LEU A  52       3.533   1.561  -5.803  1.00 88.77           H  
ATOM    835  C   LEU A  52       5.421   0.775  -5.191  1.00 88.77           C  
ATOM    836  CB  LEU A  52       3.655   1.680  -3.661  1.00 88.77           C  
ATOM    837  HB2 LEU A  52       4.193   2.628  -3.690  1.00 88.77           H  
ATOM    838  HB3 LEU A  52       4.068   1.081  -2.850  1.00 88.77           H  
ATOM    839  O   LEU A  52       6.054  -0.017  -4.490  1.00 88.77           O  
ATOM    840  CG  LEU A  52       2.184   1.977  -3.355  1.00 88.77           C  
ATOM    841  HG  LEU A  52       1.620   1.045  -3.327  1.00 88.77           H  
ATOM    842  CD1 LEU A  52       2.078   2.652  -1.988  1.00 88.77           C  
ATOM    843 HD11 LEU A  52       2.547   3.635  -2.018  1.00 88.77           H  
ATOM    844 HD12 LEU A  52       1.031   2.763  -1.706  1.00 88.77           H  
ATOM    845 HD13 LEU A  52       2.577   2.041  -1.236  1.00 88.77           H  
ATOM    846  CD2 LEU A  52       1.600   2.901  -4.415  1.00 88.77           C  
ATOM    847 HD21 LEU A  52       1.508   2.353  -5.352  1.00 88.77           H  
ATOM    848 HD22 LEU A  52       2.244   3.768  -4.561  1.00 88.77           H  
ATOM    849 HD23 LEU A  52       0.607   3.245  -4.124  1.00 88.77           H  
ATOM    850  N   VAL A  53       5.999   1.554  -6.098  1.00 86.80           N  
ATOM    851  H   VAL A  53       5.406   2.155  -6.651  1.00 86.80           H  
ATOM    852  CA  VAL A  53       7.449   1.668  -6.277  1.00 86.80           C  
ATOM    853  HA  VAL A  53       7.957   1.021  -5.561  1.00 86.80           H  
ATOM    854  C   VAL A  53       7.840   3.109  -5.979  1.00 86.80           C  
ATOM    855  CB  VAL A  53       7.898   1.233  -7.686  1.00 86.80           C  
ATOM    856  HB  VAL A  53       7.569   1.972  -8.416  1.00 86.80           H  
ATOM    857  O   VAL A  53       7.424   4.021  -6.682  1.00 86.80           O  
ATOM    858  CG1 VAL A  53       9.426   1.145  -7.768  1.00 86.80           C  
ATOM    859 HG11 VAL A  53       9.797   0.317  -7.164  1.00 86.80           H  
ATOM    860 HG12 VAL A  53       9.729   0.994  -8.804  1.00 86.80           H  
ATOM    861 HG13 VAL A  53       9.882   2.064  -7.399  1.00 86.80           H  
ATOM    862  CG2 VAL A  53       7.318  -0.129  -8.094  1.00 86.80           C  
ATOM    863 HG21 VAL A  53       7.553  -0.881  -7.341  1.00 86.80           H  
ATOM    864 HG22 VAL A  53       6.236  -0.053  -8.202  1.00 86.80           H  
ATOM    865 HG23 VAL A  53       7.732  -0.433  -9.055  1.00 86.80           H  
ATOM    866  N   CYS A  54       8.619   3.317  -4.924  1.00 81.44           N  
ATOM    867  H   CYS A  54       8.952   2.507  -4.420  1.00 81.44           H  
ATOM    868  CA  CYS A  54       9.163   4.615  -4.538  1.00 81.44           C  
ATOM    869  HA  CYS A  54       8.641   5.426  -5.045  1.00 81.44           H  
ATOM    870  C   CYS A  54      10.636   4.663  -4.938  1.00 81.44           C  
ATOM    871  CB  CYS A  54       8.975   4.775  -3.021  1.00 81.44           C  
ATOM    872  HB2 CYS A  54       7.915   4.898  -2.800  1.00 81.44           H  
ATOM    873  HB3 CYS A  54       9.340   3.879  -2.520  1.00 81.44           H  
ATOM    874  O   CYS A  54      11.457   3.999  -4.306  1.00 81.44           O  
ATOM    875  SG  CYS A  54       9.896   6.215  -2.403  1.00 81.44           S  
ATOM    876  HG  CYS A  54      10.972   6.047  -3.178  1.00 81.44           H  
ATOM    877  N   PHE A  55      10.993   5.464  -5.933  1.00 78.49           N  
ATOM    878  H   PHE A  55      10.293   6.047  -6.369  1.00 78.49           H  
ATOM    879  CA  PHE A  55      12.377   5.659  -6.373  1.00 78.49           C  
ATOM    880  HA  PHE A  55      13.017   4.922  -5.890  1.00 78.49           H  
ATOM    881  C   PHE A  55      12.886   7.027  -5.936  1.00 78.49           C  
ATOM    882  CB  PHE A  55      12.544   5.429  -7.880  1.00 78.49           C  
ATOM    883  HB2 PHE A  55      12.736   4.371  -8.055  1.00 78.49           H  
ATOM    884  HB3 PHE A  55      13.416   5.973  -8.244  1.00 78.49           H  
ATOM    885  O   PHE A  55      12.215   8.049  -6.055  1.00 78.49           O  
ATOM    886  CG  PHE A  55      11.334   5.807  -8.690  1.00 78.49           C  
ATOM    887  CD1 PHE A  55      10.304   4.864  -8.819  1.00 78.49           C  
ATOM    888  HD1 PHE A  55      10.413   3.884  -8.379  1.00 78.49           H  
ATOM    889  CD2 PHE A  55      11.216   7.079  -9.270  1.00 78.49           C  
ATOM    890  HD2 PHE A  55      12.011   7.805  -9.186  1.00 78.49           H  
ATOM    891  CE1 PHE A  55       9.142   5.185  -9.516  1.00 78.49           C  
ATOM    892  HE1 PHE A  55       8.365   4.442  -9.620  1.00 78.49           H  
ATOM    893  CE2 PHE A  55      10.057   7.395  -9.992  1.00 78.49           C  
ATOM    894  HE2 PHE A  55       9.985   8.359 -10.474  1.00 78.49           H  
ATOM    895  CZ  PHE A  55       9.022   6.446 -10.107  1.00 78.49           C  
ATOM    896  HZ  PHE A  55       8.140   6.647 -10.698  1.00 78.49           H  
ATOM    897  N   ARG A  56      14.095   7.017  -5.383  1.00 75.40           N  
ATOM    898  H   ARG A  56      14.565   6.124  -5.338  1.00 75.40           H  
ATOM    899  CA  ARG A  56      14.840   8.189  -4.915  1.00 75.40           C  
ATOM    900  HA  ARG A  56      14.212   9.080  -4.948  1.00 75.40           H  
ATOM    901  C   ARG A  56      16.039   8.477  -5.790  1.00 75.40           C  
ATOM    902  CB  ARG A  56      15.365   7.964  -3.500  1.00 75.40           C  
ATOM    903  HB2 ARG A  56      15.895   8.859  -3.174  1.00 75.40           H  
ATOM    904  HB3 ARG A  56      16.066   7.130  -3.508  1.00 75.40           H  
ATOM    905  O   ARG A  56      16.448   9.627  -5.841  1.00 75.40           O  
ATOM    906  CG  ARG A  56      14.243   7.666  -2.521  1.00 75.40           C  
ATOM    907  HG2 ARG A  56      13.731   6.756  -2.832  1.00 75.40           H  
ATOM    908  HG3 ARG A  56      13.530   8.490  -2.500  1.00 75.40           H  
ATOM    909  CD  ARG A  56      14.847   7.458  -1.138  1.00 75.40           C  
ATOM    910  HD2 ARG A  56      15.049   8.428  -0.683  1.00 75.40           H  
ATOM    911  HD3 ARG A  56      15.786   6.912  -1.220  1.00 75.40           H  
ATOM    912  NE  ARG A  56      13.882   6.705  -0.344  1.00 75.40           N  
ATOM    913  HE  ARG A  56      13.039   7.197  -0.087  1.00 75.40           H  
ATOM    914  NH1 ARG A  56      14.821   4.604  -0.571  1.00 75.40           N  
ATOM    915 HH11 ARG A  56      14.618   3.615  -0.529  1.00 75.40           H  
ATOM    916 HH12 ARG A  56      15.690   4.929  -0.970  1.00 75.40           H  
ATOM    917  NH2 ARG A  56      12.726   4.849   0.097  1.00 75.40           N  
ATOM    918 HH21 ARG A  56      11.853   5.356   0.076  1.00 75.40           H  
ATOM    919 HH22 ARG A  56      12.725   3.841   0.157  1.00 75.40           H  
ATOM    920  CZ  ARG A  56      13.836   5.396  -0.279  1.00 75.40           C  
ATOM    921  N   SER A  57      16.600   7.438  -6.408  1.00 75.34           N  
ATOM    922  H   SER A  57      16.223   6.511  -6.269  1.00 75.34           H  
ATOM    923  CA  SER A  57      17.569   7.596  -7.478  1.00 75.34           C  
ATOM    924  HA  SER A  57      17.289   8.529  -7.966  1.00 75.34           H  
ATOM    925  C   SER A  57      17.491   6.488  -8.525  1.00 75.34           C  
ATOM    926  CB  SER A  57      18.995   7.754  -6.956  1.00 75.34           C  
ATOM    927  HB2 SER A  57      19.028   8.579  -6.245  1.00 75.34           H  
ATOM    928  HB3 SER A  57      19.646   8.006  -7.794  1.00 75.34           H  
ATOM    929  O   SER A  57      17.046   5.376  -8.223  1.00 75.34           O  
ATOM    930  OG  SER A  57      19.471   6.570  -6.337  1.00 75.34           O  
ATOM    931  HG  SER A  57      20.404   6.726  -6.175  1.00 75.34           H  
ATOM    932  N   GLY A  58      17.956   6.797  -9.729  1.00 79.63           N  
ATOM    933  H   GLY A  58      18.237   7.759  -9.853  1.00 79.63           H  
ATOM    934  CA  GLY A  58      17.803   6.032 -10.951  1.00 79.63           C  
ATOM    935  HA2 GLY A  58      18.722   6.108 -11.532  1.00 79.63           H  
ATOM    936  HA3 GLY A  58      17.641   4.980 -10.718  1.00 79.63           H  
ATOM    937  C   GLY A  58      16.633   6.518 -11.807  1.00 79.63           C  
ATOM    938  O   GLY A  58      15.754   7.258 -11.366  1.00 79.63           O  
ATOM    939  N   LYS A  59      16.607   6.036 -13.046  1.00 79.69           N  
ATOM    940  H   LYS A  59      17.369   5.438 -13.331  1.00 79.69           H  
ATOM    941  CA  LYS A  59      15.460   6.147 -13.947  1.00 79.69           C  
ATOM    942  HA  LYS A  59      14.738   6.854 -13.539  1.00 79.69           H  
ATOM    943  C   LYS A  59      14.765   4.805 -14.062  1.00 79.69           C  
ATOM    944  CB  LYS A  59      15.899   6.661 -15.317  1.00 79.69           C  
ATOM    945  HB2 LYS A  59      15.068   6.576 -16.017  1.00 79.69           H  
ATOM    946  HB3 LYS A  59      16.728   6.053 -15.680  1.00 79.69           H  
ATOM    947  O   LYS A  59      15.398   3.746 -14.028  1.00 79.69           O  
ATOM    948  CG  LYS A  59      16.336   8.122 -15.253  1.00 79.69           C  
ATOM    949  HG2 LYS A  59      15.481   8.743 -14.985  1.00 79.69           H  
ATOM    950  HG3 LYS A  59      17.116   8.248 -14.502  1.00 79.69           H  
ATOM    951  CD  LYS A  59      16.878   8.541 -16.617  1.00 79.69           C  
ATOM    952  HD2 LYS A  59      17.740   7.925 -16.872  1.00 79.69           H  
ATOM    953  HD3 LYS A  59      16.100   8.404 -17.368  1.00 79.69           H  
ATOM    954  CE  LYS A  59      17.281  10.010 -16.563  1.00 79.69           C  
ATOM    955  HE2 LYS A  59      16.403  10.594 -16.287  1.00 79.69           H  
ATOM    956  HE3 LYS A  59      18.036  10.140 -15.787  1.00 79.69           H  
ATOM    957  NZ  LYS A  59      17.796  10.436 -17.881  1.00 79.69           N  
ATOM    958  HZ1 LYS A  59      18.097  11.399 -17.846  1.00 79.69           H  
ATOM    959  HZ2 LYS A  59      17.051  10.353 -18.559  1.00 79.69           H  
ATOM    960  HZ3 LYS A  59      18.557   9.835 -18.164  1.00 79.69           H  
ATOM    961  N   LEU A  60      13.451   4.852 -14.231  1.00 84.29           N  
ATOM    962  H   LEU A  60      13.005   5.758 -14.239  1.00 84.29           H  
ATOM    963  CA  LEU A  60      12.631   3.670 -14.437  1.00 84.29           C  
ATOM    964  HA  LEU A  60      13.274   2.828 -14.695  1.00 84.29           H  
ATOM    965  C   LEU A  60      11.702   3.920 -15.617  1.00 84.29           C  
ATOM    966  CB  LEU A  60      11.933   3.323 -13.110  1.00 84.29           C  
ATOM    967  HB2 LEU A  60      12.720   3.202 -12.366  1.00 84.29           H  
ATOM    968  HB3 LEU A  60      11.313   4.160 -12.787  1.00 84.29           H  
ATOM    969  O   LEU A  60      10.852   4.801 -15.583  1.00 84.29           O  
ATOM    970  CG  LEU A  60      11.091   2.034 -13.137  1.00 84.29           C  
ATOM    971  HG  LEU A  60      11.590   1.279 -13.743  1.00 84.29           H  
ATOM    972  CD1 LEU A  60      10.927   1.486 -11.716  1.00 84.29           C  
ATOM    973 HD11 LEU A  60      10.328   2.180 -11.127  1.00 84.29           H  
ATOM    974 HD12 LEU A  60      11.900   1.384 -11.236  1.00 84.29           H  
ATOM    975 HD13 LEU A  60      10.437   0.513 -11.747  1.00 84.29           H  
ATOM    976  CD2 LEU A  60       9.676   2.264 -13.666  1.00 84.29           C  
ATOM    977 HD21 LEU A  60       9.055   1.391 -13.462  1.00 84.29           H  
ATOM    978 HD22 LEU A  60       9.695   2.435 -14.742  1.00 84.29           H  
ATOM    979 HD23 LEU A  60       9.237   3.138 -13.186  1.00 84.29           H  
ATOM    980  N   THR A  61      11.846   3.121 -16.666  1.00 83.77           N  
ATOM    981  H   THR A  61      12.558   2.406 -16.623  1.00 83.77           H  
ATOM    982  CA  THR A  61      10.852   3.041 -17.736  1.00 83.77           C  
ATOM    983  HA  THR A  61      10.206   3.918 -17.715  1.00 83.77           H  
ATOM    984  C   THR A  61      10.005   1.809 -17.496  1.00 83.77           C  
ATOM    985  CB  THR A  61      11.505   2.995 -19.116  1.00 83.77           C  
ATOM    986  HB  THR A  61      12.097   2.085 -19.211  1.00 83.77           H  
ATOM    987  O   THR A  61      10.538   0.715 -17.322  1.00 83.77           O  
ATOM    988  CG2 THR A  61      10.474   3.044 -20.241  1.00 83.77           C  
ATOM    989 HG21 THR A  61       9.856   2.146 -20.229  1.00 83.77           H  
ATOM    990 HG22 THR A  61      10.988   3.102 -21.201  1.00 83.77           H  
ATOM    991 HG23 THR A  61       9.839   3.923 -20.125  1.00 83.77           H  
ATOM    992  OG1 THR A  61      12.355   4.105 -19.270  1.00 83.77           O  
ATOM    993  HG1 THR A  61      12.897   4.174 -18.481  1.00 83.77           H  
ATOM    994  N   ILE A  62       8.690   1.964 -17.476  1.00 88.25           N  
ATOM    995  H   ILE A  62       8.304   2.886 -17.623  1.00 88.25           H  
ATOM    996  CA  ILE A  62       7.764   0.843 -17.368  1.00 88.25           C  
ATOM    997  HA  ILE A  62       8.337  -0.079 -17.460  1.00 88.25           H  
ATOM    998  C   ILE A  62       6.783   0.875 -18.524  1.00 88.25           C  
ATOM    999  CB  ILE A  62       7.082   0.810 -15.994  1.00 88.25           C  
ATOM   1000  HB  ILE A  62       7.873   0.808 -15.244  1.00 88.25           H  
ATOM   1001  O   ILE A  62       6.267   1.931 -18.875  1.00 88.25           O  
ATOM   1002  CG1 ILE A  62       6.306  -0.511 -15.838  1.00 88.25           C  
ATOM   1003 HG12 ILE A  62       5.462  -0.535 -16.528  1.00 88.25           H  
ATOM   1004 HG13 ILE A  62       6.961  -1.347 -16.084  1.00 88.25           H  
ATOM   1005  CG2 ILE A  62       6.209   2.057 -15.767  1.00 88.25           C  
ATOM   1006 HG21 ILE A  62       5.807   2.072 -14.754  1.00 88.25           H  
ATOM   1007 HG22 ILE A  62       5.379   2.077 -16.473  1.00 88.25           H  
ATOM   1008 HG23 ILE A  62       6.805   2.961 -15.893  1.00 88.25           H  
ATOM   1009  CD1 ILE A  62       5.791  -0.711 -14.420  1.00 88.25           C  
ATOM   1010 HD11 ILE A  62       5.033   0.051 -14.240  1.00 88.25           H  
ATOM   1011 HD12 ILE A  62       5.321  -1.690 -14.330  1.00 88.25           H  
ATOM   1012 HD13 ILE A  62       6.603  -0.624 -13.697  1.00 88.25           H  
ATOM   1013  N   SER A  63       6.508  -0.278 -19.115  1.00 86.12           N  
ATOM   1014  H   SER A  63       7.000  -1.112 -18.828  1.00 86.12           H  
ATOM   1015  CA  SER A  63       5.521  -0.387 -20.180  1.00 86.12           C  
ATOM   1016  HA  SER A  63       4.876   0.490 -20.131  1.00 86.12           H  
ATOM   1017  C   SER A  63       4.613  -1.586 -20.003  1.00 86.12           C  
ATOM   1018  CB  SER A  63       6.188  -0.375 -21.557  1.00 86.12           C  
ATOM   1019  HB2 SER A  63       6.751   0.552 -21.658  1.00 86.12           H  
ATOM   1020  HB3 SER A  63       5.417  -0.389 -22.327  1.00 86.12           H  
ATOM   1021  O   SER A  63       5.009  -2.616 -19.463  1.00 86.12           O  
ATOM   1022  OG  SER A  63       7.070  -1.469 -21.755  1.00 86.12           O  
ATOM   1023  HG  SER A  63       7.597  -1.232 -22.522  1.00 86.12           H  
ATOM   1024  N   ASN A  64       3.380  -1.457 -20.472  1.00 83.35           N  
ATOM   1025  H   ASN A  64       3.147  -0.580 -20.915  1.00 83.35           H  
ATOM   1026  CA  ASN A  64       2.472  -2.573 -20.708  1.00 83.35           C  
ATOM   1027  HA  ASN A  64       3.001  -3.513 -20.552  1.00 83.35           H  
ATOM   1028  C   ASN A  64       2.059  -2.559 -22.195  1.00 83.35           C  
ATOM   1029  CB  ASN A  64       1.330  -2.509 -19.667  1.00 83.35           C  
ATOM   1030  HB2 ASN A  64       1.774  -2.479 -18.672  1.00 83.35           H  
ATOM   1031  HB3 ASN A  64       0.725  -3.413 -19.726  1.00 83.35           H  
ATOM   1032  O   ASN A  64       2.737  -1.958 -23.025  1.00 83.35           O  
ATOM   1033  CG  ASN A  64       0.415  -1.307 -19.807  1.00 83.35           C  
ATOM   1034  ND2 ASN A  64      -0.299  -0.923 -18.778  1.00 83.35           N  
ATOM   1035 HD21 ASN A  64      -0.157  -1.339 -17.869  1.00 83.35           H  
ATOM   1036 HD22 ASN A  64      -0.795  -0.054 -18.915  1.00 83.35           H  
ATOM   1037  OD1 ASN A  64       0.284  -0.728 -20.862  1.00 83.35           O  
ATOM   1038  N   ASN A  65       0.962  -3.227 -22.552  1.00 74.65           N  
ATOM   1039  H   ASN A  65       0.446  -3.728 -21.842  1.00 74.65           H  
ATOM   1040  CA  ASN A  65       0.488  -3.283 -23.942  1.00 74.65           C  
ATOM   1041  HA  ASN A  65       1.338  -3.498 -24.590  1.00 74.65           H  
ATOM   1042  C   ASN A  65      -0.121  -1.965 -24.464  1.00 74.65           C  
ATOM   1043  CB  ASN A  65      -0.529  -4.429 -24.072  1.00 74.65           C  
ATOM   1044  HB2 ASN A  65      -0.945  -4.414 -25.079  1.00 74.65           H  
ATOM   1045  HB3 ASN A  65      -1.349  -4.268 -23.372  1.00 74.65           H  
ATOM   1046  O   ASN A  65      -0.473  -1.893 -25.638  1.00 74.65           O  
ATOM   1047  CG  ASN A  65       0.059  -5.810 -23.856  1.00 74.65           C  
ATOM   1048  ND2 ASN A  65      -0.784  -6.809 -23.751  1.00 74.65           N  
ATOM   1049 HD21 ASN A  65      -0.368  -7.726 -23.673  1.00 74.65           H  
ATOM   1050 HD22 ASN A  65      -1.771  -6.655 -23.899  1.00 74.65           H  
ATOM   1051  OD1 ASN A  65       1.254  -6.030 -23.769  1.00 74.65           O  
ATOM   1052  N   HIS A  66      -0.304  -0.958 -23.610  1.00 73.91           N  
ATOM   1053  H   HIS A  66       0.051  -1.052 -22.669  1.00 73.91           H  
ATOM   1054  CA  HIS A  66      -1.004   0.287 -23.930  1.00 73.91           C  
ATOM   1055  HA  HIS A  66      -1.268   0.308 -24.988  1.00 73.91           H  
ATOM   1056  C   HIS A  66      -0.146   1.520 -23.671  1.00 73.91           C  
ATOM   1057  CB  HIS A  66      -2.296   0.359 -23.103  1.00 73.91           C  
ATOM   1058  HB2 HIS A  66      -2.047   0.388 -22.042  1.00 73.91           H  
ATOM   1059  HB3 HIS A  66      -2.817   1.285 -23.345  1.00 73.91           H  
ATOM   1060  O   HIS A  66      -0.112   2.426 -24.498  1.00 73.91           O  
ATOM   1061  CG  HIS A  66      -3.221  -0.800 -23.365  1.00 73.91           C  
ATOM   1062  CD2 HIS A  66      -3.617  -1.749 -22.466  1.00 73.91           C  
ATOM   1063  HD2 HIS A  66      -3.337  -1.775 -21.423  1.00 73.91           H  
ATOM   1064  ND1 HIS A  66      -3.765  -1.139 -24.580  1.00 73.91           N  
ATOM   1065  HD1 HIS A  66      -3.568  -0.682 -25.459  1.00 73.91           H  
ATOM   1066  CE1 HIS A  66      -4.483  -2.261 -24.415  1.00 73.91           C  
ATOM   1067  HE1 HIS A  66      -5.008  -2.779 -25.204  1.00 73.91           H  
ATOM   1068  NE2 HIS A  66      -4.414  -2.683 -23.139  1.00 73.91           N  
ATOM   1069  N   ASP A  67       0.568   1.525 -22.550  1.00 76.05           N  
ATOM   1070  H   ASP A  67       0.496   0.731 -21.931  1.00 76.05           H  
ATOM   1071  CA  ASP A  67       1.251   2.695 -22.028  1.00 76.05           C  
ATOM   1072  HA  ASP A  67       1.130   3.527 -22.721  1.00 76.05           H  
ATOM   1073  C   ASP A  67       2.741   2.406 -21.860  1.00 76.05           C  
ATOM   1074  CB  ASP A  67       0.616   3.113 -20.693  1.00 76.05           C  
ATOM   1075  HB2 ASP A  67       1.065   4.051 -20.365  1.00 76.05           H  
ATOM   1076  HB3 ASP A  67       0.842   2.355 -19.943  1.00 76.05           H  
ATOM   1077  O   ASP A  67       3.148   1.302 -21.488  1.00 76.05           O  
ATOM   1078  CG  ASP A  67      -0.903   3.292 -20.792  1.00 76.05           C  
ATOM   1079  OD1 ASP A  67      -1.343   4.105 -21.633  1.00 76.05           O  
ATOM   1080  OD2 ASP A  67      -1.611   2.584 -20.032  1.00 76.05           O  
ATOM   1081  N   THR A  68       3.560   3.428 -22.095  1.00 82.22           N  
ATOM   1082  H   THR A  68       3.151   4.300 -22.397  1.00 82.22           H  
ATOM   1083  CA  THR A  68       4.949   3.481 -21.636  1.00 82.22           C  
ATOM   1084  HA  THR A  68       5.165   2.615 -21.010  1.00 82.22           H  
ATOM   1085  C   THR A  68       5.108   4.726 -20.788  1.00 82.22           C  
ATOM   1086  CB  THR A  68       5.945   3.475 -22.799  1.00 82.22           C  
ATOM   1087  HB  THR A  68       5.763   4.330 -23.449  1.00 82.22           H  
ATOM   1088  O   THR A  68       4.844   5.833 -21.250  1.00 82.22           O  
ATOM   1089  CG2 THR A  68       7.399   3.486 -22.324  1.00 82.22           C  
ATOM   1090 HG21 THR A  68       7.625   4.420 -21.811  1.00 82.22           H  
ATOM   1091 HG22 THR A  68       7.579   2.653 -21.644  1.00 82.22           H  
ATOM   1092 HG23 THR A  68       8.055   3.398 -23.190  1.00 82.22           H  
ATOM   1093  OG1 THR A  68       5.763   2.281 -23.525  1.00 82.22           O  
ATOM   1094  HG1 THR A  68       4.816   2.185 -23.652  1.00 82.22           H  
ATOM   1095  N   ILE A  69       5.518   4.536 -19.540  1.00 85.43           N  
ATOM   1096  H   ILE A  69       5.746   3.597 -19.244  1.00 85.43           H  
ATOM   1097  CA  ILE A  69       5.714   5.608 -18.577  1.00 85.43           C  
ATOM   1098  HA  ILE A  69       5.414   6.550 -19.035  1.00 85.43           H  
ATOM   1099  C   ILE A  69       7.197   5.701 -18.255  1.00 85.43           C  
ATOM   1100  CB  ILE A  69       4.831   5.424 -17.327  1.00 85.43           C  
ATOM   1101  HB  ILE A  69       5.160   4.539 -16.783  1.00 85.43           H  
ATOM   1102  O   ILE A  69       7.829   4.730 -17.828  1.00 85.43           O  
ATOM   1103  CG1 ILE A  69       3.355   5.216 -17.748  1.00 85.43           C  
ATOM   1104 HG12 ILE A  69       3.246   4.203 -18.135  1.00 85.43           H  
ATOM   1105 HG13 ILE A  69       3.104   5.909 -18.551  1.00 85.43           H  
ATOM   1106  CG2 ILE A  69       5.006   6.644 -16.408  1.00 85.43           C  
ATOM   1107 HG21 ILE A  69       4.448   6.492 -15.484  1.00 85.43           H  
ATOM   1108 HG22 ILE A  69       6.051   6.787 -16.133  1.00 85.43           H  
ATOM   1109 HG23 ILE A  69       4.642   7.545 -16.902  1.00 85.43           H  
ATOM   1110  CD1 ILE A  69       2.321   5.406 -16.636  1.00 85.43           C  
ATOM   1111 HD11 ILE A  69       1.369   4.975 -16.946  1.00 85.43           H  
ATOM   1112 HD12 ILE A  69       2.173   6.470 -16.447  1.00 85.43           H  
ATOM   1113 HD13 ILE A  69       2.664   4.934 -15.715  1.00 85.43           H  
ATOM   1114  N   TYR A  70       7.733   6.896 -18.457  1.00 80.89           N  
ATOM   1115  H   TYR A  70       7.134   7.640 -18.787  1.00 80.89           H  
ATOM   1116  CA  TYR A  70       9.091   7.262 -18.097  1.00 80.89           C  
ATOM   1117  HA  TYR A  70       9.710   6.368 -18.027  1.00 80.89           H  
ATOM   1118  C   TYR A  70       9.052   7.945 -16.735  1.00 80.89           C  
ATOM   1119  CB  TYR A  70       9.678   8.161 -19.189  1.00 80.89           C  
ATOM   1120  HB2 TYR A  70      10.696   8.432 -18.910  1.00 80.89           H  
ATOM   1121  HB3 TYR A  70       9.099   9.082 -19.247  1.00 80.89           H  
ATOM   1122  O   TYR A  70       8.325   8.919 -16.544  1.00 80.89           O  
ATOM   1123  CG  TYR A  70       9.699   7.500 -20.555  1.00 80.89           C  
ATOM   1124  CD1 TYR A  70      10.788   6.688 -20.922  1.00 80.89           C  
ATOM   1125  HD1 TYR A  70      11.611   6.546 -20.237  1.00 80.89           H  
ATOM   1126  CD2 TYR A  70       8.619   7.672 -21.444  1.00 80.89           C  
ATOM   1127  HD2 TYR A  70       7.780   8.293 -21.167  1.00 80.89           H  
ATOM   1128  CE1 TYR A  70      10.809   6.059 -22.181  1.00 80.89           C  
ATOM   1129  HE1 TYR A  70      11.651   5.441 -22.455  1.00 80.89           H  
ATOM   1130  CE2 TYR A  70       8.631   7.037 -22.700  1.00 80.89           C  
ATOM   1131  HE2 TYR A  70       7.809   7.165 -23.389  1.00 80.89           H  
ATOM   1132  OH  TYR A  70       9.745   5.632 -24.288  1.00 80.89           O  
ATOM   1133  HH  TYR A  70      10.567   5.156 -24.432  1.00 80.89           H  
ATOM   1134  CZ  TYR A  70       9.729   6.236 -23.072  1.00 80.89           C  
ATOM   1135  N   CYS A  71       9.790   7.393 -15.779  1.00 81.83           N  
ATOM   1136  H   CYS A  71      10.340   6.571 -15.985  1.00 81.83           H  
ATOM   1137  CA  CYS A  71       9.822   7.871 -14.408  1.00 81.83           C  
ATOM   1138  HA  CYS A  71       9.117   8.693 -14.286  1.00 81.83           H  
ATOM   1139  C   CYS A  71      11.226   8.375 -14.069  1.00 81.83           C  
ATOM   1140  CB  CYS A  71       9.408   6.752 -13.447  1.00 81.83           C  
ATOM   1141  HB2 CYS A  71       9.233   7.222 -12.480  1.00 81.83           H  
ATOM   1142  HB3 CYS A  71      10.230   6.042 -13.350  1.00 81.83           H  
ATOM   1143  O   CYS A  71      12.187   7.597 -14.089  1.00 81.83           O  
ATOM   1144  SG  CYS A  71       7.912   5.860 -13.964  1.00 81.83           S  
ATOM   1145  HG  CYS A  71       8.410   5.464 -15.139  1.00 81.83           H  
ATOM   1146  N   ASP A  72      11.318   9.653 -13.717  1.00 72.44           N  
ATOM   1147  H   ASP A  72      10.495  10.236 -13.781  1.00 72.44           H  
ATOM   1148  CA  ASP A  72      12.540  10.291 -13.229  1.00 72.44           C  
ATOM   1149  HA  ASP A  72      13.401   9.686 -13.515  1.00 72.44           H  
ATOM   1150  C   ASP A  72      12.543  10.389 -11.697  1.00 72.44           C  
ATOM   1151  CB  ASP A  72      12.711  11.666 -13.886  1.00 72.44           C  
ATOM   1152  HB2 ASP A  72      11.813  12.261 -13.719  1.00 72.44           H  
ATOM   1153  HB3 ASP A  72      13.548  12.181 -13.415  1.00 72.44           H  
ATOM   1154  O   ASP A  72      11.497  10.437 -11.054  1.00 72.44           O  
ATOM   1155  CG  ASP A  72      13.002  11.553 -15.386  1.00 72.44           C  
ATOM   1156  OD1 ASP A  72      14.041  10.939 -15.739  1.00 72.44           O  
ATOM   1157  OD2 ASP A  72      12.197  12.097 -16.171  1.00 72.44           O  
ATOM   1158  N   GLU A  73      13.723  10.412 -11.086  1.00 68.56           N  
ATOM   1159  H   GLU A  73      14.565  10.391 -11.642  1.00 68.56           H  
ATOM   1160  CA  GLU A  73      13.858  10.594  -9.641  1.00 68.56           C  
ATOM   1161  HA  GLU A  73      13.127   9.929  -9.179  1.00 68.56           H  
ATOM   1162  C   GLU A  73      13.566  12.043  -9.189  1.00 68.56           C  
ATOM   1163  CB  GLU A  73      15.257  10.147  -9.176  1.00 68.56           C  
ATOM   1164  HB2 GLU A  73      15.283  10.178  -8.087  1.00 68.56           H  
ATOM   1165  HB3 GLU A  73      15.421   9.115  -9.488  1.00 68.56           H  
ATOM   1166  O   GLU A  73      13.878  12.994  -9.908  1.00 68.56           O  
ATOM   1167  CG  GLU A  73      16.383  11.046  -9.728  1.00 68.56           C  
ATOM   1168  HG2 GLU A  73      16.258  12.053  -9.332  1.00 68.56           H  
ATOM   1169  HG3 GLU A  73      16.299  11.100 -10.814  1.00 68.56           H  
ATOM   1170  CD  GLU A  73      17.797  10.565  -9.383  1.00 68.56           C  
ATOM   1171  OE1 GLU A  73      18.564  11.302  -8.732  1.00 68.56           O  
ATOM   1172  OE2 GLU A  73      18.158   9.444  -9.784  1.00 68.56           O  
ATOM   1173  N   PRO A  74      13.064  12.250  -7.959  1.00 70.24           N  
ATOM   1174  CA  PRO A  74      12.390  11.274  -7.114  1.00 70.24           C  
ATOM   1175  HA  PRO A  74      12.890  10.306  -7.141  1.00 70.24           H  
ATOM   1176  C   PRO A  74      10.924  11.115  -7.546  1.00 70.24           C  
ATOM   1177  CB  PRO A  74      12.523  11.857  -5.708  1.00 70.24           C  
ATOM   1178  HB2 PRO A  74      11.755  11.493  -5.026  1.00 70.24           H  
ATOM   1179  HB3 PRO A  74      13.514  11.625  -5.317  1.00 70.24           H  
ATOM   1180  O   PRO A  74      10.279  12.071  -7.975  1.00 70.24           O  
ATOM   1181  CG  PRO A  74      12.412  13.363  -5.949  1.00 70.24           C  
ATOM   1182  HG2 PRO A  74      11.362  13.651  -6.012  1.00 70.24           H  
ATOM   1183  HG3 PRO A  74      12.918  13.935  -5.171  1.00 70.24           H  
ATOM   1184  CD  PRO A  74      13.079  13.553  -7.312  1.00 70.24           C  
ATOM   1185  HD2 PRO A  74      14.111  13.876  -7.181  1.00 70.24           H  
ATOM   1186  HD3 PRO A  74      12.530  14.284  -7.906  1.00 70.24           H  
ATOM   1187  N   GLY A  75      10.354   9.931  -7.336  1.00 80.38           N  
ATOM   1188  H   GLY A  75      10.890   9.164  -6.958  1.00 80.38           H  
ATOM   1189  CA  GLY A  75       8.956   9.716  -7.674  1.00 80.38           C  
ATOM   1190  HA2 GLY A  75       8.358  10.559  -7.327  1.00 80.38           H  
ATOM   1191  HA3 GLY A  75       8.899   9.721  -8.762  1.00 80.38           H  
ATOM   1192  C   GLY A  75       8.347   8.436  -7.114  1.00 80.38           C  
ATOM   1193  O   GLY A  75       9.037   7.560  -6.580  1.00 80.38           O  
ATOM   1194  N   MET A  76       7.022   8.338  -7.224  1.00 85.77           N  
ATOM   1195  H   MET A  76       6.522   9.099  -7.661  1.00 85.77           H  
ATOM   1196  CA  MET A  76       6.262   7.160  -6.830  1.00 85.77           C  
ATOM   1197  HA  MET A  76       6.977   6.366  -6.613  1.00 85.77           H  
ATOM   1198  C   MET A  76       5.380   6.676  -7.974  1.00 85.77           C  
ATOM   1199  CB  MET A  76       5.485   7.425  -5.535  1.00 85.77           C  
ATOM   1200  HB2 MET A  76       4.691   8.148  -5.720  1.00 85.77           H  
ATOM   1201  HB3 MET A  76       6.187   7.845  -4.815  1.00 85.77           H  
ATOM   1202  O   MET A  76       4.645   7.436  -8.602  1.00 85.77           O  
ATOM   1203  CG  MET A  76       4.903   6.149  -4.907  1.00 85.77           C  
ATOM   1204  HG2 MET A  76       3.998   5.852  -5.437  1.00 85.77           H  
ATOM   1205  HG3 MET A  76       5.632   5.349  -5.035  1.00 85.77           H  
ATOM   1206  SD  MET A  76       4.556   6.267  -3.121  1.00 85.77           S  
ATOM   1207  CE  MET A  76       3.274   7.550  -3.014  1.00 85.77           C  
ATOM   1208  HE1 MET A  76       3.508   8.228  -2.193  1.00 85.77           H  
ATOM   1209  HE2 MET A  76       2.316   7.087  -2.779  1.00 85.77           H  
ATOM   1210  HE3 MET A  76       3.201   8.113  -3.945  1.00 85.77           H  
ATOM   1211  N   LEU A  77       5.456   5.378  -8.219  1.00 88.99           N  
ATOM   1212  H   LEU A  77       6.104   4.838  -7.665  1.00 88.99           H  
ATOM   1213  CA  LEU A  77       4.725   4.673  -9.254  1.00 88.99           C  
ATOM   1214  HA  LEU A  77       4.174   5.381  -9.874  1.00 88.99           H  
ATOM   1215  C   LEU A  77       3.742   3.707  -8.603  1.00 88.99           C  
ATOM   1216  CB  LEU A  77       5.760   3.959 -10.119  1.00 88.99           C  
ATOM   1217  HB2 LEU A  77       6.444   4.711 -10.514  1.00 88.99           H  
ATOM   1218  HB3 LEU A  77       6.322   3.295  -9.462  1.00 88.99           H  
ATOM   1219  O   LEU A  77       4.100   2.967  -7.685  1.00 88.99           O  
ATOM   1220  CG  LEU A  77       5.233   3.138 -11.298  1.00 88.99           C  
ATOM   1221  HG  LEU A  77       4.394   2.511 -10.996  1.00 88.99           H  
ATOM   1222  CD1 LEU A  77       4.818   4.062 -12.436  1.00 88.99           C  
ATOM   1223 HD11 LEU A  77       3.894   4.582 -12.181  1.00 88.99           H  
ATOM   1224 HD12 LEU A  77       4.666   3.484 -13.347  1.00 88.99           H  
ATOM   1225 HD13 LEU A  77       5.600   4.795 -12.635  1.00 88.99           H  
ATOM   1226  CD2 LEU A  77       6.375   2.242 -11.777  1.00 88.99           C  
ATOM   1227 HD21 LEU A  77       7.229   2.859 -12.054  1.00 88.99           H  
ATOM   1228 HD22 LEU A  77       6.063   1.665 -12.648  1.00 88.99           H  
ATOM   1229 HD23 LEU A  77       6.664   1.552 -10.984  1.00 88.99           H  
ATOM   1230  N   VAL A  78       2.520   3.698  -9.114  1.00 89.04           N  
ATOM   1231  H   VAL A  78       2.315   4.355  -9.853  1.00 89.04           H  
ATOM   1232  CA  VAL A  78       1.466   2.757  -8.753  1.00 89.04           C  
ATOM   1233  HA  VAL A  78       1.755   2.206  -7.857  1.00 89.04           H  
ATOM   1234  C   VAL A  78       1.263   1.786  -9.893  1.00 89.04           C  
ATOM   1235  CB  VAL A  78       0.131   3.460  -8.483  1.00 89.04           C  
ATOM   1236  HB  VAL A  78      -0.222   3.943  -9.394  1.00 89.04           H  
ATOM   1237  O   VAL A  78       1.057   2.196 -11.035  1.00 89.04           O  
ATOM   1238  CG1 VAL A  78      -0.915   2.450  -8.027  1.00 89.04           C  
ATOM   1239 HG11 VAL A  78      -1.170   1.771  -8.841  1.00 89.04           H  
ATOM   1240 HG12 VAL A  78      -0.516   1.870  -7.194  1.00 89.04           H  
ATOM   1241 HG13 VAL A  78      -1.823   2.974  -7.730  1.00 89.04           H  
ATOM   1242  CG2 VAL A  78       0.266   4.522  -7.407  1.00 89.04           C  
ATOM   1243 HG21 VAL A  78       0.959   5.277  -7.778  1.00 89.04           H  
ATOM   1244 HG22 VAL A  78       0.646   4.098  -6.478  1.00 89.04           H  
ATOM   1245 HG23 VAL A  78      -0.700   4.996  -7.229  1.00 89.04           H  
ATOM   1246  N   LEU A  79       1.250   0.500  -9.564  1.00 90.42           N  
ATOM   1247  H   LEU A  79       1.462   0.254  -8.608  1.00 90.42           H  
ATOM   1248  CA  LEU A  79       0.896  -0.571 -10.479  1.00 90.42           C  
ATOM   1249  HA  LEU A  79       0.717  -0.163 -11.474  1.00 90.42           H  
ATOM   1250  C   LEU A  79      -0.395  -1.224 -10.002  1.00 90.42           C  
ATOM   1251  CB  LEU A  79       2.042  -1.591 -10.581  1.00 90.42           C  
ATOM   1252  HB2 LEU A  79       2.073  -2.163  -9.654  1.00 90.42           H  
ATOM   1253  HB3 LEU A  79       1.814  -2.282 -11.393  1.00 90.42           H  
ATOM   1254  O   LEU A  79      -0.440  -1.809  -8.914  1.00 90.42           O  
ATOM   1255  CG  LEU A  79       3.432  -0.985 -10.817  1.00 90.42           C  
ATOM   1256  HG  LEU A  79       3.701  -0.331  -9.988  1.00 90.42           H  
ATOM   1257  CD1 LEU A  79       4.499  -2.075 -10.916  1.00 90.42           C  
ATOM   1258 HD11 LEU A  79       4.301  -2.717 -11.775  1.00 90.42           H  
ATOM   1259 HD12 LEU A  79       5.480  -1.613 -11.033  1.00 90.42           H  
ATOM   1260 HD13 LEU A  79       4.498  -2.674 -10.005  1.00 90.42           H  
ATOM   1261  CD2 LEU A  79       3.453  -0.187 -12.108  1.00 90.42           C  
ATOM   1262 HD21 LEU A  79       4.444   0.256 -12.206  1.00 90.42           H  
ATOM   1263 HD22 LEU A  79       2.734   0.630 -12.059  1.00 90.42           H  
ATOM   1264 HD23 LEU A  79       3.222  -0.826 -12.960  1.00 90.42           H  
ATOM   1265  N   LYS A  80      -1.425  -1.172 -10.850  1.00 90.01           N  
ATOM   1266  H   LYS A  80      -1.318  -0.624 -11.692  1.00 90.01           H  
ATOM   1267  CA  LYS A  80      -2.619  -2.009 -10.716  1.00 90.01           C  
ATOM   1268  HA  LYS A  80      -3.118  -1.751  -9.782  1.00 90.01           H  
ATOM   1269  C   LYS A  80      -2.201  -3.477 -10.658  1.00 90.01           C  
ATOM   1270  CB  LYS A  80      -3.573  -1.750 -11.898  1.00 90.01           C  
ATOM   1271  HB2 LYS A  80      -3.643  -0.676 -12.072  1.00 90.01           H  
ATOM   1272  HB3 LYS A  80      -3.160  -2.203 -12.799  1.00 90.01           H  
ATOM   1273  O   LYS A  80      -1.244  -3.882 -11.326  1.00 90.01           O  
ATOM   1274  CG  LYS A  80      -4.991  -2.302 -11.668  1.00 90.01           C  
ATOM   1275  HG2 LYS A  80      -5.380  -1.918 -10.725  1.00 90.01           H  
ATOM   1276  HG3 LYS A  80      -4.964  -3.391 -11.628  1.00 90.01           H  
ATOM   1277  CD  LYS A  80      -5.945  -1.853 -12.780  1.00 90.01           C  
ATOM   1278  HD2 LYS A  80      -6.066  -0.772 -12.708  1.00 90.01           H  
ATOM   1279  HD3 LYS A  80      -5.511  -2.096 -13.750  1.00 90.01           H  
ATOM   1280  CE  LYS A  80      -7.316  -2.536 -12.668  1.00 90.01           C  
ATOM   1281  HE2 LYS A  80      -7.554  -2.663 -11.612  1.00 90.01           H  
ATOM   1282  HE3 LYS A  80      -7.260  -3.527 -13.118  1.00 90.01           H  
ATOM   1283  NZ  LYS A  80      -8.386  -1.715 -13.304  1.00 90.01           N  
ATOM   1284  HZ1 LYS A  80      -8.130  -1.337 -14.205  1.00 90.01           H  
ATOM   1285  HZ2 LYS A  80      -8.587  -0.918 -12.716  1.00 90.01           H  
ATOM   1286  HZ3 LYS A  80      -9.267  -2.204 -13.367  1.00 90.01           H  
ATOM   1287  N   LYS A  81      -2.922  -4.284  -9.889  1.00 84.92           N  
ATOM   1288  H   LYS A  81      -3.709  -3.892  -9.393  1.00 84.92           H  
ATOM   1289  CA  LYS A  81      -2.730  -5.738  -9.918  1.00 84.92           C  
ATOM   1290  HA  LYS A  81      -1.663  -5.943  -9.830  1.00 84.92           H  
ATOM   1291  C   LYS A  81      -3.184  -6.349 -11.251  1.00 84.92           C  
ATOM   1292  CB  LYS A  81      -3.427  -6.374  -8.714  1.00 84.92           C  
ATOM   1293  HB2 LYS A  81      -3.110  -7.414  -8.638  1.00 84.92           H  
ATOM   1294  HB3 LYS A  81      -3.115  -5.853  -7.809  1.00 84.92           H  
ATOM   1295  O   LYS A  81      -3.852  -5.701 -12.051  1.00 84.92           O  
ATOM   1296  CG  LYS A  81      -4.955  -6.324  -8.797  1.00 84.92           C  
ATOM   1297  HG2 LYS A  81      -5.303  -6.843  -9.690  1.00 84.92           H  
ATOM   1298  HG3 LYS A  81      -5.296  -5.289  -8.833  1.00 84.92           H  
ATOM   1299  CD  LYS A  81      -5.528  -7.011  -7.561  1.00 84.92           C  
ATOM   1300  HD2 LYS A  81      -5.085  -8.000  -7.447  1.00 84.92           H  
ATOM   1301  HD3 LYS A  81      -5.298  -6.414  -6.678  1.00 84.92           H  
ATOM   1302  CE  LYS A  81      -7.036  -7.168  -7.698  1.00 84.92           C  
ATOM   1303  HE2 LYS A  81      -7.260  -7.842  -8.525  1.00 84.92           H  
ATOM   1304  HE3 LYS A  81      -7.493  -6.202  -7.910  1.00 84.92           H  
ATOM   1305  NZ  LYS A  81      -7.578  -7.707  -6.443  1.00 84.92           N  
ATOM   1306  HZ1 LYS A  81      -7.246  -8.639  -6.240  1.00 84.92           H  
ATOM   1307  HZ2 LYS A  81      -7.354  -7.098  -5.668  1.00 84.92           H  
ATOM   1308  HZ3 LYS A  81      -8.585  -7.768  -6.489  1.00 84.92           H  
ATOM   1309  N   GLU A  82      -2.837  -7.616 -11.452  1.00 77.83           N  
ATOM   1310  H   GLU A  82      -2.187  -8.021 -10.794  1.00 77.83           H  
ATOM   1311  CA  GLU A  82      -3.273  -8.452 -12.577  1.00 77.83           C  
ATOM   1312  HA  GLU A  82      -2.704  -9.381 -12.515  1.00 77.83           H  
ATOM   1313  C   GLU A  82      -2.915  -7.870 -13.953  1.00 77.83           C  
ATOM   1314  CB  GLU A  82      -4.749  -8.845 -12.434  1.00 77.83           C  
ATOM   1315  HB2 GLU A  82      -5.365  -7.946 -12.456  1.00 77.83           H  
ATOM   1316  HB3 GLU A  82      -5.023  -9.477 -13.280  1.00 77.83           H  
ATOM   1317  O   GLU A  82      -3.710  -7.842 -14.893  1.00 77.83           O  
ATOM   1318  CG  GLU A  82      -5.023  -9.635 -11.143  1.00 77.83           C  
ATOM   1319  HG2 GLU A  82      -4.812  -9.014 -10.273  1.00 77.83           H  
ATOM   1320  HG3 GLU A  82      -4.350 -10.492 -11.107  1.00 77.83           H  
ATOM   1321  CD  GLU A  82      -6.473 -10.127 -11.071  1.00 77.83           C  
ATOM   1322  OE1 GLU A  82      -6.690 -11.204 -10.459  1.00 77.83           O  
ATOM   1323  OE2 GLU A  82      -7.345  -9.428 -11.621  1.00 77.83           O  
ATOM   1324  N   GLN A  83      -1.668  -7.424 -14.091  1.00 80.07           N  
ATOM   1325  H   GLN A  83      -1.054  -7.458 -13.290  1.00 80.07           H  
ATOM   1326  CA  GLN A  83      -1.114  -7.002 -15.374  1.00 80.07           C  
ATOM   1327  HA  GLN A  83      -1.724  -7.425 -16.172  1.00 80.07           H  
ATOM   1328  C   GLN A  83       0.296  -7.540 -15.577  1.00 80.07           C  
ATOM   1329  CB  GLN A  83      -1.176  -5.476 -15.518  1.00 80.07           C  
ATOM   1330  HB2 GLN A  83      -2.201  -5.145 -15.350  1.00 80.07           H  
ATOM   1331  HB3 GLN A  83      -0.892  -5.206 -16.535  1.00 80.07           H  
ATOM   1332  O   GLN A  83       0.976  -7.939 -14.631  1.00 80.07           O  
ATOM   1333  CG  GLN A  83      -0.251  -4.755 -14.532  1.00 80.07           C  
ATOM   1334  HG2 GLN A  83       0.781  -5.083 -14.664  1.00 80.07           H  
ATOM   1335  HG3 GLN A  83      -0.556  -5.010 -13.517  1.00 80.07           H  
ATOM   1336  CD  GLN A  83      -0.296  -3.246 -14.710  1.00 80.07           C  
ATOM   1337  NE2 GLN A  83      -0.454  -2.527 -13.630  1.00 80.07           N  
ATOM   1338 HE21 GLN A  83      -0.596  -2.986 -12.742  1.00 80.07           H  
ATOM   1339 HE22 GLN A  83      -0.539  -1.525 -13.727  1.00 80.07           H  
ATOM   1340  OE1 GLN A  83      -0.215  -2.708 -15.805  1.00 80.07           O  
ATOM   1341  N   VAL A  84       0.728  -7.527 -16.832  1.00 78.73           N  
ATOM   1342  H   VAL A  84       0.136  -7.120 -17.542  1.00 78.73           H  
ATOM   1343  CA  VAL A  84       2.099  -7.824 -17.222  1.00 78.73           C  
ATOM   1344  HA  VAL A  84       2.651  -8.190 -16.355  1.00 78.73           H  
ATOM   1345  C   VAL A  84       2.745  -6.528 -17.687  1.00 78.73           C  
ATOM   1346  CB  VAL A  84       2.146  -8.922 -18.294  1.00 78.73           C  
ATOM   1347  HB  VAL A  84       1.574  -8.610 -19.168  1.00 78.73           H  
ATOM   1348  O   VAL A  84       2.167  -5.805 -18.497  1.00 78.73           O  
ATOM   1349  CG1 VAL A  84       3.584  -9.209 -18.710  1.00 78.73           C  
ATOM   1350 HG11 VAL A  84       4.014  -8.333 -19.194  1.00 78.73           H  
ATOM   1351 HG12 VAL A  84       4.166  -9.473 -17.827  1.00 78.73           H  
ATOM   1352 HG13 VAL A  84       3.608 -10.032 -19.425  1.00 78.73           H  
ATOM   1353  CG2 VAL A  84       1.565 -10.238 -17.758  1.00 78.73           C  
ATOM   1354 HG21 VAL A  84       0.522 -10.101 -17.469  1.00 78.73           H  
ATOM   1355 HG22 VAL A  84       2.145 -10.575 -16.899  1.00 78.73           H  
ATOM   1356 HG23 VAL A  84       1.604 -10.997 -18.539  1.00 78.73           H  
ATOM   1357  N   VAL A  85       3.931  -6.246 -17.161  1.00 85.22           N  
ATOM   1358  H   VAL A  85       4.319  -6.884 -16.481  1.00 85.22           H  
ATOM   1359  CA  VAL A  85       4.710  -5.051 -17.472  1.00 85.22           C  
ATOM   1360  HA  VAL A  85       4.260  -4.570 -18.341  1.00 85.22           H  
ATOM   1361  C   VAL A  85       6.135  -5.422 -17.860  1.00 85.22           C  
ATOM   1362  CB  VAL A  85       4.687  -4.024 -16.318  1.00 85.22           C  
ATOM   1363  HB  VAL A  85       5.241  -3.141 -16.635  1.00 85.22           H  
ATOM   1364  O   VAL A  85       6.669  -6.451 -17.447  1.00 85.22           O  
ATOM   1365  CG1 VAL A  85       3.260  -3.585 -15.980  1.00 85.22           C  
ATOM   1366 HG11 VAL A  85       3.281  -2.751 -15.279  1.00 85.22           H  
ATOM   1367 HG12 VAL A  85       2.710  -4.415 -15.536  1.00 85.22           H  
ATOM   1368 HG13 VAL A  85       2.751  -3.265 -16.889  1.00 85.22           H  
ATOM   1369  CG2 VAL A  85       5.327  -4.559 -15.032  1.00 85.22           C  
ATOM   1370 HG21 VAL A  85       5.206  -3.845 -14.216  1.00 85.22           H  
ATOM   1371 HG22 VAL A  85       6.392  -4.715 -15.201  1.00 85.22           H  
ATOM   1372 HG23 VAL A  85       4.858  -5.496 -14.733  1.00 85.22           H  
ATOM   1373  N   ASN A  86       6.778  -4.569 -18.638  1.00 81.24           N  
ATOM   1374  H   ASN A  86       6.277  -3.749 -18.951  1.00 81.24           H  
ATOM   1375  CA  ASN A  86       8.216  -4.576 -18.833  1.00 81.24           C  
ATOM   1376  HA  ASN A  86       8.633  -5.504 -18.444  1.00 81.24           H  
ATOM   1377  C   ASN A  86       8.788  -3.406 -18.037  1.00 81.24           C  
ATOM   1378  CB  ASN A  86       8.539  -4.490 -20.328  1.00 81.24           C  
ATOM   1379  HB2 ASN A  86       8.259  -3.501 -20.691  1.00 81.24           H  
ATOM   1380  HB3 ASN A  86       9.612  -4.612 -20.476  1.00 81.24           H  
ATOM   1381  O   ASN A  86       8.250  -2.308 -18.102  1.00 81.24           O  
ATOM   1382  CG  ASN A  86       7.811  -5.548 -21.133  1.00 81.24           C  
ATOM   1383  ND2 ASN A  86       7.014  -5.149 -22.093  1.00 81.24           N  
ATOM   1384 HD21 ASN A  86       6.457  -5.851 -22.558  1.00 81.24           H  
ATOM   1385 HD22 ASN A  86       6.817  -4.164 -22.193  1.00 81.24           H  
ATOM   1386  OD1 ASN A  86       7.950  -6.741 -20.908  1.00 81.24           O  
ATOM   1387  N   VAL A  87       9.848  -3.639 -17.272  1.00 85.24           N  
ATOM   1388  H   VAL A  87      10.280  -4.550 -17.324  1.00 85.24           H  
ATOM   1389  CA  VAL A  87      10.494  -2.623 -16.439  1.00 85.24           C  
ATOM   1390  HA  VAL A  87      10.019  -1.654 -16.597  1.00 85.24           H  
ATOM   1391  C   VAL A  87      11.943  -2.522 -16.858  1.00 85.24           C  
ATOM   1392  CB  VAL A  87      10.406  -2.954 -14.937  1.00 85.24           C  
ATOM   1393  HB  VAL A  87      10.954  -3.874 -14.735  1.00 85.24           H  
ATOM   1394  O   VAL A  87      12.668  -3.508 -16.794  1.00 85.24           O  
ATOM   1395  CG1 VAL A  87      11.008  -1.825 -14.089  1.00 85.24           C  
ATOM   1396 HG11 VAL A  87      10.488  -0.890 -14.294  1.00 85.24           H  
ATOM   1397 HG12 VAL A  87      10.914  -2.062 -13.029  1.00 85.24           H  
ATOM   1398 HG13 VAL A  87      12.066  -1.698 -14.317  1.00 85.24           H  
ATOM   1399  CG2 VAL A  87       8.960  -3.157 -14.480  1.00 85.24           C  
ATOM   1400 HG21 VAL A  87       8.514  -3.992 -15.020  1.00 85.24           H  
ATOM   1401 HG22 VAL A  87       8.934  -3.379 -13.413  1.00 85.24           H  
ATOM   1402 HG23 VAL A  87       8.386  -2.249 -14.664  1.00 85.24           H  
ATOM   1403  N   THR A  88      12.377  -1.333 -17.226  1.00 82.10           N  
ATOM   1404  H   THR A  88      11.711  -0.576 -17.275  1.00 82.10           H  
ATOM   1405  CA  THR A  88      13.762  -1.012 -17.523  1.00 82.10           C  
ATOM   1406  HA  THR A  88      14.375  -1.912 -17.464  1.00 82.10           H  
ATOM   1407  C   THR A  88      14.264  -0.032 -16.476  1.00 82.10           C  
ATOM   1408  CB  THR A  88      13.884  -0.474 -18.946  1.00 82.10           C  
ATOM   1409  HB  THR A  88      13.275   0.422 -19.061  1.00 82.10           H  
ATOM   1410  O   THR A  88      13.760   1.080 -16.359  1.00 82.10           O  
ATOM   1411  CG2 THR A  88      15.325  -0.159 -19.277  1.00 82.10           C  
ATOM   1412 HG21 THR A  88      15.410   0.032 -20.347  1.00 82.10           H  
ATOM   1413 HG22 THR A  88      15.631   0.733 -18.730  1.00 82.10           H  
ATOM   1414 HG23 THR A  88      15.962  -0.998 -18.996  1.00 82.10           H  
ATOM   1415  OG1 THR A  88      13.463  -1.447 -19.875  1.00 82.10           O  
ATOM   1416  HG1 THR A  88      14.216  -2.014 -20.056  1.00 82.10           H  
ATOM   1417  N   LEU A  89      15.236  -0.470 -15.689  1.00 82.38           N  
ATOM   1418  H   LEU A  89      15.634  -1.375 -15.894  1.00 82.38           H  
ATOM   1419  CA  LEU A  89      15.910   0.314 -14.666  1.00 82.38           C  
ATOM   1420  HA  LEU A  89      15.301   1.167 -14.368  1.00 82.38           H  
ATOM   1421  C   LEU A  89      17.225   0.835 -15.231  1.00 82.38           C  
ATOM   1422  CB  LEU A  89      16.181  -0.589 -13.456  1.00 82.38           C  
ATOM   1423  HB2 LEU A  89      16.766  -1.441 -13.803  1.00 82.38           H  
ATOM   1424  HB3 LEU A  89      16.785  -0.036 -12.737  1.00 82.38           H  
ATOM   1425  O   LEU A  89      17.970   0.059 -15.826  1.00 82.38           O  
ATOM   1426  CG  LEU A  89      14.937  -1.122 -12.737  1.00 82.38           C  
ATOM   1427  HG  LEU A  89      14.315  -1.683 -13.434  1.00 82.38           H  
ATOM   1428  CD1 LEU A  89      15.382  -2.067 -11.625  1.00 82.38           C  
ATOM   1429 HD11 LEU A  89      15.978  -2.867 -12.064  1.00 82.38           H  
ATOM   1430 HD12 LEU A  89      14.512  -2.484 -11.118  1.00 82.38           H  
ATOM   1431 HD13 LEU A  89      15.998  -1.523 -10.909  1.00 82.38           H  
ATOM   1432  CD2 LEU A  89      14.111  -0.007 -12.106  1.00 82.38           C  
ATOM   1433 HD21 LEU A  89      14.725   0.583 -11.426  1.00 82.38           H  
ATOM   1434 HD22 LEU A  89      13.274  -0.441 -11.559  1.00 82.38           H  
ATOM   1435 HD23 LEU A  89      13.723   0.647 -12.887  1.00 82.38           H  
ATOM   1436  N   GLU A  90      17.527   2.107 -15.008  1.00 79.53           N  
ATOM   1437  H   GLU A  90      16.847   2.704 -14.559  1.00 79.53           H  
ATOM   1438  CA  GLU A  90      18.784   2.728 -15.417  1.00 79.53           C  
ATOM   1439  HA  GLU A  90      19.458   1.927 -15.721  1.00 79.53           H  
ATOM   1440  C   GLU A  90      19.440   3.492 -14.260  1.00 79.53           C  
ATOM   1441  CB  GLU A  90      18.531   3.611 -16.639  1.00 79.53           C  
ATOM   1442  HB2 GLU A  90      18.020   3.012 -17.394  1.00 79.53           H  
ATOM   1443  HB3 GLU A  90      17.864   4.421 -16.345  1.00 79.53           H  
ATOM   1444  O   GLU A  90      18.810   4.346 -13.634  1.00 79.53           O  
ATOM   1445  CG  GLU A  90      19.798   4.211 -17.267  1.00 79.53           C  
ATOM   1446  HG2 GLU A  90      20.394   3.408 -17.702  1.00 79.53           H  
ATOM   1447  HG3 GLU A  90      20.386   4.709 -16.496  1.00 79.53           H  
ATOM   1448  CD  GLU A  90      19.445   5.216 -18.371  1.00 79.53           C  
ATOM   1449  OE1 GLU A  90      20.207   6.192 -18.549  1.00 79.53           O  
ATOM   1450  OE2 GLU A  90      18.397   5.011 -19.029  1.00 79.53           O  
ATOM   1451  N   GLU A  91      20.693   3.170 -13.935  1.00 77.75           N  
ATOM   1452  H   GLU A  91      21.197   2.558 -14.560  1.00 77.75           H  
ATOM   1453  CA  GLU A  91      21.449   3.887 -12.904  1.00 77.75           C  
ATOM   1454  HA  GLU A  91      20.846   3.957 -11.999  1.00 77.75           H  
ATOM   1455  C   GLU A  91      21.766   5.315 -13.355  1.00 77.75           C  
ATOM   1456  CB  GLU A  91      22.771   3.179 -12.553  1.00 77.75           C  
ATOM   1457  HB2 GLU A  91      23.320   2.953 -13.467  1.00 77.75           H  
ATOM   1458  HB3 GLU A  91      23.363   3.878 -11.963  1.00 77.75           H  
ATOM   1459  O   GLU A  91      22.318   5.533 -14.432  1.00 77.75           O  
ATOM   1460  CG  GLU A  91      22.604   1.894 -11.728  1.00 77.75           C  
ATOM   1461  HG2 GLU A  91      21.909   2.107 -10.916  1.00 77.75           H  
ATOM   1462  HG3 GLU A  91      22.176   1.115 -12.359  1.00 77.75           H  
ATOM   1463  CD  GLU A  91      23.917   1.407 -11.086  1.00 77.75           C  
ATOM   1464  OE1 GLU A  91      23.863   0.644 -10.094  1.00 77.75           O  
ATOM   1465  OE2 GLU A  91      25.011   1.892 -11.450  1.00 77.75           O  
ATOM   1466  N   VAL A  92      21.524   6.289 -12.478  1.00 70.96           N  
ATOM   1467  H   VAL A  92      21.109   6.055 -11.587  1.00 70.96           H  
ATOM   1468  CA  VAL A  92      21.931   7.684 -12.693  1.00 70.96           C  
ATOM   1469  HA  VAL A  92      22.230   7.822 -13.732  1.00 70.96           H  
ATOM   1470  C   VAL A  92      23.129   7.974 -11.803  1.00 70.96           C  
ATOM   1471  CB  VAL A  92      20.770   8.654 -12.423  1.00 70.96           C  
ATOM   1472  HB  VAL A  92      20.412   8.515 -11.404  1.00 70.96           H  
ATOM   1473  O   VAL A  92      23.080   7.733 -10.600  1.00 70.96           O  
ATOM   1474  CG1 VAL A  92      21.214  10.112 -12.607  1.00 70.96           C  
ATOM   1475 HG11 VAL A  92      21.622  10.266 -13.606  1.00 70.96           H  
ATOM   1476 HG12 VAL A  92      20.356  10.768 -12.461  1.00 70.96           H  
ATOM   1477 HG13 VAL A  92      21.958  10.377 -11.856  1.00 70.96           H  
ATOM   1478  CG2 VAL A  92      19.615   8.402 -13.398  1.00 70.96           C  
ATOM   1479 HG21 VAL A  92      18.787   9.063 -13.141  1.00 70.96           H  
ATOM   1480 HG22 VAL A  92      19.935   8.589 -14.423  1.00 70.96           H  
ATOM   1481 HG23 VAL A  92      19.268   7.372 -13.324  1.00 70.96           H  
ATOM   1482  N   ASN A  93      24.234   8.455 -12.382  1.00 66.03           N  
ATOM   1483  H   ASN A  93      24.197   8.673 -13.367  1.00 66.03           H  
ATOM   1484  CA  ASN A  93      25.502   8.691 -11.669  1.00 66.03           C  
ATOM   1485  HA  ASN A  93      26.268   8.871 -12.424  1.00 66.03           H  
ATOM   1486  C   ASN A  93      25.998   7.474 -10.874  1.00 66.03           C  
ATOM   1487  CB  ASN A  93      25.389   9.967 -10.817  1.00 66.03           C  
ATOM   1488  HB2 ASN A  93      26.316  10.130 -10.268  1.00 66.03           H  
ATOM   1489  HB3 ASN A  93      24.580   9.858 -10.095  1.00 66.03           H  
ATOM   1490  O   ASN A  93      26.639   7.605  -9.832  1.00 66.03           O  
ATOM   1491  CG  ASN A  93      25.153  11.188 -11.675  1.00 66.03           C  
ATOM   1492  ND2 ASN A  93      24.378  12.135 -11.206  1.00 66.03           N  
ATOM   1493 HD21 ASN A  93      23.895  12.020 -10.327  1.00 66.03           H  
ATOM   1494 HD22 ASN A  93      24.210  12.921 -11.819  1.00 66.03           H  
ATOM   1495  OD1 ASN A  93      25.660  11.302 -12.778  1.00 66.03           O  
ATOM   1496  N   GLY A  94      25.673   6.271 -11.349  1.00 64.92           N  
ATOM   1497  H   GLY A  94      25.120   6.211 -12.192  1.00 64.92           H  
ATOM   1498  CA  GLY A  94      25.956   5.058 -10.606  1.00 64.92           C  
ATOM   1499  HA2 GLY A  94      27.029   5.017 -10.416  1.00 64.92           H  
ATOM   1500  HA3 GLY A  94      25.668   4.199 -11.211  1.00 64.92           H  
ATOM   1501  C   GLY A  94      25.195   5.004  -9.277  1.00 64.92           C  
ATOM   1502  O   GLY A  94      25.745   4.609  -8.252  1.00 64.92           O  
ATOM   1503  N   HIS A  95      23.940   5.416  -9.234  1.00 71.83           N  
ATOM   1504  H   HIS A  95      23.539   5.898 -10.027  1.00 71.83           H  
ATOM   1505  CA  HIS A  95      23.084   5.197  -8.083  1.00 71.83           C  
ATOM   1506  HA  HIS A  95      23.482   4.368  -7.498  1.00 71.83           H  
ATOM   1507  C   HIS A  95      21.696   4.765  -8.553  1.00 71.83           C  
ATOM   1508  CB  HIS A  95      23.078   6.436  -7.173  1.00 71.83           C  
ATOM   1509  HB2 HIS A  95      22.286   6.323  -6.433  1.00 71.83           H  
ATOM   1510  HB3 HIS A  95      22.855   7.322  -7.769  1.00 71.83           H  
ATOM   1511  O   HIS A  95      21.158   5.269  -9.536  1.00 71.83           O  
ATOM   1512  CG  HIS A  95      24.380   6.639  -6.427  1.00 71.83           C  
ATOM   1513  CD2 HIS A  95      25.346   7.578  -6.686  1.00 71.83           C  
ATOM   1514  HD2 HIS A  95      25.315   8.318  -7.472  1.00 71.83           H  
ATOM   1515  ND1 HIS A  95      24.842   5.871  -5.379  1.00 71.83           N  
ATOM   1516  HD1 HIS A  95      24.380   5.063  -4.987  1.00 71.83           H  
ATOM   1517  CE1 HIS A  95      26.047   6.338  -5.015  1.00 71.83           C  
ATOM   1518  HE1 HIS A  95      26.664   5.929  -4.228  1.00 71.83           H  
ATOM   1519  NE2 HIS A  95      26.391   7.388  -5.770  1.00 71.83           N  
ATOM   1520  N   MET A  96      21.145   3.790  -7.836  1.00 76.35           N  
ATOM   1521  H   MET A  96      21.687   3.375  -7.092  1.00 76.35           H  
ATOM   1522  CA  MET A  96      19.784   3.299  -7.996  1.00 76.35           C  
ATOM   1523  HA  MET A  96      19.160   4.071  -8.447  1.00 76.35           H  
ATOM   1524  C   MET A  96      19.253   2.963  -6.608  1.00 76.35           C  
ATOM   1525  CB  MET A  96      19.789   2.074  -8.917  1.00 76.35           C  
ATOM   1526  HB2 MET A  96      20.138   2.395  -9.899  1.00 76.35           H  
ATOM   1527  HB3 MET A  96      20.484   1.331  -8.528  1.00 76.35           H  
ATOM   1528  O   MET A  96      19.665   1.979  -5.985  1.00 76.35           O  
ATOM   1529  CG  MET A  96      18.419   1.416  -9.093  1.00 76.35           C  
ATOM   1530  HG2 MET A  96      18.576   0.446  -9.564  1.00 76.35           H  
ATOM   1531  HG3 MET A  96      17.982   1.234  -8.112  1.00 76.35           H  
ATOM   1532  SD  MET A  96      17.226   2.320 -10.105  1.00 76.35           S  
ATOM   1533  CE  MET A  96      18.063   2.214 -11.697  1.00 76.35           C  
ATOM   1534  HE1 MET A  96      18.944   2.856 -11.674  1.00 76.35           H  
ATOM   1535  HE2 MET A  96      17.378   2.569 -12.467  1.00 76.35           H  
ATOM   1536  HE3 MET A  96      18.373   1.190 -11.907  1.00 76.35           H  
ATOM   1537  N   ASP A  97      18.344   3.785  -6.102  1.00 77.33           N  
ATOM   1538  H   ASP A  97      18.060   4.581  -6.655  1.00 77.33           H  
ATOM   1539  CA  ASP A  97      17.696   3.559  -4.820  1.00 77.33           C  
ATOM   1540  HA  ASP A  97      17.923   2.542  -4.499  1.00 77.33           H  
ATOM   1541  C   ASP A  97      16.188   3.653  -4.972  1.00 77.33           C  
ATOM   1542  CB  ASP A  97      18.228   4.489  -3.718  1.00 77.33           C  
ATOM   1543  HB2 ASP A  97      17.940   5.519  -3.928  1.00 77.33           H  
ATOM   1544  HB3 ASP A  97      19.316   4.433  -3.700  1.00 77.33           H  
ATOM   1545  O   ASP A  97      15.608   4.733  -5.032  1.00 77.33           O  
ATOM   1546  CG  ASP A  97      17.699   4.066  -2.336  1.00 77.33           C  
ATOM   1547  OD1 ASP A  97      17.518   2.845  -2.087  1.00 77.33           O  
ATOM   1548  OD2 ASP A  97      17.476   4.929  -1.450  1.00 77.33           O  
ATOM   1549  N   PHE A  98      15.550   2.491  -4.974  1.00 80.51           N  
ATOM   1550  H   PHE A  98      16.087   1.638  -5.045  1.00 80.51           H  
ATOM   1551  CA  PHE A  98      14.106   2.373  -4.897  1.00 80.51           C  
ATOM   1552  HA  PHE A  98      13.700   3.340  -4.602  1.00 80.51           H  
ATOM   1553  C   PHE A  98      13.691   1.376  -3.822  1.00 80.51           C  
ATOM   1554  CB  PHE A  98      13.539   2.017  -6.274  1.00 80.51           C  
ATOM   1555  HB2 PHE A  98      13.847   2.787  -6.980  1.00 80.51           H  
ATOM   1556  HB3 PHE A  98      12.450   2.029  -6.227  1.00 80.51           H  
ATOM   1557  O   PHE A  98      14.436   0.444  -3.493  1.00 80.51           O  
ATOM   1558  CG  PHE A  98      14.000   0.675  -6.802  1.00 80.51           C  
ATOM   1559  CD1 PHE A  98      15.142   0.601  -7.616  1.00 80.51           C  
ATOM   1560  HD1 PHE A  98      15.665   1.507  -7.884  1.00 80.51           H  
ATOM   1561  CD2 PHE A  98      13.307  -0.500  -6.464  1.00 80.51           C  
ATOM   1562  HD2 PHE A  98      12.436  -0.441  -5.827  1.00 80.51           H  
ATOM   1563  CE1 PHE A  98      15.574  -0.637  -8.118  1.00 80.51           C  
ATOM   1564  HE1 PHE A  98      16.430  -0.681  -8.775  1.00 80.51           H  
ATOM   1565  CE2 PHE A  98      13.755  -1.743  -6.946  1.00 80.51           C  
ATOM   1566  HE2 PHE A  98      13.252  -2.656  -6.666  1.00 80.51           H  
ATOM   1567  CZ  PHE A  98      14.866  -1.807  -7.802  1.00 80.51           C  
ATOM   1568  HZ  PHE A  98      15.175  -2.753  -8.221  1.00 80.51           H  
ATOM   1569  N   ASP A  99      12.483   1.576  -3.310  1.00 79.63           N  
ATOM   1570  H   ASP A  99      11.955   2.360  -3.666  1.00 79.63           H  
ATOM   1571  CA  ASP A  99      11.777   0.669  -2.421  1.00 79.63           C  
ATOM   1572  HA  ASP A  99      12.354  -0.251  -2.332  1.00 79.63           H  
ATOM   1573  C   ASP A  99      10.432   0.281  -3.025  1.00 79.63           C  
ATOM   1574  CB  ASP A  99      11.636   1.272  -1.017  1.00 79.63           C  
ATOM   1575  HB2 ASP A  99      10.938   0.670  -0.435  1.00 79.63           H  
ATOM   1576  HB3 ASP A  99      11.245   2.287  -1.086  1.00 79.63           H  
ATOM   1577  O   ASP A  99       9.832   1.017  -3.807  1.00 79.63           O  
ATOM   1578  CG  ASP A  99      12.990   1.263  -0.302  1.00 79.63           C  
ATOM   1579  OD1 ASP A  99      13.652   0.207  -0.310  1.00 79.63           O  
ATOM   1580  OD2 ASP A  99      13.422   2.330   0.192  1.00 79.63           O  
ATOM   1581  N   ILE A 100       9.979  -0.916  -2.670  1.00 83.88           N  
ATOM   1582  H   ILE A 100      10.480  -1.428  -1.958  1.00 83.88           H  
ATOM   1583  CA  ILE A 100       8.765  -1.516  -3.217  1.00 83.88           C  
ATOM   1584  HA  ILE A 100       8.216  -0.758  -3.775  1.00 83.88           H  
ATOM   1585  C   ILE A 100       7.906  -1.980  -2.073  1.00 83.88           C  
ATOM   1586  CB  ILE A 100       9.054  -2.683  -4.172  1.00 83.88           C  
ATOM   1587  HB  ILE A 100       9.566  -3.479  -3.631  1.00 83.88           H  
ATOM   1588  O   ILE A 100       8.402  -2.626  -1.142  1.00 83.88           O  
ATOM   1589  CG1 ILE A 100       9.965  -2.148  -5.274  1.00 83.88           C  
ATOM   1590 HG12 ILE A 100       9.425  -1.407  -5.863  1.00 83.88           H  
ATOM   1591 HG13 ILE A 100      10.856  -1.684  -4.851  1.00 83.88           H  
ATOM   1592  CG2 ILE A 100       7.740  -3.231  -4.766  1.00 83.88           C  
ATOM   1593 HG21 ILE A 100       7.918  -4.027  -5.490  1.00 83.88           H  
ATOM   1594 HG22 ILE A 100       7.106  -3.653  -3.986  1.00 83.88           H  
ATOM   1595 HG23 ILE A 100       7.199  -2.427  -5.265  1.00 83.88           H  
ATOM   1596  CD1 ILE A 100      10.465  -3.238  -6.173  1.00 83.88           C  
ATOM   1597 HD11 ILE A 100       9.636  -3.682  -6.724  1.00 83.88           H  
ATOM   1598 HD12 ILE A 100      11.127  -2.720  -6.868  1.00 83.88           H  
ATOM   1599 HD13 ILE A 100      11.014  -3.993  -5.609  1.00 83.88           H  
ATOM   1600  N   LEU A 101       6.624  -1.669  -2.193  1.00 84.93           N  
ATOM   1601  H   LEU A 101       6.336  -1.142  -3.005  1.00 84.93           H  
ATOM   1602  CA  LEU A 101       5.592  -2.100  -1.283  1.00 84.93           C  
ATOM   1603  HA  LEU A 101       6.004  -2.849  -0.607  1.00 84.93           H  
ATOM   1604  C   LEU A 101       4.461  -2.735  -2.078  1.00 84.93           C  
ATOM   1605  CB  LEU A 101       5.133  -0.890  -0.464  1.00 84.93           C  
ATOM   1606  HB2 LEU A 101       4.707  -0.146  -1.138  1.00 84.93           H  
ATOM   1607  HB3 LEU A 101       5.999  -0.449   0.030  1.00 84.93           H  
ATOM   1608  O   LEU A 101       3.729  -2.064  -2.800  1.00 84.93           O  
ATOM   1609  CG  LEU A 101       4.099  -1.243   0.608  1.00 84.93           C  
ATOM   1610  HG  LEU A 101       3.260  -1.780   0.167  1.00 84.93           H  
ATOM   1611  CD1 LEU A 101       4.734  -2.103   1.701  1.00 84.93           C  
ATOM   1612 HD11 LEU A 101       5.629  -1.617   2.090  1.00 84.93           H  
ATOM   1613 HD12 LEU A 101       4.987  -3.089   1.311  1.00 84.93           H  
ATOM   1614 HD13 LEU A 101       4.025  -2.238   2.518  1.00 84.93           H  
ATOM   1615  CD2 LEU A 101       3.574   0.042   1.239  1.00 84.93           C  
ATOM   1616 HD21 LEU A 101       2.815  -0.204   1.982  1.00 84.93           H  
ATOM   1617 HD22 LEU A 101       3.113   0.665   0.473  1.00 84.93           H  
ATOM   1618 HD23 LEU A 101       4.386   0.594   1.711  1.00 84.93           H  
ATOM   1619  N   GLU A 102       4.308  -4.037  -1.912  1.00 85.20           N  
ATOM   1620  H   GLU A 102       4.938  -4.540  -1.303  1.00 85.20           H  
ATOM   1621  CA  GLU A 102       3.115  -4.743  -2.354  1.00 85.20           C  
ATOM   1622  HA  GLU A 102       2.716  -4.290  -3.261  1.00 85.20           H  
ATOM   1623  C   GLU A 102       2.059  -4.662  -1.268  1.00 85.20           C  
ATOM   1624  CB  GLU A 102       3.463  -6.191  -2.646  1.00 85.20           C  
ATOM   1625  HB2 GLU A 102       2.553  -6.790  -2.661  1.00 85.20           H  
ATOM   1626  HB3 GLU A 102       4.121  -6.563  -1.860  1.00 85.20           H  
ATOM   1627  O   GLU A 102       2.292  -5.061  -0.127  1.00 85.20           O  
ATOM   1628  CG  GLU A 102       4.143  -6.272  -4.010  1.00 85.20           C  
ATOM   1629  HG2 GLU A 102       3.419  -5.983  -4.771  1.00 85.20           H  
ATOM   1630  HG3 GLU A 102       4.980  -5.576  -4.051  1.00 85.20           H  
ATOM   1631  CD  GLU A 102       4.637  -7.679  -4.301  1.00 85.20           C  
ATOM   1632  OE1 GLU A 102       5.041  -7.908  -5.461  1.00 85.20           O  
ATOM   1633  OE2 GLU A 102       4.674  -8.511  -3.372  1.00 85.20           O  
ATOM   1634  N   ILE A 103       0.897  -4.133  -1.630  1.00 86.37           N  
ATOM   1635  H   ILE A 103       0.767  -3.857  -2.593  1.00 86.37           H  
ATOM   1636  CA  ILE A 103      -0.228  -3.973  -0.725  1.00 86.37           C  
ATOM   1637  HA  ILE A 103       0.139  -4.034   0.300  1.00 86.37           H  
ATOM   1638  C   ILE A 103      -1.203  -5.120  -1.002  1.00 86.37           C  
ATOM   1639  CB  ILE A 103      -0.863  -2.575  -0.856  1.00 86.37           C  
ATOM   1640  HB  ILE A 103      -1.263  -2.454  -1.863  1.00 86.37           H  
ATOM   1641  O   ILE A 103      -1.755  -5.203  -2.105  1.00 86.37           O  
ATOM   1642  CG1 ILE A 103       0.203  -1.485  -0.582  1.00 86.37           C  
ATOM   1643 HG12 ILE A 103       1.106  -1.674  -1.163  1.00 86.37           H  
ATOM   1644 HG13 ILE A 103       0.480  -1.530   0.471  1.00 86.37           H  
ATOM   1645  CG2 ILE A 103      -2.012  -2.468   0.168  1.00 86.37           C  
ATOM   1646 HG21 ILE A 103      -2.491  -1.490   0.113  1.00 86.37           H  
ATOM   1647 HG22 ILE A 103      -1.634  -2.618   1.180  1.00 86.37           H  
ATOM   1648 HG23 ILE A 103      -2.779  -3.214  -0.042  1.00 86.37           H  
ATOM   1649  CD1 ILE A 103      -0.219  -0.051  -0.907  1.00 86.37           C  
ATOM   1650 HD11 ILE A 103       0.410   0.643  -0.349  1.00 86.37           H  
ATOM   1651 HD12 ILE A 103      -1.266   0.136  -0.667  1.00 86.37           H  
ATOM   1652 HD13 ILE A 103      -0.056   0.129  -1.969  1.00 86.37           H  
ATOM   1653  N   PRO A 104      -1.438  -6.016  -0.025  1.00 80.61           N  
ATOM   1654  CA  PRO A 104      -2.411  -7.088  -0.182  1.00 80.61           C  
ATOM   1655  HA  PRO A 104      -2.089  -7.735  -0.998  1.00 80.61           H  
ATOM   1656  C   PRO A 104      -3.807  -6.530  -0.473  1.00 80.61           C  
ATOM   1657  CB  PRO A 104      -2.379  -7.869   1.139  1.00 80.61           C  
ATOM   1658  HB2 PRO A 104      -2.523  -8.938   0.977  1.00 80.61           H  
ATOM   1659  HB3 PRO A 104      -3.137  -7.486   1.823  1.00 80.61           H  
ATOM   1660  O   PRO A 104      -4.236  -5.580   0.186  1.00 80.61           O  
ATOM   1661  CG  PRO A 104      -0.995  -7.567   1.710  1.00 80.61           C  
ATOM   1662  HG2 PRO A 104      -0.258  -8.231   1.259  1.00 80.61           H  
ATOM   1663  HG3 PRO A 104      -0.974  -7.649   2.797  1.00 80.61           H  
ATOM   1664  CD  PRO A 104      -0.740  -6.138   1.248  1.00 80.61           C  
ATOM   1665  HD2 PRO A 104       0.334  -5.982   1.143  1.00 80.61           H  
ATOM   1666  HD3 PRO A 104      -1.156  -5.430   1.964  1.00 80.61           H  
ATOM   1667  N   THR A 105      -4.549  -7.169  -1.382  1.00 82.25           N  
ATOM   1668  H   THR A 105      -4.110  -7.872  -1.961  1.00 82.25           H  
ATOM   1669  CA  THR A 105      -5.915  -6.770  -1.774  1.00 82.25           C  
ATOM   1670  HA  THR A 105      -5.864  -5.841  -2.342  1.00 82.25           H  
ATOM   1671  C   THR A 105      -6.814  -6.516  -0.557  1.00 82.25           C  
ATOM   1672  CB  THR A 105      -6.530  -7.849  -2.689  1.00 82.25           C  
ATOM   1673  HB  THR A 105      -6.585  -8.793  -2.148  1.00 82.25           H  
ATOM   1674  O   THR A 105      -7.501  -5.504  -0.495  1.00 82.25           O  
ATOM   1675  CG2 THR A 105      -7.929  -7.468  -3.167  1.00 82.25           C  
ATOM   1676 HG21 THR A 105      -7.909  -6.503  -3.672  1.00 82.25           H  
ATOM   1677 HG22 THR A 105      -8.304  -8.234  -3.845  1.00 82.25           H  
ATOM   1678 HG23 THR A 105      -8.616  -7.394  -2.324  1.00 82.25           H  
ATOM   1679  OG1 THR A 105      -5.689  -8.020  -3.815  1.00 82.25           O  
ATOM   1680  HG1 THR A 105      -5.914  -8.816  -4.301  1.00 82.25           H  
ATOM   1681  N   GLN A 106      -6.741  -7.368   0.473  1.00 75.15           N  
ATOM   1682  H   GLN A 106      -6.150  -8.181   0.378  1.00 75.15           H  
ATOM   1683  CA  GLN A 106      -7.521  -7.206   1.706  1.00 75.15           C  
ATOM   1684  HA  GLN A 106      -8.577  -7.158   1.442  1.00 75.15           H  
ATOM   1685  C   GLN A 106      -7.177  -5.922   2.479  1.00 75.15           C  
ATOM   1686  CB  GLN A 106      -7.286  -8.443   2.582  1.00 75.15           C  
ATOM   1687  HB2 GLN A 106      -7.450  -9.336   1.978  1.00 75.15           H  
ATOM   1688  HB3 GLN A 106      -6.252  -8.446   2.925  1.00 75.15           H  
ATOM   1689  O   GLN A 106      -8.067  -5.267   3.015  1.00 75.15           O  
ATOM   1690  CG  GLN A 106      -8.228  -8.506   3.796  1.00 75.15           C  
ATOM   1691  HG2 GLN A 106      -8.091  -7.626   4.424  1.00 75.15           H  
ATOM   1692  HG3 GLN A 106      -9.261  -8.523   3.449  1.00 75.15           H  
ATOM   1693  CD  GLN A 106      -7.979  -9.741   4.657  1.00 75.15           C  
ATOM   1694  NE2 GLN A 106      -8.814 -10.009   5.635  1.00 75.15           N  
ATOM   1695 HE21 GLN A 106      -9.610  -9.418   5.828  1.00 75.15           H  
ATOM   1696 HE22 GLN A 106      -8.594 -10.823   6.191  1.00 75.15           H  
ATOM   1697  OE1 GLN A 106      -7.024 -10.476   4.475  1.00 75.15           O  
ATOM   1698  N   ARG A 107      -5.893  -5.541   2.533  1.00 82.36           N  
ATOM   1699  H   ARG A 107      -5.234  -6.024   1.940  1.00 82.36           H  
ATOM   1700  CA  ARG A 107      -5.454  -4.304   3.201  1.00 82.36           C  
ATOM   1701  HA  ARG A 107      -5.959  -4.214   4.162  1.00 82.36           H  
ATOM   1702  C   ARG A 107      -5.885  -3.075   2.403  1.00 82.36           C  
ATOM   1703  CB  ARG A 107      -3.929  -4.310   3.418  1.00 82.36           C  
ATOM   1704  HB2 ARG A 107      -3.434  -4.447   2.457  1.00 82.36           H  
ATOM   1705  HB3 ARG A 107      -3.626  -3.335   3.802  1.00 82.36           H  
ATOM   1706  O   ARG A 107      -6.299  -2.088   3.003  1.00 82.36           O  
ATOM   1707  CG  ARG A 107      -3.418  -5.389   4.390  1.00 82.36           C  
ATOM   1708  HG2 ARG A 107      -2.330  -5.398   4.337  1.00 82.36           H  
ATOM   1709  HG3 ARG A 107      -3.776  -6.369   4.075  1.00 82.36           H  
ATOM   1710  CD  ARG A 107      -3.832  -5.142   5.853  1.00 82.36           C  
ATOM   1711  HD2 ARG A 107      -3.542  -4.130   6.136  1.00 82.36           H  
ATOM   1712  HD3 ARG A 107      -4.916  -5.229   5.936  1.00 82.36           H  
ATOM   1713  NE  ARG A 107      -3.191  -6.110   6.773  1.00 82.36           N  
ATOM   1714  HE  ARG A 107      -2.609  -6.822   6.355  1.00 82.36           H  
ATOM   1715  NH1 ARG A 107      -4.061  -5.391   8.804  1.00 82.36           N  
ATOM   1716 HH11 ARG A 107      -4.139  -5.615   9.786  1.00 82.36           H  
ATOM   1717 HH12 ARG A 107      -4.580  -4.629   8.392  1.00 82.36           H  
ATOM   1718  NH2 ARG A 107      -2.766  -7.147   8.772  1.00 82.36           N  
ATOM   1719 HH21 ARG A 107      -2.189  -7.866   8.359  1.00 82.36           H  
ATOM   1720 HH22 ARG A 107      -2.996  -7.215   9.753  1.00 82.36           H  
ATOM   1721  CZ  ARG A 107      -3.339  -6.202   8.090  1.00 82.36           C  
ATOM   1722  N   LEU A 108      -5.843  -3.156   1.072  1.00 84.86           N  
ATOM   1723  H   LEU A 108      -5.481  -3.998   0.650  1.00 84.86           H  
ATOM   1724  CA  LEU A 108      -6.330  -2.088   0.200  1.00 84.86           C  
ATOM   1725  HA  LEU A 108      -5.889  -1.154   0.548  1.00 84.86           H  
ATOM   1726  C   LEU A 108      -7.857  -1.925   0.293  1.00 84.86           C  
ATOM   1727  CB  LEU A 108      -5.863  -2.366  -1.238  1.00 84.86           C  
ATOM   1728  HB2 LEU A 108      -4.845  -2.754  -1.221  1.00 84.86           H  
ATOM   1729  HB3 LEU A 108      -6.503  -3.134  -1.671  1.00 84.86           H  
ATOM   1730  O   LEU A 108      -8.342  -0.803   0.376  1.00 84.86           O  
ATOM   1731  CG  LEU A 108      -5.887  -1.117  -2.139  1.00 84.86           C  
ATOM   1732  HG  LEU A 108      -6.875  -0.657  -2.120  1.00 84.86           H  
ATOM   1733  CD1 LEU A 108      -4.833  -0.088  -1.717  1.00 84.86           C  
ATOM   1734 HD11 LEU A 108      -5.097   0.358  -0.757  1.00 84.86           H  
ATOM   1735 HD12 LEU A 108      -3.851  -0.557  -1.656  1.00 84.86           H  
ATOM   1736 HD13 LEU A 108      -4.783   0.713  -2.455  1.00 84.86           H  
ATOM   1737  CD2 LEU A 108      -5.563  -1.540  -3.567  1.00 84.86           C  
ATOM   1738 HD21 LEU A 108      -4.564  -1.974  -3.608  1.00 84.86           H  
ATOM   1739 HD22 LEU A 108      -5.614  -0.674  -4.226  1.00 84.86           H  
ATOM   1740 HD23 LEU A 108      -6.294  -2.277  -3.900  1.00 84.86           H  
ATOM   1741  N   GLY A 109      -8.608  -3.027   0.375  1.00 78.39           N  
ATOM   1742  H   GLY A 109      -8.168  -3.921   0.212  1.00 78.39           H  
ATOM   1743  CA  GLY A 109     -10.053  -3.005   0.622  1.00 78.39           C  
ATOM   1744  HA2 GLY A 109     -10.555  -2.422  -0.151  1.00 78.39           H  
ATOM   1745  HA3 GLY A 109     -10.435  -4.026   0.587  1.00 78.39           H  
ATOM   1746  C   GLY A 109     -10.423  -2.396   1.976  1.00 78.39           C  
ATOM   1747  O   GLY A 109     -11.341  -1.584   2.055  1.00 78.39           O  
ATOM   1748  N   ALA A 110      -9.669  -2.716   3.033  1.00 73.32           N  
ATOM   1749  H   ALA A 110      -8.958  -3.425   2.930  1.00 73.32           H  
ATOM   1750  CA  ALA A 110      -9.862  -2.100   4.347  1.00 73.32           C  
ATOM   1751  HA  ALA A 110     -10.900  -2.238   4.649  1.00 73.32           H  
ATOM   1752  C   ALA A 110      -9.592  -0.586   4.326  1.00 73.32           C  
ATOM   1753  CB  ALA A 110      -8.961  -2.808   5.364  1.00 73.32           C  
ATOM   1754  HB1 ALA A 110      -9.197  -3.872   5.384  1.00 73.32           H  
ATOM   1755  HB2 ALA A 110      -9.133  -2.388   6.354  1.00 73.32           H  
ATOM   1756  HB3 ALA A 110      -7.913  -2.673   5.095  1.00 73.32           H  
ATOM   1757  O   ALA A 110     -10.322   0.173   4.955  1.00 73.32           O  
ATOM   1758  N   LEU A 111      -8.574  -0.142   3.581  1.00 75.25           N  
ATOM   1759  H   LEU A 111      -7.986  -0.814   3.109  1.00 75.25           H  
ATOM   1760  CA  LEU A 111      -8.328   1.281   3.360  1.00 75.25           C  
ATOM   1761  HA  LEU A 111      -8.247   1.777   4.327  1.00 75.25           H  
ATOM   1762  C   LEU A 111      -9.483   1.938   2.600  1.00 75.25           C  
ATOM   1763  CB  LEU A 111      -7.016   1.455   2.584  1.00 75.25           C  
ATOM   1764  HB2 LEU A 111      -7.073   0.886   1.656  1.00 75.25           H  
ATOM   1765  HB3 LEU A 111      -6.189   1.057   3.172  1.00 75.25           H  
ATOM   1766  O   LEU A 111      -9.925   3.012   2.990  1.00 75.25           O  
ATOM   1767  CG  LEU A 111      -6.741   2.925   2.227  1.00 75.25           C  
ATOM   1768  HG  LEU A 111      -7.613   3.400   1.777  1.00 75.25           H  
ATOM   1769  CD1 LEU A 111      -6.328   3.719   3.454  1.00 75.25           C  
ATOM   1770 HD11 LEU A 111      -7.139   3.740   4.183  1.00 75.25           H  
ATOM   1771 HD12 LEU A 111      -5.434   3.286   3.902  1.00 75.25           H  
ATOM   1772 HD13 LEU A 111      -6.129   4.744   3.143  1.00 75.25           H  
ATOM   1773  CD2 LEU A 111      -5.638   2.994   1.192  1.00 75.25           C  
ATOM   1774 HD21 LEU A 111      -4.776   2.406   1.507  1.00 75.25           H  
ATOM   1775 HD22 LEU A 111      -5.351   4.036   1.048  1.00 75.25           H  
ATOM   1776 HD23 LEU A 111      -6.017   2.596   0.251  1.00 75.25           H  
ATOM   1777  N   TYR A 112      -9.958   1.307   1.526  1.00 70.74           N  
ATOM   1778  H   TYR A 112      -9.523   0.443   1.236  1.00 70.74           H  
ATOM   1779  CA  TYR A 112     -11.039   1.842   0.702  1.00 70.74           C  
ATOM   1780  HA  TYR A 112     -10.713   2.786   0.266  1.00 70.74           H  
ATOM   1781  C   TYR A 112     -12.296   2.129   1.531  1.00 70.74           C  
ATOM   1782  CB  TYR A 112     -11.334   0.855  -0.431  1.00 70.74           C  
ATOM   1783  HB2 TYR A 112     -11.695  -0.088  -0.019  1.00 70.74           H  
ATOM   1784  HB3 TYR A 112     -10.414   0.651  -0.979  1.00 70.74           H  
ATOM   1785  O   TYR A 112     -12.903   3.186   1.390  1.00 70.74           O  
ATOM   1786  CG  TYR A 112     -12.360   1.398  -1.392  1.00 70.74           C  
ATOM   1787  CD1 TYR A 112     -13.723   1.072  -1.244  1.00 70.74           C  
ATOM   1788  HD1 TYR A 112     -14.043   0.397  -0.464  1.00 70.74           H  
ATOM   1789  CD2 TYR A 112     -11.948   2.296  -2.390  1.00 70.74           C  
ATOM   1790  HD2 TYR A 112     -10.902   2.533  -2.516  1.00 70.74           H  
ATOM   1791  CE1 TYR A 112     -14.684   1.682  -2.072  1.00 70.74           C  
ATOM   1792  HE1 TYR A 112     -15.739   1.492  -1.943  1.00 70.74           H  
ATOM   1793  CE2 TYR A 112     -12.904   2.891  -3.223  1.00 70.74           C  
ATOM   1794  HE2 TYR A 112     -12.581   3.537  -4.026  1.00 70.74           H  
ATOM   1795  OH  TYR A 112     -15.205   3.228  -3.823  1.00 70.74           O  
ATOM   1796  HH  TYR A 112     -14.824   3.932  -4.353  1.00 70.74           H  
ATOM   1797  CZ  TYR A 112     -14.278   2.618  -3.042  1.00 70.74           C  
ATOM   1798  N   ALA A 113     -12.618   1.243   2.477  1.00 68.29           N  
ATOM   1799  H   ALA A 113     -12.080   0.391   2.538  1.00 68.29           H  
ATOM   1800  CA  ALA A 113     -13.730   1.425   3.406  1.00 68.29           C  
ATOM   1801  HA  ALA A 113     -14.641   1.573   2.825  1.00 68.29           H  
ATOM   1802  C   ALA A 113     -13.588   2.653   4.332  1.00 68.29           C  
ATOM   1803  CB  ALA A 113     -13.872   0.133   4.216  1.00 68.29           C  
ATOM   1804  HB1 ALA A 113     -14.746   0.206   4.863  1.00 68.29           H  
ATOM   1805  HB2 ALA A 113     -12.987  -0.022   4.832  1.00 68.29           H  
ATOM   1806  HB3 ALA A 113     -14.000  -0.716   3.543  1.00 68.29           H  
ATOM   1807  O   ALA A 113     -14.585   3.105   4.889  1.00 68.29           O  
ATOM   1808  N   LEU A 114     -12.377   3.198   4.507  1.00 67.76           N  
ATOM   1809  H   LEU A 114     -11.597   2.800   4.003  1.00 67.76           H  
ATOM   1810  CA  LEU A 114     -12.134   4.424   5.277  1.00 67.76           C  
ATOM   1811  HA  LEU A 114     -12.879   4.502   6.068  1.00 67.76           H  
ATOM   1812  C   LEU A 114     -12.271   5.700   4.439  1.00 67.76           C  
ATOM   1813  CB  LEU A 114     -10.733   4.381   5.914  1.00 67.76           C  
ATOM   1814  HB2 LEU A 114     -10.568   5.320   6.442  1.00 67.76           H  
ATOM   1815  HB3 LEU A 114      -9.988   4.326   5.120  1.00 67.76           H  
ATOM   1816  O   LEU A 114     -12.314   6.790   5.008  1.00 67.76           O  
ATOM   1817  CG  LEU A 114     -10.500   3.230   6.902  1.00 67.76           C  
ATOM   1818  HG  LEU A 114     -10.693   2.274   6.416  1.00 67.76           H  
ATOM   1819  CD1 LEU A 114      -9.042   3.255   7.356  1.00 67.76           C  
ATOM   1820 HD11 LEU A 114      -8.395   3.150   6.485  1.00 67.76           H  
ATOM   1821 HD12 LEU A 114      -8.822   4.196   7.860  1.00 67.76           H  
ATOM   1822 HD13 LEU A 114      -8.871   2.424   8.041  1.00 67.76           H  
ATOM   1823  CD2 LEU A 114     -11.384   3.344   8.144  1.00 67.76           C  
ATOM   1824 HD21 LEU A 114     -12.431   3.237   7.859  1.00 67.76           H  
ATOM   1825 HD22 LEU A 114     -11.142   2.547   8.846  1.00 67.76           H  
ATOM   1826 HD23 LEU A 114     -11.240   4.313   8.622  1.00 67.76           H  
ATOM   1827  N   ILE A 115     -12.304   5.594   3.108  1.00 66.68           N  
ATOM   1828  H   ILE A 115     -12.350   4.674   2.695  1.00 66.68           H  
ATOM   1829  CA  ILE A 115     -12.448   6.754   2.226  1.00 66.68           C  
ATOM   1830  HA  ILE A 115     -11.820   7.553   2.620  1.00 66.68           H  
ATOM   1831  C   ILE A 115     -13.924   7.180   2.238  1.00 66.68           C  
ATOM   1832  CB  ILE A 115     -11.943   6.454   0.800  1.00 66.68           C  
ATOM   1833  HB  ILE A 115     -12.531   5.636   0.382  1.00 66.68           H  
ATOM   1834  O   ILE A 115     -14.776   6.353   1.914  1.00 66.68           O  
ATOM   1835  CG1 ILE A 115     -10.456   6.028   0.845  1.00 66.68           C  
ATOM   1836 HG12 ILE A 115     -10.330   5.204   1.547  1.00 66.68           H  
ATOM   1837 HG13 ILE A 115      -9.847   6.862   1.193  1.00 66.68           H  
ATOM   1838  CG2 ILE A 115     -12.136   7.698  -0.092  1.00 66.68           C  
ATOM   1839 HG21 ILE A 115     -13.191   7.966  -0.151  1.00 66.68           H  
ATOM   1840 HG22 ILE A 115     -11.578   8.544   0.309  1.00 66.68           H  
ATOM   1841 HG23 ILE A 115     -11.802   7.501  -1.111  1.00 66.68           H  
ATOM   1842  CD1 ILE A 115      -9.917   5.542  -0.501  1.00 66.68           C  
ATOM   1843 HD11 ILE A 115      -9.885   6.374  -1.205  1.00 66.68           H  
ATOM   1844 HD12 ILE A 115      -8.908   5.151  -0.366  1.00 66.68           H  
ATOM   1845 HD13 ILE A 115     -10.558   4.756  -0.900  1.00 66.68           H  
ATOM   1846  N   PRO A 116     -14.252   8.443   2.573  1.00 58.57           N  
ATOM   1847  CA  PRO A 116     -15.632   8.922   2.620  1.00 58.57           C  
ATOM   1848  HA  PRO A 116     -16.143   8.414   3.439  1.00 58.57           H  
ATOM   1849  C   PRO A 116     -16.393   8.687   1.310  1.00 58.57           C  
ATOM   1850  CB  PRO A 116     -15.538  10.420   2.931  1.00 58.57           C  
ATOM   1851  HB2 PRO A 116     -16.372  10.758   3.546  1.00 58.57           H  
ATOM   1852  HB3 PRO A 116     -15.492  10.997   2.007  1.00 58.57           H  
ATOM   1853  O   PRO A 116     -15.871   8.976   0.232  1.00 58.57           O  
ATOM   1854  CG  PRO A 116     -14.206  10.556   3.662  1.00 58.57           C  
ATOM   1855  HG2 PRO A 116     -14.343  10.320   4.718  1.00 58.57           H  
ATOM   1856  HG3 PRO A 116     -13.776  11.551   3.543  1.00 58.57           H  
ATOM   1857  CD  PRO A 116     -13.337   9.486   3.012  1.00 58.57           C  
ATOM   1858  HD2 PRO A 116     -12.618   9.117   3.743  1.00 58.57           H  
ATOM   1859  HD3 PRO A 116     -12.821   9.899   2.145  1.00 58.57           H  
ATOM   1860  N   ASN A 117     -17.652   8.240   1.403  1.00 58.39           N  
ATOM   1861  H   ASN A 117     -17.992   7.970   2.315  1.00 58.39           H  
ATOM   1862  CA  ASN A 117     -18.498   7.933   0.239  1.00 58.39           C  
ATOM   1863  HA  ASN A 117     -18.058   7.097  -0.304  1.00 58.39           H  
ATOM   1864  C   ASN A 117     -18.598   9.085  -0.769  1.00 58.39           C  
ATOM   1865  CB  ASN A 117     -19.913   7.534   0.706  1.00 58.39           C  
ATOM   1866  HB2 ASN A 117     -20.204   8.116   1.581  1.00 58.39           H  
ATOM   1867  HB3 ASN A 117     -20.623   7.759  -0.091  1.00 58.39           H  
ATOM   1868  O   ASN A 117     -18.631   8.826  -1.965  1.00 58.39           O  
ATOM   1869  CG  ASN A 117     -20.071   6.053   0.998  1.00 58.39           C  
ATOM   1870  ND2 ASN A 117     -21.190   5.657   1.555  1.00 58.39           N  
ATOM   1871 HD21 ASN A 117     -21.932   6.311   1.757  1.00 58.39           H  
ATOM   1872 HD22 ASN A 117     -21.267   4.662   1.710  1.00 58.39           H  
ATOM   1873  OD1 ASN A 117     -19.215   5.232   0.740  1.00 58.39           O  
ATOM   1874  N   GLU A 118     -18.604  10.344  -0.324  1.00 55.08           N  
ATOM   1875  H   GLU A 118     -18.612  10.516   0.671  1.00 55.08           H  
ATOM   1876  CA  GLU A 118     -18.626  11.497  -1.236  1.00 55.08           C  
ATOM   1877  HA  GLU A 118     -19.498  11.436  -1.887  1.00 55.08           H  
ATOM   1878  C   GLU A 118     -17.388  11.580  -2.137  1.00 55.08           C  
ATOM   1879  CB  GLU A 118     -18.690  12.801  -0.443  1.00 55.08           C  
ATOM   1880  HB2 GLU A 118     -17.864  12.827   0.268  1.00 55.08           H  
ATOM   1881  HB3 GLU A 118     -18.563  13.620  -1.150  1.00 55.08           H  
ATOM   1882  O   GLU A 118     -17.488  11.984  -3.293  1.00 55.08           O  
ATOM   1883  CG  GLU A 118     -20.013  13.006   0.300  1.00 55.08           C  
ATOM   1884  HG2 GLU A 118     -20.832  12.918  -0.413  1.00 55.08           H  
ATOM   1885  HG3 GLU A 118     -20.123  12.223   1.051  1.00 55.08           H  
ATOM   1886  CD  GLU A 118     -20.069  14.383   0.978  1.00 55.08           C  
ATOM   1887  OE1 GLU A 118     -21.082  14.629   1.661  1.00 55.08           O  
ATOM   1888  OE2 GLU A 118     -19.114  15.176   0.787  1.00 55.08           O  
ATOM   1889  N   GLN A 119     -16.211  11.202  -1.628  1.00 60.07           N  
ATOM   1890  H   GLN A 119     -16.190  10.793  -0.705  1.00 60.07           H  
ATOM   1891  CA  GLN A 119     -15.017  11.087  -2.466  1.00 60.07           C  
ATOM   1892  HA  GLN A 119     -14.949  11.957  -3.119  1.00 60.07           H  
ATOM   1893  C   GLN A 119     -15.116   9.865  -3.372  1.00 60.07           C  
ATOM   1894  CB  GLN A 119     -13.744  11.018  -1.615  1.00 60.07           C  
ATOM   1895  HB2 GLN A 119     -13.861  10.284  -0.819  1.00 60.07           H  
ATOM   1896  HB3 GLN A 119     -12.920  10.697  -2.253  1.00 60.07           H  
ATOM   1897  O   GLN A 119     -14.728   9.949  -4.534  1.00 60.07           O  
ATOM   1898  CG  GLN A 119     -13.376  12.380  -1.019  1.00 60.07           C  
ATOM   1899  HG2 GLN A 119     -14.133  12.684  -0.295  1.00 60.07           H  
ATOM   1900  HG3 GLN A 119     -13.338  13.123  -1.815  1.00 60.07           H  
ATOM   1901  CD  GLN A 119     -12.024  12.320  -0.318  1.00 60.07           C  
ATOM   1902  NE2 GLN A 119     -11.058  13.114  -0.725  1.00 60.07           N  
ATOM   1903 HE21 GLN A 119     -11.183  13.705  -1.535  1.00 60.07           H  
ATOM   1904 HE22 GLN A 119     -10.172  13.002  -0.254  1.00 60.07           H  
ATOM   1905  OE1 GLN A 119     -11.801  11.551   0.600  1.00 60.07           O  
ATOM   1906  N   GLN A 120     -15.684   8.760  -2.876  1.00 59.31           N  
ATOM   1907  H   GLN A 120     -16.007   8.762  -1.919  1.00 59.31           H  
ATOM   1908  CA  GLN A 120     -15.897   7.572  -3.698  1.00 59.31           C  
ATOM   1909  HA  GLN A 120     -14.933   7.279  -4.114  1.00 59.31           H  
ATOM   1910  C   GLN A 120     -16.780   7.874  -4.910  1.00 59.31           C  
ATOM   1911  CB  GLN A 120     -16.475   6.397  -2.889  1.00 59.31           C  
ATOM   1912  HB2 GLN A 120     -16.515   5.538  -3.558  1.00 59.31           H  
ATOM   1913  HB3 GLN A 120     -17.502   6.624  -2.601  1.00 59.31           H  
ATOM   1914  O   GLN A 120     -16.398   7.558  -6.031  1.00 59.31           O  
ATOM   1915  CG  GLN A 120     -15.693   5.998  -1.624  1.00 59.31           C  
ATOM   1916  HG2 GLN A 120     -15.749   6.802  -0.891  1.00 59.31           H  
ATOM   1917  HG3 GLN A 120     -14.639   5.834  -1.851  1.00 59.31           H  
ATOM   1918  CD  GLN A 120     -16.227   4.727  -0.971  1.00 59.31           C  
ATOM   1919  NE2 GLN A 120     -15.701   4.337   0.164  1.00 59.31           N  
ATOM   1920 HE21 GLN A 120     -15.094   4.945   0.696  1.00 59.31           H  
ATOM   1921 HE22 GLN A 120     -16.142   3.535   0.591  1.00 59.31           H  
ATOM   1922  OE1 GLN A 120     -17.120   4.055  -1.456  1.00 59.31           O  
ATOM   1923  N   THR A 121     -17.916   8.545  -4.716  1.00 57.78           N  
ATOM   1924  H   THR A 121     -18.182   8.801  -3.776  1.00 57.78           H  
ATOM   1925  CA  THR A 121     -18.835   8.892  -5.807  1.00 57.78           C  
ATOM   1926  HA  THR A 121     -19.011   8.001  -6.410  1.00 57.78           H  
ATOM   1927  C   THR A 121     -18.258   9.940  -6.750  1.00 57.78           C  
ATOM   1928  CB  THR A 121     -20.189   9.376  -5.274  1.00 57.78           C  
ATOM   1929  HB  THR A 121     -20.761   9.815  -6.091  1.00 57.78           H  
ATOM   1930  O   THR A 121     -18.395   9.790  -7.961  1.00 57.78           O  
ATOM   1931  CG2 THR A 121     -21.004   8.230  -4.683  1.00 57.78           C  
ATOM   1932 HG21 THR A 121     -21.160   7.463  -5.442  1.00 57.78           H  
ATOM   1933 HG22 THR A 121     -20.478   7.791  -3.835  1.00 57.78           H  
ATOM   1934 HG23 THR A 121     -21.976   8.598  -4.354  1.00 57.78           H  
ATOM   1935  OG1 THR A 121     -20.020  10.336  -4.258  1.00 57.78           O  
ATOM   1936  HG1 THR A 121     -20.875  10.459  -3.838  1.00 57.78           H  
ATOM   1937  N   LYS A 122     -17.568  10.967  -6.235  1.00 57.00           N  
ATOM   1938  H   LYS A 122     -17.539  11.063  -5.230  1.00 57.00           H  
ATOM   1939  CA  LYS A 122     -16.922  11.988  -7.079  1.00 57.00           C  
ATOM   1940  HA  LYS A 122     -17.656  12.387  -7.779  1.00 57.00           H  
ATOM   1941  C   LYS A 122     -15.802  11.426  -7.951  1.00 57.00           C  
ATOM   1942  CB  LYS A 122     -16.374  13.130  -6.212  1.00 57.00           C  
ATOM   1943  HB2 LYS A 122     -15.857  12.714  -5.347  1.00 57.00           H  
ATOM   1944  HB3 LYS A 122     -15.654  13.705  -6.794  1.00 57.00           H  
ATOM   1945  O   LYS A 122     -15.593  11.928  -9.048  1.00 57.00           O  
ATOM   1946  CG  LYS A 122     -17.488  14.083  -5.764  1.00 57.00           C  
ATOM   1947  HG2 LYS A 122     -17.916  14.568  -6.642  1.00 57.00           H  
ATOM   1948  HG3 LYS A 122     -18.275  13.522  -5.260  1.00 57.00           H  
ATOM   1949  CD  LYS A 122     -16.937  15.151  -4.812  1.00 57.00           C  
ATOM   1950  HD2 LYS A 122     -16.150  15.717  -5.311  1.00 57.00           H  
ATOM   1951  HD3 LYS A 122     -16.526  14.653  -3.933  1.00 57.00           H  
ATOM   1952  CE  LYS A 122     -18.073  16.089  -4.391  1.00 57.00           C  
ATOM   1953  HE2 LYS A 122     -18.417  16.636  -5.268  1.00 57.00           H  
ATOM   1954  HE3 LYS A 122     -18.902  15.477  -4.036  1.00 57.00           H  
ATOM   1955  NZ  LYS A 122     -17.658  17.027  -3.318  1.00 57.00           N  
ATOM   1956  HZ1 LYS A 122     -18.428  17.629  -3.064  1.00 57.00           H  
ATOM   1957  HZ2 LYS A 122     -16.873  17.594  -3.606  1.00 57.00           H  
ATOM   1958  HZ3 LYS A 122     -17.415  16.512  -2.484  1.00 57.00           H  
ATOM   1959  N   MET A 123     -15.068  10.425  -7.466  1.00 56.70           N  
ATOM   1960  H   MET A 123     -15.258  10.094  -6.531  1.00 56.70           H  
ATOM   1961  CA  MET A 123     -13.918   9.868  -8.184  1.00 56.70           C  
ATOM   1962  HA  MET A 123     -13.566  10.597  -8.914  1.00 56.70           H  
ATOM   1963  C   MET A 123     -14.232   8.609  -8.986  1.00 56.70           C  
ATOM   1964  CB  MET A 123     -12.766   9.612  -7.221  1.00 56.70           C  
ATOM   1965  HB2 MET A 123     -11.937   9.194  -7.791  1.00 56.70           H  
ATOM   1966  HB3 MET A 123     -13.064   8.898  -6.453  1.00 56.70           H  
ATOM   1967  O   MET A 123     -13.444   8.245  -9.851  1.00 56.70           O  
ATOM   1968  CG  MET A 123     -12.293  10.905  -6.564  1.00 56.70           C  
ATOM   1969  HG2 MET A 123     -12.969  11.167  -5.750  1.00 56.70           H  
ATOM   1970  HG3 MET A 123     -12.306  11.716  -7.292  1.00 56.70           H  
ATOM   1971  SD  MET A 123     -10.630  10.740  -5.909  1.00 56.70           S  
ATOM   1972  CE  MET A 123      -9.728  11.311  -7.354  1.00 56.70           C  
ATOM   1973  HE1 MET A 123      -9.736  12.400  -7.392  1.00 56.70           H  
ATOM   1974  HE2 MET A 123     -10.208  10.914  -8.249  1.00 56.70           H  
ATOM   1975  HE3 MET A 123      -8.706  10.942  -7.270  1.00 56.70           H  
ATOM   1976  N   ALA A 124     -15.385   7.973  -8.767  1.00 56.38           N  
ATOM   1977  H   ALA A 124     -15.968   8.275  -7.999  1.00 56.38           H  
ATOM   1978  CA  ALA A 124     -15.847   6.824  -9.546  1.00 56.38           C  
ATOM   1979  HA  ALA A 124     -15.000   6.150  -9.680  1.00 56.38           H  
ATOM   1980  C   ALA A 124     -16.325   7.189 -10.966  1.00 56.38           C  
ATOM   1981  CB  ALA A 124     -16.914   6.072  -8.738  1.00 56.38           C  
ATOM   1982  HB1 ALA A 124     -17.759   6.729  -8.536  1.00 56.38           H  
ATOM   1983  HB2 ALA A 124     -16.486   5.721  -7.799  1.00 56.38           H  
ATOM   1984  HB3 ALA A 124     -17.261   5.204  -9.299  1.00 56.38           H  
ATOM   1985  O   ALA A 124     -17.080   6.428 -11.572  1.00 56.38           O  
ATOM   1986  N   VAL A 125     -15.905   8.337 -11.513  1.00 52.26           N  
ATOM   1987  H   VAL A 125     -15.197   8.862 -11.019  1.00 52.26           H  
ATOM   1988  CA  VAL A 125     -16.176   8.685 -12.910  1.00 52.26           C  
ATOM   1989  HA  VAL A 125     -17.254   8.633 -13.064  1.00 52.26           H  
ATOM   1990  C   VAL A 125     -15.452   7.662 -13.789  1.00 52.26           C  
ATOM   1991  CB  VAL A 125     -15.743  10.118 -13.265  1.00 52.26           C  
ATOM   1992  HB  VAL A 125     -14.670  10.230 -13.111  1.00 52.26           H  
ATOM   1993  O   VAL A 125     -14.223   7.576 -13.717  1.00 52.26           O  
ATOM   1994  CG1 VAL A 125     -16.080  10.443 -14.728  1.00 52.26           C  
ATOM   1995 HG11 VAL A 125     -17.146  10.309 -14.912  1.00 52.26           H  
ATOM   1996 HG12 VAL A 125     -15.806  11.475 -14.946  1.00 52.26           H  
ATOM   1997 HG13 VAL A 125     -15.513   9.799 -15.400  1.00 52.26           H  
ATOM   1998  CG2 VAL A 125     -16.476  11.137 -12.386  1.00 52.26           C  
ATOM   1999 HG21 VAL A 125     -17.554  11.040 -12.511  1.00 52.26           H  
ATOM   2000 HG22 VAL A 125     -16.225  10.975 -11.337  1.00 52.26           H  
ATOM   2001 HG23 VAL A 125     -16.169  12.148 -12.655  1.00 52.26           H  
ATOM   2002  N   PRO A 126     -16.175   6.881 -14.612  1.00 49.63           N  
ATOM   2003  CA  PRO A 126     -15.551   5.910 -15.494  1.00 49.63           C  
ATOM   2004  HA  PRO A 126     -15.009   5.179 -14.893  1.00 49.63           H  
ATOM   2005  C   PRO A 126     -14.592   6.633 -16.438  1.00 49.63           C  
ATOM   2006  CB  PRO A 126     -16.696   5.212 -16.244  1.00 49.63           C  
ATOM   2007  HB2 PRO A 126     -16.847   5.660 -17.226  1.00 49.63           H  
ATOM   2008  HB3 PRO A 126     -16.511   4.143 -16.346  1.00 49.63           H  
ATOM   2009  O   PRO A 126     -15.013   7.433 -17.272  1.00 49.63           O  
ATOM   2010  CG  PRO A 126     -17.925   5.488 -15.382  1.00 49.63           C  
ATOM   2011  HG2 PRO A 126     -17.995   4.737 -14.596  1.00 49.63           H  
ATOM   2012  HG3 PRO A 126     -18.840   5.512 -15.975  1.00 49.63           H  
ATOM   2013  CD  PRO A 126     -17.621   6.843 -14.758  1.00 49.63           C  
ATOM   2014  HD2 PRO A 126     -18.141   6.921 -13.804  1.00 49.63           H  
ATOM   2015  HD3 PRO A 126     -17.936   7.641 -15.430  1.00 49.63           H  
ATOM   2016  N   THR A 127     -13.296   6.372 -16.307  1.00 52.53           N  
ATOM   2017  H   THR A 127     -12.979   5.766 -15.564  1.00 52.53           H  
ATOM   2018  CA  THR A 127     -12.321   6.792 -17.313  1.00 52.53           C  
ATOM   2019  HA  THR A 127     -12.633   7.754 -17.721  1.00 52.53           H  
ATOM   2020  C   THR A 127     -12.358   5.772 -18.445  1.00 52.53           C  
ATOM   2021  CB  THR A 127     -10.899   6.953 -16.737  1.00 52.53           C  
ATOM   2022  HB  THR A 127     -10.210   6.312 -17.286  1.00 52.53           H  
ATOM   2023  O   THR A 127     -12.234   4.574 -18.197  1.00 52.53           O  
ATOM   2024  CG2 THR A 127     -10.427   8.398 -16.876  1.00 52.53           C  
ATOM   2025 HG21 THR A 127      -9.417   8.490 -16.478  1.00 52.53           H  
ATOM   2026 HG22 THR A 127     -10.412   8.685 -17.927  1.00 52.53           H  
ATOM   2027 HG23 THR A 127     -11.090   9.067 -16.327  1.00 52.53           H  
ATOM   2028  OG1 THR A 127     -10.815   6.625 -15.365  1.00 52.53           O  
ATOM   2029  HG1 THR A 127     -11.367   7.242 -14.880  1.00 52.53           H  
ATOM   2030  N   GLU A 128     -12.532   6.221 -19.693  1.00 51.68           N  
ATOM   2031  H   GLU A 128     -12.717   7.205 -19.829  1.00 51.68           H  
ATOM   2032  CA  GLU A 128     -12.658   5.336 -20.869  1.00 51.68           C  
ATOM   2033  HA  GLU A 128     -13.604   4.797 -20.830  1.00 51.68           H  
ATOM   2034  C   GLU A 128     -11.541   4.288 -20.962  1.00 51.68           C  
ATOM   2035  CB  GLU A 128     -12.591   6.174 -22.156  1.00 51.68           C  
ATOM   2036  HB2 GLU A 128     -12.066   5.600 -22.919  1.00 51.68           H  
ATOM   2037  HB3 GLU A 128     -12.014   7.080 -21.972  1.00 51.68           H  
ATOM   2038  O   GLU A 128     -11.783   3.120 -21.265  1.00 51.68           O  
ATOM   2039  CG  GLU A 128     -13.963   6.532 -22.733  1.00 51.68           C  
ATOM   2040  HG2 GLU A 128     -14.474   7.208 -22.048  1.00 51.68           H  
ATOM   2041  HG3 GLU A 128     -14.552   5.619 -22.819  1.00 51.68           H  
ATOM   2042  CD  GLU A 128     -13.827   7.185 -24.118  1.00 51.68           C  
ATOM   2043  OE1 GLU A 128     -14.797   7.080 -24.899  1.00 51.68           O  
ATOM   2044  OE2 GLU A 128     -12.742   7.745 -24.402  1.00 51.68           O  
ATOM   2045  N   LYS A 129     -10.302   4.708 -20.688  1.00 55.53           N  
ATOM   2046  H   LYS A 129     -10.196   5.678 -20.429  1.00 55.53           H  
ATOM   2047  CA  LYS A 129      -9.145   3.824 -20.571  1.00 55.53           C  
ATOM   2048  HA  LYS A 129      -9.430   2.805 -20.831  1.00 55.53           H  
ATOM   2049  C   LYS A 129      -8.698   3.812 -19.121  1.00 55.53           C  
ATOM   2050  CB  LYS A 129      -8.027   4.269 -21.524  1.00 55.53           C  
ATOM   2051  HB2 LYS A 129      -7.107   3.757 -21.244  1.00 55.53           H  
ATOM   2052  HB3 LYS A 129      -7.867   5.343 -21.423  1.00 55.53           H  
ATOM   2053  O   LYS A 129      -7.970   4.704 -18.694  1.00 55.53           O  
ATOM   2054  CG  LYS A 129      -8.356   3.921 -22.981  1.00 55.53           C  
ATOM   2055  HG2 LYS A 129      -8.495   2.844 -23.074  1.00 55.53           H  
ATOM   2056  HG3 LYS A 129      -9.275   4.426 -23.281  1.00 55.53           H  
ATOM   2057  CD  LYS A 129      -7.211   4.368 -23.894  1.00 55.53           C  
ATOM   2058  HD2 LYS A 129      -6.287   3.883 -23.581  1.00 55.53           H  
ATOM   2059  HD3 LYS A 129      -7.093   5.448 -23.801  1.00 55.53           H  
ATOM   2060  CE  LYS A 129      -7.523   4.007 -25.347  1.00 55.53           C  
ATOM   2061  HE2 LYS A 129      -8.493   4.431 -25.606  1.00 55.53           H  
ATOM   2062  HE3 LYS A 129      -7.598   2.923 -25.431  1.00 55.53           H  
ATOM   2063  NZ  LYS A 129      -6.476   4.534 -26.256  1.00 55.53           N  
ATOM   2064  HZ1 LYS A 129      -5.568   4.172 -26.003  1.00 55.53           H  
ATOM   2065  HZ2 LYS A 129      -6.683   4.295 -27.215  1.00 55.53           H  
ATOM   2066  HZ3 LYS A 129      -6.442   5.540 -26.183  1.00 55.53           H  
ATOM   2067  N   ALA A 130      -9.119   2.788 -18.382  1.00 62.77           N  
ATOM   2068  H   ALA A 130      -9.834   2.183 -18.760  1.00 62.77           H  
ATOM   2069  CA  ALA A 130      -8.636   2.552 -17.029  1.00 62.77           C  
ATOM   2070  HA  ALA A 130      -8.834   3.437 -16.425  1.00 62.77           H  
ATOM   2071  C   ALA A 130      -7.118   2.318 -17.073  1.00 62.77           C  
ATOM   2072  CB  ALA A 130      -9.402   1.377 -16.410  1.00 62.77           C  
ATOM   2073  HB1 ALA A 130      -9.253   0.472 -16.999  1.00 62.77           H  
ATOM   2074  HB2 ALA A 130     -10.465   1.616 -16.370  1.00 62.77           H  
ATOM   2075  HB3 ALA A 130      -9.050   1.216 -15.391  1.00 62.77           H  
ATOM   2076  O   ALA A 130      -6.651   1.221 -17.412  1.00 62.77           O  
ATOM   2077  N   GLN A 131      -6.353   3.369 -16.764  1.00 77.79           N  
ATOM   2078  H   GLN A 131      -6.805   4.255 -16.588  1.00 77.79           H  
ATOM   2079  CA  GLN A 131      -4.905   3.290 -16.637  1.00 77.79           C  
ATOM   2080  HA  GLN A 131      -4.480   3.041 -17.610  1.00 77.79           H  
ATOM   2081  C   GLN A 131      -4.565   2.168 -15.661  1.00 77.79           C  
ATOM   2082  CB  GLN A 131      -4.315   4.628 -16.166  1.00 77.79           C  
ATOM   2083  HB2 GLN A 131      -4.892   5.008 -15.323  1.00 77.79           H  
ATOM   2084  HB3 GLN A 131      -3.291   4.460 -15.834  1.00 77.79           H  
ATOM   2085  O   GLN A 131      -5.267   1.928 -14.681  1.00 77.79           O  
ATOM   2086  CG  GLN A 131      -4.282   5.672 -17.293  1.00 77.79           C  
ATOM   2087  HG2 GLN A 131      -5.298   5.887 -17.626  1.00 77.79           H  
ATOM   2088  HG3 GLN A 131      -3.723   5.267 -18.136  1.00 77.79           H  
ATOM   2089  CD  GLN A 131      -3.629   6.985 -16.863  1.00 77.79           C  
ATOM   2090  NE2 GLN A 131      -3.233   7.825 -17.792  1.00 77.79           N  
ATOM   2091 HE21 GLN A 131      -3.365   7.616 -18.771  1.00 77.79           H  
ATOM   2092 HE22 GLN A 131      -2.861   8.702 -17.458  1.00 77.79           H  
ATOM   2093  OE1 GLN A 131      -3.453   7.281 -15.695  1.00 77.79           O  
ATOM   2094  N   LYS A 132      -3.496   1.429 -15.945  1.00 87.35           N  
ATOM   2095  H   LYS A 132      -3.009   1.624 -16.808  1.00 87.35           H  
ATOM   2096  CA  LYS A 132      -3.010   0.376 -15.039  1.00 87.35           C  
ATOM   2097  HA  LYS A 132      -3.740   0.215 -14.246  1.00 87.35           H  
ATOM   2098  C   LYS A 132      -1.729   0.781 -14.328  1.00 87.35           C  
ATOM   2099  CB  LYS A 132      -2.849  -0.942 -15.797  1.00 87.35           C  
ATOM   2100  HB2 LYS A 132      -2.569  -1.707 -15.074  1.00 87.35           H  
ATOM   2101  HB3 LYS A 132      -2.054  -0.843 -16.536  1.00 87.35           H  
ATOM   2102  O   LYS A 132      -1.290   0.101 -13.402  1.00 87.35           O  
ATOM   2103  CG  LYS A 132      -4.136  -1.397 -16.493  1.00 87.35           C  
ATOM   2104  HG2 LYS A 132      -4.343  -0.749 -17.344  1.00 87.35           H  
ATOM   2105  HG3 LYS A 132      -4.972  -1.338 -15.796  1.00 87.35           H  
ATOM   2106  CD  LYS A 132      -3.979  -2.840 -16.982  1.00 87.35           C  
ATOM   2107  HD2 LYS A 132      -3.155  -2.889 -17.695  1.00 87.35           H  
ATOM   2108  HD3 LYS A 132      -3.761  -3.485 -16.131  1.00 87.35           H  
ATOM   2109  CE  LYS A 132      -5.280  -3.293 -17.649  1.00 87.35           C  
ATOM   2110  HE2 LYS A 132      -5.492  -2.624 -18.483  1.00 87.35           H  
ATOM   2111  HE3 LYS A 132      -6.093  -3.187 -16.931  1.00 87.35           H  
ATOM   2112  NZ  LYS A 132      -5.194  -4.696 -18.123  1.00 87.35           N  
ATOM   2113  HZ1 LYS A 132      -6.068  -4.971 -18.548  1.00 87.35           H  
ATOM   2114  HZ2 LYS A 132      -5.005  -5.322 -17.353  1.00 87.35           H  
ATOM   2115  HZ3 LYS A 132      -4.465  -4.787 -18.816  1.00 87.35           H  
ATOM   2116  N   ILE A 133      -1.118   1.863 -14.780  1.00 90.19           N  
ATOM   2117  H   ILE A 133      -1.580   2.420 -15.484  1.00 90.19           H  
ATOM   2118  CA  ILE A 133       0.141   2.381 -14.285  1.00 90.19           C  
ATOM   2119  HA  ILE A 133       0.378   1.930 -13.321  1.00 90.19           H  
ATOM   2120  C   ILE A 133      -0.072   3.876 -14.106  1.00 90.19           C  
ATOM   2121  CB  ILE A 133       1.284   2.074 -15.275  1.00 90.19           C  
ATOM   2122  HB  ILE A 133       1.114   2.652 -16.183  1.00 90.19           H  
ATOM   2123  O   ILE A 133      -0.565   4.533 -15.017  1.00 90.19           O  
ATOM   2124  CG1 ILE A 133       1.349   0.577 -15.661  1.00 90.19           C  
ATOM   2125 HG12 ILE A 133       1.510  -0.027 -14.768  1.00 90.19           H  
ATOM   2126 HG13 ILE A 133       0.402   0.273 -16.109  1.00 90.19           H  
ATOM   2127  CG2 ILE A 133       2.620   2.505 -14.658  1.00 90.19           C  
ATOM   2128 HG21 ILE A 133       2.523   3.458 -14.137  1.00 90.19           H  
ATOM   2129 HG22 ILE A 133       2.973   1.759 -13.946  1.00 90.19           H  
ATOM   2130 HG23 ILE A 133       3.361   2.627 -15.448  1.00 90.19           H  
ATOM   2131  CD1 ILE A 133       2.439   0.255 -16.688  1.00 90.19           C  
ATOM   2132 HD11 ILE A 133       2.305   0.868 -17.579  1.00 90.19           H  
ATOM   2133 HD12 ILE A 133       2.372  -0.797 -16.968  1.00 90.19           H  
ATOM   2134 HD13 ILE A 133       3.425   0.440 -16.263  1.00 90.19           H  
ATOM   2135  N   PHE A 134       0.288   4.399 -12.942  1.00 88.62           N  
ATOM   2136  H   PHE A 134       0.663   3.796 -12.224  1.00 88.62           H  
ATOM   2137  CA  PHE A 134       0.229   5.829 -12.683  1.00 88.62           C  
ATOM   2138  HA  PHE A 134       0.158   6.366 -13.629  1.00 88.62           H  
ATOM   2139  C   PHE A 134       1.506   6.281 -11.990  1.00 88.62           C  
ATOM   2140  CB  PHE A 134      -1.026   6.159 -11.875  1.00 88.62           C  
ATOM   2141  HB2 PHE A 134      -0.972   5.696 -10.889  1.00 88.62           H  
ATOM   2142  HB3 PHE A 134      -1.892   5.756 -12.400  1.00 88.62           H  
ATOM   2143  O   PHE A 134       1.968   5.631 -11.053  1.00 88.62           O  
ATOM   2144  CG  PHE A 134      -1.216   7.647 -11.731  1.00 88.62           C  
ATOM   2145  CD1 PHE A 134      -0.584   8.334 -10.683  1.00 88.62           C  
ATOM   2146  HD1 PHE A 134      -0.014   7.777  -9.955  1.00 88.62           H  
ATOM   2147  CD2 PHE A 134      -1.962   8.352 -12.689  1.00 88.62           C  
ATOM   2148  HD2 PHE A 134      -2.462   7.827 -13.490  1.00 88.62           H  
ATOM   2149  CE1 PHE A 134      -0.656   9.734 -10.618  1.00 88.62           C  
ATOM   2150  HE1 PHE A 134      -0.154  10.275  -9.830  1.00 88.62           H  
ATOM   2151  CE2 PHE A 134      -2.031   9.752 -12.630  1.00 88.62           C  
ATOM   2152  HE2 PHE A 134      -2.586  10.296 -13.380  1.00 88.62           H  
ATOM   2153  CZ  PHE A 134      -1.345  10.439 -11.617  1.00 88.62           C  
ATOM   2154  HZ  PHE A 134      -1.324  11.519 -11.629  1.00 88.62           H  
ATOM   2155  N   TYR A 135       2.075   7.392 -12.444  1.00 86.21           N  
ATOM   2156  H   TYR A 135       1.590   7.934 -13.146  1.00 86.21           H  
ATOM   2157  CA  TYR A 135       3.316   7.947 -11.924  1.00 86.21           C  
ATOM   2158  HA  TYR A 135       3.675   7.332 -11.099  1.00 86.21           H  
ATOM   2159  C   TYR A 135       3.089   9.357 -11.381  1.00 86.21           C  
ATOM   2160  CB  TYR A 135       4.380   7.931 -13.031  1.00 86.21           C  
ATOM   2161  HB2 TYR A 135       4.628   6.896 -13.268  1.00 86.21           H  
ATOM   2162  HB3 TYR A 135       3.972   8.404 -13.924  1.00 86.21           H  
ATOM   2163  O   TYR A 135       2.439  10.173 -12.027  1.00 86.21           O  
ATOM   2164  CG  TYR A 135       5.643   8.649 -12.626  1.00 86.21           C  
ATOM   2165  CD1 TYR A 135       6.108   9.779 -13.329  1.00 86.21           C  
ATOM   2166  HD1 TYR A 135       5.620  10.085 -14.243  1.00 86.21           H  
ATOM   2167  CD2 TYR A 135       6.275   8.247 -11.445  1.00 86.21           C  
ATOM   2168  HD2 TYR A 135       5.918   7.388 -10.896  1.00 86.21           H  
ATOM   2169  CE1 TYR A 135       7.207  10.516 -12.843  1.00 86.21           C  
ATOM   2170  HE1 TYR A 135       7.569  11.379 -13.383  1.00 86.21           H  
ATOM   2171  CE2 TYR A 135       7.314   9.020 -10.930  1.00 86.21           C  
ATOM   2172  HE2 TYR A 135       7.730   8.753  -9.969  1.00 86.21           H  
ATOM   2173  OH  TYR A 135       8.791  10.860 -11.055  1.00 86.21           O  
ATOM   2174  HH  TYR A 135       9.260  11.462 -11.637  1.00 86.21           H  
ATOM   2175  CZ  TYR A 135       7.798  10.142 -11.621  1.00 86.21           C  
ATOM   2176  N   THR A 136       3.656   9.657 -10.211  1.00 82.03           N  
ATOM   2177  H   THR A 136       4.172   8.941  -9.721  1.00 82.03           H  
ATOM   2178  CA  THR A 136       3.710  11.019  -9.678  1.00 82.03           C  
ATOM   2179  HA  THR A 136       3.469  11.700 -10.495  1.00 82.03           H  
ATOM   2180  C   THR A 136       5.105  11.350  -9.142  1.00 82.03           C  
ATOM   2181  CB  THR A 136       2.642  11.263  -8.602  1.00 82.03           C  
ATOM   2182  HB  THR A 136       1.661  11.052  -9.028  1.00 82.03           H  
ATOM   2183  O   THR A 136       5.657  10.585  -8.345  1.00 82.03           O  
ATOM   2184  CG2 THR A 136       2.821  10.425  -7.340  1.00 82.03           C  
ATOM   2185 HG21 THR A 136       1.914  10.469  -6.736  1.00 82.03           H  
ATOM   2186 HG22 THR A 136       3.037   9.391  -7.606  1.00 82.03           H  
ATOM   2187 HG23 THR A 136       3.660  10.800  -6.754  1.00 82.03           H  
ATOM   2188  OG1 THR A 136       2.682  12.612  -8.194  1.00 82.03           O  
ATOM   2189  HG1 THR A 136       2.381  12.627  -7.283  1.00 82.03           H  
ATOM   2190  N   PRO A 137       5.667  12.517  -9.496  1.00 74.69           N  
ATOM   2191  CA  PRO A 137       6.819  13.072  -8.793  1.00 74.69           C  
ATOM   2192  HA  PRO A 137       7.562  12.300  -8.595  1.00 74.69           H  
ATOM   2193  C   PRO A 137       6.412  13.717  -7.453  1.00 74.69           C  
ATOM   2194  CB  PRO A 137       7.408  14.085  -9.775  1.00 74.69           C  
ATOM   2195  HB2 PRO A 137       8.075  13.569 -10.466  1.00 74.69           H  
ATOM   2196  HB3 PRO A 137       7.943  14.888  -9.269  1.00 74.69           H  
ATOM   2197  O   PRO A 137       7.265  13.998  -6.617  1.00 74.69           O  
ATOM   2198  CG  PRO A 137       6.186  14.598 -10.537  1.00 74.69           C  
ATOM   2199  HG2 PRO A 137       6.451  14.943 -11.536  1.00 74.69           H  
ATOM   2200  HG3 PRO A 137       5.715  15.399  -9.967  1.00 74.69           H  
ATOM   2201  CD  PRO A 137       5.254  13.390 -10.588  1.00 74.69           C  
ATOM   2202  HD2 PRO A 137       4.219  13.713 -10.474  1.00 74.69           H  
ATOM   2203  HD3 PRO A 137       5.383  12.865 -11.534  1.00 74.69           H  
ATOM   2204  N   ASP A 138       5.111  13.962  -7.229  1.00 66.50           N  
ATOM   2205  H   ASP A 138       4.440  13.592  -7.886  1.00 66.50           H  
ATOM   2206  CA  ASP A 138       4.581  14.455  -5.952  1.00 66.50           C  
ATOM   2207  HA  ASP A 138       5.356  15.035  -5.450  1.00 66.50           H  
ATOM   2208  C   ASP A 138       4.175  13.297  -5.059  1.00 66.50           C  
ATOM   2209  CB  ASP A 138       3.351  15.348  -6.147  1.00 66.50           C  
ATOM   2210  HB2 ASP A 138       3.435  15.853  -7.109  1.00 66.50           H  
ATOM   2211  HB3 ASP A 138       2.436  14.765  -6.253  1.00 66.50           H  
ATOM   2212  O   ASP A 138       3.076  12.748  -5.190  1.00 66.50           O  
ATOM   2213  CG  ASP A 138       3.166  16.348  -4.999  1.00 66.50           C  
ATOM   2214  OD1 ASP A 138       3.863  16.223  -3.967  1.00 66.50           O  
ATOM   2215  OD2 ASP A 138       2.356  17.272  -5.208  1.00 66.50           O  
ATOM   2216  N   PHE A 139       5.064  12.885  -4.170  1.00 61.62           N  
ATOM   2217  H   PHE A 139       5.960  13.345  -4.106  1.00 61.62           H  
ATOM   2218  CA  PHE A 139       4.753  11.796  -3.268  1.00 61.62           C  
ATOM   2219  HA  PHE A 139       3.668  11.713  -3.207  1.00 61.62           H  
ATOM   2220  C   PHE A 139       5.300  12.074  -1.871  1.00 61.62           C  
ATOM   2221  CB  PHE A 139       5.246  10.470  -3.845  1.00 61.62           C  
ATOM   2222  HB2 PHE A 139       4.883  10.363  -4.867  1.00 61.62           H  
ATOM   2223  HB3 PHE A 139       4.811   9.667  -3.250  1.00 61.62           H  
ATOM   2224  O   PHE A 139       6.466  12.440  -1.700  1.00 61.62           O  
ATOM   2225  CG  PHE A 139       6.744  10.314  -3.835  1.00 61.62           C  
ATOM   2226  CD1 PHE A 139       7.533  10.985  -4.773  1.00 61.62           C  
ATOM   2227  HD1 PHE A 139       7.073  11.580  -5.548  1.00 61.62           H  
ATOM   2228  CD2 PHE A 139       7.359   9.565  -2.827  1.00 61.62           C  
ATOM   2229  HD2 PHE A 139       6.713   9.045  -2.135  1.00 61.62           H  
ATOM   2230  CE1 PHE A 139       8.928  10.932  -4.675  1.00 61.62           C  
ATOM   2231  HE1 PHE A 139       9.514  11.517  -5.368  1.00 61.62           H  
ATOM   2232  CE2 PHE A 139       8.763   9.510  -2.732  1.00 61.62           C  
ATOM   2233  HE2 PHE A 139       9.288   8.986  -1.947  1.00 61.62           H  
ATOM   2234  CZ  PHE A 139       9.549  10.176  -3.673  1.00 61.62           C  
ATOM   2235  HZ  PHE A 139      10.626  10.134  -3.610  1.00 61.62           H  
ATOM   2236  N   PRO A 140       4.496  11.834  -0.829  1.00 52.68           N  
ATOM   2237  CA  PRO A 140       4.957  11.974   0.533  1.00 52.68           C  
ATOM   2238  HA  PRO A 140       5.696  12.772   0.610  1.00 52.68           H  
ATOM   2239  C   PRO A 140       5.608  10.666   1.020  1.00 52.68           C  
ATOM   2240  CB  PRO A 140       3.692  12.403   1.275  1.00 52.68           C  
ATOM   2241  HB2 PRO A 140       3.763  12.224   2.348  1.00 52.68           H  
ATOM   2242  HB3 PRO A 140       3.510  13.462   1.095  1.00 52.68           H  
ATOM   2243  O   PRO A 140       5.282  10.195   2.107  1.00 52.68           O  
ATOM   2244  CG  PRO A 140       2.597  11.581   0.598  1.00 52.68           C  
ATOM   2245  HG2 PRO A 140       2.604  10.561   0.983  1.00 52.68           H  
ATOM   2246  HG3 PRO A 140       1.612  12.033   0.719  1.00 52.68           H  
ATOM   2247  CD  PRO A 140       3.055  11.592  -0.859  1.00 52.68           C  
ATOM   2248  HD2 PRO A 140       2.820  10.641  -1.336  1.00 52.68           H  
ATOM   2249  HD3 PRO A 140       2.562  12.410  -1.384  1.00 52.68           H  
ATOM   2250  N   ALA A 141       6.499  10.011   0.254  1.00 58.38           N  
ATOM   2251  H   ALA A 141       6.827  10.422  -0.608  1.00 58.38           H  
ATOM   2252  CA  ALA A 141       7.074   8.759   0.766  1.00 58.38           C  
ATOM   2253  HA  ALA A 141       6.287   8.300   1.365  1.00 58.38           H  
ATOM   2254  C   ALA A 141       8.236   9.010   1.717  1.00 58.38           C  
ATOM   2255  CB  ALA A 141       7.341   7.625  -0.219  1.00 58.38           C  
ATOM   2256  HB1 ALA A 141       7.525   6.715   0.351  1.00 58.38           H  
ATOM   2257  HB2 ALA A 141       6.471   7.439  -0.849  1.00 58.38           H  
ATOM   2258  HB3 ALA A 141       8.247   7.797  -0.801  1.00 58.38           H  
ATOM   2259  O   ALA A 141       9.318   9.499   1.387  1.00 58.38           O  
ATOM   2260  N   ARG A 142       7.981   8.577   2.943  1.00 60.34           N  
ATOM   2261  H   ARG A 142       7.049   8.227   3.109  1.00 60.34           H  
ATOM   2262  CA  ARG A 142       8.947   8.483   4.024  1.00 60.34           C  
ATOM   2263  HA  ARG A 142       9.794   9.140   3.829  1.00 60.34           H  
ATOM   2264  C   ARG A 142       9.438   7.045   4.049  1.00 60.34           C  
ATOM   2265  CB  ARG A 142       8.247   8.922   5.316  1.00 60.34           C  
ATOM   2266  HB2 ARG A 142       7.353   8.311   5.445  1.00 60.34           H  
ATOM   2267  HB3 ARG A 142       8.898   8.752   6.173  1.00 60.34           H  
ATOM   2268  O   ARG A 142       8.621   6.124   4.128  1.00 60.34           O  
ATOM   2269  CG  ARG A 142       7.819  10.403   5.244  1.00 60.34           C  
ATOM   2270  HG2 ARG A 142       6.818  10.503   5.666  1.00 60.34           H  
ATOM   2271  HG3 ARG A 142       7.750  10.743   4.211  1.00 60.34           H  
ATOM   2272  CD  ARG A 142       8.779  11.337   5.984  1.00 60.34           C  
ATOM   2273  HD2 ARG A 142       8.808  12.284   5.446  1.00 60.34           H  
ATOM   2274  HD3 ARG A 142       9.780  10.906   5.999  1.00 60.34           H  
ATOM   2275  NE  ARG A 142       8.289  11.579   7.347  1.00 60.34           N  
ATOM   2276  HE  ARG A 142       7.455  11.075   7.612  1.00 60.34           H  
ATOM   2277  NH1 ARG A 142       9.866  13.098   8.043  1.00 60.34           N  
ATOM   2278 HH11 ARG A 142      10.237  13.641   8.809  1.00 60.34           H  
ATOM   2279 HH12 ARG A 142      10.345  12.977   7.162  1.00 60.34           H  
ATOM   2280  NH2 ARG A 142       8.221  12.469   9.408  1.00 60.34           N  
ATOM   2281 HH21 ARG A 142       8.547  13.107  10.121  1.00 60.34           H  
ATOM   2282 HH22 ARG A 142       7.394  11.926   9.609  1.00 60.34           H  
ATOM   2283  CZ  ARG A 142       8.795  12.388   8.250  1.00 60.34           C  
ATOM   2284  N   ARG A 143      10.761   6.856   3.978  1.00 69.81           N  
ATOM   2285  H   ARG A 143      11.348   7.678   3.988  1.00 69.81           H  
ATOM   2286  CA  ARG A 143      11.402   5.528   4.029  1.00 69.81           C  
ATOM   2287  HA  ARG A 143      11.167   4.965   3.126  1.00 69.81           H  
ATOM   2288  C   ARG A 143      10.855   4.700   5.183  1.00 69.81           C  
ATOM   2289  CB  ARG A 143      12.930   5.664   4.216  1.00 69.81           C  
ATOM   2290  HB2 ARG A 143      13.256   5.026   5.037  1.00 69.81           H  
ATOM   2291  HB3 ARG A 143      13.203   6.689   4.467  1.00 69.81           H  
ATOM   2292  O   ARG A 143      10.546   3.530   5.014  1.00 69.81           O  
ATOM   2293  CG  ARG A 143      13.668   5.220   2.959  1.00 69.81           C  
ATOM   2294  HG2 ARG A 143      13.257   4.261   2.645  1.00 69.81           H  
ATOM   2295  HG3 ARG A 143      13.480   5.991   2.212  1.00 69.81           H  
ATOM   2296  CD  ARG A 143      15.185   5.078   3.141  1.00 69.81           C  
ATOM   2297  HD2 ARG A 143      15.662   6.025   2.888  1.00 69.81           H  
ATOM   2298  HD3 ARG A 143      15.398   4.857   4.187  1.00 69.81           H  
ATOM   2299  NE  ARG A 143      15.721   3.965   2.329  1.00 69.81           N  
ATOM   2300  HE  ARG A 143      15.145   3.137   2.277  1.00 69.81           H  
ATOM   2301  NH1 ARG A 143      17.575   4.977   1.405  1.00 69.81           N  
ATOM   2302 HH11 ARG A 143      18.049   5.021   0.514  1.00 69.81           H  
ATOM   2303 HH12 ARG A 143      17.381   5.830   1.909  1.00 69.81           H  
ATOM   2304  NH2 ARG A 143      16.997   2.922   0.779  1.00 69.81           N  
ATOM   2305 HH21 ARG A 143      16.326   2.166   0.785  1.00 69.81           H  
ATOM   2306 HH22 ARG A 143      17.514   3.054  -0.079  1.00 69.81           H  
ATOM   2307  CZ  ARG A 143      16.778   3.956   1.536  1.00 69.81           C  
ATOM   2308  N   GLU A 144      10.696   5.342   6.333  1.00 67.58           N  
ATOM   2309  H   GLU A 144      10.953   6.318   6.370  1.00 67.58           H  
ATOM   2310  CA  GLU A 144      10.244   4.727   7.573  1.00 67.58           C  
ATOM   2311  HA  GLU A 144      10.912   3.906   7.832  1.00 67.58           H  
ATOM   2312  C   GLU A 144       8.834   4.140   7.445  1.00 67.58           C  
ATOM   2313  CB  GLU A 144      10.279   5.771   8.704  1.00 67.58           C  
ATOM   2314  HB2 GLU A 144       9.954   5.270   9.616  1.00 67.58           H  
ATOM   2315  HB3 GLU A 144       9.560   6.565   8.502  1.00 67.58           H  
ATOM   2316  O   GLU A 144       8.575   3.059   7.966  1.00 67.58           O  
ATOM   2317  CG  GLU A 144      11.667   6.384   8.984  1.00 67.58           C  
ATOM   2318  HG2 GLU A 144      11.647   6.784   9.998  1.00 67.58           H  
ATOM   2319  HG3 GLU A 144      12.410   5.586   8.966  1.00 67.58           H  
ATOM   2320  CD  GLU A 144      12.106   7.523   8.037  1.00 67.58           C  
ATOM   2321  OE1 GLU A 144      13.249   8.001   8.206  1.00 67.58           O  
ATOM   2322  OE2 GLU A 144      11.330   7.909   7.126  1.00 67.58           O  
ATOM   2323  N   VAL A 145       7.937   4.814   6.716  1.00 72.10           N  
ATOM   2324  H   VAL A 145       8.245   5.639   6.221  1.00 72.10           H  
ATOM   2325  CA  VAL A 145       6.567   4.331   6.487  1.00 72.10           C  
ATOM   2326  HA  VAL A 145       6.160   3.977   7.434  1.00 72.10           H  
ATOM   2327  C   VAL A 145       6.576   3.134   5.537  1.00 72.10           C  
ATOM   2328  CB  VAL A 145       5.651   5.457   5.968  1.00 72.10           C  
ATOM   2329  HB  VAL A 145       6.044   5.848   5.029  1.00 72.10           H  
ATOM   2330  O   VAL A 145       5.914   2.135   5.812  1.00 72.10           O  
ATOM   2331  CG1 VAL A 145       4.225   4.954   5.737  1.00 72.10           C  
ATOM   2332 HG11 VAL A 145       3.838   4.526   6.661  1.00 72.10           H  
ATOM   2333 HG12 VAL A 145       4.205   4.192   4.957  1.00 72.10           H  
ATOM   2334 HG13 VAL A 145       3.579   5.774   5.423  1.00 72.10           H  
ATOM   2335  CG2 VAL A 145       5.563   6.604   6.987  1.00 72.10           C  
ATOM   2336 HG21 VAL A 145       4.923   7.396   6.597  1.00 72.10           H  
ATOM   2337 HG22 VAL A 145       6.551   7.016   7.190  1.00 72.10           H  
ATOM   2338 HG23 VAL A 145       5.138   6.236   7.921  1.00 72.10           H  
ATOM   2339  N   PHE A 146       7.370   3.196   4.463  1.00 76.61           N  
ATOM   2340  H   PHE A 146       7.920   4.031   4.319  1.00 76.61           H  
ATOM   2341  CA  PHE A 146       7.543   2.074   3.535  1.00 76.61           C  
ATOM   2342  HA  PHE A 146       6.569   1.799   3.130  1.00 76.61           H  
ATOM   2343  C   PHE A 146       8.087   0.831   4.243  1.00 76.61           C  
ATOM   2344  CB  PHE A 146       8.463   2.479   2.371  1.00 76.61           C  
ATOM   2345  HB2 PHE A 146       9.207   1.700   2.208  1.00 76.61           H  
ATOM   2346  HB3 PHE A 146       9.014   3.385   2.623  1.00 76.61           H  
ATOM   2347  O   PHE A 146       7.503  -0.242   4.125  1.00 76.61           O  
ATOM   2348  CG  PHE A 146       7.721   2.696   1.070  1.00 76.61           C  
ATOM   2349  CD1 PHE A 146       7.691   1.680   0.095  1.00 76.61           C  
ATOM   2350  HD1 PHE A 146       8.200   0.744   0.269  1.00 76.61           H  
ATOM   2351  CD2 PHE A 146       7.056   3.911   0.835  1.00 76.61           C  
ATOM   2352  HD2 PHE A 146       7.065   4.687   1.587  1.00 76.61           H  
ATOM   2353  CE1 PHE A 146       7.009   1.887  -1.118  1.00 76.61           C  
ATOM   2354  HE1 PHE A 146       7.000   1.122  -1.879  1.00 76.61           H  
ATOM   2355  CE2 PHE A 146       6.369   4.113  -0.375  1.00 76.61           C  
ATOM   2356  HE2 PHE A 146       5.855   5.043  -0.566  1.00 76.61           H  
ATOM   2357  CZ  PHE A 146       6.346   3.103  -1.349  1.00 76.61           C  
ATOM   2358  HZ  PHE A 146       5.830   3.272  -2.283  1.00 76.61           H  
ATOM   2359  N   GLU A 147       9.164   0.973   5.016  1.00 73.21           N  
ATOM   2360  H   GLU A 147       9.617   1.875   5.051  1.00 73.21           H  
ATOM   2361  CA  GLU A 147       9.787  -0.141   5.739  1.00 73.21           C  
ATOM   2362  HA  GLU A 147      10.007  -0.949   5.041  1.00 73.21           H  
ATOM   2363  C   GLU A 147       8.863  -0.733   6.805  1.00 73.21           C  
ATOM   2364  CB  GLU A 147      11.097   0.334   6.391  1.00 73.21           C  
ATOM   2365  HB2 GLU A 147      10.915   1.255   6.944  1.00 73.21           H  
ATOM   2366  HB3 GLU A 147      11.428  -0.418   7.108  1.00 73.21           H  
ATOM   2367  O   GLU A 147       8.783  -1.957   6.960  1.00 73.21           O  
ATOM   2368  CG  GLU A 147      12.226   0.567   5.376  1.00 73.21           C  
ATOM   2369  HG2 GLU A 147      11.959   1.398   4.723  1.00 73.21           H  
ATOM   2370  HG3 GLU A 147      13.128   0.851   5.918  1.00 73.21           H  
ATOM   2371  CD  GLU A 147      12.515  -0.680   4.525  1.00 73.21           C  
ATOM   2372  OE1 GLU A 147      12.718  -0.521   3.303  1.00 73.21           O  
ATOM   2373  OE2 GLU A 147      12.488  -1.799   5.085  1.00 73.21           O  
ATOM   2374  N   HIS A 148       8.115   0.117   7.513  1.00 74.85           N  
ATOM   2375  H   HIS A 148       8.222   1.111   7.368  1.00 74.85           H  
ATOM   2376  CA  HIS A 148       7.143  -0.347   8.495  1.00 74.85           C  
ATOM   2377  HA  HIS A 148       7.654  -1.005   9.197  1.00 74.85           H  
ATOM   2378  C   HIS A 148       6.032  -1.171   7.833  1.00 74.85           C  
ATOM   2379  CB  HIS A 148       6.588   0.845   9.277  1.00 74.85           C  
ATOM   2380  HB2 HIS A 148       6.035   1.503   8.607  1.00 74.85           H  
ATOM   2381  HB3 HIS A 148       7.417   1.410   9.704  1.00 74.85           H  
ATOM   2382  O   HIS A 148       5.783  -2.306   8.241  1.00 74.85           O  
ATOM   2383  CG  HIS A 148       5.693   0.406  10.403  1.00 74.85           C  
ATOM   2384  CD2 HIS A 148       4.329   0.490  10.437  1.00 74.85           C  
ATOM   2385  HD2 HIS A 148       3.701   0.905   9.663  1.00 74.85           H  
ATOM   2386  ND1 HIS A 148       6.089  -0.228  11.560  1.00 74.85           N  
ATOM   2387  HD1 HIS A 148       7.032  -0.498  11.803  1.00 74.85           H  
ATOM   2388  CE1 HIS A 148       4.988  -0.525  12.272  1.00 74.85           C  
ATOM   2389  HE1 HIS A 148       4.965  -1.075  13.201  1.00 74.85           H  
ATOM   2390  NE2 HIS A 148       3.895  -0.082  11.635  1.00 74.85           N  
ATOM   2391  N   LEU A 149       5.423  -0.655   6.760  1.00 81.73           N  
ATOM   2392  H   LEU A 149       5.691   0.266   6.445  1.00 81.73           H  
ATOM   2393  CA  LEU A 149       4.381  -1.372   6.022  1.00 81.73           C  
ATOM   2394  HA  LEU A 149       3.597  -1.677   6.715  1.00 81.73           H  
ATOM   2395  C   LEU A 149       4.908  -2.655   5.377  1.00 81.73           C  
ATOM   2396  CB  LEU A 149       3.786  -0.446   4.954  1.00 81.73           C  
ATOM   2397  HB2 LEU A 149       4.599  -0.009   4.374  1.00 81.73           H  
ATOM   2398  HB3 LEU A 149       3.176  -1.046   4.279  1.00 81.73           H  
ATOM   2399  O   LEU A 149       4.248  -3.688   5.429  1.00 81.73           O  
ATOM   2400  CG  LEU A 149       2.897   0.672   5.519  1.00 81.73           C  
ATOM   2401  HG  LEU A 149       3.442   1.260   6.258  1.00 81.73           H  
ATOM   2402  CD1 LEU A 149       2.484   1.586   4.373  1.00 81.73           C  
ATOM   2403 HD11 LEU A 149       1.875   1.036   3.655  1.00 81.73           H  
ATOM   2404 HD12 LEU A 149       3.385   1.958   3.886  1.00 81.73           H  
ATOM   2405 HD13 LEU A 149       1.911   2.432   4.751  1.00 81.73           H  
ATOM   2406  CD2 LEU A 149       1.630   0.109   6.164  1.00 81.73           C  
ATOM   2407 HD21 LEU A 149       0.915   0.911   6.354  1.00 81.73           H  
ATOM   2408 HD22 LEU A 149       1.872  -0.370   7.113  1.00 81.73           H  
ATOM   2409 HD23 LEU A 149       1.164  -0.616   5.497  1.00 81.73           H  
ATOM   2410  N   LYS A 150       6.123  -2.628   4.829  1.00 77.75           N  
ATOM   2411  H   LYS A 150       6.606  -1.743   4.785  1.00 77.75           H  
ATOM   2412  CA  LYS A 150       6.760  -3.809   4.244  1.00 77.75           C  
ATOM   2413  HA  LYS A 150       6.099  -4.218   3.481  1.00 77.75           H  
ATOM   2414  C   LYS A 150       6.979  -4.895   5.289  1.00 77.75           C  
ATOM   2415  CB  LYS A 150       8.069  -3.362   3.598  1.00 77.75           C  
ATOM   2416  HB2 LYS A 150       8.801  -3.112   4.366  1.00 77.75           H  
ATOM   2417  HB3 LYS A 150       7.866  -2.467   3.010  1.00 77.75           H  
ATOM   2418  O   LYS A 150       6.693  -6.062   5.027  1.00 77.75           O  
ATOM   2419  CG  LYS A 150       8.642  -4.410   2.646  1.00 77.75           C  
ATOM   2420  HG2 LYS A 150       7.904  -4.646   1.880  1.00 77.75           H  
ATOM   2421  HG3 LYS A 150       8.915  -5.315   3.189  1.00 77.75           H  
ATOM   2422  CD  LYS A 150       9.879  -3.792   2.000  1.00 77.75           C  
ATOM   2423  HD2 LYS A 150       9.624  -2.808   1.607  1.00 77.75           H  
ATOM   2424  HD3 LYS A 150      10.660  -3.673   2.751  1.00 77.75           H  
ATOM   2425  CE  LYS A 150      10.379  -4.654   0.851  1.00 77.75           C  
ATOM   2426  HE2 LYS A 150       9.562  -4.820   0.148  1.00 77.75           H  
ATOM   2427  HE3 LYS A 150      10.702  -5.617   1.245  1.00 77.75           H  
ATOM   2428  NZ  LYS A 150      11.493  -3.953   0.186  1.00 77.75           N  
ATOM   2429  HZ1 LYS A 150      12.154  -3.625   0.876  1.00 77.75           H  
ATOM   2430  HZ2 LYS A 150      11.132  -3.138  -0.290  1.00 77.75           H  
ATOM   2431  HZ3 LYS A 150      11.948  -4.573  -0.468  1.00 77.75           H  
ATOM   2432  N   THR A 151       7.417  -4.515   6.487  1.00 73.55           N  
ATOM   2433  H   THR A 151       7.639  -3.538   6.619  1.00 73.55           H  
ATOM   2434  CA  THR A 151       7.556  -5.435   7.624  1.00 73.55           C  
ATOM   2435  HA  THR A 151       8.192  -6.269   7.326  1.00 73.55           H  
ATOM   2436  C   THR A 151       6.202  -6.006   8.041  1.00 73.55           C  
ATOM   2437  CB  THR A 151       8.216  -4.734   8.819  1.00 73.55           C  
ATOM   2438  HB  THR A 151       7.592  -3.909   9.163  1.00 73.55           H  
ATOM   2439  O   THR A 151       6.082  -7.217   8.234  1.00 73.55           O  
ATOM   2440  CG2 THR A 151       8.459  -5.695   9.985  1.00 73.55           C  
ATOM   2441 HG21 THR A 151       7.509  -5.998  10.426  1.00 73.55           H  
ATOM   2442 HG22 THR A 151       8.998  -6.575   9.634  1.00 73.55           H  
ATOM   2443 HG23 THR A 151       9.047  -5.190  10.751  1.00 73.55           H  
ATOM   2444  OG1 THR A 151       9.477  -4.229   8.451  1.00 73.55           O  
ATOM   2445  HG1 THR A 151       9.342  -3.463   7.888  1.00 73.55           H  
ATOM   2446  N   ALA A 152       5.178  -5.154   8.130  1.00 75.18           N  
ATOM   2447  H   ALA A 152       5.343  -4.169   7.985  1.00 75.18           H  
ATOM   2448  CA  ALA A 152       3.826  -5.562   8.490  1.00 75.18           C  
ATOM   2449  HA  ALA A 152       3.858  -6.073   9.453  1.00 75.18           H  
ATOM   2450  C   ALA A 152       3.225  -6.546   7.469  1.00 75.18           C  
ATOM   2451  CB  ALA A 152       2.971  -4.303   8.651  1.00 75.18           C  
ATOM   2452  HB1 ALA A 152       2.876  -3.777   7.701  1.00 75.18           H  
ATOM   2453  HB2 ALA A 152       1.980  -4.599   8.997  1.00 75.18           H  
ATOM   2454  HB3 ALA A 152       3.417  -3.639   9.392  1.00 75.18           H  
ATOM   2455  O   ALA A 152       2.668  -7.569   7.857  1.00 75.18           O  
ATOM   2456  N   PHE A 153       3.385  -6.296   6.165  1.00 75.28           N  
ATOM   2457  H   PHE A 153       3.796  -5.414   5.896  1.00 75.28           H  
ATOM   2458  CA  PHE A 153       2.830  -7.152   5.105  1.00 75.28           C  
ATOM   2459  HA  PHE A 153       1.846  -7.504   5.414  1.00 75.28           H  
ATOM   2460  C   PHE A 153       3.644  -8.417   4.842  1.00 75.28           C  
ATOM   2461  CB  PHE A 153       2.673  -6.342   3.813  1.00 75.28           C  
ATOM   2462  HB2 PHE A 153       2.261  -6.993   3.042  1.00 75.28           H  
ATOM   2463  HB3 PHE A 153       3.663  -6.028   3.483  1.00 75.28           H  
ATOM   2464  O   PHE A 153       3.082  -9.439   4.453  1.00 75.28           O  
ATOM   2465  CG  PHE A 153       1.784  -5.116   3.903  1.00 75.28           C  
ATOM   2466  CD1 PHE A 153       0.774  -5.004   4.880  1.00 75.28           C  
ATOM   2467  HD1 PHE A 153       0.597  -5.793   5.596  1.00 75.28           H  
ATOM   2468  CD2 PHE A 153       1.977  -4.070   2.986  1.00 75.28           C  
ATOM   2469  HD2 PHE A 153       2.733  -4.161   2.221  1.00 75.28           H  
ATOM   2470  CE1 PHE A 153      -0.009  -3.844   4.952  1.00 75.28           C  
ATOM   2471  HE1 PHE A 153      -0.770  -3.762   5.714  1.00 75.28           H  
ATOM   2472  CE2 PHE A 153       1.200  -2.903   3.068  1.00 75.28           C  
ATOM   2473  HE2 PHE A 153       1.381  -2.089   2.381  1.00 75.28           H  
ATOM   2474  CZ  PHE A 153       0.210  -2.789   4.055  1.00 75.28           C  
ATOM   2475  HZ  PHE A 153      -0.368  -1.880   4.138  1.00 75.28           H  
ATOM   2476  N   SER A 154       4.954  -8.390   5.097  1.00 64.72           N  
ATOM   2477  H   SER A 154       5.377  -7.510   5.357  1.00 64.72           H  
ATOM   2478  CA  SER A 154       5.794  -9.592   5.016  1.00 64.72           C  
ATOM   2479  HA  SER A 154       5.665 -10.053   4.037  1.00 64.72           H  
ATOM   2480  C   SER A 154       5.409 -10.624   6.079  1.00 64.72           C  
ATOM   2481  CB  SER A 154       7.268  -9.230   5.196  1.00 64.72           C  
ATOM   2482  HB2 SER A 154       7.418  -8.754   6.165  1.00 64.72           H  
ATOM   2483  HB3 SER A 154       7.866 -10.140   5.154  1.00 64.72           H  
ATOM   2484  O   SER A 154       5.613 -11.831   5.905  1.00 64.72           O  
ATOM   2485  OG  SER A 154       7.694  -8.357   4.173  1.00 64.72           O  
ATOM   2486  HG  SER A 154       7.304  -7.497   4.346  1.00 64.72           H  
ATOM   2487  N   CYS A 155       4.832 -10.168   7.192  1.00 55.48           N  
ATOM   2488  H   CYS A 155       4.645  -9.179   7.275  1.00 55.48           H  
ATOM   2489  CA  CYS A 155       4.365 -11.035   8.254  1.00 55.48           C  
ATOM   2490  HA  CYS A 155       5.115 -11.812   8.399  1.00 55.48           H  
ATOM   2491  C   CYS A 155       3.044 -11.717   7.864  1.00 55.48           C  
ATOM   2492  CB  CYS A 155       4.280 -10.230   9.546  1.00 55.48           C  
ATOM   2493  HB2 CYS A 155       3.338  -9.684   9.592  1.00 55.48           H  
ATOM   2494  HB3 CYS A 155       5.108  -9.524   9.612  1.00 55.48           H  
ATOM   2495  O   CYS A 155       1.955 -11.287   8.208  1.00 55.48           O  
ATOM   2496  SG  CYS A 155       4.399 -11.445  10.870  1.00 55.48           S  
ATOM   2497  HG  CYS A 155       3.971 -10.643  11.850  1.00 55.48           H  
ATOM   2498  N   THR A 156       3.143 -12.810   7.111  1.00 47.98           N  
ATOM   2499  H   THR A 156       4.047 -12.946   6.682  1.00 47.98           H  
ATOM   2500  CA  THR A 156       1.972 -13.544   6.585  1.00 47.98           C  
ATOM   2501  HA  THR A 156       1.290 -12.823   6.134  1.00 47.98           H  
ATOM   2502  C   THR A 156       1.146 -14.335   7.609  1.00 47.98           C  
ATOM   2503  CB  THR A 156       2.403 -14.545   5.507  1.00 47.98           C  
ATOM   2504  HB  THR A 156       1.541 -15.131   5.188  1.00 47.98           H  
ATOM   2505  O   THR A 156       0.203 -15.011   7.203  1.00 47.98           O  
ATOM   2506  CG2 THR A 156       2.983 -13.897   4.258  1.00 47.98           C  
ATOM   2507 HG21 THR A 156       3.885 -13.333   4.495  1.00 47.98           H  
ATOM   2508 HG22 THR A 156       3.219 -14.657   3.513  1.00 47.98           H  
ATOM   2509 HG23 THR A 156       2.250 -13.209   3.834  1.00 47.98           H  
ATOM   2510  OG1 THR A 156       3.390 -15.421   6.024  1.00 47.98           O  
ATOM   2511  HG1 THR A 156       4.096 -14.854   6.344  1.00 47.98           H  
ATOM   2512  N   LYS A 157       1.524 -14.386   8.892  1.00 44.59           N  
ATOM   2513  H   LYS A 157       2.146 -13.661   9.222  1.00 44.59           H  
ATOM   2514  CA  LYS A 157       0.713 -15.120   9.878  1.00 44.59           C  
ATOM   2515  HA  LYS A 157       0.305 -16.020   9.418  1.00 44.59           H  
ATOM   2516  C   LYS A 157      -0.488 -14.263  10.263  1.00 44.59           C  
ATOM   2517  CB  LYS A 157       1.524 -15.524  11.121  1.00 44.59           C  
ATOM   2518  HB2 LYS A 157       0.817 -15.726  11.926  1.00 44.59           H  
ATOM   2519  HB3 LYS A 157       2.155 -14.692  11.433  1.00 44.59           H  
ATOM   2520  O   LYS A 157      -0.309 -13.070  10.475  1.00 44.59           O  
ATOM   2521  CG  LYS A 157       2.377 -16.785  10.900  1.00 44.59           C  
ATOM   2522  HG2 LYS A 157       3.223 -16.546  10.255  1.00 44.59           H  
ATOM   2523  HG3 LYS A 157       1.769 -17.552  10.420  1.00 44.59           H  
ATOM   2524  CD  LYS A 157       2.880 -17.331  12.248  1.00 44.59           C  
ATOM   2525  HD2 LYS A 157       2.016 -17.522  12.885  1.00 44.59           H  
ATOM   2526  HD3 LYS A 157       3.500 -16.573  12.729  1.00 44.59           H  
ATOM   2527  CE  LYS A 157       3.686 -18.629  12.093  1.00 44.59           C  
ATOM   2528  HE2 LYS A 157       4.596 -18.408  11.536  1.00 44.59           H  
ATOM   2529  HE3 LYS A 157       3.093 -19.331  11.506  1.00 44.59           H  
ATOM   2530  NZ  LYS A 157       4.015 -19.231  13.418  1.00 44.59           N  
ATOM   2531  HZ1 LYS A 157       4.522 -18.596  14.018  1.00 44.59           H  
ATOM   2532  HZ2 LYS A 157       4.570 -20.070  13.326  1.00 44.59           H  
ATOM   2533  HZ3 LYS A 157       3.172 -19.468  13.920  1.00 44.59           H  
ATOM   2534  N   ASP A 158      -1.654 -14.896  10.407  1.00 40.74           N  
ATOM   2535  H   ASP A 158      -1.740 -15.860  10.119  1.00 40.74           H  
ATOM   2536  CA  ASP A 158      -2.833 -14.287  11.027  1.00 40.74           C  
ATOM   2537  HA  ASP A 158      -3.242 -13.522  10.367  1.00 40.74           H  
ATOM   2538  C   ASP A 158      -2.421 -13.622  12.342  1.00 40.74           C  
ATOM   2539  CB  ASP A 158      -3.915 -15.347  11.306  1.00 40.74           C  
ATOM   2540  HB2 ASP A 158      -4.573 -14.972  12.090  1.00 40.74           H  
ATOM   2541  HB3 ASP A 158      -3.447 -16.258  11.678  1.00 40.74           H  
ATOM   2542  O   ASP A 158      -2.118 -14.291  13.335  1.00 40.74           O  
ATOM   2543  CG  ASP A 158      -4.797 -15.658  10.098  1.00 40.74           C  
ATOM   2544  OD1 ASP A 158      -5.107 -14.709   9.348  1.00 40.74           O  
ATOM   2545  OD2 ASP A 158      -5.127 -16.854   9.941  1.00 40.74           O  
ATOM   2546  N   THR A 159      -2.369 -12.293  12.335  1.00 42.22           N  
ATOM   2547  H   THR A 159      -2.617 -11.792  11.494  1.00 42.22           H  
ATOM   2548  CA  THR A 159      -1.938 -11.472  13.471  1.00 42.22           C  
ATOM   2549  HA  THR A 159      -0.935 -11.775  13.770  1.00 42.22           H  
ATOM   2550  C   THR A 159      -2.839 -11.654  14.686  1.00 42.22           C  
ATOM   2551  CB  THR A 159      -1.912  -9.988  13.085  1.00 42.22           C  
ATOM   2552  HB  THR A 159      -1.923  -9.383  13.992  1.00 42.22           H  
ATOM   2553  O   THR A 159      -2.390 -11.435  15.810  1.00 42.22           O  
ATOM   2554  CG2 THR A 159      -0.662  -9.635  12.280  1.00 42.22           C  
ATOM   2555 HG21 THR A 159      -0.685  -8.573  12.034  1.00 42.22           H  
ATOM   2556 HG22 THR A 159      -0.629 -10.219  11.361  1.00 42.22           H  
ATOM   2557 HG23 THR A 159       0.230  -9.837  12.873  1.00 42.22           H  
ATOM   2558  OG1 THR A 159      -3.029  -9.678  12.286  1.00 42.22           O  
ATOM   2559  HG1 THR A 159      -3.220  -8.754  12.466  1.00 42.22           H  
ATOM   2560  N   SER A 160      -4.065 -12.159  14.495  1.00 41.95           N  
ATOM   2561  H   SER A 160      -4.365 -12.316  13.544  1.00 41.95           H  
ATOM   2562  CA  SER A 160      -4.992 -12.499  15.579  1.00 41.95           C  
ATOM   2563  HA  SER A 160      -5.235 -11.586  16.122  1.00 41.95           H  
ATOM   2564  C   SER A 160      -4.410 -13.496  16.585  1.00 41.95           C  
ATOM   2565  CB  SER A 160      -6.285 -13.073  14.992  1.00 41.95           C  
ATOM   2566  HB2 SER A 160      -6.701 -12.360  14.279  1.00 41.95           H  
ATOM   2567  HB3 SER A 160      -7.011 -13.225  15.792  1.00 41.95           H  
ATOM   2568  O   SER A 160      -4.828 -13.517  17.740  1.00 41.95           O  
ATOM   2569  OG  SER A 160      -6.043 -14.304  14.334  1.00 41.95           O  
ATOM   2570  HG  SER A 160      -5.942 -14.997  14.990  1.00 41.95           H  
ATOM   2571  N   LYS A 161      -3.457 -14.343  16.177  1.00 40.68           N  
ATOM   2572  H   LYS A 161      -3.140 -14.262  15.221  1.00 40.68           H  
ATOM   2573  CA  LYS A 161      -2.710 -15.219  17.084  1.00 40.68           C  
ATOM   2574  HA  LYS A 161      -2.991 -15.015  18.117  1.00 40.68           H  
ATOM   2575  C   LYS A 161      -1.242 -14.881  16.943  1.00 40.68           C  
ATOM   2576  CB  LYS A 161      -3.007 -16.697  16.792  1.00 40.68           C  
ATOM   2577  HB2 LYS A 161      -2.283 -17.311  17.326  1.00 40.68           H  
ATOM   2578  HB3 LYS A 161      -2.905 -16.888  15.724  1.00 40.68           H  
ATOM   2579  O   LYS A 161      -0.604 -15.345  16.002  1.00 40.68           O  
ATOM   2580  CG  LYS A 161      -4.418 -17.077  17.261  1.00 40.68           C  
ATOM   2581  HG2 LYS A 161      -5.154 -16.493  16.709  1.00 40.68           H  
ATOM   2582  HG3 LYS A 161      -4.516 -16.852  18.323  1.00 40.68           H  
ATOM   2583  CD  LYS A 161      -4.693 -18.568  17.037  1.00 40.68           C  
ATOM   2584  HD2 LYS A 161      -4.603 -18.790  15.973  1.00 40.68           H  
ATOM   2585  HD3 LYS A 161      -3.965 -19.159  17.594  1.00 40.68           H  
ATOM   2586  CE  LYS A 161      -6.111 -18.895  17.520  1.00 40.68           C  
ATOM   2587  HE2 LYS A 161      -6.178 -18.660  18.582  1.00 40.68           H  
ATOM   2588  HE3 LYS A 161      -6.811 -18.244  16.997  1.00 40.68           H  
ATOM   2589  NZ  LYS A 161      -6.470 -20.316  17.283  1.00 40.68           N  
ATOM   2590  HZ1 LYS A 161      -7.410 -20.492  17.607  1.00 40.68           H  
ATOM   2591  HZ2 LYS A 161      -5.843 -20.933  17.780  1.00 40.68           H  
ATOM   2592  HZ3 LYS A 161      -6.437 -20.527  16.296  1.00 40.68           H  
ATOM   2593  N   GLY A 162      -0.755 -14.064  17.883  1.00 44.54           N  
ATOM   2594  H   GLY A 162      -1.426 -13.691  18.539  1.00 44.54           H  
ATOM   2595  CA  GLY A 162       0.610 -13.549  17.969  1.00 44.54           C  
ATOM   2596  HA2 GLY A 162       0.922 -13.527  19.013  1.00 44.54           H  
ATOM   2597  HA3 GLY A 162       0.610 -12.527  17.589  1.00 44.54           H  
ATOM   2598  C   GLY A 162       1.614 -14.388  17.186  1.00 44.54           C  
ATOM   2599  O   GLY A 162       1.789 -15.580  17.436  1.00 44.54           O  
ATOM   2600  N   CYS A 163       2.225 -13.780  16.178  1.00 47.43           N  
ATOM   2601  H   CYS A 163       1.977 -12.821  15.982  1.00 47.43           H  
ATOM   2602  CA  CYS A 163       3.135 -14.446  15.274  1.00 47.43           C  
ATOM   2603  HA  CYS A 163       2.635 -15.331  14.879  1.00 47.43           H  
ATOM   2604  C   CYS A 163       4.385 -14.913  16.038  1.00 47.43           C  
ATOM   2605  CB  CYS A 163       3.386 -13.500  14.105  1.00 47.43           C  
ATOM   2606  HB2 CYS A 163       3.519 -12.492  14.499  1.00 47.43           H  
ATOM   2607  HB3 CYS A 163       2.499 -13.477  13.473  1.00 47.43           H  
ATOM   2608  O   CYS A 163       5.395 -14.233  16.144  1.00 47.43           O  
ATOM   2609  SG  CYS A 163       4.817 -13.889  13.092  1.00 47.43           S  
ATOM   2610  N   SER A 164       4.318 -16.135  16.555  1.00 46.83           N  
ATOM   2611  H   SER A 164       3.394 -16.537  16.625  1.00 46.83           H  
ATOM   2612  CA  SER A 164       5.375 -16.763  17.351  1.00 46.83           C  
ATOM   2613  HA  SER A 164       5.575 -16.147  18.227  1.00 46.83           H  
ATOM   2614  C   SER A 164       6.700 -16.941  16.605  1.00 46.83           C  
ATOM   2615  CB  SER A 164       4.874 -18.131  17.816  1.00 46.83           C  
ATOM   2616  HB2 SER A 164       5.682 -18.658  18.324  1.00 46.83           H  
ATOM   2617  HB3 SER A 164       4.062 -17.983  18.528  1.00 46.83           H  
ATOM   2618  O   SER A 164       7.741 -17.069  17.232  1.00 46.83           O  
ATOM   2619  OG  SER A 164       4.393 -18.921  16.726  1.00 46.83           O  
ATOM   2620  HG  SER A 164       4.153 -19.761  17.124  1.00 46.83           H  
ATOM   2621  N   ASN A 165       6.667 -16.965  15.266  1.00 45.42           N  
ATOM   2622  H   ASN A 165       5.792 -16.705  14.833  1.00 45.42           H  
ATOM   2623  CA  ASN A 165       7.857 -17.186  14.437  1.00 45.42           C  
ATOM   2624  HA  ASN A 165       8.613 -17.710  15.024  1.00 45.42           H  
ATOM   2625  C   ASN A 165       8.527 -15.901  13.968  1.00 45.42           C  
ATOM   2626  CB  ASN A 165       7.506 -18.028  13.196  1.00 45.42           C  
ATOM   2627  HB2 ASN A 165       8.031 -17.621  12.331  1.00 45.42           H  
ATOM   2628  HB3 ASN A 165       6.440 -17.978  12.977  1.00 45.42           H  
ATOM   2629  O   ASN A 165       9.694 -15.938  13.587  1.00 45.42           O  
ATOM   2630  CG  ASN A 165       7.940 -19.471  13.327  1.00 45.42           C  
ATOM   2631  ND2 ASN A 165       8.216 -20.134  12.231  1.00 45.42           N  
ATOM   2632 HD21 ASN A 165       8.372 -19.636  11.366  1.00 45.42           H  
ATOM   2633 HD22 ASN A 165       8.597 -21.055  12.396  1.00 45.42           H  
ATOM   2634  OD1 ASN A 165       7.962 -20.054  14.387  1.00 45.42           O  
ATOM   2635  N   CYS A 166       7.800 -14.789  13.897  1.00 46.63           N  
ATOM   2636  H   CYS A 166       6.896 -14.742  14.344  1.00 46.63           H  
ATOM   2637  CA  CYS A 166       8.449 -13.531  13.597  1.00 46.63           C  
ATOM   2638  HA  CYS A 166       9.289 -13.695  12.921  1.00 46.63           H  
ATOM   2639  C   CYS A 166       9.008 -13.021  14.921  1.00 46.63           C  
ATOM   2640  CB  CYS A 166       7.515 -12.558  12.874  1.00 46.63           C  
ATOM   2641  HB2 CYS A 166       7.333 -12.916  11.861  1.00 46.63           H  
ATOM   2642  HB3 CYS A 166       8.015 -11.593  12.801  1.00 46.63           H  
ATOM   2643  O   CYS A 166       8.314 -12.426  15.733  1.00 46.63           O  
ATOM   2644  SG  CYS A 166       5.931 -12.287  13.665  1.00 46.63           S  
ATOM   2645  N   ASN A 167      10.307 -13.222  15.125  1.00 43.93           N  
ATOM   2646  H   ASN A 167      10.795 -13.856  14.508  1.00 43.93           H  
ATOM   2647  CA  ASN A 167      11.058 -12.563  16.197  1.00 43.93           C  
ATOM   2648  HA  ASN A 167      10.629 -12.857  17.155  1.00 43.93           H  
ATOM   2649  C   ASN A 167      10.960 -11.023  16.148  1.00 43.93           C  
ATOM   2650  CB  ASN A 167      12.532 -13.015  16.102  1.00 43.93           C  
ATOM   2651  HB2 ASN A 167      12.770 -13.350  15.093  1.00 43.93           H  
ATOM   2652  HB3 ASN A 167      13.185 -12.171  16.325  1.00 43.93           H  
ATOM   2653  O   ASN A 167      11.431 -10.338  17.056  1.00 43.93           O  
ATOM   2654  CG  ASN A 167      12.905 -14.103  17.090  1.00 43.93           C  
ATOM   2655  ND2 ASN A 167      14.086 -14.657  16.962  1.00 43.93           N  
ATOM   2656 HD21 ASN A 167      14.306 -15.375  17.638  1.00 43.93           H  
ATOM   2657 HD22 ASN A 167      14.723 -14.383  16.227  1.00 43.93           H  
ATOM   2658  OD1 ASN A 167      12.176 -14.452  17.998  1.00 43.93           O  
ATOM   2659  N   ASN A 168      10.370 -10.453  15.093  1.00 45.78           N  
ATOM   2660  H   ASN A 168       9.931 -11.057  14.413  1.00 45.78           H  
ATOM   2661  CA  ASN A 168      10.069  -9.038  15.028  1.00 45.78           C  
ATOM   2662  HA  ASN A 168      10.906  -8.500  15.472  1.00 45.78           H  
ATOM   2663  C   ASN A 168       8.838  -8.725  15.886  1.00 45.78           C  
ATOM   2664  CB  ASN A 168       9.912  -8.596  13.556  1.00 45.78           C  
ATOM   2665  HB2 ASN A 168       8.961  -8.080  13.431  1.00 45.78           H  
ATOM   2666  HB3 ASN A 168       9.918  -9.456  12.886  1.00 45.78           H  
ATOM   2667  O   ASN A 168       7.702  -8.818  15.430  1.00 45.78           O  
ATOM   2668  CG  ASN A 168      10.960  -7.602  13.098  1.00 45.78           C  
ATOM   2669  ND2 ASN A 168      11.034  -7.359  11.811  1.00 45.78           N  
ATOM   2670 HD21 ASN A 168      11.728  -6.692  11.506  1.00 45.78           H  
ATOM   2671 HD22 ASN A 168      10.375  -7.781  11.172  1.00 45.78           H  
ATOM   2672  OD1 ASN A 168      11.704  -7.020  13.872  1.00 45.78           O  
ATOM   2673  N   LYS A 169       9.080  -8.256  17.116  1.00 45.82           N  
ATOM   2674  H   LYS A 169      10.023  -8.345  17.466  1.00 45.82           H  
ATOM   2675  CA  LYS A 169       8.059  -7.586  17.946  1.00 45.82           C  
ATOM   2676  HA  LYS A 169       7.312  -8.313  18.265  1.00 45.82           H  
ATOM   2677  C   LYS A 169       7.294  -6.506  17.162  1.00 45.82           C  
ATOM   2678  CB  LYS A 169       8.721  -6.950  19.180  1.00 45.82           C  
ATOM   2679  HB2 LYS A 169       7.985  -6.309  19.666  1.00 45.82           H  
ATOM   2680  HB3 LYS A 169       9.555  -6.323  18.866  1.00 45.82           H  
ATOM   2681  O   LYS A 169       6.090  -6.350  17.331  1.00 45.82           O  
ATOM   2682  CG  LYS A 169       9.204  -7.989  20.203  1.00 45.82           C  
ATOM   2683  HG2 LYS A 169       9.975  -8.617  19.757  1.00 45.82           H  
ATOM   2684  HG3 LYS A 169       8.361  -8.615  20.495  1.00 45.82           H  
ATOM   2685  CD  LYS A 169       9.770  -7.292  21.449  1.00 45.82           C  
ATOM   2686  HD2 LYS A 169       9.017  -6.610  21.842  1.00 45.82           H  
ATOM   2687  HD3 LYS A 169      10.656  -6.721  21.171  1.00 45.82           H  
ATOM   2688  CE  LYS A 169      10.128  -8.330  22.519  1.00 45.82           C  
ATOM   2689  HE2 LYS A 169      10.884  -9.005  22.119  1.00 45.82           H  
ATOM   2690  HE3 LYS A 169       9.236  -8.922  22.728  1.00 45.82           H  
ATOM   2691  NZ  LYS A 169      10.610  -7.688  23.768  1.00 45.82           N  
ATOM   2692  HZ1 LYS A 169       9.902  -7.064  24.129  1.00 45.82           H  
ATOM   2693  HZ2 LYS A 169      11.454  -7.159  23.600  1.00 45.82           H  
ATOM   2694  HZ3 LYS A 169      10.798  -8.387  24.472  1.00 45.82           H  
ATOM   2695  N   SER A 170       7.978  -5.836  16.232  1.00 47.75           N  
ATOM   2696  H   SER A 170       8.948  -6.074  16.083  1.00 47.75           H  
ATOM   2697  CA  SER A 170       7.406  -4.810  15.356  1.00 47.75           C  
ATOM   2698  HA  SER A 170       6.927  -4.052  15.975  1.00 47.75           H  
ATOM   2699  C   SER A 170       6.364  -5.317  14.356  1.00 47.75           C  
ATOM   2700  CB  SER A 170       8.520  -4.134  14.559  1.00 47.75           C  
ATOM   2701  HB2 SER A 170       9.210  -3.640  15.243  1.00 47.75           H  
ATOM   2702  HB3 SER A 170       8.086  -3.384  13.897  1.00 47.75           H  
ATOM   2703  O   SER A 170       5.671  -4.496  13.769  1.00 47.75           O  
ATOM   2704  OG  SER A 170       9.217  -5.101  13.795  1.00 47.75           O  
ATOM   2705  HG  SER A 170       9.617  -4.669  13.037  1.00 47.75           H  
ATOM   2706  N   CYS A 171       6.249  -6.629  14.117  1.00 53.14           N  
ATOM   2707  H   CYS A 171       6.841  -7.283  14.609  1.00 53.14           H  
ATOM   2708  CA  CYS A 171       5.269  -7.161  13.167  1.00 53.14           C  
ATOM   2709  HA  CYS A 171       5.353  -6.620  12.224  1.00 53.14           H  
ATOM   2710  C   CYS A 171       3.819  -6.969  13.634  1.00 53.14           C  
ATOM   2711  CB  CYS A 171       5.540  -8.651  12.918  1.00 53.14           C  
ATOM   2712  HB2 CYS A 171       5.717  -9.164  13.862  1.00 53.14           H  
ATOM   2713  HB3 CYS A 171       4.652  -9.082  12.454  1.00 53.14           H  
ATOM   2714  O   CYS A 171       2.929  -6.951  12.792  1.00 53.14           O  
ATOM   2715  SG  CYS A 171       6.948  -8.888  11.794  1.00 53.14           S  
ATOM   2716  HG  CYS A 171       6.432  -8.227  10.754  1.00 53.14           H  
ATOM   2717  N   ILE A 172       3.585  -6.867  14.949  1.00 51.76           N  
ATOM   2718  H   ILE A 172       4.378  -6.889  15.574  1.00 51.76           H  
ATOM   2719  CA  ILE A 172       2.244  -6.684  15.536  1.00 51.76           C  
ATOM   2720  HA  ILE A 172       1.490  -6.735  14.750  1.00 51.76           H  
ATOM   2721  C   ILE A 172       2.095  -5.300  16.172  1.00 51.76           C  
ATOM   2722  CB  ILE A 172       1.943  -7.814  16.546  1.00 51.76           C  
ATOM   2723  HB  ILE A 172       2.732  -7.823  17.298  1.00 51.76           H  
ATOM   2724  O   ILE A 172       0.984  -4.776  16.251  1.00 51.76           O  
ATOM   2725  CG1 ILE A 172       1.920  -9.176  15.822  1.00 51.76           C  
ATOM   2726 HG12 ILE A 172       2.728  -9.246  15.093  1.00 51.76           H  
ATOM   2727 HG13 ILE A 172       0.980  -9.277  15.280  1.00 51.76           H  
ATOM   2728  CG2 ILE A 172       0.587  -7.604  17.251  1.00 51.76           C  
ATOM   2729 HG21 ILE A 172       0.623  -6.723  17.892  1.00 51.76           H  
ATOM   2730 HG22 ILE A 172      -0.202  -7.466  16.512  1.00 51.76           H  
ATOM   2731 HG23 ILE A 172       0.326  -8.450  17.887  1.00 51.76           H  
ATOM   2732  CD1 ILE A 172       2.082 -10.357  16.773  1.00 51.76           C  
ATOM   2733 HD11 ILE A 172       1.335 -10.339  17.567  1.00 51.76           H  
ATOM   2734 HD12 ILE A 172       3.084 -10.358  17.203  1.00 51.76           H  
ATOM   2735 HD13 ILE A 172       1.942 -11.258  16.176  1.00 51.76           H  
ATOM   2736  N   GLU A 173       3.196  -4.678  16.607  1.00 53.67           N  
ATOM   2737  H   GLU A 173       4.097  -5.127  16.526  1.00 53.67           H  
ATOM   2738  CA  GLU A 173       3.142  -3.310  17.116  1.00 53.67           C  
ATOM   2739  HA  GLU A 173       2.455  -3.282  17.963  1.00 53.67           H  
ATOM   2740  C   GLU A 173       2.587  -2.381  16.028  1.00 53.67           C  
ATOM   2741  CB  GLU A 173       4.518  -2.840  17.617  1.00 53.67           C  
ATOM   2742  HB2 GLU A 173       4.484  -1.761  17.766  1.00 53.67           H  
ATOM   2743  HB3 GLU A 173       5.264  -3.057  16.852  1.00 53.67           H  
ATOM   2744  O   GLU A 173       3.211  -2.168  14.990  1.00 53.67           O  
ATOM   2745  CG  GLU A 173       4.916  -3.498  18.953  1.00 53.67           C  
ATOM   2746  HG2 GLU A 173       4.204  -3.181  19.715  1.00 53.67           H  
ATOM   2747  HG3 GLU A 173       4.832  -4.580  18.855  1.00 53.67           H  
ATOM   2748  CD  GLU A 173       6.345  -3.153  19.422  1.00 53.67           C  
ATOM   2749  OE1 GLU A 173       6.755  -3.678  20.485  1.00 53.67           O  
ATOM   2750  OE2 GLU A 173       7.070  -2.419  18.707  1.00 53.67           O  
ATOM   2751  N   ASN A 174       1.416  -1.807  16.311  1.00 62.12           N  
ATOM   2752  H   ASN A 174       0.968  -2.079  17.174  1.00 62.12           H  
ATOM   2753  CA  ASN A 174       0.712  -0.836  15.478  1.00 62.12           C  
ATOM   2754  HA  ASN A 174      -0.077  -0.429  16.111  1.00 62.12           H  
ATOM   2755  C   ASN A 174      -0.024  -1.386  14.245  1.00 62.12           C  
ATOM   2756  CB  ASN A 174       1.630   0.347  15.137  1.00 62.12           C  
ATOM   2757  HB2 ASN A 174       1.005   1.160  14.766  1.00 62.12           H  
ATOM   2758  HB3 ASN A 174       2.304   0.066  14.328  1.00 62.12           H  
ATOM   2759  O   ASN A 174      -0.207  -0.640  13.283  1.00 62.12           O  
ATOM   2760  CG  ASN A 174       2.425   0.868  16.313  1.00 62.12           C  
ATOM   2761  ND2 ASN A 174       3.715   1.031  16.150  1.00 62.12           N  
ATOM   2762 HD21 ASN A 174       4.240   1.268  16.980  1.00 62.12           H  
ATOM   2763 HD22 ASN A 174       4.137   0.678  15.303  1.00 62.12           H  
ATOM   2764  OD1 ASN A 174       1.909   1.120  17.387  1.00 62.12           O  
ATOM   2765  N   GLU A 175      -0.527  -2.627  14.266  1.00 67.22           N  
ATOM   2766  H   GLU A 175      -0.273  -3.254  15.016  1.00 67.22           H  
ATOM   2767  CA  GLU A 175      -1.425  -3.117  13.198  1.00 67.22           C  
ATOM   2768  HA  GLU A 175      -0.848  -3.195  12.276  1.00 67.22           H  
ATOM   2769  C   GLU A 175      -2.586  -2.141  12.920  1.00 67.22           C  
ATOM   2770  CB  GLU A 175      -1.958  -4.519  13.544  1.00 67.22           C  
ATOM   2771  HB2 GLU A 175      -2.449  -4.503  14.517  1.00 67.22           H  
ATOM   2772  HB3 GLU A 175      -1.115  -5.209  13.578  1.00 67.22           H  
ATOM   2773  O   GLU A 175      -2.938  -1.878  11.770  1.00 67.22           O  
ATOM   2774  CG  GLU A 175      -2.958  -4.978  12.471  1.00 67.22           C  
ATOM   2775  HG2 GLU A 175      -3.896  -4.438  12.599  1.00 67.22           H  
ATOM   2776  HG3 GLU A 175      -2.555  -4.714  11.494  1.00 67.22           H  
ATOM   2777  CD  GLU A 175      -3.265  -6.472  12.457  1.00 67.22           C  
ATOM   2778  OE1 GLU A 175      -3.666  -6.930  11.359  1.00 67.22           O  
ATOM   2779  OE2 GLU A 175      -3.064  -7.174  13.468  1.00 67.22           O  
ATOM   2780  N   GLU A 176      -3.117  -1.518  13.970  1.00 66.09           N  
ATOM   2781  H   GLU A 176      -2.821  -1.811  14.891  1.00 66.09           H  
ATOM   2782  CA  GLU A 176      -4.178  -0.517  13.865  1.00 66.09           C  
ATOM   2783  HA  GLU A 176      -5.004  -0.936  13.290  1.00 66.09           H  
ATOM   2784  C   GLU A 176      -3.756   0.784  13.160  1.00 66.09           C  
ATOM   2785  CB  GLU A 176      -4.683  -0.191  15.267  1.00 66.09           C  
ATOM   2786  HB2 GLU A 176      -3.875   0.232  15.863  1.00 66.09           H  
ATOM   2787  HB3 GLU A 176      -5.453   0.571  15.142  1.00 66.09           H  
ATOM   2788  O   GLU A 176      -4.611   1.550  12.722  1.00 66.09           O  
ATOM   2789  CG  GLU A 176      -5.263  -1.422  15.992  1.00 66.09           C  
ATOM   2790  HG2 GLU A 176      -5.924  -1.960  15.312  1.00 66.09           H  
ATOM   2791  HG3 GLU A 176      -4.447  -2.085  16.281  1.00 66.09           H  
ATOM   2792  CD  GLU A 176      -6.059  -0.998  17.223  1.00 66.09           C  
ATOM   2793  OE1 GLU A 176      -6.024  -1.666  18.270  1.00 66.09           O  
ATOM   2794  OE2 GLU A 176      -6.654   0.095  17.153  1.00 66.09           O  
ATOM   2795  N   LEU A 177      -2.451   1.050  13.028  1.00 67.45           N  
ATOM   2796  H   LEU A 177      -1.790   0.349  13.334  1.00 67.45           H  
ATOM   2797  CA  LEU A 177      -1.928   2.203  12.291  1.00 67.45           C  
ATOM   2798  HA  LEU A 177      -2.663   3.005  12.350  1.00 67.45           H  
ATOM   2799  C   LEU A 177      -1.728   1.922  10.797  1.00 67.45           C  
ATOM   2800  CB  LEU A 177      -0.645   2.755  12.933  1.00 67.45           C  
ATOM   2801  HB2 LEU A 177      -0.310   3.599  12.330  1.00 67.45           H  
ATOM   2802  HB3 LEU A 177       0.130   1.990  12.875  1.00 67.45           H  
ATOM   2803  O   LEU A 177      -1.599   2.871  10.024  1.00 67.45           O  
ATOM   2804  CG  LEU A 177      -0.783   3.241  14.389  1.00 67.45           C  
ATOM   2805  HG  LEU A 177      -0.993   2.389  15.036  1.00 67.45           H  
ATOM   2806  CD1 LEU A 177       0.524   3.900  14.843  1.00 67.45           C  
ATOM   2807 HD11 LEU A 177       1.382   3.274  14.602  1.00 67.45           H  
ATOM   2808 HD12 LEU A 177       0.498   4.063  15.921  1.00 67.45           H  
ATOM   2809 HD13 LEU A 177       0.653   4.857  14.339  1.00 67.45           H  
ATOM   2810  CD2 LEU A 177      -1.891   4.284  14.572  1.00 67.45           C  
ATOM   2811 HD21 LEU A 177      -1.752   5.105  13.867  1.00 67.45           H  
ATOM   2812 HD22 LEU A 177      -2.865   3.825  14.403  1.00 67.45           H  
ATOM   2813 HD23 LEU A 177      -1.866   4.674  15.589  1.00 67.45           H  
ATOM   2814  N   ILE A 178      -1.746   0.653  10.363  1.00 75.99           N  
ATOM   2815  H   ILE A 178      -1.900  -0.078  11.043  1.00 75.99           H  
ATOM   2816  CA  ILE A 178      -1.545   0.271   8.955  1.00 75.99           C  
ATOM   2817  HA  ILE A 178      -0.532   0.560   8.675  1.00 75.99           H  
ATOM   2818  C   ILE A 178      -2.483   1.032   8.006  1.00 75.99           C  
ATOM   2819  CB  ILE A 178      -1.660  -1.260   8.764  1.00 75.99           C  
ATOM   2820  HB  ILE A 178      -2.576  -1.614   9.236  1.00 75.99           H  
ATOM   2821  O   ILE A 178      -1.977   1.573   7.019  1.00 75.99           O  
ATOM   2822  CG1 ILE A 178      -0.477  -1.972   9.454  1.00 75.99           C  
ATOM   2823 HG12 ILE A 178      -0.449  -1.680  10.504  1.00 75.99           H  
ATOM   2824 HG13 ILE A 178       0.463  -1.660   8.996  1.00 75.99           H  
ATOM   2825  CG2 ILE A 178      -1.746  -1.662   7.279  1.00 75.99           C  
ATOM   2826 HG21 ILE A 178      -0.822  -1.395   6.764  1.00 75.99           H  
ATOM   2827 HG22 ILE A 178      -1.920  -2.735   7.210  1.00 75.99           H  
ATOM   2828 HG23 ILE A 178      -2.589  -1.181   6.784  1.00 75.99           H  
ATOM   2829  CD1 ILE A 178      -0.576  -3.501   9.394  1.00 75.99           C  
ATOM   2830 HD11 ILE A 178      -0.311  -3.862   8.401  1.00 75.99           H  
ATOM   2831 HD12 ILE A 178       0.108  -3.935  10.124  1.00 75.99           H  
ATOM   2832 HD13 ILE A 178      -1.591  -3.817   9.637  1.00 75.99           H  
ATOM   2833  N   PRO A 179      -3.806   1.132   8.259  1.00 75.27           N  
ATOM   2834  CA  PRO A 179      -4.695   1.850   7.350  1.00 75.27           C  
ATOM   2835  HA  PRO A 179      -4.623   1.404   6.358  1.00 75.27           H  
ATOM   2836  C   PRO A 179      -4.346   3.337   7.249  1.00 75.27           C  
ATOM   2837  CB  PRO A 179      -6.111   1.636   7.890  1.00 75.27           C  
ATOM   2838  HB2 PRO A 179      -6.412   2.480   8.510  1.00 75.27           H  
ATOM   2839  HB3 PRO A 179      -6.818   1.480   7.075  1.00 75.27           H  
ATOM   2840  O   PRO A 179      -4.396   3.903   6.165  1.00 75.27           O  
ATOM   2841  CG  PRO A 179      -5.998   0.389   8.762  1.00 75.27           C  
ATOM   2842  HG2 PRO A 179      -6.064  -0.504   8.142  1.00 75.27           H  
ATOM   2843  HG3 PRO A 179      -6.751   0.374   9.550  1.00 75.27           H  
ATOM   2844  CD  PRO A 179      -4.590   0.521   9.327  1.00 75.27           C  
ATOM   2845  HD2 PRO A 179      -4.606   1.191  10.187  1.00 75.27           H  
ATOM   2846  HD3 PRO A 179      -4.225  -0.460   9.630  1.00 75.27           H  
ATOM   2847  N   TYR A 180      -3.912   3.963   8.345  1.00 68.73           N  
ATOM   2848  H   TYR A 180      -3.837   3.440   9.206  1.00 68.73           H  
ATOM   2849  CA  TYR A 180      -3.513   5.371   8.351  1.00 68.73           C  
ATOM   2850  HA  TYR A 180      -4.279   5.953   7.838  1.00 68.73           H  
ATOM   2851  C   TYR A 180      -2.192   5.602   7.609  1.00 68.73           C  
ATOM   2852  CB  TYR A 180      -3.420   5.870   9.796  1.00 68.73           C  
ATOM   2853  HB2 TYR A 180      -2.649   5.310  10.325  1.00 68.73           H  
ATOM   2854  HB3 TYR A 180      -3.105   6.914   9.781  1.00 68.73           H  
ATOM   2855  O   TYR A 180      -2.061   6.579   6.876  1.00 68.73           O  
ATOM   2856  CG  TYR A 180      -4.723   5.779  10.565  1.00 68.73           C  
ATOM   2857  CD1 TYR A 180      -5.730   6.739  10.359  1.00 68.73           C  
ATOM   2858  HD1 TYR A 180      -5.582   7.532   9.641  1.00 68.73           H  
ATOM   2859  CD2 TYR A 180      -4.941   4.730  11.476  1.00 68.73           C  
ATOM   2860  HD2 TYR A 180      -4.204   3.949  11.591  1.00 68.73           H  
ATOM   2861  CE1 TYR A 180      -6.937   6.663  11.081  1.00 68.73           C  
ATOM   2862  HE1 TYR A 180      -7.708   7.400  10.909  1.00 68.73           H  
ATOM   2863  CE2 TYR A 180      -6.127   4.666  12.228  1.00 68.73           C  
ATOM   2864  HE2 TYR A 180      -6.291   3.853  12.920  1.00 68.73           H  
ATOM   2865  OH  TYR A 180      -8.275   5.599  12.763  1.00 68.73           O  
ATOM   2866  HH  TYR A 180      -8.981   6.063  12.307  1.00 68.73           H  
ATOM   2867  CZ  TYR A 180      -7.129   5.638  12.032  1.00 68.73           C  
ATOM   2868  N   PHE A 181      -1.225   4.691   7.745  1.00 74.46           N  
ATOM   2869  H   PHE A 181      -1.367   3.930   8.394  1.00 74.46           H  
ATOM   2870  CA  PHE A 181       0.017   4.737   6.973  1.00 74.46           C  
ATOM   2871  HA  PHE A 181       0.461   5.728   7.068  1.00 74.46           H  
ATOM   2872  C   PHE A 181      -0.222   4.523   5.477  1.00 74.46           C  
ATOM   2873  CB  PHE A 181       0.986   3.678   7.509  1.00 74.46           C  
ATOM   2874  HB2 PHE A 181       1.816   3.576   6.809  1.00 74.46           H  
ATOM   2875  HB3 PHE A 181       0.459   2.724   7.532  1.00 74.46           H  
ATOM   2876  O   PHE A 181       0.382   5.216   4.657  1.00 74.46           O  
ATOM   2877  CG  PHE A 181       1.571   3.938   8.883  1.00 74.46           C  
ATOM   2878  CD1 PHE A 181       1.971   5.232   9.274  1.00 74.46           C  
ATOM   2879  HD1 PHE A 181       1.862   6.071   8.603  1.00 74.46           H  
ATOM   2880  CD2 PHE A 181       1.744   2.862   9.773  1.00 74.46           C  
ATOM   2881  HD2 PHE A 181       1.435   1.866   9.490  1.00 74.46           H  
ATOM   2882  CE1 PHE A 181       2.512   5.449  10.552  1.00 74.46           C  
ATOM   2883  HE1 PHE A 181       2.791   6.446  10.857  1.00 74.46           H  
ATOM   2884  CE2 PHE A 181       2.303   3.077  11.044  1.00 74.46           C  
ATOM   2885  HE2 PHE A 181       2.422   2.248  11.726  1.00 74.46           H  
ATOM   2886  CZ  PHE A 181       2.683   4.370  11.436  1.00 74.46           C  
ATOM   2887  HZ  PHE A 181       3.095   4.535  12.421  1.00 74.46           H  
ATOM   2888  N   LEU A 182      -1.118   3.599   5.121  1.00 81.41           N  
ATOM   2889  H   LEU A 182      -1.557   3.047   5.843  1.00 81.41           H  
ATOM   2890  CA  LEU A 182      -1.540   3.397   3.738  1.00 81.41           C  
ATOM   2891  HA  LEU A 182      -0.658   3.255   3.113  1.00 81.41           H  
ATOM   2892  C   LEU A 182      -2.257   4.626   3.186  1.00 81.41           C  
ATOM   2893  CB  LEU A 182      -2.461   2.174   3.642  1.00 81.41           C  
ATOM   2894  HB2 LEU A 182      -3.027   2.261   2.714  1.00 81.41           H  
ATOM   2895  HB3 LEU A 182      -3.175   2.198   4.465  1.00 81.41           H  
ATOM   2896  O   LEU A 182      -1.913   5.068   2.093  1.00 81.41           O  
ATOM   2897  CG  LEU A 182      -1.758   0.813   3.615  1.00 81.41           C  
ATOM   2898  HG  LEU A 182      -1.138   0.685   4.503  1.00 81.41           H  
ATOM   2899  CD1 LEU A 182      -2.833  -0.277   3.585  1.00 81.41           C  
ATOM   2900 HD11 LEU A 182      -3.486  -0.137   2.724  1.00 81.41           H  
ATOM   2901 HD12 LEU A 182      -3.433  -0.222   4.493  1.00 81.41           H  
ATOM   2902 HD13 LEU A 182      -2.376  -1.265   3.520  1.00 81.41           H  
ATOM   2903  CD2 LEU A 182      -0.896   0.657   2.362  1.00 81.41           C  
ATOM   2904 HD21 LEU A 182      -1.504   0.864   1.481  1.00 81.41           H  
ATOM   2905 HD22 LEU A 182      -0.055   1.350   2.383  1.00 81.41           H  
ATOM   2906 HD23 LEU A 182      -0.505  -0.358   2.301  1.00 81.41           H  
ATOM   2907  N   LEU A 183      -3.196   5.201   3.944  1.00 76.36           N  
ATOM   2908  H   LEU A 183      -3.469   4.757   4.809  1.00 76.36           H  
ATOM   2909  CA  LEU A 183      -3.893   6.420   3.547  1.00 76.36           C  
ATOM   2910  HA  LEU A 183      -4.415   6.217   2.612  1.00 76.36           H  
ATOM   2911  C   LEU A 183      -2.883   7.528   3.277  1.00 76.36           C  
ATOM   2912  CB  LEU A 183      -4.905   6.840   4.632  1.00 76.36           C  
ATOM   2913  HB2 LEU A 183      -4.356   7.163   5.517  1.00 76.36           H  
ATOM   2914  HB3 LEU A 183      -5.514   5.984   4.926  1.00 76.36           H  
ATOM   2915  O   LEU A 183      -2.903   8.100   2.200  1.00 76.36           O  
ATOM   2916  CG  LEU A 183      -5.844   7.979   4.189  1.00 76.36           C  
ATOM   2917  HG  LEU A 183      -5.254   8.824   3.836  1.00 76.36           H  
ATOM   2918  CD1 LEU A 183      -6.811   7.546   3.085  1.00 76.36           C  
ATOM   2919 HD11 LEU A 183      -6.256   7.228   2.202  1.00 76.36           H  
ATOM   2920 HD12 LEU A 183      -7.443   8.388   2.802  1.00 76.36           H  
ATOM   2921 HD13 LEU A 183      -7.446   6.731   3.431  1.00 76.36           H  
ATOM   2922  CD2 LEU A 183      -6.681   8.440   5.381  1.00 76.36           C  
ATOM   2923 HD21 LEU A 183      -7.293   7.617   5.752  1.00 76.36           H  
ATOM   2924 HD22 LEU A 183      -7.335   9.256   5.073  1.00 76.36           H  
ATOM   2925 HD23 LEU A 183      -6.028   8.798   6.176  1.00 76.36           H  
ATOM   2926  N   PHE A 184      -1.944   7.746   4.201  1.00 72.69           N  
ATOM   2927  H   PHE A 184      -1.992   7.220   5.062  1.00 72.69           H  
ATOM   2928  CA  PHE A 184      -0.896   8.747   4.058  1.00 72.69           C  
ATOM   2929  HA  PHE A 184      -1.373   9.725   3.992  1.00 72.69           H  
ATOM   2930  C   PHE A 184      -0.064   8.573   2.777  1.00 72.69           C  
ATOM   2931  CB  PHE A 184      -0.009   8.722   5.311  1.00 72.69           C  
ATOM   2932  HB2 PHE A 184       0.270   7.692   5.532  1.00 72.69           H  
ATOM   2933  HB3 PHE A 184      -0.579   9.103   6.159  1.00 72.69           H  
ATOM   2934  O   PHE A 184       0.121   9.545   2.044  1.00 72.69           O  
ATOM   2935  CG  PHE A 184       1.246   9.548   5.148  1.00 72.69           C  
ATOM   2936  CD1 PHE A 184       2.513   8.941   5.225  1.00 72.69           C  
ATOM   2937  HD1 PHE A 184       2.589   7.889   5.460  1.00 72.69           H  
ATOM   2938  CD2 PHE A 184       1.139  10.894   4.770  1.00 72.69           C  
ATOM   2939  HD2 PHE A 184       0.170  11.356   4.647  1.00 72.69           H  
ATOM   2940  CE1 PHE A 184       3.675   9.692   4.982  1.00 72.69           C  
ATOM   2941  HE1 PHE A 184       4.647   9.225   5.029  1.00 72.69           H  
ATOM   2942  CE2 PHE A 184       2.295  11.607   4.433  1.00 72.69           C  
ATOM   2943  HE2 PHE A 184       2.212  12.604   4.025  1.00 72.69           H  
ATOM   2944  CZ  PHE A 184       3.565  11.038   4.611  1.00 72.69           C  
ATOM   2945  HZ  PHE A 184       4.452  11.609   4.381  1.00 72.69           H  
ATOM   2946  N   LEU A 185       0.407   7.353   2.484  1.00 75.29           N  
ATOM   2947  H   LEU A 185       0.206   6.591   3.115  1.00 75.29           H  
ATOM   2948  CA  LEU A 185       1.156   7.083   1.252  1.00 75.29           C  
ATOM   2949  HA  LEU A 185       1.973   7.800   1.168  1.00 75.29           H  
ATOM   2950  C   LEU A 185       0.297   7.279   0.001  1.00 75.29           C  
ATOM   2951  CB  LEU A 185       1.715   5.649   1.258  1.00 75.29           C  
ATOM   2952  HB2 LEU A 185       2.000   5.397   0.237  1.00 75.29           H  
ATOM   2953  HB3 LEU A 185       0.920   4.964   1.553  1.00 75.29           H  
ATOM   2954  O   LEU A 185       0.789   7.799  -0.998  1.00 75.29           O  
ATOM   2955  CG  LEU A 185       2.941   5.417   2.154  1.00 75.29           C  
ATOM   2956  HG  LEU A 185       2.670   5.576   3.197  1.00 75.29           H  
ATOM   2957  CD1 LEU A 185       3.395   3.969   1.971  1.00 75.29           C  
ATOM   2958 HD11 LEU A 185       4.234   3.751   2.631  1.00 75.29           H  
ATOM   2959 HD12 LEU A 185       3.703   3.802   0.939  1.00 75.29           H  
ATOM   2960 HD13 LEU A 185       2.563   3.302   2.197  1.00 75.29           H  
ATOM   2961  CD2 LEU A 185       4.126   6.322   1.799  1.00 75.29           C  
ATOM   2962 HD21 LEU A 185       4.318   6.279   0.727  1.00 75.29           H  
ATOM   2963 HD22 LEU A 185       5.013   6.004   2.348  1.00 75.29           H  
ATOM   2964 HD23 LEU A 185       3.900   7.350   2.080  1.00 75.29           H  
ATOM   2965  N   LEU A 186      -0.971   6.870   0.048  1.00 79.46           N  
ATOM   2966  H   LEU A 186      -1.319   6.459   0.903  1.00 79.46           H  
ATOM   2967  CA  LEU A 186      -1.871   6.944  -1.097  1.00 79.46           C  
ATOM   2968  HA  LEU A 186      -1.268   6.847  -1.999  1.00 79.46           H  
ATOM   2969  C   LEU A 186      -2.556   8.301  -1.255  1.00 79.46           C  
ATOM   2970  CB  LEU A 186      -2.873   5.776  -1.082  1.00 79.46           C  
ATOM   2971  HB2 LEU A 186      -3.460   5.826  -0.165  1.00 79.46           H  
ATOM   2972  HB3 LEU A 186      -3.557   5.904  -1.922  1.00 79.46           H  
ATOM   2973  O   LEU A 186      -3.145   8.526  -2.304  1.00 79.46           O  
ATOM   2974  CG  LEU A 186      -2.233   4.381  -1.201  1.00 79.46           C  
ATOM   2975  HG  LEU A 186      -1.666   4.152  -0.298  1.00 79.46           H  
ATOM   2976  CD1 LEU A 186      -3.308   3.315  -1.386  1.00 79.46           C  
ATOM   2977 HD11 LEU A 186      -2.905   2.329  -1.154  1.00 79.46           H  
ATOM   2978 HD12 LEU A 186      -4.147   3.539  -0.727  1.00 79.46           H  
ATOM   2979 HD13 LEU A 186      -3.683   3.325  -2.409  1.00 79.46           H  
ATOM   2980  CD2 LEU A 186      -1.312   4.243  -2.408  1.00 79.46           C  
ATOM   2981 HD21 LEU A 186      -0.406   4.830  -2.256  1.00 79.46           H  
ATOM   2982 HD22 LEU A 186      -1.033   3.195  -2.515  1.00 79.46           H  
ATOM   2983 HD23 LEU A 186      -1.824   4.572  -3.312  1.00 79.46           H  
ATOM   2984  N   THR A 187      -2.440   9.232  -0.302  1.00 73.25           N  
ATOM   2985  H   THR A 187      -2.065   8.943   0.590  1.00 73.25           H  
ATOM   2986  CA  THR A 187      -3.109  10.544  -0.349  1.00 73.25           C  
ATOM   2987  HA  THR A 187      -4.182  10.393  -0.224  1.00 73.25           H  
ATOM   2988  C   THR A 187      -2.886  11.272  -1.674  1.00 73.25           C  
ATOM   2989  CB  THR A 187      -2.617  11.460   0.784  1.00 73.25           C  
ATOM   2990  HB  THR A 187      -1.545  11.625   0.675  1.00 73.25           H  
ATOM   2991  O   THR A 187      -3.820  11.868  -2.195  1.00 73.25           O  
ATOM   2992  CG2 THR A 187      -3.333  12.810   0.819  1.00 73.25           C  
ATOM   2993 HG21 THR A 187      -3.056  13.395  -0.058  1.00 73.25           H  
ATOM   2994 HG22 THR A 187      -3.038  13.363   1.711  1.00 73.25           H  
ATOM   2995 HG23 THR A 187      -4.412  12.655   0.831  1.00 73.25           H  
ATOM   2996  OG1 THR A 187      -2.860  10.906   2.046  1.00 73.25           O  
ATOM   2997  HG1 THR A 187      -2.162  11.209   2.631  1.00 73.25           H  
ATOM   2998  N   ALA A 188      -1.675  11.219  -2.242  1.00 68.28           N  
ATOM   2999  H   ALA A 188      -0.952  10.675  -1.793  1.00 68.28           H  
ATOM   3000  CA  ALA A 188      -1.377  11.860  -3.527  1.00 68.28           C  
ATOM   3001  HA  ALA A 188      -1.671  12.908  -3.476  1.00 68.28           H  
ATOM   3002  C   ALA A 188      -2.158  11.228  -4.696  1.00 68.28           C  
ATOM   3003  CB  ALA A 188       0.136  11.796  -3.762  1.00 68.28           C  
ATOM   3004  HB1 ALA A 188       0.471  10.760  -3.811  1.00 68.28           H  
ATOM   3005  HB2 ALA A 188       0.663  12.315  -2.962  1.00 68.28           H  
ATOM   3006  HB3 ALA A 188       0.376  12.285  -4.706  1.00 68.28           H  
ATOM   3007  O   ALA A 188      -2.638  11.935  -5.575  1.00 68.28           O  
ATOM   3008  N   PHE A 189      -2.340   9.908  -4.669  1.00 75.91           N  
ATOM   3009  H   PHE A 189      -1.996   9.397  -3.868  1.00 75.91           H  
ATOM   3010  CA  PHE A 189      -3.078   9.145  -5.678  1.00 75.91           C  
ATOM   3011  HA  PHE A 189      -2.870   9.553  -6.667  1.00 75.91           H  
ATOM   3012  C   PHE A 189      -4.594   9.197  -5.472  1.00 75.91           C  
ATOM   3013  CB  PHE A 189      -2.594   7.695  -5.615  1.00 75.91           C  
ATOM   3014  HB2 PHE A 189      -2.823   7.291  -4.629  1.00 75.91           H  
ATOM   3015  HB3 PHE A 189      -3.147   7.098  -6.340  1.00 75.91           H  
ATOM   3016  O   PHE A 189      -5.367   9.122  -6.419  1.00 75.91           O  
ATOM   3017  CG  PHE A 189      -1.115   7.541  -5.886  1.00 75.91           C  
ATOM   3018  CD1 PHE A 189      -0.573   7.972  -7.109  1.00 75.91           C  
ATOM   3019  HD1 PHE A 189      -1.211   8.419  -7.857  1.00 75.91           H  
ATOM   3020  CD2 PHE A 189      -0.280   6.953  -4.922  1.00 75.91           C  
ATOM   3021  HD2 PHE A 189      -0.698   6.575  -4.001  1.00 75.91           H  
ATOM   3022  CE1 PHE A 189       0.806   7.851  -7.345  1.00 75.91           C  
ATOM   3023  HE1 PHE A 189       1.232   8.198  -8.275  1.00 75.91           H  
ATOM   3024  CE2 PHE A 189       1.086   6.780  -5.189  1.00 75.91           C  
ATOM   3025  HE2 PHE A 189       1.695   6.204  -4.509  1.00 75.91           H  
ATOM   3026  CZ  PHE A 189       1.640   7.270  -6.380  1.00 75.91           C  
ATOM   3027  HZ  PHE A 189       2.690   7.144  -6.599  1.00 75.91           H  
ATOM   3028  N   LEU A 190      -5.042   9.372  -4.234  1.00 73.66           N  
ATOM   3029  H   LEU A 190      -4.372   9.372  -3.479  1.00 73.66           H  
ATOM   3030  CA  LEU A 190      -6.457   9.533  -3.914  1.00 73.66           C  
ATOM   3031  HA  LEU A 190      -7.034   8.805  -4.484  1.00 73.66           H  
ATOM   3032  C   LEU A 190      -7.013  10.902  -4.327  1.00 73.66           C  
ATOM   3033  CB  LEU A 190      -6.659   9.278  -2.413  1.00 73.66           C  
ATOM   3034  HB2 LEU A 190      -7.684   9.537  -2.147  1.00 73.66           H  
ATOM   3035  HB3 LEU A 190      -5.997   9.940  -1.855  1.00 73.66           H  
ATOM   3036  O   LEU A 190      -8.197  11.142  -4.148  1.00 73.66           O  
ATOM   3037  CG  LEU A 190      -6.406   7.825  -1.982  1.00 73.66           C  
ATOM   3038  HG  LEU A 190      -5.398   7.514  -2.254  1.00 73.66           H  
ATOM   3039  CD1 LEU A 190      -6.542   7.724  -0.465  1.00 73.66           C  
ATOM   3040 HD11 LEU A 190      -7.549   8.011  -0.161  1.00 73.66           H  
ATOM   3041 HD12 LEU A 190      -5.816   8.383   0.012  1.00 73.66           H  
ATOM   3042 HD13 LEU A 190      -6.348   6.699  -0.151  1.00 73.66           H  
ATOM   3043  CD2 LEU A 190      -7.386   6.855  -2.637  1.00 73.66           C  
ATOM   3044 HD21 LEU A 190      -8.401   7.236  -2.530  1.00 73.66           H  
ATOM   3045 HD22 LEU A 190      -7.162   6.761  -3.700  1.00 73.66           H  
ATOM   3046 HD23 LEU A 190      -7.306   5.868  -2.180  1.00 73.66           H  
ATOM   3047  N   ARG A 191      -6.182  11.811  -4.849  1.00 67.37           N  
ATOM   3048  H   ARG A 191      -5.207  11.561  -4.933  1.00 67.37           H  
ATOM   3049  CA  ARG A 191      -6.617  13.119  -5.365  1.00 67.37           C  
ATOM   3050  HA  ARG A 191      -7.561  13.403  -4.901  1.00 67.37           H  
ATOM   3051  C   ARG A 191      -6.895  13.117  -6.866  1.00 67.37           C  
ATOM   3052  CB  ARG A 191      -5.561  14.179  -5.035  1.00 67.37           C  
ATOM   3053  HB2 ARG A 191      -4.597  13.834  -5.410  1.00 67.37           H  
ATOM   3054  HB3 ARG A 191      -5.808  15.107  -5.549  1.00 67.37           H  
ATOM   3055  O   ARG A 191      -7.541  14.045  -7.338  1.00 67.37           O  
ATOM   3056  CG  ARG A 191      -5.467  14.473  -3.534  1.00 67.37           C  
ATOM   3057  HG2 ARG A 191      -6.356  15.014  -3.210  1.00 67.37           H  
ATOM   3058  HG3 ARG A 191      -5.406  13.541  -2.973  1.00 67.37           H  
ATOM   3059  CD  ARG A 191      -4.218  15.320  -3.277  1.00 67.37           C  
ATOM   3060  HD2 ARG A 191      -3.371  14.853  -3.781  1.00 67.37           H  
ATOM   3061  HD3 ARG A 191      -4.376  16.311  -3.703  1.00 67.37           H  
ATOM   3062  NE  ARG A 191      -3.909  15.423  -1.843  1.00 67.37           N  
ATOM   3063  HE  ARG A 191      -4.460  14.847  -1.224  1.00 67.37           H  
ATOM   3064  NH1 ARG A 191      -2.213  16.957  -2.035  1.00 67.37           N  
ATOM   3065 HH11 ARG A 191      -2.308  16.931  -3.040  1.00 67.37           H  
ATOM   3066 HH12 ARG A 191      -1.500  17.540  -1.620  1.00 67.37           H  
ATOM   3067  NH2 ARG A 191      -2.865  16.252  -0.009  1.00 67.37           N  
ATOM   3068 HH21 ARG A 191      -3.553  15.777   0.558  1.00 67.37           H  
ATOM   3069 HH22 ARG A 191      -2.429  17.052   0.426  1.00 67.37           H  
ATOM   3070  CZ  ARG A 191      -2.991  16.206  -1.305  1.00 67.37           C  
ATOM   3071  N   LEU A 192      -6.410  12.117  -7.607  1.00 70.69           N  
ATOM   3072  H   LEU A 192      -5.968  11.335  -7.144  1.00 70.69           H  
ATOM   3073  CA  LEU A 192      -6.514  12.059  -9.068  1.00 70.69           C  
ATOM   3074  HA  LEU A 192      -6.942  12.996  -9.426  1.00 70.69           H  
ATOM   3075  C   LEU A 192      -7.421  10.894  -9.503  1.00 70.69           C  
ATOM   3076  CB  LEU A 192      -5.115  11.963  -9.689  1.00 70.69           C  
ATOM   3077  HB2 LEU A 192      -5.214  11.889 -10.772  1.00 70.69           H  
ATOM   3078  HB3 LEU A 192      -4.640  11.049  -9.335  1.00 70.69           H  
ATOM   3079  O   LEU A 192      -7.198   9.770  -9.039  1.00 70.69           O  
ATOM   3080  CG  LEU A 192      -4.194  13.143  -9.344  1.00 70.69           C  
ATOM   3081  HG  LEU A 192      -4.136  13.272  -8.263  1.00 70.69           H  
ATOM   3082  CD1 LEU A 192      -2.789  12.862  -9.851  1.00 70.69           C  
ATOM   3083 HD11 LEU A 192      -2.114  13.656  -9.532  1.00 70.69           H  
ATOM   3084 HD12 LEU A 192      -2.440  11.910  -9.451  1.00 70.69           H  
ATOM   3085 HD13 LEU A 192      -2.824  12.831 -10.940  1.00 70.69           H  
ATOM   3086  CD2 LEU A 192      -4.665  14.452  -9.978  1.00 70.69           C  
ATOM   3087 HD21 LEU A 192      -4.784  14.323 -11.054  1.00 70.69           H  
ATOM   3088 HD22 LEU A 192      -5.621  14.753  -9.549  1.00 70.69           H  
ATOM   3089 HD23 LEU A 192      -3.940  15.242  -9.788  1.00 70.69           H  
ATOM   3090  N   PRO A 193      -8.455  11.134 -10.335  1.00 71.82           N  
ATOM   3091  CA  PRO A 193      -9.429  10.111 -10.734  1.00 71.82           C  
ATOM   3092  HA  PRO A 193     -10.027   9.805  -9.875  1.00 71.82           H  
ATOM   3093  C   PRO A 193      -8.801   8.846 -11.316  1.00 71.82           C  
ATOM   3094  CB  PRO A 193     -10.349  10.799 -11.747  1.00 71.82           C  
ATOM   3095  HB2 PRO A 193     -11.363  10.399 -11.705  1.00 71.82           H  
ATOM   3096  HB3 PRO A 193      -9.945  10.703 -12.755  1.00 71.82           H  
ATOM   3097  O   PRO A 193      -9.188   7.739 -10.948  1.00 71.82           O  
ATOM   3098  CG  PRO A 193     -10.301  12.265 -11.328  1.00 71.82           C  
ATOM   3099  HG2 PRO A 193     -10.540  12.932 -12.156  1.00 71.82           H  
ATOM   3100  HG3 PRO A 193     -10.978  12.429 -10.490  1.00 71.82           H  
ATOM   3101  CD  PRO A 193      -8.859  12.433 -10.865  1.00 71.82           C  
ATOM   3102  HD2 PRO A 193      -8.825  13.218 -10.109  1.00 71.82           H  
ATOM   3103  HD3 PRO A 193      -8.224  12.689 -11.713  1.00 71.82           H  
ATOM   3104  N   GLU A 194      -7.782   8.992 -12.157  1.00 71.15           N  
ATOM   3105  H   GLU A 194      -7.477   9.925 -12.395  1.00 71.15           H  
ATOM   3106  CA  GLU A 194      -7.130   7.879 -12.844  1.00 71.15           C  
ATOM   3107  HA  GLU A 194      -7.880   7.303 -13.386  1.00 71.15           H  
ATOM   3108  C   GLU A 194      -6.442   6.937 -11.850  1.00 71.15           C  
ATOM   3109  CB  GLU A 194      -6.089   8.405 -13.848  1.00 71.15           C  
ATOM   3110  HB2 GLU A 194      -5.264   8.881 -13.318  1.00 71.15           H  
ATOM   3111  HB3 GLU A 194      -5.684   7.532 -14.359  1.00 71.15           H  
ATOM   3112  O   GLU A 194      -6.595   5.715 -11.910  1.00 71.15           O  
ATOM   3113  CG  GLU A 194      -6.627   9.360 -14.929  1.00 71.15           C  
ATOM   3114  HG2 GLU A 194      -5.896   9.388 -15.737  1.00 71.15           H  
ATOM   3115  HG3 GLU A 194      -7.544   8.934 -15.335  1.00 71.15           H  
ATOM   3116  CD  GLU A 194      -6.885  10.809 -14.468  1.00 71.15           C  
ATOM   3117  OE1 GLU A 194      -7.457  11.567 -15.277  1.00 71.15           O  
ATOM   3118  OE2 GLU A 194      -6.543  11.152 -13.308  1.00 71.15           O  
ATOM   3119  N   SER A 195      -5.714   7.498 -10.881  1.00 76.64           N  
ATOM   3120  H   SER A 195      -5.642   8.505 -10.845  1.00 76.64           H  
ATOM   3121  CA  SER A 195      -5.068   6.698  -9.842  1.00 76.64           C  
ATOM   3122  HA  SER A 195      -4.642   5.814 -10.317  1.00 76.64           H  
ATOM   3123  C   SER A 195      -6.046   6.189  -8.790  1.00 76.64           C  
ATOM   3124  CB  SER A 195      -3.909   7.457  -9.212  1.00 76.64           C  
ATOM   3125  HB2 SER A 195      -3.133   7.575  -9.969  1.00 76.64           H  
ATOM   3126  HB3 SER A 195      -3.495   6.862  -8.398  1.00 76.64           H  
ATOM   3127  O   SER A 195      -5.816   5.122  -8.214  1.00 76.64           O  
ATOM   3128  OG  SER A 195      -4.263   8.739  -8.758  1.00 76.64           O  
ATOM   3129  HG  SER A 195      -4.981   8.712  -8.121  1.00 76.64           H  
ATOM   3130  N   TYR A 196      -7.154   6.896  -8.567  1.00 77.89           N  
ATOM   3131  H   TYR A 196      -7.284   7.769  -9.058  1.00 77.89           H  
ATOM   3132  CA  TYR A 196      -8.236   6.415  -7.718  1.00 77.89           C  
ATOM   3133  HA  TYR A 196      -7.822   6.159  -6.743  1.00 77.89           H  
ATOM   3134  C   TYR A 196      -8.881   5.148  -8.293  1.00 77.89           C  
ATOM   3135  CB  TYR A 196      -9.270   7.523  -7.518  1.00 77.89           C  
ATOM   3136  HB2 TYR A 196      -9.743   7.773  -8.468  1.00 77.89           H  
ATOM   3137  HB3 TYR A 196      -8.767   8.416  -7.148  1.00 77.89           H  
ATOM   3138  O   TYR A 196      -9.058   4.173  -7.562  1.00 77.89           O  
ATOM   3139  CG  TYR A 196     -10.333   7.113  -6.530  1.00 77.89           C  
ATOM   3140  CD1 TYR A 196     -11.524   6.506  -6.973  1.00 77.89           C  
ATOM   3141  HD1 TYR A 196     -11.703   6.372  -8.030  1.00 77.89           H  
ATOM   3142  CD2 TYR A 196     -10.097   7.308  -5.159  1.00 77.89           C  
ATOM   3143  HD2 TYR A 196      -9.195   7.807  -4.837  1.00 77.89           H  
ATOM   3144  CE1 TYR A 196     -12.485   6.090  -6.035  1.00 77.89           C  
ATOM   3145  HE1 TYR A 196     -13.412   5.642  -6.362  1.00 77.89           H  
ATOM   3146  CE2 TYR A 196     -11.048   6.888  -4.218  1.00 77.89           C  
ATOM   3147  HE2 TYR A 196     -10.875   7.054  -3.165  1.00 77.89           H  
ATOM   3148  OH  TYR A 196     -13.137   5.853  -3.750  1.00 77.89           O  
ATOM   3149  HH  TYR A 196     -12.859   6.055  -2.853  1.00 77.89           H  
ATOM   3150  CZ  TYR A 196     -12.237   6.278  -4.661  1.00 77.89           C  
ATOM   3151  N   GLU A 197      -9.151   5.110  -9.601  1.00 81.13           N  
ATOM   3152  H   GLU A 197      -9.026   5.953 -10.144  1.00 81.13           H  
ATOM   3153  CA  GLU A 197      -9.703   3.931 -10.285  1.00 81.13           C  
ATOM   3154  HA  GLU A 197     -10.650   3.671  -9.813  1.00 81.13           H  
ATOM   3155  C   GLU A 197      -8.760   2.723 -10.154  1.00 81.13           C  
ATOM   3156  CB  GLU A 197      -9.973   4.269 -11.765  1.00 81.13           C  
ATOM   3157  HB2 GLU A 197      -9.114   3.992 -12.376  1.00 81.13           H  
ATOM   3158  HB3 GLU A 197     -10.105   5.347 -11.864  1.00 81.13           H  
ATOM   3159  O   GLU A 197      -9.190   1.613  -9.830  1.00 81.13           O  
ATOM   3160  CG  GLU A 197     -11.248   3.621 -12.330  1.00 81.13           C  
ATOM   3161  HG2 GLU A 197     -11.386   3.972 -13.353  1.00 81.13           H  
ATOM   3162  HG3 GLU A 197     -12.098   3.975 -11.748  1.00 81.13           H  
ATOM   3163  CD  GLU A 197     -11.230   2.081 -12.339  1.00 81.13           C  
ATOM   3164  OE1 GLU A 197     -12.170   1.485 -11.767  1.00 81.13           O  
ATOM   3165  OE2 GLU A 197     -10.271   1.471 -12.882  1.00 81.13           O  
ATOM   3166  N   ILE A 198      -7.443   2.938 -10.281  1.00 85.55           N  
ATOM   3167  H   ILE A 198      -7.148   3.855 -10.583  1.00 85.55           H  
ATOM   3168  CA  ILE A 198      -6.436   1.889 -10.053  1.00 85.55           C  
ATOM   3169  HA  ILE A 198      -6.642   1.070 -10.742  1.00 85.55           H  
ATOM   3170  C   ILE A 198      -6.532   1.318  -8.633  1.00 85.55           C  
ATOM   3171  CB  ILE A 198      -5.009   2.413 -10.334  1.00 85.55           C  
ATOM   3172  HB  ILE A 198      -4.838   3.330  -9.771  1.00 85.55           H  
ATOM   3173  O   ILE A 198      -6.460   0.096  -8.458  1.00 85.55           O  
ATOM   3174  CG1 ILE A 198      -4.836   2.701 -11.831  1.00 85.55           C  
ATOM   3175 HG12 ILE A 198      -5.684   3.280 -12.199  1.00 85.55           H  
ATOM   3176 HG13 ILE A 198      -4.824   1.741 -12.347  1.00 85.55           H  
ATOM   3177  CG2 ILE A 198      -3.963   1.365  -9.910  1.00 85.55           C  
ATOM   3178 HG21 ILE A 198      -2.973   1.613 -10.293  1.00 85.55           H  
ATOM   3179 HG22 ILE A 198      -4.264   0.381 -10.270  1.00 85.55           H  
ATOM   3180 HG23 ILE A 198      -3.898   1.328  -8.822  1.00 85.55           H  
ATOM   3181  CD1 ILE A 198      -3.559   3.474 -12.185  1.00 85.55           C  
ATOM   3182 HD11 ILE A 198      -3.477   4.352 -11.545  1.00 85.55           H  
ATOM   3183 HD12 ILE A 198      -2.674   2.848 -12.066  1.00 85.55           H  
ATOM   3184 HD13 ILE A 198      -3.611   3.800 -13.224  1.00 85.55           H  
ATOM   3185  N   ILE A 199      -6.685   2.179  -7.624  1.00 84.28           N  
ATOM   3186  H   ILE A 199      -6.763   3.160  -7.849  1.00 84.28           H  
ATOM   3187  CA  ILE A 199      -6.813   1.770  -6.220  1.00 84.28           C  
ATOM   3188  HA  ILE A 199      -6.002   1.082  -5.981  1.00 84.28           H  
ATOM   3189  C   ILE A 199      -8.119   0.998  -6.010  1.00 84.28           C  
ATOM   3190  CB  ILE A 199      -6.692   2.996  -5.283  1.00 84.28           C  
ATOM   3191  HB  ILE A 199      -7.367   3.778  -5.631  1.00 84.28           H  
ATOM   3192  O   ILE A 199      -8.082  -0.114  -5.482  1.00 84.28           O  
ATOM   3193  CG1 ILE A 199      -5.245   3.537  -5.312  1.00 84.28           C  
ATOM   3194 HG12 ILE A 199      -4.884   3.576  -6.340  1.00 84.28           H  
ATOM   3195 HG13 ILE A 199      -4.602   2.851  -4.761  1.00 84.28           H  
ATOM   3196  CG2 ILE A 199      -7.083   2.629  -3.837  1.00 84.28           C  
ATOM   3197 HG21 ILE A 199      -8.143   2.380  -3.784  1.00 84.28           H  
ATOM   3198 HG22 ILE A 199      -6.922   3.475  -3.168  1.00 84.28           H  
ATOM   3199 HG23 ILE A 199      -6.499   1.776  -3.493  1.00 84.28           H  
ATOM   3200  CD1 ILE A 199      -5.081   4.941  -4.722  1.00 84.28           C  
ATOM   3201 HD11 ILE A 199      -5.340   4.951  -3.663  1.00 84.28           H  
ATOM   3202 HD12 ILE A 199      -5.708   5.647  -5.266  1.00 84.28           H  
ATOM   3203 HD13 ILE A 199      -4.039   5.243  -4.822  1.00 84.28           H  
ATOM   3204  N   LEU A 200      -9.247   1.548  -6.464  1.00 80.99           N  
ATOM   3205  H   LEU A 200      -9.183   2.451  -6.914  1.00 80.99           H  
ATOM   3206  CA  LEU A 200     -10.578   0.952  -6.346  1.00 80.99           C  
ATOM   3207  HA  LEU A 200     -10.835   0.860  -5.291  1.00 80.99           H  
ATOM   3208  C   LEU A 200     -10.619  -0.445  -6.967  1.00 80.99           C  
ATOM   3209  CB  LEU A 200     -11.589   1.888  -7.040  1.00 80.99           C  
ATOM   3210  HB2 LEU A 200     -11.218   2.127  -8.036  1.00 80.99           H  
ATOM   3211  HB3 LEU A 200     -11.652   2.822  -6.481  1.00 80.99           H  
ATOM   3212  O   LEU A 200     -10.947  -1.429  -6.304  1.00 80.99           O  
ATOM   3213  CG  LEU A 200     -13.000   1.289  -7.200  1.00 80.99           C  
ATOM   3214  HG  LEU A 200     -12.955   0.340  -7.734  1.00 80.99           H  
ATOM   3215  CD1 LEU A 200     -13.668   1.065  -5.857  1.00 80.99           C  
ATOM   3216 HD11 LEU A 200     -13.046   0.472  -5.186  1.00 80.99           H  
ATOM   3217 HD12 LEU A 200     -14.628   0.568  -5.996  1.00 80.99           H  
ATOM   3218 HD13 LEU A 200     -13.847   2.059  -5.448  1.00 80.99           H  
ATOM   3219  CD2 LEU A 200     -13.889   2.236  -8.001  1.00 80.99           C  
ATOM   3220 HD21 LEU A 200     -13.480   2.351  -9.005  1.00 80.99           H  
ATOM   3221 HD22 LEU A 200     -14.895   1.825  -8.089  1.00 80.99           H  
ATOM   3222 HD23 LEU A 200     -13.937   3.216  -7.526  1.00 80.99           H  
ATOM   3223  N   SER A 201     -10.245  -0.541  -8.238  1.00 83.54           N  
ATOM   3224  H   SER A 201     -10.010   0.308  -8.731  1.00 83.54           H  
ATOM   3225  CA  SER A 201     -10.264  -1.801  -8.976  1.00 83.54           C  
ATOM   3226  HA  SER A 201     -11.259  -2.237  -8.896  1.00 83.54           H  
ATOM   3227  C   SER A 201      -9.271  -2.819  -8.409  1.00 83.54           C  
ATOM   3228  CB  SER A 201      -9.996  -1.523 -10.453  1.00 83.54           C  
ATOM   3229  HB2 SER A 201     -10.787  -0.887 -10.850  1.00 83.54           H  
ATOM   3230  HB3 SER A 201     -10.003  -2.469 -10.995  1.00 83.54           H  
ATOM   3231  O   SER A 201      -9.547  -4.018  -8.399  1.00 83.54           O  
ATOM   3232  OG  SER A 201      -8.748  -0.876 -10.628  1.00 83.54           O  
ATOM   3233  HG  SER A 201      -8.908   0.051 -10.438  1.00 83.54           H  
ATOM   3234  N   SER A 202      -8.138  -2.371  -7.857  1.00 86.57           N  
ATOM   3235  H   SER A 202      -7.942  -1.381  -7.896  1.00 86.57           H  
ATOM   3236  CA  SER A 202      -7.202  -3.270  -7.174  1.00 86.57           C  
ATOM   3237  HA  SER A 202      -7.073  -4.160  -7.790  1.00 86.57           H  
ATOM   3238  C   SER A 202      -7.697  -3.737  -5.804  1.00 86.57           C  
ATOM   3239  CB  SER A 202      -5.832  -2.628  -7.002  1.00 86.57           C  
ATOM   3240  HB2 SER A 202      -5.919  -1.724  -6.400  1.00 86.57           H  
ATOM   3241  HB3 SER A 202      -5.188  -3.344  -6.493  1.00 86.57           H  
ATOM   3242  O   SER A 202      -7.263  -4.795  -5.343  1.00 86.57           O  
ATOM   3243  OG  SER A 202      -5.264  -2.314  -8.255  1.00 86.57           O  
ATOM   3244  HG  SER A 202      -5.689  -1.494  -8.517  1.00 86.57           H  
ATOM   3245  N   ALA A 203      -8.585  -2.979  -5.154  1.00 84.27           N  
ATOM   3246  H   ALA A 203      -8.861  -2.098  -5.566  1.00 84.27           H  
ATOM   3247  CA  ALA A 203      -9.168  -3.316  -3.857  1.00 84.27           C  
ATOM   3248  HA  ALA A 203      -8.382  -3.705  -3.209  1.00 84.27           H  
ATOM   3249  C   ALA A 203     -10.251  -4.405  -3.958  1.00 84.27           C  
ATOM   3250  CB  ALA A 203      -9.715  -2.030  -3.227  1.00 84.27           C  
ATOM   3251  HB1 ALA A 203     -10.536  -1.631  -3.823  1.00 84.27           H  
ATOM   3252  HB2 ALA A 203      -8.928  -1.279  -3.156  1.00 84.27           H  
ATOM   3253  HB3 ALA A 203     -10.092  -2.247  -2.228  1.00 84.27           H  
ATOM   3254  O   ALA A 203     -10.535  -5.089  -2.973  1.00 84.27           O  
ATOM   3255  N   GLN A 204     -10.832  -4.605  -5.142  1.00 81.60           N  
ATOM   3256  H   GLN A 204     -10.572  -4.006  -5.912  1.00 81.60           H  
ATOM   3257  CA  GLN A 204     -11.831  -5.645  -5.384  1.00 81.60           C  
ATOM   3258  HA  GLN A 204     -12.550  -5.635  -4.565  1.00 81.60           H  
ATOM   3259  C   GLN A 204     -11.186  -7.034  -5.442  1.00 81.60           C  
ATOM   3260  CB  GLN A 204     -12.583  -5.352  -6.686  1.00 81.60           C  
ATOM   3261  HB2 GLN A 204     -13.257  -6.183  -6.895  1.00 81.60           H  
ATOM   3262  HB3 GLN A 204     -11.870  -5.274  -7.507  1.00 81.60           H  
ATOM   3263  O   GLN A 204     -10.215  -7.245  -6.164  1.00 81.60           O  
ATOM   3264  CG  GLN A 204     -13.411  -4.061  -6.601  1.00 81.60           C  
ATOM   3265  HG2 GLN A 204     -12.758  -3.211  -6.400  1.00 81.60           H  
ATOM   3266  HG3 GLN A 204     -14.124  -4.144  -5.782  1.00 81.60           H  
ATOM   3267  CD  GLN A 204     -14.179  -3.770  -7.885  1.00 81.60           C  
ATOM   3268  NE2 GLN A 204     -14.997  -2.743  -7.901  1.00 81.60           N  
ATOM   3269 HE21 GLN A 204     -15.055  -2.108  -7.118  1.00 81.60           H  
ATOM   3270 HE22 GLN A 204     -15.442  -2.548  -8.787  1.00 81.60           H  
ATOM   3271  OE1 GLN A 204     -14.073  -4.458  -8.885  1.00 81.60           O  
ATOM   3272  N   ILE A 205     -11.733  -8.005  -4.706  1.00 83.01           N  
ATOM   3273  H   ILE A 205     -12.542  -7.781  -4.144  1.00 83.01           H  
ATOM   3274  CA  ILE A 205     -11.254  -9.396  -4.739  1.00 83.01           C  
ATOM   3275  HA  ILE A 205     -10.171  -9.382  -4.862  1.00 83.01           H  
ATOM   3276  C   ILE A 205     -11.856 -10.116  -5.951  1.00 83.01           C  
ATOM   3277  CB  ILE A 205     -11.554 -10.132  -3.412  1.00 83.01           C  
ATOM   3278  HB  ILE A 205     -12.630 -10.104  -3.237  1.00 83.01           H  
ATOM   3279  O   ILE A 205     -13.079 -10.272  -6.016  1.00 83.01           O  
ATOM   3280  CG1 ILE A 205     -10.841  -9.436  -2.229  1.00 83.01           C  
ATOM   3281 HG12 ILE A 205      -9.763  -9.536  -2.353  1.00 83.01           H  
ATOM   3282 HG13 ILE A 205     -11.086  -8.374  -2.229  1.00 83.01           H  
ATOM   3283  CG2 ILE A 205     -11.110 -11.607  -3.495  1.00 83.01           C  
ATOM   3284 HG21 ILE A 205     -11.339 -12.136  -2.570  1.00 83.01           H  
ATOM   3285 HG22 ILE A 205     -10.038 -11.652  -3.685  1.00 83.01           H  
ATOM   3286 HG23 ILE A 205     -11.630 -12.119  -4.305  1.00 83.01           H  
ATOM   3287  CD1 ILE A 205     -11.223  -9.984  -0.848  1.00 83.01           C  
ATOM   3288 HD11 ILE A 205     -10.843 -10.997  -0.716  1.00 83.01           H  
ATOM   3289 HD12 ILE A 205     -12.307  -9.978  -0.732  1.00 83.01           H  
ATOM   3290 HD13 ILE A 205     -10.782  -9.350  -0.079  1.00 83.01           H  
ATOM   3291  N   THR A 206     -11.009 -10.595  -6.866  1.00 83.18           N  
ATOM   3292  H   THR A 206     -10.016 -10.483  -6.716  1.00 83.18           H  
ATOM   3293  CA  THR A 206     -11.441 -11.339  -8.067  1.00 83.18           C  
ATOM   3294  HA  THR A 206     -12.308 -10.829  -8.487  1.00 83.18           H  
ATOM   3295  C   THR A 206     -11.897 -12.759  -7.733  1.00 83.18           C  
ATOM   3296  CB  THR A 206     -10.364 -11.353  -9.168  1.00 83.18           C  
ATOM   3297  HB  THR A 206     -10.754 -11.877 -10.040  1.00 83.18           H  
ATOM   3298  O   THR A 206     -11.640 -13.273  -6.635  1.00 83.18           O  
ATOM   3299  CG2 THR A 206     -10.016  -9.926  -9.581  1.00 83.18           C  
ATOM   3300 HG21 THR A 206     -10.926  -9.349  -9.746  1.00 83.18           H  
ATOM   3301 HG22 THR A 206      -9.406  -9.439  -8.820  1.00 83.18           H  
ATOM   3302 HG23 THR A 206      -9.468  -9.960 -10.522  1.00 83.18           H  
ATOM   3303  OG1 THR A 206      -9.173 -11.988  -8.746  1.00 83.18           O  
ATOM   3304  HG1 THR A 206      -8.495 -11.708  -9.364  1.00 83.18           H  
ATOM   3305  N   LEU A 207     -12.596 -13.431  -8.656  1.00 87.28           N  
ATOM   3306  H   LEU A 207     -12.693 -13.056  -9.589  1.00 87.28           H  
ATOM   3307  CA  LEU A 207     -13.029 -14.810  -8.424  1.00 87.28           C  
ATOM   3308  HA  LEU A 207     -13.567 -14.833  -7.477  1.00 87.28           H  
ATOM   3309  C   LEU A 207     -11.819 -15.740  -8.300  1.00 87.28           C  
ATOM   3310  CB  LEU A 207     -13.968 -15.256  -9.553  1.00 87.28           C  
ATOM   3311  HB2 LEU A 207     -14.755 -14.511  -9.677  1.00 87.28           H  
ATOM   3312  HB3 LEU A 207     -13.401 -15.298 -10.483  1.00 87.28           H  
ATOM   3313  O   LEU A 207     -11.776 -16.576  -7.395  1.00 87.28           O  
ATOM   3314  CG  LEU A 207     -14.601 -16.635  -9.316  1.00 87.28           C  
ATOM   3315  HG  LEU A 207     -13.827 -17.391  -9.187  1.00 87.28           H  
ATOM   3316  CD1 LEU A 207     -15.517 -16.644  -8.091  1.00 87.28           C  
ATOM   3317 HD11 LEU A 207     -16.041 -17.599  -8.045  1.00 87.28           H  
ATOM   3318 HD12 LEU A 207     -16.232 -15.824  -8.157  1.00 87.28           H  
ATOM   3319 HD13 LEU A 207     -14.919 -16.541  -7.185  1.00 87.28           H  
ATOM   3320  CD2 LEU A 207     -15.440 -17.012 -10.530  1.00 87.28           C  
ATOM   3321 HD21 LEU A 207     -14.789 -17.077 -11.402  1.00 87.28           H  
ATOM   3322 HD22 LEU A 207     -16.194 -16.243 -10.699  1.00 87.28           H  
ATOM   3323 HD23 LEU A 207     -15.928 -17.974 -10.373  1.00 87.28           H  
ATOM   3324  N   LYS A 208     -10.807 -15.547  -9.147  1.00 87.33           N  
ATOM   3325  H   LYS A 208     -10.960 -14.911  -9.916  1.00 87.33           H  
ATOM   3326  CA  LYS A 208      -9.503 -16.206  -9.080  1.00 87.33           C  
ATOM   3327  HA  LYS A 208      -9.639 -17.275  -9.245  1.00 87.33           H  
ATOM   3328  C   LYS A 208      -8.842 -16.025  -7.721  1.00 87.33           C  
ATOM   3329  CB  LYS A 208      -8.638 -15.627 -10.203  1.00 87.33           C  
ATOM   3330  HB2 LYS A 208      -8.665 -14.539 -10.132  1.00 87.33           H  
ATOM   3331  HB3 LYS A 208      -9.075 -15.913 -11.160  1.00 87.33           H  
ATOM   3332  O   LYS A 208      -8.417 -17.021  -7.134  1.00 87.33           O  
ATOM   3333  CG  LYS A 208      -7.177 -16.088 -10.181  1.00 87.33           C  
ATOM   3334  HG2 LYS A 208      -6.719 -15.874  -9.215  1.00 87.33           H  
ATOM   3335  HG3 LYS A 208      -7.121 -17.157 -10.385  1.00 87.33           H  
ATOM   3336  CD  LYS A 208      -6.427 -15.307 -11.257  1.00 87.33           C  
ATOM   3337  HD2 LYS A 208      -6.550 -14.242 -11.060  1.00 87.33           H  
ATOM   3338  HD3 LYS A 208      -6.860 -15.523 -12.233  1.00 87.33           H  
ATOM   3339  CE  LYS A 208      -4.939 -15.644 -11.262  1.00 87.33           C  
ATOM   3340  HE2 LYS A 208      -4.547 -15.496 -10.256  1.00 87.33           H  
ATOM   3341  HE3 LYS A 208      -4.815 -16.689 -11.547  1.00 87.33           H  
ATOM   3342  NZ  LYS A 208      -4.254 -14.745 -12.221  1.00 87.33           N  
ATOM   3343  HZ1 LYS A 208      -3.255 -14.892 -12.255  1.00 87.33           H  
ATOM   3344  HZ2 LYS A 208      -4.429 -13.782 -11.974  1.00 87.33           H  
ATOM   3345  HZ3 LYS A 208      -4.645 -14.860 -13.145  1.00 87.33           H  
ATOM   3346  N   GLU A 209      -8.763 -14.799  -7.199  1.00 84.29           N  
ATOM   3347  H   GLU A 209      -9.101 -14.015  -7.740  1.00 84.29           H  
ATOM   3348  CA  GLU A 209      -8.211 -14.547  -5.860  1.00 84.29           C  
ATOM   3349  HA  GLU A 209      -7.194 -14.935  -5.802  1.00 84.29           H  
ATOM   3350  C   GLU A 209      -9.027 -15.256  -4.775  1.00 84.29           C  
ATOM   3351  CB  GLU A 209      -8.176 -13.045  -5.546  1.00 84.29           C  
ATOM   3352  HB2 GLU A 209      -8.157 -12.922  -4.463  1.00 84.29           H  
ATOM   3353  HB3 GLU A 209      -9.092 -12.588  -5.921  1.00 84.29           H  
ATOM   3354  O   GLU A 209      -8.458 -15.878  -3.878  1.00 84.29           O  
ATOM   3355  CG  GLU A 209      -6.947 -12.307  -6.100  1.00 84.29           C  
ATOM   3356  HG2 GLU A 209      -6.050 -12.749  -5.667  1.00 84.29           H  
ATOM   3357  HG3 GLU A 209      -6.902 -12.436  -7.182  1.00 84.29           H  
ATOM   3358  CD  GLU A 209      -7.005 -10.806  -5.759  1.00 84.29           C  
ATOM   3359  OE1 GLU A 209      -5.963 -10.123  -5.652  1.00 84.29           O  
ATOM   3360  OE2 GLU A 209      -8.109 -10.261  -5.551  1.00 84.29           O  
ATOM   3361  N   ARG A 210     -10.362 -15.228  -4.866  1.00 85.70           N  
ATOM   3362  H   ARG A 210     -10.773 -14.689  -5.614  1.00 85.70           H  
ATOM   3363  CA  ARG A 210     -11.235 -15.904  -3.897  1.00 85.70           C  
ATOM   3364  HA  ARG A 210     -10.976 -15.541  -2.903  1.00 85.70           H  
ATOM   3365  C   ARG A 210     -10.994 -17.416  -3.880  1.00 85.70           C  
ATOM   3366  CB  ARG A 210     -12.693 -15.535  -4.201  1.00 85.70           C  
ATOM   3367  HB2 ARG A 210     -12.745 -14.461  -4.378  1.00 85.70           H  
ATOM   3368  HB3 ARG A 210     -13.026 -16.046  -5.105  1.00 85.70           H  
ATOM   3369  O   ARG A 210     -10.806 -17.992  -2.811  1.00 85.70           O  
ATOM   3370  CG  ARG A 210     -13.626 -15.891  -3.034  1.00 85.70           C  
ATOM   3371  HG2 ARG A 210     -13.285 -15.389  -2.128  1.00 85.70           H  
ATOM   3372  HG3 ARG A 210     -13.597 -16.967  -2.865  1.00 85.70           H  
ATOM   3373  CD  ARG A 210     -15.076 -15.482  -3.322  1.00 85.70           C  
ATOM   3374  HD2 ARG A 210     -15.697 -15.822  -2.494  1.00 85.70           H  
ATOM   3375  HD3 ARG A 210     -15.406 -15.984  -4.231  1.00 85.70           H  
ATOM   3376  NE  ARG A 210     -15.222 -14.019  -3.475  1.00 85.70           N  
ATOM   3377  HE  ARG A 210     -14.383 -13.463  -3.390  1.00 85.70           H  
ATOM   3378  NH1 ARG A 210     -17.468 -13.978  -3.949  1.00 85.70           N  
ATOM   3379 HH11 ARG A 210     -18.311 -13.451  -4.130  1.00 85.70           H  
ATOM   3380 HH12 ARG A 210     -17.515 -14.976  -3.802  1.00 85.70           H  
ATOM   3381  NH2 ARG A 210     -16.312 -12.069  -3.912  1.00 85.70           N  
ATOM   3382 HH21 ARG A 210     -17.154 -11.565  -4.152  1.00 85.70           H  
ATOM   3383 HH22 ARG A 210     -15.435 -11.568  -3.911  1.00 85.70           H  
ATOM   3384  CZ  ARG A 210     -16.330 -13.365  -3.774  1.00 85.70           C  
ATOM   3385  N   VAL A 211     -10.930 -18.046  -5.053  1.00 90.68           N  
ATOM   3386  H   VAL A 211     -11.089 -17.495  -5.884  1.00 90.68           H  
ATOM   3387  CA  VAL A 211     -10.617 -19.478  -5.207  1.00 90.68           C  
ATOM   3388  HA  VAL A 211     -11.311 -20.062  -4.601  1.00 90.68           H  
ATOM   3389  C   VAL A 211      -9.206 -19.791  -4.702  1.00 90.68           C  
ATOM   3390  CB  VAL A 211     -10.787 -19.898  -6.681  1.00 90.68           C  
ATOM   3391  HB  VAL A 211     -10.232 -19.204  -7.312  1.00 90.68           H  
ATOM   3392  O   VAL A 211      -9.010 -20.765  -3.974  1.00 90.68           O  
ATOM   3393  CG1 VAL A 211     -10.279 -21.319  -6.969  1.00 90.68           C  
ATOM   3394 HG11 VAL A 211     -10.594 -21.636  -7.963  1.00 90.68           H  
ATOM   3395 HG12 VAL A 211     -10.647 -22.020  -6.221  1.00 90.68           H  
ATOM   3396 HG13 VAL A 211      -9.190 -21.340  -6.938  1.00 90.68           H  
ATOM   3397  CG2 VAL A 211     -12.263 -19.843  -7.094  1.00 90.68           C  
ATOM   3398 HG21 VAL A 211     -12.344 -20.043  -8.162  1.00 90.68           H  
ATOM   3399 HG22 VAL A 211     -12.842 -20.581  -6.539  1.00 90.68           H  
ATOM   3400 HG23 VAL A 211     -12.685 -18.856  -6.901  1.00 90.68           H  
ATOM   3401  N   TYR A 212      -8.227 -18.944  -5.029  1.00 86.91           N  
ATOM   3402  H   TYR A 212      -8.443 -18.163  -5.631  1.00 86.91           H  
ATOM   3403  CA  TYR A 212      -6.850 -19.084  -4.557  1.00 86.91           C  
ATOM   3404  HA  TYR A 212      -6.461 -20.048  -4.885  1.00 86.91           H  
ATOM   3405  C   TYR A 212      -6.764 -19.050  -3.028  1.00 86.91           C  
ATOM   3406  CB  TYR A 212      -5.987 -17.974  -5.171  1.00 86.91           C  
ATOM   3407  HB2 TYR A 212      -6.031 -18.045  -6.258  1.00 86.91           H  
ATOM   3408  HB3 TYR A 212      -6.395 -17.001  -4.895  1.00 86.91           H  
ATOM   3409  O   TYR A 212      -6.063 -19.875  -2.438  1.00 86.91           O  
ATOM   3410  CG  TYR A 212      -4.540 -18.024  -4.732  1.00 86.91           C  
ATOM   3411  CD1 TYR A 212      -4.140 -17.364  -3.553  1.00 86.91           C  
ATOM   3412  HD1 TYR A 212      -4.857 -16.798  -2.976  1.00 86.91           H  
ATOM   3413  CD2 TYR A 212      -3.600 -18.744  -5.492  1.00 86.91           C  
ATOM   3414  HD2 TYR A 212      -3.912 -19.256  -6.391  1.00 86.91           H  
ATOM   3415  CE1 TYR A 212      -2.806 -17.447  -3.117  1.00 86.91           C  
ATOM   3416  HE1 TYR A 212      -2.514 -16.955  -2.201  1.00 86.91           H  
ATOM   3417  CE2 TYR A 212      -2.257 -18.798  -5.080  1.00 86.91           C  
ATOM   3418  HE2 TYR A 212      -1.527 -19.335  -5.667  1.00 86.91           H  
ATOM   3419  OH  TYR A 212      -0.573 -18.249  -3.472  1.00 86.91           O  
ATOM   3420  HH  TYR A 212      -0.474 -17.803  -2.628  1.00 86.91           H  
ATOM   3421  CZ  TYR A 212      -1.865 -18.170  -3.880  1.00 86.91           C  
ATOM   3422  N   ASN A 213      -7.491 -18.137  -2.382  1.00 82.07           N  
ATOM   3423  H   ASN A 213      -8.001 -17.460  -2.931  1.00 82.07           H  
ATOM   3424  CA  ASN A 213      -7.507 -17.995  -0.927  1.00 82.07           C  
ATOM   3425  HA  ASN A 213      -6.481 -17.915  -0.567  1.00 82.07           H  
ATOM   3426  C   ASN A 213      -8.118 -19.225  -0.246  1.00 82.07           C  
ATOM   3427  CB  ASN A 213      -8.257 -16.705  -0.558  1.00 82.07           C  
ATOM   3428  HB2 ASN A 213      -9.228 -16.689  -1.053  1.00 82.07           H  
ATOM   3429  HB3 ASN A 213      -8.421 -16.679   0.519  1.00 82.07           H  
ATOM   3430  O   ASN A 213      -7.557 -19.718   0.734  1.00 82.07           O  
ATOM   3431  CG  ASN A 213      -7.486 -15.449  -0.929  1.00 82.07           C  
ATOM   3432  ND2 ASN A 213      -8.150 -14.319  -0.993  1.00 82.07           N  
ATOM   3433 HD21 ASN A 213      -7.619 -13.512  -1.289  1.00 82.07           H  
ATOM   3434 HD22 ASN A 213      -9.148 -14.296  -0.839  1.00 82.07           H  
ATOM   3435  OD1 ASN A 213      -6.283 -15.457  -1.138  1.00 82.07           O  
ATOM   3436  N   ILE A 214      -9.203 -19.774  -0.803  1.00 85.75           N  
ATOM   3437  H   ILE A 214      -9.622 -19.311  -1.597  1.00 85.75           H  
ATOM   3438  CA  ILE A 214      -9.816 -21.016  -0.307  1.00 85.75           C  
ATOM   3439  HA  ILE A 214     -10.103 -20.876   0.735  1.00 85.75           H  
ATOM   3440  C   ILE A 214      -8.800 -22.156  -0.340  1.00 85.75           C  
ATOM   3441  CB  ILE A 214     -11.086 -21.358  -1.116  1.00 85.75           C  
ATOM   3442  HB  ILE A 214     -10.859 -21.297  -2.180  1.00 85.75           H  
ATOM   3443  O   ILE A 214      -8.550 -22.793   0.683  1.00 85.75           O  
ATOM   3444  CG1 ILE A 214     -12.183 -20.329  -0.779  1.00 85.75           C  
ATOM   3445 HG12 ILE A 214     -11.768 -19.321  -0.794  1.00 85.75           H  
ATOM   3446 HG13 ILE A 214     -12.558 -20.512   0.229  1.00 85.75           H  
ATOM   3447  CG2 ILE A 214     -11.579 -22.785  -0.807  1.00 85.75           C  
ATOM   3448 HG21 ILE A 214     -12.533 -22.980  -1.296  1.00 85.75           H  
ATOM   3449 HG22 ILE A 214     -10.872 -23.529  -1.174  1.00 85.75           H  
ATOM   3450 HG23 ILE A 214     -11.696 -22.911   0.270  1.00 85.75           H  
ATOM   3451  CD1 ILE A 214     -13.357 -20.347  -1.754  1.00 85.75           C  
ATOM   3452 HD11 ILE A 214     -13.916 -21.280  -1.674  1.00 85.75           H  
ATOM   3453 HD12 ILE A 214     -13.002 -20.211  -2.776  1.00 85.75           H  
ATOM   3454 HD13 ILE A 214     -14.016 -19.520  -1.492  1.00 85.75           H  
ATOM   3455  N   ILE A 215      -8.147 -22.377  -1.482  1.00 89.66           N  
ATOM   3456  H   ILE A 215      -8.384 -21.815  -2.287  1.00 89.66           H  
ATOM   3457  CA  ILE A 215      -7.165 -23.459  -1.622  1.00 89.66           C  
ATOM   3458  HA  ILE A 215      -7.634 -24.389  -1.301  1.00 89.66           H  
ATOM   3459  C   ILE A 215      -5.959 -23.224  -0.700  1.00 89.66           C  
ATOM   3460  CB  ILE A 215      -6.761 -23.614  -3.102  1.00 89.66           C  
ATOM   3461  HB  ILE A 215      -6.410 -22.649  -3.466  1.00 89.66           H  
ATOM   3462  O   ILE A 215      -5.500 -24.150  -0.031  1.00 89.66           O  
ATOM   3463  CG1 ILE A 215      -7.976 -24.067  -3.950  1.00 89.66           C  
ATOM   3464 HG12 ILE A 215      -8.888 -23.579  -3.607  1.00 89.66           H  
ATOM   3465 HG13 ILE A 215      -8.122 -25.141  -3.839  1.00 89.66           H  
ATOM   3466  CG2 ILE A 215      -5.621 -24.642  -3.251  1.00 89.66           C  
ATOM   3467 HG21 ILE A 215      -4.730 -24.310  -2.718  1.00 89.66           H  
ATOM   3468 HG22 ILE A 215      -5.351 -24.760  -4.300  1.00 89.66           H  
ATOM   3469 HG23 ILE A 215      -5.932 -25.606  -2.848  1.00 89.66           H  
ATOM   3470  CD1 ILE A 215      -7.820 -23.726  -5.434  1.00 89.66           C  
ATOM   3471 HD11 ILE A 215      -6.932 -24.200  -5.853  1.00 89.66           H  
ATOM   3472 HD12 ILE A 215      -8.697 -24.071  -5.982  1.00 89.66           H  
ATOM   3473 HD13 ILE A 215      -7.738 -22.645  -5.545  1.00 89.66           H  
ATOM   3474  N   SER A 216      -5.471 -21.984  -0.616  1.00 83.79           N  
ATOM   3475  H   SER A 216      -5.902 -21.267  -1.182  1.00 83.79           H  
ATOM   3476  CA  SER A 216      -4.311 -21.611   0.207  1.00 83.79           C  
ATOM   3477  HA  SER A 216      -3.485 -22.281  -0.033  1.00 83.79           H  
ATOM   3478  C   SER A 216      -4.563 -21.728   1.710  1.00 83.79           C  
ATOM   3479  CB  SER A 216      -3.857 -20.185  -0.105  1.00 83.79           C  
ATOM   3480  HB2 SER A 216      -3.006 -19.933   0.528  1.00 83.79           H  
ATOM   3481  HB3 SER A 216      -4.668 -19.484   0.096  1.00 83.79           H  
ATOM   3482  O   SER A 216      -3.606 -21.914   2.459  1.00 83.79           O  
ATOM   3483  OG  SER A 216      -3.464 -20.093  -1.458  1.00 83.79           O  
ATOM   3484  HG  SER A 216      -4.261 -19.956  -1.975  1.00 83.79           H  
ATOM   3485  N   SER A 217      -5.822 -21.670   2.161  1.00 81.94           N  
ATOM   3486  H   SER A 217      -6.559 -21.418   1.518  1.00 81.94           H  
ATOM   3487  CA  SER A 217      -6.176 -21.912   3.567  1.00 81.94           C  
ATOM   3488  HA  SER A 217      -5.558 -21.271   4.195  1.00 81.94           H  
ATOM   3489  C   SER A 217      -5.927 -23.363   4.000  1.00 81.94           C  
ATOM   3490  CB  SER A 217      -7.642 -21.542   3.821  1.00 81.94           C  
ATOM   3491  HB2 SER A 217      -7.866 -20.572   3.378  1.00 81.94           H  
ATOM   3492  HB3 SER A 217      -7.798 -21.472   4.898  1.00 81.94           H  
ATOM   3493  O   SER A 217      -5.690 -23.638   5.174  1.00 81.94           O  
ATOM   3494  OG  SER A 217      -8.522 -22.528   3.311  1.00 81.94           O  
ATOM   3495  HG  SER A 217      -8.543 -22.498   2.352  1.00 81.94           H  
ATOM   3496  N   SER A 218      -5.964 -24.314   3.063  1.00 88.60           N  
ATOM   3497  H   SER A 218      -6.159 -24.026   2.114  1.00 88.60           H  
ATOM   3498  CA  SER A 218      -5.741 -25.740   3.322  1.00 88.60           C  
ATOM   3499  HA  SER A 218      -5.069 -25.859   4.173  1.00 88.60           H  
ATOM   3500  C   SER A 218      -5.087 -26.408   2.107  1.00 88.60           C  
ATOM   3501  CB  SER A 218      -7.064 -26.415   3.689  1.00 88.60           C  
ATOM   3502  HB2 SER A 218      -6.932 -27.497   3.708  1.00 88.60           H  
ATOM   3503  HB3 SER A 218      -7.820 -26.164   2.944  1.00 88.60           H  
ATOM   3504  O   SER A 218      -5.731 -27.191   1.409  1.00 88.60           O  
ATOM   3505  OG  SER A 218      -7.490 -25.996   4.966  1.00 88.60           O  
ATOM   3506  HG  SER A 218      -7.236 -25.079   5.096  1.00 88.60           H  
ATOM   3507  N   PRO A 219      -3.804 -26.124   1.826  1.00 83.71           N  
ATOM   3508  CA  PRO A 219      -3.150 -26.532   0.580  1.00 83.71           C  
ATOM   3509  HA  PRO A 219      -3.767 -26.232  -0.267  1.00 83.71           H  
ATOM   3510  C   PRO A 219      -2.925 -28.048   0.483  1.00 83.71           C  
ATOM   3511  CB  PRO A 219      -1.839 -25.738   0.547  1.00 83.71           C  
ATOM   3512  HB2 PRO A 219      -1.026 -26.300   0.086  1.00 83.71           H  
ATOM   3513  HB3 PRO A 219      -2.003 -24.807   0.005  1.00 83.71           H  
ATOM   3514  O   PRO A 219      -2.874 -28.601  -0.618  1.00 83.71           O  
ATOM   3515  CG  PRO A 219      -1.548 -25.419   2.015  1.00 83.71           C  
ATOM   3516  HG2 PRO A 219      -1.005 -24.480   2.127  1.00 83.71           H  
ATOM   3517  HG3 PRO A 219      -1.000 -26.244   2.468  1.00 83.71           H  
ATOM   3518  CD  PRO A 219      -2.927 -25.312   2.648  1.00 83.71           C  
ATOM   3519  HD2 PRO A 219      -3.262 -24.275   2.617  1.00 83.71           H  
ATOM   3520  HD3 PRO A 219      -2.897 -25.666   3.678  1.00 83.71           H  
ATOM   3521  N   SER A 220      -2.830 -28.731   1.629  1.00 86.71           N  
ATOM   3522  H   SER A 220      -2.890 -28.231   2.504  1.00 86.71           H  
ATOM   3523  CA  SER A 220      -2.733 -30.191   1.709  1.00 86.71           C  
ATOM   3524  HA  SER A 220      -1.981 -30.526   0.995  1.00 86.71           H  
ATOM   3525  C   SER A 220      -4.042 -30.903   1.363  1.00 86.71           C  
ATOM   3526  CB  SER A 220      -2.276 -30.615   3.106  1.00 86.71           C  
ATOM   3527  HB2 SER A 220      -2.282 -31.703   3.172  1.00 86.71           H  
ATOM   3528  HB3 SER A 220      -1.260 -30.260   3.280  1.00 86.71           H  
ATOM   3529  O   SER A 220      -4.009 -32.068   0.970  1.00 86.71           O  
ATOM   3530  OG  SER A 220      -3.140 -30.067   4.086  1.00 86.71           O  
ATOM   3531  HG  SER A 220      -3.059 -30.583   4.891  1.00 86.71           H  
ATOM   3532  N   ARG A 221      -5.193 -30.223   1.462  1.00 90.38           N  
ATOM   3533  H   ARG A 221      -5.157 -29.243   1.705  1.00 90.38           H  
ATOM   3534  CA  ARG A 221      -6.491 -30.808   1.119  1.00 90.38           C  
ATOM   3535  HA  ARG A 221      -6.556 -31.770   1.626  1.00 90.38           H  
ATOM   3536  C   ARG A 221      -6.568 -31.082  -0.387  1.00 90.38           C  
ATOM   3537  CB  ARG A 221      -7.631 -29.918   1.651  1.00 90.38           C  
ATOM   3538  HB2 ARG A 221      -7.545 -28.927   1.205  1.00 90.38           H  
ATOM   3539  HB3 ARG A 221      -7.517 -29.819   2.730  1.00 90.38           H  
ATOM   3540  O   ARG A 221      -6.143 -30.285  -1.230  1.00 90.38           O  
ATOM   3541  CG  ARG A 221      -9.039 -30.458   1.349  1.00 90.38           C  
ATOM   3542  HG2 ARG A 221      -9.207 -30.434   0.272  1.00 90.38           H  
ATOM   3543  HG3 ARG A 221      -9.122 -31.485   1.702  1.00 90.38           H  
ATOM   3544  CD  ARG A 221     -10.115 -29.604   2.032  1.00 90.38           C  
ATOM   3545  HD2 ARG A 221      -9.954 -28.559   1.771  1.00 90.38           H  
ATOM   3546  HD3 ARG A 221     -10.016 -29.711   3.112  1.00 90.38           H  
ATOM   3547  NE  ARG A 221     -11.472 -30.004   1.614  1.00 90.38           N  
ATOM   3548  HE  ARG A 221     -11.551 -30.683   0.871  1.00 90.38           H  
ATOM   3549  NH1 ARG A 221     -12.651 -28.558   2.962  1.00 90.38           N  
ATOM   3550 HH11 ARG A 221     -13.538 -28.180   3.264  1.00 90.38           H  
ATOM   3551 HH12 ARG A 221     -11.785 -28.128   3.253  1.00 90.38           H  
ATOM   3552  NH2 ARG A 221     -13.747 -29.960   1.614  1.00 90.38           N  
ATOM   3553 HH21 ARG A 221     -13.767 -30.634   0.862  1.00 90.38           H  
ATOM   3554 HH22 ARG A 221     -14.622 -29.566   1.929  1.00 90.38           H  
ATOM   3555  CZ  ARG A 221     -12.612 -29.506   2.065  1.00 90.38           C  
ATOM   3556  N   GLN A 222      -7.145 -32.230  -0.722  1.00 88.29           N  
ATOM   3557  H   GLN A 222      -7.430 -32.849   0.024  1.00 88.29           H  
ATOM   3558  CA  GLN A 222      -7.489 -32.633  -2.086  1.00 88.29           C  
ATOM   3559  HA  GLN A 222      -6.672 -32.403  -2.769  1.00 88.29           H  
ATOM   3560  C   GLN A 222      -8.731 -31.862  -2.562  1.00 88.29           C  
ATOM   3561  CB  GLN A 222      -7.714 -34.155  -2.104  1.00 88.29           C  
ATOM   3562  HB2 GLN A 222      -8.244 -34.439  -3.013  1.00 88.29           H  
ATOM   3563  HB3 GLN A 222      -8.361 -34.419  -1.268  1.00 88.29           H  
ATOM   3564  O   GLN A 222      -9.816 -32.426  -2.653  1.00 88.29           O  
ATOM   3565  CG  GLN A 222      -6.420 -34.984  -2.003  1.00 88.29           C  
ATOM   3566  HG2 GLN A 222      -6.625 -35.843  -1.365  1.00 88.29           H  
ATOM   3567  HG3 GLN A 222      -5.622 -34.409  -1.532  1.00 88.29           H  
ATOM   3568  CD  GLN A 222      -5.931 -35.513  -3.351  1.00 88.29           C  
ATOM   3569  NE2 GLN A 222      -5.236 -36.628  -3.366  1.00 88.29           N  
ATOM   3570 HE21 GLN A 222      -4.976 -37.107  -2.516  1.00 88.29           H  
ATOM   3571 HE22 GLN A 222      -4.854 -36.914  -4.257  1.00 88.29           H  
ATOM   3572  OE1 GLN A 222      -6.154 -34.935  -4.402  1.00 88.29           O  
ATOM   3573  N   TRP A 223      -8.595 -30.554  -2.790  1.00 91.25           N  
ATOM   3574  H   TRP A 223      -7.710 -30.108  -2.594  1.00 91.25           H  
ATOM   3575  CA  TRP A 223      -9.701 -29.735  -3.284  1.00 91.25           C  
ATOM   3576  HA  TRP A 223     -10.557 -29.869  -2.623  1.00 91.25           H  
ATOM   3577  C   TRP A 223     -10.127 -30.160  -4.686  1.00 91.25           C  
ATOM   3578  CB  TRP A 223      -9.333 -28.250  -3.301  1.00 91.25           C  
ATOM   3579  HB2 TRP A 223     -10.168 -27.709  -3.746  1.00 91.25           H  
ATOM   3580  HB3 TRP A 223      -8.480 -28.081  -3.958  1.00 91.25           H  
ATOM   3581  O   TRP A 223      -9.308 -30.225  -5.605  1.00 91.25           O  
ATOM   3582  CG  TRP A 223      -9.086 -27.633  -1.965  1.00 91.25           C  
ATOM   3583  CD1 TRP A 223      -7.894 -27.385  -1.377  1.00 91.25           C  
ATOM   3584  HD1 TRP A 223      -6.924 -27.623  -1.786  1.00 91.25           H  
ATOM   3585  CD2 TRP A 223     -10.099 -27.167  -1.030  1.00 91.25           C  
ATOM   3586  CE2 TRP A 223      -9.446 -26.585   0.095  1.00 91.25           C  
ATOM   3587  CE3 TRP A 223     -11.508 -27.173  -1.037  1.00 91.25           C  
ATOM   3588  HE3 TRP A 223     -12.030 -27.595  -1.883  1.00 91.25           H  
ATOM   3589  NE1 TRP A 223      -8.103 -26.757  -0.166  1.00 91.25           N  
ATOM   3590  HE1 TRP A 223      -7.343 -26.497   0.446  1.00 91.25           H  
ATOM   3591  CH2 TRP A 223     -11.570 -26.022   1.112  1.00 91.25           C  
ATOM   3592  HH2 TRP A 223     -12.137 -25.544   1.898  1.00 91.25           H  
ATOM   3593  CZ2 TRP A 223     -10.165 -26.009   1.153  1.00 91.25           C  
ATOM   3594  HZ2 TRP A 223      -9.651 -25.517   1.966  1.00 91.25           H  
ATOM   3595  CZ3 TRP A 223     -12.239 -26.610   0.024  1.00 91.25           C  
ATOM   3596  HZ3 TRP A 223     -13.318 -26.593  -0.018  1.00 91.25           H  
ATOM   3597  N   LYS A 224     -11.430 -30.358  -4.863  1.00 91.51           N  
ATOM   3598  H   LYS A 224     -12.020 -30.410  -4.045  1.00 91.51           H  
ATOM   3599  CA  LYS A 224     -12.068 -30.491  -6.170  1.00 91.51           C  
ATOM   3600  HA  LYS A 224     -11.301 -30.678  -6.922  1.00 91.51           H  
ATOM   3601  C   LYS A 224     -12.775 -29.199  -6.563  1.00 91.51           C  
ATOM   3602  CB  LYS A 224     -13.025 -31.690  -6.147  1.00 91.51           C  
ATOM   3603  HB2 LYS A 224     -13.536 -31.757  -7.108  1.00 91.51           H  
ATOM   3604  HB3 LYS A 224     -13.774 -31.543  -5.369  1.00 91.51           H  
ATOM   3605  O   LYS A 224     -13.103 -28.361  -5.724  1.00 91.51           O  
ATOM   3606  CG  LYS A 224     -12.273 -33.004  -5.890  1.00 91.51           C  
ATOM   3607  HG2 LYS A 224     -11.837 -32.991  -4.891  1.00 91.51           H  
ATOM   3608  HG3 LYS A 224     -11.476 -33.114  -6.625  1.00 91.51           H  
ATOM   3609  CD  LYS A 224     -13.229 -34.193  -5.999  1.00 91.51           C  
ATOM   3610  HD2 LYS A 224     -14.024 -34.073  -5.263  1.00 91.51           H  
ATOM   3611  HD3 LYS A 224     -13.667 -34.217  -6.997  1.00 91.51           H  
ATOM   3612  CE  LYS A 224     -12.467 -35.494  -5.731  1.00 91.51           C  
ATOM   3613  HE2 LYS A 224     -12.028 -35.431  -4.735  1.00 91.51           H  
ATOM   3614  HE3 LYS A 224     -11.652 -35.579  -6.450  1.00 91.51           H  
ATOM   3615  NZ  LYS A 224     -13.366 -36.670  -5.821  1.00 91.51           N  
ATOM   3616  HZ1 LYS A 224     -12.862 -37.523  -5.621  1.00 91.51           H  
ATOM   3617  HZ2 LYS A 224     -14.114 -36.582  -5.148  1.00 91.51           H  
ATOM   3618  HZ3 LYS A 224     -13.777 -36.741  -6.741  1.00 91.51           H  
ATOM   3619  N   LEU A 225     -13.058 -29.073  -7.861  1.00 92.31           N  
ATOM   3620  H   LEU A 225     -12.721 -29.785  -8.493  1.00 92.31           H  
ATOM   3621  CA  LEU A 225     -13.863 -27.972  -8.394  1.00 92.31           C  
ATOM   3622  HA  LEU A 225     -13.339 -27.036  -8.200  1.00 92.31           H  
ATOM   3623  C   LEU A 225     -15.233 -27.894  -7.699  1.00 92.31           C  
ATOM   3624  CB  LEU A 225     -14.026 -28.169  -9.914  1.00 92.31           C  
ATOM   3625  HB2 LEU A 225     -13.039 -28.210 -10.376  1.00 92.31           H  
ATOM   3626  HB3 LEU A 225     -14.516 -29.128 -10.080  1.00 92.31           H  
ATOM   3627  O   LEU A 225     -15.687 -26.793  -7.413  1.00 92.31           O  
ATOM   3628  CG  LEU A 225     -14.859 -27.070 -10.608  1.00 92.31           C  
ATOM   3629  HG  LEU A 225     -15.797 -26.909 -10.077  1.00 92.31           H  
ATOM   3630  CD1 LEU A 225     -14.102 -25.749 -10.704  1.00 92.31           C  
ATOM   3631 HD11 LEU A 225     -14.750 -24.989 -11.141  1.00 92.31           H  
ATOM   3632 HD12 LEU A 225     -13.225 -25.881 -11.338  1.00 92.31           H  
ATOM   3633 HD13 LEU A 225     -13.798 -25.417  -9.712  1.00 92.31           H  
ATOM   3634  CD2 LEU A 225     -15.207 -27.501 -12.033  1.00 92.31           C  
ATOM   3635 HD21 LEU A 225     -15.816 -26.730 -12.504  1.00 92.31           H  
ATOM   3636 HD22 LEU A 225     -14.297 -27.656 -12.612  1.00 92.31           H  
ATOM   3637 HD23 LEU A 225     -15.782 -28.426 -12.004  1.00 92.31           H  
ATOM   3638  N   THR A 226     -15.861 -29.044  -7.421  1.00 90.57           N  
ATOM   3639  H   THR A 226     -15.396 -29.917  -7.623  1.00 90.57           H  
ATOM   3640  CA  THR A 226     -17.136 -29.155  -6.687  1.00 90.57           C  
ATOM   3641  HA  THR A 226     -17.925 -28.613  -7.208  1.00 90.57           H  
ATOM   3642  C   THR A 226     -17.042 -28.532  -5.305  1.00 90.57           C  
ATOM   3643  CB  THR A 226     -17.567 -30.626  -6.546  1.00 90.57           C  
ATOM   3644  HB  THR A 226     -18.366 -30.710  -5.809  1.00 90.57           H  
ATOM   3645  O   THR A 226     -17.832 -27.656  -4.985  1.00 90.57           O  
ATOM   3646  CG2 THR A 226     -18.067 -31.191  -7.876  1.00 90.57           C  
ATOM   3647 HG21 THR A 226     -18.258 -32.258  -7.762  1.00 90.57           H  
ATOM   3648 HG22 THR A 226     -19.009 -30.707  -8.134  1.00 90.57           H  
ATOM   3649 HG23 THR A 226     -17.330 -31.038  -8.664  1.00 90.57           H  
ATOM   3650  OG1 THR A 226     -16.470 -31.432  -6.147  1.00 90.57           O  
ATOM   3651  HG1 THR A 226     -16.515 -31.511  -5.192  1.00 90.57           H  
ATOM   3652  N   ASP A 227     -16.013 -28.896  -4.540  1.00 91.33           N  
ATOM   3653  H   ASP A 227     -15.424 -29.654  -4.853  1.00 91.33           H  
ATOM   3654  CA  ASP A 227     -15.847 -28.440  -3.160  1.00 91.33           C  
ATOM   3655  HA  ASP A 227     -16.710 -28.756  -2.574  1.00 91.33           H  
ATOM   3656  C   ASP A 227     -15.735 -26.915  -3.085  1.00 91.33           C  
ATOM   3657  CB  ASP A 227     -14.568 -29.036  -2.550  1.00 91.33           C  
ATOM   3658  HB2 ASP A 227     -14.545 -28.801  -1.486  1.00 91.33           H  
ATOM   3659  HB3 ASP A 227     -13.712 -28.548  -3.015  1.00 91.33           H  
ATOM   3660  O   ASP A 227     -16.319 -26.281  -2.212  1.00 91.33           O  
ATOM   3661  CG  ASP A 227     -14.378 -30.542  -2.721  1.00 91.33           C  
ATOM   3662  OD1 ASP A 227     -15.363 -31.278  -2.934  1.00 91.33           O  
ATOM   3663  OD2 ASP A 227     -13.193 -30.944  -2.683  1.00 91.33           O  
ATOM   3664  N   VAL A 228     -14.973 -26.315  -4.006  1.00 92.43           N  
ATOM   3665  H   VAL A 228     -14.523 -26.894  -4.701  1.00 92.43           H  
ATOM   3666  CA  VAL A 228     -14.802 -24.860  -4.042  1.00 92.43           C  
ATOM   3667  HA  VAL A 228     -14.666 -24.506  -3.019  1.00 92.43           H  
ATOM   3668  C   VAL A 228     -16.051 -24.161  -4.561  1.00 92.43           C  
ATOM   3669  CB  VAL A 228     -13.553 -24.462  -4.843  1.00 92.43           C  
ATOM   3670  HB  VAL A 228     -13.605 -24.877  -5.849  1.00 92.43           H  
ATOM   3671  O   VAL A 228     -16.389 -23.103  -4.039  1.00 92.43           O  
ATOM   3672  CG1 VAL A 228     -13.411 -22.940  -4.950  1.00 92.43           C  
ATOM   3673 HG11 VAL A 228     -13.395 -22.495  -3.955  1.00 92.43           H  
ATOM   3674 HG12 VAL A 228     -12.486 -22.701  -5.473  1.00 92.43           H  
ATOM   3675 HG13 VAL A 228     -14.238 -22.518  -5.521  1.00 92.43           H  
ATOM   3676  CG2 VAL A 228     -12.304 -25.007  -4.133  1.00 92.43           C  
ATOM   3677 HG21 VAL A 228     -12.381 -24.835  -3.060  1.00 92.43           H  
ATOM   3678 HG22 VAL A 228     -12.217 -26.078  -4.311  1.00 92.43           H  
ATOM   3679 HG23 VAL A 228     -11.404 -24.499  -4.482  1.00 92.43           H  
ATOM   3680  N   ALA A 229     -16.735 -24.734  -5.554  1.00 87.94           N  
ATOM   3681  H   ALA A 229     -16.436 -25.637  -5.895  1.00 87.94           H  
ATOM   3682  CA  ALA A 229     -17.982 -24.193  -6.084  1.00 87.94           C  
ATOM   3683  HA  ALA A 229     -17.807 -23.173  -6.424  1.00 87.94           H  
ATOM   3684  C   ALA A 229     -19.060 -24.121  -4.990  1.00 87.94           C  
ATOM   3685  CB  ALA A 229     -18.401 -25.043  -7.291  1.00 87.94           C  
ATOM   3686  HB1 ALA A 229     -18.736 -26.026  -6.961  1.00 87.94           H  
ATOM   3687  HB2 ALA A 229     -19.209 -24.549  -7.829  1.00 87.94           H  
ATOM   3688  HB3 ALA A 229     -17.565 -25.155  -7.982  1.00 87.94           H  
ATOM   3689  O   ALA A 229     -19.630 -23.050  -4.773  1.00 87.94           O  
ATOM   3690  N   ASP A 230     -19.231 -25.202  -4.226  1.00 84.75           N  
ATOM   3691  H   ASP A 230     -18.770 -26.063  -4.483  1.00 84.75           H  
ATOM   3692  CA  ASP A 230     -20.146 -25.250  -3.083  1.00 84.75           C  
ATOM   3693  HA  ASP A 230     -21.152 -24.997  -3.417  1.00 84.75           H  
ATOM   3694  C   ASP A 230     -19.741 -24.234  -2.008  1.00 84.75           C  
ATOM   3695  CB  ASP A 230     -20.170 -26.669  -2.490  1.00 84.75           C  
ATOM   3696  HB2 ASP A 230     -20.736 -26.645  -1.559  1.00 84.75           H  
ATOM   3697  HB3 ASP A 230     -19.151 -26.974  -2.252  1.00 84.75           H  
ATOM   3698  O   ASP A 230     -20.582 -23.500  -1.491  1.00 84.75           O  
ATOM   3699  CG  ASP A 230     -20.815 -27.718  -3.406  1.00 84.75           C  
ATOM   3700  OD1 ASP A 230     -21.571 -27.328  -4.325  1.00 84.75           O  
ATOM   3701  OD2 ASP A 230     -20.538 -28.917  -3.178  1.00 84.75           O  
ATOM   3702  N   HIS A 231     -18.439 -24.113  -1.722  1.00 82.91           N  
ATOM   3703  H   HIS A 231     -17.794 -24.759  -2.154  1.00 82.91           H  
ATOM   3704  CA  HIS A 231     -17.947 -23.204  -0.687  1.00 82.91           C  
ATOM   3705  HA  HIS A 231     -18.482 -23.457   0.229  1.00 82.91           H  
ATOM   3706  C   HIS A 231     -18.225 -21.719  -0.980  1.00 82.91           C  
ATOM   3707  CB  HIS A 231     -16.447 -23.447  -0.463  1.00 82.91           C  
ATOM   3708  HB2 HIS A 231     -15.874 -22.985  -1.268  1.00 82.91           H  
ATOM   3709  HB3 HIS A 231     -16.260 -24.520  -0.480  1.00 82.91           H  
ATOM   3710  O   HIS A 231     -18.338 -20.922  -0.047  1.00 82.91           O  
ATOM   3711  CG  HIS A 231     -15.943 -22.954   0.868  1.00 82.91           C  
ATOM   3712  CD2 HIS A 231     -14.667 -23.071   1.344  1.00 82.91           C  
ATOM   3713  HD2 HIS A 231     -13.835 -23.506   0.810  1.00 82.91           H  
ATOM   3714  ND1 HIS A 231     -16.701 -22.419   1.883  1.00 82.91           N  
ATOM   3715  HD1 HIS A 231     -17.652 -22.093   1.786  1.00 82.91           H  
ATOM   3716  CE1 HIS A 231     -15.905 -22.223   2.944  1.00 82.91           C  
ATOM   3717  HE1 HIS A 231     -16.216 -21.777   3.877  1.00 82.91           H  
ATOM   3718  NE2 HIS A 231     -14.648 -22.604   2.662  1.00 82.91           N  
ATOM   3719  N   ILE A 232     -18.342 -21.341  -2.257  1.00 81.87           N  
ATOM   3720  H   ILE A 232     -18.241 -22.059  -2.960  1.00 81.87           H  
ATOM   3721  CA  ILE A 232     -18.675 -19.976  -2.699  1.00 81.87           C  
ATOM   3722  HA  ILE A 232     -18.671 -19.328  -1.822  1.00 81.87           H  
ATOM   3723  C   ILE A 232     -20.095 -19.857  -3.264  1.00 81.87           C  
ATOM   3724  CB  ILE A 232     -17.613 -19.417  -3.668  1.00 81.87           C  
ATOM   3725  HB  ILE A 232     -17.851 -18.372  -3.866  1.00 81.87           H  
ATOM   3726  O   ILE A 232     -20.398 -18.852  -3.911  1.00 81.87           O  
ATOM   3727  CG1 ILE A 232     -17.648 -20.168  -5.013  1.00 81.87           C  
ATOM   3728 HG12 ILE A 232     -17.677 -21.245  -4.844  1.00 81.87           H  
ATOM   3729 HG13 ILE A 232     -18.572 -19.906  -5.529  1.00 81.87           H  
ATOM   3730  CG2 ILE A 232     -16.232 -19.431  -3.002  1.00 81.87           C  
ATOM   3731 HG21 ILE A 232     -15.884 -20.461  -2.925  1.00 81.87           H  
ATOM   3732 HG22 ILE A 232     -15.518 -18.851  -3.586  1.00 81.87           H  
ATOM   3733 HG23 ILE A 232     -16.303 -19.004  -2.001  1.00 81.87           H  
ATOM   3734  CD1 ILE A 232     -16.481 -19.862  -5.947  1.00 81.87           C  
ATOM   3735 HD11 ILE A 232     -15.552 -20.261  -5.540  1.00 81.87           H  
ATOM   3736 HD12 ILE A 232     -16.390 -18.785  -6.091  1.00 81.87           H  
ATOM   3737 HD13 ILE A 232     -16.681 -20.355  -6.898  1.00 81.87           H  
ATOM   3738  N   PHE A 233     -20.948 -20.858  -3.024  1.00 83.80           N  
ATOM   3739  H   PHE A 233     -20.622 -21.644  -2.480  1.00 83.80           H  
ATOM   3740  CA  PHE A 233     -22.353 -20.889  -3.436  1.00 83.80           C  
ATOM   3741  HA  PHE A 233     -22.712 -21.897  -3.224  1.00 83.80           H  
ATOM   3742  C   PHE A 233     -22.561 -20.683  -4.951  1.00 83.80           C  
ATOM   3743  CB  PHE A 233     -23.177 -19.930  -2.558  1.00 83.80           C  
ATOM   3744  HB2 PHE A 233     -22.903 -18.903  -2.798  1.00 83.80           H  
ATOM   3745  HB3 PHE A 233     -24.231 -20.048  -2.810  1.00 83.80           H  
ATOM   3746  O   PHE A 233     -23.419 -19.914  -5.384  1.00 83.80           O  
ATOM   3747  CG  PHE A 233     -23.016 -20.147  -1.064  1.00 83.80           C  
ATOM   3748  CD1 PHE A 233     -23.802 -21.109  -0.405  1.00 83.80           C  
ATOM   3749  HD1 PHE A 233     -24.515 -21.699  -0.961  1.00 83.80           H  
ATOM   3750  CD2 PHE A 233     -22.080 -19.390  -0.332  1.00 83.80           C  
ATOM   3751  HD2 PHE A 233     -21.470 -18.654  -0.835  1.00 83.80           H  
ATOM   3752  CE1 PHE A 233     -23.661 -21.308   0.980  1.00 83.80           C  
ATOM   3753  HE1 PHE A 233     -24.266 -22.049   1.481  1.00 83.80           H  
ATOM   3754  CE2 PHE A 233     -21.933 -19.594   1.052  1.00 83.80           C  
ATOM   3755  HE2 PHE A 233     -21.209 -19.019   1.610  1.00 83.80           H  
ATOM   3756  CZ  PHE A 233     -22.728 -20.551   1.709  1.00 83.80           C  
ATOM   3757  HZ  PHE A 233     -22.617 -20.709   2.771  1.00 83.80           H  
ATOM   3758  N   MET A 234     -21.766 -21.364  -5.782  1.00 83.17           N  
ATOM   3759  H   MET A 234     -21.101 -22.005  -5.373  1.00 83.17           H  
ATOM   3760  CA  MET A 234     -21.913 -21.384  -7.243  1.00 83.17           C  
ATOM   3761  HA  MET A 234     -22.868 -20.933  -7.511  1.00 83.17           H  
ATOM   3762  C   MET A 234     -21.952 -22.813  -7.777  1.00 83.17           C  
ATOM   3763  CB  MET A 234     -20.781 -20.588  -7.921  1.00 83.17           C  
ATOM   3764  HB2 MET A 234     -20.531 -21.046  -8.879  1.00 83.17           H  
ATOM   3765  HB3 MET A 234     -19.886 -20.601  -7.299  1.00 83.17           H  
ATOM   3766  O   MET A 234     -21.369 -23.720  -7.199  1.00 83.17           O  
ATOM   3767  CG  MET A 234     -21.222 -19.149  -8.199  1.00 83.17           C  
ATOM   3768  HG2 MET A 234     -21.492 -18.676  -7.254  1.00 83.17           H  
ATOM   3769  HG3 MET A 234     -22.120 -19.186  -8.816  1.00 83.17           H  
ATOM   3770  SD  MET A 234     -20.006 -18.107  -9.059  1.00 83.17           S  
ATOM   3771  CE  MET A 234     -18.952 -17.701  -7.646  1.00 83.17           C  
ATOM   3772  HE1 MET A 234     -18.275 -16.892  -7.919  1.00 83.17           H  
ATOM   3773  HE2 MET A 234     -19.566 -17.389  -6.801  1.00 83.17           H  
ATOM   3774  HE3 MET A 234     -18.376 -18.584  -7.368  1.00 83.17           H  
ATOM   3775  N   SER A 235     -22.574 -23.018  -8.941  1.00 86.78           N  
ATOM   3776  H   SER A 235     -23.052 -22.254  -9.397  1.00 86.78           H  
ATOM   3777  CA  SER A 235     -22.446 -24.298  -9.640  1.00 86.78           C  
ATOM   3778  HA  SER A 235     -22.611 -25.090  -8.910  1.00 86.78           H  
ATOM   3779  C   SER A 235     -21.035 -24.476 -10.210  1.00 86.78           C  
ATOM   3780  CB  SER A 235     -23.509 -24.459 -10.731  1.00 86.78           C  
ATOM   3781  HB2 SER A 235     -23.546 -25.508 -11.023  1.00 86.78           H  
ATOM   3782  HB3 SER A 235     -24.486 -24.181 -10.334  1.00 86.78           H  
ATOM   3783  O   SER A 235     -20.361 -23.506 -10.576  1.00 86.78           O  
ATOM   3784  OG  SER A 235     -23.214 -23.680 -11.879  1.00 86.78           O  
ATOM   3785  HG  SER A 235     -23.532 -24.168 -12.642  1.00 86.78           H  
ATOM   3786  N   THR A 236     -20.602 -25.727 -10.374  1.00 88.49           N  
ATOM   3787  H   THR A 236     -21.172 -26.490 -10.037  1.00 88.49           H  
ATOM   3788  CA  THR A 236     -19.313 -26.054 -11.008  1.00 88.49           C  
ATOM   3789  HA  THR A 236     -18.507 -25.616 -10.420  1.00 88.49           H  
ATOM   3790  C   THR A 236     -19.202 -25.500 -12.425  1.00 88.49           C  
ATOM   3791  CB  THR A 236     -19.105 -27.569 -11.081  1.00 88.49           C  
ATOM   3792  HB  THR A 236     -18.225 -27.782 -11.688  1.00 88.49           H  
ATOM   3793  O   THR A 236     -18.154 -24.976 -12.799  1.00 88.49           O  
ATOM   3794  CG2 THR A 236     -18.890 -28.171  -9.703  1.00 88.49           C  
ATOM   3795 HG21 THR A 236     -18.628 -29.224  -9.816  1.00 88.49           H  
ATOM   3796 HG22 THR A 236     -19.787 -28.077  -9.091  1.00 88.49           H  
ATOM   3797 HG23 THR A 236     -18.067 -27.653  -9.211  1.00 88.49           H  
ATOM   3798  OG1 THR A 236     -20.229 -28.196 -11.655  1.00 88.49           O  
ATOM   3799  HG1 THR A 236     -20.281 -29.090 -11.310  1.00 88.49           H  
ATOM   3800  N   SER A 237     -20.286 -25.567 -13.202  1.00 89.89           N  
ATOM   3801  H   SER A 237     -21.104 -26.030 -12.834  1.00 89.89           H  
ATOM   3802  CA  SER A 237     -20.373 -25.004 -14.552  1.00 89.89           C  
ATOM   3803  HA  SER A 237     -19.567 -25.420 -15.157  1.00 89.89           H  
ATOM   3804  C   SER A 237     -20.191 -23.485 -14.551  1.00 89.89           C  
ATOM   3805  CB  SER A 237     -21.705 -25.407 -15.203  1.00 89.89           C  
ATOM   3806  HB2 SER A 237     -21.872 -24.807 -16.097  1.00 89.89           H  
ATOM   3807  HB3 SER A 237     -21.639 -26.454 -15.500  1.00 89.89           H  
ATOM   3808  O   SER A 237     -19.415 -22.959 -15.350  1.00 89.89           O  
ATOM   3809  OG  SER A 237     -22.805 -25.266 -14.313  1.00 89.89           O  
ATOM   3810  HG  SER A 237     -23.584 -25.605 -14.762  1.00 89.89           H  
ATOM   3811  N   THR A 238     -20.827 -22.784 -13.609  1.00 87.12           N  
ATOM   3812  H   THR A 238     -21.418 -23.279 -12.956  1.00 87.12           H  
ATOM   3813  CA  THR A 238     -20.706 -21.327 -13.472  1.00 87.12           C  
ATOM   3814  HA  THR A 238     -20.905 -20.867 -14.440  1.00 87.12           H  
ATOM   3815  C   THR A 238     -19.300 -20.927 -13.051  1.00 87.12           C  
ATOM   3816  CB  THR A 238     -21.717 -20.770 -12.462  1.00 87.12           C  
ATOM   3817  HB  THR A 238     -21.529 -21.187 -11.473  1.00 87.12           H  
ATOM   3818  O   THR A 238     -18.716 -20.035 -13.664  1.00 87.12           O  
ATOM   3819  CG2 THR A 238     -21.679 -19.244 -12.381  1.00 87.12           C  
ATOM   3820 HG21 THR A 238     -22.489 -18.900 -11.736  1.00 87.12           H  
ATOM   3821 HG22 THR A 238     -20.732 -18.913 -11.955  1.00 87.12           H  
ATOM   3822 HG23 THR A 238     -21.803 -18.816 -13.376  1.00 87.12           H  
ATOM   3823  OG1 THR A 238     -23.016 -21.113 -12.866  1.00 87.12           O  
ATOM   3824  HG1 THR A 238     -23.218 -21.964 -12.472  1.00 87.12           H  
ATOM   3825  N   LEU A 239     -18.733 -21.607 -12.049  1.00 92.34           N  
ATOM   3826  H   LEU A 239     -19.274 -22.316 -11.576  1.00 92.34           H  
ATOM   3827  CA  LEU A 239     -17.371 -21.354 -11.584  1.00 92.34           C  
ATOM   3828  HA  LEU A 239     -17.308 -20.316 -11.255  1.00 92.34           H  
ATOM   3829  C   LEU A 239     -16.361 -21.542 -12.718  1.00 92.34           C  
ATOM   3830  CB  LEU A 239     -17.068 -22.283 -10.391  1.00 92.34           C  
ATOM   3831  HB2 LEU A 239     -17.772 -22.060  -9.589  1.00 92.34           H  
ATOM   3832  HB3 LEU A 239     -17.224 -23.318 -10.693  1.00 92.34           H  
ATOM   3833  O   LEU A 239     -15.522 -20.677 -12.952  1.00 92.34           O  
ATOM   3834  CG  LEU A 239     -15.632 -22.144  -9.848  1.00 92.34           C  
ATOM   3835  HG  LEU A 239     -14.921 -22.466 -10.609  1.00 92.34           H  
ATOM   3836  CD1 LEU A 239     -15.325 -20.698  -9.465  1.00 92.34           C  
ATOM   3837 HD11 LEU A 239     -15.144 -20.114 -10.368  1.00 92.34           H  
ATOM   3838 HD12 LEU A 239     -14.435 -20.650  -8.838  1.00 92.34           H  
ATOM   3839 HD13 LEU A 239     -16.173 -20.256  -8.942  1.00 92.34           H  
ATOM   3840  CD2 LEU A 239     -15.432 -23.030  -8.622  1.00 92.34           C  
ATOM   3841 HD21 LEU A 239     -16.064 -22.682  -7.805  1.00 92.34           H  
ATOM   3842 HD22 LEU A 239     -14.390 -22.994  -8.302  1.00 92.34           H  
ATOM   3843 HD23 LEU A 239     -15.692 -24.062  -8.858  1.00 92.34           H  
ATOM   3844  N   LYS A 240     -16.470 -22.648 -13.463  1.00 91.33           N  
ATOM   3845  H   LYS A 240     -17.189 -23.314 -13.222  1.00 91.33           H  
ATOM   3846  CA  LYS A 240     -15.567 -22.947 -14.578  1.00 91.33           C  
ATOM   3847  HA  LYS A 240     -14.545 -22.931 -14.200  1.00 91.33           H  
ATOM   3848  C   LYS A 240     -15.638 -21.873 -15.667  1.00 91.33           C  
ATOM   3849  CB  LYS A 240     -15.892 -24.348 -15.111  1.00 91.33           C  
ATOM   3850  HB2 LYS A 240     -16.082 -25.006 -14.263  1.00 91.33           H  
ATOM   3851  HB3 LYS A 240     -16.791 -24.311 -15.726  1.00 91.33           H  
ATOM   3852  O   LYS A 240     -14.593 -21.445 -16.144  1.00 91.33           O  
ATOM   3853  CG  LYS A 240     -14.730 -24.958 -15.904  1.00 91.33           C  
ATOM   3854  HG2 LYS A 240     -14.500 -24.332 -16.766  1.00 91.33           H  
ATOM   3855  HG3 LYS A 240     -13.852 -25.016 -15.261  1.00 91.33           H  
ATOM   3856  CD  LYS A 240     -15.108 -26.367 -16.381  1.00 91.33           C  
ATOM   3857  HD2 LYS A 240     -15.921 -26.286 -17.103  1.00 91.33           H  
ATOM   3858  HD3 LYS A 240     -15.447 -26.958 -15.530  1.00 91.33           H  
ATOM   3859  CE  LYS A 240     -13.902 -27.057 -17.027  1.00 91.33           C  
ATOM   3860  HE2 LYS A 240     -13.116 -27.162 -16.280  1.00 91.33           H  
ATOM   3861  HE3 LYS A 240     -13.522 -26.412 -17.819  1.00 91.33           H  
ATOM   3862  NZ  LYS A 240     -14.266 -28.384 -17.587  1.00 91.33           N  
ATOM   3863  HZ1 LYS A 240     -14.623 -28.997 -16.868  1.00 91.33           H  
ATOM   3864  HZ2 LYS A 240     -13.462 -28.821 -18.014  1.00 91.33           H  
ATOM   3865  HZ3 LYS A 240     -14.973 -28.282 -18.300  1.00 91.33           H  
ATOM   3866  N   ARG A 241     -16.846 -21.415 -16.020  1.00 91.75           N  
ATOM   3867  H   ARG A 241     -17.657 -21.828 -15.582  1.00 91.75           H  
ATOM   3868  CA  ARG A 241     -17.047 -20.346 -17.009  1.00 91.75           C  
ATOM   3869  HA  ARG A 241     -16.500 -20.597 -17.917  1.00 91.75           H  
ATOM   3870  C   ARG A 241     -16.463 -19.012 -16.536  1.00 91.75           C  
ATOM   3871  CB  ARG A 241     -18.539 -20.228 -17.354  1.00 91.75           C  
ATOM   3872  HB2 ARG A 241     -19.090 -19.935 -16.460  1.00 91.75           H  
ATOM   3873  HB3 ARG A 241     -18.908 -21.198 -17.687  1.00 91.75           H  
ATOM   3874  O   ARG A 241     -15.675 -18.422 -17.260  1.00 91.75           O  
ATOM   3875  CG  ARG A 241     -18.770 -19.198 -18.475  1.00 91.75           C  
ATOM   3876  HG2 ARG A 241     -18.370 -18.229 -18.177  1.00 91.75           H  
ATOM   3877  HG3 ARG A 241     -18.241 -19.521 -19.371  1.00 91.75           H  
ATOM   3878  CD  ARG A 241     -20.251 -19.016 -18.820  1.00 91.75           C  
ATOM   3879  HD2 ARG A 241     -20.310 -18.302 -19.641  1.00 91.75           H  
ATOM   3880  HD3 ARG A 241     -20.664 -19.970 -19.148  1.00 91.75           H  
ATOM   3881  NE  ARG A 241     -21.016 -18.501 -17.669  1.00 91.75           N  
ATOM   3882  HE  ARG A 241     -20.472 -18.260 -16.853  1.00 91.75           H  
ATOM   3883  NH1 ARG A 241     -22.978 -18.081 -18.781  1.00 91.75           N  
ATOM   3884 HH11 ARG A 241     -22.497 -18.255 -19.652  1.00 91.75           H  
ATOM   3885 HH12 ARG A 241     -23.922 -17.723 -18.790  1.00 91.75           H  
ATOM   3886  NH2 ARG A 241     -22.864 -17.742 -16.580  1.00 91.75           N  
ATOM   3887 HH21 ARG A 241     -23.819 -17.415 -16.609  1.00 91.75           H  
ATOM   3888 HH22 ARG A 241     -22.336 -17.723 -15.719  1.00 91.75           H  
ATOM   3889  CZ  ARG A 241     -22.277 -18.111 -17.683  1.00 91.75           C  
ATOM   3890  N   LYS A 242     -16.785 -18.573 -15.317  1.00 90.61           N  
ATOM   3891  H   LYS A 242     -17.418 -19.125 -14.756  1.00 90.61           H  
ATOM   3892  CA  LYS A 242     -16.295 -17.289 -14.788  1.00 90.61           C  
ATOM   3893  HA  LYS A 242     -16.521 -16.493 -15.497  1.00 90.61           H  
ATOM   3894  C   LYS A 242     -14.775 -17.257 -14.610  1.00 90.61           C  
ATOM   3895  CB  LYS A 242     -16.977 -16.966 -13.461  1.00 90.61           C  
ATOM   3896  HB2 LYS A 242     -16.904 -17.822 -12.791  1.00 90.61           H  
ATOM   3897  HB3 LYS A 242     -16.440 -16.123 -13.026  1.00 90.61           H  
ATOM   3898  O   LYS A 242     -14.148 -16.243 -14.875  1.00 90.61           O  
ATOM   3899  CG  LYS A 242     -18.443 -16.552 -13.617  1.00 90.61           C  
ATOM   3900  HG2 LYS A 242     -18.513 -15.759 -14.361  1.00 90.61           H  
ATOM   3901  HG3 LYS A 242     -19.046 -17.400 -13.942  1.00 90.61           H  
ATOM   3902  CD  LYS A 242     -18.958 -16.026 -12.272  1.00 90.61           C  
ATOM   3903  HD2 LYS A 242     -18.295 -15.231 -11.931  1.00 90.61           H  
ATOM   3904  HD3 LYS A 242     -18.951 -16.836 -11.542  1.00 90.61           H  
ATOM   3905  CE  LYS A 242     -20.371 -15.461 -12.425  1.00 90.61           C  
ATOM   3906  HE2 LYS A 242     -21.047 -16.270 -12.699  1.00 90.61           H  
ATOM   3907  HE3 LYS A 242     -20.358 -14.737 -13.240  1.00 90.61           H  
ATOM   3908  NZ  LYS A 242     -20.824 -14.806 -11.173  1.00 90.61           N  
ATOM   3909  HZ1 LYS A 242     -20.827 -15.465 -10.408  1.00 90.61           H  
ATOM   3910  HZ2 LYS A 242     -20.204 -14.042 -10.944  1.00 90.61           H  
ATOM   3911  HZ3 LYS A 242     -21.753 -14.427 -11.286  1.00 90.61           H  
ATOM   3912  N   LEU A 243     -14.159 -18.369 -14.204  1.00 91.41           N  
ATOM   3913  H   LEU A 243     -14.712 -19.176 -13.951  1.00 91.41           H  
ATOM   3914  CA  LEU A 243     -12.695 -18.452 -14.164  1.00 91.41           C  
ATOM   3915  HA  LEU A 243     -12.306 -17.599 -13.609  1.00 91.41           H  
ATOM   3916  C   LEU A 243     -12.081 -18.344 -15.565  1.00 91.41           C  
ATOM   3917  CB  LEU A 243     -12.258 -19.754 -13.478  1.00 91.41           C  
ATOM   3918  HB2 LEU A 243     -12.778 -20.589 -13.947  1.00 91.41           H  
ATOM   3919  HB3 LEU A 243     -11.190 -19.890 -13.650  1.00 91.41           H  
ATOM   3920  O   LEU A 243     -11.044 -17.704 -15.718  1.00 91.41           O  
ATOM   3921  CG  LEU A 243     -12.511 -19.778 -11.962  1.00 91.41           C  
ATOM   3922  HG  LEU A 243     -13.573 -19.629 -11.768  1.00 91.41           H  
ATOM   3923  CD1 LEU A 243     -12.099 -21.147 -11.413  1.00 91.41           C  
ATOM   3924 HD11 LEU A 243     -11.033 -21.303 -11.581  1.00 91.41           H  
ATOM   3925 HD12 LEU A 243     -12.308 -21.189 -10.344  1.00 91.41           H  
ATOM   3926 HD13 LEU A 243     -12.673 -21.925 -11.915  1.00 91.41           H  
ATOM   3927  CD2 LEU A 243     -11.747 -18.683 -11.218  1.00 91.41           C  
ATOM   3928 HD21 LEU A 243     -12.198 -17.711 -11.421  1.00 91.41           H  
ATOM   3929 HD22 LEU A 243     -10.713 -18.650 -11.560  1.00 91.41           H  
ATOM   3930 HD23 LEU A 243     -11.781 -18.849 -10.141  1.00 91.41           H  
ATOM   3931  N   ALA A 244     -12.729 -18.922 -16.582  1.00 89.43           N  
ATOM   3932  H   ALA A 244     -13.582 -19.432 -16.405  1.00 89.43           H  
ATOM   3933  CA  ALA A 244     -12.277 -18.799 -17.965  1.00 89.43           C  
ATOM   3934  HA  ALA A 244     -11.220 -19.061 -18.003  1.00 89.43           H  
ATOM   3935  C   ALA A 244     -12.400 -17.358 -18.491  1.00 89.43           C  
ATOM   3936  CB  ALA A 244     -13.045 -19.798 -18.838  1.00 89.43           C  
ATOM   3937  HB1 ALA A 244     -12.936 -20.803 -18.432  1.00 89.43           H  
ATOM   3938  HB2 ALA A 244     -12.637 -19.776 -19.849  1.00 89.43           H  
ATOM   3939  HB3 ALA A 244     -14.101 -19.533 -18.884  1.00 89.43           H  
ATOM   3940  O   ALA A 244     -11.516 -16.911 -19.217  1.00 89.43           O  
ATOM   3941  N   GLU A 245     -13.437 -16.617 -18.086  1.00 86.60           N  
ATOM   3942  H   GLU A 245     -14.164 -17.061 -17.543  1.00 86.60           H  
ATOM   3943  CA  GLU A 245     -13.572 -15.175 -18.362  1.00 86.60           C  
ATOM   3944  HA  GLU A 245     -13.526 -15.006 -19.438  1.00 86.60           H  
ATOM   3945  C   GLU A 245     -12.418 -14.366 -17.736  1.00 86.60           C  
ATOM   3946  CB  GLU A 245     -14.934 -14.664 -17.848  1.00 86.60           C  
ATOM   3947  HB2 GLU A 245     -15.034 -14.943 -16.799  1.00 86.60           H  
ATOM   3948  HB3 GLU A 245     -14.950 -13.576 -17.906  1.00 86.60           H  
ATOM   3949  O   GLU A 245     -11.907 -13.441 -18.360  1.00 86.60           O  
ATOM   3950  CG  GLU A 245     -16.143 -15.206 -18.639  1.00 86.60           C  
ATOM   3951  HG2 GLU A 245     -16.187 -14.694 -19.600  1.00 86.60           H  
ATOM   3952  HG3 GLU A 245     -15.988 -16.265 -18.845  1.00 86.60           H  
ATOM   3953  CD  GLU A 245     -17.498 -15.056 -17.912  1.00 86.60           C  
ATOM   3954  OE1 GLU A 245     -18.488 -15.662 -18.394  1.00 86.60           O  
ATOM   3955  OE2 GLU A 245     -17.562 -14.438 -16.824  1.00 86.60           O  
ATOM   3956  N   GLU A 246     -11.927 -14.768 -16.558  1.00 82.41           N  
ATOM   3957  H   GLU A 246     -12.430 -15.488 -16.060  1.00 82.41           H  
ATOM   3958  CA  GLU A 246     -10.709 -14.218 -15.933  1.00 82.41           C  
ATOM   3959  HA  GLU A 246     -10.676 -13.148 -16.141  1.00 82.41           H  
ATOM   3960  C   GLU A 246      -9.397 -14.800 -16.516  1.00 82.41           C  
ATOM   3961  CB  GLU A 246     -10.773 -14.386 -14.402  1.00 82.41           C  
ATOM   3962  HB2 GLU A 246      -9.821 -14.067 -13.978  1.00 82.41           H  
ATOM   3963  HB3 GLU A 246     -10.917 -15.440 -14.164  1.00 82.41           H  
ATOM   3964  O   GLU A 246      -8.309 -14.589 -15.971  1.00 82.41           O  
ATOM   3965  CG  GLU A 246     -11.883 -13.554 -13.729  1.00 82.41           C  
ATOM   3966  HG2 GLU A 246     -12.855 -13.889 -14.093  1.00 82.41           H  
ATOM   3967  HG3 GLU A 246     -11.756 -12.510 -14.014  1.00 82.41           H  
ATOM   3968  CD  GLU A 246     -11.861 -13.660 -12.191  1.00 82.41           C  
ATOM   3969  OE1 GLU A 246     -12.691 -13.016 -11.505  1.00 82.41           O  
ATOM   3970  OE2 GLU A 246     -11.038 -14.423 -11.639  1.00 82.41           O  
ATOM   3971  N   GLY A 247      -9.470 -15.554 -17.619  1.00 84.72           N  
ATOM   3972  H   GLY A 247     -10.379 -15.684 -18.040  1.00 84.72           H  
ATOM   3973  CA  GLY A 247      -8.309 -16.121 -18.308  1.00 84.72           C  
ATOM   3974  HA2 GLY A 247      -7.598 -15.324 -18.526  1.00 84.72           H  
ATOM   3975  HA3 GLY A 247      -8.647 -16.554 -19.249  1.00 84.72           H  
ATOM   3976  C   GLY A 247      -7.585 -17.213 -17.515  1.00 84.72           C  
ATOM   3977  O   GLY A 247      -6.372 -17.380 -17.650  1.00 84.72           O  
ATOM   3978  N   THR A 248      -8.291 -17.940 -16.648  1.00 87.70           N  
ATOM   3979  H   THR A 248      -9.278 -17.747 -16.547  1.00 87.70           H  
ATOM   3980  CA  THR A 248      -7.699 -18.977 -15.798  1.00 87.70           C  
ATOM   3981  HA  THR A 248      -6.801 -19.348 -16.293  1.00 87.70           H  
ATOM   3982  C   THR A 248      -8.612 -20.194 -15.628  1.00 87.70           C  
ATOM   3983  CB  THR A 248      -7.264 -18.348 -14.462  1.00 87.70           C  
ATOM   3984  HB  THR A 248      -6.760 -17.406 -14.677  1.00 87.70           H  
ATOM   3985  O   THR A 248      -9.713 -20.275 -16.167  1.00 87.70           O  
ATOM   3986  CG2 THR A 248      -8.414 -18.055 -13.501  1.00 87.70           C  
ATOM   3987 HG21 THR A 248      -8.949 -18.970 -13.249  1.00 87.70           H  
ATOM   3988 HG22 THR A 248      -9.102 -17.344 -13.958  1.00 87.70           H  
ATOM   3989 HG23 THR A 248      -8.016 -17.610 -12.589  1.00 87.70           H  
ATOM   3990  OG1 THR A 248      -6.326 -19.180 -13.806  1.00 87.70           O  
ATOM   3991  HG1 THR A 248      -5.605 -19.315 -14.426  1.00 87.70           H  
ATOM   3992  N   SER A 249      -8.147 -21.194 -14.885  1.00 90.99           N  
ATOM   3993  H   SER A 249      -7.248 -21.079 -14.438  1.00 90.99           H  
ATOM   3994  CA  SER A 249      -8.913 -22.394 -14.572  1.00 90.99           C  
ATOM   3995  HA  SER A 249      -9.974 -22.176 -14.690  1.00 90.99           H  
ATOM   3996  C   SER A 249      -8.687 -22.820 -13.127  1.00 90.99           C  
ATOM   3997  CB  SER A 249      -8.550 -23.519 -15.549  1.00 90.99           C  
ATOM   3998  HB2 SER A 249      -8.510 -23.129 -16.566  1.00 90.99           H  
ATOM   3999  HB3 SER A 249      -9.325 -24.283 -15.504  1.00 90.99           H  
ATOM   4000  O   SER A 249      -7.695 -22.456 -12.494  1.00 90.99           O  
ATOM   4001  OG  SER A 249      -7.314 -24.116 -15.212  1.00 90.99           O  
ATOM   4002  HG  SER A 249      -6.616 -23.614 -15.639  1.00 90.99           H  
ATOM   4003  N   PHE A 250      -9.591 -23.646 -12.596  1.00 91.36           N  
ATOM   4004  H   PHE A 250     -10.411 -23.885 -13.135  1.00 91.36           H  
ATOM   4005  CA  PHE A 250      -9.419 -24.218 -11.261  1.00 91.36           C  
ATOM   4006  HA  PHE A 250      -9.399 -23.412 -10.528  1.00 91.36           H  
ATOM   4007  C   PHE A 250      -8.095 -24.981 -11.130  1.00 91.36           C  
ATOM   4008  CB  PHE A 250     -10.603 -25.134 -10.951  1.00 91.36           C  
ATOM   4009  HB2 PHE A 250     -11.498 -24.515 -10.904  1.00 91.36           H  
ATOM   4010  HB3 PHE A 250     -10.726 -25.856 -11.758  1.00 91.36           H  
ATOM   4011  O   PHE A 250      -7.395 -24.815 -10.136  1.00 91.36           O  
ATOM   4012  CG  PHE A 250     -10.454 -25.880  -9.641  1.00 91.36           C  
ATOM   4013  CD1 PHE A 250      -9.953 -27.199  -9.618  1.00 91.36           C  
ATOM   4014  HD1 PHE A 250      -9.697 -27.699 -10.540  1.00 91.36           H  
ATOM   4015  CD2 PHE A 250     -10.753 -25.225  -8.435  1.00 91.36           C  
ATOM   4016  HD2 PHE A 250     -11.125 -24.211  -8.440  1.00 91.36           H  
ATOM   4017  CE1 PHE A 250      -9.748 -27.855  -8.390  1.00 91.36           C  
ATOM   4018  HE1 PHE A 250      -9.342 -28.855  -8.362  1.00 91.36           H  
ATOM   4019  CE2 PHE A 250     -10.547 -25.885  -7.215  1.00 91.36           C  
ATOM   4020  HE2 PHE A 250     -10.759 -25.375  -6.287  1.00 91.36           H  
ATOM   4021  CZ  PHE A 250     -10.043 -27.194  -7.188  1.00 91.36           C  
ATOM   4022  HZ  PHE A 250      -9.873 -27.689  -6.243  1.00 91.36           H  
ATOM   4023  N   SER A 251      -7.724 -25.775 -12.140  1.00 91.15           N  
ATOM   4024  H   SER A 251      -8.310 -25.833 -12.961  1.00 91.15           H  
ATOM   4025  CA  SER A 251      -6.475 -26.541 -12.143  1.00 91.15           C  
ATOM   4026  HA  SER A 251      -6.449 -27.181 -11.260  1.00 91.15           H  
ATOM   4027  C   SER A 251      -5.243 -25.637 -12.090  1.00 91.15           C  
ATOM   4028  CB  SER A 251      -6.411 -27.424 -13.391  1.00 91.15           C  
ATOM   4029  HB2 SER A 251      -5.453 -27.943 -13.426  1.00 91.15           H  
ATOM   4030  HB3 SER A 251      -6.508 -26.804 -14.281  1.00 91.15           H  
ATOM   4031  O   SER A 251      -4.304 -25.937 -11.351  1.00 91.15           O  
ATOM   4032  OG  SER A 251      -7.463 -28.374 -13.355  1.00 91.15           O  
ATOM   4033  HG  SER A 251      -7.181 -29.122 -12.823  1.00 91.15           H  
ATOM   4034  N   ASP A 252      -5.264 -24.511 -12.807  1.00 89.54           N  
ATOM   4035  H   ASP A 252      -6.053 -24.321 -13.409  1.00 89.54           H  
ATOM   4036  CA  ASP A 252      -4.167 -23.541 -12.784  1.00 89.54           C  
ATOM   4037  HA  ASP A 252      -3.229 -24.063 -12.971  1.00 89.54           H  
ATOM   4038  C   ASP A 252      -4.054 -22.853 -11.424  1.00 89.54           C  
ATOM   4039  CB  ASP A 252      -4.351 -22.486 -13.880  1.00 89.54           C  
ATOM   4040  HB2 ASP A 252      -3.542 -21.759 -13.810  1.00 89.54           H  
ATOM   4041  HB3 ASP A 252      -5.292 -21.960 -13.723  1.00 89.54           H  
ATOM   4042  O   ASP A 252      -2.953 -22.735 -10.880  1.00 89.54           O  
ATOM   4043  CG  ASP A 252      -4.327 -23.102 -15.274  1.00 89.54           C  
ATOM   4044  OD1 ASP A 252      -3.447 -23.956 -15.521  1.00 89.54           O  
ATOM   4045  OD2 ASP A 252      -5.241 -22.749 -16.051  1.00 89.54           O  
ATOM   4046  N   ILE A 253      -5.183 -22.443 -10.833  1.00 89.34           N  
ATOM   4047  H   ILE A 253      -6.049 -22.544 -11.342  1.00 89.34           H  
ATOM   4048  CA  ILE A 253      -5.204 -21.826  -9.500  1.00 89.34           C  
ATOM   4049  HA  ILE A 253      -4.494 -20.999  -9.497  1.00 89.34           H  
ATOM   4050  C   ILE A 253      -4.746 -22.826  -8.438  1.00 89.34           C  
ATOM   4051  CB  ILE A 253      -6.598 -21.260  -9.157  1.00 89.34           C  
ATOM   4052  HB  ILE A 253      -7.332 -22.065  -9.186  1.00 89.34           H  
ATOM   4053  O   ILE A 253      -3.958 -22.475  -7.560  1.00 89.34           O  
ATOM   4054  CG1 ILE A 253      -7.006 -20.162 -10.158  1.00 89.34           C  
ATOM   4055 HG12 ILE A 253      -6.400 -19.273  -9.983  1.00 89.34           H  
ATOM   4056 HG13 ILE A 253      -6.815 -20.485 -11.182  1.00 89.34           H  
ATOM   4057  CG2 ILE A 253      -6.553 -20.654  -7.740  1.00 89.34           C  
ATOM   4058 HG21 ILE A 253      -5.719 -19.957  -7.666  1.00 89.34           H  
ATOM   4059 HG22 ILE A 253      -7.466 -20.104  -7.514  1.00 89.34           H  
ATOM   4060 HG23 ILE A 253      -6.436 -21.436  -6.989  1.00 89.34           H  
ATOM   4061  CD1 ILE A 253      -8.488 -19.795 -10.066  1.00 89.34           C  
ATOM   4062 HD11 ILE A 253      -8.729 -19.368  -9.092  1.00 89.34           H  
ATOM   4063 HD12 ILE A 253      -8.702 -19.044 -10.826  1.00 89.34           H  
ATOM   4064 HD13 ILE A 253      -9.103 -20.677 -10.245  1.00 89.34           H  
ATOM   4065  N   TYR A 254      -5.191 -24.076  -8.538  1.00 90.34           N  
ATOM   4066  H   TYR A 254      -5.855 -24.286  -9.270  1.00 90.34           H  
ATOM   4067  CA  TYR A 254      -4.832 -25.149  -7.620  1.00 90.34           C  
ATOM   4068  HA  TYR A 254      -5.076 -24.841  -6.603  1.00 90.34           H  
ATOM   4069  C   TYR A 254      -3.336 -25.448  -7.638  1.00 90.34           C  
ATOM   4070  CB  TYR A 254      -5.646 -26.392  -7.979  1.00 90.34           C  
ATOM   4071  HB2 TYR A 254      -5.381 -26.735  -8.979  1.00 90.34           H  
ATOM   4072  HB3 TYR A 254      -6.704 -26.129  -7.988  1.00 90.34           H  
ATOM   4073  O   TYR A 254      -2.682 -25.447  -6.589  1.00 90.34           O  
ATOM   4074  CG  TYR A 254      -5.464 -27.512  -6.990  1.00 90.34           C  
ATOM   4075  CD1 TYR A 254      -4.746 -28.675  -7.331  1.00 90.34           C  
ATOM   4076  HD1 TYR A 254      -4.301 -28.771  -8.311  1.00 90.34           H  
ATOM   4077  CD2 TYR A 254      -6.044 -27.379  -5.717  1.00 90.34           C  
ATOM   4078  HD2 TYR A 254      -6.595 -26.487  -5.462  1.00 90.34           H  
ATOM   4079  CE1 TYR A 254      -4.690 -29.747  -6.419  1.00 90.34           C  
ATOM   4080  HE1 TYR A 254      -4.221 -30.683  -6.685  1.00 90.34           H  
ATOM   4081  CE2 TYR A 254      -5.944 -28.426  -4.791  1.00 90.34           C  
ATOM   4082  HE2 TYR A 254      -6.383 -28.335  -3.809  1.00 90.34           H  
ATOM   4083  OH  TYR A 254      -5.394 -30.681  -4.323  1.00 90.34           O  
ATOM   4084  HH  TYR A 254      -5.834 -30.454  -3.501  1.00 90.34           H  
ATOM   4085  CZ  TYR A 254      -5.330 -29.629  -5.169  1.00 90.34           C  
ATOM   4086  N   LEU A 255      -2.773 -25.626  -8.837  1.00 87.74           N  
ATOM   4087  H   LEU A 255      -3.361 -25.607  -9.658  1.00 87.74           H  
ATOM   4088  CA  LEU A 255      -1.332 -25.755  -9.012  1.00 87.74           C  
ATOM   4089  HA  LEU A 255      -0.993 -26.617  -8.438  1.00 87.74           H  
ATOM   4090  C   LEU A 255      -0.623 -24.514  -8.464  1.00 87.74           C  
ATOM   4091  CB  LEU A 255      -1.034 -25.977 -10.505  1.00 87.74           C  
ATOM   4092  HB2 LEU A 255      -1.429 -25.133 -11.070  1.00 87.74           H  
ATOM   4093  HB3 LEU A 255      -1.558 -26.873 -10.837  1.00 87.74           H  
ATOM   4094  O   LEU A 255       0.363 -24.640  -7.740  1.00 87.74           O  
ATOM   4095  CG  LEU A 255       0.464 -26.123 -10.826  1.00 87.74           C  
ATOM   4096  HG  LEU A 255       0.991 -25.226 -10.500  1.00 87.74           H  
ATOM   4097  CD1 LEU A 255       1.100 -27.338 -10.145  1.00 87.74           C  
ATOM   4098 HD11 LEU A 255       1.071 -27.213  -9.062  1.00 87.74           H  
ATOM   4099 HD12 LEU A 255       0.564 -28.244 -10.425  1.00 87.74           H  
ATOM   4100 HD13 LEU A 255       2.143 -27.423 -10.448  1.00 87.74           H  
ATOM   4101  CD2 LEU A 255       0.655 -26.267 -12.336  1.00 87.74           C  
ATOM   4102 HD21 LEU A 255       0.266 -25.382 -12.839  1.00 87.74           H  
ATOM   4103 HD22 LEU A 255       1.712 -26.378 -12.576  1.00 87.74           H  
ATOM   4104 HD23 LEU A 255       0.109 -27.140 -12.696  1.00 87.74           H  
ATOM   4105  N   SER A 256      -1.151 -23.325  -8.758  1.00 85.30           N  
ATOM   4106  H   SER A 256      -1.960 -23.289  -9.361  1.00 85.30           H  
ATOM   4107  CA  SER A 256      -0.531 -22.074  -8.350  1.00 85.30           C  
ATOM   4108  HA  SER A 256       0.473 -22.128  -8.770  1.00 85.30           H  
ATOM   4109  C   SER A 256      -0.425 -21.939  -6.828  1.00 85.30           C  
ATOM   4110  CB  SER A 256      -1.263 -20.872  -8.958  1.00 85.30           C  
ATOM   4111  HB2 SER A 256      -1.233 -20.943 -10.045  1.00 85.30           H  
ATOM   4112  HB3 SER A 256      -2.303 -20.878  -8.632  1.00 85.30           H  
ATOM   4113  O   SER A 256       0.665 -21.713  -6.301  1.00 85.30           O  
ATOM   4114  OG  SER A 256      -0.655 -19.656  -8.553  1.00 85.30           O  
ATOM   4115  HG  SER A 256      -1.350 -19.016  -8.382  1.00 85.30           H  
ATOM   4116  N   ALA A 257      -1.530 -22.153  -6.111  1.00 86.06           N  
ATOM   4117  H   ALA A 257      -2.387 -22.365  -6.602  1.00 86.06           H  
ATOM   4118  CA  ALA A 257      -1.585 -22.095  -4.652  1.00 86.06           C  
ATOM   4119  HA  ALA A 257      -1.310 -21.097  -4.310  1.00 86.06           H  
ATOM   4120  C   ALA A 257      -0.598 -23.073  -4.004  1.00 86.06           C  
ATOM   4121  CB  ALA A 257      -3.031 -22.373  -4.229  1.00 86.06           C  
ATOM   4122  HB1 ALA A 257      -3.692 -21.610  -4.641  1.00 86.06           H  
ATOM   4123  HB2 ALA A 257      -3.344 -23.350  -4.594  1.00 86.06           H  
ATOM   4124  HB3 ALA A 257      -3.106 -22.347  -3.142  1.00 86.06           H  
ATOM   4125  O   ALA A 257       0.172 -22.696  -3.118  1.00 86.06           O  
ATOM   4126  N   ARG A 258      -0.546 -24.317  -4.498  1.00 88.45           N  
ATOM   4127  H   ARG A 258      -1.188 -24.565  -5.237  1.00 88.45           H  
ATOM   4128  CA  ARG A 258       0.389 -25.329  -3.990  1.00 88.45           C  
ATOM   4129  HA  ARG A 258       0.290 -25.387  -2.906  1.00 88.45           H  
ATOM   4130  C   ARG A 258       1.849 -24.970  -4.253  1.00 88.45           C  
ATOM   4131  CB  ARG A 258       0.040 -26.695  -4.591  1.00 88.45           C  
ATOM   4132  HB2 ARG A 258       0.869 -27.374  -4.393  1.00 88.45           H  
ATOM   4133  HB3 ARG A 258      -0.092 -26.609  -5.669  1.00 88.45           H  
ATOM   4134  O   ARG A 258       2.676 -25.118  -3.354  1.00 88.45           O  
ATOM   4135  CG  ARG A 258      -1.221 -27.283  -3.948  1.00 88.45           C  
ATOM   4136  HG2 ARG A 258      -2.082 -26.641  -4.132  1.00 88.45           H  
ATOM   4137  HG3 ARG A 258      -1.062 -27.360  -2.873  1.00 88.45           H  
ATOM   4138  CD  ARG A 258      -1.497 -28.675  -4.519  1.00 88.45           C  
ATOM   4139  HD2 ARG A 258      -0.553 -29.216  -4.586  1.00 88.45           H  
ATOM   4140  HD3 ARG A 258      -1.925 -28.575  -5.516  1.00 88.45           H  
ATOM   4141  NE  ARG A 258      -2.412 -29.425  -3.648  1.00 88.45           N  
ATOM   4142  HE  ARG A 258      -2.785 -28.944  -2.843  1.00 88.45           H  
ATOM   4143  NH1 ARG A 258      -1.993 -31.520  -4.510  1.00 88.45           N  
ATOM   4144 HH11 ARG A 258      -1.403 -31.111  -5.221  1.00 88.45           H  
ATOM   4145 HH12 ARG A 258      -1.924 -32.501  -4.282  1.00 88.45           H  
ATOM   4146  NH2 ARG A 258      -3.232 -31.302  -2.679  1.00 88.45           N  
ATOM   4147 HH21 ARG A 258      -3.277 -32.310  -2.649  1.00 88.45           H  
ATOM   4148 HH22 ARG A 258      -3.667 -30.734  -1.965  1.00 88.45           H  
ATOM   4149  CZ  ARG A 258      -2.551 -30.736  -3.630  1.00 88.45           C  
ATOM   4150  N   MET A 259       2.172 -24.472  -5.446  1.00 85.10           N  
ATOM   4151  H   MET A 259       1.440 -24.382  -6.136  1.00 85.10           H  
ATOM   4152  CA  MET A 259       3.531 -24.051  -5.805  1.00 85.10           C  
ATOM   4153  HA  MET A 259       4.232 -24.850  -5.561  1.00 85.10           H  
ATOM   4154  C   MET A 259       3.995 -22.835  -5.000  1.00 85.10           C  
ATOM   4155  CB  MET A 259       3.614 -23.777  -7.313  1.00 85.10           C  
ATOM   4156  HB2 MET A 259       2.809 -23.101  -7.603  1.00 85.10           H  
ATOM   4157  HB3 MET A 259       4.557 -23.283  -7.546  1.00 85.10           H  
ATOM   4158  O   MET A 259       5.116 -22.837  -4.491  1.00 85.10           O  
ATOM   4159  CG  MET A 259       3.525 -25.047  -8.166  1.00 85.10           C  
ATOM   4160  HG2 MET A 259       2.543 -25.504  -8.044  1.00 85.10           H  
ATOM   4161  HG3 MET A 259       3.604 -24.742  -9.210  1.00 85.10           H  
ATOM   4162  SD  MET A 259       4.780 -26.326  -7.885  1.00 85.10           S  
ATOM   4163  CE  MET A 259       3.944 -27.344  -6.647  1.00 85.10           C  
ATOM   4164  HE1 MET A 259       2.865 -27.268  -6.784  1.00 85.10           H  
ATOM   4165  HE2 MET A 259       4.195 -26.996  -5.645  1.00 85.10           H  
ATOM   4166  HE3 MET A 259       4.264 -28.381  -6.753  1.00 85.10           H  
ATOM   4167  N   ASN A 260       3.130 -21.841  -4.799  1.00 79.10           N  
ATOM   4168  H   ASN A 260       2.231 -21.874  -5.260  1.00 79.10           H  
ATOM   4169  CA  ASN A 260       3.438 -20.677  -3.968  1.00 79.10           C  
ATOM   4170  HA  ASN A 260       4.372 -20.230  -4.309  1.00 79.10           H  
ATOM   4171  C   ASN A 260       3.645 -21.062  -2.501  1.00 79.10           C  
ATOM   4172  CB  ASN A 260       2.311 -19.650  -4.112  1.00 79.10           C  
ATOM   4173  HB2 ASN A 260       2.366 -18.932  -3.294  1.00 79.10           H  
ATOM   4174  HB3 ASN A 260       1.344 -20.150  -4.058  1.00 79.10           H  
ATOM   4175  O   ASN A 260       4.611 -20.618  -1.877  1.00 79.10           O  
ATOM   4176  CG  ASN A 260       2.406 -18.855  -5.397  1.00 79.10           C  
ATOM   4177  ND2 ASN A 260       1.296 -18.362  -5.883  1.00 79.10           N  
ATOM   4178 HD21 ASN A 260       0.454 -18.428  -5.330  1.00 79.10           H  
ATOM   4179 HD22 ASN A 260       1.389 -17.735  -6.670  1.00 79.10           H  
ATOM   4180  OD1 ASN A 260       3.471 -18.620  -5.939  1.00 79.10           O  
ATOM   4181  N   GLN A 261       2.798 -21.941  -1.958  1.00 82.69           N  
ATOM   4182  H   GLN A 261       1.984 -22.233  -2.480  1.00 82.69           H  
ATOM   4183  CA  GLN A 261       2.997 -22.461  -0.609  1.00 82.69           C  
ATOM   4184  HA  GLN A 261       3.065 -21.607   0.066  1.00 82.69           H  
ATOM   4185  C   GLN A 261       4.314 -23.238  -0.499  1.00 82.69           C  
ATOM   4186  CB  GLN A 261       1.796 -23.327  -0.206  1.00 82.69           C  
ATOM   4187  HB2 GLN A 261       0.878 -22.751  -0.322  1.00 82.69           H  
ATOM   4188  HB3 GLN A 261       1.740 -24.191  -0.868  1.00 82.69           H  
ATOM   4189  O   GLN A 261       5.049 -23.069   0.474  1.00 82.69           O  
ATOM   4190  CG  GLN A 261       1.892 -23.822   1.246  1.00 82.69           C  
ATOM   4191  HG2 GLN A 261       1.093 -24.545   1.409  1.00 82.69           H  
ATOM   4192  HG3 GLN A 261       2.828 -24.359   1.399  1.00 82.69           H  
ATOM   4193  CD  GLN A 261       1.776 -22.722   2.304  1.00 82.69           C  
ATOM   4194  NE2 GLN A 261       1.784 -23.087   3.566  1.00 82.69           N  
ATOM   4195 HE21 GLN A 261       1.549 -22.360   4.226  1.00 82.69           H  
ATOM   4196 HE22 GLN A 261       1.766 -24.068   3.804  1.00 82.69           H  
ATOM   4197  OE1 GLN A 261       1.685 -21.531   2.055  1.00 82.69           O  
ATOM   4198  N   ALA A 262       4.652 -24.045  -1.506  1.00 86.27           N  
ATOM   4199  H   ALA A 262       4.002 -24.182  -2.267  1.00 86.27           H  
ATOM   4200  CA  ALA A 262       5.917 -24.766  -1.538  1.00 86.27           C  
ATOM   4201  HA  ALA A 262       5.991 -25.381  -0.641  1.00 86.27           H  
ATOM   4202  C   ALA A 262       7.108 -23.805  -1.543  1.00 86.27           C  
ATOM   4203  CB  ALA A 262       5.945 -25.684  -2.759  1.00 86.27           C  
ATOM   4204  HB1 ALA A 262       5.116 -26.391  -2.716  1.00 86.27           H  
ATOM   4205  HB2 ALA A 262       6.888 -26.232  -2.756  1.00 86.27           H  
ATOM   4206  HB3 ALA A 262       5.875 -25.108  -3.681  1.00 86.27           H  
ATOM   4207  O   ALA A 262       8.007 -23.939  -0.719  1.00 86.27           O  
ATOM   4208  N   ALA A 263       7.094 -22.795  -2.415  1.00 78.76           N  
ATOM   4209  H   ALA A 263       6.323 -22.731  -3.064  1.00 78.76           H  
ATOM   4210  CA  ALA A 263       8.132 -21.772  -2.476  1.00 78.76           C  
ATOM   4211  HA  ALA A 263       9.085 -22.246  -2.711  1.00 78.76           H  
ATOM   4212  C   ALA A 263       8.295 -21.041  -1.136  1.00 78.76           C  
ATOM   4213  CB  ALA A 263       7.779 -20.802  -3.605  1.00 78.76           C  
ATOM   4214  HB1 ALA A 263       8.492 -19.978  -3.625  1.00 78.76           H  
ATOM   4215  HB2 ALA A 263       6.778 -20.394  -3.460  1.00 78.76           H  
ATOM   4216  HB3 ALA A 263       7.816 -21.329  -4.558  1.00 78.76           H  
ATOM   4217  O   ALA A 263       9.421 -20.832  -0.683  1.00 78.76           O  
ATOM   4218  N   LYS A 264       7.184 -20.712  -0.468  1.00 72.90           N  
ATOM   4219  H   LYS A 264       6.295 -20.877  -0.918  1.00 72.90           H  
ATOM   4220  CA  LYS A 264       7.190 -20.113   0.870  1.00 72.90           C  
ATOM   4221  HA  LYS A 264       7.780 -19.197   0.842  1.00 72.90           H  
ATOM   4222  C   LYS A 264       7.854 -21.029   1.901  1.00 72.90           C  
ATOM   4223  CB  LYS A 264       5.746 -19.759   1.249  1.00 72.90           C  
ATOM   4224  HB2 LYS A 264       5.149 -20.669   1.309  1.00 72.90           H  
ATOM   4225  HB3 LYS A 264       5.324 -19.129   0.466  1.00 72.90           H  
ATOM   4226  O   LYS A 264       8.736 -20.582   2.626  1.00 72.90           O  
ATOM   4227  CG  LYS A 264       5.649 -19.012   2.585  1.00 72.90           C  
ATOM   4228  HG2 LYS A 264       6.062 -19.625   3.386  1.00 72.90           H  
ATOM   4229  HG3 LYS A 264       6.209 -18.079   2.521  1.00 72.90           H  
ATOM   4230  CD  LYS A 264       4.179 -18.713   2.892  1.00 72.90           C  
ATOM   4231  HD2 LYS A 264       3.629 -19.651   2.968  1.00 72.90           H  
ATOM   4232  HD3 LYS A 264       3.755 -18.124   2.078  1.00 72.90           H  
ATOM   4233  CE  LYS A 264       4.053 -17.934   4.201  1.00 72.90           C  
ATOM   4234  HE2 LYS A 264       4.608 -17.000   4.104  1.00 72.90           H  
ATOM   4235  HE3 LYS A 264       4.506 -18.510   5.008  1.00 72.90           H  
ATOM   4236  NZ  LYS A 264       2.635 -17.636   4.514  1.00 72.90           N  
ATOM   4237  HZ1 LYS A 264       2.593 -17.011   5.306  1.00 72.90           H  
ATOM   4238  HZ2 LYS A 264       2.101 -18.470   4.712  1.00 72.90           H  
ATOM   4239  HZ3 LYS A 264       2.193 -17.154   3.744  1.00 72.90           H  
ATOM   4240  N   LEU A 265       7.475 -22.307   1.952  1.00 78.98           N  
ATOM   4241  H   LEU A 265       6.752 -22.616   1.318  1.00 78.98           H  
ATOM   4242  CA  LEU A 265       8.058 -23.269   2.894  1.00 78.98           C  
ATOM   4243  HA  LEU A 265       8.005 -22.856   3.901  1.00 78.98           H  
ATOM   4244  C   LEU A 265       9.548 -23.523   2.623  1.00 78.98           C  
ATOM   4245  CB  LEU A 265       7.269 -24.587   2.846  1.00 78.98           C  
ATOM   4246  HB2 LEU A 265       7.242 -24.933   1.812  1.00 78.98           H  
ATOM   4247  HB3 LEU A 265       7.812 -25.328   3.433  1.00 78.98           H  
ATOM   4248  O   LEU A 265      10.328 -23.611   3.569  1.00 78.98           O  
ATOM   4249  CG  LEU A 265       5.829 -24.516   3.387  1.00 78.98           C  
ATOM   4250  HG  LEU A 265       5.272 -23.731   2.875  1.00 78.98           H  
ATOM   4251  CD1 LEU A 265       5.132 -25.854   3.138  1.00 78.98           C  
ATOM   4252 HD11 LEU A 265       5.089 -26.044   2.065  1.00 78.98           H  
ATOM   4253 HD12 LEU A 265       5.680 -26.664   3.620  1.00 78.98           H  
ATOM   4254 HD13 LEU A 265       4.111 -25.820   3.517  1.00 78.98           H  
ATOM   4255  CD2 LEU A 265       5.777 -24.226   4.890  1.00 78.98           C  
ATOM   4256 HD21 LEU A 265       6.212 -23.248   5.097  1.00 78.98           H  
ATOM   4257 HD22 LEU A 265       4.738 -24.211   5.219  1.00 78.98           H  
ATOM   4258 HD23 LEU A 265       6.320 -24.991   5.444  1.00 78.98           H  
ATOM   4259  N   LEU A 266       9.951 -23.588   1.351  1.00 80.08           N  
ATOM   4260  H   LEU A 266       9.249 -23.545   0.627  1.00 80.08           H  
ATOM   4261  CA  LEU A 266      11.353 -23.755   0.954  1.00 80.08           C  
ATOM   4262  HA  LEU A 266      11.770 -24.613   1.481  1.00 80.08           H  
ATOM   4263  C   LEU A 266      12.205 -22.545   1.353  1.00 80.08           C  
ATOM   4264  CB  LEU A 266      11.444 -23.995  -0.564  1.00 80.08           C  
ATOM   4265  HB2 LEU A 266      10.909 -23.190  -1.068  1.00 80.08           H  
ATOM   4266  HB3 LEU A 266      12.488 -23.940  -0.871  1.00 80.08           H  
ATOM   4267  O   LEU A 266      13.318 -22.734   1.830  1.00 80.08           O  
ATOM   4268  CG  LEU A 266      10.873 -25.346  -1.027  1.00 80.08           C  
ATOM   4269  HG  LEU A 266       9.898 -25.499  -0.564  1.00 80.08           H  
ATOM   4270  CD1 LEU A 266      10.704 -25.339  -2.545  1.00 80.08           C  
ATOM   4271 HD11 LEU A 266      10.039 -24.522  -2.826  1.00 80.08           H  
ATOM   4272 HD12 LEU A 266      11.668 -25.201  -3.034  1.00 80.08           H  
ATOM   4273 HD13 LEU A 266      10.253 -26.276  -2.872  1.00 80.08           H  
ATOM   4274  CD2 LEU A 266      11.751 -26.541  -0.671  1.00 80.08           C  
ATOM   4275 HD21 LEU A 266      12.003 -26.531   0.389  1.00 80.08           H  
ATOM   4276 HD22 LEU A 266      11.216 -27.465  -0.894  1.00 80.08           H  
ATOM   4277 HD23 LEU A 266      12.662 -26.507  -1.268  1.00 80.08           H  
ATOM   4278  N   ARG A 267      11.678 -21.320   1.210  1.00 69.99           N  
ATOM   4279  H   ARG A 267      10.765 -21.244   0.786  1.00 69.99           H  
ATOM   4280  CA  ARG A 267      12.348 -20.085   1.666  1.00 69.99           C  
ATOM   4281  HA  ARG A 267      13.353 -20.025   1.248  1.00 69.99           H  
ATOM   4282  C   ARG A 267      12.548 -20.042   3.175  1.00 69.99           C  
ATOM   4283  CB  ARG A 267      11.535 -18.850   1.259  1.00 69.99           C  
ATOM   4284  HB2 ARG A 267      10.479 -19.023   1.464  1.00 69.99           H  
ATOM   4285  HB3 ARG A 267      11.859 -17.995   1.852  1.00 69.99           H  
ATOM   4286  O   ARG A 267      13.551 -19.525   3.635  1.00 69.99           O  
ATOM   4287  CG  ARG A 267      11.731 -18.496  -0.211  1.00 69.99           C  
ATOM   4288  HG2 ARG A 267      12.751 -18.142  -0.361  1.00 69.99           H  
ATOM   4289  HG3 ARG A 267      11.560 -19.381  -0.823  1.00 69.99           H  
ATOM   4290  CD  ARG A 267      10.762 -17.392  -0.624  1.00 69.99           C  
ATOM   4291  HD2 ARG A 267      10.938 -16.521   0.007  1.00 69.99           H  
ATOM   4292  HD3 ARG A 267       9.741 -17.742  -0.472  1.00 69.99           H  
ATOM   4293  NE  ARG A 267      10.950 -17.022  -2.036  1.00 69.99           N  
ATOM   4294  HE  ARG A 267      11.680 -17.508  -2.538  1.00 69.99           H  
ATOM   4295  NH1 ARG A 267       9.379 -15.337  -2.098  1.00 69.99           N  
ATOM   4296 HH11 ARG A 267       9.176 -15.423  -1.113  1.00 69.99           H  
ATOM   4297 HH12 ARG A 267       9.099 -14.494  -2.580  1.00 69.99           H  
ATOM   4298  NH2 ARG A 267      10.612 -15.724  -3.873  1.00 69.99           N  
ATOM   4299 HH21 ARG A 267      11.550 -15.919  -4.194  1.00 69.99           H  
ATOM   4300 HH22 ARG A 267      10.155 -14.866  -4.147  1.00 69.99           H  
ATOM   4301  CZ  ARG A 267      10.307 -16.052  -2.656  1.00 69.99           C  
ATOM   4302  N   ILE A 268      11.598 -20.570   3.947  1.00 67.28           N  
ATOM   4303  H   ILE A 268      10.766 -20.935   3.504  1.00 67.28           H  
ATOM   4304  CA  ILE A 268      11.730 -20.630   5.410  1.00 67.28           C  
ATOM   4305  HA  ILE A 268      12.031 -19.647   5.770  1.00 67.28           H  
ATOM   4306  C   ILE A 268      12.861 -21.593   5.818  1.00 67.28           C  
ATOM   4307  CB  ILE A 268      10.364 -20.978   6.052  1.00 67.28           C  
ATOM   4308  HB  ILE A 268       9.982 -21.882   5.578  1.00 67.28           H  
ATOM   4309  O   ILE A 268      13.437 -21.431   6.885  1.00 67.28           O  
ATOM   4310  CG1 ILE A 268       9.352 -19.828   5.826  1.00 67.28           C  
ATOM   4311 HG12 ILE A 268       9.614 -18.986   6.467  1.00 67.28           H  
ATOM   4312 HG13 ILE A 268       9.414 -19.473   4.797  1.00 67.28           H  
ATOM   4313  CG2 ILE A 268      10.485 -21.244   7.565  1.00 67.28           C  
ATOM   4314 HG21 ILE A 268       9.510 -21.444   8.009  1.00 67.28           H  
ATOM   4315 HG22 ILE A 268      11.109 -22.120   7.744  1.00 67.28           H  
ATOM   4316 HG23 ILE A 268      10.944 -20.387   8.058  1.00 67.28           H  
ATOM   4317  CD1 ILE A 268       7.891 -20.221   6.088  1.00 67.28           C  
ATOM   4318 HD11 ILE A 268       7.244 -19.390   5.811  1.00 67.28           H  
ATOM   4319 HD12 ILE A 268       7.732 -20.446   7.142  1.00 67.28           H  
ATOM   4320 HD13 ILE A 268       7.628 -21.089   5.483  1.00 67.28           H  
ATOM   4321  N   GLY A 269      13.189 -22.597   4.995  1.00 69.59           N  
ATOM   4322  H   GLY A 269      12.714 -22.657   4.106  1.00 69.59           H  
ATOM   4323  CA  GLY A 269      14.346 -23.479   5.202  1.00 69.59           C  
ATOM   4324  HA2 GLY A 269      14.577 -23.977   4.260  1.00 69.59           H  
ATOM   4325  HA3 GLY A 269      15.204 -22.866   5.478  1.00 69.59           H  
ATOM   4326  C   GLY A 269      14.185 -24.559   6.283  1.00 69.59           C  
ATOM   4327  O   GLY A 269      15.018 -25.453   6.372  1.00 69.59           O  
ATOM   4328  N   ASN A 270      13.093 -24.553   7.055  1.00 72.74           N  
ATOM   4329  H   ASN A 270      12.521 -23.723   7.003  1.00 72.74           H  
ATOM   4330  CA  ASN A 270      12.867 -25.496   8.167  1.00 72.74           C  
ATOM   4331  HA  ASN A 270      13.812 -25.637   8.691  1.00 72.74           H  
ATOM   4332  C   ASN A 270      12.405 -26.903   7.740  1.00 72.74           C  
ATOM   4333  CB  ASN A 270      11.857 -24.871   9.147  1.00 72.74           C  
ATOM   4334  HB2 ASN A 270      11.579 -25.611   9.897  1.00 72.74           H  
ATOM   4335  HB3 ASN A 270      10.957 -24.573   8.609  1.00 72.74           H  
ATOM   4336  O   ASN A 270      12.108 -27.749   8.587  1.00 72.74           O  
ATOM   4337  CG  ASN A 270      12.414 -23.680   9.903  1.00 72.74           C  
ATOM   4338  ND2 ASN A 270      11.577 -22.956  10.605  1.00 72.74           N  
ATOM   4339 HD21 ASN A 270      12.017 -22.206  11.119  1.00 72.74           H  
ATOM   4340 HD22 ASN A 270      10.610 -23.228  10.703  1.00 72.74           H  
ATOM   4341  OD1 ASN A 270      13.591 -23.389   9.901  1.00 72.74           O  
ATOM   4342  N   HIS A 271      12.262 -27.159   6.440  1.00 79.28           N  
ATOM   4343  H   HIS A 271      12.607 -26.476   5.780  1.00 79.28           H  
ATOM   4344  CA  HIS A 271      11.707 -28.402   5.915  1.00 79.28           C  
ATOM   4345  HA  HIS A 271      11.749 -29.173   6.684  1.00 79.28           H  
ATOM   4346  C   HIS A 271      12.527 -28.902   4.731  1.00 79.28           C  
ATOM   4347  CB  HIS A 271      10.235 -28.185   5.528  1.00 79.28           C  
ATOM   4348  HB2 HIS A 271       9.855 -29.093   5.059  1.00 79.28           H  
ATOM   4349  HB3 HIS A 271      10.185 -27.384   4.791  1.00 79.28           H  
ATOM   4350  O   HIS A 271      12.890 -28.133   3.841  1.00 79.28           O  
ATOM   4351  CG  HIS A 271       9.329 -27.839   6.686  1.00 79.28           C  
ATOM   4352  CD2 HIS A 271       8.385 -26.851   6.714  1.00 79.28           C  
ATOM   4353  HD2 HIS A 271       8.157 -26.184   5.895  1.00 79.28           H  
ATOM   4354  ND1 HIS A 271       9.341 -28.415   7.935  1.00 79.28           N  
ATOM   4355  HD1 HIS A 271      10.114 -28.947   8.310  1.00 79.28           H  
ATOM   4356  CE1 HIS A 271       8.437 -27.783   8.697  1.00 79.28           C  
ATOM   4357  HE1 HIS A 271       8.311 -27.947   9.757  1.00 79.28           H  
ATOM   4358  NE2 HIS A 271       7.782 -26.851   7.982  1.00 79.28           N  
ATOM   4359  N   ASN A 272      12.776 -30.212   4.696  1.00 87.09           N  
ATOM   4360  H   ASN A 272      12.439 -30.797   5.447  1.00 87.09           H  
ATOM   4361  CA  ASN A 272      13.341 -30.851   3.514  1.00 87.09           C  
ATOM   4362  HA  ASN A 272      14.157 -30.220   3.160  1.00 87.09           H  
ATOM   4363  C   ASN A 272      12.304 -30.910   2.375  1.00 87.09           C  
ATOM   4364  CB  ASN A 272      13.957 -32.213   3.902  1.00 87.09           C  
ATOM   4365  HB2 ASN A 272      14.640 -32.061   4.738  1.00 87.09           H  
ATOM   4366  HB3 ASN A 272      14.548 -32.592   3.068  1.00 87.09           H  
ATOM   4367  O   ASN A 272      11.105 -30.700   2.576  1.00 87.09           O  
ATOM   4368  CG  ASN A 272      12.955 -33.292   4.279  1.00 87.09           C  
ATOM   4369  ND2 ASN A 272      13.342 -34.249   5.085  1.00 87.09           N  
ATOM   4370 HD21 ASN A 272      14.281 -34.276   5.455  1.00 87.09           H  
ATOM   4371 HD22 ASN A 272      12.667 -34.966   5.312  1.00 87.09           H  
ATOM   4372  OD1 ASN A 272      11.823 -33.312   3.840  1.00 87.09           O  
ATOM   4373  N   VAL A 273      12.771 -31.227   1.167  1.00 90.55           N  
ATOM   4374  H   VAL A 273      13.763 -31.383   1.064  1.00 90.55           H  
ATOM   4375  CA  VAL A 273      11.933 -31.257  -0.042  1.00 90.55           C  
ATOM   4376  HA  VAL A 273      11.502 -30.266  -0.183  1.00 90.55           H  
ATOM   4377  C   VAL A 273      10.751 -32.234   0.095  1.00 90.55           C  
ATOM   4378  CB  VAL A 273      12.810 -31.573  -1.273  1.00 90.55           C  
ATOM   4379  HB  VAL A 273      13.294 -32.538  -1.124  1.00 90.55           H  
ATOM   4380  O   VAL A 273       9.645 -31.888  -0.317  1.00 90.55           O  
ATOM   4381  CG1 VAL A 273      12.017 -31.630  -2.581  1.00 90.55           C  
ATOM   4382 HG11 VAL A 273      12.680 -31.910  -3.399  1.00 90.55           H  
ATOM   4383 HG12 VAL A 273      11.224 -32.375  -2.521  1.00 90.55           H  
ATOM   4384 HG13 VAL A 273      11.589 -30.649  -2.788  1.00 90.55           H  
ATOM   4385  CG2 VAL A 273      13.895 -30.497  -1.460  1.00 90.55           C  
ATOM   4386 HG21 VAL A 273      14.479 -30.710  -2.355  1.00 90.55           H  
ATOM   4387 HG22 VAL A 273      14.580 -30.489  -0.612  1.00 90.55           H  
ATOM   4388 HG23 VAL A 273      13.438 -29.512  -1.556  1.00 90.55           H  
ATOM   4389  N   ASN A 274      10.937 -33.400   0.731  1.00 90.75           N  
ATOM   4390  H   ASN A 274      11.862 -33.636   1.060  1.00 90.75           H  
ATOM   4391  CA  ASN A 274       9.855 -34.371   0.972  1.00 90.75           C  
ATOM   4392  HA  ASN A 274       9.366 -34.603   0.025  1.00 90.75           H  
ATOM   4393  C   ASN A 274       8.770 -33.813   1.901  1.00 90.75           C  
ATOM   4394  CB  ASN A 274      10.407 -35.683   1.570  1.00 90.75           C  
ATOM   4395  HB2 ASN A 274       9.573 -36.244   1.991  1.00 90.75           H  
ATOM   4396  HB3 ASN A 274      11.111 -35.473   2.375  1.00 90.75           H  
ATOM   4397  O   ASN A 274       7.581 -33.923   1.611  1.00 90.75           O  
ATOM   4398  CG  ASN A 274      11.075 -36.589   0.557  1.00 90.75           C  
ATOM   4399  ND2 ASN A 274      11.223 -37.857   0.852  1.00 90.75           N  
ATOM   4400 HD21 ASN A 274      10.842 -38.251   1.700  1.00 90.75           H  
ATOM   4401 HD22 ASN A 274      11.639 -38.434   0.135  1.00 90.75           H  
ATOM   4402  OD1 ASN A 274      11.510 -36.160  -0.491  1.00 90.75           O  
ATOM   4403  N   ALA A 275       9.170 -33.187   3.006  1.00 91.75           N  
ATOM   4404  H   ALA A 275      10.160 -33.126   3.193  1.00 91.75           H  
ATOM   4405  CA  ALA A 275       8.254 -32.598   3.972  1.00 91.75           C  
ATOM   4406  HA  ALA A 275       7.532 -33.355   4.279  1.00 91.75           H  
ATOM   4407  C   ALA A 275       7.472 -31.429   3.360  1.00 91.75           C  
ATOM   4408  CB  ALA A 275       9.060 -32.162   5.201  1.00 91.75           C  
ATOM   4409  HB1 ALA A 275       9.540 -33.032   5.650  1.00 91.75           H  
ATOM   4410  HB2 ALA A 275       8.395 -31.706   5.935  1.00 91.75           H  
ATOM   4411  HB3 ALA A 275       9.827 -31.444   4.910  1.00 91.75           H  
ATOM   4412  O   ALA A 275       6.283 -31.276   3.640  1.00 91.75           O  
ATOM   4413  N   VAL A 276       8.109 -30.626   2.498  1.00 92.04           N  
ATOM   4414  H   VAL A 276       9.093 -30.781   2.334  1.00 92.04           H  
ATOM   4415  CA  VAL A 276       7.413 -29.580   1.734  1.00 92.04           C  
ATOM   4416  HA  VAL A 276       6.845 -28.963   2.430  1.00 92.04           H  
ATOM   4417  C   VAL A 276       6.396 -30.192   0.772  1.00 92.04           C  
ATOM   4418  CB  VAL A 276       8.393 -28.658   0.985  1.00 92.04           C  
ATOM   4419  HB  VAL A 276       9.049 -29.251   0.348  1.00 92.04           H  
ATOM   4420  O   VAL A 276       5.255 -29.736   0.755  1.00 92.04           O  
ATOM   4421  CG1 VAL A 276       7.638 -27.647   0.112  1.00 92.04           C  
ATOM   4422 HG11 VAL A 276       7.106 -28.157  -0.691  1.00 92.04           H  
ATOM   4423 HG12 VAL A 276       6.921 -27.091   0.716  1.00 92.04           H  
ATOM   4424 HG13 VAL A 276       8.339 -26.953  -0.352  1.00 92.04           H  
ATOM   4425  CG2 VAL A 276       9.246 -27.866   1.984  1.00 92.04           C  
ATOM   4426 HG21 VAL A 276       8.602 -27.329   2.681  1.00 92.04           H  
ATOM   4427 HG22 VAL A 276       9.893 -28.539   2.546  1.00 92.04           H  
ATOM   4428 HG23 VAL A 276       9.878 -27.151   1.457  1.00 92.04           H  
ATOM   4429  N   ALA A 277       6.767 -31.237   0.024  1.00 91.74           N  
ATOM   4430  H   ALA A 277       7.721 -31.564   0.075  1.00 91.74           H  
ATOM   4431  CA  ALA A 277       5.854 -31.924  -0.891  1.00 91.74           C  
ATOM   4432  HA  ALA A 277       5.553 -31.226  -1.671  1.00 91.74           H  
ATOM   4433  C   ALA A 277       4.580 -32.390  -0.162  1.00 91.74           C  
ATOM   4434  CB  ALA A 277       6.595 -33.096  -1.551  1.00 91.74           C  
ATOM   4435  HB1 ALA A 277       5.965 -33.542  -2.321  1.00 91.74           H  
ATOM   4436  HB2 ALA A 277       6.830 -33.864  -0.814  1.00 91.74           H  
ATOM   4437  HB3 ALA A 277       7.523 -32.745  -2.003  1.00 91.74           H  
ATOM   4438  O   ALA A 277       3.474 -32.013  -0.555  1.00 91.74           O  
ATOM   4439  N   LEU A 278       4.744 -33.098   0.960  1.00 90.52           N  
ATOM   4440  H   LEU A 278       5.682 -33.377   1.210  1.00 90.52           H  
ATOM   4441  CA  LEU A 278       3.635 -33.581   1.789  1.00 90.52           C  
ATOM   4442  HA  LEU A 278       2.984 -34.206   1.178  1.00 90.52           H  
ATOM   4443  C   LEU A 278       2.768 -32.434   2.328  1.00 90.52           C  
ATOM   4444  CB  LEU A 278       4.208 -34.414   2.950  1.00 90.52           C  
ATOM   4445  HB2 LEU A 278       3.444 -34.525   3.720  1.00 90.52           H  
ATOM   4446  HB3 LEU A 278       5.043 -33.869   3.391  1.00 90.52           H  
ATOM   4447  O   LEU A 278       1.543 -32.477   2.223  1.00 90.52           O  
ATOM   4448  CG  LEU A 278       4.677 -35.820   2.534  1.00 90.52           C  
ATOM   4449  HG  LEU A 278       5.291 -35.755   1.636  1.00 90.52           H  
ATOM   4450  CD1 LEU A 278       5.525 -36.425   3.653  1.00 90.52           C  
ATOM   4451 HD11 LEU A 278       4.939 -36.501   4.569  1.00 90.52           H  
ATOM   4452 HD12 LEU A 278       6.403 -35.803   3.827  1.00 90.52           H  
ATOM   4453 HD13 LEU A 278       5.855 -37.421   3.360  1.00 90.52           H  
ATOM   4454  CD2 LEU A 278       3.492 -36.751   2.271  1.00 90.52           C  
ATOM   4455 HD21 LEU A 278       2.854 -36.822   3.152  1.00 90.52           H  
ATOM   4456 HD22 LEU A 278       3.857 -37.746   2.015  1.00 90.52           H  
ATOM   4457 HD23 LEU A 278       2.906 -36.389   1.426  1.00 90.52           H  
ATOM   4458  N   LYS A 279       3.382 -31.365   2.850  1.00 89.53           N  
ATOM   4459  H   LYS A 279       4.391 -31.377   2.896  1.00 89.53           H  
ATOM   4460  CA  LYS A 279       2.654 -30.182   3.351  1.00 89.53           C  
ATOM   4461  HA  LYS A 279       1.908 -30.507   4.077  1.00 89.53           H  
ATOM   4462  C   LYS A 279       1.870 -29.451   2.259  1.00 89.53           C  
ATOM   4463  CB  LYS A 279       3.636 -29.215   4.023  1.00 89.53           C  
ATOM   4464  HB2 LYS A 279       3.171 -28.233   4.110  1.00 89.53           H  
ATOM   4465  HB3 LYS A 279       4.525 -29.115   3.400  1.00 89.53           H  
ATOM   4466  O   LYS A 279       0.855 -28.827   2.556  1.00 89.53           O  
ATOM   4467  CG  LYS A 279       4.023 -29.684   5.431  1.00 89.53           C  
ATOM   4468  HG2 LYS A 279       4.339 -30.726   5.403  1.00 89.53           H  
ATOM   4469  HG3 LYS A 279       3.155 -29.599   6.086  1.00 89.53           H  
ATOM   4470  CD  LYS A 279       5.170 -28.828   5.980  1.00 89.53           C  
ATOM   4471  HD2 LYS A 279       6.039 -28.981   5.340  1.00 89.53           H  
ATOM   4472  HD3 LYS A 279       4.910 -27.770   5.953  1.00 89.53           H  
ATOM   4473  CE  LYS A 279       5.543 -29.262   7.402  1.00 89.53           C  
ATOM   4474  HE2 LYS A 279       6.624 -29.170   7.507  1.00 89.53           H  
ATOM   4475  HE3 LYS A 279       5.290 -30.315   7.525  1.00 89.53           H  
ATOM   4476  NZ  LYS A 279       4.881 -28.432   8.438  1.00 89.53           N  
ATOM   4477  HZ1 LYS A 279       5.070 -28.805   9.357  1.00 89.53           H  
ATOM   4478  HZ2 LYS A 279       5.256 -27.495   8.397  1.00 89.53           H  
ATOM   4479  HZ3 LYS A 279       3.881 -28.413   8.295  1.00 89.53           H  
ATOM   4480  N   CYS A 280       2.322 -29.532   1.013  1.00 91.37           N  
ATOM   4481  H   CYS A 280       3.206 -29.995   0.860  1.00 91.37           H  
ATOM   4482  CA  CYS A 280       1.629 -28.990  -0.153  1.00 91.37           C  
ATOM   4483  HA  CYS A 280       1.039 -28.126   0.153  1.00 91.37           H  
ATOM   4484  C   CYS A 280       0.623 -29.975  -0.773  1.00 91.37           C  
ATOM   4485  CB  CYS A 280       2.686 -28.510  -1.154  1.00 91.37           C  
ATOM   4486  HB2 CYS A 280       2.214 -28.244  -2.099  1.00 91.37           H  
ATOM   4487  HB3 CYS A 280       3.411 -29.305  -1.325  1.00 91.37           H  
ATOM   4488  O   CYS A 280       0.043 -29.659  -1.808  1.00 91.37           O  
ATOM   4489  SG  CYS A 280       3.521 -27.055  -0.465  1.00 91.37           S  
ATOM   4490  HG  CYS A 280       2.656 -26.153  -0.936  1.00 91.37           H  
ATOM   4491  N   GLY A 281       0.407 -31.143  -0.157  1.00 89.08           N  
ATOM   4492  H   GLY A 281       0.946 -31.366   0.668  1.00 89.08           H  
ATOM   4493  CA  GLY A 281      -0.571 -32.139  -0.595  1.00 89.08           C  
ATOM   4494  HA2 GLY A 281      -0.761 -32.822   0.232  1.00 89.08           H  
ATOM   4495  HA3 GLY A 281      -1.507 -31.641  -0.848  1.00 89.08           H  
ATOM   4496  C   GLY A 281      -0.123 -32.977  -1.789  1.00 89.08           C  
ATOM   4497  O   GLY A 281      -0.969 -33.402  -2.575  1.00 89.08           O  
ATOM   4498  N   TYR A 282       1.189 -33.167  -1.949  1.00 88.65           N  
ATOM   4499  H   TYR A 282       1.818 -32.770  -1.267  1.00 88.65           H  
ATOM   4500  CA  TYR A 282       1.761 -34.121  -2.892  1.00 88.65           C  
ATOM   4501  HA  TYR A 282       1.021 -34.367  -3.654  1.00 88.65           H  
ATOM   4502  C   TYR A 282       2.148 -35.411  -2.176  1.00 88.65           C  
ATOM   4503  CB  TYR A 282       2.987 -33.537  -3.599  1.00 88.65           C  
ATOM   4504  HB2 TYR A 282       3.471 -34.335  -4.162  1.00 88.65           H  
ATOM   4505  HB3 TYR A 282       3.704 -33.193  -2.855  1.00 88.65           H  
ATOM   4506  O   TYR A 282       2.943 -35.414  -1.238  1.00 88.65           O  
ATOM   4507  CG  TYR A 282       2.676 -32.406  -4.550  1.00 88.65           C  
ATOM   4508  CD1 TYR A 282       2.439 -32.688  -5.905  1.00 88.65           C  
ATOM   4509  HD1 TYR A 282       2.487 -33.712  -6.247  1.00 88.65           H  
ATOM   4510  CD2 TYR A 282       2.626 -31.081  -4.083  1.00 88.65           C  
ATOM   4511  HD2 TYR A 282       2.803 -30.876  -3.037  1.00 88.65           H  
ATOM   4512  CE1 TYR A 282       2.124 -31.654  -6.802  1.00 88.65           C  
ATOM   4513  HE1 TYR A 282       1.931 -31.881  -7.840  1.00 88.65           H  
ATOM   4514  CE2 TYR A 282       2.315 -30.039  -4.975  1.00 88.65           C  
ATOM   4515  HE2 TYR A 282       2.265 -29.019  -4.623  1.00 88.65           H  
ATOM   4516  OH  TYR A 282       1.683 -29.340  -7.185  1.00 88.65           O  
ATOM   4517  HH  TYR A 282       1.514 -29.681  -8.067  1.00 88.65           H  
ATOM   4518  CZ  TYR A 282       2.044 -30.329  -6.330  1.00 88.65           C  
ATOM   4519  N   ASP A 283       1.630 -36.506  -2.699  1.00 84.24           N  
ATOM   4520  H   ASP A 283       0.837 -36.381  -3.312  1.00 84.24           H  
ATOM   4521  CA  ASP A 283       1.865 -37.885  -2.284  1.00 84.24           C  
ATOM   4522  HA  ASP A 283       2.040 -37.899  -1.209  1.00 84.24           H  
ATOM   4523  C   ASP A 283       3.141 -38.472  -2.920  1.00 84.24           C  
ATOM   4524  CB  ASP A 283       0.584 -38.720  -2.543  1.00 84.24           C  
ATOM   4525  HB2 ASP A 283      -0.004 -38.703  -1.626  1.00 84.24           H  
ATOM   4526  HB3 ASP A 283       0.865 -39.759  -2.718  1.00 84.24           H  
ATOM   4527  O   ASP A 283       3.760 -39.374  -2.364  1.00 84.24           O  
ATOM   4528  CG  ASP A 283      -0.342 -38.229  -3.679  1.00 84.24           C  
ATOM   4529  OD1 ASP A 283      -0.775 -37.050  -3.640  1.00 84.24           O  
ATOM   4530  OD2 ASP A 283      -0.594 -39.014  -4.611  1.00 84.24           O  
ATOM   4531  N   SER A 284       3.613 -37.893  -4.031  1.00 86.24           N  
ATOM   4532  H   SER A 284       3.055 -37.150  -4.426  1.00 86.24           H  
ATOM   4533  CA  SER A 284       4.895 -38.230  -4.660  1.00 86.24           C  
ATOM   4534  HA  SER A 284       5.379 -39.024  -4.091  1.00 86.24           H  
ATOM   4535  C   SER A 284       5.835 -37.030  -4.685  1.00 86.24           C  
ATOM   4536  CB  SER A 284       4.657 -38.782  -6.067  1.00 86.24           C  
ATOM   4537  HB2 SER A 284       4.165 -39.751  -5.984  1.00 86.24           H  
ATOM   4538  HB3 SER A 284       3.998 -38.109  -6.616  1.00 86.24           H  
ATOM   4539  O   SER A 284       5.570 -36.018  -5.343  1.00 86.24           O  
ATOM   4540  OG  SER A 284       5.879 -38.927  -6.778  1.00 86.24           O  
ATOM   4541  HG  SER A 284       5.793 -39.730  -7.296  1.00 86.24           H  
ATOM   4542  N   THR A 285       6.990 -37.153  -4.025  1.00 88.40           N  
ATOM   4543  H   THR A 285       7.138 -37.966  -3.444  1.00 88.40           H  
ATOM   4544  CA  THR A 285       8.045 -36.130  -4.089  1.00 88.40           C  
ATOM   4545  HA  THR A 285       7.622 -35.177  -3.772  1.00 88.40           H  
ATOM   4546  C   THR A 285       8.570 -35.958  -5.514  1.00 88.40           C  
ATOM   4547  CB  THR A 285       9.219 -36.466  -3.163  1.00 88.40           C  
ATOM   4548  HB  THR A 285       9.759 -37.320  -3.571  1.00 88.40           H  
ATOM   4549  O   THR A 285       8.799 -34.831  -5.947  1.00 88.40           O  
ATOM   4550  CG2 THR A 285      10.182 -35.281  -3.029  1.00 88.40           C  
ATOM   4551 HG21 THR A 285      11.180 -35.663  -2.813  1.00 88.40           H  
ATOM   4552 HG22 THR A 285       9.858 -34.611  -2.233  1.00 88.40           H  
ATOM   4553 HG23 THR A 285      10.263 -34.709  -3.953  1.00 88.40           H  
ATOM   4554  OG1 THR A 285       8.726 -36.802  -1.885  1.00 88.40           O  
ATOM   4555  HG1 THR A 285       8.071 -36.152  -1.621  1.00 88.40           H  
ATOM   4556  N   SER A 286       8.710 -37.041  -6.283  1.00 88.57           N  
ATOM   4557  H   SER A 286       8.531 -37.954  -5.892  1.00 88.57           H  
ATOM   4558  CA  SER A 286       9.159 -36.969  -7.680  1.00 88.57           C  
ATOM   4559  HA  SER A 286      10.138 -36.492  -7.714  1.00 88.57           H  
ATOM   4560  C   SER A 286       8.201 -36.140  -8.535  1.00 88.57           C  
ATOM   4561  CB  SER A 286       9.291 -38.377  -8.266  1.00 88.57           C  
ATOM   4562  HB2 SER A 286       8.319 -38.870  -8.270  1.00 88.57           H  
ATOM   4563  HB3 SER A 286       9.664 -38.313  -9.288  1.00 88.57           H  
ATOM   4564  O   SER A 286       8.636 -35.279  -9.305  1.00 88.57           O  
ATOM   4565  OG  SER A 286      10.196 -39.119  -7.476  1.00 88.57           O  
ATOM   4566  HG  SER A 286      10.286 -40.007  -7.831  1.00 88.57           H  
ATOM   4567  N   TYR A 287       6.892 -36.335  -8.347  1.00 89.61           N  
ATOM   4568  H   TYR A 287       6.589 -37.032  -7.682  1.00 89.61           H  
ATOM   4569  CA  TYR A 287       5.879 -35.541  -9.035  1.00 89.61           C  
ATOM   4570  HA  TYR A 287       6.112 -35.542 -10.100  1.00 89.61           H  
ATOM   4571  C   TYR A 287       5.880 -34.078  -8.571  1.00 89.61           C  
ATOM   4572  CB  TYR A 287       4.505 -36.188  -8.846  1.00 89.61           C  
ATOM   4573  HB2 TYR A 287       4.254 -36.181  -7.786  1.00 89.61           H  
ATOM   4574  HB3 TYR A 287       4.550 -37.226  -9.177  1.00 89.61           H  
ATOM   4575  O   TYR A 287       5.818 -33.173  -9.404  1.00 89.61           O  
ATOM   4576  CG  TYR A 287       3.413 -35.488  -9.627  1.00 89.61           C  
ATOM   4577  CD1 TYR A 287       2.299 -34.948  -8.957  1.00 89.61           C  
ATOM   4578  HD1 TYR A 287       2.189 -35.092  -7.893  1.00 89.61           H  
ATOM   4579  CD2 TYR A 287       3.512 -35.378 -11.028  1.00 89.61           C  
ATOM   4580  HD2 TYR A 287       4.346 -35.815 -11.557  1.00 89.61           H  
ATOM   4581  CE1 TYR A 287       1.294 -34.277  -9.679  1.00 89.61           C  
ATOM   4582  HE1 TYR A 287       0.428 -33.889  -9.165  1.00 89.61           H  
ATOM   4583  CE2 TYR A 287       2.509 -34.710 -11.754  1.00 89.61           C  
ATOM   4584  HE2 TYR A 287       2.569 -34.631 -12.829  1.00 89.61           H  
ATOM   4585  OH  TYR A 287       0.433 -33.521 -11.792  1.00 89.61           O  
ATOM   4586  HH  TYR A 287      -0.323 -33.298 -11.243  1.00 89.61           H  
ATOM   4587  CZ  TYR A 287       1.401 -34.157 -11.082  1.00 89.61           C  
ATOM   4588  N   PHE A 288       6.045 -33.826  -7.266  1.00 92.53           N  
ATOM   4589  H   PHE A 288       6.049 -34.602  -6.621  1.00 92.53           H  
ATOM   4590  CA  PHE A 288       6.232 -32.472  -6.735  1.00 92.53           C  
ATOM   4591  HA  PHE A 288       5.347 -31.879  -6.965  1.00 92.53           H  
ATOM   4592  C   PHE A 288       7.433 -31.766  -7.379  1.00 92.53           C  
ATOM   4593  CB  PHE A 288       6.394 -32.519  -5.209  1.00 92.53           C  
ATOM   4594  HB2 PHE A 288       7.087 -33.317  -4.940  1.00 92.53           H  
ATOM   4595  HB3 PHE A 288       5.432 -32.761  -4.758  1.00 92.53           H  
ATOM   4596  O   PHE A 288       7.299 -30.636  -7.844  1.00 92.53           O  
ATOM   4597  CG  PHE A 288       6.905 -31.219  -4.621  1.00 92.53           C  
ATOM   4598  CD1 PHE A 288       8.206 -31.138  -4.087  1.00 92.53           C  
ATOM   4599  HD1 PHE A 288       8.833 -32.016  -4.049  1.00 92.53           H  
ATOM   4600  CD2 PHE A 288       6.097 -30.070  -4.668  1.00 92.53           C  
ATOM   4601  HD2 PHE A 288       5.105 -30.128  -5.092  1.00 92.53           H  
ATOM   4602  CE1 PHE A 288       8.682 -29.915  -3.587  1.00 92.53           C  
ATOM   4603  HE1 PHE A 288       9.665 -29.851  -3.144  1.00 92.53           H  
ATOM   4604  CE2 PHE A 288       6.587 -28.844  -4.191  1.00 92.53           C  
ATOM   4605  HE2 PHE A 288       5.963 -27.965  -4.250  1.00 92.53           H  
ATOM   4606  CZ  PHE A 288       7.881 -28.767  -3.649  1.00 92.53           C  
ATOM   4607  HZ  PHE A 288       8.268 -27.829  -3.278  1.00 92.53           H  
ATOM   4608  N   ILE A 289       8.589 -32.432  -7.467  1.00 88.51           N  
ATOM   4609  H   ILE A 289       8.631 -33.357  -7.062  1.00 88.51           H  
ATOM   4610  CA  ILE A 289       9.802 -31.877  -8.081  1.00 88.51           C  
ATOM   4611  HA  ILE A 289      10.036 -30.934  -7.587  1.00 88.51           H  
ATOM   4612  C   ILE A 289       9.560 -31.555  -9.561  1.00 88.51           C  
ATOM   4613  CB  ILE A 289      11.001 -32.838  -7.889  1.00 88.51           C  
ATOM   4614  HB  ILE A 289      10.700 -33.834  -8.212  1.00 88.51           H  
ATOM   4615  O   ILE A 289       9.954 -30.477 -10.013  1.00 88.51           O  
ATOM   4616  CG1 ILE A 289      11.419 -32.901  -6.401  1.00 88.51           C  
ATOM   4617 HG12 ILE A 289      10.534 -32.964  -5.767  1.00 88.51           H  
ATOM   4618 HG13 ILE A 289      11.945 -31.985  -6.132  1.00 88.51           H  
ATOM   4619  CG2 ILE A 289      12.212 -32.398  -8.740  1.00 88.51           C  
ATOM   4620 HG21 ILE A 289      11.980 -32.481  -9.802  1.00 88.51           H  
ATOM   4621 HG22 ILE A 289      13.067 -33.047  -8.552  1.00 88.51           H  
ATOM   4622 HG23 ILE A 289      12.483 -31.368  -8.507  1.00 88.51           H  
ATOM   4623  CD1 ILE A 289      12.318 -34.099  -6.066  1.00 88.51           C  
ATOM   4624 HD11 ILE A 289      12.503 -34.119  -4.992  1.00 88.51           H  
ATOM   4625 HD12 ILE A 289      11.822 -35.026  -6.354  1.00 88.51           H  
ATOM   4626 HD13 ILE A 289      13.278 -34.023  -6.577  1.00 88.51           H  
ATOM   4627  N   GLN A 290       8.892 -32.442 -10.310  1.00 88.98           N  
ATOM   4628  H   GLN A 290       8.605 -33.316  -9.892  1.00 88.98           H  
ATOM   4629  CA  GLN A 290       8.517 -32.171 -11.703  1.00 88.98           C  
ATOM   4630  HA  GLN A 290       9.417 -31.936 -12.272  1.00 88.98           H  
ATOM   4631  C   GLN A 290       7.592 -30.958 -11.822  1.00 88.98           C  
ATOM   4632  CB  GLN A 290       7.828 -33.381 -12.347  1.00 88.98           C  
ATOM   4633  HB2 GLN A 290       7.185 -33.881 -11.623  1.00 88.98           H  
ATOM   4634  HB3 GLN A 290       7.196 -33.012 -13.156  1.00 88.98           H  
ATOM   4635  O   GLN A 290       7.867 -30.067 -12.629  1.00 88.98           O  
ATOM   4636  CG  GLN A 290       8.808 -34.390 -12.958  1.00 88.98           C  
ATOM   4637  HG2 GLN A 290       9.367 -34.877 -12.159  1.00 88.98           H  
ATOM   4638  HG3 GLN A 290       9.510 -33.871 -13.611  1.00 88.98           H  
ATOM   4639  CD  GLN A 290       8.087 -35.455 -13.785  1.00 88.98           C  
ATOM   4640  NE2 GLN A 290       8.789 -36.443 -14.292  1.00 88.98           N  
ATOM   4641 HE21 GLN A 290       9.776 -36.550 -14.110  1.00 88.98           H  
ATOM   4642 HE22 GLN A 290       8.260 -37.124 -14.818  1.00 88.98           H  
ATOM   4643  OE1 GLN A 290       6.891 -35.411 -14.008  1.00 88.98           O  
ATOM   4644  N   CYS A 291       6.532 -30.892 -11.010  1.00 89.34           N  
ATOM   4645  H   CYS A 291       6.354 -31.666 -10.386  1.00 89.34           H  
ATOM   4646  CA  CYS A 291       5.595 -29.769 -11.001  1.00 89.34           C  
ATOM   4647  HA  CYS A 291       5.149 -29.663 -11.990  1.00 89.34           H  
ATOM   4648  C   CYS A 291       6.314 -28.457 -10.680  1.00 89.34           C  
ATOM   4649  CB  CYS A 291       4.476 -30.030  -9.985  1.00 89.34           C  
ATOM   4650  HB2 CYS A 291       4.897 -30.310  -9.019  1.00 89.34           H  
ATOM   4651  HB3 CYS A 291       3.889 -29.121  -9.858  1.00 89.34           H  
ATOM   4652  O   CYS A 291       6.201 -27.494 -11.435  1.00 89.34           O  
ATOM   4653  SG  CYS A 291       3.386 -31.345 -10.586  1.00 89.34           S  
ATOM   4654  HG  CYS A 291       4.208 -32.374 -10.364  1.00 89.34           H  
ATOM   4655  N   PHE A 292       7.125 -28.443  -9.621  1.00 87.66           N  
ATOM   4656  H   PHE A 292       7.173 -29.271  -9.046  1.00 87.66           H  
ATOM   4657  CA  PHE A 292       7.883 -27.272  -9.191  1.00 87.66           C  
ATOM   4658  HA  PHE A 292       7.193 -26.447  -9.017  1.00 87.66           H  
ATOM   4659  C   PHE A 292       8.867 -26.808 -10.266  1.00 87.66           C  
ATOM   4660  CB  PHE A 292       8.585 -27.602  -7.869  1.00 87.66           C  
ATOM   4661  HB2 PHE A 292       9.394 -28.309  -8.052  1.00 87.66           H  
ATOM   4662  HB3 PHE A 292       7.871 -28.089  -7.204  1.00 87.66           H  
ATOM   4663  O   PHE A 292       8.927 -25.619 -10.574  1.00 87.66           O  
ATOM   4664  CG  PHE A 292       9.130 -26.383  -7.155  1.00 87.66           C  
ATOM   4665  CD1 PHE A 292      10.350 -25.812  -7.554  1.00 87.66           C  
ATOM   4666  HD1 PHE A 292      10.908 -26.252  -8.368  1.00 87.66           H  
ATOM   4667  CD2 PHE A 292       8.404 -25.807  -6.097  1.00 87.66           C  
ATOM   4668  HD2 PHE A 292       7.458 -26.232  -5.794  1.00 87.66           H  
ATOM   4669  CE1 PHE A 292      10.840 -24.664  -6.910  1.00 87.66           C  
ATOM   4670  HE1 PHE A 292      11.770 -24.221  -7.236  1.00 87.66           H  
ATOM   4671  CE2 PHE A 292       8.897 -24.664  -5.446  1.00 87.66           C  
ATOM   4672  HE2 PHE A 292       8.326 -24.210  -4.650  1.00 87.66           H  
ATOM   4673  CZ  PHE A 292      10.113 -24.089  -5.854  1.00 87.66           C  
ATOM   4674  HZ  PHE A 292      10.478 -23.198  -5.363  1.00 87.66           H  
ATOM   4675  N   LYS A 293       9.580 -27.740 -10.912  1.00 85.83           N  
ATOM   4676  H   LYS A 293       9.491 -28.700 -10.611  1.00 85.83           H  
ATOM   4677  CA  LYS A 293      10.484 -27.426 -12.026  1.00 85.83           C  
ATOM   4678  HA  LYS A 293      11.149 -26.623 -11.710  1.00 85.83           H  
ATOM   4679  C   LYS A 293       9.732 -26.878 -13.232  1.00 85.83           C  
ATOM   4680  CB  LYS A 293      11.328 -28.658 -12.379  1.00 85.83           C  
ATOM   4681  HB2 LYS A 293      10.678 -29.443 -12.764  1.00 85.83           H  
ATOM   4682  HB3 LYS A 293      11.811 -29.024 -11.472  1.00 85.83           H  
ATOM   4683  O   LYS A 293      10.171 -25.891 -13.817  1.00 85.83           O  
ATOM   4684  CG  LYS A 293      12.417 -28.331 -13.415  1.00 85.83           C  
ATOM   4685  HG2 LYS A 293      11.957 -27.937 -14.321  1.00 85.83           H  
ATOM   4686  HG3 LYS A 293      13.086 -27.575 -13.004  1.00 85.83           H  
ATOM   4687  CD  LYS A 293      13.228 -29.580 -13.789  1.00 85.83           C  
ATOM   4688  HD2 LYS A 293      13.705 -29.981 -12.895  1.00 85.83           H  
ATOM   4689  HD3 LYS A 293      12.552 -30.332 -14.196  1.00 85.83           H  
ATOM   4690  CE  LYS A 293      14.296 -29.229 -14.836  1.00 85.83           C  
ATOM   4691  HE2 LYS A 293      14.958 -28.470 -14.420  1.00 85.83           H  
ATOM   4692  HE3 LYS A 293      13.800 -28.791 -15.703  1.00 85.83           H  
ATOM   4693  NZ  LYS A 293      15.085 -30.417 -15.258  1.00 85.83           N  
ATOM   4694  HZ1 LYS A 293      15.573 -30.832 -14.477  1.00 85.83           H  
ATOM   4695  HZ2 LYS A 293      15.775 -30.160 -15.950  1.00 85.83           H  
ATOM   4696  HZ3 LYS A 293      14.491 -31.121 -15.672  1.00 85.83           H  
ATOM   4697  N   LYS A 294       8.596 -27.474 -13.603  1.00 80.67           N  
ATOM   4698  H   LYS A 294       8.292 -28.286 -13.085  1.00 80.67           H  
ATOM   4699  CA  LYS A 294       7.760 -26.976 -14.703  1.00 80.67           C  
ATOM   4700  HA  LYS A 294       8.374 -26.907 -15.601  1.00 80.67           H  
ATOM   4701  C   LYS A 294       7.243 -25.569 -14.403  1.00 80.67           C  
ATOM   4702  CB  LYS A 294       6.615 -27.969 -14.965  1.00 80.67           C  
ATOM   4703  HB2 LYS A 294       5.960 -28.009 -14.095  1.00 80.67           H  
ATOM   4704  HB3 LYS A 294       7.040 -28.960 -15.118  1.00 80.67           H  
ATOM   4705  O   LYS A 294       7.221 -24.741 -15.317  1.00 80.67           O  
ATOM   4706  CG  LYS A 294       5.790 -27.591 -16.207  1.00 80.67           C  
ATOM   4707  HG2 LYS A 294       5.313 -26.624 -16.047  1.00 80.67           H  
ATOM   4708  HG3 LYS A 294       6.453 -27.519 -17.069  1.00 80.67           H  
ATOM   4709  CD  LYS A 294       4.700 -28.635 -16.496  1.00 80.67           C  
ATOM   4710  HD2 LYS A 294       4.047 -28.715 -15.627  1.00 80.67           H  
ATOM   4711  HD3 LYS A 294       5.169 -29.602 -16.675  1.00 80.67           H  
ATOM   4712  CE  LYS A 294       3.872 -28.226 -17.725  1.00 80.67           C  
ATOM   4713  HE2 LYS A 294       3.435 -27.245 -17.539  1.00 80.67           H  
ATOM   4714  HE3 LYS A 294       4.539 -28.137 -18.583  1.00 80.67           H  
ATOM   4715  NZ  LYS A 294       2.793 -29.204 -18.027  1.00 80.67           N  
ATOM   4716  HZ1 LYS A 294       2.149 -29.285 -17.253  1.00 80.67           H  
ATOM   4717  HZ2 LYS A 294       2.260 -28.911 -18.833  1.00 80.67           H  
ATOM   4718  HZ3 LYS A 294       3.170 -30.120 -18.224  1.00 80.67           H  
ATOM   4719  N   TYR A 295       6.889 -25.309 -13.146  1.00 79.86           N  
ATOM   4720  H   TYR A 295       6.895 -26.073 -12.486  1.00 79.86           H  
ATOM   4721  CA  TYR A 295       6.328 -24.046 -12.691  1.00 79.86           C  
ATOM   4722  HA  TYR A 295       5.617 -23.708 -13.446  1.00 79.86           H  
ATOM   4723  C   TYR A 295       7.388 -22.937 -12.563  1.00 79.86           C  
ATOM   4724  CB  TYR A 295       5.538 -24.275 -11.391  1.00 79.86           C  
ATOM   4725  HB2 TYR A 295       5.030 -25.239 -11.434  1.00 79.86           H  
ATOM   4726  HB3 TYR A 295       6.200 -24.282 -10.525  1.00 79.86           H  
ATOM   4727  O   TYR A 295       7.345 -21.948 -13.288  1.00 79.86           O  
ATOM   4728  CG  TYR A 295       4.492 -23.209 -11.236  1.00 79.86           C  
ATOM   4729  CD1 TYR A 295       4.896 -21.881 -11.058  1.00 79.86           C  
ATOM   4730  HD1 TYR A 295       5.922 -21.625 -10.841  1.00 79.86           H  
ATOM   4731  CD2 TYR A 295       3.142 -23.509 -11.491  1.00 79.86           C  
ATOM   4732  HD2 TYR A 295       2.845 -24.534 -11.653  1.00 79.86           H  
ATOM   4733  CE1 TYR A 295       3.967 -20.862 -11.291  1.00 79.86           C  
ATOM   4734  HE1 TYR A 295       4.293 -19.832 -11.294  1.00 79.86           H  
ATOM   4735  CE2 TYR A 295       2.179 -22.488 -11.542  1.00 79.86           C  
ATOM   4736  HE2 TYR A 295       1.138 -22.725 -11.702  1.00 79.86           H  
ATOM   4737  OH  TYR A 295       1.685 -20.154 -11.564  1.00 79.86           O  
ATOM   4738  HH  TYR A 295       0.796 -20.488 -11.705  1.00 79.86           H  
ATOM   4739  CZ  TYR A 295       2.599 -21.152 -11.463  1.00 79.86           C  
ATOM   4740  N   PHE A 296       8.378 -23.105 -11.682  1.00 72.17           N  
ATOM   4741  H   PHE A 296       8.379 -23.949 -11.128  1.00 72.17           H  
ATOM   4742  CA  PHE A 296       9.392 -22.088 -11.368  1.00 72.17           C  
ATOM   4743  HA  PHE A 296       8.946 -21.102 -11.502  1.00 72.17           H  
ATOM   4744  C   PHE A 296      10.626 -22.123 -12.277  1.00 72.17           C  
ATOM   4745  CB  PHE A 296       9.811 -22.223  -9.898  1.00 72.17           C  
ATOM   4746  HB2 PHE A 296      10.661 -21.568  -9.706  1.00 72.17           H  
ATOM   4747  HB3 PHE A 296      10.140 -23.244  -9.706  1.00 72.17           H  
ATOM   4748  O   PHE A 296      11.534 -21.311 -12.100  1.00 72.17           O  
ATOM   4749  CG  PHE A 296       8.734 -21.832  -8.916  1.00 72.17           C  
ATOM   4750  CD1 PHE A 296       8.386 -20.476  -8.761  1.00 72.17           C  
ATOM   4751  HD1 PHE A 296       8.862 -19.719  -9.366  1.00 72.17           H  
ATOM   4752  CD2 PHE A 296       8.085 -22.815  -8.151  1.00 72.17           C  
ATOM   4753  HD2 PHE A 296       8.338 -23.857  -8.276  1.00 72.17           H  
ATOM   4754  CE1 PHE A 296       7.393 -20.107  -7.838  1.00 72.17           C  
ATOM   4755  HE1 PHE A 296       7.083 -19.077  -7.740  1.00 72.17           H  
ATOM   4756  CE2 PHE A 296       7.112 -22.442  -7.212  1.00 72.17           C  
ATOM   4757  HE2 PHE A 296       6.624 -23.198  -6.614  1.00 72.17           H  
ATOM   4758  CZ  PHE A 296       6.758 -21.091  -7.063  1.00 72.17           C  
ATOM   4759  HZ  PHE A 296       5.971 -20.808  -6.379  1.00 72.17           H  
ATOM   4760  N   LYS A 297      10.695 -23.071 -13.222  1.00 76.00           N  
ATOM   4761  H   LYS A 297       9.923 -23.720 -13.280  1.00 76.00           H  
ATOM   4762  CA  LYS A 297      11.852 -23.299 -14.114  1.00 76.00           C  
ATOM   4763  HA  LYS A 297      11.651 -24.204 -14.688  1.00 76.00           H  
ATOM   4764  C   LYS A 297      13.154 -23.619 -13.370  1.00 76.00           C  
ATOM   4765  CB  LYS A 297      12.001 -22.154 -15.135  1.00 76.00           C  
ATOM   4766  HB2 LYS A 297      12.388 -21.270 -14.628  1.00 76.00           H  
ATOM   4767  HB3 LYS A 297      12.738 -22.449 -15.882  1.00 76.00           H  
ATOM   4768  O   LYS A 297      14.243 -23.461 -13.907  1.00 76.00           O  
ATOM   4769  CG  LYS A 297      10.706 -21.761 -15.865  1.00 76.00           C  
ATOM   4770  HG2 LYS A 297      10.953 -21.006 -16.612  1.00 76.00           H  
ATOM   4771  HG3 LYS A 297      10.013 -21.309 -15.155  1.00 76.00           H  
ATOM   4772  CD  LYS A 297      10.017 -22.941 -16.562  1.00 76.00           C  
ATOM   4773  HD2 LYS A 297      10.704 -23.405 -17.269  1.00 76.00           H  
ATOM   4774  HD3 LYS A 297       9.711 -23.674 -15.816  1.00 76.00           H  
ATOM   4775  CE  LYS A 297       8.777 -22.427 -17.296  1.00 76.00           C  
ATOM   4776  HE2 LYS A 297       9.091 -21.805 -18.135  1.00 76.00           H  
ATOM   4777  HE3 LYS A 297       8.209 -21.799 -16.611  1.00 76.00           H  
ATOM   4778  NZ  LYS A 297       7.918 -23.538 -17.761  1.00 76.00           N  
ATOM   4779  HZ1 LYS A 297       7.588 -24.048 -16.955  1.00 76.00           H  
ATOM   4780  HZ2 LYS A 297       8.423 -24.155 -18.381  1.00 76.00           H  
ATOM   4781  HZ3 LYS A 297       7.111 -23.167 -18.242  1.00 76.00           H  
ATOM   4782  N   THR A 298      13.048 -24.103 -12.135  1.00 78.53           N  
ATOM   4783  H   THR A 298      12.120 -24.219 -11.754  1.00 78.53           H  
ATOM   4784  CA  THR A 298      14.176 -24.519 -11.297  1.00 78.53           C  
ATOM   4785  HA  THR A 298      14.968 -24.908 -11.937  1.00 78.53           H  
ATOM   4786  C   THR A 298      13.736 -25.635 -10.357  1.00 78.53           C  
ATOM   4787  CB  THR A 298      14.750 -23.323 -10.528  1.00 78.53           C  
ATOM   4788  HB  THR A 298      14.988 -22.533 -11.241  1.00 78.53           H  
ATOM   4789  O   THR A 298      12.550 -25.775 -10.077  1.00 78.53           O  
ATOM   4790  CG2 THR A 298      13.822 -22.752  -9.458  1.00 78.53           C  
ATOM   4791 HG21 THR A 298      12.906 -22.389  -9.925  1.00 78.53           H  
ATOM   4792 HG22 THR A 298      13.573 -23.520  -8.726  1.00 78.53           H  
ATOM   4793 HG23 THR A 298      14.316 -21.920  -8.956  1.00 78.53           H  
ATOM   4794  OG1 THR A 298      15.942 -23.710  -9.896  1.00 78.53           O  
ATOM   4795  HG1 THR A 298      16.406 -22.906  -9.653  1.00 78.53           H  
ATOM   4796  N   THR A 299      14.664 -26.457  -9.878  1.00 82.60           N  
ATOM   4797  H   THR A 299      15.633 -26.200 -10.001  1.00 82.60           H  
ATOM   4798  CA  THR A 299      14.320 -27.522  -8.923  1.00 82.60           C  
ATOM   4799  HA  THR A 299      13.380 -27.969  -9.246  1.00 82.60           H  
ATOM   4800  C   THR A 299      14.117 -26.949  -7.515  1.00 82.60           C  
ATOM   4801  CB  THR A 299      15.364 -28.646  -8.890  1.00 82.60           C  
ATOM   4802  HB  THR A 299      14.945 -29.468  -8.310  1.00 82.60           H  
ATOM   4803  O   THR A 299      14.711 -25.913  -7.204  1.00 82.60           O  
ATOM   4804  CG2 THR A 299      15.702 -29.188 -10.278  1.00 82.60           C  
ATOM   4805 HG21 THR A 299      16.195 -28.425 -10.881  1.00 82.60           H  
ATOM   4806 HG22 THR A 299      16.370 -30.043 -10.174  1.00 82.60           H  
ATOM   4807 HG23 THR A 299      14.786 -29.514 -10.770  1.00 82.60           H  
ATOM   4808  OG1 THR A 299      16.545 -28.236  -8.238  1.00 82.60           O  
ATOM   4809  HG1 THR A 299      17.117 -27.743  -8.830  1.00 82.60           H  
ATOM   4810  N   PRO A 300      13.351 -27.615  -6.626  1.00 84.58           N  
ATOM   4811  CA  PRO A 300      13.233 -27.200  -5.226  1.00 84.58           C  
ATOM   4812  HA  PRO A 300      12.688 -26.257  -5.181  1.00 84.58           H  
ATOM   4813  C   PRO A 300      14.594 -27.027  -4.537  1.00 84.58           C  
ATOM   4814  CB  PRO A 300      12.405 -28.297  -4.548  1.00 84.58           C  
ATOM   4815  HB2 PRO A 300      13.054 -29.091  -4.181  1.00 84.58           H  
ATOM   4816  HB3 PRO A 300      11.796 -27.901  -3.735  1.00 84.58           H  
ATOM   4817  O   PRO A 300      14.828 -26.027  -3.866  1.00 84.58           O  
ATOM   4818  CG  PRO A 300      11.546 -28.841  -5.685  1.00 84.58           C  
ATOM   4819  HG2 PRO A 300      11.215 -29.861  -5.491  1.00 84.58           H  
ATOM   4820  HG3 PRO A 300      10.687 -28.187  -5.831  1.00 84.58           H  
ATOM   4821  CD  PRO A 300      12.484 -28.758  -6.889  1.00 84.58           C  
ATOM   4822  HD2 PRO A 300      13.084 -29.666  -6.945  1.00 84.58           H  
ATOM   4823  HD3 PRO A 300      11.901 -28.627  -7.801  1.00 84.58           H  
ATOM   4824  N   SER A 301      15.529 -27.955  -4.765  1.00 86.20           N  
ATOM   4825  H   SER A 301      15.280 -28.788  -5.279  1.00 86.20           H  
ATOM   4826  CA  SER A 301      16.869 -27.914  -4.168  1.00 86.20           C  
ATOM   4827  HA  SER A 301      16.769 -27.854  -3.085  1.00 86.20           H  
ATOM   4828  C   SER A 301      17.679 -26.703  -4.632  1.00 86.20           C  
ATOM   4829  CB  SER A 301      17.632 -29.198  -4.508  1.00 86.20           C  
ATOM   4830  HB2 SER A 301      17.849 -29.227  -5.576  1.00 86.20           H  
ATOM   4831  HB3 SER A 301      18.569 -29.215  -3.953  1.00 86.20           H  
ATOM   4832  O   SER A 301      18.324 -26.037  -3.826  1.00 86.20           O  
ATOM   4833  OG  SER A 301      16.853 -30.327  -4.162  1.00 86.20           O  
ATOM   4834  HG  SER A 301      17.402 -31.114  -4.191  1.00 86.20           H  
ATOM   4835  N   THR A 302      17.634 -26.380  -5.927  1.00 80.73           N  
ATOM   4836  H   THR A 302      17.107 -26.964  -6.560  1.00 80.73           H  
ATOM   4837  CA  THR A 302      18.282 -25.175  -6.466  1.00 80.73           C  
ATOM   4838  HA  THR A 302      19.321 -25.146  -6.137  1.00 80.73           H  
ATOM   4839  C   THR A 302      17.596 -23.906  -5.958  1.00 80.73           C  
ATOM   4840  CB  THR A 302      18.247 -25.187  -7.998  1.00 80.73           C  
ATOM   4841  HB  THR A 302      17.209 -25.089  -8.317  1.00 80.73           H  
ATOM   4842  O   THR A 302      18.265 -22.922  -5.656  1.00 80.73           O  
ATOM   4843  CG2 THR A 302      19.085 -24.070  -8.613  1.00 80.73           C  
ATOM   4844 HG21 THR A 302      18.653 -23.105  -8.349  1.00 80.73           H  
ATOM   4845 HG22 THR A 302      19.082 -24.160  -9.699  1.00 80.73           H  
ATOM   4846 HG23 THR A 302      20.110 -24.113  -8.244  1.00 80.73           H  
ATOM   4847  OG1 THR A 302      18.742 -26.399  -8.521  1.00 80.73           O  
ATOM   4848  HG1 THR A 302      19.662 -26.254  -8.751  1.00 80.73           H  
ATOM   4849  N   PHE A 303      16.269 -23.929  -5.827  1.00 75.19           N  
ATOM   4850  H   PHE A 303      15.766 -24.761  -6.100  1.00 75.19           H  
ATOM   4851  CA  PHE A 303      15.496 -22.801  -5.323  1.00 75.19           C  
ATOM   4852  HA  PHE A 303      15.714 -21.928  -5.939  1.00 75.19           H  
ATOM   4853  C   PHE A 303      15.870 -22.437  -3.883  1.00 75.19           C  
ATOM   4854  CB  PHE A 303      14.007 -23.123  -5.454  1.00 75.19           C  
ATOM   4855  HB2 PHE A 303      13.804 -23.413  -6.485  1.00 75.19           H  
ATOM   4856  HB3 PHE A 303      13.757 -23.977  -4.824  1.00 75.19           H  
ATOM   4857  O   PHE A 303      16.034 -21.254  -3.604  1.00 75.19           O  
ATOM   4858  CG  PHE A 303      13.095 -21.977  -5.083  1.00 75.19           C  
ATOM   4859  CD1 PHE A 303      12.688 -21.813  -3.748  1.00 75.19           C  
ATOM   4860  HD1 PHE A 303      13.045 -22.486  -2.983  1.00 75.19           H  
ATOM   4861  CD2 PHE A 303      12.599 -21.113  -6.079  1.00 75.19           C  
ATOM   4862  HD2 PHE A 303      12.863 -21.279  -7.112  1.00 75.19           H  
ATOM   4863  CE1 PHE A 303      11.791 -20.790  -3.411  1.00 75.19           C  
ATOM   4864  HE1 PHE A 303      11.438 -20.717  -2.393  1.00 75.19           H  
ATOM   4865  CE2 PHE A 303      11.693 -20.092  -5.739  1.00 75.19           C  
ATOM   4866  HE2 PHE A 303      11.220 -19.505  -6.512  1.00 75.19           H  
ATOM   4867  CZ  PHE A 303      11.304 -19.917  -4.399  1.00 75.19           C  
ATOM   4868  HZ  PHE A 303      10.576 -19.164  -4.138  1.00 75.19           H  
ATOM   4869  N   ILE A 304      16.070 -23.428  -3.002  1.00 74.90           N  
ATOM   4870  H   ILE A 304      15.866 -24.374  -3.291  1.00 74.90           H  
ATOM   4871  CA  ILE A 304      16.556 -23.204  -1.628  1.00 74.90           C  
ATOM   4872  HA  ILE A 304      15.854 -22.558  -1.100  1.00 74.90           H  
ATOM   4873  C   ILE A 304      17.906 -22.474  -1.653  1.00 74.90           C  
ATOM   4874  CB  ILE A 304      16.668 -24.540  -0.852  1.00 74.90           C  
ATOM   4875  HB  ILE A 304      17.284 -25.224  -1.436  1.00 74.90           H  
ATOM   4876  O   ILE A 304      18.072 -21.460  -0.979  1.00 74.90           O  
ATOM   4877  CG1 ILE A 304      15.284 -25.190  -0.622  1.00 74.90           C  
ATOM   4878 HG12 ILE A 304      14.693 -25.145  -1.537  1.00 74.90           H  
ATOM   4879 HG13 ILE A 304      14.743 -24.635   0.144  1.00 74.90           H  
ATOM   4880  CG2 ILE A 304      17.349 -24.323   0.515  1.00 74.90           C  
ATOM   4881 HG21 ILE A 304      17.434 -25.258   1.068  1.00 74.90           H  
ATOM   4882 HG22 ILE A 304      18.361 -23.936   0.398  1.00 74.90           H  
ATOM   4883 HG23 ILE A 304      16.768 -23.616   1.108  1.00 74.90           H  
ATOM   4884  CD1 ILE A 304      15.389 -26.664  -0.194  1.00 74.90           C  
ATOM   4885 HD11 ILE A 304      15.899 -26.757   0.764  1.00 74.90           H  
ATOM   4886 HD12 ILE A 304      15.932 -27.232  -0.950  1.00 74.90           H  
ATOM   4887 HD13 ILE A 304      14.397 -27.098  -0.074  1.00 74.90           H  
ATOM   4888  N   LYS A 305      18.855 -22.944  -2.477  1.00 71.48           N  
ATOM   4889  H   LYS A 305      18.649 -23.775  -3.013  1.00 71.48           H  
ATOM   4890  CA  LYS A 305      20.188 -22.325  -2.593  1.00 71.48           C  
ATOM   4891  HA  LYS A 305      20.657 -22.294  -1.609  1.00 71.48           H  
ATOM   4892  C   LYS A 305      20.121 -20.868  -3.054  1.00 71.48           C  
ATOM   4893  CB  LYS A 305      21.081 -23.129  -3.549  1.00 71.48           C  
ATOM   4894  HB2 LYS A 305      22.007 -22.573  -3.697  1.00 71.48           H  
ATOM   4895  HB3 LYS A 305      20.588 -23.228  -4.515  1.00 71.48           H  
ATOM   4896  O   LYS A 305      20.891 -20.052  -2.582  1.00 71.48           O  
ATOM   4897  CG  LYS A 305      21.439 -24.520  -3.009  1.00 71.48           C  
ATOM   4898  HG2 LYS A 305      21.948 -24.411  -2.051  1.00 71.48           H  
ATOM   4899  HG3 LYS A 305      20.533 -25.107  -2.860  1.00 71.48           H  
ATOM   4900  CD  LYS A 305      22.365 -25.248  -3.993  1.00 71.48           C  
ATOM   4901  HD2 LYS A 305      23.270 -24.656  -4.123  1.00 71.48           H  
ATOM   4902  HD3 LYS A 305      21.862 -25.351  -4.955  1.00 71.48           H  
ATOM   4903  CE  LYS A 305      22.731 -26.633  -3.449  1.00 71.48           C  
ATOM   4904  HE2 LYS A 305      21.826 -27.238  -3.386  1.00 71.48           H  
ATOM   4905  HE3 LYS A 305      23.116 -26.508  -2.437  1.00 71.48           H  
ATOM   4906  NZ  LYS A 305      23.756 -27.303  -4.291  1.00 71.48           N  
ATOM   4907  HZ1 LYS A 305      24.598 -26.747  -4.319  1.00 71.48           H  
ATOM   4908  HZ2 LYS A 305      23.430 -27.437  -5.238  1.00 71.48           H  
ATOM   4909  HZ3 LYS A 305      24.006 -28.201  -3.901  1.00 71.48           H  
ATOM   4910  N   MET A 306      19.197 -20.543  -3.958  1.00 62.56           N  
ATOM   4911  H   MET A 306      18.607 -21.284  -4.309  1.00 62.56           H  
ATOM   4912  CA  MET A 306      18.992 -19.177  -4.462  1.00 62.56           C  
ATOM   4913  HA  MET A 306      19.958 -18.694  -4.612  1.00 62.56           H  
ATOM   4914  C   MET A 306      18.184 -18.268  -3.525  1.00 62.56           C  
ATOM   4915  CB  MET A 306      18.239 -19.244  -5.797  1.00 62.56           C  
ATOM   4916  HB2 MET A 306      17.945 -18.238  -6.096  1.00 62.56           H  
ATOM   4917  HB3 MET A 306      17.331 -19.833  -5.663  1.00 62.56           H  
ATOM   4918  O   MET A 306      18.000 -17.097  -3.849  1.00 62.56           O  
ATOM   4919  CG  MET A 306      19.043 -19.828  -6.954  1.00 62.56           C  
ATOM   4920  HG2 MET A 306      19.913 -19.197  -7.132  1.00 62.56           H  
ATOM   4921  HG3 MET A 306      19.387 -20.829  -6.694  1.00 62.56           H  
ATOM   4922  SD  MET A 306      18.047 -19.917  -8.470  1.00 62.56           S  
ATOM   4923  CE  MET A 306      19.329 -20.475  -9.622  1.00 62.56           C  
ATOM   4924  HE1 MET A 306      19.816 -21.372  -9.240  1.00 62.56           H  
ATOM   4925  HE2 MET A 306      18.886 -20.685 -10.595  1.00 62.56           H  
ATOM   4926  HE3 MET A 306      20.079 -19.692  -9.735  1.00 62.56           H  
ATOM   4927  N   ALA A 307      17.566 -18.818  -2.479  1.00 54.80           N  
ATOM   4928  H   ALA A 307      17.710 -19.799  -2.291  1.00 54.80           H  
ATOM   4929  CA  ALA A 307      16.716 -18.074  -1.552  1.00 54.80           C  
ATOM   4930  HA  ALA A 307      16.442 -17.111  -1.982  1.00 54.80           H  
ATOM   4931  C   ALA A 307      17.418 -17.768  -0.223  1.00 54.80           C  
ATOM   4932  CB  ALA A 307      15.439 -18.885  -1.320  1.00 54.80           C  
ATOM   4933  HB1 ALA A 307      14.866 -18.962  -2.244  1.00 54.80           H  
ATOM   4934  HB2 ALA A 307      14.856 -18.383  -0.548  1.00 54.80           H  
ATOM   4935  HB3 ALA A 307      15.692 -19.882  -0.961  1.00 54.80           H  
ATOM   4936  O   ALA A 307      17.091 -16.765   0.403  1.00 54.80           O  
ATOM   4937  N   ASN A 308      18.349 -18.632   0.191  1.00 52.29           N  
ATOM   4938  H   ASN A 308      18.514 -19.458  -0.367  1.00 52.29           H
[truncated: 193,924 more chars]
