# Supplementary material for: HilE represses the activity of the Salmonella virulence regulator HilD via a mechanism distinct from that of intestinal long-chain fatty acids
Source: J Biol Chem. 2023 Oct 27;299(12):105387. doi: 10.1016/j.jbc.2023.105387 (PMC10696396; doi:10.1016/j.jbc.2023.105387)
Supplement: Dataset S3 [file mmc4.zip › S6 Dataset/ranked_24.pdb]

ATOM      1  N   MET A   1      17.747 -24.741 -44.859  1.00 20.55           N  
ATOM      2  H   MET A   1      18.419 -25.168 -44.237  1.00 20.55           H  
ATOM      3  H2  MET A   1      16.949 -25.355 -44.935  1.00 20.55           H  
ATOM      4  H3  MET A   1      18.165 -24.624 -45.772  1.00 20.55           H  
ATOM      5  CA  MET A   1      17.309 -23.435 -44.318  1.00 20.55           C  
ATOM      6  HA  MET A   1      18.163 -22.771 -44.188  1.00 20.55           H  
ATOM      7  C   MET A   1      16.720 -23.706 -42.949  1.00 20.55           C  
ATOM      8  CB  MET A   1      16.287 -22.752 -45.242  1.00 20.55           C  
ATOM      9  HB2 MET A   1      15.565 -23.485 -45.603  1.00 20.55           H  
ATOM     10  HB3 MET A   1      15.748 -21.992 -44.676  1.00 20.55           H  
ATOM     11  O   MET A   1      15.569 -24.110 -42.849  1.00 20.55           O  
ATOM     12  CG  MET A   1      16.958 -22.057 -46.429  1.00 20.55           C  
ATOM     13  HG2 MET A   1      17.608 -21.267 -46.051  1.00 20.55           H  
ATOM     14  HG3 MET A   1      17.566 -22.774 -46.980  1.00 20.55           H  
ATOM     15  SD  MET A   1      15.763 -21.322 -47.571  1.00 20.55           S  
ATOM     16  CE  MET A   1      16.868 -20.349 -48.629  1.00 20.55           C  
ATOM     17  HE1 MET A   1      17.594 -21.005 -49.109  1.00 20.55           H  
ATOM     18  HE2 MET A   1      17.390 -19.601 -48.032  1.00 20.55           H  
ATOM     19  HE3 MET A   1      16.281 -19.844 -49.397  1.00 20.55           H  
ATOM     20  N   GLU A   2      17.562 -23.689 -41.921  1.00 18.62           N  
ATOM     21  H   GLU A   2      18.488 -23.293 -41.998  1.00 18.62           H  
ATOM     22  CA  GLU A   2      17.226 -24.282 -40.625  1.00 18.62           C  
ATOM     23  HA  GLU A   2      16.653 -25.197 -40.775  1.00 18.62           H  
ATOM     24  C   GLU A   2      16.343 -23.318 -39.837  1.00 18.62           C  
ATOM     25  CB  GLU A   2      18.510 -24.675 -39.881  1.00 18.62           C  
ATOM     26  HB2 GLU A   2      18.245 -25.006 -38.877  1.00 18.62           H  
ATOM     27  HB3 GLU A   2      19.169 -23.810 -39.812  1.00 18.62           H  
ATOM     28  O   GLU A   2      16.821 -22.341 -39.268  1.00 18.62           O  
ATOM     29  CG  GLU A   2      19.222 -25.825 -40.616  1.00 18.62           C  
ATOM     30  HG2 GLU A   2      19.503 -25.491 -41.615  1.00 18.62           H  
ATOM     31  HG3 GLU A   2      18.518 -26.649 -40.729  1.00 18.62           H  
ATOM     32  CD  GLU A   2      20.479 -26.326 -39.893  1.00 18.62           C  
ATOM     33  OE1 GLU A   2      20.920 -27.434 -40.263  1.00 18.62           O  
ATOM     34  OE2 GLU A   2      20.986 -25.593 -39.016  1.00 18.62           O  
ATOM     35  N   ASN A   3      15.029 -23.548 -39.875  1.00 18.86           N  
ATOM     36  H   ASN A   3      14.692 -24.303 -40.455  1.00 18.86           H  
ATOM     37  CA  ASN A   3      14.045 -22.692 -39.219  1.00 18.86           C  
ATOM     38  HA  ASN A   3      14.303 -21.650 -39.407  1.00 18.86           H  
ATOM     39  C   ASN A   3      14.124 -22.890 -37.704  1.00 18.86           C  
ATOM     40  CB  ASN A   3      12.642 -22.961 -39.804  1.00 18.86           C  
ATOM     41  HB2 ASN A   3      12.497 -24.032 -39.947  1.00 18.86           H  
ATOM     42  HB3 ASN A   3      11.888 -22.613 -39.098  1.00 18.86           H  
ATOM     43  O   ASN A   3      13.329 -23.630 -37.122  1.00 18.86           O  
ATOM     44  CG  ASN A   3      12.384 -22.222 -41.105  1.00 18.86           C  
ATOM     45  ND2 ASN A   3      11.409 -22.646 -41.872  1.00 18.86           N  
ATOM     46 HD21 ASN A   3      10.850 -23.446 -41.612  1.00 18.86           H  
ATOM     47 HD22 ASN A   3      11.251 -22.114 -42.716  1.00 18.86           H  
ATOM     48  OD1 ASN A   3      13.021 -21.239 -41.438  1.00 18.86           O  
ATOM     49  N   VAL A   4      15.110 -22.242 -37.074  1.00 18.60           N  
ATOM     50  H   VAL A   4      15.795 -21.784 -37.658  1.00 18.60           H  
ATOM     51  CA  VAL A   4      15.329 -22.237 -35.625  1.00 18.60           C  
ATOM     52  HA  VAL A   4      15.383 -23.270 -35.281  1.00 18.60           H  
ATOM     53  C   VAL A   4      14.119 -21.573 -34.986  1.00 18.60           C  
ATOM     54  CB  VAL A   4      16.649 -21.538 -35.232  1.00 18.60           C  
ATOM     55  HB  VAL A   4      16.597 -20.478 -35.482  1.00 18.60           H  
ATOM     56  O   VAL A   4      14.042 -20.355 -34.832  1.00 18.60           O  
ATOM     57  CG1 VAL A   4      16.905 -21.682 -33.724  1.00 18.60           C  
ATOM     58 HG11 VAL A   4      16.105 -21.207 -33.158  1.00 18.60           H  
ATOM     59 HG12 VAL A   4      17.840 -21.186 -33.464  1.00 18.60           H  
ATOM     60 HG13 VAL A   4      16.972 -22.736 -33.453  1.00 18.60           H  
ATOM     61  CG2 VAL A   4      17.855 -22.144 -35.959  1.00 18.60           C  
ATOM     62 HG21 VAL A   4      17.812 -21.912 -37.023  1.00 18.60           H  
ATOM     63 HG22 VAL A   4      17.878 -23.226 -35.827  1.00 18.60           H  
ATOM     64 HG23 VAL A   4      18.781 -21.718 -35.571  1.00 18.60           H  
ATOM     65  N   THR A   5      13.106 -22.383 -34.693  1.00 18.39           N  
ATOM     66  H   THR A   5      13.186 -23.359 -34.940  1.00 18.39           H  
ATOM     67  CA  THR A   5      11.840 -21.898 -34.163  1.00 18.39           C  
ATOM     68  HA  THR A   5      11.559 -20.994 -34.702  1.00 18.39           H  
ATOM     69  C   THR A   5      12.120 -21.539 -32.714  1.00 18.39           C  
ATOM     70  CB  THR A   5      10.701 -22.927 -34.317  1.00 18.39           C  
ATOM     71  HB  THR A   5      10.601 -23.515 -33.405  1.00 18.39           H  
ATOM     72  O   THR A   5      12.186 -22.413 -31.852  1.00 18.39           O  
ATOM     73  CG2 THR A   5       9.372 -22.225 -34.595  1.00 18.39           C  
ATOM     74 HG21 THR A   5       8.582 -22.971 -34.680  1.00 18.39           H  
ATOM     75 HG22 THR A   5       9.132 -21.548 -33.776  1.00 18.39           H  
ATOM     76 HG23 THR A   5       9.432 -21.664 -35.528  1.00 18.39           H  
ATOM     77  OG1 THR A   5      10.919 -23.828 -35.382  1.00 18.39           O  
ATOM     78  HG1 THR A   5      11.560 -23.468 -35.999  1.00 18.39           H  
ATOM     79  N   PHE A   6      12.401 -20.260 -32.455  1.00 17.87           N  
ATOM     80  H   PHE A   6      12.505 -19.629 -33.237  1.00 17.87           H  
ATOM     81  CA  PHE A   6      12.678 -19.760 -31.116  1.00 17.87           C  
ATOM     82  HA  PHE A   6      13.455 -20.374 -30.659  1.00 17.87           H  
ATOM     83  C   PHE A   6      11.407 -19.917 -30.286  1.00 17.87           C  
ATOM     84  CB  PHE A   6      13.188 -18.310 -31.163  1.00 17.87           C  
ATOM     85  HB2 PHE A   6      12.626 -17.745 -31.907  1.00 17.87           H  
ATOM     86  HB3 PHE A   6      12.998 -17.842 -30.197  1.00 17.87           H  
ATOM     87  O   PHE A   6      10.538 -19.048 -30.270  1.00 17.87           O  
ATOM     88  CG  PHE A   6      14.676 -18.190 -31.444  1.00 17.87           C  
ATOM     89  CD1 PHE A   6      15.593 -18.186 -30.374  1.00 17.87           C  
ATOM     90  HD1 PHE A   6      15.238 -18.260 -29.357  1.00 17.87           H  
ATOM     91  CD2 PHE A   6      15.149 -18.087 -32.765  1.00 17.87           C  
ATOM     92  HD2 PHE A   6      14.459 -18.090 -33.595  1.00 17.87           H  
ATOM     93  CE1 PHE A   6      16.974 -18.082 -30.624  1.00 17.87           C  
ATOM     94  HE1 PHE A   6      17.678 -18.077 -29.805  1.00 17.87           H  
ATOM     95  CE2 PHE A   6      16.529 -17.986 -33.015  1.00 17.87           C  
ATOM     96  HE2 PHE A   6      16.887 -17.914 -34.031  1.00 17.87           H  
ATOM     97  CZ  PHE A   6      17.442 -17.984 -31.946  1.00 17.87           C  
ATOM     98  HZ  PHE A   6      18.501 -17.908 -32.144  1.00 17.87           H  
ATOM     99  N   VAL A   7      11.273 -21.071 -29.629  1.00 18.15           N  
ATOM    100  H   VAL A   7      11.918 -21.813 -29.862  1.00 18.15           H  
ATOM    101  CA  VAL A   7      10.157 -21.359 -28.735  1.00 18.15           C  
ATOM    102  HA  VAL A   7       9.228 -21.126 -29.255  1.00 18.15           H  
ATOM    103  C   VAL A   7      10.308 -20.415 -27.552  1.00 18.15           C  
ATOM    104  CB  VAL A   7      10.098 -22.838 -28.301  1.00 18.15           C  
ATOM    105  HB  VAL A   7      10.960 -23.076 -27.677  1.00 18.15           H  
ATOM    106  O   VAL A   7      11.059 -20.687 -26.610  1.00 18.15           O  
ATOM    107  CG1 VAL A   7       8.817 -23.098 -27.497  1.00 18.15           C  
ATOM    108 HG11 VAL A   7       8.776 -24.142 -27.187  1.00 18.15           H  
ATOM    109 HG12 VAL A   7       8.790 -22.471 -26.606  1.00 18.15           H  
ATOM    110 HG13 VAL A   7       7.942 -22.879 -28.108  1.00 18.15           H  
ATOM    111  CG2 VAL A   7      10.097 -23.799 -29.495  1.00 18.15           C  
ATOM    112 HG21 VAL A   7       9.971 -24.826 -29.151  1.00 18.15           H  
ATOM    113 HG22 VAL A   7      11.047 -23.744 -30.027  1.00 18.15           H  
ATOM    114 HG23 VAL A   7       9.288 -23.551 -30.182  1.00 18.15           H  
ATOM    115  N   SER A   8       9.630 -19.269 -27.640  1.00 19.90           N  
ATOM    116  H   SER A   8       9.200 -19.063 -28.531  1.00 19.90           H  
ATOM    117  CA  SER A   8       9.553 -18.263 -26.588  1.00 19.90           C  
ATOM    118  HA  SER A   8      10.563 -18.020 -26.259  1.00 19.90           H  
ATOM    119  C   SER A   8       8.783 -18.865 -25.417  1.00 19.90           C  
ATOM    120  CB  SER A   8       8.907 -16.975 -27.111  1.00 19.90           C  
ATOM    121  HB2 SER A   8       9.443 -16.632 -27.995  1.00 19.90           H  
ATOM    122  HB3 SER A   8       7.867 -17.164 -27.377  1.00 19.90           H  
ATOM    123  O   SER A   8       7.590 -18.653 -25.234  1.00 19.90           O  
ATOM    124  OG  SER A   8       8.975 -15.978 -26.109  1.00 19.90           O  
ATOM    125  HG  SER A   8       8.418 -15.247 -26.385  1.00 19.90           H  
ATOM    126  N   ASN A   9       9.461 -19.707 -24.638  1.00 19.63           N  
ATOM    127  H   ASN A   9      10.386 -19.964 -24.952  1.00 19.63           H  
ATOM    128  CA  ASN A   9       8.943 -20.273 -23.402  1.00 19.63           C  
ATOM    129  HA  ASN A   9       7.904 -20.569 -23.549  1.00 19.63           H  
ATOM    130  C   ASN A   9       8.948 -19.165 -22.344  1.00 19.63           C  
ATOM    131  CB  ASN A   9       9.767 -21.515 -23.005  1.00 19.63           C  
ATOM    132  HB2 ASN A   9      10.823 -21.340 -23.213  1.00 19.63           H  
ATOM    133  HB3 ASN A   9       9.648 -21.687 -21.936  1.00 19.63           H  
ATOM    134  O   ASN A   9       9.766 -19.175 -21.418  1.00 19.63           O  
ATOM    135  CG  ASN A   9       9.295 -22.789 -23.680  1.00 19.63           C  
ATOM    136  ND2 ASN A   9      10.196 -23.629 -24.134  1.00 19.63           N  
ATOM    137 HD21 ASN A   9      11.133 -23.298 -24.313  1.00 19.63           H  
ATOM    138 HD22 ASN A   9       9.810 -24.397 -24.664  1.00 19.63           H  
ATOM    139  OD1 ASN A   9       8.122 -23.089 -23.751  1.00 19.63           O  
ATOM    140  N   SER A  10       8.050 -18.190 -22.506  1.00 24.95           N  
ATOM    141  H   SER A  10       7.464 -18.232 -23.327  1.00 24.95           H  
ATOM    142  CA  SER A  10       7.840 -17.049 -21.618  1.00 24.95           C  
ATOM    143  HA  SER A  10       8.811 -16.639 -21.343  1.00 24.95           H  
ATOM    144  C   SER A  10       7.143 -17.497 -20.330  1.00 24.95           C  
ATOM    145  CB  SER A  10       7.061 -15.946 -22.352  1.00 24.95           C  
ATOM    146  HB2 SER A  10       7.021 -15.052 -21.729  1.00 24.95           H  
ATOM    147  HB3 SER A  10       7.570 -15.700 -23.284  1.00 24.95           H  
ATOM    148  O   SER A  10       6.071 -17.013 -19.974  1.00 24.95           O  
ATOM    149  OG  SER A  10       5.746 -16.375 -22.634  1.00 24.95           O  
ATOM    150  HG  SER A  10       5.300 -16.536 -21.800  1.00 24.95           H  
ATOM    151  N   HIS A  11       7.710 -18.479 -19.629  1.00 25.04           N  
ATOM    152  H   HIS A  11       8.575 -18.870 -19.976  1.00 25.04           H  
ATOM    153  CA  HIS A  11       7.212 -18.871 -18.318  1.00 25.04           C  
ATOM    154  HA  HIS A  11       6.146 -19.080 -18.397  1.00 25.04           H  
ATOM    155  C   HIS A  11       7.389 -17.680 -17.369  1.00 25.04           C  
ATOM    156  CB  HIS A  11       7.910 -20.148 -17.830  1.00 25.04           C  
ATOM    157  HB2 HIS A  11       7.680 -20.284 -16.773  1.00 25.04           H  
ATOM    158  HB3 HIS A  11       8.990 -20.031 -17.922  1.00 25.04           H  
ATOM    159  O   HIS A  11       8.514 -17.331 -17.002  1.00 25.04           O  
ATOM    160  CG  HIS A  11       7.464 -21.394 -18.559  1.00 25.04           C  
ATOM    161  CD2 HIS A  11       8.265 -22.287 -19.215  1.00 25.04           C  
ATOM    162  HD2 HIS A  11       9.337 -22.205 -19.320  1.00 25.04           H  
ATOM    163  ND1 HIS A  11       6.176 -21.876 -18.653  1.00 25.04           N  
ATOM    164  HD1 HIS A  11       5.334 -21.433 -18.315  1.00 25.04           H  
ATOM    165  CE1 HIS A  11       6.206 -23.023 -19.353  1.00 25.04           C  
ATOM    166  HE1 HIS A  11       5.336 -23.608 -19.611  1.00 25.04           H  
ATOM    167  NE2 HIS A  11       7.472 -23.333 -19.693  1.00 25.04           N  
ATOM    168  N   GLN A  12       6.267 -17.033 -17.032  1.00 28.71           N  
ATOM    169  H   GLN A  12       5.408 -17.331 -17.471  1.00 28.71           H  
ATOM    170  CA  GLN A  12       6.194 -15.850 -16.176  1.00 28.71           C  
ATOM    171  HA  GLN A  12       6.795 -15.052 -16.610  1.00 28.71           H  
ATOM    172  C   GLN A  12       6.765 -16.184 -14.792  1.00 28.71           C  
ATOM    173  CB  GLN A  12       4.734 -15.362 -16.068  1.00 28.71           C  
ATOM    174  HB2 GLN A  12       4.081 -16.211 -15.865  1.00 28.71           H  
ATOM    175  HB3 GLN A  12       4.665 -14.678 -15.223  1.00 28.71           H  
ATOM    176  O   GLN A  12       6.110 -16.816 -13.962  1.00 28.71           O  
ATOM    177  CG  GLN A  12       4.228 -14.609 -17.312  1.00 28.71           C  
ATOM    178  HG2 GLN A  12       4.252 -15.271 -18.178  1.00 28.71           H  
ATOM    179  HG3 GLN A  12       4.890 -13.766 -17.507  1.00 28.71           H  
ATOM    180  CD  GLN A  12       2.799 -14.078 -17.147  1.00 28.71           C  
ATOM    181  NE2 GLN A  12       2.386 -13.140 -17.973  1.00 28.71           N  
ATOM    182 HE21 GLN A  12       2.976 -12.799 -18.718  1.00 28.71           H  
ATOM    183 HE22 GLN A  12       1.427 -12.839 -17.873  1.00 28.71           H  
ATOM    184  OE1 GLN A  12       2.025 -14.500 -16.296  1.00 28.71           O  
ATOM    185  N   ARG A  13       8.021 -15.792 -14.545  1.00 32.55           N  
ATOM    186  H   ARG A  13       8.521 -15.313 -15.280  1.00 32.55           H  
ATOM    187  CA  ARG A  13       8.635 -15.927 -13.220  1.00 32.55           C  
ATOM    188  HA  ARG A  13       8.457 -16.953 -12.896  1.00 32.55           H  
ATOM    189  C   ARG A  13       7.946 -14.964 -12.242  1.00 32.55           C  
ATOM    190  CB  ARG A  13      10.143 -15.673 -13.261  1.00 32.55           C  
ATOM    191  HB2 ARG A  13      10.463 -15.363 -12.266  1.00 32.55           H  
ATOM    192  HB3 ARG A  13      10.355 -14.855 -13.949  1.00 32.55           H  
ATOM    193  O   ARG A  13       7.680 -13.827 -12.626  1.00 32.55           O  
ATOM    194  CG  ARG A  13      10.949 -16.920 -13.653  1.00 32.55           C  
ATOM    195  HG2 ARG A  13      10.709 -17.214 -14.675  1.00 32.55           H  
ATOM    196  HG3 ARG A  13      10.729 -17.740 -12.969  1.00 32.55           H  
ATOM    197  CD  ARG A  13      12.425 -16.534 -13.544  1.00 32.55           C  
ATOM    198  HD2 ARG A  13      12.625 -16.209 -12.523  1.00 32.55           H  
ATOM    199  HD3 ARG A  13      12.592 -15.687 -14.210  1.00 32.55           H  
ATOM    200  NE  ARG A  13      13.359 -17.620 -13.892  1.00 32.55           N  
ATOM    201  HE  ARG A  13      12.980 -18.545 -14.037  1.00 32.55           H  
ATOM    202  NH1 ARG A  13      15.182 -16.228 -14.077  1.00 32.55           N  
ATOM    203 HH11 ARG A  13      14.597 -15.437 -13.850  1.00 32.55           H  
ATOM    204 HH12 ARG A  13      16.137 -16.068 -14.364  1.00 32.55           H  
ATOM    205  NH2 ARG A  13      15.453 -18.362 -14.460  1.00 32.55           N  
ATOM    206 HH21 ARG A  13      15.220 -19.307 -14.192  1.00 32.55           H  
ATOM    207 HH22 ARG A  13      16.422 -18.152 -14.650  1.00 32.55           H  
ATOM    208  CZ  ARG A  13      14.642 -17.411 -14.141  1.00 32.55           C  
ATOM    209  N   PRO A  14       7.682 -15.382 -10.993  1.00 31.29           N  
ATOM    210  CA  PRO A  14       6.974 -14.558 -10.016  1.00 31.29           C  
ATOM    211  HA  PRO A  14       5.971 -14.359 -10.395  1.00 31.29           H  
ATOM    212  C   PRO A  14       7.696 -13.234  -9.744  1.00 31.29           C  
ATOM    213  CB  PRO A  14       6.872 -15.387  -8.734  1.00 31.29           C  
ATOM    214  HB2 PRO A  14       5.879 -15.320  -8.289  1.00 31.29           H  
ATOM    215  HB3 PRO A  14       7.627 -15.073  -8.013  1.00 31.29           H  
ATOM    216  O   PRO A  14       8.915 -13.216  -9.562  1.00 31.29           O  
ATOM    217  CG  PRO A  14       7.183 -16.803  -9.189  1.00 31.29           C  
ATOM    218  HG2 PRO A  14       7.721 -17.346  -8.412  1.00 31.29           H  
ATOM    219  HG3 PRO A  14       6.252 -17.292  -9.477  1.00 31.29           H  
ATOM    220  CD  PRO A  14       8.048 -16.661 -10.421  1.00 31.29           C  
ATOM    221  HD2 PRO A  14       7.844 -17.498 -11.088  1.00 31.29           H  
ATOM    222  HD3 PRO A  14       9.100 -16.641 -10.134  1.00 31.29           H  
ATOM    223  N   ALA A  15       6.917 -12.154  -9.675  1.00 37.68           N  
ATOM    224  H   ALA A  15       5.926 -12.273  -9.829  1.00 37.68           H  
ATOM    225  CA  ALA A  15       7.368 -10.779  -9.458  1.00 37.68           C  
ATOM    226  HA  ALA A  15       7.931 -10.437 -10.326  1.00 37.68           H  
ATOM    227  C   ALA A  15       8.242 -10.624  -8.214  1.00 37.68           C  
ATOM    228  CB  ALA A  15       6.113  -9.914  -9.278  1.00 37.68           C  
ATOM    229  HB1 ALA A  15       5.662 -10.066  -8.297  1.00 37.68           H  
ATOM    230  HB2 ALA A  15       6.382  -8.861  -9.359  1.00 37.68           H  
ATOM    231  HB3 ALA A  15       5.366 -10.178 -10.026  1.00 37.68           H  
ATOM    232  O   ALA A  15       9.399 -10.209  -8.299  1.00 37.68           O  
ATOM    233  N   ALA A  16       7.678 -11.037  -7.075  1.00 38.32           N  
ATOM    234  H   ALA A  16       6.695 -11.267  -7.099  1.00 38.32           H  
ATOM    235  CA  ALA A  16       8.251 -10.858  -5.750  1.00 38.32           C  
ATOM    236  HA  ALA A  16       8.311  -9.795  -5.520  1.00 38.32           H  
ATOM    237  C   ALA A  16       9.657 -11.446  -5.651  1.00 38.32           C  
ATOM    238  CB  ALA A  16       7.303 -11.539  -4.755  1.00 38.32           C  
ATOM    239  HB1 ALA A  16       7.650 -11.350  -3.739  1.00 38.32           H  
ATOM    240  HB2 ALA A  16       7.264 -12.613  -4.932  1.00 38.32           H  
ATOM    241  HB3 ALA A  16       6.302 -11.118  -4.854  1.00 38.32           H  
ATOM    242  O   ALA A  16      10.551 -10.866  -5.040  1.00 38.32           O  
ATOM    243  N   ASP A  17       9.878 -12.584  -6.310  1.00 37.40           N  
ATOM    244  H   ASP A  17       9.112 -12.977  -6.838  1.00 37.40           H  
ATOM    245  CA  ASP A  17      11.141 -13.307  -6.264  1.00 37.40           C  
ATOM    246  HA  ASP A  17      11.449 -13.356  -5.219  1.00 37.40           H  
ATOM    247  C   ASP A  17      12.248 -12.576  -7.031  1.00 37.40           C  
ATOM    248  CB  ASP A  17      10.918 -14.737  -6.792  1.00 37.40           C  
ATOM    249  HB2 ASP A  17       9.855 -14.923  -6.946  1.00 37.40           H  
ATOM    250  HB3 ASP A  17      11.412 -14.861  -7.755  1.00 37.40           H  
ATOM    251  O   ASP A  17      13.381 -12.515  -6.553  1.00 37.40           O  
ATOM    252  CG  ASP A  17      11.436 -15.774  -5.802  1.00 37.40           C  
ATOM    253  OD1 ASP A  17      11.062 -15.691  -4.619  1.00 37.40           O  
ATOM    254  OD2 ASP A  17      12.321 -16.578  -6.178  1.00 37.40           O  
ATOM    255  N   ASN A  18      11.915 -11.992  -8.188  1.00 40.77           N  
ATOM    256  H   ASN A  18      10.946 -12.034  -8.470  1.00 40.77           H  
ATOM    257  CA  ASN A  18      12.831 -11.175  -8.988  1.00 40.77           C  
ATOM    258  HA  ASN A  18      13.781 -11.695  -9.107  1.00 40.77           H  
ATOM    259  C   ASN A  18      13.115  -9.821  -8.324  1.00 40.77           C  
ATOM    260  CB  ASN A  18      12.222 -10.950 -10.374  1.00 40.77           C  
ATOM    261  HB2 ASN A  18      12.758 -10.135 -10.861  1.00 40.77           H  
ATOM    262  HB3 ASN A  18      11.180 -10.655 -10.248  1.00 40.77           H  
ATOM    263  O   ASN A  18      14.224  -9.307  -8.420  1.00 40.77           O  
ATOM    264  CG  ASN A  18      12.281 -12.136 -11.316  1.00 40.77           C  
ATOM    265  ND2 ASN A  18      11.485 -12.080 -12.359  1.00 40.77           N  
ATOM    266 HD21 ASN A  18      10.857 -11.295 -12.454  1.00 40.77           H  
ATOM    267 HD22 ASN A  18      11.509 -12.831 -13.033  1.00 40.77           H  
ATOM    268  OD1 ASN A  18      13.045 -13.085 -11.177  1.00 40.77           O  
ATOM    269  N   LEU A  19      12.130  -9.259  -7.630  1.00 40.35           N  
ATOM    270  H   LEU A  19      11.224  -9.707  -7.642  1.00 40.35           H  
ATOM    271  CA  LEU A  19      12.226  -7.959  -6.981  1.00 40.35           C  
ATOM    272  HA  LEU A  19      12.804  -7.296  -7.624  1.00 40.35           H  
ATOM    273  C   LEU A  19      12.940  -8.027  -5.618  1.00 40.35           C  
ATOM    274  CB  LEU A  19      10.789  -7.449  -6.885  1.00 40.35           C  
ATOM    275  HB2 LEU A  19      10.228  -7.753  -7.769  1.00 40.35           H  
ATOM    276  HB3 LEU A  19      10.313  -7.904  -6.017  1.00 40.35           H  
ATOM    277  O   LEU A  19      13.736  -7.157  -5.270  1.00 40.35           O  
ATOM    278  CG  LEU A  19      10.697  -5.934  -6.797  1.00 40.35           C  
ATOM    279  HG  LEU A  19      11.390  -5.599  -6.026  1.00 40.35           H  
ATOM    280  CD1 LEU A  19      10.988  -5.231  -8.129  1.00 40.35           C  
ATOM    281 HD11 LEU A  19      11.333  -4.211  -7.964  1.00 40.35           H  
ATOM    282 HD12 LEU A  19      10.085  -5.200  -8.738  1.00 40.35           H  
ATOM    283 HD13 LEU A  19      11.745  -5.772  -8.696  1.00 40.35           H  
ATOM    284  CD2 LEU A  19       9.257  -5.633  -6.411  1.00 40.35           C  
ATOM    285 HD21 LEU A  19       9.004  -4.602  -6.656  1.00 40.35           H  
ATOM    286 HD22 LEU A  19       8.571  -6.260  -6.981  1.00 40.35           H  
ATOM    287 HD23 LEU A  19       9.110  -5.862  -5.355  1.00 40.35           H  
ATOM    288  N   GLN A  20      12.757  -9.114  -4.868  1.00 42.82           N  
ATOM    289  H   GLN A  20      12.027  -9.766  -5.118  1.00 42.82           H  
ATOM    290  CA  GLN A  20      13.659  -9.443  -3.763  1.00 42.82           C  
ATOM    291  HA  GLN A  20      13.770  -8.568  -3.123  1.00 42.82           H  
ATOM    292  C   GLN A  20      15.060  -9.785  -4.270  1.00 42.82           C  
ATOM    293  CB  GLN A  20      13.117 -10.598  -2.918  1.00 42.82           C  
ATOM    294  HB2 GLN A  20      12.716 -11.384  -3.558  1.00 42.82           H  
ATOM    295  HB3 GLN A  20      13.948 -11.017  -2.350  1.00 42.82           H  
ATOM    296  O   GLN A  20      16.032  -9.356  -3.655  1.00 42.82           O  
ATOM    297  CG  GLN A  20      12.060 -10.126  -1.912  1.00 42.82           C  
ATOM    298  HG2 GLN A  20      12.425  -9.237  -1.398  1.00 42.82           H  
ATOM    299  HG3 GLN A  20      11.139  -9.868  -2.436  1.00 42.82           H  
ATOM    300  CD  GLN A  20      11.758 -11.190  -0.861  1.00 42.82           C  
ATOM    301  NE2 GLN A  20      11.188 -10.827   0.265  1.00 42.82           N  
ATOM    302 HE21 GLN A  20      11.025 -11.557   0.943  1.00 42.82           H  
ATOM    303 HE22 GLN A  20      10.912  -9.868   0.421  1.00 42.82           H  
ATOM    304  OE1 GLN A  20      12.035 -12.367  -1.018  1.00 42.82           O  
ATOM    305  N   LYS A  21      15.182 -10.483  -5.411  1.00 41.14           N  
ATOM    306  H   LYS A  21      14.353 -10.859  -5.850  1.00 41.14           H  
ATOM    307  CA  LYS A  21      16.483 -10.680  -6.066  1.00 41.14           C  
ATOM    308  HA  LYS A  21      17.166 -11.133  -5.348  1.00 41.14           H  
ATOM    309  C   LYS A  21      17.136  -9.370  -6.469  1.00 41.14           C  
ATOM    310  CB  LYS A  21      16.386 -11.579  -7.298  1.00 41.14           C  
ATOM    311  HB2 LYS A  21      17.156 -11.294  -8.015  1.00 41.14           H  
ATOM    312  HB3 LYS A  21      15.416 -11.452  -7.778  1.00 41.14           H  
ATOM    313  O   LYS A  21      18.349  -9.295  -6.413  1.00 41.14           O  
ATOM    314  CG  LYS A  21      16.610 -13.041  -6.932  1.00 41.14           C  
ATOM    315  HG2 LYS A  21      17.617 -13.161  -6.532  1.00 41.14           H  
ATOM    316  HG3 LYS A  21      15.887 -13.353  -6.177  1.00 41.14           H  
ATOM    317  CD  LYS A  21      16.450 -13.895  -8.187  1.00 41.14           C  
ATOM    318  HD2 LYS A  21      15.426 -13.811  -8.550  1.00 41.14           H  
ATOM    319  HD3 LYS A  21      17.143 -13.548  -8.953  1.00 41.14           H  
ATOM    320  CE  LYS A  21      16.764 -15.340  -7.813  1.00 41.14           C  
ATOM    321  HE2 LYS A  21      16.091 -15.643  -7.011  1.00 41.14           H  
ATOM    322  HE3 LYS A  21      17.781 -15.385  -7.425  1.00 41.14           H  
ATOM    323  NZ  LYS A  21      16.610 -16.228  -8.983  1.00 41.14           N  
ATOM    324  HZ1 LYS A  21      16.823 -17.176  -8.710  1.00 41.14           H  
ATOM    325  HZ2 LYS A  21      15.658 -16.171  -9.316  1.00 41.14           H  
ATOM    326  HZ3 LYS A  21      17.249 -15.934  -9.708  1.00 41.14           H  
ATOM    327  N   LEU A  22      16.372  -8.349  -6.848  1.00 43.46           N  
ATOM    328  H   LEU A  22      15.391  -8.520  -7.015  1.00 43.46           H  
ATOM    329  CA  LEU A  22      16.907  -7.009  -7.084  1.00 43.46           C  
ATOM    330  HA  LEU A  22      17.678  -7.067  -7.853  1.00 43.46           H  
ATOM    331  C   LEU A  22      17.576  -6.462  -5.841  1.00 43.46           C  
ATOM    332  CB  LEU A  22      15.784  -6.051  -7.508  1.00 43.46           C  
ATOM    333  HB2 LEU A  22      14.818  -6.428  -7.174  1.00 43.46           H  
ATOM    334  HB3 LEU A  22      15.929  -5.062  -7.071  1.00 43.46           H  
ATOM    335  O   LEU A  22      18.741  -6.088  -5.888  1.00 43.46           O  
ATOM    336  CG  LEU A  22      15.718  -5.925  -9.009  1.00 43.46           C  
ATOM    337  HG  LEU A  22      15.760  -6.952  -9.369  1.00 43.46           H  
ATOM    338  CD1 LEU A  22      14.387  -5.315  -9.442  1.00 43.46           C  
ATOM    339 HD11 LEU A  22      14.469  -4.854 -10.427  1.00 43.46           H  
ATOM    340 HD12 LEU A  22      13.653  -6.119  -9.501  1.00 43.46           H  
ATOM    341 HD13 LEU A  22      14.070  -4.548  -8.736  1.00 43.46           H  
ATOM    342  CD2 LEU A  22      16.900  -5.101  -9.527  1.00 43.46           C  
ATOM    343 HD21 LEU A  22      17.034  -4.229  -8.886  1.00 43.46           H  
ATOM    344 HD22 LEU A  22      17.822  -5.681  -9.497  1.00 43.46           H  
ATOM    345 HD23 LEU A  22      16.733  -4.770 -10.552  1.00 43.46           H  
ATOM    346  N   LYS A  23      16.852  -6.465  -4.720  1.00 47.61           N  
ATOM    347  H   LYS A  23      15.898  -6.793  -4.763  1.00 47.61           H  
ATOM    348  CA  LYS A  23      17.415  -6.022  -3.446  1.00 47.61           C  
ATOM    349  HA  LYS A  23      17.776  -4.999  -3.557  1.00 47.61           H  
ATOM    350  C   LYS A  23      18.653  -6.834  -3.061  1.00 47.61           C  
ATOM    351  CB  LYS A  23      16.349  -6.060  -2.344  1.00 47.61           C  
ATOM    352  HB2 LYS A  23      15.794  -6.998  -2.378  1.00 47.61           H  
ATOM    353  HB3 LYS A  23      16.860  -5.998  -1.383  1.00 47.61           H  
ATOM    354  O   LYS A  23      19.642  -6.237  -2.648  1.00 47.61           O  
ATOM    355  CG  LYS A  23      15.387  -4.870  -2.461  1.00 47.61           C  
ATOM    356  HG2 LYS A  23      15.977  -3.961  -2.582  1.00 47.61           H  
ATOM    357  HG3 LYS A  23      14.748  -4.989  -3.336  1.00 47.61           H  
ATOM    358  CD  LYS A  23      14.522  -4.726  -1.201  1.00 47.61           C  
ATOM    359  HD2 LYS A  23      15.165  -4.811  -0.325  1.00 47.61           H  
ATOM    360  HD3 LYS A  23      13.767  -5.512  -1.172  1.00 47.61           H  
ATOM    361  CE  LYS A  23      13.863  -3.340  -1.210  1.00 47.61           C  
ATOM    362  HE2 LYS A  23      14.601  -2.620  -1.564  1.00 47.61           H  
ATOM    363  HE3 LYS A  23      13.038  -3.329  -1.922  1.00 47.61           H  
ATOM    364  NZ  LYS A  23      13.422  -2.922   0.142  1.00 47.61           N  
ATOM    365  HZ1 LYS A  23      14.184  -3.037   0.794  1.00 47.61           H  
ATOM    366  HZ2 LYS A  23      12.623  -3.456   0.453  1.00 47.61           H  
ATOM    367  HZ3 LYS A  23      13.238  -1.929   0.147  1.00 47.61           H  
ATOM    368  N   SER A  24      18.631  -8.159  -3.218  1.00 47.69           N  
ATOM    369  H   SER A  24      17.789  -8.601  -3.557  1.00 47.69           H  
ATOM    370  CA  SER A  24      19.777  -9.009  -2.868  1.00 47.69           C  
ATOM    371  HA  SER A  24      20.121  -8.715  -1.876  1.00 47.69           H  
ATOM    372  C   SER A  24      20.965  -8.816  -3.814  1.00 47.69           C  
ATOM    373  CB  SER A  24      19.371 -10.484  -2.772  1.00 47.69           C  
ATOM    374  HB2 SER A  24      20.154 -11.032  -2.248  1.00 47.69           H  
ATOM    375  HB3 SER A  24      18.452 -10.564  -2.191  1.00 47.69           H  
ATOM    376  O   SER A  24      22.090  -8.698  -3.338  1.00 47.69           O  
ATOM    377  OG  SER A  24      19.175 -11.076  -4.042  1.00 47.69           O  
ATOM    378  HG  SER A  24      19.963 -11.592  -4.228  1.00 47.69           H  
ATOM    379  N   LEU A  25      20.726  -8.717  -5.128  1.00 39.63           N  
ATOM    380  H   LEU A  25      19.777  -8.850  -5.446  1.00 39.63           H  
ATOM    381  CA  LEU A  25      21.741  -8.384  -6.129  1.00 39.63           C  
ATOM    382  HA  LEU A  25      22.522  -9.146  -6.115  1.00 39.63           H  
ATOM    383  C   LEU A  25      22.410  -7.078  -5.744  1.00 39.63           C  
ATOM    384  CB  LEU A  25      21.134  -8.294  -7.545  1.00 39.63           C  
ATOM    385  HB2 LEU A  25      21.685  -7.554  -8.126  1.00 39.63           H  
ATOM    386  HB3 LEU A  25      20.109  -7.930  -7.482  1.00 39.63           H  
ATOM    387  O   LEU A  25      23.601  -7.082  -5.497  1.00 39.63           O  
ATOM    388  CG  LEU A  25      21.196  -9.638  -8.291  1.00 39.63           C  
ATOM    389  HG  LEU A  25      21.074 -10.459  -7.585  1.00 39.63           H  
ATOM    390  CD1 LEU A  25      20.090  -9.754  -9.342  1.00 39.63           C  
ATOM    391 HD11 LEU A  25      20.186  -8.942 -10.064  1.00 39.63           H  
ATOM    392 HD12 LEU A  25      19.117  -9.683  -8.857  1.00 39.63           H  
ATOM    393 HD13 LEU A  25      20.169 -10.712  -9.856  1.00 39.63           H  
ATOM    394  CD2 LEU A  25      22.539  -9.782  -9.012  1.00 39.63           C  
ATOM    395 HD21 LEU A  25      22.602 -10.755  -9.499  1.00 39.63           H  
ATOM    396 HD22 LEU A  25      22.657  -8.995  -9.758  1.00 39.63           H  
ATOM    397 HD23 LEU A  25      23.353  -9.699  -8.292  1.00 39.63           H  
ATOM    398  N   LEU A  26      21.642  -6.008  -5.566  1.00 41.86           N  
ATOM    399  H   LEU A  26      20.649  -6.092  -5.735  1.00 41.86           H  
ATOM    400  CA  LEU A  26      22.180  -4.691  -5.232  1.00 41.86           C  
ATOM    401  HA  LEU A  26      22.907  -4.399  -5.990  1.00 41.86           H  
ATOM    402  C   LEU A  26      22.928  -4.661  -3.897  1.00 41.86           C  
ATOM    403  CB  LEU A  26      21.016  -3.703  -5.223  1.00 41.86           C  
ATOM    404  HB2 LEU A  26      21.362  -2.746  -4.832  1.00 41.86           H  
ATOM    405  HB3 LEU A  26      20.241  -4.080  -4.555  1.00 41.86           H  
ATOM    406  O   LEU A  26      23.948  -3.988  -3.776  1.00 41.86           O  
ATOM    407  CG  LEU A  26      20.441  -3.488  -6.630  1.00 41.86           C  
ATOM    408  HG  LEU A  26      20.254  -4.440  -7.127  1.00 41.86           H  
ATOM    409  CD1 LEU A  26      19.102  -2.796  -6.460  1.00 41.86           C  
ATOM    410 HD11 LEU A  26      18.409  -3.505  -6.008  1.00 41.86           H  
ATOM    411 HD12 LEU A  26      19.229  -1.947  -5.789  1.00 41.86           H  
ATOM    412 HD13 LEU A  26      18.721  -2.479  -7.431  1.00 41.86           H  
ATOM    413  CD2 LEU A  26      21.404  -2.695  -7.509  1.00 41.86           C  
ATOM    414 HD21 LEU A  26      22.288  -3.293  -7.731  1.00 41.86           H  
ATOM    415 HD22 LEU A  26      20.936  -2.456  -8.464  1.00 41.86           H  
ATOM    416 HD23 LEU A  26      21.740  -1.790  -7.004  1.00 41.86           H  
ATOM    417  N   THR A  27      22.466  -5.428  -2.907  1.00 42.21           N  
ATOM    418  H   THR A  27      21.624  -5.962  -3.066  1.00 42.21           H  
ATOM    419  CA  THR A  27      23.173  -5.549  -1.624  1.00 42.21           C  
ATOM    420  HA  THR A  27      23.355  -4.546  -1.237  1.00 42.21           H  
ATOM    421  C   THR A  27      24.536  -6.221  -1.794  1.00 42.21           C  
ATOM    422  CB  THR A  27      22.347  -6.319  -0.584  1.00 42.21           C  
ATOM    423  HB  THR A  27      22.231  -7.355  -0.901  1.00 42.21           H  
ATOM    424  O   THR A  27      25.509  -5.752  -1.212  1.00 42.21           O  
ATOM    425  CG2 THR A  27      22.988  -6.281   0.803  1.00 42.21           C  
ATOM    426 HG21 THR A  27      23.937  -6.818   0.795  1.00 42.21           H  
ATOM    427 HG22 THR A  27      22.328  -6.767   1.521  1.00 42.21           H  
ATOM    428 HG23 THR A  27      23.157  -5.249   1.110  1.00 42.21           H  
ATOM    429  OG1 THR A  27      21.070  -5.739  -0.438  1.00 42.21           O  
ATOM    430  HG1 THR A  27      20.604  -5.851  -1.270  1.00 42.21           H  
ATOM    431  N   ASN A  28      24.632  -7.285  -2.598  1.00 37.64           N  
ATOM    432  H   ASN A  28      23.804  -7.624  -3.066  1.00 37.64           H  
ATOM    433  CA  ASN A  28      25.910  -7.945  -2.887  1.00 37.64           C  
ATOM    434  HA  ASN A  28      26.470  -8.048  -1.957  1.00 37.64           H  
ATOM    435  C   ASN A  28      26.799  -7.091  -3.800  1.00 37.64           C  
ATOM    436  CB  ASN A  28      25.641  -9.347  -3.480  1.00 37.64           C  
ATOM    437  HB2 ASN A  28      24.672  -9.374  -3.978  1.00 37.64           H  
ATOM    438  HB3 ASN A  28      26.406  -9.576  -4.222  1.00 37.64           H  
ATOM    439  O   ASN A  28      28.011  -7.005  -3.600  1.00 37.64           O  
ATOM    440  CG  ASN A  28      25.730 -10.436  -2.420  1.00 37.64           C  
ATOM    441  ND2 ASN A  28      24.857 -11.420  -2.432  1.00 37.64           N  
ATOM    442 HD21 ASN A  28      24.877 -12.053  -1.645  1.00 37.64           H  
ATOM    443 HD22 ASN A  28      24.065 -11.415  -3.058  1.00 37.64           H  
ATOM    444  OD1 ASN A  28      26.602 -10.410  -1.573  1.00 37.64           O  
ATOM    445  N   THR A  29      26.193  -6.405  -4.767  1.00 38.70           N  
ATOM    446  H   THR A  29      25.209  -6.563  -4.929  1.00 38.70           H  
ATOM    447  CA  THR A  29      26.894  -5.554  -5.721  1.00 38.70           C  
ATOM    448  HA  THR A  29      27.618  -6.169  -6.255  1.00 38.70           H  
ATOM    449  C   THR A  29      27.675  -4.444  -5.017  1.00 38.70           C  
ATOM    450  CB  THR A  29      25.908  -4.995  -6.750  1.00 38.70           C  
ATOM    451  HB  THR A  29      25.204  -4.307  -6.282  1.00 38.70           H  
ATOM    452  O   THR A  29      28.794  -4.173  -5.443  1.00 38.70           O  
ATOM    453  CG2 THR A  29      26.614  -4.328  -7.893  1.00 38.70           C  
ATOM    454 HG21 THR A  29      27.257  -3.537  -7.506  1.00 38.70           H  
ATOM    455 HG22 THR A  29      27.238  -5.035  -8.440  1.00 38.70           H  
ATOM    456 HG23 THR A  29      25.877  -3.875  -8.556  1.00 38.70           H  
ATOM    457  OG1 THR A  29      25.228  -6.011  -7.442  1.00 38.70           O  
ATOM    458  HG1 THR A  29      25.149  -5.685  -8.342  1.00 38.70           H  
ATOM    459  N   ARG A  30      27.188  -3.913  -3.879  1.00 36.91           N  
ATOM    460  H   ARG A  30      26.251  -4.180  -3.613  1.00 36.91           H  
ATOM    461  CA  ARG A  30      27.896  -2.919  -3.039  1.00 36.91           C  
ATOM    462  HA  ARG A  30      27.876  -1.958  -3.553  1.00 36.91           H  
ATOM    463  C   ARG A  30      29.377  -3.223  -2.799  1.00 36.91           C  
ATOM    464  CB  ARG A  30      27.208  -2.789  -1.667  1.00 36.91           C  
ATOM    465  HB2 ARG A  30      27.945  -2.896  -0.871  1.00 36.91           H  
ATOM    466  HB3 ARG A  30      26.473  -3.585  -1.543  1.00 36.91           H  
ATOM    467  O   ARG A  30      30.162  -2.288  -2.716  1.00 36.91           O  
ATOM    468  CG  ARG A  30      26.497  -1.447  -1.482  1.00 36.91           C  
ATOM    469  HG2 ARG A  30      27.209  -0.634  -1.630  1.00 36.91           H  
ATOM    470  HG3 ARG A  30      25.693  -1.361  -2.212  1.00 36.91           H  
ATOM    471  CD  ARG A  30      25.924  -1.380  -0.062  1.00 36.91           C  
ATOM    472  HD2 ARG A  30      26.741  -1.492   0.651  1.00 36.91           H  
ATOM    473  HD3 ARG A  30      25.223  -2.204   0.065  1.00 36.91           H  
ATOM    474  NE  ARG A  30      25.238  -0.100   0.178  1.00 36.91           N  
ATOM    475  HE  ARG A  30      25.305   0.582  -0.565  1.00 36.91           H  
ATOM    476  NH1 ARG A  30      24.421  -0.585   2.268  1.00 36.91           N  
ATOM    477 HH11 ARG A  30      24.859  -1.493   2.202  1.00 36.91           H  
ATOM    478 HH12 ARG A  30      23.930  -0.302   3.104  1.00 36.91           H  
ATOM    479  NH2 ARG A  30      23.996   1.405   1.341  1.00 36.91           N  
ATOM    480 HH21 ARG A  30      23.479   1.675   2.165  1.00 36.91           H  
ATOM    481 HH22 ARG A  30      24.074   2.036   0.557  1.00 36.91           H  
ATOM    482  CZ  ARG A  30      24.557   0.232   1.259  1.00 36.91           C  
ATOM    483  N   GLN A  31      29.772  -4.492  -2.661  1.00 33.91           N  
ATOM    484  H   GLN A  31      29.098  -5.233  -2.793  1.00 33.91           H  
ATOM    485  CA  GLN A  31      31.182  -4.829  -2.429  1.00 33.91           C  
ATOM    486  HA  GLN A  31      31.572  -4.204  -1.626  1.00 33.91           H  
ATOM    487  C   GLN A  31      32.076  -4.572  -3.647  1.00 33.91           C  
ATOM    488  CB  GLN A  31      31.331  -6.301  -2.028  1.00 33.91           C  
ATOM    489  HB2 GLN A  31      32.374  -6.587  -2.163  1.00 33.91           H  
ATOM    490  HB3 GLN A  31      30.723  -6.928  -2.679  1.00 33.91           H  
ATOM    491  O   GLN A  31      33.233  -4.197  -3.481  1.00 33.91           O  
ATOM    492  CG  GLN A  31      30.971  -6.563  -0.562  1.00 33.91           C  
ATOM    493  HG2 GLN A  31      29.904  -6.394  -0.413  1.00 33.91           H  
ATOM    494  HG3 GLN A  31      31.526  -5.872   0.073  1.00 33.91           H  
ATOM    495  CD  GLN A  31      31.311  -7.989  -0.135  1.00 33.91           C  
ATOM    496  NE2 GLN A  31      31.231  -8.295   1.141  1.00 33.91           N  
ATOM    497 HE21 GLN A  31      30.910  -7.618   1.818  1.00 33.91           H  
ATOM    498 HE22 GLN A  31      31.439  -9.257   1.366  1.00 33.91           H  
ATOM    499  OE1 GLN A  31      31.672  -8.853  -0.916  1.00 33.91           O  
ATOM    500  N   GLN A  32      31.580  -4.817  -4.861  1.00 34.06           N  
ATOM    501  H   GLN A  32      30.595  -5.022  -4.955  1.00 34.06           H  
ATOM    502  CA  GLN A  32      32.402  -4.743  -6.071  1.00 34.06           C  
ATOM    503  HA  GLN A  32      33.435  -4.978  -5.811  1.00 34.06           H  
ATOM    504  C   GLN A  32      32.453  -3.348  -6.701  1.00 34.06           C  
ATOM    505  CB  GLN A  32      31.926  -5.779  -7.104  1.00 34.06           C  
ATOM    506  HB2 GLN A  32      32.245  -5.458  -8.096  1.00 34.06           H  
ATOM    507  HB3 GLN A  32      30.838  -5.835  -7.105  1.00 34.06           H  
ATOM    508  O   GLN A  32      33.296  -3.126  -7.574  1.00 34.06           O  
ATOM    509  CG  GLN A  32      32.531  -7.169  -6.862  1.00 34.06           C  
ATOM    510  HG2 GLN A  32      32.122  -7.592  -5.945  1.00 34.06           H  
ATOM    511  HG3 GLN A  32      33.610  -7.070  -6.744  1.00 34.06           H  
ATOM    512  CD  GLN A  32      32.264  -8.132  -8.017  1.00 34.06           C  
ATOM    513  NE2 GLN A  32      33.035  -9.191  -8.137  1.00 34.06           N  
ATOM    514 HE21 GLN A  32      32.819  -9.800  -8.914  1.00 34.06           H  
ATOM    515 HE22 GLN A  32      33.775  -9.364  -7.472  1.00 34.06           H  
ATOM    516  OE1 GLN A  32      31.377  -7.970  -8.836  1.00 34.06           O  
ATOM    517  N   ILE A  33      31.565  -2.418  -6.328  1.00 35.38           N  
ATOM    518  H   ILE A  33      30.903  -2.634  -5.596  1.00 35.38           H  
ATOM    519  CA  ILE A  33      31.403  -1.158  -7.069  1.00 35.38           C  
ATOM    520  HA  ILE A  33      31.431  -1.413  -8.128  1.00 35.38           H  
ATOM    521  C   ILE A  33      32.575  -0.200  -6.831  1.00 35.38           C  
ATOM    522  CB  ILE A  33      30.040  -0.459  -6.826  1.00 35.38           C  
ATOM    523  HB  ILE A  33      30.074   0.032  -5.853  1.00 35.38           H  
ATOM    524  O   ILE A  33      32.582   0.608  -5.908  1.00 35.38           O  
ATOM    525  CG1 ILE A  33      28.884  -1.470  -6.729  1.00 35.38           C  
ATOM    526 HG12 ILE A  33      28.941  -1.845  -5.707  1.00 35.38           H  
ATOM    527 HG13 ILE A  33      29.038  -2.305  -7.412  1.00 35.38           H  
ATOM    528  CG2 ILE A  33      29.852   0.660  -7.868  1.00 35.38           C  
ATOM    529 HG21 ILE A  33      30.519   1.488  -7.627  1.00 35.38           H  
ATOM    530 HG22 ILE A  33      28.841   1.067  -7.840  1.00 35.38           H  
ATOM    531 HG23 ILE A  33      30.089   0.326  -8.878  1.00 35.38           H  
ATOM    532  CD1 ILE A  33      27.464  -0.922  -6.877  1.00 35.38           C  
ATOM    533 HD11 ILE A  33      26.734  -1.654  -6.533  1.00 35.38           H  
ATOM    534 HD12 ILE A  33      27.252  -0.662  -7.914  1.00 35.38           H  
ATOM    535 HD13 ILE A  33      27.360  -0.035  -6.252  1.00 35.38           H  
ATOM    536  N   LYS A  34      33.567  -0.254  -7.723  1.00 36.36           N  
ATOM    537  H   LYS A  34      33.540  -1.042  -8.354  1.00 36.36           H  
ATOM    538  CA  LYS A  34      34.367   0.923  -8.098  1.00 36.36           C  
ATOM    539  HA  LYS A  34      34.575   1.508  -7.201  1.00 36.36           H  
ATOM    540  C   LYS A  34      33.563   1.848  -9.037  1.00 36.36           C  
ATOM    541  CB  LYS A  34      35.692   0.468  -8.739  1.00 36.36           C  
ATOM    542  HB2 LYS A  34      36.078   1.262  -9.377  1.00 36.36           H  
ATOM    543  HB3 LYS A  34      35.511  -0.398  -9.376  1.00 36.36           H  
ATOM    544  O   LYS A  34      32.457   1.526  -9.442  1.00 36.36           O  
ATOM    545  CG  LYS A  34      36.782   0.140  -7.710  1.00 36.36           C  
ATOM    546  HG2 LYS A  34      36.887   0.973  -7.014  1.00 36.36           H  
ATOM    547  HG3 LYS A  34      36.512  -0.759  -7.157  1.00 36.36           H  
ATOM    548  CD  LYS A  34      38.115  -0.070  -8.445  1.00 36.36           C  
ATOM    549  HD2 LYS A  34      38.342   0.822  -9.029  1.00 36.36           H  
ATOM    550  HD3 LYS A  34      38.016  -0.920  -9.120  1.00 36.36           H  
ATOM    551  CE  LYS A  34      39.256  -0.326  -7.457  1.00 36.36           C  
ATOM    552  HE2 LYS A  34      39.028  -1.230  -6.893  1.00 36.36           H  
ATOM    553  HE3 LYS A  34      39.297   0.504  -6.752  1.00 36.36           H  
ATOM    554  NZ  LYS A  34      40.555  -0.464  -8.162  1.00 36.36           N  
ATOM    555  HZ1 LYS A  34      40.524  -1.236  -8.813  1.00 36.36           H  
ATOM    556  HZ2 LYS A  34      41.298  -0.633  -7.499  1.00 36.36           H  
ATOM    557  HZ3 LYS A  34      40.770   0.381  -8.672  1.00 36.36           H  
ATOM    558  N   SER A  35      34.189   2.954  -9.445  1.00 39.13           N  
ATOM    559  H   SER A  35      35.139   3.045  -9.116  1.00 39.13           H  
ATOM    560  CA  SER A  35      33.693   4.133 -10.186  1.00 39.13           C  
ATOM    561  HA  SER A  35      33.193   4.790  -9.473  1.00 39.13           H  
ATOM    562  C   SER A  35      32.743   4.002 -11.390  1.00 39.13           C  
ATOM    563  CB  SER A  35      34.927   4.865 -10.733  1.00 39.13           C  
ATOM    564  HB2 SER A  35      35.615   5.071  -9.912  1.00 39.13           H  
ATOM    565  HB3 SER A  35      34.635   5.818 -11.176  1.00 39.13           H  
ATOM    566  O   SER A  35      32.286   5.039 -11.861  1.00 39.13           O  
ATOM    567  OG  SER A  35      35.585   4.066 -11.706  1.00 39.13           O  
ATOM    568  HG  SER A  35      35.197   4.273 -12.560  1.00 39.13           H  
ATOM    569  N   GLN A  36      32.507   2.834 -11.989  1.00 38.15           N  
ATOM    570  H   GLN A  36      32.710   1.986 -11.478  1.00 38.15           H  
ATOM    571  CA  GLN A  36      31.585   2.767 -13.132  1.00 38.15           C  
ATOM    572  HA  GLN A  36      31.744   3.637 -13.770  1.00 38.15           H  
ATOM    573  C   GLN A  36      30.147   2.853 -12.623  1.00 38.15           C  
ATOM    574  CB  GLN A  36      31.817   1.506 -13.984  1.00 38.15           C  
ATOM    575  HB2 GLN A  36      32.294   0.731 -13.383  1.00 38.15           H  
ATOM    576  HB3 GLN A  36      30.857   1.124 -14.331  1.00 38.15           H  
ATOM    577  O   GLN A  36      29.776   2.078 -11.745  1.00 38.15           O  
ATOM    578  CG  GLN A  36      32.674   1.827 -15.219  1.00 38.15           C  
ATOM    579  HG2 GLN A  36      32.155   2.570 -15.825  1.00 38.15           H  
ATOM    580  HG3 GLN A  36      33.624   2.252 -14.895  1.00 38.15           H  
ATOM    581  CD  GLN A  36      32.968   0.612 -16.095  1.00 38.15           C  
ATOM    582  NE2 GLN A  36      33.544   0.809 -17.260  1.00 38.15           N  
ATOM    583 HE21 GLN A  36      33.699  -0.020 -17.815  1.00 38.15           H  
ATOM    584 HE22 GLN A  36      33.735   1.744 -17.593  1.00 38.15           H  
ATOM    585  OE1 GLN A  36      32.721  -0.533 -15.758  1.00 38.15           O  
ATOM    586  N   THR A  37      29.346   3.761 -13.192  1.00 51.12           N  
ATOM    587  H   THR A  37      29.728   4.447 -13.827  1.00 51.12           H  
ATOM    588  CA  THR A  37      27.900   3.821 -12.955  1.00 51.12           C  
ATOM    589  HA  THR A  37      27.717   4.126 -11.925  1.00 51.12           H  
ATOM    590  C   THR A  37      27.308   2.441 -13.194  1.00 51.12           C  
ATOM    591  CB  THR A  37      27.213   4.818 -13.900  1.00 51.12           C  
ATOM    592  HB  THR A  37      27.184   4.421 -14.915  1.00 51.12           H  
ATOM    593  O   THR A  37      27.319   1.936 -14.320  1.00 51.12           O  
ATOM    594  CG2 THR A  37      25.798   5.120 -13.431  1.00 51.12           C  
ATOM    595 HG21 THR A  37      25.822   5.540 -12.426  1.00 51.12           H  
ATOM    596 HG22 THR A  37      25.198   4.210 -13.428  1.00 51.12           H  
ATOM    597 HG23 THR A  37      25.336   5.841 -14.106  1.00 51.12           H  
ATOM    598  OG1 THR A  37      27.907   6.042 -13.919  1.00 51.12           O  
ATOM    599  HG1 THR A  37      27.276   6.692 -14.237  1.00 51.12           H  
ATOM    600  N   GLN A  38      26.841   1.793 -12.131  1.00 57.34           N  
ATOM    601  H   GLN A  38      26.897   2.210 -11.213  1.00 57.34           H  
ATOM    602  CA  GLN A  38      26.301   0.454 -12.264  1.00 57.34           C  
ATOM    603  HA  GLN A  38      26.836  -0.058 -13.064  1.00 57.34           H  
ATOM    604  C   GLN A  38      24.850   0.535 -12.693  1.00 57.34           C  
ATOM    605  CB  GLN A  38      26.531  -0.380 -11.009  1.00 57.34           C  
ATOM    606  HB2 GLN A  38      26.038  -1.341 -11.160  1.00 57.34           H  
ATOM    607  HB3 GLN A  38      26.107   0.106 -10.131  1.00 57.34           H  
ATOM    608  O   GLN A  38      23.968   0.949 -11.943  1.00 57.34           O  
ATOM    609  CG  GLN A  38      28.045  -0.576 -10.837  1.00 57.34           C  
ATOM    610  HG2 GLN A  38      28.434   0.289 -10.300  1.00 57.34           H  
ATOM    611  HG3 GLN A  38      28.538  -0.613 -11.809  1.00 57.34           H  
ATOM    612  CD  GLN A  38      28.424  -1.842 -10.107  1.00 57.34           C  
ATOM    613  NE2 GLN A  38      29.689  -2.041  -9.828  1.00 57.34           N  
ATOM    614 HE21 GLN A  38      29.905  -2.898  -9.339  1.00 57.34           H  
ATOM    615 HE22 GLN A  38      30.352  -1.305 -10.021  1.00 57.34           H  
ATOM    616  OE1 GLN A  38      27.629  -2.722  -9.865  1.00 57.34           O  
ATOM    617  N   GLN A  39      24.624   0.138 -13.940  1.00 66.79           N  
ATOM    618  H   GLN A  39      25.421  -0.081 -14.521  1.00 66.79           H  
ATOM    619  CA  GLN A  39      23.301  -0.029 -14.505  1.00 66.79           C  
ATOM    620  HA  GLN A  39      22.597   0.561 -13.918  1.00 66.79           H  
ATOM    621  C   GLN A  39      22.906  -1.507 -14.431  1.00 66.79           C  
ATOM    622  CB  GLN A  39      23.291   0.531 -15.929  1.00 66.79           C  
ATOM    623  HB2 GLN A  39      23.675   1.551 -15.909  1.00 66.79           H  
ATOM    624  HB3 GLN A  39      23.947  -0.073 -16.556  1.00 66.79           H  
ATOM    625  O   GLN A  39      23.596  -2.382 -14.957  1.00 66.79           O  
ATOM    626  CG  GLN A  39      21.883   0.553 -16.537  1.00 66.79           C  
ATOM    627  HG2 GLN A  39      21.451  -0.447 -16.495  1.00 66.79           H  
ATOM    628  HG3 GLN A  39      21.251   1.232 -15.964  1.00 66.79           H  
ATOM    629  CD  GLN A  39      21.903   1.009 -17.994  1.00 66.79           C  
ATOM    630  NE2 GLN A  39      20.873   0.749 -18.764  1.00 66.79           N  
ATOM    631 HE21 GLN A  39      20.940   1.158 -19.685  1.00 66.79           H  
ATOM    632 HE22 GLN A  39      20.037   0.326 -18.387  1.00 66.79           H  
ATOM    633  OE1 GLN A  39      22.853   1.558 -18.513  1.00 66.79           O  
ATOM    634  N   VAL A  40      21.762  -1.797 -13.815  1.00 68.92           N  
ATOM    635  H   VAL A  40      21.245  -1.025 -13.419  1.00 68.92           H  
ATOM    636  CA  VAL A  40      21.186  -3.143 -13.729  1.00 68.92           C  
ATOM    637  HA  VAL A  40      21.864  -3.854 -14.203  1.00 68.92           H  
ATOM    638  C   VAL A  40      19.871  -3.165 -14.490  1.00 68.92           C  
ATOM    639  CB  VAL A  40      21.008  -3.596 -12.268  1.00 68.92           C  
ATOM    640  HB  VAL A  40      20.361  -2.893 -11.743  1.00 68.92           H  
ATOM    641  O   VAL A  40      18.934  -2.451 -14.151  1.00 68.92           O  
ATOM    642  CG1 VAL A  40      20.373  -4.995 -12.194  1.00 68.92           C  
ATOM    643 HG11 VAL A  40      19.361  -4.972 -12.600  1.00 68.92           H  
ATOM    644 HG12 VAL A  40      20.311  -5.308 -11.152  1.00 68.92           H  
ATOM    645 HG13 VAL A  40      20.979  -5.711 -12.748  1.00 68.92           H  
ATOM    646  CG2 VAL A  40      22.359  -3.658 -11.544  1.00 68.92           C  
ATOM    647 HG21 VAL A  40      22.799  -2.662 -11.493  1.00 68.92           H  
ATOM    648 HG22 VAL A  40      22.223  -4.014 -10.523  1.00 68.92           H  
ATOM    649 HG23 VAL A  40      23.046  -4.318 -12.073  1.00 68.92           H  
ATOM    650  N   THR A  41      19.775  -4.016 -15.512  1.00 71.62           N  
ATOM    651  H   THR A  41      20.571  -4.599 -15.726  1.00 71.62           H  
ATOM    652  CA  THR A  41      18.539  -4.195 -16.288  1.00 71.62           C  
ATOM    653  HA  THR A  41      17.820  -3.425 -16.008  1.00 71.62           H  
ATOM    654  C   THR A  41      17.908  -5.551 -16.002  1.00 71.62           C  
ATOM    655  CB  THR A  41      18.783  -4.029 -17.791  1.00 71.62           C  
ATOM    656  HB  THR A  41      19.455  -4.814 -18.137  1.00 71.62           H  
ATOM    657  O   THR A  41      18.543  -6.593 -16.156  1.00 71.62           O  
ATOM    658  CG2 THR A  41      17.485  -4.085 -18.600  1.00 71.62           C  
ATOM    659 HG21 THR A  41      16.773  -3.362 -18.200  1.00 71.62           H  
ATOM    660 HG22 THR A  41      17.696  -3.832 -19.638  1.00 71.62           H  
ATOM    661 HG23 THR A  41      17.051  -5.084 -18.553  1.00 71.62           H  
ATOM    662  OG1 THR A  41      19.375  -2.783 -18.057  1.00 71.62           O  
ATOM    663  HG1 THR A  41      20.079  -2.639 -17.419  1.00 71.62           H  
ATOM    664  N   ILE A  42      16.626  -5.549 -15.656  1.00 68.86           N  
ATOM    665  H   ILE A  42      16.177  -4.651 -15.543  1.00 68.86           H  
ATOM    666  CA  ILE A  42      15.799  -6.736 -15.465  1.00 68.86           C  
ATOM    667  HA  ILE A  42      16.407  -7.625 -15.631  1.00 68.86           H  
ATOM    668  C   ILE A  42      14.694  -6.739 -16.492  1.00 68.86           C  
ATOM    669  CB  ILE A  42      15.252  -6.807 -14.037  1.00 68.86           C  
ATOM    670  HB  ILE A  42      14.756  -5.870 -13.788  1.00 68.86           H  
ATOM    671  O   ILE A  42      13.816  -5.882 -16.498  1.00 68.86           O  
ATOM    672  CG1 ILE A  42      16.499  -6.978 -13.157  1.00 68.86           C  
ATOM    673 HG12 ILE A  42      17.136  -7.775 -13.541  1.00 68.86           H  
ATOM    674 HG13 ILE A  42      17.073  -6.051 -13.140  1.00 68.86           H  
ATOM    675  CG2 ILE A  42      14.240  -7.965 -13.868  1.00 68.86           C  
ATOM    676 HG21 ILE A  42      14.725  -8.924 -14.052  1.00 68.86           H  
ATOM    677 HG22 ILE A  42      13.404  -7.845 -14.557  1.00 68.86           H  
ATOM    678 HG23 ILE A  42      13.816  -7.953 -12.863  1.00 68.86           H  
ATOM    679  CD1 ILE A  42      16.130  -7.324 -11.746  1.00 68.86           C  
ATOM    680 HD11 ILE A  42      17.026  -7.231 -11.132  1.00 68.86           H  
ATOM    681 HD12 ILE A  42      15.776  -8.352 -11.673  1.00 68.86           H  
ATOM    682 HD13 ILE A  42      15.332  -6.641 -11.455  1.00 68.86           H  
ATOM    683  N   LYS A  43      14.735  -7.752 -17.351  1.00 67.74           N  
ATOM    684  H   LYS A  43      15.467  -8.440 -17.242  1.00 67.74           H  
ATOM    685  CA  LYS A  43      13.752  -7.936 -18.409  1.00 67.74           C  
ATOM    686  HA  LYS A  43      13.267  -6.976 -18.587  1.00 67.74           H  
ATOM    687  C   LYS A  43      12.655  -8.900 -17.982  1.00 67.74           C  
ATOM    688  CB  LYS A  43      14.436  -8.359 -19.716  1.00 67.74           C  
ATOM    689  HB2 LYS A  43      14.961  -9.303 -19.568  1.00 67.74           H  
ATOM    690  HB3 LYS A  43      13.668  -8.504 -20.476  1.00 67.74           H  
ATOM    691  O   LYS A  43      12.915  -9.860 -17.255  1.00 67.74           O  
ATOM    692  CG  LYS A  43      15.422  -7.286 -20.205  1.00 67.74           C  
ATOM    693  HG2 LYS A  43      14.906  -6.327 -20.255  1.00 67.74           H  
ATOM    694  HG3 LYS A  43      16.251  -7.204 -19.502  1.00 67.74           H  
ATOM    695  CD  LYS A  43      15.980  -7.625 -21.592  1.00 67.74           C  
ATOM    696  HD2 LYS A  43      15.152  -7.714 -22.295  1.00 67.74           H  
ATOM    697  HD3 LYS A  43      16.519  -8.571 -21.545  1.00 67.74           H  
ATOM    698  CE  LYS A  43      16.925  -6.505 -22.047  1.00 67.74           C  
ATOM    699  HE2 LYS A  43      16.381  -5.561 -22.010  1.00 67.74           H  
ATOM    700  HE3 LYS A  43      17.749  -6.431 -21.337  1.00 67.74           H  
ATOM    701  NZ  LYS A  43      17.449  -6.729 -23.419  1.00 67.74           N  
ATOM    702  HZ1 LYS A  43      18.054  -5.965 -23.684  1.00 67.74           H  
ATOM    703  HZ2 LYS A  43      16.694  -6.765 -24.088  1.00 67.74           H  
ATOM    704  HZ3 LYS A  43      17.984  -7.584 -23.471  1.00 67.74           H  
ATOM    705  N   ASN A  44      11.455  -8.682 -18.509  1.00 67.46           N  
ATOM    706  H   ASN A  44      11.350  -7.873 -19.104  1.00 67.46           H  
ATOM    707  CA  ASN A  44      10.289  -9.542 -18.329  1.00 67.46           C  
ATOM    708  HA  ASN A  44       9.453  -8.984 -18.750  1.00 67.46           H  
ATOM    709  C   ASN A  44       9.919  -9.802 -16.855  1.00 67.46           C  
ATOM    710  CB  ASN A  44      10.452 -10.826 -19.164  1.00 67.46           C  
ATOM    711  HB2 ASN A  44       9.566 -11.449 -19.040  1.00 67.46           H  
ATOM    712  HB3 ASN A  44      11.315 -11.385 -18.802  1.00 67.46           H  
ATOM    713  O   ASN A  44       9.577 -10.924 -16.470  1.00 67.46           O  
ATOM    714  CG  ASN A  44      10.601 -10.552 -20.646  1.00 67.46           C  
ATOM    715  ND2 ASN A  44      11.360 -11.355 -21.353  1.00 67.46           N  
ATOM    716 HD21 ASN A  44      11.841 -12.131 -20.922  1.00 67.46           H  
ATOM    717 HD22 ASN A  44      11.396 -11.146 -22.341  1.00 67.46           H  
ATOM    718  OD1 ASN A  44      10.028  -9.636 -21.200  1.00 67.46           O  
ATOM    719  N   LEU A  45       9.991  -8.766 -16.020  1.00 68.26           N  
ATOM    720  H   LEU A  45      10.197  -7.857 -16.409  1.00 68.26           H  
ATOM    721  CA  LEU A  45       9.491  -8.796 -14.653  1.00 68.26           C  
ATOM    722  HA  LEU A  45       9.845  -9.708 -14.171  1.00 68.26           H  
ATOM    723  C   LEU A  45       7.960  -8.813 -14.689  1.00 68.26           C  
ATOM    724  CB  LEU A  45      10.047  -7.576 -13.895  1.00 68.26           C  
ATOM    725  HB2 LEU A  45       9.737  -6.673 -14.421  1.00 68.26           H  
ATOM    726  HB3 LEU A  45      11.136  -7.609 -13.915  1.00 68.26           H  
ATOM    727  O   LEU A  45       7.329  -7.814 -15.014  1.00 68.26           O  
ATOM    728  CG  LEU A  45       9.575  -7.466 -12.435  1.00 68.26           C  
ATOM    729  HG  LEU A  45       8.486  -7.465 -12.392  1.00 68.26           H  
ATOM    730  CD1 LEU A  45      10.116  -8.624 -11.600  1.00 68.26           C  
ATOM    731 HD11 LEU A  45       9.659  -9.558 -11.927  1.00 68.26           H  
ATOM    732 HD12 LEU A  45       9.851  -8.467 -10.555  1.00 68.26           H  
ATOM    733 HD13 LEU A  45      11.201  -8.657 -11.699  1.00 68.26           H  
ATOM    734  CD2 LEU A  45      10.075  -6.165 -11.815  1.00 68.26           C  
ATOM    735 HD21 LEU A  45       9.698  -5.319 -12.389  1.00 68.26           H  
ATOM    736 HD22 LEU A  45       9.696  -6.081 -10.797  1.00 68.26           H  
ATOM    737 HD23 LEU A  45      11.165  -6.135 -11.807  1.00 68.26           H  
ATOM    738  N   TYR A  46       7.345  -9.945 -14.358  1.00 68.18           N  
ATOM    739  H   TYR A  46       7.897 -10.761 -14.132  1.00 68.18           H  
ATOM    740  CA  TYR A  46       5.909  -9.968 -14.085  1.00 68.18           C  
ATOM    741  HA  TYR A  46       5.382  -9.503 -14.919  1.00 68.18           H  
ATOM    742  C   TYR A  46       5.626  -9.160 -12.815  1.00 68.18           C  
ATOM    743  CB  TYR A  46       5.443 -11.420 -13.952  1.00 68.18           C  
ATOM    744  HB2 TYR A  46       5.954 -11.872 -13.103  1.00 68.18           H  
ATOM    745  HB3 TYR A  46       5.739 -11.968 -14.847  1.00 68.18           H  
ATOM    746  O   TYR A  46       6.451  -9.187 -11.913  1.00 68.18           O  
ATOM    747  CG  TYR A  46       3.947 -11.581 -13.779  1.00 68.18           C  
ATOM    748  CD1 TYR A  46       3.423 -12.112 -12.585  1.00 68.18           C  
ATOM    749  HD1 TYR A  46       4.090 -12.383 -11.779  1.00 68.18           H  
ATOM    750  CD2 TYR A  46       3.078 -11.212 -14.824  1.00 68.18           C  
ATOM    751  HD2 TYR A  46       3.470 -10.781 -15.733  1.00 68.18           H  
ATOM    752  CE1 TYR A  46       2.033 -12.297 -12.443  1.00 68.18           C  
ATOM    753  HE1 TYR A  46       1.629 -12.715 -11.533  1.00 68.18           H  
ATOM    754  CE2 TYR A  46       1.692 -11.410 -14.693  1.00 68.18           C  
ATOM    755  HE2 TYR A  46       1.020 -11.142 -15.495  1.00 68.18           H  
ATOM    756  OH  TYR A  46      -0.168 -12.185 -13.402  1.00 68.18           O  
ATOM    757  HH  TYR A  46      -0.469 -12.229 -12.491  1.00 68.18           H  
ATOM    758  CZ  TYR A  46       1.168 -11.961 -13.506  1.00 68.18           C  
ATOM    759  N   VAL A  47       4.488  -8.477 -12.720  1.00 80.72           N  
ATOM    760  H   VAL A  47       3.909  -8.427 -13.546  1.00 80.72           H  
ATOM    761  CA  VAL A  47       4.017  -7.759 -11.525  1.00 80.72           C  
ATOM    762  HA  VAL A  47       4.783  -7.778 -10.750  1.00 80.72           H  
ATOM    763  C   VAL A  47       2.772  -8.482 -11.007  1.00 80.72           C  
ATOM    764  CB  VAL A  47       3.729  -6.279 -11.852  1.00 80.72           C  
ATOM    765  HB  VAL A  47       2.948  -6.227 -12.610  1.00 80.72           H  
ATOM    766  O   VAL A  47       1.713  -8.416 -11.624  1.00 80.72           O  
ATOM    767  CG1 VAL A  47       3.253  -5.533 -10.605  1.00 80.72           C  
ATOM    768 HG11 VAL A  47       3.040  -4.493 -10.853  1.00 80.72           H  
ATOM    769 HG12 VAL A  47       2.322  -5.973 -10.248  1.00 80.72           H  
ATOM    770 HG13 VAL A  47       4.004  -5.571  -9.816  1.00 80.72           H  
ATOM    771  CG2 VAL A  47       4.970  -5.553 -12.385  1.00 80.72           C  
ATOM    772 HG21 VAL A  47       4.725  -4.510 -12.589  1.00 80.72           H  
ATOM    773 HG22 VAL A  47       5.778  -5.601 -11.655  1.00 80.72           H  
ATOM    774 HG23 VAL A  47       5.300  -6.011 -13.317  1.00 80.72           H  
ATOM    775  N   SER A  48       2.885  -9.228  -9.904  1.00 71.41           N  
ATOM    776  H   SER A  48       3.765  -9.239  -9.407  1.00 71.41           H  
ATOM    777  CA  SER A  48       1.820 -10.133  -9.429  1.00 71.41           C  
ATOM    778  HA  SER A  48       1.284 -10.526 -10.293  1.00 71.41           H  
ATOM    779  C   SER A  48       0.766  -9.470  -8.548  1.00 71.41           C  
ATOM    780  CB  SER A  48       2.417 -11.323  -8.672  1.00 71.41           C  
ATOM    781  HB2 SER A  48       1.619 -11.919  -8.229  1.00 71.41           H  
ATOM    782  HB3 SER A  48       2.959 -11.948  -9.382  1.00 71.41           H  
ATOM    783  O   SER A  48      -0.335  -9.990  -8.420  1.00 71.41           O  
ATOM    784  OG  SER A  48       3.321 -10.911  -7.664  1.00 71.41           O  
ATOM    785  HG  SER A  48       2.857 -10.472  -6.947  1.00 71.41           H  
ATOM    786  N   SER A  49       1.101  -8.343  -7.936  1.00 82.10           N  
ATOM    787  H   SER A  49       2.012  -7.948  -8.117  1.00 82.10           H  
ATOM    788  CA  SER A  49       0.244  -7.582  -7.028  1.00 82.10           C  
ATOM    789  HA  SER A  49      -0.797  -7.882  -7.151  1.00 82.10           H  
ATOM    790  C   SER A  49       0.364  -6.103  -7.351  1.00 82.10           C  
ATOM    791  CB  SER A  49       0.654  -7.833  -5.576  1.00 82.10           C  
ATOM    792  HB2 SER A  49       0.430  -8.867  -5.314  1.00 82.10           H  
ATOM    793  HB3 SER A  49       0.097  -7.173  -4.910  1.00 82.10           H  
ATOM    794  O   SER A  49       1.289  -5.695  -8.047  1.00 82.10           O  
ATOM    795  OG  SER A  49       2.040  -7.606  -5.422  1.00 82.10           O  
ATOM    796  HG  SER A  49       2.252  -6.694  -5.632  1.00 82.10           H  
ATOM    797  N   PHE A  50      -0.558  -5.293  -6.843  1.00 91.43           N  
ATOM    798  H   PHE A  50      -1.253  -5.661  -6.210  1.00 91.43           H  
ATOM    799  CA  PHE A  50      -0.421  -3.848  -6.949  1.00 91.43           C  
ATOM    800  HA  PHE A  50      -0.275  -3.572  -7.993  1.00 91.43           H  
ATOM    801  C   PHE A  50       0.812  -3.417  -6.145  1.00 91.43           C  
ATOM    802  CB  PHE A  50      -1.718  -3.217  -6.453  1.00 91.43           C  
ATOM    803  HB2 PHE A  50      -2.544  -3.641  -7.025  1.00 91.43           H  
ATOM    804  HB3 PHE A  50      -1.872  -3.487  -5.408  1.00 91.43           H  
ATOM    805  O   PHE A  50       0.892  -3.702  -4.950  1.00 91.43           O  
ATOM    806  CG  PHE A  50      -1.768  -1.716  -6.587  1.00 91.43           C  
ATOM    807  CD1 PHE A  50      -1.165  -0.927  -5.599  1.00 91.43           C  
ATOM    808  HD1 PHE A  50      -0.637  -1.414  -4.793  1.00 91.43           H  
ATOM    809  CD2 PHE A  50      -2.437  -1.103  -7.660  1.00 91.43           C  
ATOM    810  HD2 PHE A  50      -2.884  -1.701  -8.440  1.00 91.43           H  
ATOM    811  CE1 PHE A  50      -1.272   0.469  -5.644  1.00 91.43           C  
ATOM    812  HE1 PHE A  50      -0.826   1.063  -4.860  1.00 91.43           H  
ATOM    813  CE2 PHE A  50      -2.543   0.298  -7.706  1.00 91.43           C  
ATOM    814  HE2 PHE A  50      -3.068   0.792  -8.510  1.00 91.43           H  
ATOM    815  CZ  PHE A  50      -1.982   1.083  -6.687  1.00 91.43           C  
ATOM    816  HZ  PHE A  50      -2.088   2.157  -6.713  1.00 91.43           H  
ATOM    817  N   THR A  51       1.787  -2.783  -6.790  1.00 89.59           N  
ATOM    818  H   THR A  51       1.650  -2.552  -7.764  1.00 89.59           H  
ATOM    819  CA  THR A  51       3.115  -2.573  -6.199  1.00 89.59           C  
ATOM    820  HA  THR A  51       3.097  -2.887  -5.155  1.00 89.59           H  
ATOM    821  C   THR A  51       3.495  -1.103  -6.213  1.00 89.59           C  
ATOM    822  CB  THR A  51       4.178  -3.443  -6.889  1.00 89.59           C  
ATOM    823  HB  THR A  51       4.199  -3.237  -7.959  1.00 89.59           H  
ATOM    824  O   THR A  51       3.391  -0.439  -7.241  1.00 89.59           O  
ATOM    825  CG2 THR A  51       5.582  -3.254  -6.316  1.00 89.59           C  
ATOM    826 HG21 THR A  51       6.272  -3.958  -6.782  1.00 89.59           H  
ATOM    827 HG22 THR A  51       5.938  -2.243  -6.517  1.00 89.59           H  
ATOM    828 HG23 THR A  51       5.562  -3.425  -5.240  1.00 89.59           H  
ATOM    829  OG1 THR A  51       3.869  -4.803  -6.686  1.00 89.59           O  
ATOM    830  HG1 THR A  51       4.643  -5.317  -6.925  1.00 89.59           H  
ATOM    831  N   LEU A  52       3.978  -0.611  -5.074  1.00 91.20           N  
ATOM    832  H   LEU A  52       4.027  -1.226  -4.274  1.00 91.20           H  
ATOM    833  CA  LEU A  52       4.592   0.706  -4.946  1.00 91.20           C  
ATOM    834  HA  LEU A  52       4.329   1.311  -5.813  1.00 91.20           H  
ATOM    835  C   LEU A  52       6.108   0.569  -4.920  1.00 91.20           C  
ATOM    836  CB  LEU A  52       4.092   1.427  -3.683  1.00 91.20           C  
ATOM    837  HB2 LEU A  52       4.531   2.424  -3.665  1.00 91.20           H  
ATOM    838  HB3 LEU A  52       4.450   0.891  -2.804  1.00 91.20           H  
ATOM    839  O   LEU A  52       6.631  -0.229  -4.146  1.00 91.20           O  
ATOM    840  CG  LEU A  52       2.568   1.557  -3.587  1.00 91.20           C  
ATOM    841  HG  LEU A  52       2.116   0.568  -3.521  1.00 91.20           H  
ATOM    842  CD1 LEU A  52       2.178   2.361  -2.345  1.00 91.20           C  
ATOM    843 HD11 LEU A  52       2.586   3.369  -2.411  1.00 91.20           H  
ATOM    844 HD12 LEU A  52       2.573   1.878  -1.452  1.00 91.20           H  
ATOM    845 HD13 LEU A  52       1.092   2.424  -2.271  1.00 91.20           H  
ATOM    846  CD2 LEU A  52       2.026   2.278  -4.811  1.00 91.20           C  
ATOM    847 HD21 LEU A  52       2.182   1.683  -5.712  1.00 91.20           H  
ATOM    848 HD22 LEU A  52       0.952   2.428  -4.697  1.00 91.20           H  
ATOM    849 HD23 LEU A  52       2.525   3.242  -4.909  1.00 91.20           H  
ATOM    850  N   VAL A  53       6.806   1.372  -5.717  1.00 87.42           N  
ATOM    851  H   VAL A  53       6.293   1.993  -6.327  1.00 87.42           H  
ATOM    852  CA  VAL A  53       8.269   1.500  -5.678  1.00 87.42           C  
ATOM    853  HA  VAL A  53       8.675   0.841  -4.911  1.00 87.42           H  
ATOM    854  C   VAL A  53       8.601   2.934  -5.296  1.00 87.42           C  
ATOM    855  CB  VAL A  53       8.927   1.105  -7.015  1.00 87.42           C  
ATOM    856  HB  VAL A  53       8.618   1.803  -7.793  1.00 87.42           H  
ATOM    857  O   VAL A  53       8.431   3.842  -6.096  1.00 87.42           O  
ATOM    858  CG1 VAL A  53      10.456   1.167  -6.917  1.00 87.42           C  
ATOM    859 HG11 VAL A  53      10.820   0.530  -6.111  1.00 87.42           H  
ATOM    860 HG12 VAL A  53      10.779   2.191  -6.731  1.00 87.42           H  
ATOM    861 HG13 VAL A  53      10.901   0.846  -7.859  1.00 87.42           H  
ATOM    862  CG2 VAL A  53       8.518  -0.308  -7.455  1.00 87.42           C  
ATOM    863 HG21 VAL A  53       8.774  -1.027  -6.677  1.00 87.42           H  
ATOM    864 HG22 VAL A  53       9.037  -0.569  -8.377  1.00 87.42           H  
ATOM    865 HG23 VAL A  53       7.446  -0.344  -7.647  1.00 87.42           H  
ATOM    866  N   CYS A  54       9.045   3.146  -4.065  1.00 82.81           N  
ATOM    867  H   CYS A  54       9.243   2.336  -3.495  1.00 82.81           H  
ATOM    868  CA  CYS A  54       9.500   4.438  -3.566  1.00 82.81           C  
ATOM    869  HA  CYS A  54       9.096   5.259  -4.158  1.00 82.81           H  
ATOM    870  C   CYS A  54      11.018   4.478  -3.669  1.00 82.81           C  
ATOM    871  CB  CYS A  54       9.008   4.582  -2.119  1.00 82.81           C  
ATOM    872  HB2 CYS A  54       7.969   4.911  -2.124  1.00 82.81           H  
ATOM    873  HB3 CYS A  54       9.074   3.619  -1.614  1.00 82.81           H  
ATOM    874  O   CYS A  54      11.692   3.760  -2.935  1.00 82.81           O  
ATOM    875  SG  CYS A  54      10.017   5.772  -1.195  1.00 82.81           S  
ATOM    876  HG  CYS A  54      11.185   5.199  -1.496  1.00 82.81           H  
ATOM    877  N   PHE A  55      11.575   5.329  -4.512  1.00 81.04           N  
ATOM    878  H   PHE A  55      10.998   5.968  -5.040  1.00 81.04           H  
ATOM    879  CA  PHE A  55      13.018   5.472  -4.644  1.00 81.04           C  
ATOM    880  HA  PHE A  55      13.521   4.789  -3.960  1.00 81.04           H  
ATOM    881  C   PHE A  55      13.433   6.879  -4.215  1.00 81.04           C  
ATOM    882  CB  PHE A  55      13.455   5.032  -6.037  1.00 81.04           C  
ATOM    883  HB2 PHE A  55      14.539   5.122  -6.113  1.00 81.04           H  
ATOM    884  HB3 PHE A  55      13.203   3.981  -6.173  1.00 81.04           H  
ATOM    885  O   PHE A  55      12.836   7.886  -4.589  1.00 81.04           O  
ATOM    886  CG  PHE A  55      12.803   5.812  -7.141  1.00 81.04           C  
ATOM    887  CD1 PHE A  55      11.500   5.500  -7.587  1.00 81.04           C  
ATOM    888  HD1 PHE A  55      10.947   4.685  -7.144  1.00 81.04           H  
ATOM    889  CD2 PHE A  55      13.525   6.863  -7.712  1.00 81.04           C  
ATOM    890  HD2 PHE A  55      14.536   7.086  -7.404  1.00 81.04           H  
ATOM    891  CE1 PHE A  55      10.900   6.283  -8.588  1.00 81.04           C  
ATOM    892  HE1 PHE A  55       9.895   6.078  -8.926  1.00 81.04           H  
ATOM    893  CE2 PHE A  55      12.946   7.600  -8.736  1.00 81.04           C  
ATOM    894  HE2 PHE A  55      13.541   8.345  -9.242  1.00 81.04           H  
ATOM    895  CZ  PHE A  55      11.641   7.338  -9.146  1.00 81.04           C  
ATOM    896  HZ  PHE A  55      11.262   7.978  -9.929  1.00 81.04           H  
ATOM    897  N   ARG A  56      14.412   6.913  -3.315  1.00 77.65           N  
ATOM    898  H   ARG A  56      14.863   6.033  -3.107  1.00 77.65           H  
ATOM    899  CA  ARG A  56      14.952   8.108  -2.662  1.00 77.65           C  
ATOM    900  HA  ARG A  56      14.320   8.969  -2.881  1.00 77.65           H  
ATOM    901  C   ARG A  56      16.316   8.477  -3.233  1.00 77.65           C  
ATOM    902  CB  ARG A  56      14.991   7.880  -1.138  1.00 77.65           C  
ATOM    903  HB2 ARG A  56      15.457   6.919  -0.922  1.00 77.65           H  
ATOM    904  HB3 ARG A  56      15.583   8.669  -0.673  1.00 77.65           H  
ATOM    905  O   ARG A  56      16.671   9.644  -3.170  1.00 77.65           O  
ATOM    906  CG  ARG A  56      13.565   7.927  -0.556  1.00 77.65           C  
ATOM    907  HG2 ARG A  56      12.924   7.221  -1.085  1.00 77.65           H  
ATOM    908  HG3 ARG A  56      13.170   8.925  -0.747  1.00 77.65           H  
ATOM    909  CD  ARG A  56      13.443   7.665   0.957  1.00 77.65           C  
ATOM    910  HD2 ARG A  56      12.526   8.147   1.296  1.00 77.65           H  
ATOM    911  HD3 ARG A  56      14.266   8.148   1.483  1.00 77.65           H  
ATOM    912  NE  ARG A  56      13.329   6.222   1.277  1.00 77.65           N  
ATOM    913  HE  ARG A  56      12.459   5.763   1.046  1.00 77.65           H  
ATOM    914  NH1 ARG A  56      15.493   5.932   1.872  1.00 77.65           N  
ATOM    915 HH11 ARG A  56      16.317   5.352   1.807  1.00 77.65           H  
ATOM    916 HH12 ARG A  56      15.631   6.930   1.805  1.00 77.65           H  
ATOM    917  NH2 ARG A  56      14.255   4.147   1.519  1.00 77.65           N  
ATOM    918 HH21 ARG A  56      15.096   3.675   1.218  1.00 77.65           H  
ATOM    919 HH22 ARG A  56      13.376   3.652   1.466  1.00 77.65           H  
ATOM    920  CZ  ARG A  56      14.339   5.435   1.567  1.00 77.65           C  
ATOM    921  N   SER A  57      17.035   7.499  -3.791  1.00 77.26           N  
ATOM    922  H   SER A  57      16.665   6.560  -3.787  1.00 77.26           H  
ATOM    923  CA  SER A  57      18.180   7.747  -4.661  1.00 77.26           C  
ATOM    924  HA  SER A  57      17.957   8.700  -5.141  1.00 77.26           H  
ATOM    925  C   SER A  57      18.320   6.673  -5.753  1.00 77.26           C  
ATOM    926  CB  SER A  57      19.461   7.902  -3.837  1.00 77.26           C  
ATOM    927  HB2 SER A  57      19.650   6.985  -3.280  1.00 77.26           H  
ATOM    928  HB3 SER A  57      19.335   8.724  -3.132  1.00 77.26           H  
ATOM    929  O   SER A  57      17.913   5.529  -5.531  1.00 77.26           O  
ATOM    930  OG  SER A  57      20.569   8.179  -4.661  1.00 77.26           O  
ATOM    931  HG  SER A  57      20.314   8.860  -5.287  1.00 77.26           H  
ATOM    932  N   GLY A  58      18.889   7.025  -6.903  1.00 79.77           N  
ATOM    933  H   GLY A  58      19.179   7.991  -6.967  1.00 79.77           H  
ATOM    934  CA  GLY A  58      18.987   6.261  -8.139  1.00 79.77           C  
ATOM    935  HA2 GLY A  58      20.021   6.278  -8.483  1.00 79.77           H  
ATOM    936  HA3 GLY A  58      18.712   5.221  -7.966  1.00 79.77           H  
ATOM    937  C   GLY A  58      18.083   6.821  -9.243  1.00 79.77           C  
ATOM    938  O   GLY A  58      17.127   7.555  -8.989  1.00 79.77           O  
ATOM    939  N   LYS A  59      18.351   6.409 -10.481  1.00 80.29           N  
ATOM    940  H   LYS A  59      19.152   5.807 -10.612  1.00 80.29           H  
ATOM    941  CA  LYS A  59      17.425   6.565 -11.608  1.00 80.29           C  
ATOM    942  HA  LYS A  59      16.619   7.243 -11.327  1.00 80.29           H  
ATOM    943  C   LYS A  59      16.791   5.230 -11.947  1.00 80.29           C  
ATOM    944  CB  LYS A  59      18.126   7.163 -12.827  1.00 80.29           C  
ATOM    945  HB2 LYS A  59      18.992   6.555 -13.088  1.00 80.29           H  
ATOM    946  HB3 LYS A  59      17.433   7.161 -13.669  1.00 80.29           H  
ATOM    947  O   LYS A  59      17.413   4.171 -11.832  1.00 80.29           O  
ATOM    948  CG  LYS A  59      18.578   8.599 -12.570  1.00 80.29           C  
ATOM    949  HG2 LYS A  59      17.712   9.218 -12.336  1.00 80.29           H  
ATOM    950  HG3 LYS A  59      19.276   8.626 -11.733  1.00 80.29           H  
ATOM    951  CD  LYS A  59      19.271   9.130 -13.821  1.00 80.29           C  
ATOM    952  HD2 LYS A  59      18.574   9.093 -14.657  1.00 80.29           H  
ATOM    953  HD3 LYS A  59      20.142   8.514 -14.044  1.00 80.29           H  
ATOM    954  CE  LYS A  59      19.694  10.573 -13.572  1.00 80.29           C  
ATOM    955  HE2 LYS A  59      20.355  10.602 -12.706  1.00 80.29           H  
ATOM    956  HE3 LYS A  59      18.800  11.153 -13.344  1.00 80.29           H  
ATOM    957  NZ  LYS A  59      20.369  11.111 -14.771  1.00 80.29           N  
ATOM    958  HZ1 LYS A  59      20.689  12.054 -14.599  1.00 80.29           H  
ATOM    959  HZ2 LYS A  59      21.144  10.515 -15.024  1.00 80.29           H  
ATOM    960  HZ3 LYS A  59      19.705  11.124 -15.532  1.00 80.29           H  
ATOM    961  N   LEU A  60      15.542   5.283 -12.389  1.00 85.22           N  
ATOM    962  H   LEU A  60      15.093   6.185 -12.446  1.00 85.22           H  
ATOM    963  CA  LEU A  60      14.789   4.106 -12.790  1.00 85.22           C  
ATOM    964  HA  LEU A  60      15.476   3.270 -12.920  1.00 85.22           H  
ATOM    965  C   LEU A  60      14.127   4.376 -14.136  1.00 85.22           C  
ATOM    966  CB  LEU A  60      13.830   3.737 -11.644  1.00 85.22           C  
ATOM    967  HB2 LEU A  60      13.178   4.581 -11.421  1.00 85.22           H  
ATOM    968  HB3 LEU A  60      14.452   3.577 -10.763  1.00 85.22           H  
ATOM    969  O   LEU A  60      13.366   5.320 -14.291  1.00 85.22           O  
ATOM    970  CG  LEU A  60      12.983   2.472 -11.878  1.00 85.22           C  
ATOM    971  HG  LEU A  60      13.554   1.742 -12.452  1.00 85.22           H  
ATOM    972  CD1 LEU A  60      12.592   1.841 -10.540  1.00 85.22           C  
ATOM    973 HD11 LEU A  60      11.904   2.502 -10.013  1.00 85.22           H  
ATOM    974 HD12 LEU A  60      12.119   0.873 -10.706  1.00 85.22           H  
ATOM    975 HD13 LEU A  60      13.472   1.713  -9.909  1.00 85.22           H  
ATOM    976  CD2 LEU A  60      11.664   2.776 -12.590  1.00 85.22           C  
ATOM    977 HD21 LEU A  60      11.845   3.060 -13.626  1.00 85.22           H  
ATOM    978 HD22 LEU A  60      11.153   3.602 -12.094  1.00 85.22           H  
ATOM    979 HD23 LEU A  60      11.018   1.898 -12.567  1.00 85.22           H  
ATOM    980  N   THR A  61      14.401   3.530 -15.120  1.00 85.19           N  
ATOM    981  H   THR A  61      15.043   2.775 -14.925  1.00 85.19           H  
ATOM    982  CA  THR A  61      13.614   3.471 -16.354  1.00 85.19           C  
ATOM    983  HA  THR A  61      12.938   4.324 -16.410  1.00 85.19           H  
ATOM    984  C   THR A  61      12.788   2.203 -16.323  1.00 85.19           C  
ATOM    985  CB  THR A  61      14.493   3.507 -17.604  1.00 85.19           C  
ATOM    986  HB  THR A  61      15.120   2.616 -17.634  1.00 85.19           H  
ATOM    987  O   THR A  61      13.324   1.117 -16.112  1.00 85.19           O  
ATOM    988  CG2 THR A  61      13.671   3.567 -18.890  1.00 85.19           C  
ATOM    989 HG21 THR A  61      12.997   4.422 -18.858  1.00 85.19           H  
ATOM    990 HG22 THR A  61      14.341   3.675 -19.743  1.00 85.19           H  
ATOM    991 HG23 THR A  61      13.091   2.652 -19.014  1.00 85.19           H  
ATOM    992  OG1 THR A  61      15.326   4.637 -17.579  1.00 85.19           O  
ATOM    993  HG1 THR A  61      15.642   4.757 -16.681  1.00 85.19           H  
ATOM    994  N   ILE A  62      11.486   2.314 -16.544  1.00 88.70           N  
ATOM    995  H   ILE A  62      11.098   3.230 -16.715  1.00 88.70           H  
ATOM    996  CA  ILE A  62      10.592   1.164 -16.602  1.00 88.70           C  
ATOM    997  HA  ILE A  62      11.202   0.261 -16.629  1.00 88.70           H  
ATOM    998  C   ILE A  62       9.781   1.192 -17.884  1.00 88.70           C  
ATOM    999  CB  ILE A  62       9.721   1.080 -15.344  1.00 88.70           C  
ATOM   1000  HB  ILE A  62      10.397   1.062 -14.490  1.00 88.70           H  
ATOM   1001  O   ILE A  62       9.276   2.236 -18.283  1.00 88.70           O  
ATOM   1002  CG1 ILE A  62       8.958  -0.260 -15.344  1.00 88.70           C  
ATOM   1003 HG12 ILE A  62       9.671  -1.076 -15.456  1.00 88.70           H  
ATOM   1004 HG13 ILE A  62       8.266  -0.303 -16.185  1.00 88.70           H  
ATOM   1005  CG2 ILE A  62       8.816   2.318 -15.217  1.00 88.70           C  
ATOM   1006 HG21 ILE A  62       8.067   2.328 -16.009  1.00 88.70           H  
ATOM   1007 HG22 ILE A  62       9.407   3.231 -15.281  1.00 88.70           H  
ATOM   1008 HG23 ILE A  62       8.324   2.334 -14.245  1.00 88.70           H  
ATOM   1009  CD1 ILE A  62       8.172  -0.484 -14.063  1.00 88.70           C  
ATOM   1010 HD11 ILE A  62       8.802  -0.323 -13.188  1.00 88.70           H  
ATOM   1011 HD12 ILE A  62       7.339   0.219 -14.078  1.00 88.70           H  
ATOM   1012 HD13 ILE A  62       7.769  -1.497 -14.045  1.00 88.70           H  
ATOM   1013  N   SER A  63       9.631   0.043 -18.529  1.00 86.56           N  
ATOM   1014  H   SER A  63      10.108  -0.780 -18.187  1.00 86.56           H  
ATOM   1015  CA  SER A  63       8.827  -0.070 -19.738  1.00 86.56           C  
ATOM   1016  HA  SER A  63       8.155   0.788 -19.775  1.00 86.56           H  
ATOM   1017  C   SER A  63       7.938  -1.299 -19.741  1.00 86.56           C  
ATOM   1018  CB  SER A  63       9.708  -0.006 -20.987  1.00 86.56           C  
ATOM   1019  HB2 SER A  63      10.261   0.933 -20.969  1.00 86.56           H  
ATOM   1020  HB3 SER A  63       9.073  -0.011 -21.873  1.00 86.56           H  
ATOM   1021  O   SER A  63       8.275  -2.333 -19.168  1.00 86.56           O  
ATOM   1022  OG  SER A  63      10.634  -1.079 -21.068  1.00 86.56           O  
ATOM   1023  HG  SER A  63      11.254  -0.823 -21.755  1.00 86.56           H  
ATOM   1024  N   ASN A  64       6.795  -1.192 -20.405  1.00 82.16           N  
ATOM   1025  H   ASN A  64       6.614  -0.311 -20.864  1.00 82.16           H  
ATOM   1026  CA  ASN A  64       5.972  -2.326 -20.815  1.00 82.16           C  
ATOM   1027  HA  ASN A  64       6.496  -3.254 -20.589  1.00 82.16           H  
ATOM   1028  C   ASN A  64       5.816  -2.288 -22.351  1.00 82.16           C  
ATOM   1029  CB  ASN A  64       4.667  -2.322 -19.984  1.00 82.16           C  
ATOM   1030  HB2 ASN A  64       4.109  -3.240 -20.170  1.00 82.16           H  
ATOM   1031  HB3 ASN A  64       4.933  -2.314 -18.927  1.00 82.16           H  
ATOM   1032  O   ASN A  64       6.612  -1.657 -23.042  1.00 82.16           O  
ATOM   1033  CG  ASN A  64       3.751  -1.142 -20.250  1.00 82.16           C  
ATOM   1034  ND2 ASN A  64       2.850  -0.815 -19.358  1.00 82.16           N  
ATOM   1035 HD21 ASN A  64       2.355   0.041 -19.565  1.00 82.16           H  
ATOM   1036 HD22 ASN A  64       2.841  -1.249 -18.446  1.00 82.16           H  
ATOM   1037  OD1 ASN A  64       3.793  -0.530 -21.294  1.00 82.16           O  
ATOM   1038  N   ASN A  65       4.814  -2.972 -22.906  1.00 74.16           N  
ATOM   1039  H   ASN A  65       4.188  -3.491 -22.307  1.00 74.16           H  
ATOM   1040  CA  ASN A  65       4.584  -2.999 -24.358  1.00 74.16           C  
ATOM   1041  HA  ASN A  65       5.536  -3.181 -24.858  1.00 74.16           H  
ATOM   1042  C   ASN A  65       4.043  -1.676 -24.945  1.00 74.16           C  
ATOM   1043  CB  ASN A  65       3.628  -4.157 -24.688  1.00 74.16           C  
ATOM   1044  HB2 ASN A  65       2.704  -4.037 -24.122  1.00 74.16           H  
ATOM   1045  HB3 ASN A  65       3.374  -4.111 -25.747  1.00 74.16           H  
ATOM   1046  O   ASN A  65       3.904  -1.577 -26.162  1.00 74.16           O  
ATOM   1047  CG  ASN A  65       4.202  -5.538 -24.431  1.00 74.16           C  
ATOM   1048  ND2 ASN A  65       3.373  -6.551 -24.498  1.00 74.16           N  
ATOM   1049 HD21 ASN A  65       3.785  -7.467 -24.389  1.00 74.16           H  
ATOM   1050 HD22 ASN A  65       2.415  -6.399 -24.779  1.00 74.16           H  
ATOM   1051  OD1 ASN A  65       5.373  -5.746 -24.166  1.00 74.16           O  
ATOM   1052  N   HIS A  66       3.687  -0.700 -24.111  1.00 72.97           N  
ATOM   1053  H   HIS A  66       3.876  -0.815 -23.125  1.00 72.97           H  
ATOM   1054  CA  HIS A  66       3.010   0.537 -24.512  1.00 72.97           C  
ATOM   1055  HA  HIS A  66       2.925   0.584 -25.598  1.00 72.97           H  
ATOM   1056  C   HIS A  66       3.775   1.784 -24.078  1.00 72.97           C  
ATOM   1057  CB  HIS A  66       1.596   0.545 -23.911  1.00 72.97           C  
ATOM   1058  HB2 HIS A  66       1.663   0.561 -22.823  1.00 72.97           H  
ATOM   1059  HB3 HIS A  66       1.086   1.457 -24.222  1.00 72.97           H  
ATOM   1060  O   HIS A  66       3.920   2.717 -24.860  1.00 72.97           O  
ATOM   1061  CG  HIS A  66       0.772  -0.639 -24.340  1.00 72.97           C  
ATOM   1062  CD2 HIS A  66       0.271  -1.625 -23.536  1.00 72.97           C  
ATOM   1063  HD2 HIS A  66       0.372  -1.668 -22.462  1.00 72.97           H  
ATOM   1064  ND1 HIS A  66       0.447  -0.966 -25.634  1.00 72.97           N  
ATOM   1065  HD1 HIS A  66       0.752  -0.467 -26.457  1.00 72.97           H  
ATOM   1066  CE1 HIS A  66      -0.242  -2.118 -25.611  1.00 72.97           C  
ATOM   1067  HE1 HIS A  66      -0.616  -2.632 -26.485  1.00 72.97           H  
ATOM   1068  NE2 HIS A  66      -0.364  -2.571 -24.351  1.00 72.97           N  
ATOM   1069  N   ASP A  67       4.288   1.774 -22.853  1.00 74.29           N  
ATOM   1070  H   ASP A  67       4.135   0.959 -22.276  1.00 74.29           H  
ATOM   1071  CA  ASP A  67       4.867   2.933 -22.197  1.00 74.29           C  
ATOM   1072  HA  ASP A  67       4.827   3.792 -22.866  1.00 74.29           H  
ATOM   1073  C   ASP A  67       6.324   2.668 -21.825  1.00 74.29           C  
ATOM   1074  CB  ASP A  67       4.046   3.280 -20.948  1.00 74.29           C  
ATOM   1075  HB2 ASP A  67       4.130   2.464 -20.230  1.00 74.29           H  
ATOM   1076  HB3 ASP A  67       4.468   4.173 -20.486  1.00 74.29           H  
ATOM   1077  O   ASP A  67       6.703   1.556 -21.447  1.00 74.29           O  
ATOM   1078  CG  ASP A  67       2.570   3.537 -21.259  1.00 74.29           C  
ATOM   1079  OD1 ASP A  67       2.295   4.499 -22.005  1.00 74.29           O  
ATOM   1080  OD2 ASP A  67       1.729   2.783 -20.708  1.00 74.29           O  
ATOM   1081  N   THR A  68       7.137   3.719 -21.881  1.00 82.07           N  
ATOM   1082  H   THR A  68       6.749   4.597 -22.196  1.00 82.07           H  
ATOM   1083  CA  THR A  68       8.435   3.790 -21.206  1.00 82.07           C  
ATOM   1084  HA  THR A  68       8.564   2.921 -20.561  1.00 82.07           H  
ATOM   1085  C   THR A  68       8.426   5.034 -20.338  1.00 82.07           C  
ATOM   1086  CB  THR A  68       9.602   3.818 -22.198  1.00 82.07           C  
ATOM   1087  HB  THR A  68       9.489   4.663 -22.877  1.00 82.07           H  
ATOM   1088  O   THR A  68       8.211   6.136 -20.837  1.00 82.07           O  
ATOM   1089  CG2 THR A  68      10.961   3.899 -21.501  1.00 82.07           C  
ATOM   1090 HG21 THR A  68      11.064   4.860 -20.997  1.00 82.07           H  
ATOM   1091 HG22 THR A  68      11.061   3.098 -20.769  1.00 82.07           H  
ATOM   1092 HG23 THR A  68      11.753   3.816 -22.244  1.00 82.07           H  
ATOM   1093  OG1 THR A  68       9.583   2.618 -22.938  1.00 82.07           O  
ATOM   1094  HG1 THR A  68       8.678   2.497 -23.235  1.00 82.07           H  
ATOM   1095  N   ILE A  69       8.627   4.849 -19.039  1.00 84.58           N  
ATOM   1096  H   ILE A  69       8.832   3.916 -18.709  1.00 84.58           H  
ATOM   1097  CA  ILE A  69       8.640   5.921 -18.054  1.00 84.58           C  
ATOM   1098  HA  ILE A  69       8.397   6.859 -18.552  1.00 84.58           H  
ATOM   1099  C   ILE A  69      10.054   6.037 -17.502  1.00 84.58           C  
ATOM   1100  CB  ILE A  69       7.575   5.708 -16.957  1.00 84.58           C  
ATOM   1101  HB  ILE A  69       7.869   4.864 -16.333  1.00 84.58           H  
ATOM   1102  O   ILE A  69      10.637   5.057 -17.032  1.00 84.58           O  
ATOM   1103  CG1 ILE A  69       6.201   5.390 -17.597  1.00 84.58           C  
ATOM   1104 HG12 ILE A  69       6.231   4.377 -17.999  1.00 84.58           H  
ATOM   1105 HG13 ILE A  69       6.021   6.075 -18.426  1.00 84.58           H  
ATOM   1106  CG2 ILE A  69       7.501   6.964 -16.072  1.00 84.58           C  
ATOM   1107 HG21 ILE A  69       7.090   7.799 -16.639  1.00 84.58           H  
ATOM   1108 HG22 ILE A  69       6.868   6.771 -15.206  1.00 84.58           H  
ATOM   1109 HG23 ILE A  69       8.488   7.247 -15.707  1.00 84.58           H  
ATOM   1110  CD1 ILE A  69       5.002   5.477 -16.650  1.00 84.58           C  
ATOM   1111 HD11 ILE A  69       5.230   4.979 -15.708  1.00 84.58           H  
ATOM   1112 HD12 ILE A  69       4.762   6.521 -16.448  1.00 84.58           H  
ATOM   1113 HD13 ILE A  69       4.137   5.012 -17.123  1.00 84.58           H  
ATOM   1114  N   TYR A  70      10.587   7.250 -17.580  1.00 81.84           N  
ATOM   1115  H   TYR A  70      10.026   7.996 -17.966  1.00 81.84           H  
ATOM   1116  CA  TYR A  70      11.851   7.642 -16.976  1.00 81.84           C  
ATOM   1117  HA  TYR A  70      12.468   6.761 -16.796  1.00 81.84           H  
ATOM   1118  C   TYR A  70      11.545   8.311 -15.642  1.00 81.84           C  
ATOM   1119  CB  TYR A  70      12.608   8.572 -17.929  1.00 81.84           C  
ATOM   1120  HB2 TYR A  70      12.029   9.483 -18.079  1.00 81.84           H  
ATOM   1121  HB3 TYR A  70      13.550   8.860 -17.462  1.00 81.84           H  
ATOM   1122  O   TYR A  70      10.675   9.180 -15.567  1.00 81.84           O  
ATOM   1123  CG  TYR A  70      12.899   7.940 -19.276  1.00 81.84           C  
ATOM   1124  CD1 TYR A  70      14.072   7.183 -19.453  1.00 81.84           C  
ATOM   1125  HD1 TYR A  70      14.766   7.067 -18.634  1.00 81.84           H  
ATOM   1126  CD2 TYR A  70      11.988   8.084 -20.342  1.00 81.84           C  
ATOM   1127  HD2 TYR A  70      11.087   8.666 -20.209  1.00 81.84           H  
ATOM   1128  CE1 TYR A  70      14.345   6.581 -20.695  1.00 81.84           C  
ATOM   1129  HE1 TYR A  70      15.251   6.008 -20.820  1.00 81.84           H  
ATOM   1130  CE2 TYR A  70      12.250   7.474 -21.582  1.00 81.84           C  
ATOM   1131  HE2 TYR A  70      11.557   7.579 -22.404  1.00 81.84           H  
ATOM   1132  OH  TYR A  70      13.690   6.145 -22.962  1.00 81.84           O  
ATOM   1133  HH  TYR A  70      14.554   5.726 -22.966  1.00 81.84           H  
ATOM   1134  CZ  TYR A  70      13.432   6.727 -21.762  1.00 81.84           C  
ATOM   1135  N   CYS A  71      12.197   7.850 -14.583  1.00 81.46           N  
ATOM   1136  H   CYS A  71      12.850   7.088 -14.694  1.00 81.46           H  
ATOM   1137  CA  CYS A  71      11.875   8.224 -13.219  1.00 81.46           C  
ATOM   1138  HA  CYS A  71      11.161   9.048 -13.220  1.00 81.46           H  
ATOM   1139  C   CYS A  71      13.149   8.705 -12.513  1.00 81.46           C  
ATOM   1140  CB  CYS A  71      11.218   7.022 -12.517  1.00 81.46           C  
ATOM   1141  HB2 CYS A  71      11.984   6.310 -12.209  1.00 81.46           H  
ATOM   1142  HB3 CYS A  71      10.675   7.391 -11.646  1.00 81.46           H  
ATOM   1143  O   CYS A  71      14.096   7.931 -12.344  1.00 81.46           O  
ATOM   1144  SG  CYS A  71       9.973   6.183 -13.529  1.00 81.46           S  
ATOM   1145  HG  CYS A  71       9.422   7.310 -13.989  1.00 81.46           H  
ATOM   1146  N   ASP A  72      13.144   9.969 -12.091  1.00 75.76           N  
ATOM   1147  H   ASP A  72      12.341  10.551 -12.283  1.00 75.76           H  
ATOM   1148  CA  ASP A  72      14.248  10.615 -11.376  1.00 75.76           C  
ATOM   1149  HA  ASP A  72      15.157  10.031 -11.517  1.00 75.76           H  
ATOM   1150  C   ASP A  72      13.977  10.676  -9.865  1.00 75.76           C  
ATOM   1151  CB  ASP A  72      14.515  12.011 -11.957  1.00 75.76           C  
ATOM   1152  HB2 ASP A  72      15.228  12.527 -11.315  1.00 75.76           H  
ATOM   1153  HB3 ASP A  72      13.588  12.584 -11.956  1.00 75.76           H  
ATOM   1154  O   ASP A  72      12.826  10.673  -9.411  1.00 75.76           O  
ATOM   1155  CG  ASP A  72      15.104  11.956 -13.372  1.00 75.76           C  
ATOM   1156  OD1 ASP A  72      16.180  11.329 -13.540  1.00 75.76           O  
ATOM   1157  OD2 ASP A  72      14.490  12.559 -14.278  1.00 75.76           O  
ATOM   1158  N   GLU A  73      15.041  10.644  -9.064  1.00 72.59           N  
ATOM   1159  H   GLU A  73      15.964  10.665  -9.474  1.00 72.59           H  
ATOM   1160  CA  GLU A  73      14.944  10.724  -7.606  1.00 72.59           C  
ATOM   1161  HA  GLU A  73      14.174  10.011  -7.311  1.00 72.59           H  
ATOM   1162  C   GLU A  73      14.524  12.133  -7.132  1.00 72.59           C  
ATOM   1163  CB  GLU A  73      16.263  10.287  -6.926  1.00 72.59           C  
ATOM   1164  HB2 GLU A  73      16.143  10.379  -5.846  1.00 72.59           H  
ATOM   1165  HB3 GLU A  73      16.446   9.236  -7.148  1.00 72.59           H  
ATOM   1166  O   GLU A  73      14.923  13.132  -7.731  1.00 72.59           O  
ATOM   1167  CG  GLU A  73      17.482  11.124  -7.367  1.00 72.59           C  
ATOM   1168  HG2 GLU A  73      17.261  12.180  -7.208  1.00 72.59           H  
ATOM   1169  HG3 GLU A  73      17.641  10.980  -8.436  1.00 72.59           H  
ATOM   1170  CD  GLU A  73      18.795  10.800  -6.634  1.00 72.59           C  
ATOM   1171  OE1 GLU A  73      19.425  11.712  -6.073  1.00 72.59           O  
ATOM   1172  OE2 GLU A  73      19.242   9.637  -6.649  1.00 72.59           O  
ATOM   1173  N   PRO A  74      13.783  12.246  -6.015  1.00 75.62           N  
ATOM   1174  CA  PRO A  74      13.008  11.193  -5.372  1.00 75.62           C  
ATOM   1175  HA  PRO A  74      13.559  10.253  -5.341  1.00 75.62           H  
ATOM   1176  C   PRO A  74      11.671  10.990  -6.105  1.00 75.62           C  
ATOM   1177  CB  PRO A  74      12.827  11.699  -3.940  1.00 75.62           C  
ATOM   1178  HB2 PRO A  74      11.969  11.254  -3.435  1.00 75.62           H  
ATOM   1179  HB3 PRO A  74      13.736  11.498  -3.374  1.00 75.62           H  
ATOM   1180  O   PRO A  74      11.076  11.929  -6.631  1.00 75.62           O  
ATOM   1181  CG  PRO A  74      12.675  13.209  -4.131  1.00 75.62           C  
ATOM   1182  HG2 PRO A  74      11.646  13.447  -4.398  1.00 75.62           H  
ATOM   1183  HG3 PRO A  74      12.975  13.760  -3.239  1.00 75.62           H  
ATOM   1184  CD  PRO A  74      13.598  13.507  -5.314  1.00 75.62           C  
ATOM   1185  HD2 PRO A  74      13.147  14.252  -5.970  1.00 75.62           H  
ATOM   1186  HD3 PRO A  74      14.563  13.862  -4.953  1.00 75.62           H  
ATOM   1187  N   GLY A  75      11.127   9.777  -6.068  1.00 82.73           N  
ATOM   1188  H   GLY A  75      11.627   9.007  -5.647  1.00 82.73           H  
ATOM   1189  CA  GLY A  75       9.773   9.571  -6.563  1.00 82.73           C  
ATOM   1190  HA2 GLY A  75       9.126  10.353  -6.167  1.00 82.73           H  
ATOM   1191  HA3 GLY A  75       9.778   9.709  -7.644  1.00 82.73           H  
ATOM   1192  C   GLY A  75       9.153   8.232  -6.203  1.00 82.73           C  
ATOM   1193  O   GLY A  75       9.788   7.335  -5.642  1.00 82.73           O  
ATOM   1194  N   MET A  76       7.866   8.108  -6.518  1.00 87.70           N  
ATOM   1195  H   MET A  76       7.405   8.898  -6.947  1.00 87.70           H  
ATOM   1196  CA  MET A  76       7.100   6.892  -6.309  1.00 87.70           C  
ATOM   1197  HA  MET A  76       7.781   6.123  -5.945  1.00 87.70           H  
ATOM   1198  C   MET A  76       6.501   6.401  -7.617  1.00 87.70           C  
ATOM   1199  CB  MET A  76       6.041   7.090  -5.223  1.00 87.70           C  
ATOM   1200  HB2 MET A  76       5.285   7.792  -5.574  1.00 87.70           H  
ATOM   1201  HB3 MET A  76       6.524   7.500  -4.335  1.00 87.70           H  
ATOM   1202  O   MET A  76       5.819   7.127  -8.339  1.00 87.70           O  
ATOM   1203  CG  MET A  76       5.391   5.754  -4.839  1.00 87.70           C  
ATOM   1204  HG2 MET A  76       4.886   5.337  -5.710  1.00 87.70           H  
ATOM   1205  HG3 MET A  76       6.178   5.060  -4.543  1.00 87.70           H  
ATOM   1206  SD  MET A  76       4.191   5.848  -3.484  1.00 87.70           S  
ATOM   1207  CE  MET A  76       2.945   6.895  -4.283  1.00 87.70           C  
ATOM   1208  HE1 MET A  76       2.825   6.596  -5.324  1.00 87.70           H  
ATOM   1209  HE2 MET A  76       3.254   7.939  -4.239  1.00 87.70           H  
ATOM   1210  HE3 MET A  76       1.987   6.773  -3.776  1.00 87.70           H  
ATOM   1211  N   LEU A  77       6.732   5.125  -7.881  1.00 90.02           N  
ATOM   1212  H   LEU A  77       7.336   4.619  -7.250  1.00 90.02           H  
ATOM   1213  CA  LEU A  77       6.121   4.381  -8.956  1.00 90.02           C  
ATOM   1214  HA  LEU A  77       5.780   5.091  -9.710  1.00 90.02           H  
ATOM   1215  C   LEU A  77       4.931   3.579  -8.425  1.00 90.02           C  
ATOM   1216  CB  LEU A  77       7.173   3.457  -9.573  1.00 90.02           C  
ATOM   1217  HB2 LEU A  77       8.181   3.811  -9.357  1.00 90.02           H  
ATOM   1218  HB3 LEU A  77       7.057   2.474  -9.115  1.00 90.02           H  
ATOM   1219  O   LEU A  77       5.038   2.924  -7.387  1.00 90.02           O  
ATOM   1220  CG  LEU A  77       6.994   3.340 -11.086  1.00 90.02           C  
ATOM   1221  HG  LEU A  77       5.937   3.391 -11.346  1.00 90.02           H  
ATOM   1222  CD1 LEU A  77       7.773   4.432 -11.803  1.00 90.02           C  
ATOM   1223 HD11 LEU A  77       8.839   4.342 -11.596  1.00 90.02           H  
ATOM   1224 HD12 LEU A  77       7.430   5.407 -11.456  1.00 90.02           H  
ATOM   1225 HD13 LEU A  77       7.606   4.364 -12.878  1.00 90.02           H  
ATOM   1226  CD2 LEU A  77       7.524   1.997 -11.545  1.00 90.02           C  
ATOM   1227 HD21 LEU A  77       7.123   1.200 -10.919  1.00 90.02           H  
ATOM   1228 HD22 LEU A  77       7.194   1.848 -12.573  1.00 90.02           H  
ATOM   1229 HD23 LEU A  77       8.613   1.979 -11.495  1.00 90.02           H  
ATOM   1230  N   VAL A  78       3.832   3.572  -9.166  1.00 91.07           N  
ATOM   1231  H   VAL A  78       3.831   4.142 -10.000  1.00 91.07           H  
ATOM   1232  CA  VAL A  78       2.676   2.707  -8.934  1.00 91.07           C  
ATOM   1233  HA  VAL A  78       2.831   2.129  -8.023  1.00 91.07           H  
ATOM   1234  C   VAL A  78       2.554   1.745 -10.103  1.00 91.07           C  
ATOM   1235  CB  VAL A  78       1.378   3.510  -8.765  1.00 91.07           C  
ATOM   1236  HB  VAL A  78       1.126   3.987  -9.712  1.00 91.07           H  
ATOM   1237  O   VAL A  78       2.428   2.160 -11.255  1.00 91.07           O  
ATOM   1238  CG1 VAL A  78       0.218   2.587  -8.398  1.00 91.07           C  
ATOM   1239 HG11 VAL A  78       0.444   2.064  -7.470  1.00 91.07           H  
ATOM   1240 HG12 VAL A  78       0.036   1.862  -9.192  1.00 91.07           H  
ATOM   1241 HG13 VAL A  78      -0.687   3.183  -8.276  1.00 91.07           H  
ATOM   1242  CG2 VAL A  78       1.503   4.600  -7.694  1.00 91.07           C  
ATOM   1243 HG21 VAL A  78       1.876   4.173  -6.763  1.00 91.07           H  
ATOM   1244 HG22 VAL A  78       2.194   5.372  -8.033  1.00 91.07           H  
ATOM   1245 HG23 VAL A  78       0.531   5.060  -7.519  1.00 91.07           H  
ATOM   1246  N   LEU A  79       2.574   0.453  -9.801  1.00 90.92           N  
ATOM   1247  H   LEU A  79       2.711   0.192  -8.835  1.00 90.92           H  
ATOM   1248  CA  LEU A  79       2.444  -0.619 -10.775  1.00 90.92           C  
ATOM   1249  HA  LEU A  79       2.441  -0.208 -11.785  1.00 90.92           H  
ATOM   1250  C   LEU A  79       1.118  -1.340 -10.573  1.00 90.92           C  
ATOM   1251  CB  LEU A  79       3.633  -1.585 -10.640  1.00 90.92           C  
ATOM   1252  HB2 LEU A  79       3.511  -2.376 -11.380  1.00 90.92           H  
ATOM   1253  HB3 LEU A  79       3.603  -2.036  -9.648  1.00 90.92           H  
ATOM   1254  O   LEU A  79       0.904  -1.983  -9.541  1.00 90.92           O  
ATOM   1255  CG  LEU A  79       5.006  -0.935 -10.841  1.00 90.92           C  
ATOM   1256  HG  LEU A  79       5.164  -0.142 -10.110  1.00 90.92           H  
ATOM   1257  CD1 LEU A  79       6.125  -1.966 -10.679  1.00 90.92           C  
ATOM   1258 HD11 LEU A  79       7.092  -1.477 -10.797  1.00 90.92           H  
ATOM   1259 HD12 LEU A  79       6.025  -2.750 -11.430  1.00 90.92           H  
ATOM   1260 HD13 LEU A  79       6.074  -2.404  -9.682  1.00 90.92           H  
ATOM   1261  CD2 LEU A  79       5.073  -0.359 -12.244  1.00 90.92           C  
ATOM   1262 HD21 LEU A  79       4.766  -1.099 -12.983  1.00 90.92           H  
ATOM   1263 HD22 LEU A  79       6.105  -0.069 -12.443  1.00 90.92           H  
ATOM   1264 HD23 LEU A  79       4.440   0.526 -12.311  1.00 90.92           H  
ATOM   1265  N   LYS A  80       0.250  -1.285 -11.588  1.00 90.23           N  
ATOM   1266  H   LYS A  80       0.486  -0.707 -12.382  1.00 90.23           H  
ATOM   1267  CA  LYS A  80      -0.920  -2.168 -11.684  1.00 90.23           C  
ATOM   1268  HA  LYS A  80      -1.549  -1.996 -10.810  1.00 90.23           H  
ATOM   1269  C   LYS A  80      -0.452  -3.628 -11.661  1.00 90.23           C  
ATOM   1270  CB  LYS A  80      -1.721  -1.828 -12.958  1.00 90.23           C  
ATOM   1271  HB2 LYS A  80      -1.853  -0.747 -13.005  1.00 90.23           H  
ATOM   1272  HB3 LYS A  80      -1.148  -2.134 -13.833  1.00 90.23           H  
ATOM   1273  O   LYS A  80       0.612  -3.948 -12.199  1.00 90.23           O  
ATOM   1274  CG  LYS A  80      -3.111  -2.495 -13.013  1.00 90.23           C  
ATOM   1275  HG2 LYS A  80      -3.645  -2.263 -12.092  1.00 90.23           H  
ATOM   1276  HG3 LYS A  80      -2.998  -3.577 -13.084  1.00 90.23           H  
ATOM   1277  CD  LYS A  80      -3.959  -2.002 -14.205  1.00 90.23           C  
ATOM   1278  HD2 LYS A  80      -4.038  -0.916 -14.160  1.00 90.23           H  
ATOM   1279  HD3 LYS A  80      -3.471  -2.280 -15.139  1.00 90.23           H  
ATOM   1280  CE  LYS A  80      -5.372  -2.611 -14.167  1.00 90.23           C  
ATOM   1281  HE2 LYS A  80      -5.323  -3.664 -14.445  1.00 90.23           H  
ATOM   1282  HE3 LYS A  80      -5.709  -2.571 -13.131  1.00 90.23           H  
ATOM   1283  NZ  LYS A  80      -6.377  -1.892 -15.018  1.00 90.23           N  
ATOM   1284  HZ1 LYS A  80      -6.487  -0.914 -14.791  1.00 90.23           H  
ATOM   1285  HZ2 LYS A  80      -7.322  -2.198 -14.835  1.00 90.23           H  
ATOM   1286  HZ3 LYS A  80      -6.214  -1.946 -16.013  1.00 90.23           H  
ATOM   1287  N   LYS A  81      -1.237  -4.523 -11.063  1.00 84.77           N  
ATOM   1288  H   LYS A  81      -2.119  -4.212 -10.681  1.00 84.77           H  
ATOM   1289  CA  LYS A  81      -0.947  -5.963 -11.134  1.00 84.77           C  
ATOM   1290  HA  LYS A  81       0.109  -6.101 -10.900  1.00 84.77           H  
ATOM   1291  C   LYS A  81      -1.150  -6.510 -12.553  1.00 84.77           C  
ATOM   1292  CB  LYS A  81      -1.750  -6.728 -10.072  1.00 84.77           C  
ATOM   1293  HB2 LYS A  81      -1.326  -7.728  -9.987  1.00 84.77           H  
ATOM   1294  HB3 LYS A  81      -1.630  -6.228  -9.111  1.00 84.77           H  
ATOM   1295  O   LYS A  81      -1.708  -5.837 -13.415  1.00 84.77           O  
ATOM   1296  CG  LYS A  81      -3.255  -6.853 -10.354  1.00 84.77           C  
ATOM   1297  HG2 LYS A  81      -3.417  -7.296 -11.337  1.00 84.77           H  
ATOM   1298  HG3 LYS A  81      -3.717  -5.866 -10.341  1.00 84.77           H  
ATOM   1299  CD  LYS A  81      -3.902  -7.747  -9.285  1.00 84.77           C  
ATOM   1300  HD2 LYS A  81      -3.307  -8.653  -9.160  1.00 84.77           H  
ATOM   1301  HD3 LYS A  81      -3.922  -7.210  -8.336  1.00 84.77           H  
ATOM   1302  CE  LYS A  81      -5.323  -8.166  -9.675  1.00 84.77           C  
ATOM   1303  HE2 LYS A  81      -5.289  -8.747 -10.596  1.00 84.77           H  
ATOM   1304  HE3 LYS A  81      -5.926  -7.280  -9.873  1.00 84.77           H  
ATOM   1305  NZ  LYS A  81      -5.962  -8.966  -8.602  1.00 84.77           N  
ATOM   1306  HZ1 LYS A  81      -6.943  -9.095  -8.803  1.00 84.77           H  
ATOM   1307  HZ2 LYS A  81      -5.907  -8.511  -7.702  1.00 84.77           H  
ATOM   1308  HZ3 LYS A  81      -5.589  -9.898  -8.487  1.00 84.77           H  
ATOM   1309  N   GLU A  82      -0.720  -7.749 -12.771  1.00 75.81           N  
ATOM   1310  H   GLU A  82      -0.166  -8.179 -12.044  1.00 75.81           H  
ATOM   1311  CA  GLU A  82      -0.956  -8.524 -13.999  1.00 75.81           C  
ATOM   1312  HA  GLU A  82      -0.387  -9.448 -13.898  1.00 75.81           H  
ATOM   1313  C   GLU A  82      -0.393  -7.858 -15.267  1.00 75.81           C  
ATOM   1314  CB  GLU A  82      -2.431  -8.943 -14.114  1.00 75.81           C  
ATOM   1315  HB2 GLU A  82      -2.565  -9.502 -15.040  1.00 75.81           H  
ATOM   1316  HB3 GLU A  82      -3.057  -8.051 -14.152  1.00 75.81           H  
ATOM   1317  O   GLU A  82      -1.022  -7.798 -16.324  1.00 75.81           O  
ATOM   1318  CG  GLU A  82      -2.870  -9.845 -12.948  1.00 75.81           C  
ATOM   1319  HG2 GLU A  82      -2.219 -10.718 -12.922  1.00 75.81           H  
ATOM   1320  HG3 GLU A  82      -2.741  -9.322 -12.000  1.00 75.81           H  
ATOM   1321  CD  GLU A  82      -4.327 -10.310 -13.067  1.00 75.81           C  
ATOM   1322  OE1 GLU A  82      -4.635 -11.385 -12.493  1.00 75.81           O  
ATOM   1323  OE2 GLU A  82      -5.124  -9.578 -13.686  1.00 75.81           O  
ATOM   1324  N   GLN A  83       0.844  -7.376 -15.175  1.00 78.27           N  
ATOM   1325  H   GLN A  83       1.315  -7.435 -14.283  1.00 78.27           H  
ATOM   1326  CA  GLN A  83       1.606  -6.884 -16.322  1.00 78.27           C  
ATOM   1327  HA  GLN A  83       1.150  -7.268 -17.235  1.00 78.27           H  
ATOM   1328  C   GLN A  83       3.038  -7.407 -16.299  1.00 78.27           C  
ATOM   1329  CB  GLN A  83       1.546  -5.353 -16.395  1.00 78.27           C  
ATOM   1330  HB2 GLN A  83       0.502  -5.042 -16.419  1.00 78.27           H  
ATOM   1331  HB3 GLN A  83       2.020  -5.026 -17.321  1.00 78.27           H  
ATOM   1332  O   GLN A  83       3.524  -7.879 -15.273  1.00 78.27           O  
ATOM   1333  CG  GLN A  83       2.240  -4.673 -15.210  1.00 78.27           C  
ATOM   1334  HG2 GLN A  83       3.288  -4.968 -15.159  1.00 78.27           H  
ATOM   1335  HG3 GLN A  83       1.754  -4.992 -14.288  1.00 78.27           H  
ATOM   1336  CD  GLN A  83       2.176  -3.159 -15.311  1.00 78.27           C  
ATOM   1337  NE2 GLN A  83       1.799  -2.507 -14.243  1.00 78.27           N  
ATOM   1338 HE21 GLN A  83       1.507  -3.017 -13.422  1.00 78.27           H  
ATOM   1339 HE22 GLN A  83       1.722  -1.501 -14.296  1.00 78.27           H  
ATOM   1340  OE1 GLN A  83       2.438  -2.557 -16.342  1.00 78.27           O  
ATOM   1341  N   VAL A  84       3.711  -7.318 -17.441  1.00 75.12           N  
ATOM   1342  H   VAL A  84       3.274  -6.851 -18.223  1.00 75.12           H  
ATOM   1343  CA  VAL A  84       5.139  -7.600 -17.568  1.00 75.12           C  
ATOM   1344  HA  VAL A  84       5.525  -7.972 -16.619  1.00 75.12           H  
ATOM   1345  C   VAL A  84       5.845  -6.291 -17.880  1.00 75.12           C  
ATOM   1346  CB  VAL A  84       5.409  -8.672 -18.636  1.00 75.12           C  
ATOM   1347  HB  VAL A  84       5.011  -8.341 -19.595  1.00 75.12           H  
ATOM   1348  O   VAL A  84       5.419  -5.559 -18.772  1.00 75.12           O  
ATOM   1349  CG1 VAL A  84       6.906  -8.939 -18.783  1.00 75.12           C  
ATOM   1350 HG11 VAL A  84       7.406  -8.047 -19.161  1.00 75.12           H  
ATOM   1351 HG12 VAL A  84       7.074  -9.742 -19.501  1.00 75.12           H  
ATOM   1352 HG13 VAL A  84       7.325  -9.216 -17.815  1.00 75.12           H  
ATOM   1353  CG2 VAL A  84       4.748 -10.006 -18.260  1.00 75.12           C  
ATOM   1354 HG21 VAL A  84       3.669  -9.879 -18.173  1.00 75.12           H  
ATOM   1355 HG22 VAL A  84       4.945 -10.742 -19.039  1.00 75.12           H  
ATOM   1356 HG23 VAL A  84       5.152 -10.365 -17.313  1.00 75.12           H  
ATOM   1357  N   VAL A  85       6.909  -6.009 -17.137  1.00 82.46           N  
ATOM   1358  H   VAL A  85       7.172  -6.653 -16.403  1.00 82.46           H  
ATOM   1359  CA  VAL A  85       7.713  -4.798 -17.270  1.00 82.46           C  
ATOM   1360  HA  VAL A  85       7.404  -4.287 -18.181  1.00 82.46           H  
ATOM   1361  C   VAL A  85       9.191  -5.141 -17.433  1.00 82.46           C  
ATOM   1362  CB  VAL A  85       7.479  -3.817 -16.099  1.00 82.46           C  
ATOM   1363  HB  VAL A  85       8.068  -2.919 -16.287  1.00 82.46           H  
ATOM   1364  O   VAL A  85       9.663  -6.184 -16.978  1.00 82.46           O  
ATOM   1365  CG1 VAL A  85       6.008  -3.402 -15.999  1.00 82.46           C  
ATOM   1366 HG11 VAL A  85       5.394  -4.251 -15.699  1.00 82.46           H  
ATOM   1367 HG12 VAL A  85       5.666  -3.038 -16.969  1.00 82.46           H  
ATOM   1368 HG13 VAL A  85       5.895  -2.602 -15.268  1.00 82.46           H  
ATOM   1369  CG2 VAL A  85       7.900  -4.390 -14.740  1.00 82.46           C  
ATOM   1370 HG21 VAL A  85       7.670  -3.684 -13.941  1.00 82.46           H  
ATOM   1371 HG22 VAL A  85       7.368  -5.319 -14.535  1.00 82.46           H  
ATOM   1372 HG23 VAL A  85       8.974  -4.572 -14.739  1.00 82.46           H  
ATOM   1373  N   ASN A  86       9.940  -4.255 -18.070  1.00 78.18           N  
ATOM   1374  H   ASN A  86       9.482  -3.432 -18.433  1.00 78.18           H  
ATOM   1375  CA  ASN A  86      11.393  -4.229 -18.021  1.00 78.18           C  
ATOM   1376  HA  ASN A  86      11.764  -5.155 -17.583  1.00 78.18           H  
ATOM   1377  C   ASN A  86      11.799  -3.063 -17.125  1.00 78.18           C  
ATOM   1378  CB  ASN A  86      11.963  -4.092 -19.437  1.00 78.18           C  
ATOM   1379  HB2 ASN A  86      11.700  -3.109 -19.827  1.00 78.18           H  
ATOM   1380  HB3 ASN A  86      13.051  -4.159 -19.397  1.00 78.18           H  
ATOM   1381  O   ASN A  86      11.262  -1.973 -17.278  1.00 78.18           O  
ATOM   1382  CG  ASN A  86      11.445  -5.162 -20.375  1.00 78.18           C  
ATOM   1383  ND2 ASN A  86      10.759  -4.778 -21.424  1.00 78.18           N  
ATOM   1384 HD21 ASN A  86      10.335  -5.494 -21.997  1.00 78.18           H  
ATOM   1385 HD22 ASN A  86      10.510  -3.804 -21.521  1.00 78.18           H  
ATOM   1386  OD1 ASN A  86      11.654  -6.350 -20.177  1.00 78.18           O  
ATOM   1387  N   VAL A  87      12.721  -3.288 -16.196  1.00 81.92           N  
ATOM   1388  H   VAL A  87      13.158  -4.198 -16.161  1.00 81.92           H  
ATOM   1389  CA  VAL A  87      13.205  -2.266 -15.262  1.00 81.92           C  
ATOM   1390  HA  VAL A  87      12.736  -1.308 -15.487  1.00 81.92           H  
ATOM   1391  C   VAL A  87      14.703  -2.117 -15.447  1.00 81.92           C  
ATOM   1392  CB  VAL A  87      12.882  -2.613 -13.796  1.00 81.92           C  
ATOM   1393  HB  VAL A  87      13.436  -3.507 -13.508  1.00 81.92           H  
ATOM   1394  O   VAL A  87      15.437  -3.096 -15.354  1.00 81.92           O  
ATOM   1395  CG1 VAL A  87      13.279  -1.465 -12.859  1.00 81.92           C  
ATOM   1396 HG11 VAL A  87      14.351  -1.278 -12.918  1.00 81.92           H  
ATOM   1397 HG12 VAL A  87      13.036  -1.719 -11.827  1.00 81.92           H  
ATOM   1398 HG13 VAL A  87      12.750  -0.554 -13.137  1.00 81.92           H  
ATOM   1399  CG2 VAL A  87      11.391  -2.893 -13.571  1.00 81.92           C  
ATOM   1400 HG21 VAL A  87      11.067  -3.729 -14.191  1.00 81.92           H  
ATOM   1401 HG22 VAL A  87      10.809  -2.004 -13.814  1.00 81.92           H  
ATOM   1402 HG23 VAL A  87      11.220  -3.150 -12.525  1.00 81.92           H  
ATOM   1403  N   THR A  88      15.154  -0.898 -15.664  1.00 80.96           N  
ATOM   1404  H   THR A  88      14.480  -0.150 -15.748  1.00 80.96           H  
ATOM   1405  CA  THR A  88      16.556  -0.508 -15.664  1.00 80.96           C  
ATOM   1406  HA  THR A  88      17.203  -1.381 -15.580  1.00 80.96           H  
ATOM   1407  C   THR A  88      16.778   0.401 -14.470  1.00 80.96           C  
ATOM   1408  CB  THR A  88      16.902   0.218 -16.959  1.00 80.96           C  
ATOM   1409  HB  THR A  88      16.267   1.099 -17.050  1.00 80.96           H  
ATOM   1410  O   THR A  88      16.149   1.449 -14.370  1.00 80.96           O  
ATOM   1411  CG2 THR A  88      18.355   0.651 -17.000  1.00 80.96           C  
ATOM   1412 HG21 THR A  88      18.509   1.224 -17.915  1.00 80.96           H  
ATOM   1413 HG22 THR A  88      18.584   1.311 -16.163  1.00 80.96           H  
ATOM   1414 HG23 THR A  88      19.000  -0.226 -16.955  1.00 80.96           H  
ATOM   1415  OG1 THR A  88      16.688  -0.621 -18.074  1.00 80.96           O  
ATOM   1416  HG1 THR A  88      16.759  -0.062 -18.851  1.00 80.96           H  
ATOM   1417  N   LEU A  89      17.655  -0.012 -13.567  1.00 79.13           N  
ATOM   1418  H   LEU A  89      18.158  -0.869 -13.747  1.00 79.13           H  
ATOM   1419  CA  LEU A  89      18.102   0.770 -12.425  1.00 79.13           C  
ATOM   1420  HA  LEU A  89      17.444   1.623 -12.257  1.00 79.13           H  
ATOM   1421  C   LEU A  89      19.501   1.296 -12.707  1.00 79.13           C  
ATOM   1422  CB  LEU A  89      18.117  -0.121 -11.180  1.00 79.13           C  
ATOM   1423  HB2 LEU A  89      18.788  -0.959 -11.370  1.00 79.13           H  
ATOM   1424  HB3 LEU A  89      18.536   0.456 -10.356  1.00 79.13           H  
ATOM   1425  O   LEU A  89      20.331   0.556 -13.232  1.00 79.13           O  
ATOM   1426  CG  LEU A  89      16.744  -0.664 -10.767  1.00 79.13           C  
ATOM   1427  HG  LEU A  89      16.286  -1.192 -11.604  1.00 79.13           H  
ATOM   1428  CD1 LEU A  89      16.921  -1.660  -9.632  1.00 79.13           C  
ATOM   1429 HD11 LEU A  89      15.968  -2.140  -9.411  1.00 79.13           H  
ATOM   1430 HD12 LEU A  89      17.279  -1.136  -8.745  1.00 79.13           H  
ATOM   1431 HD13 LEU A  89      17.661  -2.402  -9.933  1.00 79.13           H  
ATOM   1432  CD2 LEU A  89      15.799   0.426 -10.279  1.00 79.13           C  
ATOM   1433 HD21 LEU A  89      14.871  -0.030  -9.933  1.00 79.13           H  
ATOM   1434 HD22 LEU A  89      15.582   1.113 -11.097  1.00 79.13           H  
ATOM   1435 HD23 LEU A  89      16.257   0.986  -9.463  1.00 79.13           H  
ATOM   1436  N   GLU A  90      19.762   2.536 -12.333  1.00 79.02           N  
ATOM   1437  H   GLU A  90      19.022   3.100 -11.941  1.00 79.02           H  
ATOM   1438  CA  GLU A  90      21.065   3.178 -12.463  1.00 79.02           C  
ATOM   1439  HA  GLU A  90      21.836   2.432 -12.656  1.00 79.02           H  
ATOM   1440  C   GLU A  90      21.397   3.879 -11.144  1.00 79.02           C  
ATOM   1441  CB  GLU A  90      21.013   4.139 -13.658  1.00 79.02           C  
ATOM   1442  HB2 GLU A  90      20.315   4.941 -13.420  1.00 79.02           H  
ATOM   1443  HB3 GLU A  90      20.632   3.597 -14.524  1.00 79.02           H  
ATOM   1444  O   GLU A  90      20.590   4.643 -10.610  1.00 79.02           O  
ATOM   1445  CG  GLU A  90      22.373   4.743 -14.030  1.00 79.02           C  
ATOM   1446  HG2 GLU A  90      23.026   3.936 -14.360  1.00 79.02           H  
ATOM   1447  HG3 GLU A  90      22.809   5.199 -13.141  1.00 79.02           H  
ATOM   1448  CD  GLU A  90      22.273   5.810 -15.138  1.00 79.02           C  
ATOM   1449  OE1 GLU A  90      23.307   6.458 -15.418  1.00 79.02           O  
ATOM   1450  OE2 GLU A  90      21.169   5.998 -15.701  1.00 79.02           O  
ATOM   1451  N   GLU A  91      22.570   3.588 -10.588  1.00 78.04           N  
ATOM   1452  H   GLU A  91      23.190   2.933 -11.042  1.00 78.04           H  
ATOM   1453  CA  GLU A  91      23.046   4.280  -9.391  1.00 78.04           C  
ATOM   1454  HA  GLU A  91      22.249   4.295  -8.648  1.00 78.04           H  
ATOM   1455  C   GLU A  91      23.414   5.733  -9.701  1.00 78.04           C  
ATOM   1456  CB  GLU A  91      24.252   3.557  -8.784  1.00 78.04           C  
ATOM   1457  HB2 GLU A  91      24.628   4.155  -7.954  1.00 78.04           H  
ATOM   1458  HB3 GLU A  91      25.036   3.471  -9.536  1.00 78.04           H  
ATOM   1459  O   GLU A  91      24.005   6.034 -10.736  1.00 78.04           O  
ATOM   1460  CG  GLU A  91      23.882   2.165  -8.257  1.00 78.04           C  
ATOM   1461  HG2 GLU A  91      23.031   2.262  -7.583  1.00 78.04           H  
ATOM   1462  HG3 GLU A  91      23.584   1.528  -9.089  1.00 78.04           H  
ATOM   1463  CD  GLU A  91      25.033   1.496  -7.501  1.00 78.04           C  
ATOM   1464  OE1 GLU A  91      24.722   0.552  -6.736  1.00 78.04           O  
ATOM   1465  OE2 GLU A  91      26.195   1.923  -7.692  1.00 78.04           O  
ATOM   1466  N   VAL A  92      23.130   6.635  -8.764  1.00 72.11           N  
ATOM   1467  H   VAL A  92      22.711   6.326  -7.899  1.00 72.11           H  
ATOM   1468  CA  VAL A  92      23.552   8.038  -8.838  1.00 72.11           C  
ATOM   1469  HA  VAL A  92      24.011   8.234  -9.807  1.00 72.11           H  
ATOM   1470  C   VAL A  92      24.602   8.260  -7.758  1.00 72.11           C  
ATOM   1471  CB  VAL A  92      22.350   8.989  -8.701  1.00 72.11           C  
ATOM   1472  HB  VAL A  92      21.849   8.806  -7.750  1.00 72.11           H  
ATOM   1473  O   VAL A  92      24.378   7.944  -6.594  1.00 72.11           O  
ATOM   1474  CG1 VAL A  92      22.799  10.455  -8.761  1.00 72.11           C  
ATOM   1475 HG11 VAL A  92      23.335  10.655  -9.688  1.00 72.11           H  
ATOM   1476 HG12 VAL A  92      23.436  10.686  -7.907  1.00 72.11           H  
ATOM   1477 HG13 VAL A  92      21.923  11.101  -8.699  1.00 72.11           H  
ATOM   1478  CG2 VAL A  92      21.346   8.775  -9.843  1.00 72.11           C  
ATOM   1479 HG21 VAL A  92      21.010   7.738  -9.865  1.00 72.11           H  
ATOM   1480 HG22 VAL A  92      21.807   9.012 -10.802  1.00 72.11           H  
ATOM   1481 HG23 VAL A  92      20.476   9.412  -9.680  1.00 72.11           H  
ATOM   1482  N   ASN A  93      25.782   8.761  -8.133  1.00 66.02           N  
ATOM   1483  H   ASN A  93      25.900   9.039  -9.098  1.00 66.02           H  
ATOM   1484  CA  ASN A  93      26.919   8.949  -7.216  1.00 66.02           C  
ATOM   1485  HA  ASN A  93      27.792   9.174  -7.828  1.00 66.02           H  
ATOM   1486  C   ASN A  93      27.295   7.677  -6.420  1.00 66.02           C  
ATOM   1487  CB  ASN A  93      26.659  10.179  -6.324  1.00 66.02           C  
ATOM   1488  HB2 ASN A  93      25.776  10.003  -5.711  1.00 66.02           H  
ATOM   1489  HB3 ASN A  93      27.507  10.329  -5.655  1.00 66.02           H  
ATOM   1490  O   ASN A  93      27.677   7.756  -5.254  1.00 66.02           O  
ATOM   1491  CG  ASN A  93      26.482  11.453  -7.123  1.00 66.02           C  
ATOM   1492  ND2 ASN A  93      25.632  12.348  -6.678  1.00 66.02           N  
ATOM   1493 HD21 ASN A  93      25.064  12.154  -5.866  1.00 66.02           H  
ATOM   1494 HD22 ASN A  93      25.507  13.173  -7.246  1.00 66.02           H  
ATOM   1495  OD1 ASN A  93      27.100  11.661  -8.154  1.00 66.02           O  
ATOM   1496  N   GLY A  94      27.160   6.497  -7.040  1.00 62.93           N  
ATOM   1497  H   GLY A  94      26.807   6.489  -7.986  1.00 62.93           H  
ATOM   1498  CA  GLY A  94      27.429   5.202  -6.397  1.00 62.93           C  
ATOM   1499  HA2 GLY A  94      27.415   4.419  -7.155  1.00 62.93           H  
ATOM   1500  HA3 GLY A  94      28.418   5.222  -5.939  1.00 62.93           H  
ATOM   1501  C   GLY A  94      26.415   4.810  -5.317  1.00 62.93           C  
ATOM   1502  O   GLY A  94      26.685   3.933  -4.498  1.00 62.93           O  
ATOM   1503  N   HIS A  95      25.261   5.477  -5.279  1.00 71.55           N  
ATOM   1504  H   HIS A  95      25.103   6.229  -5.934  1.00 71.55           H  
ATOM   1505  CA  HIS A  95      24.184   5.190  -4.349  1.00 71.55           C  
ATOM   1506  HA  HIS A  95      24.430   4.280  -3.802  1.00 71.55           H  
ATOM   1507  C   HIS A  95      22.874   4.907  -5.084  1.00 71.55           C  
ATOM   1508  CB  HIS A  95      24.057   6.327  -3.323  1.00 71.55           C  
ATOM   1509  HB2 HIS A  95      24.283   7.283  -3.796  1.00 71.55           H  
ATOM   1510  HB3 HIS A  95      23.026   6.377  -2.971  1.00 71.55           H  
ATOM   1511  O   HIS A  95      22.529   5.511  -6.098  1.00 71.55           O  
ATOM   1512  CG  HIS A  95      24.947   6.120  -2.122  1.00 71.55           C  
ATOM   1513  CD2 HIS A  95      26.156   6.711  -1.864  1.00 71.55           C  
ATOM   1514  HD2 HIS A  95      26.662   7.421  -2.502  1.00 71.55           H  
ATOM   1515  ND1 HIS A  95      24.681   5.266  -1.077  1.00 71.55           N  
ATOM   1516  HD1 HIS A  95      23.827   4.738  -0.972  1.00 71.55           H  
ATOM   1517  CE1 HIS A  95      25.702   5.342  -0.207  1.00 71.55           C  
ATOM   1518  HE1 HIS A  95      25.771   4.809   0.729  1.00 71.55           H  
ATOM   1519  NE2 HIS A  95      26.618   6.217  -0.634  1.00 71.55           N  
ATOM   1520  N   MET A  96      22.124   3.962  -4.527  1.00 73.08           N  
ATOM   1521  H   MET A  96      22.511   3.428  -3.762  1.00 73.08           H  
ATOM   1522  CA  MET A  96      20.731   3.728  -4.860  1.00 73.08           C  
ATOM   1523  HA  MET A  96      20.297   4.663  -5.213  1.00 73.08           H  
ATOM   1524  C   MET A  96      19.999   3.304  -3.586  1.00 73.08           C  
ATOM   1525  CB  MET A  96      20.641   2.706  -5.997  1.00 73.08           C  
ATOM   1526  HB2 MET A  96      21.080   3.148  -6.892  1.00 73.08           H  
ATOM   1527  HB3 MET A  96      21.194   1.805  -5.731  1.00 73.08           H  
ATOM   1528  O   MET A  96      20.453   2.425  -2.849  1.00 73.08           O  
ATOM   1529  CG  MET A  96      19.189   2.352  -6.304  1.00 73.08           C  
ATOM   1530  HG2 MET A  96      18.599   3.268  -6.329  1.00 73.08           H  
ATOM   1531  HG3 MET A  96      18.826   1.729  -5.486  1.00 73.08           H  
ATOM   1532  SD  MET A  96      18.889   1.483  -7.857  1.00 73.08           S  
ATOM   1533  CE  MET A  96      20.097   0.167  -7.705  1.00 73.08           C  
ATOM   1534  HE1 MET A  96      19.863  -0.602  -8.440  1.00 73.08           H  
ATOM   1535  HE2 MET A  96      20.080  -0.231  -6.690  1.00 73.08           H  
ATOM   1536  HE3 MET A  96      21.091   0.564  -7.911  1.00 73.08           H  
ATOM   1537  N   ASP A  97      18.873   3.951  -3.304  1.00 76.09           N  
ATOM   1538  H   ASP A  97      18.538   4.627  -3.975  1.00 76.09           H  
ATOM   1539  CA  ASP A  97      18.040   3.669  -2.138  1.00 76.09           C  
ATOM   1540  HA  ASP A  97      18.291   2.683  -1.747  1.00 76.09           H  
ATOM   1541  C   ASP A  97      16.576   3.651  -2.559  1.00 76.09           C  
ATOM   1542  CB  ASP A  97      18.302   4.689  -1.015  1.00 76.09           C  
ATOM   1543  HB2 ASP A  97      19.376   4.742  -0.839  1.00 76.09           H  
ATOM   1544  HB3 ASP A  97      17.964   5.676  -1.330  1.00 76.09           H  
ATOM   1545  O   ASP A  97      16.002   4.682  -2.913  1.00 76.09           O  
ATOM   1546  CG  ASP A  97      17.618   4.319   0.311  1.00 76.09           C  
ATOM   1547  OD1 ASP A  97      16.728   3.441   0.384  1.00 76.09           O  
ATOM   1548  OD2 ASP A  97      17.923   4.925   1.363  1.00 76.09           O  
ATOM   1549  N   PHE A  98      15.962   2.471  -2.504  1.00 76.98           N  
ATOM   1550  H   PHE A  98      16.476   1.664  -2.181  1.00 76.98           H  
ATOM   1551  CA  PHE A  98      14.548   2.306  -2.794  1.00 76.98           C  
ATOM   1552  HA  PHE A  98      14.059   3.256  -2.576  1.00 76.98           H  
ATOM   1553  C   PHE A  98      13.875   1.265  -1.902  1.00 76.98           C  
ATOM   1554  CB  PHE A  98      14.332   1.998  -4.282  1.00 76.98           C  
ATOM   1555  HB2 PHE A  98      13.264   2.009  -4.498  1.00 76.98           H  
ATOM   1556  HB3 PHE A  98      14.792   2.792  -4.870  1.00 76.98           H  
ATOM   1557  O   PHE A  98      14.451   0.273  -1.443  1.00 76.98           O  
ATOM   1558  CG  PHE A  98      14.905   0.673  -4.725  1.00 76.98           C  
ATOM   1559  CD1 PHE A  98      16.171   0.637  -5.317  1.00 76.98           C  
ATOM   1560  HD1 PHE A  98      16.702   1.561  -5.496  1.00 76.98           H  
ATOM   1561  CD2 PHE A  98      14.185  -0.519  -4.538  1.00 76.98           C  
ATOM   1562  HD2 PHE A  98      13.202  -0.474  -4.092  1.00 76.98           H  
ATOM   1563  CE1 PHE A  98      16.716  -0.585  -5.730  1.00 76.98           C  
ATOM   1564  HE1 PHE A  98      17.662  -0.576  -6.249  1.00 76.98           H  
ATOM   1565  CE2 PHE A  98      14.746  -1.751  -4.915  1.00 76.98           C  
ATOM   1566  HE2 PHE A  98      14.210  -2.675  -4.758  1.00 76.98           H  
ATOM   1567  CZ  PHE A  98      16.008  -1.782  -5.525  1.00 76.98           C  
ATOM   1568  HZ  PHE A  98      16.412  -2.723  -5.868  1.00 76.98           H  
ATOM   1569  N   ASP A  99      12.581   1.477  -1.721  1.00 79.00           N  
ATOM   1570  H   ASP A  99      12.184   2.284  -2.181  1.00 79.00           H  
ATOM   1571  CA  ASP A  99      11.655   0.605  -1.042  1.00 79.00           C  
ATOM   1572  HA  ASP A  99      12.193  -0.289  -0.724  1.00 79.00           H  
ATOM   1573  C   ASP A  99      10.566   0.137  -1.976  1.00 79.00           C  
ATOM   1574  CB  ASP A  99      11.066   1.302   0.183  1.00 79.00           C  
ATOM   1575  HB2 ASP A  99      10.739   2.309  -0.076  1.00 79.00           H  
ATOM   1576  HB3 ASP A  99      10.206   0.738   0.544  1.00 79.00           H  
ATOM   1577  O   ASP A  99      10.126   0.844  -2.875  1.00 79.00           O  
ATOM   1578  CG  ASP A  99      12.106   1.336   1.285  1.00 79.00           C  
ATOM   1579  OD1 ASP A  99      12.686   0.243   1.508  1.00 79.00           O  
ATOM   1580  OD2 ASP A  99      12.276   2.409   1.899  1.00 79.00           O  
ATOM   1581  N   ILE A 100      10.126  -1.092  -1.734  1.00 82.44           N  
ATOM   1582  H   ILE A 100      10.468  -1.599  -0.930  1.00 82.44           H  
ATOM   1583  CA  ILE A 100       9.086  -1.711  -2.529  1.00 82.44           C  
ATOM   1584  HA  ILE A 100       8.615  -0.939  -3.137  1.00 82.44           H  
ATOM   1585  C   ILE A 100       8.041  -2.271  -1.590  1.00 82.44           C  
ATOM   1586  CB  ILE A 100       9.638  -2.771  -3.492  1.00 82.44           C  
ATOM   1587  HB  ILE A 100      10.008  -3.623  -2.921  1.00 82.44           H  
ATOM   1588  O   ILE A 100       8.378  -2.988  -0.646  1.00 82.44           O  
ATOM   1589  CG1 ILE A 100      10.811  -2.163  -4.294  1.00 82.44           C  
ATOM   1590 HG12 ILE A 100      10.457  -1.276  -4.819  1.00 82.44           H  
ATOM   1591 HG13 ILE A 100      11.599  -1.866  -3.602  1.00 82.44           H  
ATOM   1592  CG2 ILE A 100       8.462  -3.224  -4.375  1.00 82.44           C  
ATOM   1593 HG21 ILE A 100       8.663  -3.001  -5.423  1.00 82.44           H  
ATOM   1594 HG22 ILE A 100       8.248  -4.280  -4.208  1.00 82.44           H  
ATOM   1595 HG23 ILE A 100       7.543  -2.676  -4.170  1.00 82.44           H  
ATOM   1596  CD1 ILE A 100      11.480  -3.083  -5.295  1.00 82.44           C  
ATOM   1597 HD11 ILE A 100      10.741  -3.374  -6.041  1.00 82.44           H  
ATOM   1598 HD12 ILE A 100      12.263  -2.537  -5.820  1.00 82.44           H  
ATOM   1599 HD13 ILE A 100      11.907  -3.940  -4.773  1.00 82.44           H  
ATOM   1600  N   LEU A 101       6.790  -1.921  -1.851  1.00 86.74           N  
ATOM   1601  H   LEU A 101       6.624  -1.328  -2.652  1.00 86.74           H  
ATOM   1602  CA  LEU A 101       5.634  -2.397  -1.124  1.00 86.74           C  
ATOM   1603  HA  LEU A 101       5.953  -3.123  -0.377  1.00 86.74           H  
ATOM   1604  C   LEU A 101       4.681  -3.091  -2.092  1.00 86.74           C  
ATOM   1605  CB  LEU A 101       4.990  -1.203  -0.412  1.00 86.74           C  
ATOM   1606  HB2 LEU A 101       4.639  -0.496  -1.163  1.00 86.74           H  
ATOM   1607  HB3 LEU A 101       5.741  -0.707   0.202  1.00 86.74           H  
ATOM   1608  O   LEU A 101       4.016  -2.447  -2.899  1.00 86.74           O  
ATOM   1609  CG  LEU A 101       3.811  -1.592   0.483  1.00 86.74           C  
ATOM   1610  HG  LEU A 101       3.101  -2.209  -0.068  1.00 86.74           H  
ATOM   1611  CD1 LEU A 101       4.298  -2.359   1.712  1.00 86.74           C  
ATOM   1612 HD11 LEU A 101       5.016  -1.755   2.267  1.00 86.74           H  
ATOM   1613 HD12 LEU A 101       4.752  -3.307   1.422  1.00 86.74           H  
ATOM   1614 HD13 LEU A 101       3.454  -2.582   2.365  1.00 86.74           H  
ATOM   1615  CD2 LEU A 101       3.095  -0.329   0.948  1.00 86.74           C  
ATOM   1616 HD21 LEU A 101       2.709   0.212   0.083  1.00 86.74           H  
ATOM   1617 HD22 LEU A 101       3.778   0.315   1.502  1.00 86.74           H  
ATOM   1618 HD23 LEU A 101       2.253  -0.604   1.583  1.00 86.74           H  
ATOM   1619  N   GLU A 102       4.607  -4.409  -1.985  1.00 84.46           N  
ATOM   1620  H   GLU A 102       5.189  -4.882  -1.309  1.00 84.46           H  
ATOM   1621  CA  GLU A 102       3.593  -5.212  -2.660  1.00 84.46           C  
ATOM   1622  HA  GLU A 102       3.360  -4.787  -3.636  1.00 84.46           H  
ATOM   1623  C   GLU A 102       2.322  -5.204  -1.810  1.00 84.46           C  
ATOM   1624  CB  GLU A 102       4.122  -6.635  -2.868  1.00 84.46           C  
ATOM   1625  HB2 GLU A 102       4.468  -7.040  -1.917  1.00 84.46           H  
ATOM   1626  HB3 GLU A 102       3.306  -7.261  -3.230  1.00 84.46           H  
ATOM   1627  O   GLU A 102       2.328  -5.675  -0.672  1.00 84.46           O  
ATOM   1628  CG  GLU A 102       5.277  -6.651  -3.881  1.00 84.46           C  
ATOM   1629  HG2 GLU A 102       6.121  -6.098  -3.469  1.00 84.46           H  
ATOM   1630  HG3 GLU A 102       4.953  -6.137  -4.786  1.00 84.46           H  
ATOM   1631  CD  GLU A 102       5.750  -8.059  -4.264  1.00 84.46           C  
ATOM   1632  OE1 GLU A 102       6.623  -8.133  -5.160  1.00 84.46           O  
ATOM   1633  OE2 GLU A 102       5.273  -9.054  -3.672  1.00 84.46           O  
ATOM   1634  N   ILE A 103       1.242  -4.632  -2.337  1.00 88.62           N  
ATOM   1635  H   ILE A 103       1.288  -4.272  -3.280  1.00 88.62           H  
ATOM   1636  CA  ILE A 103      -0.025  -4.489  -1.624  1.00 88.62           C  
ATOM   1637  HA  ILE A 103       0.192  -4.479  -0.556  1.00 88.62           H  
ATOM   1638  C   ILE A 103      -0.914  -5.692  -1.965  1.00 88.62           C  
ATOM   1639  CB  ILE A 103      -0.706  -3.135  -1.924  1.00 88.62           C  
ATOM   1640  HB  ILE A 103      -0.961  -3.082  -2.982  1.00 88.62           H  
ATOM   1641  O   ILE A 103      -1.309  -5.853  -3.126  1.00 88.62           O  
ATOM   1642  CG1 ILE A 103       0.234  -1.957  -1.568  1.00 88.62           C  
ATOM   1643 HG12 ILE A 103       1.230  -2.124  -1.979  1.00 88.62           H  
ATOM   1644 HG13 ILE A 103       0.334  -1.912  -0.483  1.00 88.62           H  
ATOM   1645  CG2 ILE A 103      -1.995  -3.056  -1.075  1.00 88.62           C  
ATOM   1646 HG21 ILE A 103      -2.458  -2.073  -1.162  1.00 88.62           H  
ATOM   1647 HG22 ILE A 103      -2.718  -3.794  -1.420  1.00 88.62           H  
ATOM   1648 HG23 ILE A 103      -1.765  -3.235  -0.024  1.00 88.62           H  
ATOM   1649  CD1 ILE A 103      -0.212  -0.576  -2.059  1.00 88.62           C  
ATOM   1650 HD11 ILE A 103       0.315   0.187  -1.486  1.00 88.62           H  
ATOM   1651 HD12 ILE A 103      -1.287  -0.429  -1.953  1.00 88.62           H  
ATOM   1652 HD13 ILE A 103       0.071  -0.447  -3.103  1.00 88.62           H  
ATOM   1653  N   PRO A 104      -1.275  -6.538  -0.979  1.00 81.26           N  
ATOM   1654  CA  PRO A 104      -2.159  -7.672  -1.219  1.00 81.26           C  
ATOM   1655  HA  PRO A 104      -1.688  -8.332  -1.947  1.00 81.26           H  
ATOM   1656  C   PRO A 104      -3.525  -7.214  -1.739  1.00 81.26           C  
ATOM   1657  CB  PRO A 104      -2.284  -8.398   0.127  1.00 81.26           C  
ATOM   1658  HB2 PRO A 104      -3.167  -8.051   0.663  1.00 81.26           H  
ATOM   1659  HB3 PRO A 104      -2.324  -9.479  -0.004  1.00 81.26           H  
ATOM   1660  O   PRO A 104      -4.092  -6.247  -1.227  1.00 81.26           O  
ATOM   1661  CG  PRO A 104      -1.033  -7.971   0.893  1.00 81.26           C  
ATOM   1662  HG2 PRO A 104      -0.192  -8.601   0.605  1.00 81.26           H  
ATOM   1663  HG3 PRO A 104      -1.184  -8.001   1.972  1.00 81.26           H  
ATOM   1664  CD  PRO A 104      -0.796  -6.551   0.396  1.00 81.26           C  
ATOM   1665  HD2 PRO A 104      -1.369  -5.840   0.992  1.00 81.26           H  
ATOM   1666  HD3 PRO A 104       0.269  -6.325   0.465  1.00 81.26           H  
ATOM   1667  N   THR A 105      -4.108  -7.951  -2.687  1.00 79.38           N  
ATOM   1668  H   THR A 105      -3.576  -8.688  -3.128  1.00 79.38           H  
ATOM   1669  CA  THR A 105      -5.408  -7.614  -3.296  1.00 79.38           C  
ATOM   1670  HA  THR A 105      -5.302  -6.669  -3.828  1.00 79.38           H  
ATOM   1671  C   THR A 105      -6.515  -7.395  -2.261  1.00 79.38           C  
ATOM   1672  CB  THR A 105      -5.769  -8.696  -4.329  1.00 79.38           C  
ATOM   1673  HB  THR A 105      -5.589  -9.686  -3.911  1.00 79.38           H  
ATOM   1674  O   THR A 105      -7.286  -6.447  -2.382  1.00 79.38           O  
ATOM   1675  CG2 THR A 105      -7.188  -8.633  -4.875  1.00 79.38           C  
ATOM   1676 HG21 THR A 105      -7.910  -8.860  -4.091  1.00 79.38           H  
ATOM   1677 HG22 THR A 105      -7.384  -7.637  -5.272  1.00 79.38           H  
ATOM   1678 HG23 THR A 105      -7.299  -9.365  -5.675  1.00 79.38           H  
ATOM   1679  OG1 THR A 105      -4.927  -8.478  -5.433  1.00 79.38           O  
ATOM   1680  HG1 THR A 105      -5.211  -7.658  -5.844  1.00 79.38           H  
ATOM   1681  N   GLN A 106      -6.537  -8.169  -1.170  1.00 71.41           N  
ATOM   1682  H   GLN A 106      -5.886  -8.938  -1.115  1.00 71.41           H  
ATOM   1683  CA  GLN A 106      -7.494  -7.969  -0.073  1.00 71.41           C  
ATOM   1684  HA  GLN A 106      -8.502  -8.000  -0.487  1.00 71.41           H  
ATOM   1685  C   GLN A 106      -7.324  -6.612   0.637  1.00 71.41           C  
ATOM   1686  CB  GLN A 106      -7.334  -9.123   0.925  1.00 71.41           C  
ATOM   1687  HB2 GLN A 106      -7.337 -10.067   0.379  1.00 71.41           H  
ATOM   1688  HB3 GLN A 106      -6.377  -9.025   1.437  1.00 71.41           H  
ATOM   1689  O   GLN A 106      -8.311  -5.967   0.992  1.00 71.41           O  
ATOM   1690  CG  GLN A 106      -8.472  -9.167   1.959  1.00 71.41           C  
ATOM   1691  HG2 GLN A 106      -9.421  -9.297   1.439  1.00 71.41           H  
ATOM   1692  HG3 GLN A 106      -8.510  -8.231   2.517  1.00 71.41           H  
ATOM   1693  CD  GLN A 106      -8.301 -10.303   2.963  1.00 71.41           C  
ATOM   1694  NE2 GLN A 106      -9.328 -10.650   3.705  1.00 71.41           N  
ATOM   1695 HE21 GLN A 106      -9.157 -11.398   4.362  1.00 71.41           H  
ATOM   1696 HE22 GLN A 106     -10.220 -10.185   3.621  1.00 71.41           H  
ATOM   1697  OE1 GLN A 106      -7.242 -10.886   3.111  1.00 71.41           O  
ATOM   1698  N   ARG A 107      -6.079  -6.154   0.826  1.00 81.90           N  
ATOM   1699  H   ARG A 107      -5.323  -6.650   0.377  1.00 81.90           H  
ATOM   1700  CA  ARG A 107      -5.785  -4.842   1.425  1.00 81.90           C  
ATOM   1701  HA  ARG A 107      -6.409  -4.697   2.307  1.00 81.90           H  
ATOM   1702  C   ARG A 107      -6.163  -3.712   0.472  1.00 81.90           C  
ATOM   1703  CB  ARG A 107      -4.300  -4.745   1.822  1.00 81.90           C  
ATOM   1704  HB2 ARG A 107      -3.680  -4.878   0.936  1.00 81.90           H  
ATOM   1705  HB3 ARG A 107      -4.104  -3.743   2.204  1.00 81.90           H  
ATOM   1706  O   ARG A 107      -6.695  -2.700   0.920  1.00 81.90           O  
ATOM   1707  CG  ARG A 107      -3.854  -5.763   2.886  1.00 81.90           C  
ATOM   1708  HG2 ARG A 107      -2.779  -5.652   3.028  1.00 81.90           H  
ATOM   1709  HG3 ARG A 107      -4.042  -6.777   2.533  1.00 81.90           H  
ATOM   1710  CD  ARG A 107      -4.559  -5.556   4.235  1.00 81.90           C  
ATOM   1711  HD2 ARG A 107      -4.498  -4.503   4.510  1.00 81.90           H  
ATOM   1712  HD3 ARG A 107      -5.610  -5.825   4.126  1.00 81.90           H  
ATOM   1713  NE  ARG A 107      -3.951  -6.380   5.300  1.00 81.90           N  
ATOM   1714  HE  ARG A 107      -3.118  -6.901   5.068  1.00 81.90           H  
ATOM   1715  NH1 ARG A 107      -5.482  -5.976   6.987  1.00 81.90           N  
ATOM   1716 HH11 ARG A 107      -5.965  -5.255   6.470  1.00 81.90           H  
ATOM   1717 HH12 ARG A 107      -5.799  -6.289   7.893  1.00 81.90           H  
ATOM   1718  NH2 ARG A 107      -3.877  -7.420   7.337  1.00 81.90           N  
ATOM   1719 HH21 ARG A 107      -3.036  -7.936   7.123  1.00 81.90           H  
ATOM   1720 HH22 ARG A 107      -4.365  -7.588   8.205  1.00 81.90           H  
ATOM   1721  CZ  ARG A 107      -4.431  -6.578   6.519  1.00 81.90           C  
ATOM   1722  N   LEU A 108      -5.963  -3.913  -0.830  1.00 83.52           N  
ATOM   1723  H   LEU A 108      -5.495  -4.760  -1.117  1.00 83.52           H  
ATOM   1724  CA  LEU A 108      -6.399  -2.971  -1.857  1.00 83.52           C  
ATOM   1725  HA  LEU A 108      -6.012  -1.988  -1.591  1.00 83.52           H  
ATOM   1726  C   LEU A 108      -7.932  -2.856  -1.923  1.00 83.52           C  
ATOM   1727  CB  LEU A 108      -5.811  -3.397  -3.212  1.00 83.52           C  
ATOM   1728  HB2 LEU A 108      -6.551  -3.989  -3.750  1.00 83.52           H  
ATOM   1729  HB3 LEU A 108      -4.929  -4.022  -3.073  1.00 83.52           H  
ATOM   1730  O   LEU A 108      -8.459  -1.760  -2.075  1.00 83.52           O  
ATOM   1731  CG  LEU A 108      -5.418  -2.168  -4.043  1.00 83.52           C  
ATOM   1732  HG  LEU A 108      -6.150  -1.375  -3.887  1.00 83.52           H  
ATOM   1733  CD1 LEU A 108      -4.034  -1.654  -3.655  1.00 83.52           C  
ATOM   1734 HD11 LEU A 108      -3.288  -2.440  -3.778  1.00 83.52           H  
ATOM   1735 HD12 LEU A 108      -4.046  -1.312  -2.620  1.00 83.52           H  
ATOM   1736 HD13 LEU A 108      -3.769  -0.807  -4.287  1.00 83.52           H  
ATOM   1737  CD2 LEU A 108      -5.388  -2.519  -5.518  1.00 83.52           C  
ATOM   1738 HD21 LEU A 108      -4.697  -3.345  -5.688  1.00 83.52           H  
ATOM   1739 HD22 LEU A 108      -5.070  -1.649  -6.093  1.00 83.52           H  
ATOM   1740 HD23 LEU A 108      -6.391  -2.805  -5.834  1.00 83.52           H  
ATOM   1741  N   GLY A 109      -8.656  -3.963  -1.729  1.00 76.71           N  
ATOM   1742  H   GLY A 109      -8.177  -4.852  -1.715  1.00 76.71           H  
ATOM   1743  CA  GLY A 109     -10.116  -3.951  -1.605  1.00 76.71           C  
ATOM   1744  HA2 GLY A 109     -10.555  -3.500  -2.496  1.00 76.71           H  
ATOM   1745  HA3 GLY A 109     -10.474  -4.976  -1.518  1.00 76.71           H  
ATOM   1746  C   GLY A 109     -10.605  -3.160  -0.388  1.00 76.71           C  
ATOM   1747  O   GLY A 109     -11.537  -2.367  -0.505  1.00 76.71           O  
ATOM   1748  N   ALA A 110      -9.940  -3.308   0.764  1.00 72.52           N  
ATOM   1749  H   ALA A 110      -9.200  -3.995   0.812  1.00 72.52           H  
ATOM   1750  CA  ALA A 110     -10.246  -2.514   1.956  1.00 72.52           C  
ATOM   1751  HA  ALA A 110     -11.306  -2.623   2.183  1.00 72.52           H  
ATOM   1752  C   ALA A 110      -9.982  -1.013   1.739  1.00 72.52           C  
ATOM   1753  CB  ALA A 110      -9.438  -3.058   3.141  1.00 72.52           C  
ATOM   1754  HB1 ALA A 110      -9.710  -2.512   4.044  1.00 72.52           H  
ATOM   1755  HB2 ALA A 110      -8.370  -2.934   2.959  1.00 72.52           H  
ATOM   1756  HB3 ALA A 110      -9.660  -4.116   3.284  1.00 72.52           H  
ATOM   1757  O   ALA A 110     -10.785  -0.186   2.159  1.00 72.52           O  
ATOM   1758  N   LEU A 111      -8.892  -0.667   1.048  1.00 79.89           N  
ATOM   1759  H   LEU A 111      -8.253  -1.397   0.767  1.00 79.89           H  
ATOM   1760  CA  LEU A 111      -8.602   0.702   0.619  1.00 79.89           C  
ATOM   1761  HA  LEU A 111      -8.566   1.351   1.494  1.00 79.89           H  
ATOM   1762  C   LEU A 111      -9.699   1.244  -0.311  1.00 79.89           C  
ATOM   1763  CB  LEU A 111      -7.225   0.703  -0.068  1.00 79.89           C  
ATOM   1764  HB2 LEU A 111      -6.458   0.447   0.663  1.00 79.89           H  
ATOM   1765  HB3 LEU A 111      -7.217  -0.074  -0.833  1.00 79.89           H  
ATOM   1766  O   LEU A 111     -10.199   2.343  -0.086  1.00 79.89           O  
ATOM   1767  CG  LEU A 111      -6.863   2.029  -0.752  1.00 79.89           C  
ATOM   1768  HG  LEU A 111      -7.681   2.380  -1.381  1.00 79.89           H  
ATOM   1769  CD1 LEU A 111      -6.536   3.089   0.284  1.00 79.89           C  
ATOM   1770 HD11 LEU A 111      -7.435   3.332   0.850  1.00 79.89           H  
ATOM   1771 HD12 LEU A 111      -6.169   3.976  -0.233  1.00 79.89           H  
ATOM   1772 HD13 LEU A 111      -5.766   2.732   0.968  1.00 79.89           H  
ATOM   1773  CD2 LEU A 111      -5.657   1.835  -1.661  1.00 79.89           C  
ATOM   1774 HD21 LEU A 111      -4.786   1.527  -1.083  1.00 79.89           H  
ATOM   1775 HD22 LEU A 111      -5.881   1.077  -2.412  1.00 79.89           H  
ATOM   1776 HD23 LEU A 111      -5.455   2.772  -2.180  1.00 79.89           H  
ATOM   1777  N   TYR A 112     -10.089   0.478  -1.334  1.00 73.81           N  
ATOM   1778  H   TYR A 112      -9.619  -0.403  -1.486  1.00 73.81           H  
ATOM   1779  CA  TYR A 112     -11.110   0.889  -2.299  1.00 73.81           C  
ATOM   1780  HA  TYR A 112     -10.778   1.810  -2.779  1.00 73.81           H  
ATOM   1781  C   TYR A 112     -12.455   1.187  -1.629  1.00 73.81           C  
ATOM   1782  CB  TYR A 112     -11.271  -0.189  -3.375  1.00 73.81           C  
ATOM   1783  HB2 TYR A 112     -11.623  -1.111  -2.913  1.00 73.81           H  
ATOM   1784  HB3 TYR A 112     -10.298  -0.399  -3.819  1.00 73.81           H  
ATOM   1785  O   TYR A 112     -13.123   2.155  -1.979  1.00 73.81           O  
ATOM   1786  CG  TYR A 112     -12.234   0.218  -4.473  1.00 73.81           C  
ATOM   1787  CD1 TYR A 112     -13.571  -0.227  -4.442  1.00 73.81           C  
ATOM   1788  HD1 TYR A 112     -13.910  -0.875  -3.647  1.00 73.81           H  
ATOM   1789  CD2 TYR A 112     -11.809   1.090  -5.495  1.00 73.81           C  
ATOM   1790  HD2 TYR A 112     -10.792   1.453  -5.513  1.00 73.81           H  
ATOM   1791  CE1 TYR A 112     -14.476   0.194  -5.435  1.00 73.81           C  
ATOM   1792  HE1 TYR A 112     -15.507  -0.126  -5.423  1.00 73.81           H  
ATOM   1793  CE2 TYR A 112     -12.708   1.506  -6.494  1.00 73.81           C  
ATOM   1794  HE2 TYR A 112     -12.372   2.160  -7.285  1.00 73.81           H  
ATOM   1795  OH  TYR A 112     -14.907   1.412  -7.449  1.00 73.81           O  
ATOM   1796  HH  TYR A 112     -14.510   1.998  -8.098  1.00 73.81           H  
ATOM   1797  CZ  TYR A 112     -14.043   1.053  -6.466  1.00 73.81           C  
ATOM   1798  N   ALA A 113     -12.824   0.415  -0.606  1.00 68.52           N  
ATOM   1799  H   ALA A 113     -12.250  -0.382  -0.369  1.00 68.52           H  
ATOM   1800  CA  ALA A 113     -14.045   0.647   0.160  1.00 68.52           C  
ATOM   1801  HA  ALA A 113     -14.888   0.658  -0.532  1.00 68.52           H  
ATOM   1802  C   ALA A 113     -14.065   1.997   0.909  1.00 68.52           C  
ATOM   1803  CB  ALA A 113     -14.225  -0.528   1.126  1.00 68.52           C  
ATOM   1804  HB1 ALA A 113     -13.410  -0.543   1.851  1.00 68.52           H  
ATOM   1805  HB2 ALA A 113     -14.233  -1.466   0.572  1.00 68.52           H  
ATOM   1806  HB3 ALA A 113     -15.170  -0.419   1.657  1.00 68.52           H  
ATOM   1807  O   ALA A 113     -15.141   2.487   1.244  1.00 68.52           O  
ATOM   1808  N   LEU A 114     -12.900   2.604   1.171  1.00 70.00           N  
ATOM   1809  H   LEU A 114     -12.047   2.162   0.858  1.00 70.00           H  
ATOM   1810  CA  LEU A 114     -12.791   3.921   1.810  1.00 70.00           C  
ATOM   1811  HA  LEU A 114     -13.633   4.063   2.488  1.00 70.00           H  
ATOM   1812  C   LEU A 114     -12.851   5.087   0.823  1.00 70.00           C  
ATOM   1813  CB  LEU A 114     -11.484   3.999   2.610  1.00 70.00           C  
ATOM   1814  HB2 LEU A 114     -10.641   3.856   1.934  1.00 70.00           H  
ATOM   1815  HB3 LEU A 114     -11.406   5.004   3.026  1.00 70.00           H  
ATOM   1816  O   LEU A 114     -12.990   6.240   1.233  1.00 70.00           O  
ATOM   1817  CG  LEU A 114     -11.377   2.995   3.762  1.00 70.00           C  
ATOM   1818  HG  LEU A 114     -11.336   1.977   3.373  1.00 70.00           H  
ATOM   1819  CD1 LEU A 114     -10.083   3.275   4.516  1.00 70.00           C  
ATOM   1820 HD11 LEU A 114      -9.238   3.110   3.848  1.00 70.00           H  
ATOM   1821 HD12 LEU A 114     -10.064   4.308   4.864  1.00 70.00           H  
ATOM   1822 HD13 LEU A 114     -10.020   2.607   5.376  1.00 70.00           H  
ATOM   1823  CD2 LEU A 114     -12.556   3.103   4.726  1.00 70.00           C  
ATOM   1824 HD21 LEU A 114     -12.751   4.151   4.953  1.00 70.00           H  
ATOM   1825 HD22 LEU A 114     -12.349   2.547   5.640  1.00 70.00           H  
ATOM   1826 HD23 LEU A 114     -13.444   2.674   4.262  1.00 70.00           H  
ATOM   1827  N   ILE A 115     -12.725   4.808  -0.471  1.00 65.57           N  
ATOM   1828  H   ILE A 115     -12.688   3.840  -0.756  1.00 65.57           H  
ATOM   1829  CA  ILE A 115     -12.762   5.826  -1.509  1.00 65.57           C  
ATOM   1830  HA  ILE A 115     -12.155   6.672  -1.184  1.00 65.57           H  
ATOM   1831  C   ILE A 115     -14.221   6.271  -1.728  1.00 65.57           C  
ATOM   1832  CB  ILE A 115     -12.108   5.270  -2.779  1.00 65.57           C  
ATOM   1833  HB  ILE A 115     -12.533   4.289  -2.992  1.00 65.57           H  
ATOM   1834  O   ILE A 115     -15.061   5.428  -2.054  1.00 65.57           O  
ATOM   1835  CG1 ILE A 115     -10.578   5.110  -2.563  1.00 65.57           C  
ATOM   1836 HG12 ILE A 115     -10.123   6.093  -2.434  1.00 65.57           H  
ATOM   1837 HG13 ILE A 115     -10.413   4.551  -1.643  1.00 65.57           H  
ATOM   1838  CG2 ILE A 115     -12.476   6.161  -3.961  1.00 65.57           C  
ATOM   1839 HG21 ILE A 115     -13.553   6.235  -4.107  1.00 65.57           H  
ATOM   1840 HG22 ILE A 115     -12.067   7.165  -3.842  1.00 65.57           H  
ATOM   1841 HG23 ILE A 115     -12.130   5.651  -4.860  1.00 65.57           H  
ATOM   1842  CD1 ILE A 115      -9.827   4.358  -3.671  1.00 65.57           C  
ATOM   1843 HD11 ILE A 115     -10.414   3.506  -4.014  1.00 65.57           H  
ATOM   1844 HD12 ILE A 115      -9.626   5.007  -4.522  1.00 65.57           H  
ATOM   1845 HD13 ILE A 115      -8.872   4.004  -3.282  1.00 65.57           H  
ATOM   1846  N   PRO A 116     -14.542   7.577  -1.627  1.00 54.12           N  
ATOM   1847  CA  PRO A 116     -15.900   8.083  -1.815  1.00 54.12           C  
ATOM   1848  HA  PRO A 116     -16.525   7.643  -1.038  1.00 54.12           H  
ATOM   1849  C   PRO A 116     -16.506   7.769  -3.191  1.00 54.12           C  
ATOM   1850  CB  PRO A 116     -15.824   9.596  -1.590  1.00 54.12           C  
ATOM   1851  HB2 PRO A 116     -16.722   9.979  -1.106  1.00 54.12           H  
ATOM   1852  HB3 PRO A 116     -15.655  10.110  -2.537  1.00 54.12           H  
ATOM   1853  O   PRO A 116     -15.866   7.912  -4.232  1.00 54.12           O  
ATOM   1854  CG  PRO A 116     -14.591   9.767  -0.710  1.00 54.12           C  
ATOM   1855  HG2 PRO A 116     -14.137  10.750  -0.832  1.00 54.12           H  
ATOM   1856  HG3 PRO A 116     -14.858   9.591   0.332  1.00 54.12           H  
ATOM   1857  CD  PRO A 116     -13.666   8.655  -1.191  1.00 54.12           C  
ATOM   1858  HD2 PRO A 116     -13.072   9.002  -2.036  1.00 54.12           H  
ATOM   1859  HD3 PRO A 116     -13.019   8.352  -0.367  1.00 54.12           H  
ATOM   1860  N   ASN A 117     -17.796   7.430  -3.190  1.00 52.53           N  
ATOM   1861  H   ASN A 117     -18.241   7.330  -2.289  1.00 52.53           H  
ATOM   1862  CA  ASN A 117     -18.525   6.920  -4.356  1.00 52.53           C  
ATOM   1863  HA  ASN A 117     -17.960   6.071  -4.741  1.00 52.53           H  
ATOM   1864  C   ASN A 117     -18.659   7.931  -5.518  1.00 52.53           C  
ATOM   1865  CB  ASN A 117     -19.900   6.422  -3.854  1.00 52.53           C  
ATOM   1866  HB2 ASN A 117     -20.670   7.160  -4.082  1.00 52.53           H  
ATOM   1867  HB3 ASN A 117     -19.876   6.283  -2.773  1.00 52.53           H  
ATOM   1868  O   ASN A 117     -18.629   7.540  -6.679  1.00 52.53           O  
ATOM   1869  CG  ASN A 117     -20.321   5.088  -4.445  1.00 52.53           C  
ATOM   1870  ND2 ASN A 117     -21.348   4.474  -3.908  1.00 52.53           N  
ATOM   1871 HD21 ASN A 117     -21.849   4.862  -3.121  1.00 52.53           H  
ATOM   1872 HD22 ASN A 117     -21.574   3.589  -4.338  1.00 52.53           H  
ATOM   1873  OD1 ASN A 117     -19.752   4.572  -5.379  1.00 52.53           O  
ATOM   1874  N   GLU A 118     -18.751   9.240  -5.240  1.00 49.56           N  
ATOM   1875  H   GLU A 118     -18.768   9.536  -4.274  1.00 49.56           H  
ATOM   1876  CA  GLU A 118     -18.804  10.273  -6.297  1.00 49.56           C  
ATOM   1877  HA  GLU A 118     -19.641  10.061  -6.962  1.00 49.56           H  
ATOM   1878  C   GLU A 118     -17.542  10.282  -7.184  1.00 49.56           C  
ATOM   1879  CB  GLU A 118     -19.004  11.677  -5.689  1.00 49.56           C  
ATOM   1880  HB2 GLU A 118     -18.810  12.409  -6.473  1.00 49.56           H  
ATOM   1881  HB3 GLU A 118     -18.272  11.830  -4.895  1.00 49.56           H  
ATOM   1882  O   GLU A 118     -17.616  10.647  -8.358  1.00 49.56           O  
ATOM   1883  CG  GLU A 118     -20.422  11.940  -5.140  1.00 49.56           C  
ATOM   1884  HG2 GLU A 118     -21.142  11.728  -5.930  1.00 49.56           H  
ATOM   1885  HG3 GLU A 118     -20.609  11.246  -4.321  1.00 49.56           H  
ATOM   1886  CD  GLU A 118     -20.639  13.388  -4.639  1.00 49.56           C  
ATOM   1887  OE1 GLU A 118     -21.718  13.674  -4.055  1.00 49.56           O  
ATOM   1888  OE2 GLU A 118     -19.741  14.233  -4.838  1.00 49.56           O  
ATOM   1889  N   GLN A 119     -16.388   9.857  -6.650  1.00 51.00           N  
ATOM   1890  H   GLN A 119     -16.392   9.505  -5.703  1.00 51.00           H  
ATOM   1891  CA  GLN A 119     -15.168   9.670  -7.442  1.00 51.00           C  
ATOM   1892  HA  GLN A 119     -15.113  10.454  -8.197  1.00 51.00           H  
ATOM   1893  C   GLN A 119     -15.185   8.338  -8.208  1.00 51.00           C  
ATOM   1894  CB  GLN A 119     -13.917   9.787  -6.551  1.00 51.00           C  
ATOM   1895  HB2 GLN A 119     -13.045   9.602  -7.179  1.00 51.00           H  
ATOM   1896  HB3 GLN A 119     -13.940   9.027  -5.770  1.00 51.00           H  
ATOM   1897  O   GLN A 119     -14.617   8.262  -9.293  1.00 51.00           O  
ATOM   1898  CG  GLN A 119     -13.762  11.179  -5.914  1.00 51.00           C  
ATOM   1899  HG2 GLN A 119     -13.880  11.939  -6.686  1.00 51.00           H  
ATOM   1900  HG3 GLN A 119     -14.546  11.326  -5.171  1.00 51.00           H  
ATOM   1901  CD  GLN A 119     -12.408  11.374  -5.231  1.00 51.00           C  
ATOM   1902  NE2 GLN A 119     -11.446  12.005  -5.870  1.00 51.00           N  
ATOM   1903 HE21 GLN A 119     -11.586  12.175  -6.856  1.00 51.00           H  
ATOM   1904 HE22 GLN A 119     -10.532  11.712  -5.554  1.00 51.00           H  
ATOM   1905  OE1 GLN A 119     -12.179  11.021  -4.086  1.00 51.00           O  
ATOM   1906  N   GLN A 120     -15.881   7.316  -7.692  1.00 49.81           N  
ATOM   1907  H   GLN A 120     -16.384   7.459  -6.827  1.00 49.81           H  
ATOM   1908  CA  GLN A 120     -16.026   6.024  -8.367  1.00 49.81           C  
ATOM   1909  HA  GLN A 120     -15.037   5.685  -8.676  1.00 49.81           H  
ATOM   1910  C   GLN A 120     -16.876   6.140  -9.643  1.00 49.81           C  
ATOM   1911  CB  GLN A 120     -16.622   4.959  -7.424  1.00 49.81           C  
ATOM   1912  HB2 GLN A 120     -17.631   5.248  -7.130  1.00 49.81           H  
ATOM   1913  HB3 GLN A 120     -16.699   4.026  -7.983  1.00 49.81           H  
ATOM   1914  O   GLN A 120     -16.487   5.607 -10.676  1.00 49.81           O  
ATOM   1915  CG  GLN A 120     -15.785   4.691  -6.160  1.00 49.81           C  
ATOM   1916  HG2 GLN A 120     -15.717   5.602  -5.566  1.00 49.81           H  
ATOM   1917  HG3 GLN A 120     -14.775   4.404  -6.453  1.00 49.81           H  
ATOM   1918  CD  GLN A 120     -16.360   3.581  -5.275  1.00 49.81           C  
ATOM   1919  NE2 GLN A 120     -15.835   3.384  -4.087  1.00 49.81           N  
ATOM   1920 HE21 GLN A 120     -16.216   2.613  -3.557  1.00 49.81           H  
ATOM   1921 HE22 GLN A 120     -15.158   4.012  -3.680  1.00 49.81           H  
ATOM   1922  OE1 GLN A 120     -17.283   2.862  -5.614  1.00 49.81           O  
ATOM   1923  N   THR A 121     -18.010   6.852  -9.612  1.00 45.18           N  
ATOM   1924  H   THR A 121     -18.303   7.263  -8.737  1.00 45.18           H  
ATOM   1925  CA  THR A 121     -18.937   6.925 -10.762  1.00 45.18           C  
ATOM   1926  HA  THR A 121     -19.014   5.932 -11.203  1.00 45.18           H  
ATOM   1927  C   THR A 121     -18.473   7.845 -11.886  1.00 45.18           C  
ATOM   1928  CB  THR A 121     -20.347   7.357 -10.339  1.00 45.18           C  
ATOM   1929  HB  THR A 121     -20.913   7.660 -11.220  1.00 45.18           H  
ATOM   1930  O   THR A 121     -18.650   7.501 -13.052  1.00 45.18           O  
ATOM   1931  CG2 THR A 121     -21.109   6.224  -9.658  1.00 45.18           C  
ATOM   1932 HG21 THR A 121     -21.177   5.372 -10.335  1.00 45.18           H  
ATOM   1933 HG22 THR A 121     -20.590   5.916  -8.751  1.00 45.18           H  
ATOM   1934 HG23 THR A 121     -22.118   6.552  -9.408  1.00 45.18           H  
ATOM   1935  OG1 THR A 121     -20.292   8.433  -9.430  1.00 45.18           O  
ATOM   1936  HG1 THR A 121     -21.104   8.406  -8.918  1.00 45.18           H  
ATOM   1937  N   LYS A 122     -17.869   9.001 -11.582  1.00 46.21           N  
ATOM   1938  H   LYS A 122     -17.772   9.242 -10.606  1.00 46.21           H  
ATOM   1939  CA  LYS A 122     -17.466   9.973 -12.619  1.00 46.21           C  
ATOM   1940  HA  LYS A 122     -18.328  10.195 -13.248  1.00 46.21           H  
ATOM   1941  C   LYS A 122     -16.404   9.451 -13.591  1.00 46.21           C  
ATOM   1942  CB  LYS A 122     -16.964  11.272 -11.969  1.00 46.21           C  
ATOM   1943  HB2 LYS A 122     -16.343  11.807 -12.687  1.00 46.21           H  
ATOM   1944  HB3 LYS A 122     -16.350  11.038 -11.100  1.00 46.21           H  
ATOM   1945  O   LYS A 122     -16.306   9.979 -14.693  1.00 46.21           O  
ATOM   1946  CG  LYS A 122     -18.120  12.196 -11.570  1.00 46.21           C  
ATOM   1947  HG2 LYS A 122     -18.731  12.404 -12.448  1.00 46.21           H  
ATOM   1948  HG3 LYS A 122     -18.737  11.707 -10.815  1.00 46.21           H  
ATOM   1949  CD  LYS A 122     -17.570  13.514 -11.014  1.00 46.21           C  
ATOM   1950  HD2 LYS A 122     -17.008  13.302 -10.105  1.00 46.21           H  
ATOM   1951  HD3 LYS A 122     -16.907  13.967 -11.751  1.00 46.21           H  
ATOM   1952  CE  LYS A 122     -18.723  14.471 -10.703  1.00 46.21           C  
ATOM   1953  HE2 LYS A 122     -19.273  14.662 -11.624  1.00 46.21           H  
ATOM   1954  HE3 LYS A 122     -19.400  13.977 -10.005  1.00 46.21           H  
ATOM   1955  NZ  LYS A 122     -18.229  15.742 -10.122  1.00 46.21           N  
ATOM   1956  HZ1 LYS A 122     -17.588  16.196 -10.757  1.00 46.21           H  
ATOM   1957  HZ2 LYS A 122     -19.001  16.366  -9.935  1.00 46.21           H  
ATOM   1958  HZ3 LYS A 122     -17.755  15.559  -9.249  1.00 46.21           H  
ATOM   1959  N   MET A 123     -15.589   8.480 -13.179  1.00 47.84           N  
ATOM   1960  H   MET A 123     -15.737   8.095 -12.258  1.00 47.84           H  
ATOM   1961  CA  MET A 123     -14.346   8.124 -13.885  1.00 47.84           C  
ATOM   1962  HA  MET A 123     -14.243   8.752 -14.769  1.00 47.84           H  
ATOM   1963  C   MET A 123     -14.331   6.686 -14.401  1.00 47.84           C  
ATOM   1964  CB  MET A 123     -13.127   8.410 -12.992  1.00 47.84           C  
ATOM   1965  HB2 MET A 123     -13.038   7.643 -12.223  1.00 47.84           H  
ATOM   1966  HB3 MET A 123     -12.229   8.387 -13.609  1.00 47.84           H  
ATOM   1967  O   MET A 123     -13.343   6.248 -14.974  1.00 47.84           O  
ATOM   1968  CG  MET A 123     -13.250   9.779 -12.314  1.00 47.84           C  
ATOM   1969  HG2 MET A 123     -13.895   9.663 -11.443  1.00 47.84           H  
ATOM   1970  HG3 MET A 123     -13.741  10.473 -12.996  1.00 47.84           H  
ATOM   1971  SD  MET A 123     -11.714  10.536 -11.761  1.00 47.84           S  
ATOM   1972  CE  MET A 123     -11.356  11.304 -13.350  1.00 47.84           C  
ATOM   1973  HE1 MET A 123     -12.178  11.964 -13.627  1.00 47.84           H  
ATOM   1974  HE2 MET A 123     -11.278  10.523 -14.106  1.00 47.84           H  
ATOM   1975  HE3 MET A 123     -10.453  11.913 -13.287  1.00 47.84           H  
ATOM   1976  N   ALA A 124     -15.427   5.948 -14.218  1.00 46.87           N  
ATOM   1977  H   ALA A 124     -16.225   6.370 -13.765  1.00 46.87           H  
ATOM   1978  CA  ALA A 124     -15.492   4.522 -14.510  1.00 46.87           C  
ATOM   1979  HA  ALA A 124     -14.573   4.064 -14.145  1.00 46.87           H  
ATOM   1980  C   ALA A 124     -15.573   4.174 -16.003  1.00 46.87           C  
ATOM   1981  CB  ALA A 124     -16.661   3.915 -13.723  1.00 46.87           C  
ATOM   1982  HB1 ALA A 124     -16.515   4.081 -12.656  1.00 46.87           H  
ATOM   1983  HB2 ALA A 124     -16.710   2.839 -13.892  1.00 46.87           H  
ATOM   1984  HB3 ALA A 124     -17.601   4.369 -14.038  1.00 46.87           H  
ATOM   1985  O   ALA A 124     -15.922   3.038 -16.307  1.00 46.87           O  
ATOM   1986  N   VAL A 125     -15.285   5.089 -16.939  1.00 41.69           N  
ATOM   1987  H   VAL A 125     -14.861   5.956 -16.643  1.00 41.69           H  
ATOM   1988  CA  VAL A 125     -15.115   4.664 -18.335  1.00 41.69           C  
ATOM   1989  HA  VAL A 125     -15.959   4.034 -18.614  1.00 41.69           H  
ATOM   1990  C   VAL A 125     -13.821   3.855 -18.370  1.00 41.69           C  
ATOM   1991  CB  VAL A 125     -15.076   5.823 -19.344  1.00 41.69           C  
ATOM   1992  HB  VAL A 125     -14.223   6.471 -19.141  1.00 41.69           H  
ATOM   1993  O   VAL A 125     -12.756   4.446 -18.192  1.00 41.69           O  
ATOM   1994  CG1 VAL A 125     -14.967   5.272 -20.775  1.00 41.69           C  
ATOM   1995 HG11 VAL A 125     -14.027   4.733 -20.901  1.00 41.69           H  
ATOM   1996 HG12 VAL A 125     -15.798   4.601 -20.989  1.00 41.69           H  
ATOM   1997 HG13 VAL A 125     -14.979   6.096 -21.488  1.00 41.69           H  
ATOM   1998  CG2 VAL A 125     -16.356   6.664 -19.262  1.00 41.69           C  
ATOM   1999 HG21 VAL A 125     -16.440   7.123 -18.277  1.00 41.69           H  
ATOM   2000 HG22 VAL A 125     -17.229   6.037 -19.442  1.00 41.69           H  
ATOM   2001 HG23 VAL A 125     -16.323   7.458 -20.008  1.00 41.69           H  
ATOM   2002  N   PRO A 126     -13.869   2.525 -18.564  1.00 44.23           N  
ATOM   2003  CA  PRO A 126     -12.660   1.738 -18.671  1.00 44.23           C  
ATOM   2004  HA  PRO A 126     -11.985   1.965 -17.846  1.00 44.23           H  
ATOM   2005  C   PRO A 126     -12.029   2.137 -20.000  1.00 44.23           C  
ATOM   2006  CB  PRO A 126     -13.092   0.261 -18.604  1.00 44.23           C  
ATOM   2007  HB2 PRO A 126     -12.547  -0.267 -17.822  1.00 44.23           H  
ATOM   2008  HB3 PRO A 126     -12.940  -0.242 -19.559  1.00 44.23           H  
ATOM   2009  O   PRO A 126     -12.471   1.711 -21.067  1.00 44.23           O  
ATOM   2010  CG  PRO A 126     -14.587   0.307 -18.282  1.00 44.23           C  
ATOM   2011  HG2 PRO A 126     -14.731   0.290 -17.202  1.00 44.23           H  
ATOM   2012  HG3 PRO A 126     -15.131  -0.508 -18.759  1.00 44.23           H  
ATOM   2013  CD  PRO A 126     -15.009   1.663 -18.827  1.00 44.23           C  
ATOM   2014  HD2 PRO A 126     -15.942   1.982 -18.362  1.00 44.23           H  
ATOM   2015  HD3 PRO A 126     -15.155   1.591 -19.905  1.00 44.23           H  
ATOM   2016  N   THR A 127     -11.033   3.012 -19.975  1.00 43.24           N  
ATOM   2017  H   THR A 127     -10.780   3.483 -19.118  1.00 43.24           H  
ATOM   2018  CA  THR A 127     -10.189   3.197 -21.144  1.00 43.24           C  
ATOM   2019  HA  THR A 127     -10.826   3.272 -22.026  1.00 43.24           H  
ATOM   2020  C   THR A 127      -9.365   1.927 -21.272  1.00 43.24           C  
ATOM   2021  CB  THR A 127      -9.325   4.471 -21.074  1.00 43.24           C  
ATOM   2022  HB  THR A 127      -8.324   4.255 -21.448  1.00 43.24           H  
ATOM   2023  O   THR A 127      -8.539   1.612 -20.423  1.00 43.24           O  
ATOM   2024  CG2 THR A 127      -9.939   5.571 -21.939  1.00 43.24           C  
ATOM   2025 HG21 THR A 127     -10.942   5.802 -21.581  1.00 43.24           H  
ATOM   2026 HG22 THR A 127      -9.323   6.469 -21.883  1.00 43.24           H  
ATOM   2027 HG23 THR A 127      -9.991   5.244 -22.977  1.00 43.24           H  
ATOM   2028  OG1 THR A 127      -9.233   4.979 -19.762  1.00 43.24           O  
ATOM   2029  HG1 THR A 127      -8.727   5.795 -19.771  1.00 43.24           H  
ATOM   2030  N   GLU A 128      -9.584   1.173 -22.348  1.00 47.04           N  
ATOM   2031  H   GLU A 128     -10.394   1.380 -22.914  1.00 47.04           H  
ATOM   2032  CA  GLU A 128      -8.824  -0.046 -22.671  1.00 47.04           C  
ATOM   2033  HA  GLU A 128      -9.035  -0.805 -21.917  1.00 47.04           H  
ATOM   2034  C   GLU A 128      -7.298   0.206 -22.682  1.00 47.04           C  
ATOM   2035  CB  GLU A 128      -9.314  -0.534 -24.046  1.00 47.04           C  
ATOM   2036  HB2 GLU A 128      -8.594  -0.232 -24.808  1.00 47.04           H  
ATOM   2037  HB3 GLU A 128     -10.266  -0.058 -24.282  1.00 47.04           H  
ATOM   2038  O   GLU A 128      -6.493  -0.689 -22.436  1.00 47.04           O  
ATOM   2039  CG  GLU A 128      -9.535  -2.049 -24.107  1.00 47.04           C  
ATOM   2040  HG2 GLU A 128      -8.588  -2.551 -23.909  1.00 47.04           H  
ATOM   2041  HG3 GLU A 128     -10.238  -2.328 -23.322  1.00 47.04           H  
ATOM   2042  CD  GLU A 128     -10.084  -2.503 -25.471  1.00 47.04           C  
ATOM   2043  OE1 GLU A 128     -10.523  -3.671 -25.547  1.00 47.04           O  
ATOM   2044  OE2 GLU A 128     -10.042  -1.692 -26.426  1.00 47.04           O  
ATOM   2045  N   LYS A 129      -6.911   1.471 -22.901  1.00 55.45           N  
ATOM   2046  H   LYS A 129      -7.664   2.125 -23.064  1.00 55.45           H  
ATOM   2047  CA  LYS A 129      -5.551   2.017 -22.825  1.00 55.45           C  
ATOM   2048  HA  LYS A 129      -4.843   1.196 -22.945  1.00 55.45           H  
ATOM   2049  C   LYS A 129      -5.210   2.649 -21.468  1.00 55.45           C  
ATOM   2050  CB  LYS A 129      -5.332   3.022 -23.966  1.00 55.45           C  
ATOM   2051  HB2 LYS A 129      -4.336   3.454 -23.867  1.00 55.45           H  
ATOM   2052  HB3 LYS A 129      -6.063   3.826 -23.881  1.00 55.45           H  
ATOM   2053  O   LYS A 129      -4.453   3.615 -21.426  1.00 55.45           O  
ATOM   2054  CG  LYS A 129      -5.416   2.391 -25.356  1.00 55.45           C  
ATOM   2055  HG2 LYS A 129      -4.696   1.576 -25.430  1.00 55.45           H  
ATOM   2056  HG3 LYS A 129      -6.420   2.004 -25.535  1.00 55.45           H  
ATOM   2057  CD  LYS A 129      -5.087   3.465 -26.398  1.00 55.45           C  
ATOM   2058  HD2 LYS A 129      -5.825   4.264 -26.332  1.00 55.45           H  
ATOM   2059  HD3 LYS A 129      -4.098   3.874 -26.190  1.00 55.45           H  
ATOM   2060  CE  LYS A 129      -5.103   2.858 -27.800  1.00 55.45           C  
ATOM   2061  HE2 LYS A 129      -4.378   2.046 -27.835  1.00 55.45           H  
ATOM   2062  HE3 LYS A 129      -6.089   2.432 -27.983  1.00 55.45           H  
ATOM   2063  NZ  LYS A 129      -4.782   3.881 -28.825  1.00 55.45           N  
ATOM   2064  HZ1 LYS A 129      -4.793   3.473 -29.748  1.00 55.45           H  
ATOM   2065  HZ2 LYS A 129      -3.868   4.275 -28.655  1.00 55.45           H  
ATOM   2066  HZ3 LYS A 129      -5.461   4.629 -28.798  1.00 55.45           H  
ATOM   2067  N   ALA A 130      -5.780   2.172 -20.363  1.00 57.59           N  
ATOM   2068  H   ALA A 130      -6.500   1.468 -20.431  1.00 57.59           H  
ATOM   2069  CA  ALA A 130      -5.391   2.667 -19.049  1.00 57.59           C  
ATOM   2070  HA  ALA A 130      -5.552   3.745 -19.022  1.00 57.59           H  
ATOM   2071  C   ALA A 130      -3.896   2.391 -18.836  1.00 57.59           C  
ATOM   2072  CB  ALA A 130      -6.268   2.038 -17.960  1.00 57.59           C  
ATOM   2073  HB1 ALA A 130      -5.957   2.400 -16.980  1.00 57.59           H  
ATOM   2074  HB2 ALA A 130      -7.311   2.315 -18.117  1.00 57.59           H  
ATOM   2075  HB3 ALA A 130      -6.179   0.952 -17.985  1.00 57.59           H  
ATOM   2076  O   ALA A 130      -3.447   1.240 -18.934  1.00 57.59           O  
ATOM   2077  N   GLN A 131      -3.130   3.450 -18.554  1.00 70.66           N  
ATOM   2078  H   GLN A 131      -3.549   4.369 -18.548  1.00 70.66           H  
ATOM   2079  CA  GLN A 131      -1.735   3.322 -18.148  1.00 70.66           C  
ATOM   2080  HA  GLN A 131      -1.165   2.934 -18.992  1.00 70.66           H  
ATOM   2081  C   GLN A 131      -1.655   2.307 -17.006  1.00 70.66           C  
ATOM   2082  CB  GLN A 131      -1.152   4.686 -17.731  1.00 70.66           C  
ATOM   2083  HB2 GLN A 131      -0.562   4.567 -16.822  1.00 70.66           H  
ATOM   2084  HB3 GLN A 131      -1.957   5.391 -17.527  1.00 70.66           H  
ATOM   2085  O   GLN A 131      -2.498   2.268 -16.109  1.00 70.66           O  
ATOM   2086  CG  GLN A 131      -0.221   5.258 -18.808  1.00 70.66           C  
ATOM   2087  HG2 GLN A 131      -0.757   5.332 -19.754  1.00 70.66           H  
ATOM   2088  HG3 GLN A 131       0.619   4.577 -18.945  1.00 70.66           H  
ATOM   2089  CD  GLN A 131       0.325   6.640 -18.459  1.00 70.66           C  
ATOM   2090  NE2 GLN A 131       1.413   7.041 -19.076  1.00 70.66           N  
ATOM   2091 HE21 GLN A 131       1.732   7.976 -18.863  1.00 70.66           H  
ATOM   2092 HE22 GLN A 131       1.821   6.465 -19.799  1.00 70.66           H  
ATOM   2093  OE1 GLN A 131      -0.218   7.387 -17.662  1.00 70.66           O  
ATOM   2094  N   LYS A 132      -0.660   1.424 -17.062  1.00 83.03           N  
ATOM   2095  H   LYS A 132      -0.050   1.466 -17.865  1.00 83.03           H  
ATOM   2096  CA  LYS A 132      -0.442   0.406 -16.021  1.00 83.03           C  
ATOM   2097  HA  LYS A 132      -1.324   0.350 -15.383  1.00 83.03           H  
ATOM   2098  C   LYS A 132       0.704   0.781 -15.085  1.00 83.03           C  
ATOM   2099  CB  LYS A 132      -0.251  -0.967 -16.671  1.00 83.03           C  
ATOM   2100  HB2 LYS A 132      -0.106  -1.699 -15.877  1.00 83.03           H  
ATOM   2101  HB3 LYS A 132       0.637  -0.944 -17.304  1.00 83.03           H  
ATOM   2102  O   LYS A 132       0.919   0.110 -14.075  1.00 83.03           O  
ATOM   2103  CG  LYS A 132      -1.455  -1.415 -17.508  1.00 83.03           C  
ATOM   2104  HG2 LYS A 132      -2.369  -1.293 -16.926  1.00 83.03           H  
ATOM   2105  HG3 LYS A 132      -1.525  -0.800 -18.405  1.00 83.03           H  
ATOM   2106  CD  LYS A 132      -1.301  -2.885 -17.917  1.00 83.03           C  
ATOM   2107  HD2 LYS A 132      -1.244  -3.502 -17.019  1.00 83.03           H  
ATOM   2108  HD3 LYS A 132      -0.386  -3.002 -18.496  1.00 83.03           H  
ATOM   2109  CE  LYS A 132      -2.509  -3.312 -18.756  1.00 83.03           C  
ATOM   2110  HE2 LYS A 132      -3.415  -3.142 -18.174  1.00 83.03           H  
ATOM   2111  HE3 LYS A 132      -2.565  -2.669 -19.635  1.00 83.03           H  
ATOM   2112  NZ  LYS A 132      -2.424  -4.737 -19.165  1.00 83.03           N  
ATOM   2113  HZ1 LYS A 132      -3.248  -4.992 -19.692  1.00 83.03           H  
ATOM   2114  HZ2 LYS A 132      -1.618  -4.885 -19.755  1.00 83.03           H  
ATOM   2115  HZ3 LYS A 132      -2.363  -5.341 -18.359  1.00 83.03           H  
ATOM   2116  N   ILE A 133       1.435   1.833 -15.427  1.00 88.37           N  
ATOM   2117  H   ILE A 133       1.131   2.386 -16.215  1.00 88.37           H  
ATOM   2118  CA  ILE A 133       2.591   2.340 -14.705  1.00 88.37           C  
ATOM   2119  HA  ILE A 133       2.675   1.850 -13.735  1.00 88.37           H  
ATOM   2120  C   ILE A 133       2.348   3.829 -14.499  1.00 88.37           C  
ATOM   2121  CB  ILE A 133       3.890   2.098 -15.504  1.00 88.37           C  
ATOM   2122  HB  ILE A 133       3.856   2.717 -16.401  1.00 88.37           H  
ATOM   2123  O   ILE A 133       2.070   4.542 -15.457  1.00 88.37           O  
ATOM   2124  CG1 ILE A 133       4.042   0.624 -15.954  1.00 88.37           C  
ATOM   2125 HG12 ILE A 133       3.171   0.325 -16.536  1.00 88.37           H  
ATOM   2126 HG13 ILE A 133       4.101  -0.023 -15.079  1.00 88.37           H  
ATOM   2127  CG2 ILE A 133       5.105   2.524 -14.661  1.00 88.37           C  
ATOM   2128 HG21 ILE A 133       4.928   3.457 -14.127  1.00 88.37           H  
ATOM   2129 HG22 ILE A 133       5.350   1.752 -13.932  1.00 88.37           H  
ATOM   2130 HG23 ILE A 133       5.961   2.678 -15.319  1.00 88.37           H  
ATOM   2131  CD1 ILE A 133       5.264   0.381 -16.844  1.00 88.37           C  
ATOM   2132 HD11 ILE A 133       5.223   1.029 -17.719  1.00 88.37           H  
ATOM   2133 HD12 ILE A 133       6.182   0.578 -16.290  1.00 88.37           H  
ATOM   2134 HD13 ILE A 133       5.271  -0.658 -17.173  1.00 88.37           H  
ATOM   2135  N   PHE A 134       2.460   4.284 -13.257  1.00 87.24           N  
ATOM   2136  H   PHE A 134       2.658   3.629 -12.514  1.00 87.24           H  
ATOM   2137  CA  PHE A 134       2.365   5.697 -12.914  1.00 87.24           C  
ATOM   2138  HA  PHE A 134       2.334   6.294 -13.825  1.00 87.24           H  
ATOM   2139  C   PHE A 134       3.589   6.095 -12.133  1.00 87.24           C  
ATOM   2140  CB  PHE A 134       1.102   6.008 -12.111  1.00 87.24           C  
ATOM   2141  HB2 PHE A 134       1.082   7.072 -11.875  1.00 87.24           H  
ATOM   2142  HB3 PHE A 134       1.117   5.463 -11.167  1.00 87.24           H  
ATOM   2143  O   PHE A 134       4.079   5.330 -11.307  1.00 87.24           O  
ATOM   2144  CG  PHE A 134      -0.132   5.651 -12.883  1.00 87.24           C  
ATOM   2145  CD1 PHE A 134      -0.776   6.635 -13.650  1.00 87.24           C  
ATOM   2146  HD1 PHE A 134      -0.415   7.653 -13.648  1.00 87.24           H  
ATOM   2147  CD2 PHE A 134      -0.540   4.310 -12.948  1.00 87.24           C  
ATOM   2148  HD2 PHE A 134      -0.032   3.551 -12.372  1.00 87.24           H  
ATOM   2149  CE1 PHE A 134      -1.844   6.287 -14.485  1.00 87.24           C  
ATOM   2150  HE1 PHE A 134      -2.327   7.037 -15.095  1.00 87.24           H  
ATOM   2151  CE2 PHE A 134      -1.548   3.954 -13.844  1.00 87.24           C  
ATOM   2152  HE2 PHE A 134      -1.824   2.914 -13.938  1.00 87.24           H  
ATOM   2153  CZ  PHE A 134      -2.206   4.941 -14.603  1.00 87.24           C  
ATOM   2154  HZ  PHE A 134      -2.970   4.670 -15.316  1.00 87.24           H  
ATOM   2155  N   TYR A 135       4.050   7.306 -12.376  1.00 86.50           N  
ATOM   2156  H   TYR A 135       3.570   7.897 -13.039  1.00 86.50           H  
ATOM   2157  CA  TYR A 135       5.166   7.894 -11.671  1.00 86.50           C  
ATOM   2158  HA  TYR A 135       5.468   7.260 -10.837  1.00 86.50           H  
ATOM   2159  C   TYR A 135       4.731   9.242 -11.110  1.00 86.50           C  
ATOM   2160  CB  TYR A 135       6.343   8.005 -12.639  1.00 86.50           C  
ATOM   2161  HB2 TYR A 135       6.706   7.007 -12.885  1.00 86.50           H  
ATOM   2162  HB3 TYR A 135       5.996   8.468 -13.563  1.00 86.50           H  
ATOM   2163  O   TYR A 135       4.060  10.013 -11.794  1.00 86.50           O  
ATOM   2164  CG  TYR A 135       7.480   8.819 -12.082  1.00 86.50           C  
ATOM   2165  CD1 TYR A 135       7.818  10.039 -12.692  1.00 86.50           C  
ATOM   2166  HD1 TYR A 135       7.312  10.365 -13.588  1.00 86.50           H  
ATOM   2167  CD2 TYR A 135       8.133   8.408 -10.907  1.00 86.50           C  
ATOM   2168  HD2 TYR A 135       7.854   7.489 -10.414  1.00 86.50           H  
ATOM   2169  CE1 TYR A 135       8.828  10.843 -12.141  1.00 86.50           C  
ATOM   2170  HE1 TYR A 135       9.114  11.772 -12.614  1.00 86.50           H  
ATOM   2171  CE2 TYR A 135       9.123   9.232 -10.347  1.00 86.50           C  
ATOM   2172  HE2 TYR A 135       9.582   8.949  -9.412  1.00 86.50           H  
ATOM   2173  OH  TYR A 135      10.469  11.253 -10.495  1.00 86.50           O  
ATOM   2174  HH  TYR A 135      11.078  10.903  -9.841  1.00 86.50           H  
ATOM   2175  CZ  TYR A 135       9.495  10.440 -10.973  1.00 86.50           C  
ATOM   2176  N   THR A 136       5.093   9.514  -9.860  1.00 83.60           N  
ATOM   2177  H   THR A 136       5.601   8.815  -9.337  1.00 83.60           H  
ATOM   2178  CA  THR A 136       4.914  10.827  -9.242  1.00 83.60           C  
ATOM   2179  HA  THR A 136       4.763  11.552 -10.042  1.00 83.60           H  
ATOM   2180  C   THR A 136       6.163  11.207  -8.448  1.00 83.60           C  
ATOM   2181  CB  THR A 136       3.643  10.888  -8.378  1.00 83.60           C  
ATOM   2182  HB  THR A 136       2.790  10.703  -9.030  1.00 83.60           H  
ATOM   2183  O   THR A 136       6.606  10.416  -7.609  1.00 83.60           O  
ATOM   2184  CG2 THR A 136       3.575   9.885  -7.224  1.00 83.60           C  
ATOM   2185 HG21 THR A 136       2.593   9.942  -6.755  1.00 83.60           H  
ATOM   2186 HG22 THR A 136       3.725   8.873  -7.601  1.00 83.60           H  
ATOM   2187 HG23 THR A 136       4.340  10.110  -6.481  1.00 83.60           H  
ATOM   2188  OG1 THR A 136       3.502  12.180  -7.833  1.00 83.60           O  
ATOM   2189  HG1 THR A 136       3.491  12.117  -6.875  1.00 83.60           H  
ATOM   2190  N   PRO A 137       6.731  12.404  -8.667  1.00 78.41           N  
ATOM   2191  CA  PRO A 137       7.746  12.963  -7.779  1.00 78.41           C  
ATOM   2192  HA  PRO A 137       8.479  12.206  -7.500  1.00 78.41           H  
ATOM   2193  C   PRO A 137       7.119  13.532  -6.490  1.00 78.41           C  
ATOM   2194  CB  PRO A 137       8.442  14.034  -8.621  1.00 78.41           C  
ATOM   2195  HB2 PRO A 137       9.226  13.568  -9.218  1.00 78.41           H  
ATOM   2196  HB3 PRO A 137       8.862  14.832  -8.008  1.00 78.41           H  
ATOM   2197  O   PRO A 137       7.776  13.587  -5.456  1.00 78.41           O  
ATOM   2198  CG  PRO A 137       7.334  14.542  -9.543  1.00 78.41           C  
ATOM   2199  HG2 PRO A 137       7.737  14.941 -10.474  1.00 78.41           H  
ATOM   2200  HG3 PRO A 137       6.748  15.302  -9.025  1.00 78.41           H  
ATOM   2201  CD  PRO A 137       6.472  13.305  -9.785  1.00 78.41           C  
ATOM   2202  HD2 PRO A 137       6.777  12.823 -10.713  1.00 78.41           H  
ATOM   2203  HD3 PRO A 137       5.421  13.593  -9.833  1.00 78.41           H  
ATOM   2204  N   ASP A 138       5.827  13.900  -6.515  1.00 70.88           N  
ATOM   2205  H   ASP A 138       5.323  13.802  -7.384  1.00 70.88           H  
ATOM   2206  CA  ASP A 138       5.055  14.301  -5.329  1.00 70.88           C  
ATOM   2207  HA  ASP A 138       5.706  14.846  -4.645  1.00 70.88           H  
ATOM   2208  C   ASP A 138       4.560  13.040  -4.614  1.00 70.88           C  
ATOM   2209  CB  ASP A 138       3.892  15.251  -5.715  1.00 70.88           C  
ATOM   2210  HB2 ASP A 138       4.312  16.130  -6.204  1.00 70.88           H  
ATOM   2211  HB3 ASP A 138       3.245  14.750  -6.435  1.00 70.88           H  
ATOM   2212  O   ASP A 138       3.543  12.450  -4.992  1.00 70.88           O  
ATOM   2213  CG  ASP A 138       3.035  15.725  -4.517  1.00 70.88           C  
ATOM   2214  OD1 ASP A 138       3.536  15.656  -3.374  1.00 70.88           O  
ATOM   2215  OD2 ASP A 138       1.853  16.130  -4.720  1.00 70.88           O  
ATOM   2216  N   PHE A 139       5.305  12.574  -3.613  1.00 66.12           N  
ATOM   2217  H   PHE A 139       6.165  13.053  -3.389  1.00 66.12           H  
ATOM   2218  CA  PHE A 139       4.860  11.496  -2.740  1.00 66.12           C  
ATOM   2219  HA  PHE A 139       3.772  11.471  -2.797  1.00 66.12           H  
ATOM   2220  C   PHE A 139       5.262  11.775  -1.292  1.00 66.12           C  
ATOM   2221  CB  PHE A 139       5.370  10.129  -3.222  1.00 66.12           C  
ATOM   2222  HB2 PHE A 139       5.193  10.041  -4.294  1.00 66.12           H  
ATOM   2223  HB3 PHE A 139       4.777   9.353  -2.737  1.00 66.12           H  
ATOM   2224  O   PHE A 139       6.357  12.279  -1.029  1.00 66.12           O  
ATOM   2225  CG  PHE A 139       6.834   9.860  -2.949  1.00 66.12           C  
ATOM   2226  CD1 PHE A 139       7.818  10.507  -3.710  1.00 66.12           C  
ATOM   2227  HD1 PHE A 139       7.537  11.201  -4.489  1.00 66.12           H  
ATOM   2228  CD2 PHE A 139       7.216   8.979  -1.922  1.00 66.12           C  
ATOM   2229  HD2 PHE A 139       6.466   8.487  -1.321  1.00 66.12           H  
ATOM   2230  CE1 PHE A 139       9.176  10.289  -3.440  1.00 66.12           C  
ATOM   2231  HE1 PHE A 139       9.912  10.845  -4.000  1.00 66.12           H  
ATOM   2232  CE2 PHE A 139       8.578   8.729  -1.689  1.00 66.12           C  
ATOM   2233  HE2 PHE A 139       8.867   8.062  -0.891  1.00 66.12           H  
ATOM   2234  CZ  PHE A 139       9.565   9.375  -2.451  1.00 66.12           C  
ATOM   2235  HZ  PHE A 139      10.614   9.194  -2.266  1.00 66.12           H  
ATOM   2236  N   PRO A 140       4.412  11.419  -0.315  1.00 60.96           N  
ATOM   2237  CA  PRO A 140       4.789  11.525   1.080  1.00 60.96           C  
ATOM   2238  HA  PRO A 140       5.251  12.494   1.271  1.00 60.96           H  
ATOM   2239  C   PRO A 140       5.798  10.419   1.420  1.00 60.96           C  
ATOM   2240  CB  PRO A 140       3.478  11.455   1.847  1.00 60.96           C  
ATOM   2241  HB2 PRO A 140       3.641  10.979   2.814  1.00 60.96           H  
ATOM   2242  HB3 PRO A 140       3.075  12.460   1.973  1.00 60.96           H  
ATOM   2243  O   PRO A 140       5.441   9.304   1.807  1.00 60.96           O  
ATOM   2244  CG  PRO A 140       2.549  10.642   0.950  1.00 60.96           C  
ATOM   2245  HG2 PRO A 140       2.674   9.581   1.168  1.00 60.96           H  
ATOM   2246  HG3 PRO A 140       1.512  10.950   1.085  1.00 60.96           H  
ATOM   2247  CD  PRO A 140       3.044  10.940  -0.463  1.00 60.96           C  
ATOM   2248  HD2 PRO A 140       3.001  10.038  -1.073  1.00 60.96           H  
ATOM   2249  HD3 PRO A 140       2.432  11.726  -0.906  1.00 60.96           H  
ATOM   2250  N   ALA A 141       7.080  10.737   1.241  1.00 59.02           N  
ATOM   2251  H   ALA A 141       7.262  11.616   0.777  1.00 59.02           H  
ATOM   2252  CA  ALA A 141       8.221   9.847   1.413  1.00 59.02           C  
ATOM   2253  HA  ALA A 141       7.998   8.911   0.900  1.00 59.02           H  
ATOM   2254  C   ALA A 141       8.485   9.507   2.887  1.00 59.02           C  
ATOM   2255  CB  ALA A 141       9.437  10.504   0.741  1.00 59.02           C  
ATOM   2256  HB1 ALA A 141       9.768  11.363   1.325  1.00 59.02           H  
ATOM   2257  HB2 ALA A 141       9.172  10.870  -0.251  1.00 59.02           H  
ATOM   2258  HB3 ALA A 141      10.256   9.790   0.664  1.00 59.02           H  
ATOM   2259  O   ALA A 141       9.439   9.984   3.496  1.00 59.02           O  
ATOM   2260  N   ARG A 142       7.630   8.680   3.492  1.00 64.72           N  
ATOM   2261  H   ARG A 142       6.815   8.396   2.967  1.00 64.72           H  
ATOM   2262  CA  ARG A 142       7.769   8.270   4.897  1.00 64.72           C  
ATOM   2263  HA  ARG A 142       8.528   8.877   5.391  1.00 64.72           H  
ATOM   2264  C   ARG A 142       8.262   6.837   4.960  1.00 64.72           C  
ATOM   2265  CB  ARG A 142       6.453   8.508   5.641  1.00 64.72           C  
ATOM   2266  HB2 ARG A 142       6.527   8.099   6.649  1.00 64.72           H  
ATOM   2267  HB3 ARG A 142       5.651   7.993   5.111  1.00 64.72           H  
ATOM   2268  O   ARG A 142       7.480   5.891   4.833  1.00 64.72           O  
ATOM   2269  CG  ARG A 142       6.117  10.005   5.721  1.00 64.72           C  
ATOM   2270  HG2 ARG A 142       5.043  10.114   5.872  1.00 64.72           H  
ATOM   2271  HG3 ARG A 142       6.353  10.503   4.781  1.00 64.72           H  
ATOM   2272  CD  ARG A 142       6.844  10.717   6.861  1.00 64.72           C  
ATOM   2273  HD2 ARG A 142       7.726  10.153   7.164  1.00 64.72           H  
ATOM   2274  HD3 ARG A 142       7.168  11.691   6.495  1.00 64.72           H  
ATOM   2275  NE  ARG A 142       5.937  10.903   8.006  1.00 64.72           N  
ATOM   2276  HE  ARG A 142       5.085  10.360   8.024  1.00 64.72           H  
ATOM   2277  NH1 ARG A 142       7.234  12.428   9.092  1.00 64.72           N  
ATOM   2278 HH11 ARG A 142       7.354  13.066   9.866  1.00 64.72           H  
ATOM   2279 HH12 ARG A 142       7.950  12.360   8.383  1.00 64.72           H  
ATOM   2280  NH2 ARG A 142       5.261  11.853   9.951  1.00 64.72           N  
ATOM   2281 HH21 ARG A 142       4.401  11.324   9.975  1.00 64.72           H  
ATOM   2282 HH22 ARG A 142       5.533  12.434  10.731  1.00 64.72           H  
ATOM   2283  CZ  ARG A 142       6.145  11.726   9.008  1.00 64.72           C  
ATOM   2284  N   ARG A 143       9.575   6.690   5.147  1.00 70.31           N  
ATOM   2285  H   ARG A 143      10.114   7.529   5.301  1.00 70.31           H  
ATOM   2286  CA  ARG A 143      10.260   5.392   5.221  1.00 70.31           C  
ATOM   2287  HA  ARG A 143      10.145   4.876   4.268  1.00 70.31           H  
ATOM   2288  C   ARG A 143       9.623   4.497   6.288  1.00 70.31           C  
ATOM   2289  CB  ARG A 143      11.753   5.639   5.506  1.00 70.31           C  
ATOM   2290  HB2 ARG A 143      12.026   6.658   5.229  1.00 70.31           H  
ATOM   2291  HB3 ARG A 143      11.950   5.521   6.572  1.00 70.31           H  
ATOM   2292  O   ARG A 143       9.397   3.316   6.053  1.00 70.31           O  
ATOM   2293  CG  ARG A 143      12.636   4.682   4.704  1.00 70.31           C  
ATOM   2294  HG2 ARG A 143      12.342   3.655   4.922  1.00 70.31           H  
ATOM   2295  HG3 ARG A 143      12.493   4.869   3.640  1.00 70.31           H  
ATOM   2296  CD  ARG A 143      14.111   4.874   5.076  1.00 70.31           C  
ATOM   2297  HD2 ARG A 143      14.220   4.761   6.154  1.00 70.31           H  
ATOM   2298  HD3 ARG A 143      14.418   5.881   4.793  1.00 70.31           H  
ATOM   2299  NE  ARG A 143      14.955   3.871   4.403  1.00 70.31           N  
ATOM   2300  HE  ARG A 143      14.466   3.125   3.930  1.00 70.31           H  
ATOM   2301  NH1 ARG A 143      16.989   4.907   4.688  1.00 70.31           N  
ATOM   2302 HH11 ARG A 143      16.581   5.559   5.343  1.00 70.31           H  
ATOM   2303 HH12 ARG A 143      17.949   4.998   4.385  1.00 70.31           H  
ATOM   2304  NH2 ARG A 143      16.829   3.169   3.323  1.00 70.31           N  
ATOM   2305 HH21 ARG A 143      16.278   2.477   2.835  1.00 70.31           H  
ATOM   2306 HH22 ARG A 143      17.602   3.545   2.792  1.00 70.31           H  
ATOM   2307  CZ  ARG A 143      16.250   3.973   4.162  1.00 70.31           C  
ATOM   2308  N   GLU A 144       9.231   5.090   7.412  1.00 68.67           N  
ATOM   2309  H   GLU A 144       9.433   6.074   7.519  1.00 68.67           H  
ATOM   2310  CA  GLU A 144       8.567   4.424   8.532  1.00 68.67           C  
ATOM   2311  HA  GLU A 144       9.198   3.610   8.887  1.00 68.67           H  
ATOM   2312  C   GLU A 144       7.216   3.824   8.129  1.00 68.67           C  
ATOM   2313  CB  GLU A 144       8.337   5.413   9.691  1.00 68.67           C  
ATOM   2314  HB2 GLU A 144       7.616   6.174   9.390  1.00 68.67           H  
ATOM   2315  HB3 GLU A 144       7.881   4.853  10.508  1.00 68.67           H  
ATOM   2316  O   GLU A 144       6.883   2.721   8.557  1.00 68.67           O  
ATOM   2317  CG  GLU A 144       9.600   6.091  10.251  1.00 68.67           C  
ATOM   2318  HG2 GLU A 144       9.344   6.516  11.222  1.00 68.67           H  
ATOM   2319  HG3 GLU A 144      10.357   5.325  10.417  1.00 68.67           H  
ATOM   2320  CD  GLU A 144      10.172   7.216   9.369  1.00 68.67           C  
ATOM   2321  OE1 GLU A 144      11.328   7.602   9.627  1.00 68.67           O  
ATOM   2322  OE2 GLU A 144       9.487   7.639   8.401  1.00 68.67           O  
ATOM   2323  N   VAL A 145       6.448   4.516   7.278  1.00 75.08           N  
ATOM   2324  H   VAL A 145       6.822   5.369   6.888  1.00 75.08           H  
ATOM   2325  CA  VAL A 145       5.149   4.025   6.789  1.00 75.08           C  
ATOM   2326  HA  VAL A 145       4.574   3.662   7.641  1.00 75.08           H  
ATOM   2327  C   VAL A 145       5.356   2.835   5.852  1.00 75.08           C  
ATOM   2328  CB  VAL A 145       4.336   5.145   6.107  1.00 75.08           C  
ATOM   2329  HB  VAL A 145       4.894   5.541   5.259  1.00 75.08           H  
ATOM   2330  O   VAL A 145       4.657   1.830   5.976  1.00 75.08           O  
ATOM   2331  CG1 VAL A 145       2.983   4.631   5.606  1.00 75.08           C  
ATOM   2332 HG11 VAL A 145       2.432   4.196   6.439  1.00 75.08           H  
ATOM   2333 HG12 VAL A 145       3.123   3.871   4.837  1.00 75.08           H  
ATOM   2334 HG13 VAL A 145       2.406   5.449   5.175  1.00 75.08           H  
ATOM   2335  CG2 VAL A 145       4.033   6.291   7.085  1.00 75.08           C  
ATOM   2336 HG21 VAL A 145       3.410   5.926   7.902  1.00 75.08           H  
ATOM   2337 HG22 VAL A 145       4.956   6.689   7.505  1.00 75.08           H  
ATOM   2338 HG23 VAL A 145       3.509   7.092   6.563  1.00 75.08           H  
ATOM   2339  N   PHE A 146       6.350   2.905   4.960  1.00 77.90           N  
ATOM   2340  H   PHE A 146       6.909   3.746   4.929  1.00 77.90           H  
ATOM   2341  CA  PHE A 146       6.711   1.785   4.086  1.00 77.90           C  
ATOM   2342  HA  PHE A 146       5.828   1.484   3.523  1.00 77.90           H  
ATOM   2343  C   PHE A 146       7.162   0.554   4.879  1.00 77.90           C  
ATOM   2344  CB  PHE A 146       7.799   2.216   3.088  1.00 77.90           C  
ATOM   2345  HB2 PHE A 146       8.373   3.049   3.493  1.00 77.90           H  
ATOM   2346  HB3 PHE A 146       8.501   1.394   2.946  1.00 77.90           H  
ATOM   2347  O   PHE A 146       6.678  -0.546   4.616  1.00 77.90           O  
ATOM   2348  CG  PHE A 146       7.248   2.593   1.730  1.00 77.90           C  
ATOM   2349  CD1 PHE A 146       7.156   1.620   0.716  1.00 77.90           C  
ATOM   2350  HD1 PHE A 146       7.491   0.611   0.907  1.00 77.90           H  
ATOM   2351  CD2 PHE A 146       6.826   3.910   1.474  1.00 77.90           C  
ATOM   2352  HD2 PHE A 146       6.903   4.664   2.243  1.00 77.90           H  
ATOM   2353  CE1 PHE A 146       6.636   1.957  -0.546  1.00 77.90           C  
ATOM   2354  HE1 PHE A 146       6.577   1.216  -1.330  1.00 77.90           H  
ATOM   2355  CE2 PHE A 146       6.314   4.248   0.209  1.00 77.90           C  
ATOM   2356  HE2 PHE A 146       6.013   5.264   0.001  1.00 77.90           H  
ATOM   2357  CZ  PHE A 146       6.205   3.271  -0.796  1.00 77.90           C  
ATOM   2358  HZ  PHE A 146       5.811   3.539  -1.765  1.00 77.90           H  
ATOM   2359  N   GLU A 147       8.054   0.722   5.856  1.00 73.72           N  
ATOM   2360  H   GLU A 147       8.450   1.639   6.001  1.00 73.72           H  
ATOM   2361  CA  GLU A 147       8.539  -0.384   6.692  1.00 73.72           C  
ATOM   2362  HA  GLU A 147       8.896  -1.190   6.051  1.00 73.72           H  
ATOM   2363  C   GLU A 147       7.429  -1.001   7.547  1.00 73.72           C  
ATOM   2364  CB  GLU A 147       9.697   0.095   7.586  1.00 73.72           C  
ATOM   2365  HB2 GLU A 147       9.891  -0.667   8.341  1.00 73.72           H  
ATOM   2366  HB3 GLU A 147       9.406   1.007   8.107  1.00 73.72           H  
ATOM   2367  O   GLU A 147       7.314  -2.229   7.636  1.00 73.72           O  
ATOM   2368  CG  GLU A 147      11.004   0.343   6.813  1.00 73.72           C  
ATOM   2369  HG2 GLU A 147      11.795   0.568   7.528  1.00 73.72           H  
ATOM   2370  HG3 GLU A 147      10.883   1.215   6.170  1.00 73.72           H  
ATOM   2371  CD  GLU A 147      11.407  -0.870   5.960  1.00 73.72           C  
ATOM   2372  OE1 GLU A 147      11.701  -0.691   4.755  1.00 73.72           O  
ATOM   2373  OE2 GLU A 147      11.297  -2.017   6.440  1.00 73.72           O  
ATOM   2374  N   HIS A 148       6.557  -0.169   8.119  1.00 76.24           N  
ATOM   2375  H   HIS A 148       6.703   0.828   8.043  1.00 76.24           H  
ATOM   2376  CA  HIS A 148       5.402  -0.649   8.868  1.00 76.24           C  
ATOM   2377  HA  HIS A 148       5.755  -1.298   9.670  1.00 76.24           H  
ATOM   2378  C   HIS A 148       4.467  -1.485   7.983  1.00 76.24           C  
ATOM   2379  CB  HIS A 148       4.679   0.544   9.500  1.00 76.24           C  
ATOM   2380  HB2 HIS A 148       5.374   1.086  10.141  1.00 76.24           H  
ATOM   2381  HB3 HIS A 148       4.339   1.223   8.719  1.00 76.24           H  
ATOM   2382  O   HIS A 148       4.125  -2.614   8.338  1.00 76.24           O  
ATOM   2383  CG  HIS A 148       3.502   0.117  10.333  1.00 76.24           C  
ATOM   2384  CD2 HIS A 148       2.183   0.311  10.032  1.00 76.24           C  
ATOM   2385  HD2 HIS A 148       1.799   0.819   9.160  1.00 76.24           H  
ATOM   2386  ND1 HIS A 148       3.551  -0.587  11.516  1.00 76.24           N  
ATOM   2387  HD1 HIS A 148       4.380  -0.916  11.991  1.00 76.24           H  
ATOM   2388  CE1 HIS A 148       2.288  -0.814  11.917  1.00 76.24           C  
ATOM   2389  HE1 HIS A 148       1.999  -1.365  12.800  1.00 76.24           H  
ATOM   2390  NE2 HIS A 148       1.421  -0.273  11.046  1.00 76.24           N  
ATOM   2391  N   LEU A 149       4.116  -0.987   6.791  1.00 83.45           N  
ATOM   2392  H   LEU A 149       4.443  -0.066   6.538  1.00 83.45           H  
ATOM   2393  CA  LEU A 149       3.245  -1.706   5.859  1.00 83.45           C  
ATOM   2394  HA  LEU A 149       2.351  -2.025   6.393  1.00 83.45           H  
ATOM   2395  C   LEU A 149       3.888  -2.988   5.321  1.00 83.45           C  
ATOM   2396  CB  LEU A 149       2.839  -0.778   4.707  1.00 83.45           C  
ATOM   2397  HB2 LEU A 149       3.737  -0.322   4.291  1.00 83.45           H  
ATOM   2398  HB3 LEU A 149       2.375  -1.382   3.928  1.00 83.45           H  
ATOM   2399  O   LEU A 149       3.215  -4.014   5.251  1.00 83.45           O  
ATOM   2400  CG  LEU A 149       1.839   0.322   5.100  1.00 83.45           C  
ATOM   2401  HG  LEU A 149       2.229   0.920   5.924  1.00 83.45           H  
ATOM   2402  CD1 LEU A 149       1.620   1.227   3.892  1.00 83.45           C  
ATOM   2403 HD11 LEU A 149       2.582   1.628   3.573  1.00 83.45           H  
ATOM   2404 HD12 LEU A 149       1.166   0.661   3.078  1.00 83.45           H  
ATOM   2405 HD13 LEU A 149       0.964   2.057   4.154  1.00 83.45           H  
ATOM   2406  CD2 LEU A 149       0.486  -0.264   5.511  1.00 83.45           C  
ATOM   2407 HD21 LEU A 149       0.144  -0.974   4.759  1.00 83.45           H  
ATOM   2408 HD22 LEU A 149      -0.253   0.531   5.606  1.00 83.45           H  
ATOM   2409 HD23 LEU A 149       0.575  -0.764   6.476  1.00 83.45           H  
ATOM   2410  N   LYS A 150       5.188  -2.981   4.998  1.00 77.86           N  
ATOM   2411  H   LYS A 150       5.694  -2.108   5.052  1.00 77.86           H  
ATOM   2412  CA  LYS A 150       5.902  -4.209   4.609  1.00 77.86           C  
ATOM   2413  HA  LYS A 150       5.444  -4.638   3.719  1.00 77.86           H  
ATOM   2414  C   LYS A 150       5.831  -5.258   5.706  1.00 77.86           C  
ATOM   2415  CB  LYS A 150       7.380  -3.931   4.354  1.00 77.86           C  
ATOM   2416  HB2 LYS A 150       7.921  -4.876   4.411  1.00 77.86           H  
ATOM   2417  HB3 LYS A 150       7.753  -3.289   5.152  1.00 77.86           H  
ATOM   2418  O   LYS A 150       5.578  -6.425   5.409  1.00 77.86           O  
ATOM   2419  CG  LYS A 150       7.691  -3.311   2.991  1.00 77.86           C  
ATOM   2420  HG2 LYS A 150       7.382  -3.974   2.183  1.00 77.86           H  
ATOM   2421  HG3 LYS A 150       7.193  -2.347   2.890  1.00 77.86           H  
ATOM   2422  CD  LYS A 150       9.208  -3.125   2.980  1.00 77.86           C  
ATOM   2423  HD2 LYS A 150       9.507  -2.726   3.949  1.00 77.86           H  
ATOM   2424  HD3 LYS A 150       9.694  -4.092   2.852  1.00 77.86           H  
ATOM   2425  CE  LYS A 150       9.695  -2.155   1.915  1.00 77.86           C  
ATOM   2426  HE2 LYS A 150       9.803  -2.687   0.970  1.00 77.86           H  
ATOM   2427  HE3 LYS A 150       8.961  -1.358   1.796  1.00 77.86           H  
ATOM   2428  NZ  LYS A 150      10.983  -1.592   2.381  1.00 77.86           N  
ATOM   2429  HZ1 LYS A 150      11.644  -2.270   2.732  1.00 77.86           H  
ATOM   2430  HZ2 LYS A 150      11.441  -0.910   1.793  1.00 77.86           H  
ATOM   2431  HZ3 LYS A 150      10.874  -1.064   3.234  1.00 77.86           H  
ATOM   2432  N   THR A 151       6.043  -4.855   6.956  1.00 74.26           N  
ATOM   2433  H   THR A 151       6.268  -3.883   7.114  1.00 74.26           H  
ATOM   2434  CA  THR A 151       5.976  -5.761   8.108  1.00 74.26           C  
ATOM   2435  HA  THR A 151       6.663  -6.591   7.946  1.00 74.26           H  
ATOM   2436  C   THR A 151       4.567  -6.337   8.244  1.00 74.26           C  
ATOM   2437  CB  THR A 151       6.400  -5.043   9.395  1.00 74.26           C  
ATOM   2438  HB  THR A 151       5.705  -4.234   9.622  1.00 74.26           H  
ATOM   2439  O   THR A 151       4.401  -7.559   8.286  1.00 74.26           O  
ATOM   2440  CG2 THR A 151       6.458  -6.002  10.584  1.00 74.26           C  
ATOM   2441 HG21 THR A 151       5.463  -6.380  10.815  1.00 74.26           H  
ATOM   2442 HG22 THR A 151       7.124  -6.836  10.361  1.00 74.26           H  
ATOM   2443 HG23 THR A 151       6.834  -5.465  11.456  1.00 74.26           H  
ATOM   2444  OG1 THR A 151       7.695  -4.509   9.236  1.00 74.26           O  
ATOM   2445  HG1 THR A 151       7.638  -3.708   8.710  1.00 74.26           H  
ATOM   2446  N   ALA A 152       3.551  -5.471   8.197  1.00 76.15           N  
ATOM   2447  H   ALA A 152       3.755  -4.482   8.169  1.00 76.15           H  
ATOM   2448  CA  ALA A 152       2.151  -5.864   8.287  1.00 76.15           C  
ATOM   2449  HA  ALA A 152       1.998  -6.388   9.230  1.00 76.15           H  
ATOM   2450  C   ALA A 152       1.716  -6.808   7.149  1.00 76.15           C  
ATOM   2451  CB  ALA A 152       1.303  -4.588   8.305  1.00 76.15           C  
ATOM   2452  HB1 ALA A 152       0.257  -4.863   8.439  1.00 76.15           H  
ATOM   2453  HB2 ALA A 152       1.607  -3.952   9.136  1.00 76.15           H  
ATOM   2454  HB3 ALA A 152       1.417  -4.041   7.369  1.00 76.15           H  
ATOM   2455  O   ALA A 152       0.955  -7.745   7.382  1.00 76.15           O  
ATOM   2456  N   PHE A 153       2.203  -6.605   5.920  1.00 76.49           N  
ATOM   2457  H   PHE A 153       2.751  -5.773   5.755  1.00 76.49           H  
ATOM   2458  CA  PHE A 153       1.865  -7.457   4.770  1.00 76.49           C  
ATOM   2459  HA  PHE A 153       0.824  -7.771   4.847  1.00 76.49           H  
ATOM   2460  C   PHE A 153       2.670  -8.752   4.719  1.00 76.49           C  
ATOM   2461  CB  PHE A 153       2.035  -6.670   3.464  1.00 76.49           C  
ATOM   2462  HB2 PHE A 153       3.078  -6.364   3.380  1.00 76.49           H  
ATOM   2463  HB3 PHE A 153       1.821  -7.336   2.628  1.00 76.49           H  
ATOM   2464  O   PHE A 153       2.173  -9.760   4.222  1.00 76.49           O  
ATOM   2465  CG  PHE A 153       1.158  -5.442   3.304  1.00 76.49           C  
ATOM   2466  CD1 PHE A 153       0.023  -5.231   4.111  1.00 76.49           C  
ATOM   2467  HD1 PHE A 153      -0.260  -5.936   4.880  1.00 76.49           H  
ATOM   2468  CD2 PHE A 153       1.493  -4.488   2.328  1.00 76.49           C  
ATOM   2469  HD2 PHE A 153       2.354  -4.648   1.695  1.00 76.49           H  
ATOM   2470  CE1 PHE A 153      -0.743  -4.071   3.957  1.00 76.49           C  
ATOM   2471  HE1 PHE A 153      -1.593  -3.916   4.605  1.00 76.49           H  
ATOM   2472  CE2 PHE A 153       0.724  -3.323   2.181  1.00 76.49           C  
ATOM   2473  HE2 PHE A 153       1.012  -2.583   1.449  1.00 76.49           H  
ATOM   2474  CZ  PHE A 153      -0.395  -3.110   2.998  1.00 76.49           C  
ATOM   2475  HZ  PHE A 153      -0.971  -2.200   2.906  1.00 76.49           H  
ATOM   2476  N   SER A 154       3.890  -8.758   5.255  1.00 65.94           N  
ATOM   2477  H   SER A 154       4.258  -7.888   5.614  1.00 65.94           H  
ATOM   2478  CA  SER A 154       4.729  -9.960   5.313  1.00 65.94           C  
ATOM   2479  HA  SER A 154       4.744 -10.431   4.330  1.00 65.94           H  
ATOM   2480  C   SER A 154       4.189 -10.981   6.314  1.00 65.94           C  
ATOM   2481  CB  SER A 154       6.164  -9.586   5.685  1.00 65.94           C  
ATOM   2482  HB2 SER A 154       6.179  -9.083   6.652  1.00 65.94           H  
ATOM   2483  HB3 SER A 154       6.765 -10.493   5.748  1.00 65.94           H  
ATOM   2484  O   SER A 154       4.247 -12.193   6.079  1.00 65.94           O  
ATOM   2485  OG  SER A 154       6.713  -8.738   4.700  1.00 65.94           O  
ATOM   2486  HG  SER A 154       6.328  -7.868   4.828  1.00 65.94           H  
ATOM   2487  N   CYS A 155       3.615 -10.510   7.422  1.00 56.87           N  
ATOM   2488  H   CYS A 155       3.610  -9.511   7.571  1.00 56.87           H  
ATOM   2489  CA  CYS A 155       2.948 -11.346   8.414  1.00 56.87           C  
ATOM   2490  HA  CYS A 155       3.509 -12.276   8.513  1.00 56.87           H  
ATOM   2491  C   CYS A 155       1.536 -11.733   7.913  1.00 56.87           C  
ATOM   2492  CB  CYS A 155       3.026 -10.636   9.780  1.00 56.87           C  
ATOM   2493  HB2 CYS A 155       2.612  -9.635   9.659  1.00 56.87           H  
ATOM   2494  HB3 CYS A 155       2.395 -11.151  10.504  1.00 56.87           H  
ATOM   2495  O   CYS A 155       0.522 -11.290   8.427  1.00 56.87           O  
ATOM   2496  SG  CYS A 155       4.730 -10.470  10.461  1.00 56.87           S  
ATOM   2497  N   THR A 156       1.475 -12.583   6.882  1.00 49.12           N  
ATOM   2498  H   THR A 156       2.359 -12.830   6.460  1.00 49.12           H  
ATOM   2499  CA  THR A 156       0.238 -13.031   6.196  1.00 49.12           C  
ATOM   2500  HA  THR A 156      -0.377 -12.155   5.986  1.00 49.12           H  
ATOM   2501  C   THR A 156      -0.654 -13.995   6.985  1.00 49.12           C  
ATOM   2502  CB  THR A 156       0.564 -13.735   4.861  1.00 49.12           C  
ATOM   2503  HB  THR A 156      -0.293 -14.316   4.520  1.00 49.12           H  
ATOM   2504  O   THR A 156      -1.720 -14.359   6.493  1.00 49.12           O  
ATOM   2505  CG2 THR A 156       0.926 -12.757   3.752  1.00 49.12           C  
ATOM   2506 HG21 THR A 156       0.134 -12.015   3.642  1.00 49.12           H  
ATOM   2507 HG22 THR A 156       1.860 -12.246   3.987  1.00 49.12           H  
ATOM   2508 HG23 THR A 156       1.034 -13.293   2.809  1.00 49.12           H  
ATOM   2509  OG1 THR A 156       1.685 -14.592   4.997  1.00 49.12           O  
ATOM   2510  HG1 THR A 156       2.445 -14.023   4.853  1.00 49.12           H  
ATOM   2511  N   LYS A 157      -0.229 -14.505   8.148  1.00 43.66           N  
ATOM   2512  H   LYS A 157       0.562 -14.071   8.601  1.00 43.66           H  
ATOM   2513  CA  LYS A 157      -1.015 -15.535   8.847  1.00 43.66           C  
ATOM   2514  HA  LYS A 157      -1.344 -16.263   8.105  1.00 43.66           H  
ATOM   2515  C   LYS A 157      -2.304 -14.970   9.437  1.00 43.66           C  
ATOM   2516  CB  LYS A 157      -0.195 -16.259   9.921  1.00 43.66           C  
ATOM   2517  HB2 LYS A 157       0.358 -15.537  10.522  1.00 43.66           H  
ATOM   2518  HB3 LYS A 157      -0.883 -16.788  10.581  1.00 43.66           H  
ATOM   2519  O   LYS A 157      -2.353 -13.798   9.797  1.00 43.66           O  
ATOM   2520  CG  LYS A 157       0.759 -17.279   9.289  1.00 43.66           C  
ATOM   2521  HG2 LYS A 157       1.617 -16.762   8.859  1.00 43.66           H  
ATOM   2522  HG3 LYS A 157       0.236 -17.813   8.496  1.00 43.66           H  
ATOM   2523  CD  LYS A 157       1.225 -18.300  10.330  1.00 43.66           C  
ATOM   2524  HD2 LYS A 157       1.823 -17.802  11.093  1.00 43.66           H  
ATOM   2525  HD3 LYS A 157       0.348 -18.748  10.798  1.00 43.66           H  
ATOM   2526  CE  LYS A 157       2.048 -19.387   9.632  1.00 43.66           C  
ATOM   2527  HE2 LYS A 157       1.558 -19.641   8.692  1.00 43.66           H  
ATOM   2528  HE3 LYS A 157       3.034 -18.983   9.404  1.00 43.66           H  
ATOM   2529  NZ  LYS A 157       2.163 -20.598  10.474  1.00 43.66           N  
ATOM   2530  HZ1 LYS A 157       1.253 -21.001  10.648  1.00 43.66           H  
ATOM   2531  HZ2 LYS A 157       2.766 -21.290  10.051  1.00 43.66           H  
ATOM   2532  HZ3 LYS A 157       2.555 -20.344  11.370  1.00 43.66           H  
ATOM   2533  N   ASP A 158      -3.285 -15.863   9.599  1.00 39.27           N  
ATOM   2534  H   ASP A 158      -3.174 -16.779   9.189  1.00 39.27           H  
ATOM   2535  CA  ASP A 158      -4.529 -15.629  10.335  1.00 39.27           C  
ATOM   2536  HA  ASP A 158      -5.211 -15.049   9.713  1.00 39.27           H  
ATOM   2537  C   ASP A 158      -4.262 -14.838  11.619  1.00 39.27           C  
ATOM   2538  CB  ASP A 158      -5.197 -16.969  10.709  1.00 39.27           C  
ATOM   2539  HB2 ASP A 158      -5.801 -16.819  11.604  1.00 39.27           H  
ATOM   2540  HB3 ASP A 158      -4.431 -17.704  10.955  1.00 39.27           H  
ATOM   2541  O   ASP A 158      -3.673 -15.344  12.581  1.00 39.27           O  
ATOM   2542  CG  ASP A 158      -6.139 -17.526   9.642  1.00 39.27           C  
ATOM   2543  OD1 ASP A 158      -6.785 -16.709   8.954  1.00 39.27           O  
ATOM   2544  OD2 ASP A 158      -6.214 -18.773   9.561  1.00 39.27           O  
ATOM   2545  N   THR A 159      -4.733 -13.592  11.628  1.00 42.50           N  
ATOM   2546  H   THR A 159      -5.199 -13.251  10.799  1.00 42.50           H  
ATOM   2547  CA  THR A 159      -4.686 -12.669  12.769  1.00 42.50           C  
ATOM   2548  HA  THR A 159      -3.655 -12.370  12.956  1.00 42.50           H  
ATOM   2549  C   THR A 159      -5.230 -13.312  14.042  1.00 42.50           C  
ATOM   2550  CB  THR A 159      -5.521 -11.416  12.451  1.00 42.50           C  
ATOM   2551  HB  THR A 159      -5.763 -10.885  13.372  1.00 42.50           H  
ATOM   2552  O   THR A 159      -4.732 -13.037  15.132  1.00 42.50           O  
ATOM   2553  CG2 THR A 159      -4.785 -10.456  11.527  1.00 42.50           C  
ATOM   2554 HG21 THR A 159      -4.145  -9.818  12.136  1.00 42.50           H  
ATOM   2555 HG22 THR A 159      -4.192 -10.997  10.790  1.00 42.50           H  
ATOM   2556 HG23 THR A 159      -5.491  -9.810  11.005  1.00 42.50           H  
ATOM   2557  OG1 THR A 159      -6.720 -11.761  11.793  1.00 42.50           O  
ATOM   2558  HG1 THR A 159      -7.084 -10.934  11.469  1.00 42.50           H  
ATOM   2559  N   SER A 160      -6.192 -14.233  13.915  1.00 41.17           N  
ATOM   2560  H   SER A 160      -6.531 -14.423  12.983  1.00 41.17           H  
ATOM   2561  CA  SER A 160      -6.819 -14.930  15.042  1.00 41.17           C  
ATOM   2562  HA  SER A 160      -7.219 -14.174  15.719  1.00 41.17           H  
ATOM   2563  C   SER A 160      -5.871 -15.806  15.868  1.00 41.17           C  
ATOM   2564  CB  SER A 160      -7.992 -15.788  14.553  1.00 41.17           C  
ATOM   2565  HB2 SER A 160      -8.552 -16.136  15.421  1.00 41.17           H  
ATOM   2566  HB3 SER A 160      -8.651 -15.180  13.933  1.00 41.17           H  
ATOM   2567  O   SER A 160      -6.160 -16.051  17.037  1.00 41.17           O  
ATOM   2568  OG  SER A 160      -7.550 -16.910  13.808  1.00 41.17           O  
ATOM   2569  HG  SER A 160      -8.317 -17.356  13.442  1.00 41.17           H  
ATOM   2570  N   LYS A 161      -4.752 -16.285  15.305  1.00 42.06           N  
ATOM   2571  H   LYS A 161      -4.561 -16.026  14.347  1.00 42.06           H  
ATOM   2572  CA  LYS A 161      -3.829 -17.209  15.998  1.00 42.06           C  
ATOM   2573  HA  LYS A 161      -4.225 -17.411  16.993  1.00 42.06           H  
ATOM   2574  C   LYS A 161      -2.455 -16.613  16.306  1.00 42.06           C  
ATOM   2575  CB  LYS A 161      -3.770 -18.557  15.258  1.00 42.06           C  
ATOM   2576  HB2 LYS A 161      -2.915 -19.131  15.616  1.00 42.06           H  
ATOM   2577  HB3 LYS A 161      -3.650 -18.388  14.188  1.00 42.06           H  
ATOM   2578  O   LYS A 161      -1.563 -17.340  16.741  1.00 42.06           O  
ATOM   2579  CG  LYS A 161      -5.040 -19.379  15.530  1.00 42.06           C  
ATOM   2580  HG2 LYS A 161      -5.196 -19.450  16.606  1.00 42.06           H  
ATOM   2581  HG3 LYS A 161      -5.900 -18.877  15.085  1.00 42.06           H  
ATOM   2582  CD  LYS A 161      -4.926 -20.795  14.955  1.00 42.06           C  
ATOM   2583  HD2 LYS A 161      -4.052 -21.287  15.382  1.00 42.06           H  
ATOM   2584  HD3 LYS A 161      -4.816 -20.730  13.873  1.00 42.06           H  
ATOM   2585  CE  LYS A 161      -6.190 -21.588  15.307  1.00 42.06           C  
ATOM   2586  HE2 LYS A 161      -7.052 -21.045  14.919  1.00 42.06           H  
ATOM   2587  HE3 LYS A 161      -6.285 -21.626  16.393  1.00 42.06           H  
ATOM   2588  NZ  LYS A 161      -6.159 -22.960  14.743  1.00 42.06           N  
ATOM   2589  HZ1 LYS A 161      -6.096 -22.920  13.736  1.00 42.06           H  
ATOM   2590  HZ2 LYS A 161      -5.372 -23.478  15.106  1.00 42.06           H  
ATOM   2591  HZ3 LYS A 161      -7.007 -23.455  14.983  1.00 42.06           H  
ATOM   2592  N   GLY A 162      -2.289 -15.301  16.130  1.00 44.90           N  
ATOM   2593  H   GLY A 162      -3.082 -14.769  15.802  1.00 44.90           H  
ATOM   2594  CA  GLY A 162      -0.987 -14.643  16.203  1.00 44.90           C  
ATOM   2595  HA2 GLY A 162      -0.485 -14.909  17.134  1.00 44.90           H  
ATOM   2596  HA3 GLY A 162      -1.136 -13.563  16.182  1.00 44.90           H  
ATOM   2597  C   GLY A 162      -0.095 -15.053  15.028  1.00 44.90           C  
ATOM   2598  O   GLY A 162      -0.153 -16.177  14.519  1.00 44.90           O  
ATOM   2599  N   CYS A 163       0.751 -14.143  14.547  1.00 48.19           N  
ATOM   2600  H   CYS A 163       0.803 -13.220  14.955  1.00 48.19           H  
ATOM   2601  CA  CYS A 163       1.625 -14.508  13.444  1.00 48.19           C  
ATOM   2602  HA  CYS A 163       1.034 -15.090  12.737  1.00 48.19           H  
ATOM   2603  C   CYS A 163       2.763 -15.398  13.948  1.00 48.19           C  
ATOM   2604  CB  CYS A 163       2.115 -13.291  12.675  1.00 48.19           C  
ATOM   2605  HB2 CYS A 163       1.279 -12.637  12.428  1.00 48.19           H  
ATOM   2606  HB3 CYS A 163       2.852 -12.744  13.263  1.00 48.19           H  
ATOM   2607  O   CYS A 163       3.781 -14.923  14.448  1.00 48.19           O  
ATOM   2608  SG  CYS A 163       2.834 -13.974  11.146  1.00 48.19           S  
ATOM   2609  HG  CYS A 163       3.325 -12.812  10.706  1.00 48.19           H  
ATOM   2610  N   SER A 164       2.610 -16.709  13.768  1.00 47.12           N  
ATOM   2611  H   SER A 164       1.680 -17.031  13.542  1.00 47.12           H  
ATOM   2612  CA  SER A 164       3.618 -17.681  14.200  1.00 47.12           C  
ATOM   2613  HA  SER A 164       3.756 -17.573  15.276  1.00 47.12           H  
ATOM   2614  C   SER A 164       4.990 -17.486  13.539  1.00 47.12           C  
ATOM   2615  CB  SER A 164       3.124 -19.101  13.916  1.00 47.12           C  
ATOM   2616  HB2 SER A 164       3.629 -19.789  14.594  1.00 47.12           H  
ATOM   2617  HB3 SER A 164       2.050 -19.168  14.087  1.00 47.12           H  
ATOM   2618  O   SER A 164       5.943 -18.132  13.949  1.00 47.12           O  
ATOM   2619  OG  SER A 164       3.443 -19.459  12.584  1.00 47.12           O  
ATOM   2620  HG  SER A 164       4.402 -19.501  12.581  1.00 47.12           H  
ATOM   2621  N   ASN A 165       5.077 -16.719  12.446  1.00 46.70           N  
ATOM   2622  H   ASN A 165       4.266 -16.185  12.169  1.00 46.70           H  
ATOM   2623  CA  ASN A 165       6.323 -16.553  11.701  1.00 46.70           C  
ATOM   2624  HA  ASN A 165       6.904 -17.472  11.781  1.00 46.70           H  
ATOM   2625  C   ASN A 165       7.194 -15.440  12.281  1.00 46.70           C  
ATOM   2626  CB  ASN A 165       5.995 -16.293  10.220  1.00 46.70           C  
ATOM   2627  HB2 ASN A 165       5.092 -16.834   9.937  1.00 46.70           H  
ATOM   2628  HB3 ASN A 165       5.827 -15.229  10.053  1.00 46.70           H  
ATOM   2629  O   ASN A 165       8.408 -15.569  12.325  1.00 46.70           O  
ATOM   2630  CG  ASN A 165       7.105 -16.798   9.316  1.00 46.70           C  
ATOM   2631  ND2 ASN A 165       7.489 -16.055   8.307  1.00 46.70           N  
ATOM   2632 HD21 ASN A 165       7.178 -15.098   8.228  1.00 46.70           H  
ATOM   2633 HD22 ASN A 165       8.312 -16.386   7.824  1.00 46.70           H  
ATOM   2634  OD1 ASN A 165       7.581 -17.908   9.458  1.00 46.70           O  
ATOM   2635  N   CYS A 166       6.573 -14.342  12.706  1.00 46.90           N  
ATOM   2636  H   CYS A 166       5.564 -14.297  12.680  1.00 46.90           H  
ATOM   2637  CA  CYS A 166       7.296 -13.173  13.185  1.00 46.90           C  
ATOM   2638  HA  CYS A 166       8.341 -13.268  12.892  1.00 46.90           H  
ATOM   2639  C   CYS A 166       7.363 -13.115  14.719  1.00 46.90           C  
ATOM   2640  CB  CYS A 166       6.796 -11.909  12.447  1.00 46.90           C  
ATOM   2641  HB2 CYS A 166       7.419 -11.787  11.561  1.00 46.90           H  
ATOM   2642  HB3 CYS A 166       6.973 -11.032  13.070  1.00 46.90           H  
ATOM   2643  O   CYS A 166       8.043 -12.236  15.226  1.00 46.90           O  
ATOM   2644  SG  CYS A 166       5.064 -11.942  11.870  1.00 46.90           S  
ATOM   2645  N   ASN A 167       6.720 -14.043  15.455  1.00 44.83           N  
ATOM   2646  H   ASN A 167       6.171 -14.722  14.948  1.00 44.83           H  
ATOM   2647  CA  ASN A 167       6.715 -14.183  16.931  1.00 44.83           C  
ATOM   2648  HA  ASN A 167       5.891 -14.859  17.157  1.00 44.83           H  
ATOM   2649  C   ASN A 167       6.380 -12.905  17.727  1.00 44.83           C  
ATOM   2650  CB  ASN A 167       8.037 -14.835  17.404  1.00 44.83           C  
ATOM   2651  HB2 ASN A 167       8.594 -14.122  18.012  1.00 44.83           H  
ATOM   2652  HB3 ASN A 167       8.664 -15.082  16.548  1.00 44.83           H  
ATOM   2653  O   ASN A 167       6.328 -12.904  18.954  1.00 44.83           O  
ATOM   2654  CG  ASN A 167       7.853 -16.113  18.209  1.00 44.83           C  
ATOM   2655  ND2 ASN A 167       8.908 -16.607  18.812  1.00 44.83           N  
ATOM   2656 HD21 ASN A 167       9.798 -16.131  18.768  1.00 44.83           H  
ATOM   2657 HD22 ASN A 167       8.768 -17.459  19.337  1.00 44.83           H  
ATOM   2658  OD1 ASN A 167       6.791 -16.710  18.275  1.00 44.83           O  
ATOM   2659  N   ASN A 168       6.152 -11.805  17.027  1.00 46.43           N  
ATOM   2660  H   ASN A 168       6.306 -11.863  16.031  1.00 46.43           H  
ATOM   2661  CA  ASN A 168       6.046 -10.481  17.564  1.00 46.43           C  
ATOM   2662  HA  ASN A 168       6.440 -10.474  18.581  1.00 46.43           H  
ATOM   2663  C   ASN A 168       4.552 -10.178  17.618  1.00 46.43           C  
ATOM   2664  CB  ASN A 168       6.951  -9.570  16.710  1.00 46.43           C  
ATOM   2665  HB2 ASN A 168       6.566  -9.443  15.698  1.00 46.43           H  
ATOM   2666  HB3 ASN A 168       7.936 -10.031  16.625  1.00 46.43           H  
ATOM   2667  O   ASN A 168       3.850 -10.162  16.607  1.00 46.43           O  
ATOM   2668  CG  ASN A 168       7.181  -8.210  17.306  1.00 46.43           C  
ATOM   2669  ND2 ASN A 168       7.829  -7.329  16.580  1.00 46.43           N  
ATOM   2670 HD21 ASN A 168       7.924  -6.409  16.986  1.00 46.43           H  
ATOM   2671 HD22 ASN A 168       8.127  -7.547  15.640  1.00 46.43           H  
ATOM   2672  OD1 ASN A 168       6.810  -7.956  18.438  1.00 46.43           O  
ATOM   2673  N   LYS A 169       4.017 -10.028  18.827  1.00 45.82           N  
ATOM   2674  H   LYS A 169       4.630 -10.063  19.629  1.00 45.82           H  
ATOM   2675  CA  LYS A 169       2.588  -9.739  19.013  1.00 45.82           C  
ATOM   2676  HA  LYS A 169       1.994 -10.516  18.530  1.00 45.82           H  
ATOM   2677  C   LYS A 169       2.190  -8.426  18.327  1.00 45.82           C  
ATOM   2678  CB  LYS A 169       2.256  -9.709  20.508  1.00 45.82           C  
ATOM   2679  HB2 LYS A 169       1.242  -9.329  20.629  1.00 45.82           H  
ATOM   2680  HB3 LYS A 169       2.936  -9.024  21.016  1.00 45.82           H  
ATOM   2681  O   LYS A 169       1.042  -8.288  17.923  1.00 45.82           O  
ATOM   2682  CG  LYS A 169       2.336 -11.102  21.152  1.00 45.82           C  
ATOM   2683  HG2 LYS A 169       3.343 -11.504  21.045  1.00 45.82           H  
ATOM   2684  HG3 LYS A 169       1.631 -11.770  20.656  1.00 45.82           H  
ATOM   2685  CD  LYS A 169       1.988 -11.008  22.643  1.00 45.82           C  
ATOM   2686  HD2 LYS A 169       2.709 -10.352  23.130  1.00 45.82           H  
ATOM   2687  HD3 LYS A 169       0.992 -10.576  22.750  1.00 45.82           H  
ATOM   2688  CE  LYS A 169       2.021 -12.390  23.302  1.00 45.82           C  
ATOM   2689  HE2 LYS A 169       1.277 -13.025  22.822  1.00 45.82           H  
ATOM   2690  HE3 LYS A 169       3.002 -12.833  23.128  1.00 45.82           H  
ATOM   2691  NZ  LYS A 169       1.758 -12.296  24.761  1.00 45.82           N  
ATOM   2692  HZ1 LYS A 169       2.456 -11.719  25.207  1.00 45.82           H  
ATOM   2693  HZ2 LYS A 169       0.851 -11.887  24.936  1.00 45.82           H  
ATOM   2694  HZ3 LYS A 169       1.788 -13.210  25.190  1.00 45.82           H  
ATOM   2695  N   SER A 170       3.152  -7.521  18.133  1.00 47.89           N  
ATOM   2696  H   SER A 170       4.079  -7.710  18.489  1.00 47.89           H  
ATOM   2697  CA  SER A 170       2.974  -6.220  17.490  1.00 47.89           C  
ATOM   2698  HA  SER A 170       1.993  -5.841  17.777  1.00 47.89           H  
ATOM   2699  C   SER A 170       3.021  -6.233  15.962  1.00 47.89           C  
ATOM   2700  CB  SER A 170       4.020  -5.239  18.013  1.00 47.89           C  
ATOM   2701  HB2 SER A 170       3.980  -5.207  19.102  1.00 47.89           H  
ATOM   2702  HB3 SER A 170       3.818  -4.243  17.620  1.00 47.89           H  
ATOM   2703  O   SER A 170       2.875  -5.182  15.348  1.00 47.89           O  
ATOM   2704  OG  SER A 170       5.309  -5.635  17.598  1.00 47.89           O  
ATOM   2705  HG  SER A 170       5.918  -5.041  18.042  1.00 47.89           H  
ATOM   2706  N   CYS A 171       3.193  -7.387  15.303  1.00 53.88           N  
ATOM   2707  H   CYS A 171       3.351  -8.234  15.831  1.00 53.88           H  
ATOM   2708  CA  CYS A 171       3.267  -7.439  13.830  1.00 53.88           C  
ATOM   2709  HA  CYS A 171       4.164  -6.924  13.487  1.00 53.88           H  
ATOM   2710  C   CYS A 171       2.076  -6.797  13.127  1.00 53.88           C  
ATOM   2711  CB  CYS A 171       3.288  -8.889  13.370  1.00 53.88           C  
ATOM   2712  HB2 CYS A 171       2.456  -9.447  13.800  1.00 53.88           H  
ATOM   2713  HB3 CYS A 171       3.221  -8.911  12.282  1.00 53.88           H  
ATOM   2714  O   CYS A 171       2.186  -6.356  11.986  1.00 53.88           O  
ATOM   2715  SG  CYS A 171       4.851  -9.580  13.877  1.00 53.88           S  
ATOM   2716  HG  CYS A 171       4.412 -10.124  15.015  1.00 53.88           H  
ATOM   2717  N   ILE A 172       0.935  -6.829  13.807  1.00 54.08           N  
ATOM   2718  H   ILE A 172       0.969  -7.180  14.754  1.00 54.08           H  
ATOM   2719  CA  ILE A 172      -0.339  -6.313  13.337  1.00 54.08           C  
ATOM   2720  HA  ILE A 172      -0.166  -5.760  12.414  1.00 54.08           H  
ATOM   2721  C   ILE A 172      -0.855  -5.271  14.351  1.00 54.08           C  
ATOM   2722  CB  ILE A 172      -1.280  -7.500  13.002  1.00 54.08           C  
ATOM   2723  HB  ILE A 172      -1.530  -8.019  13.928  1.00 54.08           H  
ATOM   2724  O   ILE A 172      -2.056  -5.085  14.537  1.00 54.08           O  
ATOM   2725  CG1 ILE A 172      -0.603  -8.521  12.051  1.00 54.08           C  
ATOM   2726 HG12 ILE A 172       0.319  -8.882  12.506  1.00 54.08           H  
ATOM   2727 HG13 ILE A 172      -0.342  -8.030  11.113  1.00 54.08           H  
ATOM   2728  CG2 ILE A 172      -2.569  -6.988  12.368  1.00 54.08           C  
ATOM   2729 HG21 ILE A 172      -3.263  -6.755  13.176  1.00 54.08           H  
ATOM   2730 HG22 ILE A 172      -2.366  -6.112  11.753  1.00 54.08           H  
ATOM   2731 HG23 ILE A 172      -3.067  -7.741  11.757  1.00 54.08           H  
ATOM   2732  CD1 ILE A 172      -1.423  -9.779  11.746  1.00 54.08           C  
ATOM   2733 HD11 ILE A 172      -1.884 -10.160  12.657  1.00 54.08           H  
ATOM   2734 HD12 ILE A 172      -0.762 -10.545  11.341  1.00 54.08           H  
ATOM   2735 HD13 ILE A 172      -2.175  -9.564  10.986  1.00 54.08           H  
ATOM   2736  N   GLU A 173       0.055  -4.572  15.043  1.00 56.47           N  
ATOM   2737  H   GLU A 173       1.038  -4.717  14.864  1.00 56.47           H  
ATOM   2738  CA  GLU A 173      -0.329  -3.343  15.733  1.00 56.47           C  
ATOM   2739  HA  GLU A 173      -1.122  -3.577  16.443  1.00 56.47           H  
ATOM   2740  C   GLU A 173      -0.900  -2.379  14.699  1.00 56.47           C  
ATOM   2741  CB  GLU A 173       0.837  -2.701  16.501  1.00 56.47           C  
ATOM   2742  HB2 GLU A 173       0.726  -1.617  16.477  1.00 56.47           H  
ATOM   2743  HB3 GLU A 173       1.787  -2.958  16.032  1.00 56.47           H  
ATOM   2744  O   GLU A 173      -0.296  -2.128  13.658  1.00 56.47           O  
ATOM   2745  CG  GLU A 173       0.812  -3.146  17.968  1.00 56.47           C  
ATOM   2746  HG2 GLU A 173      -0.082  -2.733  18.435  1.00 56.47           H  
ATOM   2747  HG3 GLU A 173       0.719  -4.232  18.010  1.00 56.47           H  
ATOM   2748  CD  GLU A 173       2.041  -2.691  18.767  1.00 56.47           C  
ATOM   2749  OE1 GLU A 173       2.344  -3.377  19.769  1.00 56.47           O  
ATOM   2750  OE2 GLU A 173       2.681  -1.694  18.367  1.00 56.47           O  
ATOM   2751  N   ASN A 174      -2.085  -1.854  15.000  1.00 61.39           N  
ATOM   2752  H   ASN A 174      -2.502  -2.096  15.888  1.00 61.39           H  
ATOM   2753  CA  ASN A 174      -2.795  -0.906  14.154  1.00 61.39           C  
ATOM   2754  HA  ASN A 174      -3.724  -0.663  14.671  1.00 61.39           H  
ATOM   2755  C   ASN A 174      -3.216  -1.458  12.779  1.00 61.39           C  
ATOM   2756  CB  ASN A 174      -1.984   0.394  14.065  1.00 61.39           C  
ATOM   2757  HB2 ASN A 174      -2.618   1.152  13.606  1.00 61.39           H  
ATOM   2758  HB3 ASN A 174      -1.120   0.248  13.416  1.00 61.39           H  
ATOM   2759  O   ASN A 174      -3.203  -0.719  11.798  1.00 61.39           O  
ATOM   2760  CG  ASN A 174      -1.534   0.920  15.411  1.00 61.39           C  
ATOM   2761  ND2 ASN A 174      -0.289   1.314  15.528  1.00 61.39           N  
ATOM   2762 HD21 ASN A 174       0.354   1.159  14.765  1.00 61.39           H  
ATOM   2763 HD22 ASN A 174       0.023   1.554  16.459  1.00 61.39           H  
ATOM   2764  OD1 ASN A 174      -2.288   0.974  16.368  1.00 61.39           O  
ATOM   2765  N   GLU A 175      -3.657  -2.720  12.685  1.00 67.27           N  
ATOM   2766  H   GLU A 175      -3.525  -3.341  13.471  1.00 67.27           H  
ATOM   2767  CA  GLU A 175      -4.238  -3.263  11.440  1.00 67.27           C  
ATOM   2768  HA  GLU A 175      -3.441  -3.363  10.703  1.00 67.27           H  
ATOM   2769  C   GLU A 175      -5.337  -2.370  10.855  1.00 67.27           C  
ATOM   2770  CB  GLU A 175      -4.889  -4.626  11.700  1.00 67.27           C  
ATOM   2771  HB2 GLU A 175      -5.907  -4.501  12.071  1.00 67.27           H  
ATOM   2772  HB3 GLU A 175      -4.329  -5.140  12.481  1.00 67.27           H  
ATOM   2773  O   GLU A 175      -5.421  -2.158   9.646  1.00 67.27           O  
ATOM   2774  CG  GLU A 175      -4.910  -5.429  10.393  1.00 67.27           C  
ATOM   2775  HG2 GLU A 175      -3.891  -5.520  10.018  1.00 67.27           H  
ATOM   2776  HG3 GLU A 175      -5.480  -4.870   9.650  1.00 67.27           H  
ATOM   2777  CD  GLU A 175      -5.510  -6.832  10.494  1.00 67.27           C  
ATOM   2778  OE1 GLU A 175      -5.699  -7.398   9.388  1.00 67.27           O  
ATOM   2779  OE2 GLU A 175      -5.745  -7.340  11.607  1.00 67.27           O  
ATOM   2780  N   GLU A 176      -6.154  -1.812  11.748  1.00 64.74           N  
ATOM   2781  H   GLU A 176      -6.010  -2.052  12.718  1.00 64.74           H  
ATOM   2782  CA  GLU A 176      -7.207  -0.851  11.439  1.00 64.74           C  
ATOM   2783  HA  GLU A 176      -7.909  -1.315  10.747  1.00 64.74           H  
ATOM   2784  C   GLU A 176      -6.676   0.413  10.748  1.00 64.74           C  
ATOM   2785  CB  GLU A 176      -7.965  -0.521  12.741  1.00 64.74           C  
ATOM   2786  HB2 GLU A 176      -8.375  -1.456  13.121  1.00 64.74           H  
ATOM   2787  HB3 GLU A 176      -8.800   0.141  12.508  1.00 64.74           H  
ATOM   2788  O   GLU A 176      -7.418   1.049  10.005  1.00 64.74           O  
ATOM   2789  CG  GLU A 176      -7.094   0.139  13.837  1.00 64.74           C  
ATOM   2790  HG2 GLU A 176      -6.816   1.138  13.499  1.00 64.74           H  
ATOM   2791  HG3 GLU A 176      -6.175  -0.433  13.963  1.00 64.74           H  
ATOM   2792  CD  GLU A 176      -7.778   0.241  15.215  1.00 64.74           C  
ATOM   2793  OE1 GLU A 176      -7.400   1.161  15.992  1.00 64.74           O  
ATOM   2794  OE2 GLU A 176      -8.668  -0.593  15.499  1.00 64.74           O  
ATOM   2795  N   LEU A 177      -5.395   0.756  10.941  1.00 71.20           N  
ATOM   2796  H   LEU A 177      -4.814   0.137  11.488  1.00 71.20           H  
ATOM   2797  CA  LEU A 177      -4.746   1.915  10.332  1.00 71.20           C  
ATOM   2798  HA  LEU A 177      -5.515   2.680  10.225  1.00 71.20           H  
ATOM   2799  C   LEU A 177      -4.157   1.634   8.937  1.00 71.20           C  
ATOM   2800  CB  LEU A 177      -3.704   2.547  11.265  1.00 71.20           C  
ATOM   2801  HB2 LEU A 177      -3.264   3.397  10.744  1.00 71.20           H  
ATOM   2802  HB3 LEU A 177      -2.902   1.830  11.443  1.00 71.20           H  
ATOM   2803  O   LEU A 177      -3.890   2.577   8.191  1.00 71.20           O  
ATOM   2804  CG  LEU A 177      -4.257   3.053  12.612  1.00 71.20           C  
ATOM   2805  HG  LEU A 177      -4.565   2.202  13.220  1.00 71.20           H  
ATOM   2806  CD1 LEU A 177      -3.163   3.824  13.356  1.00 71.20           C  
ATOM   2807 HD11 LEU A 177      -2.979   4.779  12.864  1.00 71.20           H  
ATOM   2808 HD12 LEU A 177      -2.226   3.267  13.362  1.00 71.20           H  
ATOM   2809 HD13 LEU A 177      -3.473   4.002  14.386  1.00 71.20           H  
ATOM   2810  CD2 LEU A 177      -5.452   4.002  12.470  1.00 71.20           C  
ATOM   2811 HD21 LEU A 177      -5.703   4.426  13.443  1.00 71.20           H  
ATOM   2812 HD22 LEU A 177      -6.321   3.453  12.109  1.00 71.20           H  
ATOM   2813 HD23 LEU A 177      -5.213   4.807  11.775  1.00 71.20           H  
ATOM   2814  N   ILE A 178      -3.996   0.367   8.538  1.00 79.09           N  
ATOM   2815  H   ILE A 178      -4.269  -0.366   9.177  1.00 79.09           H  
ATOM   2816  CA  ILE A 178      -3.392  -0.011   7.247  1.00 79.09           C  
ATOM   2817  HA  ILE A 178      -2.356   0.328   7.251  1.00 79.09           H  
ATOM   2818  C   ILE A 178      -4.058   0.686   6.048  1.00 79.09           C  
ATOM   2819  CB  ILE A 178      -3.375  -1.547   7.078  1.00 79.09           C  
ATOM   2820  HB  ILE A 178      -4.348  -1.952   7.355  1.00 79.09           H  
ATOM   2821  O   ILE A 178      -3.330   1.266   5.238  1.00 79.09           O  
ATOM   2822  CG1 ILE A 178      -2.336  -2.174   8.031  1.00 79.09           C  
ATOM   2823 HG12 ILE A 178      -1.335  -1.833   7.767  1.00 79.09           H  
ATOM   2824 HG13 ILE A 178      -2.545  -1.843   9.048  1.00 79.09           H  
ATOM   2825  CG2 ILE A 178      -3.123  -1.977   5.623  1.00 79.09           C  
ATOM   2826 HG21 ILE A 178      -3.871  -1.566   4.944  1.00 79.09           H  
ATOM   2827 HG22 ILE A 178      -3.222  -3.060   5.564  1.00 79.09           H  
ATOM   2828 HG23 ILE A 178      -2.129  -1.660   5.306  1.00 79.09           H  
ATOM   2829  CD1 ILE A 178      -2.360  -3.707   8.025  1.00 79.09           C  
ATOM   2830 HD11 ILE A 178      -3.389  -4.063   8.088  1.00 79.09           H  
ATOM   2831 HD12 ILE A 178      -1.814  -4.073   8.895  1.00 79.09           H  
ATOM   2832 HD13 ILE A 178      -1.890  -4.095   7.122  1.00 79.09           H  
ATOM   2833  N   PRO A 179      -5.402   0.682   5.899  1.00 78.58           N  
ATOM   2834  CA  PRO A 179      -6.045   1.333   4.757  1.00 78.58           C  
ATOM   2835  HA  PRO A 179      -5.720   0.848   3.837  1.00 78.58           H  
ATOM   2836  C   PRO A 179      -5.740   2.832   4.671  1.00 78.58           C  
ATOM   2837  CB  PRO A 179      -7.541   1.096   4.958  1.00 78.58           C  
ATOM   2838  HB2 PRO A 179      -7.950   1.913   5.551  1.00 78.58           H  
ATOM   2839  HB3 PRO A 179      -8.068   0.988   4.010  1.00 78.58           H  
ATOM   2840  O   PRO A 179      -5.696   3.395   3.582  1.00 78.58           O  
ATOM   2841  CG  PRO A 179      -7.610  -0.174   5.794  1.00 78.58           C  
ATOM   2842  HG2 PRO A 179      -7.462  -1.049   5.160  1.00 78.58           H  
ATOM   2843  HG3 PRO A 179      -8.544  -0.246   6.352  1.00 78.58           H  
ATOM   2844  CD  PRO A 179      -6.411   0.013   6.715  1.00 78.58           C  
ATOM   2845  HD2 PRO A 179      -6.094  -0.959   7.093  1.00 78.58           H  
ATOM   2846  HD3 PRO A 179      -6.688   0.661   7.547  1.00 78.58           H  
ATOM   2847  N   TYR A 180      -5.477   3.477   5.805  1.00 73.18           N  
ATOM   2848  H   TYR A 180      -5.464   2.957   6.670  1.00 73.18           H  
ATOM   2849  CA  TYR A 180      -5.176   4.903   5.867  1.00 73.18           C  
ATOM   2850  HA  TYR A 180      -5.824   5.444   5.179  1.00 73.18           H  
ATOM   2851  C   TYR A 180      -3.737   5.226   5.550  1.00 73.18           C  
ATOM   2852  CB  TYR A 180      -5.445   5.415   7.252  1.00 73.18           C  
ATOM   2853  HB2 TYR A 180      -5.290   6.494   7.268  1.00 73.18           H  
ATOM   2854  HB3 TYR A 180      -4.752   4.976   7.970  1.00 73.18           H  
ATOM   2855  O   TYR A 180      -3.475   6.208   4.866  1.00 73.18           O  
ATOM   2856  CG  TYR A 180      -6.840   5.124   7.663  1.00 73.18           C  
ATOM   2857  CD1 TYR A 180      -7.865   5.967   7.242  1.00 73.18           C  
ATOM   2858  HD1 TYR A 180      -7.699   6.728   6.494  1.00 73.18           H  
ATOM   2859  CD2 TYR A 180      -7.090   4.049   8.517  1.00 73.18           C  
ATOM   2860  HD2 TYR A 180      -6.332   3.289   8.640  1.00 73.18           H  
ATOM   2861  CE1 TYR A 180      -9.056   5.914   7.952  1.00 73.18           C  
ATOM   2862  HE1 TYR A 180      -9.842   6.608   7.693  1.00 73.18           H  
ATOM   2863  CE2 TYR A 180      -8.261   4.022   9.267  1.00 73.18           C  
ATOM   2864  HE2 TYR A 180      -8.399   3.292  10.051  1.00 73.18           H  
ATOM   2865  OH  TYR A 180     -10.122   5.241   9.989  1.00 73.18           O  
ATOM   2866  HH  TYR A 180     -10.028   4.610  10.707  1.00 73.18           H  
ATOM   2867  CZ  TYR A 180      -9.184   5.046   9.053  1.00 73.18           C  
ATOM   2868  N   PHE A 181      -2.807   4.395   6.015  1.00 79.13           N  
ATOM   2869  H   PHE A 181      -3.080   3.642   6.630  1.00 79.13           H  
ATOM   2870  CA  PHE A 181      -1.423   4.489   5.578  1.00 79.13           C  
ATOM   2871  HA  PHE A 181      -1.041   5.486   5.797  1.00 79.13           H  
ATOM   2872  C   PHE A 181      -1.327   4.305   4.061  1.00 79.13           C  
ATOM   2873  CB  PHE A 181      -0.592   3.442   6.322  1.00 79.13           C  
ATOM   2874  HB2 PHE A 181       0.395   3.395   5.863  1.00 79.13           H  
ATOM   2875  HB3 PHE A 181      -1.071   2.472   6.186  1.00 79.13           H  
ATOM   2876  O   PHE A 181      -0.607   5.052   3.402  1.00 79.13           O  
ATOM   2877  CG  PHE A 181      -0.395   3.690   7.805  1.00 79.13           C  
ATOM   2878  CD1 PHE A 181      -0.023   4.965   8.277  1.00 79.13           C  
ATOM   2879  HD1 PHE A 181       0.116   5.788   7.591  1.00 79.13           H  
ATOM   2880  CD2 PHE A 181      -0.527   2.624   8.715  1.00 79.13           C  
ATOM   2881  HD2 PHE A 181      -0.791   1.637   8.366  1.00 79.13           H  
ATOM   2882  CE1 PHE A 181       0.190   5.175   9.650  1.00 79.13           C  
ATOM   2883  HE1 PHE A 181       0.476   6.152  10.012  1.00 79.13           H  
ATOM   2884  CE2 PHE A 181      -0.301   2.832  10.086  1.00 79.13           C  
ATOM   2885  HE2 PHE A 181      -0.390   2.007  10.776  1.00 79.13           H  
ATOM   2886  CZ  PHE A 181       0.051   4.109  10.554  1.00 79.13           C  
ATOM   2887  HZ  PHE A 181       0.224   4.267  11.608  1.00 79.13           H  
ATOM   2888  N   LEU A 182      -2.112   3.382   3.495  1.00 85.02           N  
ATOM   2889  H   LEU A 182      -2.660   2.785   4.098  1.00 85.02           H  
ATOM   2890  CA  LEU A 182      -2.230   3.219   2.047  1.00 85.02           C  
ATOM   2891  HA  LEU A 182      -1.230   3.116   1.627  1.00 85.02           H  
ATOM   2892  C   LEU A 182      -2.837   4.450   1.364  1.00 85.02           C  
ATOM   2893  CB  LEU A 182      -3.051   1.960   1.732  1.00 85.02           C  
ATOM   2894  HB2 LEU A 182      -3.969   1.981   2.319  1.00 85.02           H  
ATOM   2895  HB3 LEU A 182      -3.330   1.996   0.679  1.00 85.02           H  
ATOM   2896  O   LEU A 182      -2.254   4.932   0.400  1.00 85.02           O  
ATOM   2897  CG  LEU A 182      -2.336   0.626   1.991  1.00 85.02           C  
ATOM   2898  HG  LEU A 182      -2.037   0.547   3.036  1.00 85.02           H  
ATOM   2899  CD1 LEU A 182      -3.304  -0.515   1.660  1.00 85.02           C  
ATOM   2900 HD11 LEU A 182      -4.176  -0.452   2.310  1.00 85.02           H  
ATOM   2901 HD12 LEU A 182      -3.628  -0.441   0.622  1.00 85.02           H  
ATOM   2902 HD13 LEU A 182      -2.818  -1.479   1.813  1.00 85.02           H  
ATOM   2903  CD2 LEU A 182      -1.100   0.481   1.106  1.00 85.02           C  
ATOM   2904 HD21 LEU A 182      -0.695  -0.528   1.184  1.00 85.02           H  
ATOM   2905 HD22 LEU A 182      -0.328   1.187   1.411  1.00 85.02           H  
ATOM   2906 HD23 LEU A 182      -1.378   0.690   0.073  1.00 85.02           H  
ATOM   2907  N   LEU A 183      -3.955   4.984   1.869  1.00 80.52           N  
ATOM   2908  H   LEU A 183      -4.418   4.498   2.624  1.00 80.52           H  
ATOM   2909  CA  LEU A 183      -4.561   6.234   1.381  1.00 80.52           C  
ATOM   2910  HA  LEU A 183      -4.889   6.098   0.351  1.00 80.52           H  
ATOM   2911  C   LEU A 183      -3.550   7.384   1.380  1.00 80.52           C  
ATOM   2912  CB  LEU A 183      -5.768   6.597   2.275  1.00 80.52           C  
ATOM   2913  HB2 LEU A 183      -5.704   6.013   3.193  1.00 80.52           H  
ATOM   2914  HB3 LEU A 183      -5.712   7.643   2.575  1.00 80.52           H  
ATOM   2915  O   LEU A 183      -3.434   8.095   0.389  1.00 80.52           O  
ATOM   2916  CG  LEU A 183      -7.139   6.352   1.626  1.00 80.52           C  
ATOM   2917  HG  LEU A 183      -7.073   5.523   0.921  1.00 80.52           H  
ATOM   2918  CD1 LEU A 183      -8.185   5.997   2.681  1.00 80.52           C  
ATOM   2919 HD11 LEU A 183      -7.894   5.076   3.186  1.00 80.52           H  
ATOM   2920 HD12 LEU A 183      -8.272   6.802   3.410  1.00 80.52           H  
ATOM   2921 HD13 LEU A 183      -9.149   5.843   2.196  1.00 80.52           H  
ATOM   2922  CD2 LEU A 183      -7.612   7.573   0.843  1.00 80.52           C  
ATOM   2923 HD21 LEU A 183      -7.805   8.402   1.524  1.00 80.52           H  
ATOM   2924 HD22 LEU A 183      -8.526   7.328   0.301  1.00 80.52           H  
ATOM   2925 HD23 LEU A 183      -6.841   7.869   0.133  1.00 80.52           H  
ATOM   2926  N   PHE A 184      -2.797   7.533   2.472  1.00 77.57           N  
ATOM   2927  H   PHE A 184      -2.967   6.915   3.252  1.00 77.57           H  
ATOM   2928  CA  PHE A 184      -1.777   8.560   2.624  1.00 77.57           C  
ATOM   2929  HA  PHE A 184      -2.241   9.533   2.463  1.00 77.57           H  
ATOM   2930  C   PHE A 184      -0.667   8.402   1.581  1.00 77.57           C  
ATOM   2931  CB  PHE A 184      -1.235   8.530   4.056  1.00 77.57           C  
ATOM   2932  HB2 PHE A 184      -0.882   7.525   4.286  1.00 77.57           H  
ATOM   2933  HB3 PHE A 184      -2.050   8.755   4.744  1.00 77.57           H  
ATOM   2934  O   PHE A 184      -0.432   9.339   0.819  1.00 77.57           O  
ATOM   2935  CG  PHE A 184      -0.112   9.515   4.300  1.00 77.57           C  
ATOM   2936  CD1 PHE A 184       1.208   9.051   4.434  1.00 77.57           C  
ATOM   2937  HD1 PHE A 184       1.427   7.998   4.343  1.00 77.57           H  
ATOM   2938  CD2 PHE A 184      -0.384  10.895   4.375  1.00 77.57           C  
ATOM   2939  HD2 PHE A 184      -1.394  11.256   4.252  1.00 77.57           H  
ATOM   2940  CE1 PHE A 184       2.245   9.961   4.682  1.00 77.57           C  
ATOM   2941  HE1 PHE A 184       3.259   9.596   4.760  1.00 77.57           H  
ATOM   2942  CE2 PHE A 184       0.659  11.807   4.612  1.00 77.57           C  
ATOM   2943  HE2 PHE A 184       0.452  12.865   4.670  1.00 77.57           H  
ATOM   2944  CZ  PHE A 184       1.973  11.339   4.781  1.00 77.57           C  
ATOM   2945  HZ  PHE A 184       2.774  12.042   4.956  1.00 77.57           H  
ATOM   2946  N   LEU A 185      -0.057   7.215   1.469  1.00 80.36           N  
ATOM   2947  H   LEU A 185      -0.328   6.470   2.094  1.00 80.36           H  
ATOM   2948  CA  LEU A 185       0.973   6.943   0.458  1.00 80.36           C  
ATOM   2949  HA  LEU A 185       1.805   7.634   0.595  1.00 80.36           H  
ATOM   2950  C   LEU A 185       0.461   7.180  -0.965  1.00 80.36           C  
ATOM   2951  CB  LEU A 185       1.480   5.496   0.590  1.00 80.36           C  
ATOM   2952  HB2 LEU A 185       2.037   5.254  -0.315  1.00 80.36           H  
ATOM   2953  HB3 LEU A 185       0.624   4.823   0.639  1.00 80.36           H  
ATOM   2954  O   LEU A 185       1.149   7.783  -1.781  1.00 80.36           O  
ATOM   2955  CG  LEU A 185       2.402   5.230   1.793  1.00 80.36           C  
ATOM   2956  HG  LEU A 185       1.857   5.383   2.724  1.00 80.36           H  
ATOM   2957  CD1 LEU A 185       2.869   3.776   1.727  1.00 80.36           C  
ATOM   2958 HD11 LEU A 185       3.416   3.603   0.801  1.00 80.36           H  
ATOM   2959 HD12 LEU A 185       2.003   3.115   1.762  1.00 80.36           H  
ATOM   2960 HD13 LEU A 185       3.529   3.559   2.567  1.00 80.36           H  
ATOM   2961  CD2 LEU A 185       3.637   6.133   1.801  1.00 80.36           C  
ATOM   2962 HD21 LEU A 185       4.361   5.776   2.534  1.00 80.36           H  
ATOM   2963 HD22 LEU A 185       4.095   6.147   0.812  1.00 80.36           H  
ATOM   2964 HD23 LEU A 185       3.357   7.151   2.073  1.00 80.36           H  
ATOM   2965  N   LEU A 186      -0.769   6.757  -1.248  1.00 84.17           N  
ATOM   2966  H   LEU A 186      -1.284   6.277  -0.524  1.00 84.17           H  
ATOM   2967  CA  LEU A 186      -1.389   6.867  -2.563  1.00 84.17           C  
ATOM   2968  HA  LEU A 186      -0.611   6.760  -3.319  1.00 84.17           H  
ATOM   2969  C   LEU A 186      -2.028   8.231  -2.831  1.00 84.17           C  
ATOM   2970  CB  LEU A 186      -2.394   5.716  -2.732  1.00 84.17           C  
ATOM   2971  HB2 LEU A 186      -3.001   5.888  -3.621  1.00 84.17           H  
ATOM   2972  HB3 LEU A 186      -3.072   5.706  -1.879  1.00 84.17           H  
ATOM   2973  O   LEU A 186      -2.621   8.399  -3.889  1.00 84.17           O  
ATOM   2974  CG  LEU A 186      -1.713   4.348  -2.889  1.00 84.17           C  
ATOM   2975  HG  LEU A 186      -0.989   4.181  -2.091  1.00 84.17           H  
ATOM   2976  CD1 LEU A 186      -2.759   3.242  -2.814  1.00 84.17           C  
ATOM   2977 HD11 LEU A 186      -3.500   3.371  -3.602  1.00 84.17           H  
ATOM   2978 HD12 LEU A 186      -2.281   2.267  -2.915  1.00 84.17           H  
ATOM   2979 HD13 LEU A 186      -3.239   3.294  -1.836  1.00 84.17           H  
ATOM   2980  CD2 LEU A 186      -1.003   4.268  -4.240  1.00 84.17           C  
ATOM   2981 HD21 LEU A 186      -1.558   4.813  -5.004  1.00 84.17           H  
ATOM   2982 HD22 LEU A 186      -0.949   3.229  -4.567  1.00 84.17           H  
ATOM   2983 HD23 LEU A 186       0.000   4.687  -4.160  1.00 84.17           H  
ATOM   2984  N   THR A 187      -1.911   9.218  -1.935  1.00 78.29           N  
ATOM   2985  H   THR A 187      -1.441   9.007  -1.067  1.00 78.29           H  
ATOM   2986  CA  THR A 187      -2.642  10.494  -2.051  1.00 78.29           C  
ATOM   2987  HA  THR A 187      -3.707  10.288  -1.941  1.00 78.29           H  
ATOM   2988  C   THR A 187      -2.437  11.170  -3.405  1.00 78.29           C  
ATOM   2989  CB  THR A 187      -2.236  11.493  -0.956  1.00 78.29           C  
ATOM   2990  HB  THR A 187      -1.169  11.703  -1.028  1.00 78.29           H  
ATOM   2991  O   THR A 187      -3.410  11.643  -3.984  1.00 78.29           O  
ATOM   2992  CG2 THR A 187      -3.013  12.810  -1.033  1.00 78.29           C  
ATOM   2993 HG21 THR A 187      -2.741  13.357  -1.936  1.00 78.29           H  
ATOM   2994 HG22 THR A 187      -2.766  13.423  -0.166  1.00 78.29           H  
ATOM   2995 HG23 THR A 187      -4.083  12.604  -1.035  1.00 78.29           H  
ATOM   2996  OG1 THR A 187      -2.513  10.984   0.318  1.00 78.29           O  
ATOM   2997  HG1 THR A 187      -1.836  10.329   0.505  1.00 78.29           H  
ATOM   2998  N   ALA A 188      -1.201  11.232  -3.911  1.00 75.32           N  
ATOM   2999  H   ALA A 188      -0.437  10.823  -3.393  1.00 75.32           H  
ATOM   3000  CA  ALA A 188      -0.907  11.842  -5.209  1.00 75.32           C  
ATOM   3001  HA  ALA A 188      -1.373  12.826  -5.256  1.00 75.32           H  
ATOM   3002  C   ALA A 188      -1.473  11.015  -6.371  1.00 75.32           C  
ATOM   3003  CB  ALA A 188       0.604  12.030  -5.327  1.00 75.32           C  
ATOM   3004  HB1 ALA A 188       0.849  12.468  -6.294  1.00 75.32           H  
ATOM   3005  HB2 ALA A 188       1.120  11.075  -5.228  1.00 75.32           H  
ATOM   3006  HB3 ALA A 188       0.954  12.708  -4.548  1.00 75.32           H  
ATOM   3007  O   ALA A 188      -2.148  11.559  -7.241  1.00 75.32           O  
ATOM   3008  N   PHE A 189      -1.292   9.693  -6.329  1.00 82.39           N  
ATOM   3009  H   PHE A 189      -0.774   9.303  -5.555  1.00 82.39           H  
ATOM   3010  CA  PHE A 189      -1.859   8.773  -7.315  1.00 82.39           C  
ATOM   3011  HA  PHE A 189      -1.492   9.044  -8.305  1.00 82.39           H  
ATOM   3012  C   PHE A 189      -3.391   8.857  -7.366  1.00 82.39           C  
ATOM   3013  CB  PHE A 189      -1.383   7.354  -6.988  1.00 82.39           C  
ATOM   3014  HB2 PHE A 189      -1.602   7.132  -5.943  1.00 82.39           H  
ATOM   3015  HB3 PHE A 189      -0.301   7.312  -7.113  1.00 82.39           H  
ATOM   3016  O   PHE A 189      -3.956   8.944  -8.445  1.00 82.39           O  
ATOM   3017  CG  PHE A 189      -2.018   6.291  -7.856  1.00 82.39           C  
ATOM   3018  CD1 PHE A 189      -3.002   5.440  -7.322  1.00 82.39           C  
ATOM   3019  HD1 PHE A 189      -3.320   5.546  -6.295  1.00 82.39           H  
ATOM   3020  CD2 PHE A 189      -1.660   6.183  -9.211  1.00 82.39           C  
ATOM   3021  HD2 PHE A 189      -0.925   6.851  -9.637  1.00 82.39           H  
ATOM   3022  CE1 PHE A 189      -3.587   4.456  -8.132  1.00 82.39           C  
ATOM   3023  HE1 PHE A 189      -4.344   3.803  -7.724  1.00 82.39           H  
ATOM   3024  CE2 PHE A 189      -2.281   5.224 -10.026  1.00 82.39           C  
ATOM   3025  HE2 PHE A 189      -2.052   5.176 -11.080  1.00 82.39           H  
ATOM   3026  CZ  PHE A 189      -3.223   4.341  -9.480  1.00 82.39           C  
ATOM   3027  HZ  PHE A 189      -3.692   3.598 -10.107  1.00 82.39           H  
ATOM   3028  N   LEU A 190      -4.066   8.938  -6.217  1.00 79.66           N  
ATOM   3029  H   LEU A 190      -3.529   8.880  -5.364  1.00 79.66           H  
ATOM   3030  CA  LEU A 190      -5.528   9.039  -6.093  1.00 79.66           C  
ATOM   3031  HA  LEU A 190      -5.985   8.230  -6.662  1.00 79.66           H  
ATOM   3032  C   LEU A 190      -6.125  10.343  -6.654  1.00 79.66           C  
ATOM   3033  CB  LEU A 190      -5.903   8.894  -4.606  1.00 79.66           C  
ATOM   3034  HB2 LEU A 190      -6.945   9.183  -4.471  1.00 79.66           H  
ATOM   3035  HB3 LEU A 190      -5.293   9.590  -4.030  1.00 79.66           H  
ATOM   3036  O   LEU A 190      -7.353  10.467  -6.745  1.00 79.66           O  
ATOM   3037  CG  LEU A 190      -5.728   7.478  -4.038  1.00 79.66           C  
ATOM   3038  HG  LEU A 190      -4.740   7.091  -4.286  1.00 79.66           H  
ATOM   3039  CD1 LEU A 190      -5.886   7.510  -2.518  1.00 79.66           C  
ATOM   3040 HD11 LEU A 190      -5.753   6.507  -2.112  1.00 79.66           H  
ATOM   3041 HD12 LEU A 190      -6.878   7.880  -2.258  1.00 79.66           H  
ATOM   3042 HD13 LEU A 190      -5.127   8.160  -2.083  1.00 79.66           H  
ATOM   3043  CD2 LEU A 190      -6.769   6.512  -4.594  1.00 79.66           C  
ATOM   3044 HD21 LEU A 190      -6.608   6.364  -5.662  1.00 79.66           H  
ATOM   3045 HD22 LEU A 190      -6.687   5.553  -4.082  1.00 79.66           H  
ATOM   3046 HD23 LEU A 190      -7.771   6.912  -4.441  1.00 79.66           H  
ATOM   3047  N   ARG A 191      -5.286  11.334  -6.995  1.00 72.24           N  
ATOM   3048  H   ARG A 191      -4.295  11.168  -6.887  1.00 72.24           H  
ATOM   3049  CA  ARG A 191      -5.711  12.535  -7.735  1.00 72.24           C  
ATOM   3050  HA  ARG A 191      -6.702  12.836  -7.396  1.00 72.24           H  
ATOM   3051  C   ARG A 191      -5.854  12.258  -9.232  1.00 72.24           C  
ATOM   3052  CB  ARG A 191      -4.733  13.707  -7.526  1.00 72.24           C  
ATOM   3053  HB2 ARG A 191      -5.096  14.564  -8.093  1.00 72.24           H  
ATOM   3054  HB3 ARG A 191      -3.763  13.430  -7.939  1.00 72.24           H  
ATOM   3055  O   ARG A 191      -6.541  13.024  -9.901  1.00 72.24           O  
ATOM   3056  CG  ARG A 191      -4.557  14.140  -6.063  1.00 72.24           C  
ATOM   3057  HG2 ARG A 191      -4.208  13.278  -5.495  1.00 72.24           H  
ATOM   3058  HG3 ARG A 191      -5.509  14.475  -5.653  1.00 72.24           H  
ATOM   3059  CD  ARG A 191      -3.510  15.261  -5.945  1.00 72.24           C  
ATOM   3060  HD2 ARG A 191      -3.951  16.202  -6.275  1.00 72.24           H  
ATOM   3061  HD3 ARG A 191      -2.684  15.018  -6.614  1.00 72.24           H  
ATOM   3062  NE  ARG A 191      -2.975  15.400  -4.570  1.00 72.24           N  
ATOM   3063  HE  ARG A 191      -3.436  14.860  -3.852  1.00 72.24           H  
ATOM   3064  NH1 ARG A 191      -1.038  16.562  -5.104  1.00 72.24           N  
ATOM   3065 HH11 ARG A 191      -1.306  16.635  -6.075  1.00 72.24           H  
ATOM   3066 HH12 ARG A 191      -0.053  16.652  -4.902  1.00 72.24           H  
ATOM   3067  NH2 ARG A 191      -1.328  15.876  -3.042  1.00 72.24           N  
ATOM   3068 HH21 ARG A 191      -1.755  15.308  -2.324  1.00 72.24           H  
ATOM   3069 HH22 ARG A 191      -0.378  16.202  -2.930  1.00 72.24           H  
ATOM   3070  CZ  ARG A 191      -1.808  15.953  -4.249  1.00 72.24           C  
ATOM   3071  N   LEU A 192      -5.216  11.205  -9.749  1.00 72.54           N  
ATOM   3072  H   LEU A 192      -4.713  10.580  -9.134  1.00 72.54           H  
ATOM   3073  CA  LEU A 192      -5.264  10.863 -11.164  1.00 72.54           C  
ATOM   3074  HA  LEU A 192      -5.110  11.791 -11.715  1.00 72.54           H  
ATOM   3075  C   LEU A 192      -6.623  10.262 -11.540  1.00 72.54           C  
ATOM   3076  CB  LEU A 192      -4.140   9.895 -11.558  1.00 72.54           C  
ATOM   3077  HB2 LEU A 192      -4.255   8.970 -10.992  1.00 72.54           H  
ATOM   3078  HB3 LEU A 192      -4.256   9.642 -12.612  1.00 72.54           H  
ATOM   3079  O   LEU A 192      -7.159   9.452 -10.773  1.00 72.54           O  
ATOM   3080  CG  LEU A 192      -2.722  10.446 -11.346  1.00 72.54           C  
ATOM   3081  HG  LEU A 192      -2.585  10.735 -10.304  1.00 72.54           H  
ATOM   3082  CD1 LEU A 192      -1.719   9.349 -11.679  1.00 72.54           C  
ATOM   3083 HD11 LEU A 192      -1.912   8.472 -11.062  1.00 72.54           H  
ATOM   3084 HD12 LEU A 192      -1.833   9.081 -12.729  1.00 72.54           H  
ATOM   3085 HD13 LEU A 192      -0.703   9.705 -11.502  1.00 72.54           H  
ATOM   3086  CD2 LEU A 192      -2.431  11.649 -12.246  1.00 72.54           C  
ATOM   3087 HD21 LEU A 192      -2.631  11.393 -13.286  1.00 72.54           H  
ATOM   3088 HD22 LEU A 192      -3.047  12.500 -11.955  1.00 72.54           H  
ATOM   3089 HD23 LEU A 192      -1.384  11.938 -12.148  1.00 72.54           H  
ATOM   3090  N   PRO A 193      -7.153  10.599 -12.725  1.00 69.49           N  
ATOM   3091  CA  PRO A 193      -8.412  10.066 -13.224  1.00 69.49           C  
ATOM   3092  HA  PRO A 193      -9.191  10.468 -12.576  1.00 69.49           H  
ATOM   3093  C   PRO A 193      -8.518   8.543 -13.213  1.00 69.49           C  
ATOM   3094  CB  PRO A 193      -8.498  10.606 -14.664  1.00 69.49           C  
ATOM   3095  HB2 PRO A 193      -7.944   9.956 -15.340  1.00 69.49           H  
ATOM   3096  HB3 PRO A 193      -9.507  10.709 -15.064  1.00 69.49           H  
ATOM   3097  O   PRO A 193      -9.504   7.968 -12.755  1.00 69.49           O  
ATOM   3098  CG  PRO A 193      -7.775  11.940 -14.592  1.00 69.49           C  
ATOM   3099  HG2 PRO A 193      -7.405  12.254 -15.568  1.00 69.49           H  
ATOM   3100  HG3 PRO A 193      -8.424  12.699 -14.155  1.00 69.49           H  
ATOM   3101  CD  PRO A 193      -6.638  11.614 -13.637  1.00 69.49           C  
ATOM   3102  HD2 PRO A 193      -5.792  11.209 -14.194  1.00 69.49           H  
ATOM   3103  HD3 PRO A 193      -6.351  12.528 -13.118  1.00 69.49           H  
ATOM   3104  N   GLU A 194      -7.463   7.889 -13.681  1.00 73.57           N  
ATOM   3105  H   GLU A 194      -6.705   8.435 -14.066  1.00 73.57           H  
ATOM   3106  CA  GLU A 194      -7.414   6.452 -13.916  1.00 73.57           C  
ATOM   3107  HA  GLU A 194      -8.361   6.129 -14.349  1.00 73.57           H  
ATOM   3108  C   GLU A 194      -7.213   5.671 -12.611  1.00 73.57           C  
ATOM   3109  CB  GLU A 194      -6.289   6.136 -14.922  1.00 73.57           C  
ATOM   3110  HB2 GLU A 194      -6.319   5.064 -15.117  1.00 73.57           H  
ATOM   3111  HB3 GLU A 194      -5.322   6.352 -14.468  1.00 73.57           H  
ATOM   3112  O   GLU A 194      -7.461   4.465 -12.560  1.00 73.57           O  
ATOM   3113  CG  GLU A 194      -6.396   6.854 -16.285  1.00 73.57           C  
ATOM   3114  HG2 GLU A 194      -7.412   6.731 -16.661  1.00 73.57           H  
ATOM   3115  HG3 GLU A 194      -5.729   6.342 -16.979  1.00 73.57           H  
ATOM   3116  CD  GLU A 194      -6.020   8.350 -16.276  1.00 73.57           C  
ATOM   3117  OE1 GLU A 194      -6.388   9.037 -17.251  1.00 73.57           O  
ATOM   3118  OE2 GLU A 194      -5.435   8.820 -15.269  1.00 73.57           O  
ATOM   3119  N   SER A 195      -6.790   6.348 -11.535  1.00 79.94           N  
ATOM   3120  H   SER A 195      -6.685   7.348 -11.634  1.00 79.94           H  
ATOM   3121  CA  SER A 195      -6.380   5.717 -10.274  1.00 79.94           C  
ATOM   3122  HA  SER A 195      -5.498   5.108 -10.473  1.00 79.94           H  
ATOM   3123  C   SER A 195      -7.441   4.792  -9.687  1.00 79.94           C  
ATOM   3124  CB  SER A 195      -5.979   6.778  -9.252  1.00 79.94           C  
ATOM   3125  HB2 SER A 195      -5.196   7.390  -9.699  1.00 79.94           H  
ATOM   3126  HB3 SER A 195      -5.582   6.288  -8.364  1.00 79.94           H  
ATOM   3127  O   SER A 195      -7.116   3.707  -9.200  1.00 79.94           O  
ATOM   3128  OG  SER A 195      -7.070   7.595  -8.873  1.00 79.94           O  
ATOM   3129  HG  SER A 195      -7.163   8.290  -9.528  1.00 79.94           H  
ATOM   3130  N   TYR A 196      -8.715   5.175  -9.790  1.00 74.24           N  
ATOM   3131  H   TYR A 196      -8.899   6.084 -10.190  1.00 74.24           H  
ATOM   3132  CA  TYR A 196      -9.833   4.382  -9.291  1.00 74.24           C  
ATOM   3133  HA  TYR A 196      -9.601   4.073  -8.271  1.00 74.24           H  
ATOM   3134  C   TYR A 196     -10.060   3.106 -10.092  1.00 74.24           C  
ATOM   3135  CB  TYR A 196     -11.106   5.235  -9.261  1.00 74.24           C  
ATOM   3136  HB2 TYR A 196     -11.320   5.608 -10.263  1.00 74.24           H  
ATOM   3137  HB3 TYR A 196     -11.945   4.614  -8.948  1.00 74.24           H  
ATOM   3138  O   TYR A 196     -10.291   2.064  -9.482  1.00 74.24           O  
ATOM   3139  CG  TYR A 196     -10.983   6.390  -8.297  1.00 74.24           C  
ATOM   3140  CD1 TYR A 196     -10.831   6.117  -6.931  1.00 74.24           C  
ATOM   3141  HD1 TYR A 196     -10.860   5.094  -6.584  1.00 74.24           H  
ATOM   3142  CD2 TYR A 196     -10.857   7.709  -8.770  1.00 74.24           C  
ATOM   3143  HD2 TYR A 196     -10.929   7.915  -9.827  1.00 74.24           H  
ATOM   3144  CE1 TYR A 196     -10.528   7.164  -6.042  1.00 74.24           C  
ATOM   3145  HE1 TYR A 196     -10.266   6.977  -5.011  1.00 74.24           H  
ATOM   3146  CE2 TYR A 196     -10.561   8.753  -7.875  1.00 74.24           C  
ATOM   3147  HE2 TYR A 196     -10.393   9.749  -8.257  1.00 74.24           H  
ATOM   3148  OH  TYR A 196      -9.951   9.432  -5.658  1.00 74.24           O  
ATOM   3149  HH  TYR A 196      -9.269   9.925  -6.121  1.00 74.24           H  
ATOM   3150  CZ  TYR A 196     -10.407   8.478  -6.504  1.00 74.24           C  
ATOM   3151  N   GLU A 197      -9.960   3.157 -11.425  1.00 76.11           N  
ATOM   3152  H   GLU A 197      -9.665   4.020 -11.859  1.00 76.11           H  
ATOM   3153  CA  GLU A 197     -10.057   1.960 -12.272  1.00 76.11           C  
ATOM   3154  HA  GLU A 197     -10.998   1.450 -12.068  1.00 76.11           H  
ATOM   3155  C   GLU A 197      -8.922   0.999 -11.942  1.00 76.11           C  
ATOM   3156  CB  GLU A 197     -10.023   2.340 -13.765  1.00 76.11           C  
ATOM   3157  HB2 GLU A 197      -9.077   2.823 -14.008  1.00 76.11           H  
ATOM   3158  HB3 GLU A 197     -10.817   3.067 -13.938  1.00 76.11           H  
ATOM   3159  O   GLU A 197      -9.147  -0.196 -11.756  1.00 76.11           O  
ATOM   3160  CG  GLU A 197     -10.260   1.154 -14.729  1.00 76.11           C  
ATOM   3161  HG2 GLU A 197     -10.471   1.565 -15.716  1.00 76.11           H  
ATOM   3162  HG3 GLU A 197     -11.156   0.625 -14.404  1.00 76.11           H  
ATOM   3163  CD  GLU A 197      -9.089   0.146 -14.876  1.00 76.11           C  
ATOM   3164  OE1 GLU A 197      -9.333  -1.080 -14.949  1.00 76.11           O  
ATOM   3165  OE2 GLU A 197      -7.895   0.527 -14.871  1.00 76.11           O  
ATOM   3166  N   ILE A 198      -7.708   1.522 -11.796  1.00 82.91           N  
ATOM   3167  H   ILE A 198      -7.589   2.501 -12.016  1.00 82.91           H  
ATOM   3168  CA  ILE A 198      -6.523   0.708 -11.537  1.00 82.91           C  
ATOM   3169  HA  ILE A 198      -6.457  -0.073 -12.295  1.00 82.91           H  
ATOM   3170  C   ILE A 198      -6.619   0.046 -10.170  1.00 82.91           C  
ATOM   3171  CB  ILE A 198      -5.275   1.585 -11.623  1.00 82.91           C  
ATOM   3172  HB  ILE A 198      -5.406   2.398 -10.910  1.00 82.91           H  
ATOM   3173  O   ILE A 198      -6.306  -1.139 -10.049  1.00 82.91           O  
ATOM   3174  CG1 ILE A 198      -5.133   2.152 -13.045  1.00 82.91           C  
ATOM   3175 HG12 ILE A 198      -6.098   2.322 -13.523  1.00 82.91           H  
ATOM   3176 HG13 ILE A 198      -4.563   1.477 -13.683  1.00 82.91           H  
ATOM   3177  CG2 ILE A 198      -3.991   0.816 -11.261  1.00 82.91           C  
ATOM   3178 HG21 ILE A 198      -3.817   0.037 -12.004  1.00 82.91           H  
ATOM   3179 HG22 ILE A 198      -4.082   0.342 -10.283  1.00 82.91           H  
ATOM   3180 HG23 ILE A 198      -3.134   1.488 -11.247  1.00 82.91           H  
ATOM   3181  CD1 ILE A 198      -4.434   3.488 -12.955  1.00 82.91           C  
ATOM   3182 HD11 ILE A 198      -3.461   3.365 -12.479  1.00 82.91           H  
ATOM   3183 HD12 ILE A 198      -4.386   3.898 -13.964  1.00 82.91           H  
ATOM   3184 HD13 ILE A 198      -5.004   4.182 -12.338  1.00 82.91           H  
ATOM   3185  N   ILE A 199      -7.056   0.782  -9.143  1.00 84.40           N  
ATOM   3186  H   ILE A 199      -7.267   1.756  -9.306  1.00 84.40           H  
ATOM   3187  CA  ILE A 199      -7.271   0.221  -7.806  1.00 84.40           C  
ATOM   3188  HA  ILE A 199      -6.370  -0.316  -7.510  1.00 84.40           H  
ATOM   3189  C   ILE A 199      -8.397  -0.804  -7.851  1.00 84.40           C  
ATOM   3190  CB  ILE A 199      -7.534   1.325  -6.759  1.00 84.40           C  
ATOM   3191  HB  ILE A 199      -8.295   2.002  -7.147  1.00 84.40           H  
ATOM   3192  O   ILE A 199      -8.206  -1.901  -7.342  1.00 84.40           O  
ATOM   3193  CG1 ILE A 199      -6.224   2.096  -6.520  1.00 84.40           C  
ATOM   3194 HG12 ILE A 199      -5.502   1.454  -6.016  1.00 84.40           H  
ATOM   3195 HG13 ILE A 199      -5.802   2.362  -7.489  1.00 84.40           H  
ATOM   3196  CG2 ILE A 199      -8.022   0.752  -5.415  1.00 84.40           C  
ATOM   3197 HG21 ILE A 199      -8.280   1.556  -4.726  1.00 84.40           H  
ATOM   3198 HG22 ILE A 199      -8.914   0.141  -5.553  1.00 84.40           H  
ATOM   3199 HG23 ILE A 199      -7.241   0.134  -4.970  1.00 84.40           H  
ATOM   3200  CD1 ILE A 199      -6.409   3.377  -5.703  1.00 84.40           C  
ATOM   3201 HD11 ILE A 199      -6.708   3.142  -4.682  1.00 84.40           H  
ATOM   3202 HD12 ILE A 199      -5.466   3.921  -5.665  1.00 84.40           H  
ATOM   3203 HD13 ILE A 199      -7.166   4.005  -6.174  1.00 84.40           H  
ATOM   3204  N   LEU A 200      -9.537  -0.497  -8.476  1.00 75.96           N  
ATOM   3205  H   LEU A 200      -9.631   0.413  -8.903  1.00 75.96           H  
ATOM   3206  CA  LEU A 200     -10.675  -1.414  -8.558  1.00 75.96           C  
ATOM   3207  HA  LEU A 200     -10.996  -1.653  -7.544  1.00 75.96           H  
ATOM   3208  C   LEU A 200     -10.287  -2.722  -9.249  1.00 75.96           C  
ATOM   3209  CB  LEU A 200     -11.835  -0.724  -9.297  1.00 75.96           C  
ATOM   3210  HB2 LEU A 200     -11.478  -0.376 -10.266  1.00 75.96           H  
ATOM   3211  HB3 LEU A 200     -12.147   0.151  -8.727  1.00 75.96           H  
ATOM   3212  O   LEU A 200     -10.454  -3.796  -8.678  1.00 75.96           O  
ATOM   3213  CG  LEU A 200     -13.057  -1.631  -9.533  1.00 75.96           C  
ATOM   3214  HG  LEU A 200     -12.768  -2.472 -10.163  1.00 75.96           H  
ATOM   3215  CD1 LEU A 200     -13.649  -2.184  -8.235  1.00 75.96           C  
ATOM   3216 HD11 LEU A 200     -12.941  -2.859  -7.754  1.00 75.96           H  
ATOM   3217 HD12 LEU A 200     -13.884  -1.364  -7.557  1.00 75.96           H  
ATOM   3218 HD13 LEU A 200     -14.566  -2.733  -8.450  1.00 75.96           H  
ATOM   3219  CD2 LEU A 200     -14.139  -0.853 -10.277  1.00 75.96           C  
ATOM   3220 HD21 LEU A 200     -13.738  -0.471 -11.216  1.00 75.96           H  
ATOM   3221 HD22 LEU A 200     -14.982  -1.507 -10.501  1.00 75.96           H  
ATOM   3222 HD23 LEU A 200     -14.487  -0.017  -9.671  1.00 75.96           H  
ATOM   3223  N   SER A 201      -9.729  -2.640 -10.454  1.00 78.63           N  
ATOM   3224  H   SER A 201      -9.602  -1.725 -10.863  1.00 78.63           H  
ATOM   3225  CA  SER A 201      -9.284  -3.811 -11.215  1.00 78.63           C  
ATOM   3226  HA  SER A 201     -10.126  -4.492 -11.339  1.00 78.63           H  
ATOM   3227  C   SER A 201      -8.178  -4.581 -10.487  1.00 78.63           C  
ATOM   3228  CB  SER A 201      -8.816  -3.388 -12.608  1.00 78.63           C  
ATOM   3229  HB2 SER A 201      -9.660  -2.988 -13.168  1.00 78.63           H  
ATOM   3230  HB3 SER A 201      -8.425  -4.258 -13.136  1.00 78.63           H  
ATOM   3231  O   SER A 201      -8.169  -5.809 -10.491  1.00 78.63           O  
ATOM   3232  OG  SER A 201      -7.813  -2.401 -12.503  1.00 78.63           O  
ATOM   3233  HG  SER A 201      -8.275  -1.562 -12.438  1.00 78.63           H  
ATOM   3234  N   SER A 202      -7.285  -3.893  -9.769  1.00 83.55           N  
ATOM   3235  H   SER A 202      -7.303  -2.885  -9.824  1.00 83.55           H  
ATOM   3236  CA  SER A 202      -6.258  -4.554  -8.953  1.00 83.55           C  
ATOM   3237  HA  SER A 202      -5.832  -5.366  -9.541  1.00 83.55           H  
ATOM   3238  C   SER A 202      -6.806  -5.169  -7.655  1.00 83.55           C  
ATOM   3239  CB  SER A 202      -5.122  -3.589  -8.634  1.00 83.55           C  
ATOM   3240  HB2 SER A 202      -4.386  -4.109  -8.020  1.00 83.55           H  
ATOM   3241  HB3 SER A 202      -5.517  -2.730  -8.091  1.00 83.55           H  
ATOM   3242  O   SER A 202      -6.216  -6.118  -7.123  1.00 83.55           O  
ATOM   3243  OG  SER A 202      -4.503  -3.133  -9.816  1.00 83.55           O  
ATOM   3244  HG  SER A 202      -5.085  -2.445 -10.146  1.00 83.55           H  
ATOM   3245  N   ALA A 203      -7.931  -4.653  -7.152  1.00 80.67           N  
ATOM   3246  H   ALA A 203      -8.314  -3.835  -7.605  1.00 80.67           H  
ATOM   3247  CA  ALA A 203      -8.654  -5.142  -5.980  1.00 80.67           C  
ATOM   3248  HA  ALA A 203      -7.933  -5.490  -5.240  1.00 80.67           H  
ATOM   3249  C   ALA A 203      -9.587  -6.320  -6.308  1.00 80.67           C  
ATOM   3250  CB  ALA A 203      -9.435  -3.980  -5.356  1.00 80.67           C  
ATOM   3251  HB1 ALA A 203     -10.137  -3.563  -6.078  1.00 80.67           H  
ATOM   3252  HB2 ALA A 203      -9.996  -4.346  -4.496  1.00 80.67           H  
ATOM   3253  HB3 ALA A 203      -8.750  -3.197  -5.029  1.00 80.67           H  
ATOM   3254  O   ALA A 203      -9.987  -7.059  -5.406  1.00 80.67           O  
ATOM   3255  N   GLN A 204      -9.916  -6.534  -7.582  1.00 76.07           N  
ATOM   3256  H   GLN A 204      -9.610  -5.870  -8.279  1.00 76.07           H  
ATOM   3257  CA  GLN A 204     -10.670  -7.701  -8.026  1.00 76.07           C  
ATOM   3258  HA  GLN A 204     -11.481  -7.881  -7.321  1.00 76.07           H  
ATOM   3259  C   GLN A 204      -9.777  -8.943  -8.047  1.00 76.07           C  
ATOM   3260  CB  GLN A 204     -11.289  -7.436  -9.402  1.00 76.07           C  
ATOM   3261  HB2 GLN A 204     -10.526  -7.042 -10.073  1.00 76.07           H  
ATOM   3262  HB3 GLN A 204     -11.655  -8.376  -9.815  1.00 76.07           H  
ATOM   3263  O   GLN A 204      -8.693  -8.945  -8.627  1.00 76.07           O  
ATOM   3264  CG  GLN A 204     -12.466  -6.453  -9.313  1.00 76.07           C  
ATOM   3265  HG2 GLN A 204     -13.268  -6.909  -8.732  1.00 76.07           H  
ATOM   3266  HG3 GLN A 204     -12.163  -5.542  -8.797  1.00 76.07           H  
ATOM   3267  CD  GLN A 204     -13.023  -6.071 -10.679  1.00 76.07           C  
ATOM   3268  NE2 GLN A 204     -13.996  -5.189 -10.733  1.00 76.07           N  
ATOM   3269 HE21 GLN A 204     -14.301  -4.944 -11.663  1.00 76.07           H  
ATOM   3270 HE22 GLN A 204     -14.306  -4.703  -9.904  1.00 76.07           H  
ATOM   3271  OE1 GLN A 204     -12.625  -6.565 -11.717  1.00 76.07           O  
ATOM   3272  N   ILE A 205     -10.238 -10.024  -7.419  1.00 73.77           N  
ATOM   3273  H   ILE A 205     -11.132  -9.960  -6.952  1.00 73.77           H  
ATOM   3274  CA  ILE A 205      -9.567 -11.327  -7.473  1.00 73.77           C  
ATOM   3275  HA  ILE A 205      -8.487 -11.179  -7.481  1.00 73.77           H  
ATOM   3276  C   ILE A 205      -9.968 -12.008  -8.786  1.00 73.77           C  
ATOM   3277  CB  ILE A 205      -9.918 -12.182  -6.234  1.00 73.77           C  
ATOM   3278  HB  ILE A 205     -10.999 -12.321  -6.206  1.00 73.77           H  
ATOM   3279  O   ILE A 205     -11.141 -12.364  -8.950  1.00 73.77           O  
ATOM   3280  CG1 ILE A 205      -9.481 -11.469  -4.932  1.00 73.77           C  
ATOM   3281 HG12 ILE A 205      -9.898 -10.462  -4.908  1.00 73.77           H  
ATOM   3282 HG13 ILE A 205      -8.394 -11.383  -4.918  1.00 73.77           H  
ATOM   3283  CG2 ILE A 205      -9.251 -13.568  -6.323  1.00 73.77           C  
ATOM   3284 HG21 ILE A 205      -8.168 -13.453  -6.304  1.00 73.77           H  
ATOM   3285 HG22 ILE A 205      -9.531 -14.071  -7.249  1.00 73.77           H  
ATOM   3286 HG23 ILE A 205      -9.561 -14.202  -5.492  1.00 73.77           H  
ATOM   3287  CD1 ILE A 205      -9.935 -12.171  -3.646  1.00 73.77           C  
ATOM   3288 HD11 ILE A 205     -11.011 -12.344  -3.676  1.00 73.77           H  
ATOM   3289 HD12 ILE A 205      -9.703 -11.536  -2.792  1.00 73.77           H  
ATOM   3290 HD13 ILE A 205      -9.412 -13.119  -3.521  1.00 73.77           H  
ATOM   3291  N   THR A 206      -9.004 -12.202  -9.691  1.00 76.96           N  
ATOM   3292  H   THR A 206      -8.060 -11.921  -9.472  1.00 76.96           H  
ATOM   3293  CA  THR A 206      -9.212 -12.890 -10.980  1.00 76.96           C  
ATOM   3294  HA  THR A 206     -10.100 -12.472 -11.454  1.00 76.96           H  
ATOM   3295  C   THR A 206      -9.486 -14.378 -10.775  1.00 76.96           C  
ATOM   3296  CB  THR A 206      -8.037 -12.668 -11.952  1.00 76.96           C  
ATOM   3297  HB  THR A 206      -8.230 -13.207 -12.880  1.00 76.96           H  
ATOM   3298  O   THR A 206      -9.265 -14.926  -9.685  1.00 76.96           O  
ATOM   3299  CG2 THR A 206      -7.897 -11.185 -12.276  1.00 76.96           C  
ATOM   3300 HG21 THR A 206      -8.856 -10.779 -12.598  1.00 76.96           H  
ATOM   3301 HG22 THR A 206      -7.190 -11.061 -13.096  1.00 76.96           H  
ATOM   3302 HG23 THR A 206      -7.539 -10.627 -11.410  1.00 76.96           H  
ATOM   3303  OG1 THR A 206      -6.810 -13.104 -11.409  1.00 76.96           O  
ATOM   3304  HG1 THR A 206      -6.135 -12.563 -11.824  1.00 76.96           H  
ATOM   3305  N   LEU A 207      -9.998 -15.073 -11.796  1.00 82.07           N  
ATOM   3306  H   LEU A 207     -10.057 -14.657 -12.715  1.00 82.07           H  
ATOM   3307  CA  LEU A 207     -10.265 -16.503 -11.670  1.00 82.07           C  
ATOM   3308  HA  LEU A 207     -10.870 -16.642 -10.774  1.00 82.07           H  
ATOM   3309  C   LEU A 207      -8.962 -17.284 -11.477  1.00 82.07           C  
ATOM   3310  CB  LEU A 207     -11.050 -16.989 -12.892  1.00 82.07           C  
ATOM   3311  HB2 LEU A 207     -10.432 -16.863 -13.780  1.00 82.07           H  
ATOM   3312  HB3 LEU A 207     -11.942 -16.373 -13.009  1.00 82.07           H  
ATOM   3313  O   LEU A 207      -8.900 -18.158 -10.611  1.00 82.07           O  
ATOM   3314  CG  LEU A 207     -11.455 -18.465 -12.804  1.00 82.07           C  
ATOM   3315  HG  LEU A 207     -10.568 -19.094 -12.731  1.00 82.07           H  
ATOM   3316  CD1 LEU A 207     -12.359 -18.758 -11.607  1.00 82.07           C  
ATOM   3317 HD11 LEU A 207     -11.824 -18.565 -10.677  1.00 82.07           H  
ATOM   3318 HD12 LEU A 207     -13.262 -18.148 -11.654  1.00 82.07           H  
ATOM   3319 HD13 LEU A 207     -12.606 -19.819 -11.624  1.00 82.07           H  
ATOM   3320  CD2 LEU A 207     -12.202 -18.839 -14.078  1.00 82.07           C  
ATOM   3321 HD21 LEU A 207     -12.533 -19.877 -14.041  1.00 82.07           H  
ATOM   3322 HD22 LEU A 207     -13.064 -18.183 -14.202  1.00 82.07           H  
ATOM   3323 HD23 LEU A 207     -11.526 -18.713 -14.923  1.00 82.07           H  
ATOM   3324  N   LYS A 208      -7.909 -16.918 -12.211  1.00 85.24           N  
ATOM   3325  H   LYS A 208      -8.070 -16.253 -12.954  1.00 85.24           H  
ATOM   3326  CA  LYS A 208      -6.537 -17.400 -12.040  1.00 85.24           C  
ATOM   3327  HA  LYS A 208      -6.499 -18.460 -12.291  1.00 85.24           H  
ATOM   3328  C   LYS A 208      -6.073 -17.244 -10.600  1.00 85.24           C  
ATOM   3329  CB  LYS A 208      -5.635 -16.613 -13.004  1.00 85.24           C  
ATOM   3330  HB2 LYS A 208      -5.930 -16.851 -14.026  1.00 85.24           H  
ATOM   3331  HB3 LYS A 208      -5.803 -15.547 -12.848  1.00 85.24           H  
ATOM   3332  O   LYS A 208      -5.591 -18.210 -10.012  1.00 85.24           O  
ATOM   3333  CG  LYS A 208      -4.133 -16.901 -12.855  1.00 85.24           C  
ATOM   3334  HG2 LYS A 208      -3.810 -16.716 -11.831  1.00 85.24           H  
ATOM   3335  HG3 LYS A 208      -3.933 -17.941 -13.113  1.00 85.24           H  
ATOM   3336  CD  LYS A 208      -3.344 -15.975 -13.788  1.00 85.24           C  
ATOM   3337  HD2 LYS A 208      -3.668 -16.144 -14.815  1.00 85.24           H  
ATOM   3338  HD3 LYS A 208      -3.572 -14.942 -13.525  1.00 85.24           H  
ATOM   3339  CE  LYS A 208      -1.832 -16.204 -13.681  1.00 85.24           C  
ATOM   3340  HE2 LYS A 208      -1.616 -17.226 -13.995  1.00 85.24           H  
ATOM   3341  HE3 LYS A 208      -1.533 -16.090 -12.639  1.00 85.24           H  
ATOM   3342  NZ  LYS A 208      -1.098 -15.233 -14.538  1.00 85.24           N  
ATOM   3343  HZ1 LYS A 208      -1.430 -15.289 -15.490  1.00 85.24           H  
ATOM   3344  HZ2 LYS A 208      -0.100 -15.388 -14.548  1.00 85.24           H  
ATOM   3345  HZ3 LYS A 208      -1.266 -14.285 -14.235  1.00 85.24           H  
ATOM   3346  N   GLU A 209      -6.240 -16.057 -10.019  1.00 78.73           N  
ATOM   3347  H   GLU A 209      -6.624 -15.301 -10.567  1.00 78.73           H  
ATOM   3348  CA  GLU A 209      -5.832 -15.778  -8.641  1.00 78.73           C  
ATOM   3349  HA  GLU A 209      -4.787 -16.063  -8.523  1.00 78.73           H  
ATOM   3350  C   GLU A 209      -6.651 -16.601  -7.634  1.00 78.73           C  
ATOM   3351  CB  GLU A 209      -5.939 -14.265  -8.399  1.00 78.73           C  
ATOM   3352  HB2 GLU A 209      -6.988 -13.971  -8.378  1.00 78.73           H  
ATOM   3353  HB3 GLU A 209      -5.444 -13.753  -9.225  1.00 78.73           H  
ATOM   3354  O   GLU A 209      -6.098 -17.188  -6.703  1.00 78.73           O  
ATOM   3355  CG  GLU A 209      -5.245 -13.828  -7.105  1.00 78.73           C  
ATOM   3356  HG2 GLU A 209      -4.212 -14.174  -7.133  1.00 78.73           H  
ATOM   3357  HG3 GLU A 209      -5.740 -14.311  -6.262  1.00 78.73           H  
ATOM   3358  CD  GLU A 209      -5.262 -12.304  -6.885  1.00 78.73           C  
ATOM   3359  OE1 GLU A 209      -4.656 -11.884  -5.878  1.00 78.73           O  
ATOM   3360  OE2 GLU A 209      -5.908 -11.560  -7.667  1.00 78.73           O  
ATOM   3361  N   ARG A 210      -7.962 -16.749  -7.862  1.00 81.91           N  
ATOM   3362  H   ARG A 210      -8.359 -16.241  -8.640  1.00 81.91           H  
ATOM   3363  CA  ARG A 210      -8.832 -17.586  -7.025  1.00 81.91           C  
ATOM   3364  HA  ARG A 210      -8.721 -17.251  -5.994  1.00 81.91           H  
ATOM   3365  C   ARG A 210      -8.403 -19.056  -7.051  1.00 81.91           C  
ATOM   3366  CB  ARG A 210     -10.290 -17.387  -7.465  1.00 81.91           C  
ATOM   3367  HB2 ARG A 210     -10.463 -16.322  -7.619  1.00 81.91           H  
ATOM   3368  HB3 ARG A 210     -10.465 -17.900  -8.411  1.00 81.91           H  
ATOM   3369  O   ARG A 210      -8.262 -19.666  -5.994  1.00 81.91           O  
ATOM   3370  CG  ARG A 210     -11.279 -17.899  -6.407  1.00 81.91           C  
ATOM   3371  HG2 ARG A 210     -11.134 -18.970  -6.269  1.00 81.91           H  
ATOM   3372  HG3 ARG A 210     -11.089 -17.400  -5.456  1.00 81.91           H  
ATOM   3373  CD  ARG A 210     -12.736 -17.656  -6.822  1.00 81.91           C  
ATOM   3374  HD2 ARG A 210     -13.383 -18.124  -6.080  1.00 81.91           H  
ATOM   3375  HD3 ARG A 210     -12.910 -18.136  -7.785  1.00 81.91           H  
ATOM   3376  NE  ARG A 210     -13.057 -16.217  -6.914  1.00 81.91           N  
ATOM   3377  HE  ARG A 210     -12.299 -15.568  -6.756  1.00 81.91           H  
ATOM   3378  NH1 ARG A 210     -15.254 -16.432  -7.548  1.00 81.91           N  
ATOM   3379 HH11 ARG A 210     -16.142 -16.010  -7.777  1.00 81.91           H  
ATOM   3380 HH12 ARG A 210     -15.173 -17.436  -7.471  1.00 81.91           H  
ATOM   3381  NH2 ARG A 210     -14.358 -14.397  -7.327  1.00 81.91           N  
ATOM   3382 HH21 ARG A 210     -13.547 -13.800  -7.247  1.00 81.91           H  
ATOM   3383 HH22 ARG A 210     -15.235 -13.989  -7.616  1.00 81.91           H  
ATOM   3384  CZ  ARG A 210     -14.219 -15.691  -7.258  1.00 81.91           C  
ATOM   3385  N   VAL A 211      -8.142 -19.609  -8.236  1.00 89.25           N  
ATOM   3386  H   VAL A 211      -8.271 -19.034  -9.055  1.00 89.25           H  
ATOM   3387  CA  VAL A 211      -7.647 -20.987  -8.415  1.00 89.25           C  
ATOM   3388  HA  VAL A 211      -8.324 -21.679  -7.915  1.00 89.25           H  
ATOM   3389  C   VAL A 211      -6.269 -21.160  -7.772  1.00 89.25           C  
ATOM   3390  CB  VAL A 211      -7.608 -21.343  -9.915  1.00 89.25           C  
ATOM   3391  HB  VAL A 211      -7.080 -20.554 -10.450  1.00 89.25           H  
ATOM   3392  O   VAL A 211      -6.037 -22.144  -7.067  1.00 89.25           O  
ATOM   3393  CG1 VAL A 211      -6.900 -22.675 -10.208  1.00 89.25           C  
ATOM   3394 HG11 VAL A 211      -7.026 -22.943 -11.257  1.00 89.25           H  
ATOM   3395 HG12 VAL A 211      -5.832 -22.584 -10.010  1.00 89.25           H  
ATOM   3396 HG13 VAL A 211      -7.289 -23.470  -9.573  1.00 89.25           H  
ATOM   3397  CG2 VAL A 211      -9.027 -21.441 -10.486  1.00 89.25           C  
ATOM   3398 HG21 VAL A 211      -8.967 -21.573 -11.566  1.00 89.25           H  
ATOM   3399 HG22 VAL A 211      -9.560 -22.283 -10.044  1.00 89.25           H  
ATOM   3400 HG23 VAL A 211      -9.592 -20.531 -10.285  1.00 89.25           H  
ATOM   3401  N   TYR A 212      -5.372 -20.188  -7.953  1.00 84.69           N  
ATOM   3402  H   TYR A 212      -5.613 -19.412  -8.553  1.00 84.69           H  
ATOM   3403  CA  TYR A 212      -4.044 -20.191  -7.343  1.00 84.69           C  
ATOM   3404  HA  TYR A 212      -3.504 -21.077  -7.677  1.00 84.69           H  
ATOM   3405  C   TYR A 212      -4.119 -20.248  -5.814  1.00 84.69           C  
ATOM   3406  CB  TYR A 212      -3.271 -18.948  -7.802  1.00 84.69           C  
ATOM   3407  HB2 TYR A 212      -3.207 -18.945  -8.890  1.00 84.69           H  
ATOM   3408  HB3 TYR A 212      -3.816 -18.051  -7.508  1.00 84.69           H  
ATOM   3409  O   TYR A 212      -3.406 -21.040  -5.194  1.00 84.69           O  
ATOM   3410  CG  TYR A 212      -1.873 -18.867  -7.227  1.00 84.69           C  
ATOM   3411  CD1 TYR A 212      -1.662 -18.258  -5.974  1.00 84.69           C  
ATOM   3412  HD1 TYR A 212      -2.489 -17.816  -5.437  1.00 84.69           H  
ATOM   3413  CD2 TYR A 212      -0.788 -19.418  -7.935  1.00 84.69           C  
ATOM   3414  HD2 TYR A 212      -0.946 -19.880  -8.898  1.00 84.69           H  
ATOM   3415  CE1 TYR A 212      -0.372 -18.228  -5.414  1.00 84.69           C  
ATOM   3416  HE1 TYR A 212      -0.224 -17.774  -4.445  1.00 84.69           H  
ATOM   3417  CE2 TYR A 212       0.508 -19.362  -7.393  1.00 84.69           C  
ATOM   3418  HE2 TYR A 212       1.343 -19.766  -7.945  1.00 84.69           H  
ATOM   3419  OH  TYR A 212       1.962 -18.758  -5.588  1.00 84.69           O  
ATOM   3420  HH  TYR A 212       1.926 -18.380  -4.706  1.00 84.69           H  
ATOM   3421  CZ  TYR A 212       0.713 -18.786  -6.122  1.00 84.69           C  
ATOM   3422  N   ASN A 213      -5.002 -19.454  -5.202  1.00 79.07           N  
ATOM   3423  H   ASN A 213      -5.510 -18.788  -5.765  1.00 79.07           H  
ATOM   3424  CA  ASN A 213      -5.178 -19.411  -3.750  1.00 79.07           C  
ATOM   3425  HA  ASN A 213      -4.207 -19.250  -3.282  1.00 79.07           H  
ATOM   3426  C   ASN A 213      -5.714 -20.737  -3.195  1.00 79.07           C  
ATOM   3427  CB  ASN A 213      -6.091 -18.221  -3.401  1.00 79.07           C  
ATOM   3428  HB2 ASN A 213      -6.373 -18.278  -2.350  1.00 79.07           H  
ATOM   3429  HB3 ASN A 213      -6.997 -18.262  -4.005  1.00 79.07           H  
ATOM   3430  O   ASN A 213      -5.221 -21.213  -2.172  1.00 79.07           O  
ATOM   3431  CG  ASN A 213      -5.402 -16.882  -3.615  1.00 79.07           C  
ATOM   3432  ND2 ASN A 213      -6.148 -15.812  -3.757  1.00 79.07           N  
ATOM   3433 HD21 ASN A 213      -5.650 -14.963  -3.984  1.00 79.07           H  
ATOM   3434 HD22 ASN A 213      -7.154 -15.882  -3.813  1.00 79.07           H  
ATOM   3435  OD1 ASN A 213      -4.187 -16.778  -3.626  1.00 79.07           O  
ATOM   3436  N   ILE A 214      -6.654 -21.378  -3.899  1.00 83.60           N  
ATOM   3437  H   ILE A 214      -7.022 -20.929  -4.726  1.00 83.60           H  
ATOM   3438  CA  ILE A 214      -7.174 -22.702  -3.524  1.00 83.60           C  
ATOM   3439  HA  ILE A 214      -7.574 -22.650  -2.511  1.00 83.60           H  
ATOM   3440  C   ILE A 214      -6.042 -23.726  -3.503  1.00 83.60           C  
ATOM   3441  CB  ILE A 214      -8.315 -23.132  -4.471  1.00 83.60           C  
ATOM   3442  HB  ILE A 214      -7.980 -23.021  -5.502  1.00 83.60           H  
ATOM   3443  O   ILE A 214      -5.829 -24.390  -2.491  1.00 83.60           O  
ATOM   3444  CG1 ILE A 214      -9.526 -22.209  -4.234  1.00 83.60           C  
ATOM   3445 HG12 ILE A 214      -9.204 -21.168  -4.192  1.00 83.60           H  
ATOM   3446 HG13 ILE A 214      -9.975 -22.437  -3.268  1.00 83.60           H  
ATOM   3447  CG2 ILE A 214      -8.714 -24.606  -4.248  1.00 83.60           C  
ATOM   3448 HG21 ILE A 214      -8.995 -24.767  -3.207  1.00 83.60           H  
ATOM   3449 HG22 ILE A 214      -7.893 -25.277  -4.499  1.00 83.60           H  
ATOM   3450 HG23 ILE A 214      -9.555 -24.880  -4.886  1.00 83.60           H  
ATOM   3451  CD1 ILE A 214     -10.588 -22.306  -5.328  1.00 83.60           C  
ATOM   3452 HD11 ILE A 214     -11.044 -23.296  -5.346  1.00 83.60           H  
ATOM   3453 HD12 ILE A 214     -10.146 -22.085  -6.299  1.00 83.60           H  
ATOM   3454 HD13 ILE A 214     -11.358 -21.566  -5.110  1.00 83.60           H  
ATOM   3455  N   ILE A 215      -5.259 -23.811  -4.578  1.00 88.42           N  
ATOM   3456  H   ILE A 215      -5.481 -23.240  -5.381  1.00 88.42           H  
ATOM   3457  CA  ILE A 215      -4.149 -24.768  -4.667  1.00 88.42           C  
ATOM   3458  HA  ILE A 215      -4.536 -25.763  -4.447  1.00 88.42           H  
ATOM   3459  C   ILE A 215      -3.076 -24.458  -3.612  1.00 88.42           C  
ATOM   3460  CB  ILE A 215      -3.589 -24.787  -6.104  1.00 88.42           C  
ATOM   3461  HB  ILE A 215      -3.293 -23.772  -6.371  1.00 88.42           H  
ATOM   3462  O   ILE A 215      -2.591 -25.364  -2.934  1.00 88.42           O  
ATOM   3463  CG1 ILE A 215      -4.679 -25.270  -7.094  1.00 88.42           C  
ATOM   3464 HG12 ILE A 215      -4.810 -26.348  -7.003  1.00 88.42           H  
ATOM   3465 HG13 ILE A 215      -5.639 -24.809  -6.862  1.00 88.42           H  
ATOM   3466  CG2 ILE A 215      -2.350 -25.699  -6.194  1.00 88.42           C  
ATOM   3467 HG21 ILE A 215      -1.555 -25.335  -5.543  1.00 88.42           H  
ATOM   3468 HG22 ILE A 215      -1.957 -25.711  -7.211  1.00 88.42           H  
ATOM   3469 HG23 ILE A 215      -2.610 -26.716  -5.899  1.00 88.42           H  
ATOM   3470  CD1 ILE A 215      -4.366 -24.911  -8.548  1.00 88.42           C  
ATOM   3471 HD11 ILE A 215      -4.218 -23.835  -8.628  1.00 88.42           H  
ATOM   3472 HD12 ILE A 215      -3.472 -25.431  -8.892  1.00 88.42           H  
ATOM   3473 HD13 ILE A 215      -5.206 -25.199  -9.181  1.00 88.42           H  
ATOM   3474  N   SER A 216      -2.743 -23.179  -3.418  1.00 81.55           N  
ATOM   3475  H   SER A 216      -3.183 -22.482  -4.002  1.00 81.55           H  
ATOM   3476  CA  SER A 216      -1.720 -22.727  -2.463  1.00 81.55           C  
ATOM   3477  HA  SER A 216      -0.797 -23.274  -2.656  1.00 81.55           H  
ATOM   3478  C   SER A 216      -2.098 -22.967  -0.999  1.00 81.55           C  
ATOM   3479  CB  SER A 216      -1.430 -21.238  -2.655  1.00 81.55           C  
ATOM   3480  HB2 SER A 216      -2.339 -20.658  -2.498  1.00 81.55           H  
ATOM   3481  HB3 SER A 216      -0.680 -20.923  -1.930  1.00 81.55           H  
ATOM   3482  O   SER A 216      -1.209 -23.089  -0.158  1.00 81.55           O  
ATOM   3483  OG  SER A 216      -0.933 -21.010  -3.957  1.00 81.55           O  
ATOM   3484  HG  SER A 216      -1.687 -20.935  -4.546  1.00 81.55           H  
ATOM   3485  N   SER A 217      -3.394 -23.072  -0.685  1.00 80.19           N  
ATOM   3486  H   SER A 217      -4.077 -22.873  -1.401  1.00 80.19           H  
ATOM   3487  CA  SER A 217      -3.876 -23.422   0.660  1.00 80.19           C  
ATOM   3488  HA  SER A 217      -3.400 -22.760   1.383  1.00 80.19           H  
ATOM   3489  C   SER A 217      -3.533 -24.862   1.062  1.00 80.19           C  
ATOM   3490  CB  SER A 217      -5.391 -23.204   0.752  1.00 80.19           C  
ATOM   3491  HB2 SER A 217      -5.673 -23.186   1.805  1.00 80.19           H  
ATOM   3492  HB3 SER A 217      -5.661 -22.246   0.308  1.00 80.19           H  
ATOM   3493  O   SER A 217      -3.408 -25.173   2.244  1.00 80.19           O  
ATOM   3494  OG  SER A 217      -6.113 -24.246   0.123  1.00 80.19           O  
ATOM   3495  HG  SER A 217      -6.048 -24.173  -0.832  1.00 80.19           H  
ATOM   3496  N   SER A 218      -3.369 -25.760   0.087  1.00 87.77           N  
ATOM   3497  H   SER A 218      -3.468 -25.436  -0.864  1.00 87.77           H  
ATOM   3498  CA  SER A 218      -3.034 -27.172   0.304  1.00 87.77           C  
ATOM   3499  HA  SER A 218      -2.449 -27.276   1.218  1.00 87.77           H  
ATOM   3500  C   SER A 218      -2.191 -27.699  -0.862  1.00 87.77           C  
ATOM   3501  CB  SER A 218      -4.311 -27.996   0.481  1.00 87.77           C  
ATOM   3502  HB2 SER A 218      -4.064 -29.057   0.488  1.00 87.77           H  
ATOM   3503  HB3 SER A 218      -4.990 -27.797  -0.349  1.00 87.77           H  
ATOM   3504  O   SER A 218      -2.676 -28.500  -1.661  1.00 87.77           O  
ATOM   3505  OG  SER A 218      -4.938 -27.674   1.703  1.00 87.77           O  
ATOM   3506  HG  SER A 218      -4.776 -26.748   1.900  1.00 87.77           H  
ATOM   3507  N   PRO A 219      -0.924 -27.270  -0.989  1.00 82.39           N  
ATOM   3508  CA  PRO A 219      -0.108 -27.543  -2.173  1.00 82.39           C  
ATOM   3509  HA  PRO A 219      -0.664 -27.265  -3.068  1.00 82.39           H  
ATOM   3510  C   PRO A 219       0.287 -29.021  -2.306  1.00 82.39           C  
ATOM   3511  CB  PRO A 219       1.109 -26.621  -2.035  1.00 82.39           C  
ATOM   3512  HB2 PRO A 219       0.901 -25.681  -2.548  1.00 82.39           H  
ATOM   3513  HB3 PRO A 219       2.017 -27.072  -2.434  1.00 82.39           H  
ATOM   3514  O   PRO A 219       0.520 -29.497  -3.418  1.00 82.39           O  
ATOM   3515  CG  PRO A 219       1.217 -26.359  -0.532  1.00 82.39           C  
ATOM   3516  HG2 PRO A 219       1.650 -25.381  -0.321  1.00 82.39           H  
ATOM   3517  HG3 PRO A 219       1.798 -27.153  -0.063  1.00 82.39           H  
ATOM   3518  CD  PRO A 219      -0.222 -26.422  -0.044  1.00 82.39           C  
ATOM   3519  HD2 PRO A 219      -0.657 -25.423  -0.062  1.00 82.39           H  
ATOM   3520  HD3 PRO A 219      -0.259 -26.828   0.967  1.00 82.39           H  
ATOM   3521  N   SER A 220       0.329 -29.757  -1.189  1.00 86.76           N  
ATOM   3522  H   SER A 220       0.123 -29.315  -0.304  1.00 86.76           H  
ATOM   3523  CA  SER A 220       0.579 -31.201  -1.161  1.00 86.76           C  
ATOM   3524  HA  SER A 220       1.429 -31.419  -1.808  1.00 86.76           H  
ATOM   3525  C   SER A 220      -0.602 -32.033  -1.659  1.00 86.76           C  
ATOM   3526  CB  SER A 220       0.940 -31.647   0.258  1.00 86.76           C  
ATOM   3527  HB2 SER A 220       1.046 -32.732   0.279  1.00 86.76           H  
ATOM   3528  HB3 SER A 220       1.889 -31.198   0.551  1.00 86.76           H  
ATOM   3529  O   SER A 220      -0.407 -33.173  -2.080  1.00 86.76           O  
ATOM   3530  OG  SER A 220      -0.071 -31.243   1.167  1.00 86.76           O  
ATOM   3531  HG  SER A 220      -0.012 -31.793   1.951  1.00 86.76           H  
ATOM   3532  N   ARG A 221      -1.825 -31.483  -1.645  1.00 90.30           N  
ATOM   3533  H   ARG A 221      -1.912 -30.513  -1.378  1.00 90.30           H  
ATOM   3534  CA  ARG A 221      -3.006 -32.173  -2.166  1.00 90.30           C  
ATOM   3535  HA  ARG A 221      -3.026 -33.170  -1.727  1.00 90.30           H  
ATOM   3536  C   ARG A 221      -2.872 -32.339  -3.681  1.00 90.30           C  
ATOM   3537  CB  ARG A 221      -4.284 -31.431  -1.734  1.00 90.30           C  
ATOM   3538  HB2 ARG A 221      -4.309 -31.389  -0.645  1.00 90.30           H  
ATOM   3539  HB3 ARG A 221      -4.249 -30.411  -2.117  1.00 90.30           H  
ATOM   3540  O   ARG A 221      -2.426 -31.438  -4.394  1.00 90.30           O  
ATOM   3541  CG  ARG A 221      -5.579 -32.087  -2.237  1.00 90.30           C  
ATOM   3542  HG2 ARG A 221      -5.594 -33.139  -1.951  1.00 90.30           H  
ATOM   3543  HG3 ARG A 221      -5.621 -32.010  -3.324  1.00 90.30           H  
ATOM   3544  CD  ARG A 221      -6.810 -31.389  -1.648  1.00 90.30           C  
ATOM   3545  HD2 ARG A 221      -6.732 -30.319  -1.836  1.00 90.30           H  
ATOM   3546  HD3 ARG A 221      -6.826 -31.553  -0.570  1.00 90.30           H  
ATOM   3547  NE  ARG A 221      -8.059 -31.895  -2.248  1.00 90.30           N  
ATOM   3548  HE  ARG A 221      -7.975 -32.514  -3.042  1.00 90.30           H  
ATOM   3549  NH1 ARG A 221      -9.529 -30.693  -0.954  1.00 90.30           N  
ATOM   3550 HH11 ARG A 221     -10.479 -30.431  -0.731  1.00 90.30           H  
ATOM   3551 HH12 ARG A 221      -8.749 -30.198  -0.543  1.00 90.30           H  
ATOM   3552  NH2 ARG A 221     -10.310 -32.093  -2.510  1.00 90.30           N  
ATOM   3553 HH21 ARG A 221     -11.253 -31.819  -2.276  1.00 90.30           H  
ATOM   3554 HH22 ARG A 221     -10.167 -32.710  -3.297  1.00 90.30           H  
ATOM   3555  CZ  ARG A 221      -9.289 -31.558  -1.901  1.00 90.30           C  
ATOM   3556  N   GLN A 222      -3.273 -33.509  -4.166  1.00 89.02           N  
ATOM   3557  H   GLN A 222      -3.589 -34.213  -3.513  1.00 89.02           H  
ATOM   3558  CA  GLN A 222      -3.388 -33.813  -5.591  1.00 89.02           C  
ATOM   3559  HA  GLN A 222      -2.538 -33.396  -6.131  1.00 89.02           H  
ATOM   3560  C   GLN A 222      -4.662 -33.163  -6.147  1.00 89.02           C  
ATOM   3561  CB  GLN A 222      -3.396 -35.340  -5.786  1.00 89.02           C  
ATOM   3562  HB2 GLN A 222      -3.718 -35.573  -6.801  1.00 89.02           H  
ATOM   3563  HB3 GLN A 222      -4.128 -35.773  -5.105  1.00 89.02           H  
ATOM   3564  O   GLN A 222      -5.676 -33.835  -6.314  1.00 89.02           O  
ATOM   3565  CG  GLN A 222      -2.041 -36.023  -5.543  1.00 89.02           C  
ATOM   3566  HG2 GLN A 222      -2.237 -37.067  -5.296  1.00 89.02           H  
ATOM   3567  HG3 GLN A 222      -1.528 -35.574  -4.693  1.00 89.02           H  
ATOM   3568  CD  GLN A 222      -1.121 -35.992  -6.763  1.00 89.02           C  
ATOM   3569  NE2 GLN A 222      -0.372 -37.046  -7.002  1.00 89.02           N  
ATOM   3570 HE21 GLN A 222      -0.378 -37.851  -6.392  1.00 89.02           H  
ATOM   3571 HE22 GLN A 222       0.274 -36.996  -7.776  1.00 89.02           H  
ATOM   3572  OE1 GLN A 222      -1.046 -35.016  -7.498  1.00 89.02           O  
ATOM   3573  N   TRP A 223      -4.639 -31.846  -6.361  1.00 91.87           N  
ATOM   3574  H   TRP A 223      -3.782 -31.339  -6.194  1.00 91.87           H  
ATOM   3575  CA  TRP A 223      -5.800 -31.138  -6.902  1.00 91.87           C  
ATOM   3576  HA  TRP A 223      -6.682 -31.431  -6.333  1.00 91.87           H  
ATOM   3577  C   TRP A 223      -6.045 -31.519  -8.358  1.00 91.87           C  
ATOM   3578  CB  TRP A 223      -5.651 -29.619  -6.791  1.00 91.87           C  
ATOM   3579  HB2 TRP A 223      -6.513 -29.168  -7.284  1.00 91.87           H  
ATOM   3580  HB3 TRP A 223      -4.777 -29.281  -7.348  1.00 91.87           H  
ATOM   3581  O   TRP A 223      -5.144 -31.442  -9.197  1.00 91.87           O  
ATOM   3582  CG  TRP A 223      -5.615 -29.072  -5.404  1.00 91.87           C  
ATOM   3583  CD1 TRP A 223      -4.520 -28.756  -4.678  1.00 91.87           C  
ATOM   3584  HD1 TRP A 223      -3.497 -28.883  -4.998  1.00 91.87           H  
ATOM   3585  CD2 TRP A 223      -6.760 -28.765  -4.559  1.00 91.87           C  
ATOM   3586  CE2 TRP A 223      -6.286 -28.200  -3.339  1.00 91.87           C  
ATOM   3587  CE3 TRP A 223      -8.155 -28.900  -4.719  1.00 91.87           C  
ATOM   3588  HE3 TRP A 223      -8.542 -29.311  -5.639  1.00 91.87           H  
ATOM   3589  NE1 TRP A 223      -4.912 -28.232  -3.462  1.00 91.87           N  
ATOM   3590  HE1 TRP A 223      -4.245 -27.951  -2.758  1.00 91.87           H  
ATOM   3591  CH2 TRP A 223      -8.550 -27.901  -2.529  1.00 91.87           C  
ATOM   3592  HH2 TRP A 223      -9.239 -27.526  -1.787  1.00 91.87           H  
ATOM   3593  CZ2 TRP A 223      -7.164 -27.764  -2.335  1.00 91.87           C  
ATOM   3594  HZ2 TRP A 223      -6.787 -27.281  -1.445  1.00 91.87           H  
ATOM   3595  CZ3 TRP A 223      -9.043 -28.476  -3.714  1.00 91.87           C  
ATOM   3596  HZ3 TRP A 223     -10.108 -28.551  -3.874  1.00 91.87           H  
ATOM   3597  N   LYS A 224      -7.293 -31.849  -8.674  1.00 93.07           N  
ATOM   3598  H   LYS A 224      -7.947 -32.018  -7.924  1.00 93.07           H  
ATOM   3599  CA  LYS A 224      -7.782 -31.973 -10.046  1.00 93.07           C  
ATOM   3600  HA  LYS A 224      -6.930 -32.039 -10.723  1.00 93.07           H  
ATOM   3601  C   LYS A 224      -8.580 -30.738 -10.448  1.00 93.07           C  
ATOM   3602  CB  LYS A 224      -8.603 -33.262 -10.178  1.00 93.07           C  
ATOM   3603  HB2 LYS A 224      -9.005 -33.330 -11.189  1.00 93.07           H  
ATOM   3604  HB3 LYS A 224      -9.440 -33.229  -9.480  1.00 93.07           H  
ATOM   3605  O   LYS A 224      -9.086 -29.994  -9.609  1.00 93.07           O  
ATOM   3606  CG  LYS A 224      -7.754 -34.510  -9.897  1.00 93.07           C  
ATOM   3607  HG2 LYS A 224      -7.377 -34.481  -8.874  1.00 93.07           H  
ATOM   3608  HG3 LYS A 224      -6.910 -34.537 -10.586  1.00 93.07           H  
ATOM   3609  CD  LYS A 224      -8.598 -35.773 -10.074  1.00 93.07           C  
ATOM   3610  HD2 LYS A 224      -9.442 -35.728  -9.385  1.00 93.07           H  
ATOM   3611  HD3 LYS A 224      -8.975 -35.818 -11.096  1.00 93.07           H  
ATOM   3612  CE  LYS A 224      -7.751 -37.012  -9.771  1.00 93.07           C  
ATOM   3613  HE2 LYS A 224      -6.904 -37.036 -10.457  1.00 93.07           H  
ATOM   3614  HE3 LYS A 224      -7.360 -36.916  -8.758  1.00 93.07           H  
ATOM   3615  NZ  LYS A 224      -8.556 -38.252  -9.894  1.00 93.07           N  
ATOM   3616  HZ1 LYS A 224      -9.335 -38.218  -9.252  1.00 93.07           H  
ATOM   3617  HZ2 LYS A 224      -8.924 -38.352 -10.828  1.00 93.07           H  
ATOM   3618  HZ3 LYS A 224      -8.000 -39.066  -9.672  1.00 93.07           H  
ATOM   3619  N   LEU A 225      -8.739 -30.560 -11.761  1.00 93.88           N  
ATOM   3620  H   LEU A 225      -8.258 -31.187 -12.389  1.00 93.88           H  
ATOM   3621  CA  LEU A 225      -9.607 -29.522 -12.321  1.00 93.88           C  
ATOM   3622  HA  LEU A 225      -9.219 -28.548 -12.020  1.00 93.88           H  
ATOM   3623  C   LEU A 225     -11.041 -29.642 -11.778  1.00 93.88           C  
ATOM   3624  CB  LEU A 225      -9.587 -29.634 -13.857  1.00 93.88           C  
ATOM   3625  HB2 LEU A 225      -9.939 -30.629 -14.128  1.00 93.88           H  
ATOM   3626  HB3 LEU A 225      -8.561 -29.531 -14.210  1.00 93.88           H  
ATOM   3627  O   LEU A 225     -11.645 -28.621 -11.479  1.00 93.88           O  
ATOM   3628  CG  LEU A 225     -10.472 -28.593 -14.576  1.00 93.88           C  
ATOM   3629  HG  LEU A 225     -11.469 -28.571 -14.138  1.00 93.88           H  
ATOM   3630  CD1 LEU A 225      -9.869 -27.193 -14.527  1.00 93.88           C  
ATOM   3631 HD11 LEU A 225      -9.690 -26.895 -13.494  1.00 93.88           H  
ATOM   3632 HD12 LEU A 225      -8.934 -27.185 -15.087  1.00 93.88           H  
ATOM   3633 HD13 LEU A 225     -10.563 -26.485 -14.981  1.00 93.88           H  
ATOM   3634  CD2 LEU A 225     -10.626 -28.969 -16.050  1.00 93.88           C  
ATOM   3635 HD21 LEU A 225     -11.279 -28.246 -16.539  1.00 93.88           H  
ATOM   3636 HD22 LEU A 225     -11.084 -29.955 -16.128  1.00 93.88           H  
ATOM   3637 HD23 LEU A 225      -9.654 -28.980 -16.541  1.00 93.88           H  
ATOM   3638  N   THR A 226     -11.556 -30.871 -11.640  1.00 91.61           N  
ATOM   3639  H   THR A 226     -10.974 -31.671 -11.845  1.00 91.61           H  
ATOM   3640  CA  THR A 226     -12.873 -31.174 -11.045  1.00 91.61           C  
ATOM   3641  HA  THR A 226     -13.671 -30.693 -11.610  1.00 91.61           H  
ATOM   3642  C   THR A 226     -12.981 -30.634  -9.631  1.00 91.61           C  
ATOM   3643  CB  THR A 226     -13.138 -32.690 -11.023  1.00 91.61           C  
ATOM   3644  HB  THR A 226     -13.992 -32.907 -10.381  1.00 91.61           H  
ATOM   3645  O   THR A 226     -13.888 -29.865  -9.347  1.00 91.61           O  
ATOM   3646  CG2 THR A 226     -13.430 -33.233 -12.423  1.00 91.61           C  
ATOM   3647 HG21 THR A 226     -14.399 -32.858 -12.752  1.00 91.61           H  
ATOM   3648 HG22 THR A 226     -12.646 -32.942 -13.123  1.00 91.61           H  
ATOM   3649 HG23 THR A 226     -13.489 -34.320 -12.379  1.00 91.61           H  
ATOM   3650  OG1 THR A 226     -12.001 -33.390 -10.547  1.00 91.61           O  
ATOM   3651  HG1 THR A 226     -12.132 -33.530  -9.606  1.00 91.61           H  
ATOM   3652  N   ASP A 227     -11.996 -30.938  -8.786  1.00 91.41           N  
ATOM   3653  H   ASP A 227     -11.301 -31.610  -9.079  1.00 91.41           H  
ATOM   3654  CA  ASP A 227     -12.015 -30.559  -7.375  1.00 91.41           C  
ATOM   3655  HA  ASP A 227     -12.892 -31.001  -6.901  1.00 91.41           H  
ATOM   3656  C   ASP A 227     -12.084 -29.039  -7.211  1.00 91.41           C  
ATOM   3657  CB  ASP A 227     -10.745 -31.058  -6.668  1.00 91.41           C  
ATOM   3658  HB2 ASP A 227     -10.853 -30.890  -5.597  1.00 91.41           H  
ATOM   3659  HB3 ASP A 227      -9.904 -30.457  -7.014  1.00 91.41           H  
ATOM   3660  O   ASP A 227     -12.826 -28.531  -6.376  1.00 91.41           O  
ATOM   3661  CG  ASP A 227     -10.380 -32.524  -6.898  1.00 91.41           C  
ATOM   3662  OD1 ASP A 227     -11.252 -33.338  -7.266  1.00 91.41           O  
ATOM   3663  OD2 ASP A 227      -9.172 -32.810  -6.743  1.00 91.41           O  
ATOM   3664  N   VAL A 228     -11.308 -28.301  -8.013  1.00 91.66           N  
ATOM   3665  H   VAL A 228     -10.723 -28.782  -8.681  1.00 91.66           H  
ATOM   3666  CA  VAL A 228     -11.301 -26.835  -7.954  1.00 91.66           C  
ATOM   3667  HA  VAL A 228     -11.314 -26.537  -6.906  1.00 91.66           H  
ATOM   3668  C   VAL A 228     -12.560 -26.239  -8.570  1.00 91.66           C  
ATOM   3669  CB  VAL A 228     -10.027 -26.255  -8.587  1.00 91.66           C  
ATOM   3670  HB  VAL A 228      -9.920 -26.610  -9.612  1.00 91.66           H  
ATOM   3671  O   VAL A 228     -13.065 -25.257  -8.033  1.00 91.66           O  
ATOM   3672  CG1 VAL A 228     -10.056 -24.723  -8.602  1.00 91.66           C  
ATOM   3673 HG11 VAL A 228     -10.240 -24.343  -7.597  1.00 91.66           H  
ATOM   3674 HG12 VAL A 228      -9.099 -24.345  -8.962  1.00 91.66           H  
ATOM   3675 HG13 VAL A 228     -10.836 -24.364  -9.273  1.00 91.66           H  
ATOM   3676  CG2 VAL A 228      -8.809 -26.700  -7.765  1.00 91.66           C  
ATOM   3677 HG21 VAL A 228      -8.580 -27.744  -7.980  1.00 91.66           H  
ATOM   3678 HG22 VAL A 228      -7.940 -26.080  -7.983  1.00 91.66           H  
ATOM   3679 HG23 VAL A 228      -9.022 -26.601  -6.700  1.00 91.66           H  
ATOM   3680  N   ALA A 229     -13.073 -26.816  -9.658  1.00 86.37           N  
ATOM   3681  H   ALA A 229     -12.641 -27.656 -10.015  1.00 86.37           H  
ATOM   3682  CA  ALA A 229     -14.318 -26.381 -10.283  1.00 86.37           C  
ATOM   3683  HA  ALA A 229     -14.228 -25.327 -10.549  1.00 86.37           H  
ATOM   3684  C   ALA A 229     -15.496 -26.498  -9.301  1.00 86.37           C  
ATOM   3685  CB  ALA A 229     -14.526 -27.191 -11.569  1.00 86.37           C  
ATOM   3686  HB1 ALA A 229     -13.622 -27.172 -12.178  1.00 86.37           H  
ATOM   3687  HB2 ALA A 229     -14.781 -28.222 -11.327  1.00 86.37           H  
ATOM   3688  HB3 ALA A 229     -15.329 -26.748 -12.158  1.00 86.37           H  
ATOM   3689  O   ALA A 229     -16.213 -25.516  -9.096  1.00 86.37           O  
ATOM   3690  N   ASP A 230     -15.603 -27.632  -8.606  1.00 83.55           N  
ATOM   3691  H   ASP A 230     -15.020 -28.417  -8.859  1.00 83.55           H  
ATOM   3692  CA  ASP A 230     -16.606 -27.855  -7.563  1.00 83.55           C  
ATOM   3693  HA  ASP A 230     -17.600 -27.705  -7.983  1.00 83.55           H  
ATOM   3694  C   ASP A 230     -16.430 -26.863  -6.406  1.00 83.55           C  
ATOM   3695  CB  ASP A 230     -16.508 -29.300  -7.045  1.00 83.55           C  
ATOM   3696  HB2 ASP A 230     -17.167 -29.403  -6.183  1.00 83.55           H  
ATOM   3697  HB3 ASP A 230     -15.489 -29.492  -6.709  1.00 83.55           H  
ATOM   3698  O   ASP A 230     -17.398 -26.261  -5.942  1.00 83.55           O  
ATOM   3699  CG  ASP A 230     -16.911 -30.364  -8.075  1.00 83.55           C  
ATOM   3700  OD1 ASP A 230     -17.605 -30.014  -9.057  1.00 83.55           O  
ATOM   3701  OD2 ASP A 230     -16.519 -31.533  -7.864  1.00 83.55           O  
ATOM   3702  N   HIS A 231     -15.185 -26.613  -5.983  1.00 80.68           N  
ATOM   3703  H   HIS A 231     -14.432 -27.153  -6.384  1.00 80.68           H  
ATOM   3704  CA  HIS A 231     -14.893 -25.705  -4.870  1.00 80.68           C  
ATOM   3705  HA  HIS A 231     -15.490 -26.039  -4.022  1.00 80.68           H  
ATOM   3706  C   HIS A 231     -15.287 -24.242  -5.134  1.00 80.68           C  
ATOM   3707  CB  HIS A 231     -13.404 -25.813  -4.509  1.00 80.68           C  
ATOM   3708  HB2 HIS A 231     -13.070 -26.840  -4.662  1.00 80.68           H  
ATOM   3709  HB3 HIS A 231     -12.815 -25.164  -5.158  1.00 80.68           H  
ATOM   3710  O   HIS A 231     -15.517 -23.485  -4.193  1.00 80.68           O  
ATOM   3711  CG  HIS A 231     -13.124 -25.508  -3.065  1.00 80.68           C  
ATOM   3712  CD2 HIS A 231     -12.171 -24.665  -2.565  1.00 80.68           C  
ATOM   3713  HD2 HIS A 231     -11.492 -24.064  -3.150  1.00 80.68           H  
ATOM   3714  ND1 HIS A 231     -13.746 -26.099  -1.992  1.00 80.68           N  
ATOM   3715  HD1 HIS A 231     -14.538 -26.724  -2.041  1.00 80.68           H  
ATOM   3716  CE1 HIS A 231     -13.193 -25.612  -0.871  1.00 80.68           C  
ATOM   3717  HE1 HIS A 231     -13.500 -25.864   0.133  1.00 80.68           H  
ATOM   3718  NE2 HIS A 231     -12.211 -24.747  -1.169  1.00 80.68           N  
ATOM   3719  N   ILE A 232     -15.372 -23.834  -6.404  1.00 78.25           N  
ATOM   3720  H   ILE A 232     -15.160 -24.513  -7.121  1.00 78.25           H  
ATOM   3721  CA  ILE A 232     -15.807 -22.491  -6.822  1.00 78.25           C  
ATOM   3722  HA  ILE A 232     -15.960 -21.891  -5.925  1.00 78.25           H  
ATOM   3723  C   ILE A 232     -17.170 -22.494  -7.521  1.00 78.25           C  
ATOM   3724  CB  ILE A 232     -14.724 -21.778  -7.654  1.00 78.25           C  
ATOM   3725  HB  ILE A 232     -15.054 -20.755  -7.836  1.00 78.25           H  
ATOM   3726  O   ILE A 232     -17.522 -21.496  -8.152  1.00 78.25           O  
ATOM   3727  CG1 ILE A 232     -14.551 -22.464  -9.024  1.00 78.25           C  
ATOM   3728 HG12 ILE A 232     -14.518 -23.546  -8.904  1.00 78.25           H  
ATOM   3729 HG13 ILE A 232     -15.421 -22.240  -9.641  1.00 78.25           H  
ATOM   3730  CG2 ILE A 232     -13.425 -21.680  -6.844  1.00 78.25           C  
ATOM   3731 HG21 ILE A 232     -12.723 -20.997  -7.324  1.00 78.25           H  
ATOM   3732 HG22 ILE A 232     -12.973 -22.669  -6.772  1.00 78.25           H  
ATOM   3733 HG23 ILE A 232     -13.645 -21.317  -5.841  1.00 78.25           H  
ATOM   3734  CD1 ILE A 232     -13.304 -22.034  -9.786  1.00 78.25           C  
ATOM   3735 HD11 ILE A 232     -12.406 -22.370  -9.269  1.00 78.25           H  
ATOM   3736 HD12 ILE A 232     -13.292 -20.948  -9.881  1.00 78.25           H  
ATOM   3737 HD13 ILE A 232     -13.330 -22.512 -10.766  1.00 78.25           H  
ATOM   3738  N   PHE A 233     -17.926 -23.591  -7.405  1.00 78.70           N  
ATOM   3739  H   PHE A 233     -17.564 -24.364  -6.865  1.00 78.70           H  
ATOM   3740  CA  PHE A 233     -19.274 -23.752  -7.952  1.00 78.70           C  
ATOM   3741  HA  PHE A 233     -19.536 -24.801  -7.819  1.00 78.70           H  
ATOM   3742  C   PHE A 233     -19.363 -23.490  -9.469  1.00 78.70           C  
ATOM   3743  CB  PHE A 233     -20.278 -22.933  -7.123  1.00 78.70           C  
ATOM   3744  HB2 PHE A 233     -21.284 -23.146  -7.485  1.00 78.70           H  
ATOM   3745  HB3 PHE A 233     -20.095 -21.871  -7.285  1.00 78.70           H  
ATOM   3746  O   PHE A 233     -20.255 -22.792  -9.952  1.00 78.70           O  
ATOM   3747  CG  PHE A 233     -20.238 -23.217  -5.633  1.00 78.70           C  
ATOM   3748  CD1 PHE A 233     -20.976 -24.292  -5.103  1.00 78.70           C  
ATOM   3749  HD1 PHE A 233     -21.565 -24.918  -5.756  1.00 78.70           H  
ATOM   3750  CD2 PHE A 233     -19.458 -22.417  -4.776  1.00 78.70           C  
ATOM   3751  HD2 PHE A 233     -18.881 -21.599  -5.180  1.00 78.70           H  
ATOM   3752  CE1 PHE A 233     -20.943 -24.559  -3.724  1.00 78.70           C  
ATOM   3753  HE1 PHE A 233     -21.506 -25.388  -3.322  1.00 78.70           H  
ATOM   3754  CE2 PHE A 233     -19.419 -22.688  -3.397  1.00 78.70           C  
ATOM   3755  HE2 PHE A 233     -18.807 -22.083  -2.744  1.00 78.70           H  
ATOM   3756  CZ  PHE A 233     -20.165 -23.757  -2.870  1.00 78.70           C  
ATOM   3757  HZ  PHE A 233     -20.131 -23.971  -1.812  1.00 78.70           H  
ATOM   3758  N   MET A 234     -18.427 -24.044 -10.243  1.00 81.24           N  
ATOM   3759  H   MET A 234     -17.736 -24.631  -9.798  1.00 81.24           H  
ATOM   3760  CA  MET A 234     -18.451 -24.020 -11.710  1.00 81.24           C  
ATOM   3761  HA  MET A 234     -19.423 -23.664 -12.049  1.00 81.24           H  
ATOM   3762  C   MET A 234     -18.270 -25.416 -12.296  1.00 81.24           C  
ATOM   3763  CB  MET A 234     -17.363 -23.088 -12.261  1.00 81.24           C  
ATOM   3764  HB2 MET A 234     -17.160 -23.351 -13.299  1.00 81.24           H  
ATOM   3765  HB3 MET A 234     -16.444 -23.225 -11.691  1.00 81.24           H  
ATOM   3766  O   MET A 234     -17.643 -26.279 -11.698  1.00 81.24           O  
ATOM   3767  CG  MET A 234     -17.801 -21.621 -12.239  1.00 81.24           C  
ATOM   3768  HG2 MET A 234     -17.834 -21.281 -11.203  1.00 81.24           H  
ATOM   3769  HG3 MET A 234     -18.811 -21.552 -12.643  1.00 81.24           H  
ATOM   3770  SD  MET A 234     -16.739 -20.507 -13.203  1.00 81.24           S  
ATOM   3771  CE  MET A 234     -15.204 -20.718 -12.278  1.00 81.24           C  
ATOM   3772  HE1 MET A 234     -14.443 -20.084 -12.733  1.00 81.24           H  
ATOM   3773  HE2 MET A 234     -14.880 -21.758 -12.331  1.00 81.24           H  
ATOM   3774  HE3 MET A 234     -15.355 -20.427 -11.239  1.00 81.24           H  
ATOM   3775  N   SER A 235     -18.746 -25.621 -13.526  1.00 85.09           N  
ATOM   3776  H   SER A 235     -19.263 -24.885 -13.984  1.00 85.09           H  
ATOM   3777  CA  SER A 235     -18.386 -26.823 -14.283  1.00 85.09           C  
ATOM   3778  HA  SER A 235     -18.544 -27.685 -13.634  1.00 85.09           H  
ATOM   3779  C   SER A 235     -16.906 -26.800 -14.682  1.00 85.09           C  
ATOM   3780  CB  SER A 235     -19.279 -27.008 -15.516  1.00 85.09           C  
ATOM   3781  HB2 SER A 235     -20.322 -26.839 -15.249  1.00 85.09           H  
ATOM   3782  HB3 SER A 235     -19.177 -28.035 -15.867  1.00 85.09           H  
ATOM   3783  O   SER A 235     -16.315 -25.734 -14.898  1.00 85.09           O  
ATOM   3784  OG  SER A 235     -18.893 -26.137 -16.568  1.00 85.09           O  
ATOM   3785  HG  SER A 235     -19.564 -25.460 -16.684  1.00 85.09           H  
ATOM   3786  N   THR A 236     -16.315 -27.979 -14.868  1.00 89.08           N  
ATOM   3787  H   THR A 236     -16.834 -28.824 -14.675  1.00 89.08           H  
ATOM   3788  CA  THR A 236     -14.940 -28.120 -15.373  1.00 89.08           C  
ATOM   3789  HA  THR A 236     -14.255 -27.630 -14.681  1.00 89.08           H  
ATOM   3790  C   THR A 236     -14.753 -27.470 -16.741  1.00 89.08           C  
ATOM   3791  CB  THR A 236     -14.549 -29.595 -15.495  1.00 89.08           C  
ATOM   3792  HB  THR A 236     -13.599 -29.673 -16.023  1.00 89.08           H  
ATOM   3793  O   THR A 236     -13.746 -26.799 -16.964  1.00 89.08           O  
ATOM   3794  CG2 THR A 236     -14.394 -30.241 -14.131  1.00 89.08           C  
ATOM   3795 HG21 THR A 236     -13.989 -31.243 -14.266  1.00 89.08           H  
ATOM   3796 HG22 THR A 236     -13.695 -29.652 -13.537  1.00 89.08           H  
ATOM   3797 HG23 THR A 236     -15.350 -30.292 -13.611  1.00 89.08           H  
ATOM   3798  OG1 THR A 236     -15.538 -30.308 -16.201  1.00 89.08           O  
ATOM   3799  HG1 THR A 236     -15.490 -31.231 -15.942  1.00 89.08           H  
ATOM   3800  N   SER A 237     -15.731 -27.611 -17.640  1.00 88.83           N  
ATOM   3801  H   SER A 237     -16.511 -28.209 -17.407  1.00 88.83           H  
ATOM   3802  CA  SER A 237     -15.747 -26.965 -18.956  1.00 88.83           C  
ATOM   3803  HA  SER A 237     -14.847 -27.252 -19.500  1.00 88.83           H  
ATOM   3804  C   SER A 237     -15.741 -25.441 -18.850  1.00 88.83           C  
ATOM   3805  CB  SER A 237     -16.962 -27.435 -19.771  1.00 88.83           C  
ATOM   3806  HB2 SER A 237     -17.176 -26.722 -20.567  1.00 88.83           H  
ATOM   3807  HB3 SER A 237     -16.717 -28.392 -20.231  1.00 88.83           H  
ATOM   3808  O   SER A 237     -14.959 -24.781 -19.534  1.00 88.83           O  
ATOM   3809  OG  SER A 237     -18.112 -27.625 -18.965  1.00 88.83           O  
ATOM   3810  HG  SER A 237     -18.391 -26.814 -18.533  1.00 88.83           H  
ATOM   3811  N   THR A 238     -16.560 -24.873 -17.960  1.00 84.45           N  
ATOM   3812  H   THR A 238     -17.152 -25.459 -17.388  1.00 84.45           H  
ATOM   3813  CA  THR A 238     -16.619 -23.421 -17.753  1.00 84.45           C  
ATOM   3814  HA  THR A 238     -16.739 -22.936 -18.721  1.00 84.45           H  
ATOM   3815  C   THR A 238     -15.322 -22.904 -17.143  1.00 84.45           C  
ATOM   3816  CB  THR A 238     -17.811 -23.020 -16.870  1.00 84.45           C  
ATOM   3817  HB  THR A 238     -17.713 -23.473 -15.883  1.00 84.45           H  
ATOM   3818  O   THR A 238     -14.788 -21.911 -17.631  1.00 84.45           O  
ATOM   3819  CG2 THR A 238     -17.941 -21.504 -16.719  1.00 84.45           C  
ATOM   3820 HG21 THR A 238     -17.071 -21.105 -16.198  1.00 84.45           H  
ATOM   3821 HG22 THR A 238     -18.827 -21.267 -16.129  1.00 84.45           H  
ATOM   3822 HG23 THR A 238     -18.016 -21.036 -17.700  1.00 84.45           H  
ATOM   3823  OG1 THR A 238     -19.019 -23.444 -17.461  1.00 84.45           O  
ATOM   3824  HG1 THR A 238     -19.732 -22.929 -17.075  1.00 84.45           H  
ATOM   3825  N   LEU A 239     -14.784 -23.585 -16.125  1.00 90.55           N  
ATOM   3826  H   LEU A 239     -15.275 -24.389 -15.761  1.00 90.55           H  
ATOM   3827  CA  LEU A 239     -13.508 -23.216 -15.511  1.00 90.55           C  
ATOM   3828  HA  LEU A 239     -13.590 -22.197 -15.135  1.00 90.55           H  
ATOM   3829  C   LEU A 239     -12.376 -23.232 -16.543  1.00 90.55           C  
ATOM   3830  CB  LEU A 239     -13.218 -24.165 -14.329  1.00 90.55           C  
ATOM   3831  HB2 LEU A 239     -13.249 -25.196 -14.682  1.00 90.55           H  
ATOM   3832  HB3 LEU A 239     -14.006 -24.045 -13.586  1.00 90.55           H  
ATOM   3833  O   LEU A 239     -11.629 -22.264 -16.654  1.00 90.55           O  
ATOM   3834  CG  LEU A 239     -11.852 -23.923 -13.656  1.00 90.55           C  
ATOM   3835  HG  LEU A 239     -11.053 -24.145 -14.363  1.00 90.55           H  
ATOM   3836  CD1 LEU A 239     -11.705 -22.477 -13.193  1.00 90.55           C  
ATOM   3837 HD11 LEU A 239     -12.619 -22.135 -12.708  1.00 90.55           H  
ATOM   3838 HD12 LEU A 239     -10.862 -22.380 -12.508  1.00 90.55           H  
ATOM   3839 HD13 LEU A 239     -11.518 -21.841 -14.058  1.00 90.55           H  
ATOM   3840  CD2 LEU A 239     -11.670 -24.836 -12.448  1.00 90.55           C  
ATOM   3841 HD21 LEU A 239     -12.400 -24.589 -11.678  1.00 90.55           H  
ATOM   3842 HD22 LEU A 239     -10.668 -24.713 -12.036  1.00 90.55           H  
ATOM   3843 HD23 LEU A 239     -11.801 -25.877 -12.742  1.00 90.55           H  
ATOM   3844  N   LYS A 240     -12.278 -24.303 -17.339  1.00 91.21           N  
ATOM   3845  H   LYS A 240     -12.930 -25.061 -17.199  1.00 91.21           H  
ATOM   3846  CA  LYS A 240     -11.245 -24.437 -18.371  1.00 91.21           C  
ATOM   3847  HA  LYS A 240     -10.271 -24.339 -17.893  1.00 91.21           H  
ATOM   3848  C   LYS A 240     -11.330 -23.312 -19.405  1.00 91.21           C  
ATOM   3849  CB  LYS A 240     -11.360 -25.827 -19.011  1.00 91.21           C  
ATOM   3850  HB2 LYS A 240     -12.234 -25.862 -19.662  1.00 91.21           H  
ATOM   3851  HB3 LYS A 240     -11.492 -26.564 -18.219  1.00 91.21           H  
ATOM   3852  O   LYS A 240     -10.302 -22.734 -19.739  1.00 91.21           O  
ATOM   3853  CG  LYS A 240     -10.102 -26.214 -19.798  1.00 91.21           C  
ATOM   3854  HG2 LYS A 240      -9.938 -25.501 -20.606  1.00 91.21           H  
ATOM   3855  HG3 LYS A 240      -9.242 -26.194 -19.127  1.00 91.21           H  
ATOM   3856  CD  LYS A 240     -10.254 -27.623 -20.386  1.00 91.21           C  
ATOM   3857  HD2 LYS A 240     -11.067 -27.615 -21.112  1.00 91.21           H  
ATOM   3858  HD3 LYS A 240     -10.498 -28.323 -19.588  1.00 91.21           H  
ATOM   3859  CE  LYS A 240      -8.952 -28.059 -21.068  1.00 91.21           C  
ATOM   3860  HE2 LYS A 240      -8.157 -28.082 -20.323  1.00 91.21           H  
ATOM   3861  HE3 LYS A 240      -8.685 -27.308 -21.811  1.00 91.21           H  
ATOM   3862  NZ  LYS A 240      -9.087 -29.388 -21.720  1.00 91.21           N  
ATOM   3863  HZ1 LYS A 240      -9.803 -29.359 -22.432  1.00 91.21           H  
ATOM   3864  HZ2 LYS A 240      -8.222 -29.651 -22.169  1.00 91.21           H  
ATOM   3865  HZ3 LYS A 240      -9.332 -30.101 -21.048  1.00 91.21           H  
ATOM   3866  N   ARG A 241     -12.542 -22.975 -19.865  1.00 89.03           N  
ATOM   3867  H   ARG A 241     -13.337 -23.510 -19.545  1.00 89.03           H  
ATOM   3868  CA  ARG A 241     -12.768 -21.878 -20.817  1.00 89.03           C  
ATOM   3869  HA  ARG A 241     -12.104 -22.012 -21.671  1.00 89.03           H  
ATOM   3870  C   ARG A 241     -12.398 -20.517 -20.227  1.00 89.03           C  
ATOM   3871  CB  ARG A 241     -14.218 -21.916 -21.318  1.00 89.03           C  
ATOM   3872  HB2 ARG A 241     -14.898 -21.794 -20.474  1.00 89.03           H  
ATOM   3873  HB3 ARG A 241     -14.407 -22.883 -21.783  1.00 89.03           H  
ATOM   3874  O   ARG A 241     -11.637 -19.791 -20.848  1.00 89.03           O  
ATOM   3875  CG  ARG A 241     -14.474 -20.806 -22.349  1.00 89.03           C  
ATOM   3876  HG2 ARG A 241     -14.377 -19.832 -21.870  1.00 89.03           H  
ATOM   3877  HG3 ARG A 241     -13.729 -20.874 -23.142  1.00 89.03           H  
ATOM   3878  CD  ARG A 241     -15.863 -20.902 -22.984  1.00 89.03           C  
ATOM   3879  HD2 ARG A 241     -15.959 -21.869 -23.477  1.00 89.03           H  
ATOM   3880  HD3 ARG A 241     -15.939 -20.135 -23.755  1.00 89.03           H  
ATOM   3881  NE  ARG A 241     -16.954 -20.741 -22.002  1.00 89.03           N  
ATOM   3882  HE  ARG A 241     -17.322 -21.586 -21.589  1.00 89.03           H  
ATOM   3883  NH1 ARG A 241     -17.218 -18.458 -22.214  1.00 89.03           N  
ATOM   3884 HH11 ARG A 241     -17.715 -17.599 -22.025  1.00 89.03           H  
ATOM   3885 HH12 ARG A 241     -16.249 -18.303 -22.451  1.00 89.03           H  
ATOM   3886  NH2 ARG A 241     -18.710 -19.645 -21.068  1.00 89.03           N  
ATOM   3887 HH21 ARG A 241     -19.122 -20.532 -20.816  1.00 89.03           H  
ATOM   3888 HH22 ARG A 241     -19.238 -18.788 -20.988  1.00 89.03           H  
ATOM   3889  CZ  ARG A 241     -17.609 -19.616 -21.768  1.00 89.03           C  
ATOM   3890  N   LYS A 242     -12.873 -20.191 -19.023  1.00 87.55           N  
ATOM   3891  H   LYS A 242     -13.488 -20.840 -18.554  1.00 87.55           H  
ATOM   3892  CA  LYS A 242     -12.584 -18.893 -18.392  1.00 87.55           C  
ATOM   3893  HA  LYS A 242     -12.831 -18.088 -19.084  1.00 87.55           H  
ATOM   3894  C   LYS A 242     -11.105 -18.704 -18.056  1.00 87.55           C  
ATOM   3895  CB  LYS A 242     -13.425 -18.721 -17.131  1.00 87.55           C  
ATOM   3896  HB2 LYS A 242     -13.026 -17.860 -16.596  1.00 87.55           H  
ATOM   3897  HB3 LYS A 242     -13.333 -19.609 -16.504  1.00 87.55           H  
ATOM   3898  O   LYS A 242     -10.581 -17.611 -18.201  1.00 87.55           O  
ATOM   3899  CG  LYS A 242     -14.901 -18.443 -17.425  1.00 87.55           C  
ATOM   3900  HG2 LYS A 242     -15.377 -19.323 -17.859  1.00 87.55           H  
ATOM   3901  HG3 LYS A 242     -14.976 -17.613 -18.127  1.00 87.55           H  
ATOM   3902  CD  LYS A 242     -15.594 -18.058 -16.115  1.00 87.55           C  
ATOM   3903  HD2 LYS A 242     -15.048 -17.231 -15.662  1.00 87.55           H  
ATOM   3904  HD3 LYS A 242     -15.581 -18.911 -15.435  1.00 87.55           H  
ATOM   3905  CE  LYS A 242     -17.030 -17.614 -16.385  1.00 87.55           C  
ATOM   3906  HE2 LYS A 242     -17.006 -16.847 -17.159  1.00 87.55           H  
ATOM   3907  HE3 LYS A 242     -17.595 -18.464 -16.768  1.00 87.55           H  
ATOM   3908  NZ  LYS A 242     -17.656 -17.075 -15.154  1.00 87.55           N  
ATOM   3909  HZ1 LYS A 242     -18.602 -16.771 -15.338  1.00 87.55           H  
ATOM   3910  HZ2 LYS A 242     -17.130 -16.275 -14.832  1.00 87.55           H  
ATOM   3911  HZ3 LYS A 242     -17.665 -17.773 -14.424  1.00 87.55           H  
ATOM   3912  N   LEU A 243     -10.406 -19.763 -17.644  1.00 90.98           N  
ATOM   3913  H   LEU A 243     -10.881 -20.641 -17.494  1.00 90.98           H  
ATOM   3914  CA  LEU A 243      -8.952 -19.687 -17.466  1.00 90.98           C  
ATOM   3915  HA  LEU A 243      -8.715 -18.831 -16.835  1.00 90.98           H  
ATOM   3916  C   LEU A 243      -8.235 -19.426 -18.797  1.00 90.98           C  
ATOM   3917  CB  LEU A 243      -8.431 -20.971 -16.805  1.00 90.98           C  
ATOM   3918  HB2 LEU A 243      -7.343 -20.978 -16.880  1.00 90.98           H  
ATOM   3919  HB3 LEU A 243      -8.808 -21.829 -17.361  1.00 90.98           H  
ATOM   3920  O   LEU A 243      -7.280 -18.656 -18.820  1.00 90.98           O  
ATOM   3921  CG  LEU A 243      -8.816 -21.108 -15.324  1.00 90.98           C  
ATOM   3922  HG  LEU A 243      -9.902 -21.084 -15.232  1.00 90.98           H  
ATOM   3923  CD1 LEU A 243      -8.307 -22.454 -14.801  1.00 90.98           C  
ATOM   3924 HD11 LEU A 243      -8.610 -22.581 -13.761  1.00 90.98           H  
ATOM   3925 HD12 LEU A 243      -8.738 -23.260 -15.394  1.00 90.98           H  
ATOM   3926 HD13 LEU A 243      -7.219 -22.483 -14.867  1.00 90.98           H  
ATOM   3927  CD2 LEU A 243      -8.252 -19.981 -14.460  1.00 90.98           C  
ATOM   3928 HD21 LEU A 243      -8.357 -20.213 -13.400  1.00 90.98           H  
ATOM   3929 HD22 LEU A 243      -7.202 -19.817 -14.703  1.00 90.98           H  
ATOM   3930 HD23 LEU A 243      -8.789 -19.054 -14.658  1.00 90.98           H  
ATOM   3931  N   ALA A 244      -8.717 -20.015 -19.896  1.00 87.98           N  
ATOM   3932  H   ALA A 244      -9.506 -20.641 -19.820  1.00 87.98           H  
ATOM   3933  CA  ALA A 244      -8.171 -19.757 -21.226  1.00 87.98           C  
ATOM   3934  HA  ALA A 244      -7.091 -19.903 -21.186  1.00 87.98           H  
ATOM   3935  C   ALA A 244      -8.415 -18.308 -21.682  1.00 87.98           C  
ATOM   3936  CB  ALA A 244      -8.753 -20.773 -22.217  1.00 87.98           C  
ATOM   3937  HB1 ALA A 244      -9.815 -20.587 -22.374  1.00 87.98           H  
ATOM   3938  HB2 ALA A 244      -8.609 -21.786 -21.841  1.00 87.98           H  
ATOM   3939  HB3 ALA A 244      -8.240 -20.671 -23.174  1.00 87.98           H  
ATOM   3940  O   ALA A 244      -7.527 -17.713 -22.285  1.00 87.98           O  
ATOM   3941  N   GLU A 245      -9.574 -17.726 -21.350  1.00 82.44           N  
ATOM   3942  H   GLU A 245     -10.287 -18.293 -20.913  1.00 82.44           H  
ATOM   3943  CA  GLU A 245      -9.867 -16.298 -21.561  1.00 82.44           C  
ATOM   3944  HA  GLU A 245      -9.737 -16.055 -22.615  1.00 82.44           H  
ATOM   3945  C   GLU A 245      -8.883 -15.400 -20.781  1.00 82.44           C  
ATOM   3946  CB  GLU A 245     -11.332 -15.996 -21.169  1.00 82.44           C  
ATOM   3947  HB2 GLU A 245     -11.500 -16.355 -20.153  1.00 82.44           H  
ATOM   3948  HB3 GLU A 245     -11.483 -14.917 -21.170  1.00 82.44           H  
ATOM   3949  O   GLU A 245      -8.443 -14.377 -21.297  1.00 82.44           O  
ATOM   3950  CG  GLU A 245     -12.380 -16.629 -22.113  1.00 82.44           C  
ATOM   3951  HG2 GLU A 245     -12.078 -17.651 -22.344  1.00 82.44           H  
ATOM   3952  HG3 GLU A 245     -12.376 -16.076 -23.052  1.00 82.44           H  
ATOM   3953  CD  GLU A 245     -13.824 -16.678 -21.554  1.00 82.44           C  
ATOM   3954  OE1 GLU A 245     -14.694 -17.322 -22.203  1.00 82.44           O  
ATOM   3955  OE2 GLU A 245     -14.086 -16.178 -20.437  1.00 82.44           O  
ATOM   3956  N   GLU A 246      -8.444 -15.821 -19.590  1.00 80.50           N  
ATOM   3957  H   GLU A 246      -8.888 -16.634 -19.186  1.00 80.50           H  
ATOM   3958  CA  GLU A 246      -7.368 -15.169 -18.820  1.00 80.50           C  
ATOM   3959  HA  GLU A 246      -7.444 -14.093 -18.976  1.00 80.50           H  
ATOM   3960  C   GLU A 246      -5.943 -15.559 -19.288  1.00 80.50           C  
ATOM   3961  CB  GLU A 246      -7.561 -15.429 -17.314  1.00 80.50           C  
ATOM   3962  HB2 GLU A 246      -7.600 -16.504 -17.136  1.00 80.50           H  
ATOM   3963  HB3 GLU A 246      -6.700 -15.026 -16.779  1.00 80.50           H  
ATOM   3964  O   GLU A 246      -4.949 -15.262 -18.618  1.00 80.50           O  
ATOM   3965  CG  GLU A 246      -8.823 -14.766 -16.729  1.00 80.50           C  
ATOM   3966  HG2 GLU A 246      -9.707 -15.189 -17.206  1.00 80.50           H  
ATOM   3967  HG3 GLU A 246      -8.793 -13.700 -16.954  1.00 80.50           H  
ATOM   3968  CD  GLU A 246      -8.942 -14.949 -15.204  1.00 80.50           C  
ATOM   3969  OE1 GLU A 246      -9.934 -14.485 -14.593  1.00 80.50           O  
ATOM   3970  OE2 GLU A 246      -8.064 -15.595 -14.592  1.00 80.50           O  
ATOM   3971  N   GLY A 247      -5.813 -16.242 -20.431  1.00 85.29           N  
ATOM   3972  H   GLY A 247      -6.652 -16.448 -20.955  1.00 85.29           H  
ATOM   3973  CA  GLY A 247      -4.527 -16.626 -21.019  1.00 85.29           C  
ATOM   3974  HA2 GLY A 247      -4.714 -17.035 -22.012  1.00 85.29           H  
ATOM   3975  HA3 GLY A 247      -3.901 -15.739 -21.120  1.00 85.29           H  
ATOM   3976  C   GLY A 247      -3.757 -17.674 -20.212  1.00 85.29           C  
ATOM   3977  O   GLY A 247      -2.525 -17.690 -20.226  1.00 85.29           O  
ATOM   3978  N   THR A 248      -4.451 -18.533 -19.463  1.00 88.36           N  
ATOM   3979  H   THR A 248      -5.459 -18.461 -19.458  1.00 88.36           H  
ATOM   3980  CA  THR A 248      -3.827 -19.548 -18.609  1.00 88.36           C  
ATOM   3981  HA  THR A 248      -2.848 -19.786 -19.025  1.00 88.36           H  
ATOM   3982  C   THR A 248      -4.605 -20.867 -18.595  1.00 88.36           C  
ATOM   3983  CB  THR A 248      -3.601 -18.956 -17.205  1.00 88.36           C  
ATOM   3984  HB  THR A 248      -3.181 -17.957 -17.320  1.00 88.36           H  
ATOM   3985  O   THR A 248      -5.638 -21.032 -19.240  1.00 88.36           O  
ATOM   3986  CG2 THR A 248      -4.867 -18.837 -16.360  1.00 88.36           C  
ATOM   3987 HG21 THR A 248      -5.584 -18.187 -16.862  1.00 88.36           H  
ATOM   3988 HG22 THR A 248      -5.314 -19.819 -16.200  1.00 88.36           H  
ATOM   3989 HG23 THR A 248      -4.616 -18.393 -15.397  1.00 88.36           H  
ATOM   3990  OG1 THR A 248      -2.654 -19.725 -16.490  1.00 88.36           O  
ATOM   3991  HG1 THR A 248      -1.854 -19.736 -17.022  1.00 88.36           H  
ATOM   3992  N   SER A 249      -4.099 -21.857 -17.866  1.00 93.20           N  
ATOM   3993  H   SER A 249      -3.261 -21.676 -17.332  1.00 93.20           H  
ATOM   3994  CA  SER A 249      -4.751 -23.149 -17.687  1.00 93.20           C  
ATOM   3995  HA  SER A 249      -5.815 -23.040 -17.900  1.00 93.20           H  
ATOM   3996  C   SER A 249      -4.617 -23.625 -16.245  1.00 93.20           C  
ATOM   3997  CB  SER A 249      -4.175 -24.173 -18.671  1.00 93.20           C  
ATOM   3998  HB2 SER A 249      -4.088 -23.729 -19.663  1.00 93.20           H  
ATOM   3999  HB3 SER A 249      -4.859 -25.020 -18.732  1.00 93.20           H  
ATOM   4000  O   SER A 249      -3.739 -23.188 -15.500  1.00 93.20           O  
ATOM   4001  OG  SER A 249      -2.915 -24.646 -18.242  1.00 93.20           O  
ATOM   4002  HG  SER A 249      -2.248 -24.029 -18.552  1.00 93.20           H  
ATOM   4003  N   PHE A 250      -5.466 -24.572 -15.842  1.00 93.32           N  
ATOM   4004  H   PHE A 250      -6.194 -24.877 -16.473  1.00 93.32           H  
ATOM   4005  CA  PHE A 250      -5.359 -25.190 -14.520  1.00 93.32           C  
ATOM   4006  HA  PHE A 250      -5.500 -24.425 -13.756  1.00 93.32           H  
ATOM   4007  C   PHE A 250      -3.977 -25.812 -14.286  1.00 93.32           C  
ATOM   4008  CB  PHE A 250      -6.459 -26.241 -14.373  1.00 93.32           C  
ATOM   4009  HB2 PHE A 250      -6.425 -26.926 -15.220  1.00 93.32           H  
ATOM   4010  HB3 PHE A 250      -7.416 -25.719 -14.389  1.00 93.32           H  
ATOM   4011  O   PHE A 250      -3.403 -25.632 -13.216  1.00 93.32           O  
ATOM   4012  CG  PHE A 250      -6.360 -27.040 -13.091  1.00 93.32           C  
ATOM   4013  CD1 PHE A 250      -5.722 -28.298 -13.075  1.00 93.32           C  
ATOM   4014  HD1 PHE A 250      -5.323 -28.716 -13.987  1.00 93.32           H  
ATOM   4015  CD2 PHE A 250      -6.847 -26.488 -11.894  1.00 93.32           C  
ATOM   4016  HD2 PHE A 250      -7.323 -25.519 -11.892  1.00 93.32           H  
ATOM   4017  CE1 PHE A 250      -5.568 -28.996 -11.864  1.00 93.32           C  
ATOM   4018  HE1 PHE A 250      -5.057 -29.948 -11.837  1.00 93.32           H  
ATOM   4019  CE2 PHE A 250      -6.690 -27.190 -10.690  1.00 93.32           C  
ATOM   4020  HE2 PHE A 250      -7.043 -26.755  -9.767  1.00 93.32           H  
ATOM   4021  CZ  PHE A 250      -6.050 -28.438 -10.670  1.00 93.32           C  
ATOM   4022  HZ  PHE A 250      -5.917 -28.962  -9.735  1.00 93.32           H  
ATOM   4023  N   SER A 251      -3.422 -26.497 -15.290  1.00 93.09           N  
ATOM   4024  H   SER A 251      -3.915 -26.569 -16.169  1.00 93.09           H  
ATOM   4025  CA  SER A 251      -2.099 -27.122 -15.205  1.00 93.09           C  
ATOM   4026  HA  SER A 251      -2.084 -27.806 -14.357  1.00 93.09           H  
ATOM   4027  C   SER A 251      -0.987 -26.095 -14.987  1.00 93.09           C  
ATOM   4028  CB  SER A 251      -1.822 -27.917 -16.484  1.00 93.09           C  
ATOM   4029  HB2 SER A 251      -1.887 -27.252 -17.345  1.00 93.09           H  
ATOM   4030  HB3 SER A 251      -0.819 -28.342 -16.443  1.00 93.09           H  
ATOM   4031  O   SER A 251      -0.090 -26.340 -14.180  1.00 93.09           O  
ATOM   4032  OG  SER A 251      -2.774 -28.958 -16.615  1.00 93.09           O  
ATOM   4033  HG  SER A 251      -2.455 -29.725 -16.133  1.00 93.09           H  
ATOM   4034  N   ASP A 252      -1.070 -24.934 -15.642  1.00 91.09           N  
ATOM   4035  H   ASP A 252      -1.822 -24.789 -16.301  1.00 91.09           H  
ATOM   4036  CA  ASP A 252      -0.097 -23.853 -15.461  1.00 91.09           C  
ATOM   4037  HA  ASP A 252       0.908 -24.254 -15.594  1.00 91.09           H  
ATOM   4038  C   ASP A 252      -0.176 -23.256 -14.055  1.00 91.09           C  
ATOM   4039  CB  ASP A 252      -0.311 -22.748 -16.502  1.00 91.09           C  
ATOM   4040  HB2 ASP A 252      -1.319 -22.345 -16.402  1.00 91.09           H  
ATOM   4041  HB3 ASP A 252       0.395 -21.939 -16.308  1.00 91.09           H  
ATOM   4042  O   ASP A 252       0.853 -23.086 -13.395  1.00 91.09           O  
ATOM   4043  CG  ASP A 252      -0.091 -23.247 -17.925  1.00 91.09           C  
ATOM   4044  OD1 ASP A 252       0.924 -23.943 -18.149  1.00 91.09           O  
ATOM   4045  OD2 ASP A 252      -0.981 -22.962 -18.757  1.00 91.09           O  
ATOM   4046  N   ILE A 253      -1.391 -22.989 -13.561  1.00 89.53           N  
ATOM   4047  H   ILE A 253      -2.191 -23.134 -14.160  1.00 89.53           H  
ATOM   4048  CA  ILE A 253      -1.599 -22.454 -12.208  1.00 89.53           C  
ATOM   4049  HA  ILE A 253      -0.981 -21.562 -12.096  1.00 89.53           H  
ATOM   4050  C   ILE A 253      -1.137 -23.464 -11.156  1.00 89.53           C  
ATOM   4051  CB  ILE A 253      -3.071 -22.052 -11.978  1.00 89.53           C  
ATOM   4052  HB  ILE A 253      -3.705 -22.931 -12.097  1.00 89.53           H  
ATOM   4053  O   ILE A 253      -0.463 -23.091 -10.196  1.00 89.53           O  
ATOM   4054  CG1 ILE A 253      -3.512 -20.966 -12.980  1.00 89.53           C  
ATOM   4055 HG12 ILE A 253      -3.203 -21.228 -13.991  1.00 89.53           H  
ATOM   4056 HG13 ILE A 253      -3.025 -20.024 -12.727  1.00 89.53           H  
ATOM   4057  CG2 ILE A 253      -3.222 -21.500 -10.547  1.00 89.53           C  
ATOM   4058 HG21 ILE A 253      -2.512 -20.688 -10.394  1.00 89.53           H  
ATOM   4059 HG22 ILE A 253      -3.039 -22.279  -9.807  1.00 89.53           H  
ATOM   4060 HG23 ILE A 253      -4.224 -21.105 -10.378  1.00 89.53           H  
ATOM   4061  CD1 ILE A 253      -5.028 -20.764 -13.009  1.00 89.53           C  
ATOM   4062 HD11 ILE A 253      -5.525 -21.696 -13.276  1.00 89.53           H  
ATOM   4063 HD12 ILE A 253      -5.396 -20.411 -12.046  1.00 89.53           H  
ATOM   4064 HD13 ILE A 253      -5.254 -20.005 -13.758  1.00 89.53           H  
ATOM   4065  N   TYR A 254      -1.449 -24.744 -11.352  1.00 91.49           N  
ATOM   4066  H   TYR A 254      -2.020 -24.978 -12.151  1.00 91.49           H  
ATOM   4067  CA  TYR A 254      -1.050 -25.825 -10.457  1.00 91.49           C  
ATOM   4068  HA  TYR A 254      -1.418 -25.607  -9.455  1.00 91.49           H  
ATOM   4069  C   TYR A 254       0.469 -25.958 -10.354  1.00 91.49           C  
ATOM   4070  CB  TYR A 254      -1.687 -27.123 -10.955  1.00 91.49           C  
ATOM   4071  HB2 TYR A 254      -2.762 -26.971 -11.051  1.00 91.49           H  
ATOM   4072  HB3 TYR A 254      -1.302 -27.364 -11.946  1.00 91.49           H  
ATOM   4073  O   TYR A 254       1.018 -26.006  -9.248  1.00 91.49           O  
ATOM   4074  CG  TYR A 254      -1.478 -28.300 -10.033  1.00 91.49           C  
ATOM   4075  CD1 TYR A 254      -0.595 -29.341 -10.381  1.00 91.49           C  
ATOM   4076  HD1 TYR A 254      -0.019 -29.277 -11.293  1.00 91.49           H  
ATOM   4077  CD2 TYR A 254      -2.223 -28.371  -8.842  1.00 91.49           C  
ATOM   4078  HD2 TYR A 254      -2.901 -27.574  -8.573  1.00 91.49           H  
ATOM   4079  CE1 TYR A 254      -0.547 -30.508  -9.595  1.00 91.49           C  
ATOM   4080  HE1 TYR A 254       0.053 -31.352  -9.902  1.00 91.49           H  
ATOM   4081  CE2 TYR A 254      -2.134 -29.511  -8.031  1.00 91.49           C  
ATOM   4082  HE2 TYR A 254      -2.708 -29.597  -7.120  1.00 91.49           H  
ATOM   4083  OH  TYR A 254      -1.492 -31.772  -7.771  1.00 91.49           O  
ATOM   4084  HH  TYR A 254      -1.083 -32.521  -8.212  1.00 91.49           H  
ATOM   4085  CZ  TYR A 254      -1.366 -30.607  -8.450  1.00 91.49           C  
ATOM   4086  N   LEU A 255       1.162 -25.948 -11.498  1.00 89.14           N  
ATOM   4087  H   LEU A 255       0.656 -25.901 -12.372  1.00 89.14           H  
ATOM   4088  CA  LEU A 255       2.620 -25.939 -11.532  1.00 89.14           C  
ATOM   4089  HA  LEU A 255       2.974 -26.807 -10.977  1.00 89.14           H  
ATOM   4090  C   LEU A 255       3.170 -24.687 -10.838  1.00 89.14           C  
ATOM   4091  CB  LEU A 255       3.093 -26.047 -12.992  1.00 89.14           C  
ATOM   4092  HB2 LEU A 255       2.697 -26.967 -13.422  1.00 89.14           H  
ATOM   4093  HB3 LEU A 255       2.678 -25.212 -13.557  1.00 89.14           H  
ATOM   4094  O   LEU A 255       4.052 -24.808  -9.990  1.00 89.14           O  
ATOM   4095  CG  LEU A 255       4.625 -26.036 -13.156  1.00 89.14           C  
ATOM   4096  HG  LEU A 255       5.032 -25.117 -12.735  1.00 89.14           H  
ATOM   4097  CD1 LEU A 255       5.301 -27.229 -12.474  1.00 89.14           C  
ATOM   4098 HD11 LEU A 255       6.374 -27.199 -12.659  1.00 89.14           H  
ATOM   4099 HD12 LEU A 255       5.141 -27.184 -11.396  1.00 89.14           H  
ATOM   4100 HD13 LEU A 255       4.891 -28.164 -12.858  1.00 89.14           H  
ATOM   4101  CD2 LEU A 255       4.989 -26.071 -14.640  1.00 89.14           C  
ATOM   4102 HD21 LEU A 255       6.072 -26.031 -14.759  1.00 89.14           H  
ATOM   4103 HD22 LEU A 255       4.602 -26.982 -15.096  1.00 89.14           H  
ATOM   4104 HD23 LEU A 255       4.544 -25.212 -15.142  1.00 89.14           H  
ATOM   4105  N   SER A 256       2.631 -23.507 -11.154  1.00 86.10           N  
ATOM   4106  H   SER A 256       1.901 -23.488 -11.852  1.00 86.10           H  
ATOM   4107  CA  SER A 256       3.072 -22.232 -10.582  1.00 86.10           C  
ATOM   4108  HA  SER A 256       4.124 -22.091 -10.827  1.00 86.10           H  
ATOM   4109  C   SER A 256       2.944 -22.205  -9.056  1.00 86.10           C  
ATOM   4110  CB  SER A 256       2.276 -21.080 -11.202  1.00 86.10           C  
ATOM   4111  HB2 SER A 256       1.240 -21.119 -10.866  1.00 86.10           H  
ATOM   4112  HB3 SER A 256       2.299 -21.162 -12.288  1.00 86.10           H  
ATOM   4113  O   SER A 256       3.923 -21.921  -8.366  1.00 86.10           O  
ATOM   4114  OG  SER A 256       2.856 -19.849 -10.824  1.00 86.10           O  
ATOM   4115  HG  SER A 256       3.661 -19.754 -11.337  1.00 86.10           H  
ATOM   4116  N   ALA A 257       1.785 -22.586  -8.510  1.00 86.29           N  
ATOM   4117  H   ALA A 257       1.020 -22.825  -9.124  1.00 86.29           H  
ATOM   4118  CA  ALA A 257       1.540 -22.632  -7.068  1.00 86.29           C  
ATOM   4119  HA  ALA A 257       1.671 -21.636  -6.645  1.00 86.29           H  
ATOM   4120  C   ALA A 257       2.532 -23.556  -6.347  1.00 86.29           C  
ATOM   4121  CB  ALA A 257       0.088 -23.069  -6.842  1.00 86.29           C  
ATOM   4122  HB1 ALA A 257      -0.085 -24.046  -7.293  1.00 86.29           H  
ATOM   4123  HB2 ALA A 257      -0.590 -22.345  -7.294  1.00 86.29           H  
ATOM   4124  HB3 ALA A 257      -0.119 -23.119  -5.773  1.00 86.29           H  
ATOM   4125  O   ALA A 257       3.158 -23.165  -5.358  1.00 86.29           O  
ATOM   4126  N   ARG A 258       2.750 -24.766  -6.880  1.00 89.49           N  
ATOM   4127  H   ARG A 258       2.223 -25.024  -7.702  1.00 89.49           H  
ATOM   4128  CA  ARG A 258       3.707 -25.723  -6.306  1.00 89.49           C  
ATOM   4129  HA  ARG A 258       3.499 -25.832  -5.242  1.00 89.49           H  
ATOM   4130  C   ARG A 258       5.151 -25.232  -6.395  1.00 89.49           C  
ATOM   4131  CB  ARG A 258       3.543 -27.087  -6.985  1.00 89.49           C  
ATOM   4132  HB2 ARG A 258       4.403 -27.702  -6.720  1.00 89.49           H  
ATOM   4133  HB3 ARG A 258       3.519 -26.966  -8.068  1.00 89.49           H  
ATOM   4134  O   ARG A 258       5.900 -25.384  -5.433  1.00 89.49           O  
ATOM   4135  CG  ARG A 258       2.277 -27.812  -6.508  1.00 89.49           C  
ATOM   4136  HG2 ARG A 258       2.327 -27.931  -5.426  1.00 89.49           H  
ATOM   4137  HG3 ARG A 258       1.388 -27.234  -6.760  1.00 89.49           H  
ATOM   4138  CD  ARG A 258       2.186 -29.192  -7.162  1.00 89.49           C  
ATOM   4139  HD2 ARG A 258       1.890 -29.076  -8.205  1.00 89.49           H  
ATOM   4140  HD3 ARG A 258       3.169 -29.662  -7.119  1.00 89.49           H  
ATOM   4141  NE  ARG A 258       1.220 -30.052  -6.461  1.00 89.49           N  
ATOM   4142  HE  ARG A 258       0.679 -29.638  -5.715  1.00 89.49           H  
ATOM   4143  NH1 ARG A 258       1.954 -32.068  -7.293  1.00 89.49           N  
ATOM   4144 HH11 ARG A 258       2.659 -31.584  -7.831  1.00 89.49           H  
ATOM   4145 HH12 ARG A 258       2.097 -33.039  -7.053  1.00 89.49           H  
ATOM   4146  NH2 ARG A 258       0.374 -32.031  -5.736  1.00 89.49           N  
ATOM   4147 HH21 ARG A 258       0.350 -33.039  -5.799  1.00 89.49           H  
ATOM   4148 HH22 ARG A 258      -0.317 -31.540  -5.187  1.00 89.49           H  
ATOM   4149  CZ  ARG A 258       1.183 -31.369  -6.508  1.00 89.49           C  
ATOM   4150  N   MET A 259       5.542 -24.632  -7.517  1.00 86.15           N  
ATOM   4151  H   MET A 259       4.870 -24.534  -8.264  1.00 86.15           H  
ATOM   4152  CA  MET A 259       6.885 -24.077  -7.714  1.00 86.15           C  
ATOM   4153  HA  MET A 259       7.623 -24.837  -7.456  1.00 86.15           H  
ATOM   4154  C   MET A 259       7.160 -22.890  -6.789  1.00 86.15           C  
ATOM   4155  CB  MET A 259       7.064 -23.682  -9.188  1.00 86.15           C  
ATOM   4156  HB2 MET A 259       7.948 -23.054  -9.297  1.00 86.15           H  
ATOM   4157  HB3 MET A 259       6.205 -23.101  -9.524  1.00 86.15           H  
ATOM   4158  O   MET A 259       8.231 -22.821  -6.189  1.00 86.15           O  
ATOM   4159  CG  MET A 259       7.239 -24.906 -10.091  1.00 86.15           C  
ATOM   4160  HG2 MET A 259       6.356 -25.541 -10.023  1.00 86.15           H  
ATOM   4161  HG3 MET A 259       7.319 -24.562 -11.122  1.00 86.15           H  
ATOM   4162  SD  MET A 259       8.700 -25.902  -9.704  1.00 86.15           S  
ATOM   4163  CE  MET A 259       7.919 -27.397  -9.064  1.00 86.15           C  
ATOM   4164  HE1 MET A 259       7.372 -27.863  -9.884  1.00 86.15           H  
ATOM   4165  HE2 MET A 259       8.686 -28.086  -8.712  1.00 86.15           H  
ATOM   4166  HE3 MET A 259       7.244 -27.148  -8.245  1.00 86.15           H  
ATOM   4167  N   ASN A 260       6.187 -22.000  -6.600  1.00 80.69           N  
ATOM   4168  H   ASN A 260       5.342 -22.080  -7.148  1.00 80.69           H  
ATOM   4169  CA  ASN A 260       6.312 -20.864  -5.686  1.00 80.69           C  
ATOM   4170  HA  ASN A 260       7.234 -20.326  -5.908  1.00 80.69           H  
ATOM   4171  C   ASN A 260       6.406 -21.316  -4.231  1.00 80.69           C  
ATOM   4172  CB  ASN A 260       5.121 -19.921  -5.896  1.00 80.69           C  
ATOM   4173  HB2 ASN A 260       4.188 -20.480  -5.819  1.00 80.69           H  
ATOM   4174  HB3 ASN A 260       5.127 -19.145  -5.130  1.00 80.69           H  
ATOM   4175  O   ASN A 260       7.254 -20.822  -3.486  1.00 80.69           O  
ATOM   4176  CG  ASN A 260       5.183 -19.237  -7.241  1.00 80.69           C  
ATOM   4177  ND2 ASN A 260       4.075 -18.739  -7.729  1.00 80.69           N  
ATOM   4178 HD21 ASN A 260       4.077 -18.387  -8.675  1.00 80.69           H  
ATOM   4179 HD22 ASN A 260       3.229 -18.794  -7.181  1.00 80.69           H  
ATOM   4180  OD1 ASN A 260       6.226 -19.151  -7.860  1.00 80.69           O  
ATOM   4181  N   GLN A 261       5.598 -22.303  -3.834  1.00 83.68           N  
ATOM   4182  H   GLN A 261       4.876 -22.634  -4.458  1.00 83.68           H  
ATOM   4183  CA  GLN A 261       5.717 -22.892  -2.505  1.00 83.68           C  
ATOM   4184  HA  GLN A 261       5.636 -22.085  -1.778  1.00 83.68           H  
ATOM   4185  C   GLN A 261       7.086 -23.552  -2.308  1.00 83.68           C  
ATOM   4186  CB  GLN A 261       4.574 -23.891  -2.281  1.00 83.68           C  
ATOM   4187  HB2 GLN A 261       4.677 -24.720  -2.981  1.00 83.68           H  
ATOM   4188  HB3 GLN A 261       3.618 -23.402  -2.472  1.00 83.68           H  
ATOM   4189  O   GLN A 261       7.701 -23.382  -1.256  1.00 83.68           O  
ATOM   4190  CG  GLN A 261       4.569 -24.448  -0.849  1.00 83.68           C  
ATOM   4191  HG2 GLN A 261       3.826 -25.244  -0.793  1.00 83.68           H  
ATOM   4192  HG3 GLN A 261       5.531 -24.908  -0.623  1.00 83.68           H  
ATOM   4193  CD  GLN A 261       4.252 -23.413   0.233  1.00 83.68           C  
ATOM   4194  NE2 GLN A 261       4.263 -23.813   1.484  1.00 83.68           N  
ATOM   4195 HE21 GLN A 261       3.948 -23.134   2.162  1.00 83.68           H  
ATOM   4196 HE22 GLN A 261       4.429 -24.785   1.704  1.00 83.68           H  
ATOM   4197  OE1 GLN A 261       3.992 -22.241   0.011  1.00 83.68           O  
ATOM   4198  N   ALA A 262       7.592 -24.260  -3.319  1.00 87.29           N  
ATOM   4199  H   ALA A 262       7.031 -24.409  -4.146  1.00 87.29           H  
ATOM   4200  CA  ALA A 262       8.915 -24.865  -3.264  1.00 87.29           C  
ATOM   4201  HA  ALA A 262       8.961 -25.524  -2.397  1.00 87.29           H  
ATOM   4202  C   ALA A 262      10.012 -23.808  -3.099  1.00 87.29           C  
ATOM   4203  CB  ALA A 262       9.138 -25.706  -4.520  1.00 87.29           C  
ATOM   4204  HB1 ALA A 262      10.126 -26.161  -4.460  1.00 87.29           H  
ATOM   4205  HB2 ALA A 262       8.382 -26.489  -4.582  1.00 87.29           H  
ATOM   4206  HB3 ALA A 262       9.087 -25.087  -5.416  1.00 87.29           H  
ATOM   4207  O   ALA A 262      10.837 -23.929  -2.198  1.00 87.29           O  
ATOM   4208  N   ALA A 263       9.993 -22.746  -3.909  1.00 80.90           N  
ATOM   4209  H   ALA A 263       9.286 -22.699  -4.629  1.00 80.90           H  
ATOM   4210  CA  ALA A 263      10.942 -21.639  -3.805  1.00 80.90           C  
ATOM   4211  HA  ALA A 263      11.950 -22.017  -3.975  1.00 80.90           H  
ATOM   4212  C   ALA A 263      10.919 -20.999  -2.409  1.00 80.90           C  
ATOM   4213  CB  ALA A 263      10.616 -20.618  -4.899  1.00 80.90           C  
ATOM   4214  HB1 ALA A 263       9.590 -20.263  -4.796  1.00 80.90           H  
ATOM   4215  HB2 ALA A 263      10.741 -21.080  -5.878  1.00 80.90           H  
ATOM   4216  HB3 ALA A 263      11.290 -19.765  -4.824  1.00 80.90           H  
ATOM   4217  O   ALA A 263      11.975 -20.774  -1.815  1.00 80.90           O  
ATOM   4218  N   LYS A 264       9.724 -20.791  -1.843  1.00 74.21           N  
ATOM   4219  H   LYS A 264       8.900 -20.965  -2.402  1.00 74.21           H  
ATOM   4220  CA  LYS A 264       9.552 -20.285  -0.477  1.00 74.21           C  
ATOM   4221  HA  LYS A 264      10.078 -19.334  -0.396  1.00 74.21           H  
ATOM   4222  C   LYS A 264      10.177 -21.215   0.565  1.00 74.21           C  
ATOM   4223  CB  LYS A 264       8.057 -20.044  -0.226  1.00 74.21           C  
ATOM   4224  HB2 LYS A 264       7.517 -20.989  -0.276  1.00 74.21           H  
ATOM   4225  HB3 LYS A 264       7.676 -19.392  -1.011  1.00 74.21           H  
ATOM   4226  O   LYS A 264      10.919 -20.749   1.423  1.00 74.21           O  
ATOM   4227  CG  LYS A 264       7.793 -19.384   1.135  1.00 74.21           C  
ATOM   4228  HG2 LYS A 264       8.356 -18.453   1.199  1.00 74.21           H  
ATOM   4229  HG3 LYS A 264       8.111 -20.050   1.936  1.00 74.21           H  
ATOM   4230  CD  LYS A 264       6.298 -19.087   1.293  1.00 74.21           C  
ATOM   4231  HD2 LYS A 264       5.982 -18.436   0.478  1.00 74.21           H  
ATOM   4232  HD3 LYS A 264       5.736 -20.020   1.234  1.00 74.21           H  
ATOM   4233  CE  LYS A 264       6.028 -18.398   2.635  1.00 74.21           C  
ATOM   4234  HE2 LYS A 264       6.668 -17.518   2.705  1.00 74.21           H  
ATOM   4235  HE3 LYS A 264       6.305 -19.078   3.440  1.00 74.21           H  
ATOM   4236  NZ  LYS A 264       4.602 -17.998   2.753  1.00 74.21           N  
ATOM   4237  HZ1 LYS A 264       4.422 -17.544   3.638  1.00 74.21           H  
ATOM   4238  HZ2 LYS A 264       3.993 -18.798   2.657  1.00 74.21           H  
ATOM   4239  HZ3 LYS A 264       4.364 -17.343   2.022  1.00 74.21           H  
ATOM   4240  N   LEU A 265       9.914 -22.522   0.496  1.00 80.63           N  
ATOM   4241  H   LEU A 265       9.305 -22.847  -0.241  1.00 80.63           H  
ATOM   4242  CA  LEU A 265      10.475 -23.493   1.444  1.00 80.63           C  
ATOM   4243  HA  LEU A 265      10.294 -23.141   2.459  1.00 80.63           H  
ATOM   4244  C   LEU A 265      11.999 -23.627   1.313  1.00 80.63           C  
ATOM   4245  CB  LEU A 265       9.802 -24.862   1.256  1.00 80.63           C  
ATOM   4246  HB2 LEU A 265       9.904 -25.153   0.210  1.00 80.63           H  
ATOM   4247  HB3 LEU A 265      10.345 -25.589   1.860  1.00 80.63           H  
ATOM   4248  O   LEU A 265      12.681 -23.735   2.329  1.00 80.63           O  
ATOM   4249  CG  LEU A 265       8.317 -24.930   1.653  1.00 80.63           C  
ATOM   4250  HG  LEU A 265       7.747 -24.172   1.116  1.00 80.63           H  
ATOM   4251  CD1 LEU A 265       7.761 -26.308   1.289  1.00 80.63           C  
ATOM   4252 HD11 LEU A 265       7.846 -26.458   0.213  1.00 80.63           H  
ATOM   4253 HD12 LEU A 265       8.320 -27.090   1.802  1.00 80.63           H  
ATOM   4254 HD13 LEU A 265       6.707 -26.370   1.560  1.00 80.63           H  
ATOM   4255  CD2 LEU A 265       8.094 -24.712   3.152  1.00 80.63           C  
ATOM   4256 HD21 LEU A 265       8.417 -23.710   3.435  1.00 80.63           H  
ATOM   4257 HD22 LEU A 265       8.653 -25.446   3.732  1.00 80.63           H  
ATOM   4258 HD23 LEU A 265       7.032 -24.802   3.381  1.00 80.63           H  
ATOM   4259  N   LEU A 266      12.532 -23.584   0.088  1.00 80.96           N  
ATOM   4260  H   LEU A 266      11.907 -23.522  -0.703  1.00 80.96           H  
ATOM   4261  CA  LEU A 266      13.975 -23.628  -0.165  1.00 80.96           C  
ATOM   4262  HA  LEU A 266      14.401 -24.484   0.358  1.00 80.96           H  
ATOM   4263  C   LEU A 266      14.684 -22.387   0.390  1.00 80.96           C  
ATOM   4264  CB  LEU A 266      14.245 -23.766  -1.674  1.00 80.96           C  
ATOM   4265  HB2 LEU A 266      13.709 -22.969  -2.189  1.00 80.96           H  
ATOM   4266  HB3 LEU A 266      15.309 -23.618  -1.857  1.00 80.96           H  
ATOM   4267  O   LEU A 266      15.740 -22.530   0.994  1.00 80.96           O  
ATOM   4268  CG  LEU A 266      13.832 -25.120  -2.273  1.00 80.96           C  
ATOM   4269  HG  LEU A 266      12.823 -25.364  -1.940  1.00 80.96           H  
ATOM   4270  CD1 LEU A 266      13.837 -25.031  -3.798  1.00 80.96           C  
ATOM   4271 HD11 LEU A 266      13.491 -25.971  -4.226  1.00 80.96           H  
ATOM   4272 HD12 LEU A 266      14.839 -24.803  -4.161  1.00 80.96           H  
ATOM   4273 HD13 LEU A 266      13.156 -24.238  -4.109  1.00 80.96           H  
ATOM   4274  CD2 LEU A 266      14.747 -26.278  -1.882  1.00 80.96           C  
ATOM   4275 HD21 LEU A 266      14.307 -27.218  -2.216  1.00 80.96           H  
ATOM   4276 HD22 LEU A 266      15.716 -26.148  -2.363  1.00 80.96           H  
ATOM   4277 HD23 LEU A 266      14.874 -26.316  -0.800  1.00 80.96           H  
ATOM   4278  N   ARG A 267      14.085 -21.195   0.240  1.00 71.09           N  
ATOM   4279  H   ARG A 267      13.234 -21.159  -0.303  1.00 71.09           H  
ATOM   4280  CA  ARG A 267      14.589 -19.939   0.827  1.00 71.09           C  
ATOM   4281  HA  ARG A 267      15.623 -19.772   0.527  1.00 71.09           H  
ATOM   4282  C   ARG A 267      14.626 -19.964   2.351  1.00 71.09           C  
ATOM   4283  CB  ARG A 267      13.716 -18.758   0.373  1.00 71.09           C  
ATOM   4284  HB2 ARG A 267      12.671 -19.065   0.330  1.00 71.09           H  
ATOM   4285  HB3 ARG A 267      13.800 -17.947   1.096  1.00 71.09           H  
ATOM   4286  O   ARG A 267      15.530 -19.401   2.942  1.00 71.09           O  
ATOM   4287  CG  ARG A 267      14.161 -18.215  -0.983  1.00 71.09           C  
ATOM   4288  HG2 ARG A 267      15.127 -17.727  -0.856  1.00 71.09           H  
ATOM   4289  HG3 ARG A 267      14.259 -19.034  -1.696  1.00 71.09           H  
ATOM   4290  CD  ARG A 267      13.168 -17.184  -1.514  1.00 71.09           C  
ATOM   4291  HD2 ARG A 267      13.071 -16.390  -0.773  1.00 71.09           H  
ATOM   4292  HD3 ARG A 267      12.197 -17.660  -1.647  1.00 71.09           H  
ATOM   4293  NE  ARG A 267      13.614 -16.640  -2.809  1.00 71.09           N  
ATOM   4294  HE  ARG A 267      14.021 -17.285  -3.471  1.00 71.09           H  
ATOM   4295  NH1 ARG A 267      12.977 -14.464  -2.490  1.00 71.09           N  
ATOM   4296 HH11 ARG A 267      12.627 -14.678  -1.568  1.00 71.09           H  
ATOM   4297 HH12 ARG A 267      12.815 -13.523  -2.820  1.00 71.09           H  
ATOM   4298  NH2 ARG A 267      13.903 -15.076  -4.423  1.00 71.09           N  
ATOM   4299 HH21 ARG A 267      13.806 -14.110  -4.703  1.00 71.09           H  
ATOM   4300 HH22 ARG A 267      13.653 -15.776  -5.108  1.00 71.09           H  
ATOM   4301  CZ  ARG A 267      13.496 -15.394  -3.228  1.00 71.09           C  
ATOM   4302  N   ILE A 268      13.649 -20.608   2.992  1.00 66.93           N  
ATOM   4303  H   ILE A 268      12.896 -21.001   2.446  1.00 66.93           H  
ATOM   4304  CA  ILE A 268      13.636 -20.745   4.456  1.00 66.93           C  
ATOM   4305  HA  ILE A 268      13.832 -19.768   4.898  1.00 66.93           H  
ATOM   4306  C   ILE A 268      14.779 -21.660   4.936  1.00 66.93           C  
ATOM   4307  CB  ILE A 268      12.237 -21.213   4.929  1.00 66.93           C  
ATOM   4308  HB  ILE A 268      11.965 -22.103   4.361  1.00 66.93           H  
ATOM   4309  O   ILE A 268      15.235 -21.521   6.063  1.00 66.93           O  
ATOM   4310  CG1 ILE A 268      11.180 -20.112   4.672  1.00 66.93           C  
ATOM   4311 HG12 ILE A 268      11.321 -19.303   5.388  1.00 66.93           H  
ATOM   4312 HG13 ILE A 268      11.321 -19.685   3.679  1.00 66.93           H  
ATOM   4313  CG2 ILE A 268      12.222 -21.576   6.425  1.00 66.93           C  
ATOM   4314 HG21 ILE A 268      11.221 -21.851   6.757  1.00 66.93           H  
ATOM   4315 HG22 ILE A 268      12.873 -22.431   6.608  1.00 66.93           H  
ATOM   4316 HG23 ILE A 268      12.581 -20.734   7.017  1.00 66.93           H  
ATOM   4317  CD1 ILE A 268       9.730 -20.611   4.758  1.00 66.93           C  
ATOM   4318 HD11 ILE A 268       9.480 -20.904   5.778  1.00 66.93           H  
ATOM   4319 HD12 ILE A 268       9.588 -21.457   4.086  1.00 66.93           H  
ATOM   4320 HD13 ILE A 268       9.059 -19.806   4.458  1.00 66.93           H  
ATOM   4321  N   GLY A 269      15.245 -22.607   4.113  1.00 69.91           N  
ATOM   4322  H   GLY A 269      14.876 -22.644   3.174  1.00 69.91           H  
ATOM   4323  CA  GLY A 269      16.421 -23.436   4.413  1.00 69.91           C  
ATOM   4324  HA2 GLY A 269      17.208 -22.790   4.803  1.00 69.91           H  
ATOM   4325  HA3 GLY A 269      16.781 -23.880   3.484  1.00 69.91           H  
ATOM   4326  C   GLY A 269      16.210 -24.568   5.430  1.00 69.91           C  
ATOM   4327  O   GLY A 269      17.083 -25.415   5.583  1.00 69.91           O  
ATOM   4328  N   ASN A 270      15.042 -24.664   6.072  1.00 72.91           N  
ATOM   4329  H   ASN A 270      14.433 -23.862   5.996  1.00 72.91           H  
ATOM   4330  CA  ASN A 270      14.755 -25.669   7.115  1.00 72.91           C  
ATOM   4331  HA  ASN A 270      15.626 -25.737   7.768  1.00 72.91           H  
ATOM   4332  C   ASN A 270      14.502 -27.096   6.589  1.00 72.91           C  
ATOM   4333  CB  ASN A 270      13.556 -25.181   7.950  1.00 72.91           C  
ATOM   4334  HB2 ASN A 270      13.257 -25.966   8.645  1.00 72.91           H  
ATOM   4335  HB3 ASN A 270      12.713 -24.965   7.293  1.00 72.91           H  
ATOM   4336  O   ASN A 270      14.217 -28.012   7.365  1.00 72.91           O  
ATOM   4337  CG  ASN A 270      13.872 -23.957   8.789  1.00 72.91           C  
ATOM   4338  ND2 ASN A 270      12.873 -23.303   9.330  1.00 72.91           N  
ATOM   4339 HD21 ASN A 270      11.916 -23.605   9.222  1.00 72.91           H  
ATOM   4340 HD22 ASN A 270      13.151 -22.499   9.875  1.00 72.91           H  
ATOM   4341  OD1 ASN A 270      15.006 -23.576   8.987  1.00 72.91           O  
ATOM   4342  N   HIS A 271      14.519 -27.301   5.272  1.00 80.98           N  
ATOM   4343  H   HIS A 271      14.850 -26.551   4.682  1.00 80.98           H  
ATOM   4344  CA  HIS A 271      14.155 -28.564   4.637  1.00 80.98           C  
ATOM   4345  HA  HIS A 271      14.211 -29.370   5.368  1.00 80.98           H  
ATOM   4346  C   HIS A 271      15.128 -28.903   3.510  1.00 80.98           C  
ATOM   4347  CB  HIS A 271      12.711 -28.478   4.115  1.00 80.98           C  
ATOM   4348  HB2 HIS A 271      12.650 -27.651   3.408  1.00 80.98           H  
ATOM   4349  HB3 HIS A 271      12.473 -29.394   3.574  1.00 80.98           H  
ATOM   4350  O   HIS A 271      15.476 -28.050   2.697  1.00 80.98           O  
ATOM   4351  CG  HIS A 271      11.664 -28.277   5.186  1.00 80.98           C  
ATOM   4352  CD2 HIS A 271      10.606 -27.414   5.132  1.00 80.98           C  
ATOM   4353  HD2 HIS A 271      10.374 -26.765   4.300  1.00 80.98           H  
ATOM   4354  ND1 HIS A 271      11.634 -28.871   6.427  1.00 80.98           N  
ATOM   4355  HD1 HIS A 271      12.439 -29.284   6.876  1.00 80.98           H  
ATOM   4356  CE1 HIS A 271      10.591 -28.368   7.104  1.00 80.98           C  
ATOM   4357  HE1 HIS A 271      10.394 -28.557   8.149  1.00 80.98           H  
ATOM   4358  NE2 HIS A 271       9.894 -27.512   6.336  1.00 80.98           N  
ATOM   4359  N   ASN A 272      15.522 -30.175   3.427  1.00 88.57           N  
ATOM   4360  H   ASN A 272      15.193 -30.838   4.114  1.00 88.57           H  
ATOM   4361  CA  ASN A 272      16.270 -30.669   2.276  1.00 88.57           C  
ATOM   4362  HA  ASN A 272      17.046 -29.936   2.054  1.00 88.57           H  
ATOM   4363  C   ASN A 272      15.370 -30.749   1.025  1.00 88.57           C  
ATOM   4364  CB  ASN A 272      16.982 -31.988   2.645  1.00 88.57           C  
ATOM   4365  HB2 ASN A 272      17.563 -31.826   3.553  1.00 88.57           H  
ATOM   4366  HB3 ASN A 272      17.685 -32.253   1.855  1.00 88.57           H  
ATOM   4367  O   ASN A 272      14.141 -30.678   1.103  1.00 88.57           O  
ATOM   4368  CG  ASN A 272      16.061 -33.179   2.856  1.00 88.57           C  
ATOM   4369  ND2 ASN A 272      16.440 -34.122   3.681  1.00 88.57           N  
ATOM   4370 HD21 ASN A 272      17.320 -34.061   4.175  1.00 88.57           H  
ATOM   4371 HD22 ASN A 272      15.818 -34.907   3.810  1.00 88.57           H  
ATOM   4372  OD1 ASN A 272      15.004 -33.298   2.267  1.00 88.57           O  
ATOM   4373  N   VAL A 273      15.991 -30.933  -0.141  1.00 92.08           N  
ATOM   4374  H   VAL A 273      17.000 -30.965  -0.143  1.00 92.08           H  
ATOM   4375  CA  VAL A 273      15.292 -30.962  -1.437  1.00 92.08           C  
ATOM   4376  HA  VAL A 273      14.785 -30.007  -1.571  1.00 92.08           H  
ATOM   4377  C   VAL A 273      14.202 -32.049  -1.490  1.00 92.08           C  
ATOM   4378  CB  VAL A 273      16.319 -31.122  -2.579  1.00 92.08           C  
ATOM   4379  HB  VAL A 273      16.866 -32.054  -2.435  1.00 92.08           H  
ATOM   4380  O   VAL A 273      13.119 -31.780  -2.006  1.00 92.08           O  
ATOM   4381  CG1 VAL A 273      15.672 -31.152  -3.966  1.00 92.08           C  
ATOM   4382 HG11 VAL A 273      14.953 -31.969  -4.040  1.00 92.08           H  
ATOM   4383 HG12 VAL A 273      15.171 -30.202  -4.153  1.00 92.08           H  
ATOM   4384 HG13 VAL A 273      16.438 -31.308  -4.725  1.00 92.08           H  
ATOM   4385  CG2 VAL A 273      17.325 -29.956  -2.584  1.00 92.08           C  
ATOM   4386 HG21 VAL A 273      18.009 -30.059  -3.426  1.00 92.08           H  
ATOM   4387 HG22 VAL A 273      16.801 -29.004  -2.665  1.00 92.08           H  
ATOM   4388 HG23 VAL A 273      17.921 -29.956  -1.672  1.00 92.08           H  
ATOM   4389  N   ASN A 274      14.435 -33.233  -0.902  1.00 92.03           N  
ATOM   4390  H   ASN A 274      15.324 -33.378  -0.445  1.00 92.03           H  
ATOM   4391  CA  ASN A 274      13.432 -34.310  -0.814  1.00 92.03           C  
ATOM   4392  HA  ASN A 274      13.065 -34.549  -1.812  1.00 92.03           H  
ATOM   4393  C   ASN A 274      12.205 -33.889   0.008  1.00 92.03           C  
ATOM   4394  CB  ASN A 274      14.053 -35.579  -0.183  1.00 92.03           C  
ATOM   4395  HB2 ASN A 274      14.721 -35.315   0.637  1.00 92.03           H  
ATOM   4396  HB3 ASN A 274      13.247 -36.185   0.232  1.00 92.03           H  
ATOM   4397  O   ASN A 274      11.067 -34.077  -0.417  1.00 92.03           O  
ATOM   4398  CG  ASN A 274      14.796 -36.472  -1.155  1.00 92.03           C  
ATOM   4399  ND2 ASN A 274      15.198 -37.649  -0.747  1.00 92.03           N  
ATOM   4400 HD21 ASN A 274      15.669 -38.231  -1.424  1.00 92.03           H  
ATOM   4401 HD22 ASN A 274      14.995 -37.980   0.186  1.00 92.03           H  
ATOM   4402  OD1 ASN A 274      15.015 -36.141  -2.301  1.00 92.03           O  
ATOM   4403  N   ALA A 275      12.425 -33.299   1.182  1.00 92.74           N  
ATOM   4404  H   ALA A 275      13.380 -33.163   1.483  1.00 92.74           H  
ATOM   4405  CA  ALA A 275      11.357 -32.854   2.066  1.00 92.74           C  
ATOM   4406  HA  ALA A 275      10.677 -33.688   2.242  1.00 92.74           H  
ATOM   4407  C   ALA A 275      10.540 -31.719   1.434  1.00 92.74           C  
ATOM   4408  CB  ALA A 275      11.980 -32.440   3.403  1.00 92.74           C  
ATOM   4409  HB1 ALA A 275      11.203 -32.070   4.073  1.00 92.74           H  
ATOM   4410  HB2 ALA A 275      12.463 -33.302   3.864  1.00 92.74           H  
ATOM   4411  HB3 ALA A 275      12.725 -31.661   3.243  1.00 92.74           H  
ATOM   4412  O   ALA A 275       9.319 -31.685   1.591  1.00 92.74           O  
ATOM   4413  N   VAL A 276      11.186 -30.812   0.690  1.00 92.92           N  
ATOM   4414  H   VAL A 276      12.192 -30.872   0.626  1.00 92.92           H  
ATOM   4415  CA  VAL A 276      10.482 -29.779  -0.086  1.00 92.92           C  
ATOM   4416  HA  VAL A 276       9.792 -29.260   0.579  1.00 92.92           H  
ATOM   4417  C   VAL A 276       9.629 -30.407  -1.188  1.00 92.92           C  
ATOM   4418  CB  VAL A 276      11.449 -28.731  -0.667  1.00 92.92           C  
ATOM   4419  HB  VAL A 276      12.216 -29.222  -1.265  1.00 92.92           H  
ATOM   4420  O   VAL A 276       8.461 -30.044  -1.306  1.00 92.92           O  
ATOM   4421  CG1 VAL A 276      10.699 -27.727  -1.555  1.00 92.92           C  
ATOM   4422 HG11 VAL A 276      10.306 -28.221  -2.443  1.00 92.92           H  
ATOM   4423 HG12 VAL A 276      11.377 -26.942  -1.890  1.00 92.92           H  
ATOM   4424 HG13 VAL A 276       9.874 -27.279  -1.001  1.00 92.92           H  
ATOM   4425  CG2 VAL A 276      12.122 -27.942   0.463  1.00 92.92           C  
ATOM   4426 HG21 VAL A 276      12.764 -28.596   1.052  1.00 92.92           H  
ATOM   4427 HG22 VAL A 276      11.367 -27.504   1.116  1.00 92.92           H  
ATOM   4428 HG23 VAL A 276      12.742 -27.146   0.050  1.00 92.92           H  
ATOM   4429  N   ALA A 277      10.165 -31.369  -1.947  1.00 93.37           N  
ATOM   4430  H   ALA A 277      11.132 -31.627  -1.807  1.00 93.37           H  
ATOM   4431  CA  ALA A 277       9.417 -32.067  -2.994  1.00 93.37           C  
ATOM   4432  HA  ALA A 277       9.142 -31.346  -3.764  1.00 93.37           H  
ATOM   4433  C   ALA A 277       8.118 -32.679  -2.439  1.00 93.37           C  
ATOM   4434  CB  ALA A 277      10.323 -33.132  -3.630  1.00 93.37           C  
ATOM   4435  HB1 ALA A 277      11.263 -32.682  -3.951  1.00 93.37           H  
ATOM   4436  HB2 ALA A 277      10.542 -33.927  -2.917  1.00 93.37           H  
ATOM   4437  HB3 ALA A 277       9.825 -33.574  -4.492  1.00 93.37           H  
ATOM   4438  O   ALA A 277       7.029 -32.367  -2.930  1.00 93.37           O  
ATOM   4439  N   LEU A 278       8.225 -33.442  -1.346  1.00 90.93           N  
ATOM   4440  H   LEU A 278       9.154 -33.666  -1.019  1.00 90.93           H  
ATOM   4441  CA  LEU A 278       7.083 -34.060  -0.664  1.00 90.93           C  
ATOM   4442  HA  LEU A 278       6.554 -34.699  -1.371  1.00 90.93           H  
ATOM   4443  C   LEU A 278       6.071 -33.020  -0.162  1.00 90.93           C  
ATOM   4444  CB  LEU A 278       7.606 -34.914   0.507  1.00 90.93           C  
ATOM   4445  HB2 LEU A 278       6.778 -35.145   1.176  1.00 90.93           H  
ATOM   4446  HB3 LEU A 278       8.330 -34.325   1.069  1.00 90.93           H  
ATOM   4447  O   LEU A 278       4.871 -33.149  -0.401  1.00 90.93           O  
ATOM   4448  CG  LEU A 278       8.256 -36.241   0.072  1.00 90.93           C  
ATOM   4449  HG  LEU A 278       8.960 -36.060  -0.740  1.00 90.93           H  
ATOM   4450  CD1 LEU A 278       9.025 -36.840   1.251  1.00 90.93           C  
ATOM   4451 HD11 LEU A 278       9.485 -37.779   0.943  1.00 90.93           H  
ATOM   4452 HD12 LEU A 278       9.811 -36.153   1.565  1.00 90.93           H  
ATOM   4453 HD13 LEU A 278       8.347 -37.032   2.083  1.00 90.93           H  
ATOM   4454  CD2 LEU A 278       7.208 -37.259  -0.382  1.00 90.93           C  
ATOM   4455 HD21 LEU A 278       6.487 -37.450   0.412  1.00 90.93           H  
ATOM   4456 HD22 LEU A 278       6.687 -36.894  -1.267  1.00 90.93           H  
ATOM   4457 HD23 LEU A 278       7.699 -38.194  -0.652  1.00 90.93           H  
ATOM   4458  N   LYS A 279       6.536 -31.940   0.481  1.00 90.70           N  
ATOM   4459  H   LYS A 279       7.532 -31.876   0.634  1.00 90.70           H  
ATOM   4460  CA  LYS A 279       5.662 -30.852   0.966  1.00 90.70           C  
ATOM   4461  HA  LYS A 279       4.873 -31.282   1.582  1.00 90.70           H  
ATOM   4462  C   LYS A 279       4.941 -30.110  -0.161  1.00 90.70           C  
ATOM   4463  CB  LYS A 279       6.483 -29.864   1.805  1.00 90.70           C  
ATOM   4464  HB2 LYS A 279       5.931 -28.930   1.904  1.00 90.70           H  
ATOM   4465  HB3 LYS A 279       7.422 -29.650   1.294  1.00 90.70           H  
ATOM   4466  O   LYS A 279       3.863 -29.565   0.065  1.00 90.70           O  
ATOM   4467  CG  LYS A 279       6.755 -30.407   3.214  1.00 90.70           C  
ATOM   4468  HG2 LYS A 279       5.818 -30.447   3.769  1.00 90.70           H  
ATOM   4469  HG3 LYS A 279       7.165 -31.416   3.150  1.00 90.70           H  
ATOM   4470  CD  LYS A 279       7.756 -29.509   3.950  1.00 90.70           C  
ATOM   4471  HD2 LYS A 279       8.695 -29.528   3.397  1.00 90.70           H  
ATOM   4472  HD3 LYS A 279       7.401 -28.479   3.983  1.00 90.70           H  
ATOM   4473  CE  LYS A 279       8.027 -30.035   5.364  1.00 90.70           C  
ATOM   4474  HE2 LYS A 279       9.044 -29.754   5.636  1.00 90.70           H  
ATOM   4475  HE3 LYS A 279       7.984 -31.124   5.346  1.00 90.70           H  
ATOM   4476  NZ  LYS A 279       7.083 -29.482   6.365  1.00 90.70           N  
ATOM   4477  HZ1 LYS A 279       7.243 -29.909   7.266  1.00 90.70           H  
ATOM   4478  HZ2 LYS A 279       7.248 -28.490   6.460  1.00 90.70           H  
ATOM   4479  HZ3 LYS A 279       6.126 -29.651   6.088  1.00 90.70           H  
ATOM   4480  N   CYS A 280       5.510 -30.098  -1.362  1.00 92.30           N  
ATOM   4481  H   CYS A 280       6.435 -30.496  -1.449  1.00 92.30           H  
ATOM   4482  CA  CYS A 280       4.902 -29.530  -2.562  1.00 92.30           C  
ATOM   4483  HA  CYS A 280       4.196 -28.754  -2.266  1.00 92.30           H  
ATOM   4484  C   CYS A 280       4.071 -30.547  -3.363  1.00 92.30           C  
ATOM   4485  CB  CYS A 280       6.005 -28.869  -3.395  1.00 92.30           C  
ATOM   4486  HB2 CYS A 280       6.810 -29.583  -3.569  1.00 92.30           H  
ATOM   4487  HB3 CYS A 280       5.602 -28.540  -4.353  1.00 92.30           H  
ATOM   4488  O   CYS A 280       3.615 -30.214  -4.455  1.00 92.30           O  
ATOM   4489  SG  CYS A 280       6.645 -27.432  -2.491  1.00 92.30           S  
ATOM   4490  HG  CYS A 280       5.570 -26.657  -2.664  1.00 92.30           H  
ATOM   4491  N   GLY A 281       3.866 -31.762  -2.840  1.00 91.13           N  
ATOM   4492  H   GLY A 281       4.315 -31.999  -1.967  1.00 91.13           H  
ATOM   4493  CA  GLY A 281       3.011 -32.784  -3.445  1.00 91.13           C  
ATOM   4494  HA2 GLY A 281       2.750 -33.514  -2.678  1.00 91.13           H  
ATOM   4495  HA3 GLY A 281       2.090 -32.321  -3.800  1.00 91.13           H  
ATOM   4496  C   GLY A 281       3.653 -33.543  -4.603  1.00 91.13           C  
ATOM   4497  O   GLY A 281       2.932 -34.026  -5.478  1.00 91.13           O  
ATOM   4498  N   TYR A 282       4.986 -33.611  -4.636  1.00 90.85           N  
ATOM   4499  H   TYR A 282       5.509 -33.192  -3.881  1.00 90.85           H  
ATOM   4500  CA  TYR A 282       5.730 -34.477  -5.544  1.00 90.85           C  
ATOM   4501  HA  TYR A 282       5.101 -34.734  -6.396  1.00 90.85           H  
ATOM   4502  C   TYR A 282       6.113 -35.775  -4.835  1.00 90.85           C  
ATOM   4503  CB  TYR A 282       6.976 -33.773  -6.091  1.00 90.85           C  
ATOM   4504  HB2 TYR A 282       7.601 -33.450  -5.259  1.00 90.85           H  
ATOM   4505  HB3 TYR A 282       7.556 -34.495  -6.667  1.00 90.85           H  
ATOM   4506  O   TYR A 282       6.718 -35.773  -3.767  1.00 90.85           O  
ATOM   4507  CG  TYR A 282       6.671 -32.583  -6.976  1.00 90.85           C  
ATOM   4508  CD1 TYR A 282       6.584 -32.748  -8.369  1.00 90.85           C  
ATOM   4509  HD1 TYR A 282       6.756 -33.724  -8.800  1.00 90.85           H  
ATOM   4510  CD2 TYR A 282       6.460 -31.316  -6.403  1.00 90.85           C  
ATOM   4511  HD2 TYR A 282       6.530 -31.202  -5.331  1.00 90.85           H  
ATOM   4512  CE1 TYR A 282       6.249 -31.659  -9.192  1.00 90.85           C  
ATOM   4513  HE1 TYR A 282       6.163 -31.786 -10.261  1.00 90.85           H  
ATOM   4514  CE2 TYR A 282       6.122 -30.222  -7.219  1.00 90.85           C  
ATOM   4515  HE2 TYR A 282       5.943 -29.259  -6.764  1.00 90.85           H  
ATOM   4516  OH  TYR A 282       5.570 -29.377  -9.400  1.00 90.85           O  
ATOM   4517  HH  TYR A 282       5.357 -28.590  -8.893  1.00 90.85           H  
ATOM   4518  CZ  TYR A 282       5.990 -30.401  -8.614  1.00 90.85           C  
ATOM   4519  N   ASP A 283       5.781 -36.872  -5.488  1.00 87.59           N  
ATOM   4520  H   ASP A 283       5.225 -36.764  -6.324  1.00 87.59           H  
ATOM   4521  CA  ASP A 283       6.084 -38.260  -5.158  1.00 87.59           C  
ATOM   4522  HA  ASP A 283       6.074 -38.377  -4.075  1.00 87.59           H  
ATOM   4523  C   ASP A 283       7.487 -38.685  -5.628  1.00 87.59           C  
ATOM   4524  CB  ASP A 283       4.955 -39.146  -5.738  1.00 87.59           C  
ATOM   4525  HB2 ASP A 283       4.082 -39.022  -5.098  1.00 87.59           H  
ATOM   4526  HB3 ASP A 283       5.262 -40.189  -5.660  1.00 87.59           H  
ATOM   4527  O   ASP A 283       8.098 -39.574  -5.042  1.00 87.59           O  
ATOM   4528  CG  ASP A 283       4.500 -38.852  -7.189  1.00 87.59           C  
ATOM   4529  OD1 ASP A 283       4.484 -37.667  -7.612  1.00 87.59           O  
ATOM   4530  OD2 ASP A 283       4.115 -39.817  -7.873  1.00 87.59           O  
ATOM   4531  N   SER A 284       8.049 -37.995  -6.627  1.00 91.19           N  
ATOM   4532  H   SER A 284       7.476 -37.292  -7.072  1.00 91.19           H  
ATOM   4533  CA  SER A 284       9.423 -38.195  -7.099  1.00 91.19           C  
ATOM   4534  HA  SER A 284       9.906 -38.963  -6.496  1.00 91.19           H  
ATOM   4535  C   SER A 284      10.250 -36.917  -6.982  1.00 91.19           C  
ATOM   4536  CB  SER A 284       9.398 -38.709  -8.540  1.00 91.19           C  
ATOM   4537  HB2 SER A 284       8.972 -39.712  -8.545  1.00 91.19           H  
ATOM   4538  HB3 SER A 284       8.764 -38.064  -9.147  1.00 91.19           H  
ATOM   4539  O   SER A 284       9.964 -35.911  -7.639  1.00 91.19           O  
ATOM   4540  OG  SER A 284      10.703 -38.743  -9.102  1.00 91.19           O  
ATOM   4541  HG  SER A 284      10.726 -39.510  -9.679  1.00 91.19           H  
ATOM   4542  N   THR A 285      11.338 -36.964  -6.205  1.00 91.23           N  
ATOM   4543  H   THR A 285      11.477 -37.759  -5.598  1.00 91.23           H  
ATOM   4544  CA  THR A 285      12.299 -35.852  -6.129  1.00 91.23           C  
ATOM   4545  HA  THR A 285      11.770 -34.959  -5.795  1.00 91.23           H  
ATOM   4546  C   THR A 285      12.928 -35.566  -7.489  1.00 91.23           C  
ATOM   4547  CB  THR A 285      13.438 -36.128  -5.143  1.00 91.23           C  
ATOM   4548  HB  THR A 285      14.093 -36.898  -5.551  1.00 91.23           H  
ATOM   4549  O   THR A 285      13.104 -34.405  -7.851  1.00 91.23           O  
ATOM   4550  CG2 THR A 285      14.252 -34.860  -4.862  1.00 91.23           C  
ATOM   4551 HG21 THR A 285      13.726 -34.225  -4.149  1.00 91.23           H  
ATOM   4552 HG22 THR A 285      14.431 -34.285  -5.771  1.00 91.23           H  
ATOM   4553 HG23 THR A 285      15.234 -35.130  -4.473  1.00 91.23           H  
ATOM   4554  OG1 THR A 285      12.919 -36.567  -3.916  1.00 91.23           O  
ATOM   4555  HG1 THR A 285      13.660 -36.545  -3.307  1.00 91.23           H  
ATOM   4556  N   SER A 286      13.242 -36.597  -8.276  1.00 92.09           N  
ATOM   4557  H   SER A 286      13.090 -37.539  -7.943  1.00 92.09           H  
ATOM   4558  CA  SER A 286      13.831 -36.426  -9.609  1.00 92.09           C  
ATOM   4559  HA  SER A 286      14.767 -35.875  -9.518  1.00 92.09           H  
ATOM   4560  C   SER A 286      12.902 -35.633 -10.527  1.00 92.09           C  
ATOM   4561  CB  SER A 286      14.138 -37.791 -10.230  1.00 92.09           C  
ATOM   4562  HB2 SER A 286      14.605 -37.652 -11.206  1.00 92.09           H  
ATOM   4563  HB3 SER A 286      13.215 -38.358 -10.353  1.00 92.09           H  
ATOM   4564  O   SER A 286      13.346 -34.702 -11.204  1.00 92.09           O  
ATOM   4565  OG  SER A 286      15.019 -38.497  -9.380  1.00 92.09           O  
ATOM   4566  HG  SER A 286      15.212 -39.358  -9.759  1.00 92.09           H  
ATOM   4567  N   TYR A 287      11.602 -35.940 -10.490  1.00 92.74           N  
ATOM   4568  H   TYR A 287      11.290 -36.685  -9.884  1.00 92.74           H  
ATOM   4569  CA  TYR A 287      10.599 -35.192 -11.244  1.00 92.74           C  
ATOM   4570  HA  TYR A 287      10.936 -35.122 -12.278  1.00 92.74           H  
ATOM   4571  C   TYR A 287      10.448 -33.757 -10.718  1.00 92.74           C  
ATOM   4572  CB  TYR A 287       9.270 -35.952 -11.227  1.00 92.74           C  
ATOM   4573  HB2 TYR A 287       8.914 -36.021 -10.199  1.00 92.74           H  
ATOM   4574  HB3 TYR A 287       9.433 -36.965 -11.596  1.00 92.74           H  
ATOM   4575  O   TYR A 287      10.476 -32.813 -11.507  1.00 92.74           O  
ATOM   4576  CG  TYR A 287       8.203 -35.304 -12.086  1.00 92.74           C  
ATOM   4577  CD1 TYR A 287       6.982 -34.903 -11.511  1.00 92.74           C  
ATOM   4578  HD1 TYR A 287       6.781 -35.119 -10.472  1.00 92.74           H  
ATOM   4579  CD2 TYR A 287       8.431 -35.103 -13.462  1.00 92.74           C  
ATOM   4580  HD2 TYR A 287       9.354 -35.429 -13.918  1.00 92.74           H  
ATOM   4581  CE1 TYR A 287       6.001 -34.271 -12.298  1.00 92.74           C  
ATOM   4582  HE1 TYR A 287       5.061 -33.981 -11.854  1.00 92.74           H  
ATOM   4583  CE2 TYR A 287       7.452 -34.477 -14.254  1.00 92.74           C  
ATOM   4584  HE2 TYR A 287       7.617 -34.323 -15.310  1.00 92.74           H  
ATOM   4585  OH  TYR A 287       5.297 -33.447 -14.442  1.00 92.74           O  
ATOM   4586  HH  TYR A 287       4.485 -33.308 -13.949  1.00 92.74           H  
ATOM   4587  CZ  TYR A 287       6.239 -34.054 -13.673  1.00 92.74           C  
ATOM   4588  N   PHE A 288      10.410 -33.564  -9.392  1.00 94.75           N  
ATOM   4589  H   PHE A 288      10.374 -34.373  -8.788  1.00 94.75           H  
ATOM   4590  CA  PHE A 288      10.418 -32.230  -8.780  1.00 94.75           C  
ATOM   4591  HA  PHE A 288       9.511 -31.705  -9.079  1.00 94.75           H  
ATOM   4592  C   PHE A 288      11.611 -31.382  -9.245  1.00 94.75           C  
ATOM   4593  CB  PHE A 288      10.422 -32.354  -7.249  1.00 94.75           C  
ATOM   4594  HB2 PHE A 288      11.151 -33.106  -6.947  1.00 94.75           H  
ATOM   4595  HB3 PHE A 288       9.444 -32.703  -6.918  1.00 94.75           H  
ATOM   4596  O   PHE A 288      11.427 -30.236  -9.657  1.00 94.75           O  
ATOM   4597  CG  PHE A 288      10.752 -31.054  -6.543  1.00 94.75           C  
ATOM   4598  CD1 PHE A 288      11.983 -30.895  -5.877  1.00 94.75           C  
ATOM   4599  HD1 PHE A 288      12.679 -31.719  -5.820  1.00 94.75           H  
ATOM   4600  CD2 PHE A 288       9.853 -29.976  -6.614  1.00 94.75           C  
ATOM   4601  HD2 PHE A 288       8.917 -30.094  -7.138  1.00 94.75           H  
ATOM   4602  CE1 PHE A 288      12.299 -29.668  -5.272  1.00 94.75           C  
ATOM   4603  HE1 PHE A 288      13.228 -29.548  -4.734  1.00 94.75           H  
ATOM   4604  CE2 PHE A 288      10.182 -28.744  -6.027  1.00 94.75           C  
ATOM   4605  HE2 PHE A 288       9.489 -27.918  -6.101  1.00 94.75           H  
ATOM   4606  CZ  PHE A 288      11.406 -28.590  -5.354  1.00 94.75           C  
ATOM   4607  HZ  PHE A 288      11.669 -27.647  -4.897  1.00 94.75           H  
ATOM   4608  N   ILE A 289      12.827 -31.940  -9.232  1.00 92.24           N  
ATOM   4609  H   ILE A 289      12.905 -32.883  -8.879  1.00 92.24           H  
ATOM   4610  CA  ILE A 289      14.046 -31.255  -9.684  1.00 92.24           C  
ATOM   4611  HA  ILE A 289      14.149 -30.328  -9.120  1.00 92.24           H  
ATOM   4612  C   ILE A 289      13.927 -30.868 -11.163  1.00 92.24           C  
ATOM   4613  CB  ILE A 289      15.294 -32.132  -9.416  1.00 92.24           C  
ATOM   4614  HB  ILE A 289      15.106 -33.129  -9.814  1.00 92.24           H  
ATOM   4615  O   ILE A 289      14.280 -29.742 -11.524  1.00 92.24           O  
ATOM   4616  CG1 ILE A 289      15.574 -32.245  -7.899  1.00 92.24           C  
ATOM   4617 HG12 ILE A 289      15.988 -31.304  -7.536  1.00 92.24           H  
ATOM   4618 HG13 ILE A 289      14.642 -32.418  -7.362  1.00 92.24           H  
ATOM   4619  CG2 ILE A 289      16.541 -31.557 -10.122  1.00 92.24           C  
ATOM   4620 HG21 ILE A 289      16.417 -31.599 -11.204  1.00 92.24           H  
ATOM   4621 HG22 ILE A 289      17.423 -32.152  -9.884  1.00 92.24           H  
ATOM   4622 HG23 ILE A 289      16.708 -30.525  -9.815  1.00 92.24           H  
ATOM   4623  CD1 ILE A 289      16.543 -33.377  -7.534  1.00 92.24           C  
ATOM   4624 HD11 ILE A 289      17.535 -33.193  -7.946  1.00 92.24           H  
ATOM   4625 HD12 ILE A 289      16.632 -33.437  -6.449  1.00 92.24           H  
ATOM   4626 HD13 ILE A 289      16.163 -34.327  -7.909  1.00 92.24           H  
ATOM   4627  N   GLN A 290      13.406 -31.760 -12.014  1.00 92.25           N  
ATOM   4628  H   GLN A 290      13.134 -32.666 -11.658  1.00 92.25           H  
ATOM   4629  CA  GLN A 290      13.148 -31.465 -13.426  1.00 92.25           C  
ATOM   4630  HA  GLN A 290      14.083 -31.148 -13.889  1.00 92.25           H  
ATOM   4631  C   GLN A 290      12.157 -30.307 -13.598  1.00 92.25           C  
ATOM   4632  CB  GLN A 290      12.623 -32.712 -14.159  1.00 92.25           C  
ATOM   4633  HB2 GLN A 290      12.272 -33.457 -13.445  1.00 92.25           H  
ATOM   4634  HB3 GLN A 290      11.771 -32.424 -14.774  1.00 92.25           H  
ATOM   4635  O   GLN A 290      12.455 -29.354 -14.323  1.00 92.25           O  
ATOM   4636  CG  GLN A 290      13.675 -33.345 -15.081  1.00 92.25           C  
ATOM   4637  HG2 GLN A 290      14.086 -32.583 -15.741  1.00 92.25           H  
ATOM   4638  HG3 GLN A 290      14.482 -33.757 -14.474  1.00 92.25           H  
ATOM   4639  CD  GLN A 290      13.087 -34.455 -15.951  1.00 92.25           C  
ATOM   4640  NE2 GLN A 290      13.896 -35.168 -16.701  1.00 92.25           N  
ATOM   4641 HE21 GLN A 290      14.899 -35.056 -16.668  1.00 92.25           H  
ATOM   4642 HE22 GLN A 290      13.453 -35.898 -17.240  1.00 92.25           H  
ATOM   4643  OE1 GLN A 290      11.892 -34.687 -15.999  1.00 92.25           O  
ATOM   4644  N   CYS A 291      11.010 -30.351 -12.913  1.00 91.76           N  
ATOM   4645  H   CYS A 291      10.803 -31.179 -12.373  1.00 91.76           H  
ATOM   4646  CA  CYS A 291      10.000 -29.294 -12.956  1.00 91.76           C  
ATOM   4647  HA  CYS A 291       9.670 -29.155 -13.985  1.00 91.76           H  
ATOM   4648  C   CYS A 291      10.566 -27.955 -12.471  1.00 91.76           C  
ATOM   4649  CB  CYS A 291       8.793 -29.708 -12.103  1.00 91.76           C  
ATOM   4650  HB2 CYS A 291       9.129 -30.024 -11.116  1.00 91.76           H  
ATOM   4651  HB3 CYS A 291       8.113 -28.865 -11.986  1.00 91.76           H  
ATOM   4652  O   CYS A 291      10.423 -26.943 -13.159  1.00 91.76           O  
ATOM   4653  SG  CYS A 291       7.902 -31.075 -12.891  1.00 91.76           S  
ATOM   4654  HG  CYS A 291       7.445 -30.430 -13.969  1.00 91.76           H  
ATOM   4655  N   PHE A 292      11.275 -27.954 -11.340  1.00 89.87           N  
ATOM   4656  H   PHE A 292      11.348 -28.818 -10.822  1.00 89.87           H  
ATOM   4657  CA  PHE A 292      11.892 -26.759 -10.769  1.00 89.87           C  
ATOM   4658  HA  PHE A 292      11.126 -25.997 -10.629  1.00 89.87           H  
ATOM   4659  C   PHE A 292      12.930 -26.156 -11.715  1.00 89.87           C  
ATOM   4660  CB  PHE A 292      12.482 -27.105  -9.397  1.00 89.87           C  
ATOM   4661  HB2 PHE A 292      13.368 -27.726  -9.526  1.00 89.87           H  
ATOM   4662  HB3 PHE A 292      11.752 -27.692  -8.839  1.00 89.87           H  
ATOM   4663  O   PHE A 292      12.901 -24.953 -11.979  1.00 89.87           O  
ATOM   4664  CG  PHE A 292      12.832 -25.886  -8.568  1.00 89.87           C  
ATOM   4665  CD1 PHE A 292      14.028 -25.185  -8.805  1.00 89.87           C  
ATOM   4666  HD1 PHE A 292      14.710 -25.529  -9.568  1.00 89.87           H  
ATOM   4667  CD2 PHE A 292      11.949 -25.438  -7.569  1.00 89.87           C  
ATOM   4668  HD2 PHE A 292      11.024 -25.964  -7.386  1.00 89.87           H  
ATOM   4669  CE1 PHE A 292      14.336 -24.036  -8.058  1.00 89.87           C  
ATOM   4670  HE1 PHE A 292      15.250 -23.495  -8.252  1.00 89.87           H  
ATOM   4671  CE2 PHE A 292      12.258 -24.290  -6.818  1.00 89.87           C  
ATOM   4672  HE2 PHE A 292      11.570 -23.934  -6.066  1.00 89.87           H  
ATOM   4673  CZ  PHE A 292      13.450 -23.586  -7.064  1.00 89.87           C  
ATOM   4674  HZ  PHE A 292      13.677 -22.697  -6.495  1.00 89.87           H  
ATOM   4675  N   LYS A 293      13.786 -26.989 -12.320  1.00 89.34           N  
ATOM   4676  H   LYS A 293      13.759 -27.966 -12.064  1.00 89.34           H  
ATOM   4677  CA  LYS A 293      14.750 -26.546 -13.334  1.00 89.34           C  
ATOM   4678  HA  LYS A 293      15.319 -25.714 -12.918  1.00 89.34           H  
ATOM   4679  C   LYS A 293      14.055 -25.992 -14.572  1.00 89.34           C  
ATOM   4680  CB  LYS A 293      15.721 -27.688 -13.663  1.00 89.34           C  
ATOM   4681  HB2 LYS A 293      16.136 -28.075 -12.732  1.00 89.34           H  
ATOM   4682  HB3 LYS A 293      15.178 -28.493 -14.158  1.00 89.34           H  
ATOM   4683  O   LYS A 293      14.472 -24.956 -15.081  1.00 89.34           O  
ATOM   4684  CG  LYS A 293      16.883 -27.220 -14.557  1.00 89.34           C  
ATOM   4685  HG2 LYS A 293      16.489 -26.815 -15.489  1.00 89.34           H  
ATOM   4686  HG3 LYS A 293      17.439 -26.437 -14.040  1.00 89.34           H  
ATOM   4687  CD  LYS A 293      17.832 -28.380 -14.892  1.00 89.34           C  
ATOM   4688  HD2 LYS A 293      18.237 -28.792 -13.968  1.00 89.34           H  
ATOM   4689  HD3 LYS A 293      17.270 -29.160 -15.407  1.00 89.34           H  
ATOM   4690  CE  LYS A 293      18.981 -27.897 -15.791  1.00 89.34           C  
ATOM   4691  HE2 LYS A 293      18.555 -27.463 -16.696  1.00 89.34           H  
ATOM   4692  HE3 LYS A 293      19.524 -27.107 -15.271  1.00 89.34           H  
ATOM   4693  NZ  LYS A 293      19.916 -28.996 -16.155  1.00 89.34           N  
ATOM   4694  HZ1 LYS A 293      20.342 -29.405 -15.336  1.00 89.34           H  
ATOM   4695  HZ2 LYS A 293      19.440 -29.728 -16.664  1.00 89.34           H  
ATOM   4696  HZ3 LYS A 293      20.660 -28.653 -16.747  1.00 89.34           H  
ATOM   4697  N   LYS A 294      12.982 -26.621 -15.054  1.00 87.21           N  
ATOM   4698  H   LYS A 294      12.692 -27.480 -14.608  1.00 87.21           H  
ATOM   4699  CA  LYS A 294      12.224 -26.122 -16.211  1.00 87.21           C  
ATOM   4700  HA  LYS A 294      12.924 -25.960 -17.031  1.00 87.21           H  
ATOM   4701  C   LYS A 294      11.567 -24.768 -15.919  1.00 87.21           C  
ATOM   4702  CB  LYS A 294      11.204 -27.185 -16.651  1.00 87.21           C  
ATOM   4703  HB2 LYS A 294      10.457 -27.323 -15.869  1.00 87.21           H  
ATOM   4704  HB3 LYS A 294      11.724 -28.131 -16.799  1.00 87.21           H  
ATOM   4705  O   LYS A 294      11.603 -23.895 -16.789  1.00 87.21           O  
ATOM   4706  CG  LYS A 294      10.502 -26.799 -17.965  1.00 87.21           C  
ATOM   4707  HG2 LYS A 294       9.933 -25.881 -17.816  1.00 87.21           H  
ATOM   4708  HG3 LYS A 294      11.253 -26.625 -18.736  1.00 87.21           H  
ATOM   4709  CD  LYS A 294       9.541 -27.898 -18.440  1.00 87.21           C  
ATOM   4710  HD2 LYS A 294       8.805 -28.090 -17.660  1.00 87.21           H  
ATOM   4711  HD3 LYS A 294      10.104 -28.812 -18.629  1.00 87.21           H  
ATOM   4712  CE  LYS A 294       8.824 -27.455 -19.725  1.00 87.21           C  
ATOM   4713  HE2 LYS A 294       9.571 -27.248 -20.492  1.00 87.21           H  
ATOM   4714  HE3 LYS A 294       8.293 -26.524 -19.526  1.00 87.21           H  
ATOM   4715  NZ  LYS A 294       7.866 -28.479 -20.221  1.00 87.21           N  
ATOM   4716  HZ1 LYS A 294       7.148 -28.666 -19.536  1.00 87.21           H  
ATOM   4717  HZ2 LYS A 294       8.333 -29.346 -20.444  1.00 87.21           H  
ATOM   4718  HZ3 LYS A 294       7.404 -28.152 -21.057  1.00 87.21           H  
ATOM   4719  N   TYR A 295      11.026 -24.587 -14.714  1.00 82.63           N  
ATOM   4720  H   TYR A 295      11.009 -25.377 -14.084  1.00 82.63           H  
ATOM   4721  CA  TYR A 295      10.307 -23.382 -14.298  1.00 82.63           C  
ATOM   4722  HA  TYR A 295       9.686 -23.043 -15.127  1.00 82.63           H  
ATOM   4723  C   TYR A 295      11.258 -22.226 -13.940  1.00 82.63           C  
ATOM   4724  CB  TYR A 295       9.366 -23.753 -13.141  1.00 82.63           C  
ATOM   4725  HB2 TYR A 295       9.948 -23.957 -12.242  1.00 82.63           H  
ATOM   4726  HB3 TYR A 295       8.840 -24.673 -13.396  1.00 82.63           H  
ATOM   4727  O   TYR A 295      11.233 -21.169 -14.567  1.00 82.63           O  
ATOM   4728  CG  TYR A 295       8.326 -22.696 -12.839  1.00 82.63           C  
ATOM   4729  CD1 TYR A 295       8.601 -21.674 -11.910  1.00 82.63           C  
ATOM   4730  HD1 TYR A 295       9.551 -21.645 -11.398  1.00 82.63           H  
ATOM   4731  CD2 TYR A 295       7.072 -22.743 -13.481  1.00 82.63           C  
ATOM   4732  HD2 TYR A 295       6.849 -23.529 -14.186  1.00 82.63           H  
ATOM   4733  CE1 TYR A 295       7.631 -20.695 -11.628  1.00 82.63           C  
ATOM   4734  HE1 TYR A 295       7.836 -19.928 -10.895  1.00 82.63           H  
ATOM   4735  CE2 TYR A 295       6.098 -21.767 -13.198  1.00 82.63           C  
ATOM   4736  HE2 TYR A 295       5.132 -21.794 -13.681  1.00 82.63           H  
ATOM   4737  OH  TYR A 295       5.441 -19.791 -12.006  1.00 82.63           O  
ATOM   4738  HH  TYR A 295       5.799 -19.096 -11.449  1.00 82.63           H  
ATOM   4739  CZ  TYR A 295       6.378 -20.737 -12.276  1.00 82.63           C  
ATOM   4740  N   PHE A 296      12.176 -22.437 -12.993  1.00 75.50           N  
ATOM   4741  H   PHE A 296      12.186 -23.332 -12.526  1.00 75.50           H  
ATOM   4742  CA  PHE A 296      13.106 -21.411 -12.507  1.00 75.50           C  
ATOM   4743  HA  PHE A 296      12.637 -20.437 -12.646  1.00 75.50           H  
ATOM   4744  C   PHE A 296      14.437 -21.358 -13.260  1.00 75.50           C  
ATOM   4745  CB  PHE A 296      13.348 -21.578 -11.002  1.00 75.50           C  
ATOM   4746  HB2 PHE A 296      14.128 -20.887 -10.681  1.00 75.50           H  
ATOM   4747  HB3 PHE A 296      13.707 -22.587 -10.802  1.00 75.50           H  
ATOM   4748  O   PHE A 296      15.266 -20.519 -12.929  1.00 75.50           O  
ATOM   4749  CG  PHE A 296      12.133 -21.283 -10.155  1.00 75.50           C  
ATOM   4750  CD1 PHE A 296      11.678 -19.958 -10.003  1.00 75.50           C  
ATOM   4751  HD1 PHE A 296      12.193 -19.143 -10.489  1.00 75.50           H  
ATOM   4752  CD2 PHE A 296      11.473 -22.332  -9.496  1.00 75.50           C  
ATOM   4753  HD2 PHE A 296      11.823 -23.348  -9.598  1.00 75.50           H  
ATOM   4754  CE1 PHE A 296      10.560 -19.687  -9.195  1.00 75.50           C  
ATOM   4755  HE1 PHE A 296      10.220 -18.672  -9.053  1.00 75.50           H  
ATOM   4756  CE2 PHE A 296      10.371 -22.056  -8.673  1.00 75.50           C  
ATOM   4757  HE2 PHE A 296       9.895 -22.862  -8.135  1.00 75.50           H  
ATOM   4758  CZ  PHE A 296       9.903 -20.738  -8.532  1.00 75.50           C  
ATOM   4759  HZ  PHE A 296       9.056 -20.529  -7.896  1.00 75.50           H  
ATOM   4760  N   LYS A 297      14.675 -22.196 -14.275  1.00 80.78           N  
ATOM   4761  H   LYS A 297      13.976 -22.899 -14.466  1.00 80.78           H  
ATOM   4762  CA  LYS A 297      15.947 -22.283 -15.039  1.00 80.78           C  
ATOM   4763  HA  LYS A 297      15.906 -23.200 -15.627  1.00 80.78           H  
ATOM   4764  C   LYS A 297      17.195 -22.478 -14.166  1.00 80.78           C  
ATOM   4765  CB  LYS A 297      16.120 -21.149 -16.069  1.00 80.78           C  
ATOM   4766  HB2 LYS A 297      16.874 -21.464 -16.791  1.00 80.78           H  
ATOM   4767  HB3 LYS A 297      16.542 -20.276 -15.571  1.00 80.78           H  
ATOM   4768  O   LYS A 297      18.293 -22.103 -14.554  1.00 80.78           O  
ATOM   4769  CG  LYS A 297      14.860 -20.740 -16.848  1.00 80.78           C  
ATOM   4770  HG2 LYS A 297      14.096 -20.375 -16.161  1.00 80.78           H  
ATOM   4771  HG3 LYS A 297      15.124 -19.926 -17.523  1.00 80.78           H  
ATOM   4772  CD  LYS A 297      14.300 -21.906 -17.670  1.00 80.78           C  
ATOM   4773  HD2 LYS A 297      15.071 -22.284 -18.341  1.00 80.78           H  
ATOM   4774  HD3 LYS A 297      13.988 -22.704 -16.997  1.00 80.78           H  
ATOM   4775  CE  LYS A 297      13.096 -21.431 -18.487  1.00 80.78           C  
ATOM   4776  HE2 LYS A 297      12.404 -20.918 -17.819  1.00 80.78           H  
ATOM   4777  HE3 LYS A 297      13.434 -20.714 -19.235  1.00 80.78           H  
ATOM   4778  NZ  LYS A 297      12.402 -22.568 -19.133  1.00 80.78           N  
ATOM   4779  HZ1 LYS A 297      13.035 -23.097 -19.716  1.00 80.78           H  
ATOM   4780  HZ2 LYS A 297      12.023 -23.167 -18.413  1.00 80.78           H  
ATOM   4781  HZ3 LYS A 297      11.636 -22.231 -19.698  1.00 80.78           H  
ATOM   4782  N   THR A 298      17.028 -23.059 -12.983  1.00 81.49           N  
ATOM   4783  H   THR A 298      16.095 -23.342 -12.720  1.00 81.49           H  
ATOM   4784  CA  THR A 298      18.102 -23.405 -12.048  1.00 81.49           C  
ATOM   4785  HA  THR A 298      18.993 -23.679 -12.613  1.00 81.49           H  
ATOM   4786  C   THR A 298      17.666 -24.611 -11.224  1.00 81.49           C  
ATOM   4787  CB  THR A 298      18.472 -22.211 -11.155  1.00 81.49           C  
ATOM   4788  HB  THR A 298      18.713 -21.360 -11.791  1.00 81.49           H  
ATOM   4789  O   THR A 298      16.470 -24.858 -11.089  1.00 81.49           O  
ATOM   4790  CG2 THR A 298      17.382 -21.793 -10.171  1.00 81.49           C  
ATOM   4791 HG21 THR A 298      17.733 -20.947  -9.580  1.00 81.49           H  
ATOM   4792 HG22 THR A 298      16.485 -21.496 -10.716  1.00 81.49           H  
ATOM   4793 HG23 THR A 298      17.139 -22.620  -9.504  1.00 81.49           H  
ATOM   4794  OG1 THR A 298      19.614 -22.540 -10.411  1.00 81.49           O  
ATOM   4795  HG1 THR A 298      19.906 -21.743  -9.961  1.00 81.49           H  
ATOM   4796  N   THR A 299      18.604 -25.397 -10.703  1.00 86.14           N  
ATOM   4797  H   THR A 299      19.556 -25.060 -10.699  1.00 86.14           H  
ATOM   4798  CA  THR A 299      18.247 -26.544  -9.852  1.00 86.14           C  
ATOM   4799  HA  THR A 299      17.381 -27.034 -10.297  1.00 86.14           H  
ATOM   4800  C   THR A 299      17.859 -26.076  -8.443  1.00 86.14           C  
ATOM   4801  CB  THR A 299      19.365 -27.592  -9.770  1.00 86.14           C  
ATOM   4802  HB  THR A 299      18.952 -28.474  -9.281  1.00 86.14           H  
ATOM   4803  O   THR A 299      18.326 -25.015  -8.023  1.00 86.14           O  
ATOM   4804  CG2 THR A 299      19.880 -28.029 -11.140  1.00 86.14           C  
ATOM   4805 HG21 THR A 299      20.358 -27.196 -11.657  1.00 86.14           H  
ATOM   4806 HG22 THR A 299      19.048 -28.407 -11.734  1.00 86.14           H  
ATOM   4807 HG23 THR A 299      20.609 -28.828 -11.006  1.00 86.14           H  
ATOM   4808  OG1 THR A 299      20.439 -27.144  -8.975  1.00 86.14           O  
ATOM   4809  HG1 THR A 299      21.016 -26.550  -9.461  1.00 86.14           H  
ATOM   4810  N   PRO A 300      17.072 -26.855  -7.674  1.00 86.82           N  
ATOM   4811  CA  PRO A 300      16.781 -26.532  -6.274  1.00 86.82           C  
ATOM   4812  HA  PRO A 300      16.161 -25.636  -6.240  1.00 86.82           H  
ATOM   4813  C   PRO A 300      18.046 -26.299  -5.437  1.00 86.82           C  
ATOM   4814  CB  PRO A 300      15.977 -27.723  -5.743  1.00 86.82           C  
ATOM   4815  HB2 PRO A 300      16.646 -28.489  -5.347  1.00 86.82           H  
ATOM   4816  HB3 PRO A 300      15.259 -27.420  -4.981  1.00 86.82           H  
ATOM   4817  O   PRO A 300      18.127 -25.326  -4.695  1.00 86.82           O  
ATOM   4818  CG  PRO A 300      15.285 -28.262  -6.990  1.00 86.82           C  
ATOM   4819  HG2 PRO A 300      15.012 -29.312  -6.882  1.00 86.82           H  
ATOM   4820  HG3 PRO A 300      14.400 -27.661  -7.198  1.00 86.82           H  
ATOM   4821  CD  PRO A 300      16.335 -28.046  -8.080  1.00 86.82           C  
ATOM   4822  HD2 PRO A 300      17.011 -28.901  -8.108  1.00 86.82           H  
ATOM   4823  HD3 PRO A 300      15.844 -27.914  -9.044  1.00 86.82           H  
ATOM   4824  N   SER A 301      19.070 -27.141  -5.608  1.00 88.24           N  
ATOM   4825  H   SER A 301      18.944 -27.960  -6.186  1.00 88.24           H  
ATOM   4826  CA  SER A 301      20.334 -27.031  -4.871  1.00 88.24           C  
ATOM   4827  HA  SER A 301      20.121 -27.035  -3.802  1.00 88.24           H  
ATOM   4828  C   SER A 301      21.088 -25.740  -5.192  1.00 88.24           C  
ATOM   4829  CB  SER A 301      21.231 -28.233  -5.185  1.00 88.24           C  
ATOM   4830  HB2 SER A 301      22.103 -28.207  -4.532  1.00 88.24           H  
ATOM   4831  HB3 SER A 301      21.559 -28.186  -6.223  1.00 88.24           H  
ATOM   4832  O   SER A 301      21.617 -25.089  -4.297  1.00 88.24           O  
ATOM   4833  OG  SER A 301      20.519 -29.438  -4.978  1.00 88.24           O  
ATOM   4834  HG  SER A 301      21.138 -30.171  -4.956  1.00 88.24           H  
ATOM   4835  N   THR A 302      21.123 -25.338  -6.465  1.00 83.00           N  
ATOM   4836  H   THR A 302      20.690 -25.914  -7.173  1.00 83.00           H  
ATOM   4837  CA  THR A 302      21.724 -24.061  -6.876  1.00 83.00           C  
ATOM   4838  HA  THR A 302      22.719 -23.974  -6.441  1.00 83.00           H  
ATOM   4839  C   THR A 302      20.897 -22.875  -6.378  1.00 83.00           C  
ATOM   4840  CB  THR A 302      21.841 -23.990  -8.402  1.00 83.00           C  
ATOM   4841  HB  THR A 302      20.835 -23.946  -8.820  1.00 83.00           H  
ATOM   4842  O   THR A 302      21.462 -21.873  -5.954  1.00 83.00           O  
ATOM   4843  CG2 THR A 302      22.649 -22.786  -8.871  1.00 83.00           C  
ATOM   4844 HG21 THR A 302      23.635 -22.780  -8.406  1.00 83.00           H  
ATOM   4845 HG22 THR A 302      22.120 -21.873  -8.595  1.00 83.00           H  
ATOM   4846 HG23 THR A 302      22.754 -22.808  -9.956  1.00 83.00           H  
ATOM   4847  OG1 THR A 302      22.473 -25.133  -8.935  1.00 83.00           O  
ATOM   4848  HG1 THR A 302      23.416 -24.952  -8.948  1.00 83.00           H  
ATOM   4849  N   PHE A 303      19.567 -22.991  -6.392  1.00 78.42           N  
ATOM   4850  H   PHE A 303      19.154 -23.838  -6.757  1.00 78.42           H  
ATOM   4851  CA  PHE A 303      18.667 -21.954  -5.896  1.00 78.42           C  
ATOM   4852  HA  PHE A 303      18.876 -21.026  -6.426  1.00 78.42           H  
ATOM   4853  C   PHE A 303      18.878 -21.673  -4.404  1.00 78.42           C  
ATOM   4854  CB  PHE A 303      17.223 -22.366  -6.189  1.00 78.42           C  
ATOM   4855  HB2 PHE A 303      17.136 -22.592  -7.252  1.00 78.42           H  
ATOM   4856  HB3 PHE A 303      16.983 -23.279  -5.643  1.00 78.42           H  
ATOM   4857  O   PHE A 303      18.955 -20.508  -4.034  1.00 78.42           O  
ATOM   4858  CG  PHE A 303      16.197 -21.312  -5.837  1.00 78.42           C  
ATOM   4859  CD1 PHE A 303      15.578 -21.331  -4.574  1.00 78.42           C  
ATOM   4860  HD1 PHE A 303      15.850 -22.079  -3.844  1.00 78.42           H  
ATOM   4861  CD2 PHE A 303      15.838 -20.329  -6.779  1.00 78.42           C  
ATOM   4862  HD2 PHE A 303      16.304 -20.322  -7.753  1.00 78.42           H  
ATOM   4863  CE1 PHE A 303      14.591 -20.383  -4.263  1.00 78.42           C  
ATOM   4864  HE1 PHE A 303      14.090 -20.429  -3.307  1.00 78.42           H  
ATOM   4865  CE2 PHE A 303      14.857 -19.373  -6.460  1.00 78.42           C  
ATOM   4866  HE2 PHE A 303      14.546 -18.631  -7.181  1.00 78.42           H  
ATOM   4867  CZ  PHE A 303      14.232 -19.401  -5.203  1.00 78.42           C  
ATOM   4868  HZ  PHE A 303      13.452 -18.689  -4.976  1.00 78.42           H  
ATOM   4869  N   ILE A 304      19.050 -22.712  -3.575  1.00 75.70           N  
ATOM   4870  H   ILE A 304      18.927 -23.646  -3.941  1.00 75.70           H  
ATOM   4871  CA  ILE A 304      19.385 -22.556  -2.147  1.00 75.70           C  
ATOM   4872  HA  ILE A 304      18.595 -21.988  -1.656  1.00 75.70           H  
ATOM   4873  C   ILE A 304      20.680 -21.748  -1.984  1.00 75.70           C  
ATOM   4874  CB  ILE A 304      19.505 -23.932  -1.448  1.00 75.70           C  
ATOM   4875  HB  ILE A 304      20.207 -24.546  -2.013  1.00 75.70           H  
ATOM   4876  O   ILE A 304      20.711 -20.786  -1.224  1.00 75.70           O  
ATOM   4877  CG1 ILE A 304      18.145 -24.665  -1.381  1.00 75.70           C  
ATOM   4878 HG12 ILE A 304      17.610 -24.554  -2.324  1.00 75.70           H  
ATOM   4879 HG13 ILE A 304      17.530 -24.212  -0.603  1.00 75.70           H  
ATOM   4880  CG2 ILE A 304      20.048 -23.765  -0.014  1.00 75.70           C  
ATOM   4881 HG21 ILE A 304      19.402 -23.090   0.548  1.00 75.70           H  
ATOM   4882 HG22 ILE A 304      21.059 -23.357  -0.019  1.00 75.70           H  
ATOM   4883 HG23 ILE A 304      20.097 -24.718   0.512  1.00 75.70           H  
ATOM   4884  CD1 ILE A 304      18.295 -26.168  -1.093  1.00 75.70           C  
ATOM   4885 HD11 ILE A 304      18.887 -26.345  -0.195  1.00 75.70           H  
ATOM   4886 HD12 ILE A 304      18.775 -26.659  -1.940  1.00 75.70           H  
ATOM   4887 HD13 ILE A 304      17.318 -26.621  -0.927  1.00 75.70           H  
ATOM   4888  N   LYS A 305      21.736 -22.097  -2.734  1.00 73.80           N  
ATOM   4889  H   LYS A 305      21.642 -22.893  -3.348  1.00 73.80           H  
ATOM   4890  CA  LYS A 305      23.027 -21.388  -2.667  1.00 73.80           C  
ATOM   4891  HA  LYS A 305      23.386 -21.386  -1.638  1.00 73.80           H  
ATOM   4892  C   LYS A 305      22.914 -19.914  -3.057  1.00 73.80           C  
ATOM   4893  CB  LYS A 305      24.070 -22.070  -3.563  1.00 73.80           C  
ATOM   4894  HB2 LYS A 305      24.957 -21.438  -3.594  1.00 73.80           H  
ATOM   4895  HB3 LYS A 305      23.681 -22.156  -4.577  1.00 73.80           H  
ATOM   4896  O   LYS A 305      23.594 -19.088  -2.474  1.00 73.80           O  
ATOM   4897  CG  LYS A 305      24.486 -23.453  -3.049  1.00 73.80           C  
ATOM   4898  HG2 LYS A 305      24.891 -23.353  -2.042  1.00 73.80           H  
ATOM   4899  HG3 LYS A 305      23.621 -24.117  -3.015  1.00 73.80           H  
ATOM   4900  CD  LYS A 305      25.557 -24.051  -3.970  1.00 73.80           C  
ATOM   4901  HD2 LYS A 305      25.160 -24.138  -4.981  1.00 73.80           H  
ATOM   4902  HD3 LYS A 305      26.418 -23.382  -3.979  1.00 73.80           H  
ATOM   4903  CE  LYS A 305      25.983 -25.430  -3.458  1.00 73.80           C  
ATOM   4904  HE2 LYS A 305      26.246 -25.332  -2.404  1.00 73.80           H  
ATOM   4905  HE3 LYS A 305      25.134 -26.110  -3.526  1.00 73.80           H  
ATOM   4906  NZ  LYS A 305      27.148 -25.958  -4.213  1.00 73.80           N  
ATOM   4907  HZ1 LYS A 305      26.939 -26.059  -5.196  1.00 73.80           H  
ATOM   4908  HZ2 LYS A 305      27.932 -25.328  -4.117  1.00 73.80           H  
ATOM   4909  HZ3 LYS A 305      27.439 -26.851  -3.841  1.00 73.80           H  
ATOM   4910  N   MET A 306      22.069 -19.594  -4.036  1.00 65.35           N  
ATOM   4911  H   MET A 306      21.555 -20.340  -4.482  1.00 65.35           H  
ATOM   4912  CA  MET A 306      21.837 -18.213  -4.480  1.00 65.35           C  
ATOM   4913  HA  MET A 306      22.788 -17.685  -4.549  1.00 65.35           H  
ATOM   4914  C   MET A 306      20.953 -17.402  -3.526  1.00 65.35           C  
ATOM   4915  CB  MET A 306      21.162 -18.226  -5.858  1.00 65.35           C  
ATOM   4916  HB2 MET A 306      20.288 -18.876  -5.822  1.00 65.35           H  
ATOM   4917  HB3 MET A 306      20.822 -17.219  -6.100  1.00 65.35           H  
ATOM   4918  O   MET A 306      20.929 -16.184  -3.640  1.00 65.35           O  
ATOM   4919  CG  MET A 306      22.082 -18.682  -6.990  1.00 65.35           C  
ATOM   4920  HG2 MET A 306      22.880 -17.949  -7.106  1.00 65.35           H  
ATOM   4921  HG3 MET A 306      22.533 -19.639  -6.726  1.00 65.35           H  
ATOM   4922  SD  MET A 306      21.206 -18.866  -8.572  1.00 65.35           S  
ATOM   4923  CE  MET A 306      22.619 -19.262  -9.631  1.00 65.35           C  
ATOM   4924  HE1 MET A 306      23.224 -20.049  -9.180  1.00 65.35           H  
ATOM   4925  HE2 MET A 306      22.271 -19.578 -10.615  1.00 65.35           H  
ATOM   4926  HE3 MET A 306      23.242 -18.375  -9.742  1.00 65.35           H  
ATOM   4927  N   ALA A 307      20.158 -18.062  -2.682  1.00 52.71           N  
ATOM   4928  H   ALA A 307      20.195 -19.071  -2.664  1.00 52.71           H  
ATOM   4929  CA  ALA A 307      19.194 -17.407  -1.802  1.00 52.71           C  
ATOM   4930  HA  ALA A 307      18.953 -16.418  -2.190  1.00 52.71           H  
ATOM   4931  C   ALA A 307      19.709 -17.196  -0.369  1.00 52.71           C  
ATOM   4932  CB  ALA A 307      17.918 -18.251  -1.802  1.00 52.71           C  
ATOM   4933  HB1 ALA A 307      18.140 -19.263  -1.464  1.00 52.71           H  
ATOM   4934  HB2 ALA A 307      17.484 -18.280  -2.802  1.00 52.71           H  
ATOM   4935  HB3 ALA A 307      17.219 -17.795  -1.101  1.00 52.71           H  
ATOM   4936  O   ALA A 307      19.219 -16.297   0.307  1.00 52.71           O  
ATOM   4937  N   ASN A 308      20.649 -18.032   0.086  1.00 48.97           N  
ATOM   4938  H   ASN A 308      20.956 -18.776  -0.524  1.00 48.97           H
[truncated: 193,924 more chars]
