# Supplementary material for: HilE represses the activity of the Salmonella virulence regulator HilD via a mechanism distinct from that of intestinal long-chain fatty acids
Source: J Biol Chem. 2023 Oct 27;299(12):105387. doi: 10.1016/j.jbc.2023.105387 (PMC10696396; doi:10.1016/j.jbc.2023.105387)
Supplement: Dataset S3 [file mmc4.zip › S6 Dataset/ranked_3.pdb]

ATOM      1  N   MET A   1      29.974  17.908  10.240  1.00 38.92           N  
ATOM      2  H   MET A   1      30.196  18.039  11.217  1.00 38.92           H  
ATOM      3  H2  MET A   1      30.569  17.190   9.852  1.00 38.92           H  
ATOM      4  H3  MET A   1      30.123  18.780   9.753  1.00 38.92           H  
ATOM      5  CA  MET A   1      28.560  17.505  10.133  1.00 38.92           C  
ATOM      6  HA  MET A   1      28.250  17.421   9.092  1.00 38.92           H  
ATOM      7  C   MET A   1      27.726  18.582  10.788  1.00 38.92           C  
ATOM      8  CB  MET A   1      28.319  16.160  10.835  1.00 38.92           C  
ATOM      9  HB2 MET A   1      29.051  16.019  11.630  1.00 38.92           H  
ATOM     10  HB3 MET A   1      27.327  16.158  11.289  1.00 38.92           H  
ATOM     11  O   MET A   1      27.945  18.854  11.963  1.00 38.92           O  
ATOM     12  CG  MET A   1      28.375  14.984   9.862  1.00 38.92           C  
ATOM     13  HG2 MET A   1      27.521  15.048   9.186  1.00 38.92           H  
ATOM     14  HG3 MET A   1      29.292  15.029   9.275  1.00 38.92           H  
ATOM     15  SD  MET A   1      28.317  13.395  10.723  1.00 38.92           S  
ATOM     16  CE  MET A   1      27.926  12.271   9.353  1.00 38.92           C  
ATOM     17  HE1 MET A   1      28.723  12.298   8.610  1.00 38.92           H  
ATOM     18  HE2 MET A   1      27.832  11.252   9.727  1.00 38.92           H  
ATOM     19  HE3 MET A   1      26.978  12.556   8.895  1.00 38.92           H  
ATOM     20  N   GLU A   2      26.840  19.237  10.044  1.00 44.45           N  
ATOM     21  H   GLU A   2      26.668  18.964   9.087  1.00 44.45           H  
ATOM     22  CA  GLU A   2      25.789  20.032  10.682  1.00 44.45           C  
ATOM     23  HA  GLU A   2      26.156  20.453  11.618  1.00 44.45           H  
ATOM     24  C   GLU A   2      24.631  19.098  11.020  1.00 44.45           C  
ATOM     25  CB  GLU A   2      25.342  21.212   9.812  1.00 44.45           C  
ATOM     26  HB2 GLU A   2      24.373  21.567  10.162  1.00 44.45           H  
ATOM     27  HB3 GLU A   2      25.232  20.877   8.781  1.00 44.45           H  
ATOM     28  O   GLU A   2      24.068  18.442  10.141  1.00 44.45           O  
ATOM     29  CG  GLU A   2      26.346  22.369   9.927  1.00 44.45           C  
ATOM     30  HG2 GLU A   2      27.341  22.003   9.674  1.00 44.45           H  
ATOM     31  HG3 GLU A   2      26.371  22.713  10.962  1.00 44.45           H  
ATOM     32  CD  GLU A   2      25.990  23.531   8.996  1.00 44.45           C  
ATOM     33  OE1 GLU A   2      25.957  24.690   9.457  1.00 44.45           O  
ATOM     34  OE2 GLU A   2      25.805  23.242   7.795  1.00 44.45           O  
ATOM     35  N   ASN A   3      24.314  19.027  12.313  1.00 43.63           N  
ATOM     36  H   ASN A   3      24.835  19.589  12.971  1.00 43.63           H  
ATOM     37  CA  ASN A   3      23.232  18.206  12.834  1.00 43.63           C  
ATOM     38  HA  ASN A   3      22.929  17.487  12.073  1.00 43.63           H  
ATOM     39  C   ASN A   3      22.046  19.110  13.144  1.00 43.63           C  
ATOM     40  CB  ASN A   3      23.706  17.407  14.062  1.00 43.63           C  
ATOM     41  HB2 ASN A   3      22.836  16.958  14.542  1.00 43.63           H  
ATOM     42  HB3 ASN A   3      24.190  18.070  14.778  1.00 43.63           H  
ATOM     43  O   ASN A   3      22.093  19.902  14.087  1.00 43.63           O  
ATOM     44  CG  ASN A   3      24.658  16.279  13.702  1.00 43.63           C  
ATOM     45  ND2 ASN A   3      25.067  15.484  14.657  1.00 43.63           N  
ATOM     46 HD21 ASN A   3      24.732  15.579  15.605  1.00 43.63           H  
ATOM     47 HD22 ASN A   3      25.486  14.631  14.316  1.00 43.63           H  
ATOM     48  OD1 ASN A   3      25.047  16.085  12.568  1.00 43.63           O  
ATOM     49  N   VAL A   4      20.967  18.980  12.376  1.00 44.16           N  
ATOM     50  H   VAL A   4      20.993  18.302  11.627  1.00 44.16           H  
ATOM     51  CA  VAL A   4      19.740  19.749  12.612  1.00 44.16           C  
ATOM     52  HA  VAL A   4      19.948  20.526  13.348  1.00 44.16           H  
ATOM     53  C   VAL A   4      18.683  18.846  13.214  1.00 44.16           C  
ATOM     54  CB  VAL A   4      19.261  20.486  11.355  1.00 44.16           C  
ATOM     55  HB  VAL A   4      19.037  19.778  10.557  1.00 44.16           H  
ATOM     56  O   VAL A   4      18.351  17.805  12.657  1.00 44.16           O  
ATOM     57  CG1 VAL A   4      18.008  21.323  11.648  1.00 44.16           C  
ATOM     58 HG11 VAL A   4      17.185  20.680  11.961  1.00 44.16           H  
ATOM     59 HG12 VAL A   4      17.705  21.849  10.743  1.00 44.16           H  
ATOM     60 HG13 VAL A   4      18.217  22.054  12.429  1.00 44.16           H  
ATOM     61  CG2 VAL A   4      20.370  21.441  10.909  1.00 44.16           C  
ATOM     62 HG21 VAL A   4      19.956  22.229  10.280  1.00 44.16           H  
ATOM     63 HG22 VAL A   4      21.135  20.892  10.360  1.00 44.16           H  
ATOM     64 HG23 VAL A   4      20.832  21.925  11.770  1.00 44.16           H  
ATOM     65  N   THR A   5      18.152  19.242  14.370  1.00 45.14           N  
ATOM     66  H   THR A   5      18.443  20.129  14.756  1.00 45.14           H  
ATOM     67  CA  THR A   5      17.071  18.513  15.036  1.00 45.14           C  
ATOM     68  HA  THR A   5      16.925  17.565  14.517  1.00 45.14           H  
ATOM     69  C   THR A   5      15.773  19.305  14.972  1.00 45.14           C  
ATOM     70  CB  THR A   5      17.422  18.135  16.478  1.00 45.14           C  
ATOM     71  HB  THR A   5      17.612  19.034  17.064  1.00 45.14           H  
ATOM     72  O   THR A   5      15.687  20.404  15.513  1.00 45.14           O  
ATOM     73  CG2 THR A   5      16.320  17.307  17.144  1.00 45.14           C  
ATOM     74 HG21 THR A   5      16.656  16.993  18.132  1.00 45.14           H  
ATOM     75 HG22 THR A   5      15.416  17.905  17.258  1.00 45.14           H  
ATOM     76 HG23 THR A   5      16.101  16.430  16.534  1.00 45.14           H  
ATOM     77  OG1 THR A   5      18.567  17.316  16.487  1.00 45.14           O  
ATOM     78  HG1 THR A   5      19.256  17.769  15.996  1.00 45.14           H  
ATOM     79  N   PHE A   6      14.740  18.720  14.376  1.00 49.54           N  
ATOM     80  H   PHE A   6      14.890  17.815  13.952  1.00 49.54           H  
ATOM     81  CA  PHE A   6      13.372  19.217  14.454  1.00 49.54           C  
ATOM     82  HA  PHE A   6      13.385  20.252  14.797  1.00 49.54           H  
ATOM     83  C   PHE A   6      12.586  18.388  15.466  1.00 49.54           C  
ATOM     84  CB  PHE A   6      12.718  19.201  13.069  1.00 49.54           C  
ATOM     85  HB2 PHE A   6      11.698  19.575  13.160  1.00 49.54           H  
ATOM     86  HB3 PHE A   6      12.653  18.170  12.721  1.00 49.54           H  
ATOM     87  O   PHE A   6      12.683  17.164  15.488  1.00 49.54           O  
ATOM     88  CG  PHE A   6      13.450  20.040  12.040  1.00 49.54           C  
ATOM     89  CD1 PHE A   6      13.222  21.428  11.982  1.00 49.54           C  
ATOM     90  HD1 PHE A   6      12.525  21.892  12.664  1.00 49.54           H  
ATOM     91  CD2 PHE A   6      14.381  19.447  11.165  1.00 49.54           C  
ATOM     92  HD2 PHE A   6      14.579  18.386  11.214  1.00 49.54           H  
ATOM     93  CE1 PHE A   6      13.918  22.220  11.054  1.00 49.54           C  
ATOM     94  HE1 PHE A   6      13.759  23.288  11.018  1.00 49.54           H  
ATOM     95  CE2 PHE A   6      15.068  20.240  10.228  1.00 49.54           C  
ATOM     96  HE2 PHE A   6      15.780  19.792   9.551  1.00 49.54           H  
ATOM     97  CZ  PHE A   6      14.840  21.625  10.178  1.00 49.54           C  
ATOM     98  HZ  PHE A   6      15.385  22.231   9.469  1.00 49.54           H  
ATOM     99  N   VAL A   7      11.778  19.039  16.297  1.00 44.62           N  
ATOM    100  H   VAL A   7      11.741  20.048  16.254  1.00 44.62           H  
ATOM    101  CA  VAL A   7      10.801  18.349  17.145  1.00 44.62           C  
ATOM    102  HA  VAL A   7      11.027  17.283  17.187  1.00 44.62           H  
ATOM    103  C   VAL A   7       9.446  18.510  16.482  1.00 44.62           C  
ATOM    104  CB  VAL A   7      10.818  18.862  18.593  1.00 44.62           C  
ATOM    105  HB  VAL A   7      10.550  19.919  18.611  1.00 44.62           H  
ATOM    106  O   VAL A   7       8.918  19.620  16.374  1.00 44.62           O  
ATOM    107  CG1 VAL A   7       9.827  18.080  19.463  1.00 44.62           C  
ATOM    108 HG11 VAL A   7       9.854  18.460  20.484  1.00 44.62           H  
ATOM    109 HG12 VAL A   7      10.088  17.021  19.471  1.00 44.62           H  
ATOM    110 HG13 VAL A   7       8.811  18.197  19.087  1.00 44.62           H  
ATOM    111  CG2 VAL A   7      12.215  18.698  19.210  1.00 44.62           C  
ATOM    112 HG21 VAL A   7      12.199  19.029  20.248  1.00 44.62           H  
ATOM    113 HG22 VAL A   7      12.941  19.307  18.671  1.00 44.62           H  
ATOM    114 HG23 VAL A   7      12.524  17.654  19.172  1.00 44.62           H  
ATOM    115  N   SER A   8       8.900  17.408  15.985  1.00 50.48           N  
ATOM    116  H   SER A   8       9.354  16.518  16.135  1.00 50.48           H  
ATOM    117  CA  SER A   8       7.552  17.410  15.451  1.00 50.48           C  
ATOM    118  HA  SER A   8       7.426  18.281  14.809  1.00 50.48           H  
ATOM    119  C   SER A   8       6.567  17.508  16.619  1.00 50.48           C  
ATOM    120  CB  SER A   8       7.348  16.166  14.595  1.00 50.48           C  
ATOM    121  HB2 SER A   8       7.570  15.278  15.187  1.00 50.48           H  
ATOM    122  HB3 SER A   8       8.016  16.191  13.734  1.00 50.48           H  
ATOM    123  O   SER A   8       6.618  16.728  17.558  1.00 50.48           O  
ATOM    124  OG  SER A   8       6.012  16.122  14.164  1.00 50.48           O  
ATOM    125  HG  SER A   8       5.815  16.773  13.486  1.00 50.48           H  
ATOM    126  N   ASN A   9       5.649  18.472  16.563  1.00 45.86           N  
ATOM    127  H   ASN A   9       5.667  19.092  15.766  1.00 45.86           H  
ATOM    128  CA  ASN A   9       4.500  18.526  17.477  1.00 45.86           C  
ATOM    129  HA  ASN A   9       4.758  18.003  18.397  1.00 45.86           H  
ATOM    130  C   ASN A   9       3.305  17.749  16.888  1.00 45.86           C  
ATOM    131  CB  ASN A   9       4.197  19.990  17.847  1.00 45.86           C  
ATOM    132  HB2 ASN A   9       4.106  20.585  16.938  1.00 45.86           H  
ATOM    133  HB3 ASN A   9       3.251  20.035  18.387  1.00 45.86           H  
ATOM    134  O   ASN A   9       2.146  18.066  17.157  1.00 45.86           O  
ATOM    135  CG  ASN A   9       5.248  20.587  18.769  1.00 45.86           C  
ATOM    136  ND2 ASN A   9       5.621  21.830  18.577  1.00 45.86           N  
ATOM    137 HD21 ASN A   9       5.349  22.329  17.742  1.00 45.86           H  
ATOM    138 HD22 ASN A   9       6.365  22.125  19.193  1.00 45.86           H  
ATOM    139  OD1 ASN A   9       5.739  19.970  19.691  1.00 45.86           O  
ATOM    140  N   SER A  10       3.586  16.764  16.034  1.00 50.80           N  
ATOM    141  H   SER A  10       4.558  16.539  15.879  1.00 50.80           H  
ATOM    142  CA  SER A  10       2.614  15.953  15.292  1.00 50.80           C  
ATOM    143  HA  SER A  10       1.992  16.594  14.667  1.00 50.80           H  
ATOM    144  C   SER A  10       1.720  15.107  16.173  1.00 50.80           C  
ATOM    145  CB  SER A  10       3.326  14.944  14.406  1.00 50.80           C  
ATOM    146  HB2 SER A  10       3.854  15.439  13.592  1.00 50.80           H  
ATOM    147  HB3 SER A  10       2.612  14.239  13.981  1.00 50.80           H  
ATOM    148  O   SER A  10       0.575  14.884  15.806  1.00 50.80           O  
ATOM    149  OG  SER A  10       4.280  14.269  15.174  1.00 50.80           O  
ATOM    150  HG  SER A  10       5.108  14.750  15.099  1.00 50.80           H  
ATOM    151  N   HIS A  11       2.182  14.655  17.339  1.00 44.73           N  
ATOM    152  H   HIS A  11       3.169  14.727  17.538  1.00 44.73           H  
ATOM    153  CA  HIS A  11       1.306  13.935  18.273  1.00 44.73           C  
ATOM    154  HA  HIS A  11       0.890  13.065  17.765  1.00 44.73           H  
ATOM    155  C   HIS A  11       0.131  14.806  18.710  1.00 44.73           C  
ATOM    156  CB  HIS A  11       2.055  13.456  19.518  1.00 44.73           C  
ATOM    157  HB2 HIS A  11       1.938  12.375  19.585  1.00 44.73           H  
ATOM    158  HB3 HIS A  11       1.599  13.872  20.417  1.00 44.73           H  
ATOM    159  O   HIS A  11      -0.968  14.307  18.918  1.00 44.73           O  
ATOM    160  CG  HIS A  11       3.512  13.774  19.549  1.00 44.73           C  
ATOM    161  CD2 HIS A  11       4.111  14.847  20.152  1.00 44.73           C  
ATOM    162  HD2 HIS A  11       3.608  15.667  20.643  1.00 44.73           H  
ATOM    163  ND1 HIS A  11       4.489  12.917  19.136  1.00 44.73           N  
ATOM    164  HD1 HIS A  11       4.364  12.009  18.713  1.00 44.73           H  
ATOM    165  CE1 HIS A  11       5.640  13.405  19.585  1.00 44.73           C  
ATOM    166  HE1 HIS A  11       6.562  12.843  19.565  1.00 44.73           H  
ATOM    167  NE2 HIS A  11       5.477  14.600  20.175  1.00 44.73           N  
ATOM    168  N   GLN A  12       0.337  16.127  18.781  1.00 41.68           N  
ATOM    169  H   GLN A  12       1.249  16.487  18.539  1.00 41.68           H  
ATOM    170  CA  GLN A  12      -0.747  17.081  19.019  1.00 41.68           C  
ATOM    171  HA  GLN A  12      -1.398  16.682  19.797  1.00 41.68           H  
ATOM    172  C   GLN A  12      -1.623  17.306  17.776  1.00 41.68           C  
ATOM    173  CB  GLN A  12      -0.184  18.424  19.503  1.00 41.68           C  
ATOM    174  HB2 GLN A  12       0.391  18.898  18.708  1.00 41.68           H  
ATOM    175  HB3 GLN A  12      -1.028  19.075  19.730  1.00 41.68           H  
ATOM    176  O   GLN A  12      -2.613  18.032  17.829  1.00 41.68           O  
ATOM    177  CG  GLN A  12       0.679  18.318  20.766  1.00 41.68           C  
ATOM    178  HG2 GLN A  12       1.612  17.800  20.542  1.00 41.68           H  
ATOM    179  HG3 GLN A  12       0.135  17.745  21.517  1.00 41.68           H  
ATOM    180  CD  GLN A  12       1.009  19.692  21.341  1.00 41.68           C  
ATOM    181  NE2 GLN A  12       1.330  19.764  22.614  1.00 41.68           N  
ATOM    182 HE21 GLN A  12       1.573  20.674  22.978  1.00 41.68           H  
ATOM    183 HE22 GLN A  12       1.362  18.930  23.183  1.00 41.68           H  
ATOM    184  OE1 GLN A  12       0.987  20.718  20.671  1.00 41.68           O  
ATOM    185  N   ARG A  13      -1.246  16.742  16.625  1.00 41.73           N  
ATOM    186  H   ARG A  13      -0.454  16.117  16.659  1.00 41.73           H  
ATOM    187  CA  ARG A  13      -1.934  16.861  15.335  1.00 41.73           C  
ATOM    188  HA  ARG A  13      -2.956  17.206  15.492  1.00 41.73           H  
ATOM    189  C   ARG A  13      -2.000  15.529  14.631  1.00 41.73           C  
ATOM    190  CB  ARG A  13      -1.243  17.848  14.439  1.00 41.73           C  
ATOM    191  HB2 ARG A  13      -0.193  17.591  14.304  1.00 41.73           H  
ATOM    192  HB3 ARG A  13      -1.770  17.847  13.485  1.00 41.73           H  
ATOM    193  O   ARG A  13      -1.362  15.332  13.591  1.00 41.73           O  
ATOM    194  CG  ARG A  13      -1.396  19.200  15.064  1.00 41.73           C  
ATOM    195  HG2 ARG A  13      -2.437  19.402  15.317  1.00 41.73           H  
ATOM    196  HG3 ARG A  13      -0.759  19.289  15.944  1.00 41.73           H  
ATOM    197  CD  ARG A  13      -0.938  20.137  13.996  1.00 41.73           C  
ATOM    198  HD2 ARG A  13       0.074  19.862  13.698  1.00 41.73           H  
ATOM    199  HD3 ARG A  13      -1.608  20.094  13.137  1.00 41.73           H  
ATOM    200  NE  ARG A  13      -0.962  21.439  14.606  1.00 41.73           N  
ATOM    201  HE  ARG A  13      -1.436  21.506  15.496  1.00 41.73           H  
ATOM    202  NH1 ARG A  13       0.358  22.353  13.032  1.00 41.73           N  
ATOM    203 HH11 ARG A  13       0.821  23.183  12.691  1.00 41.73           H  
ATOM    204 HH12 ARG A  13       0.249  21.509  12.488  1.00 41.73           H  
ATOM    205  NH2 ARG A  13      -0.163  23.462  14.958  1.00 41.73           N  
ATOM    206 HH21 ARG A  13       0.150  24.323  14.533  1.00 41.73           H  
ATOM    207 HH22 ARG A  13      -0.652  23.458  15.842  1.00 41.73           H  
ATOM    208  CZ  ARG A  13      -0.246  22.421  14.187  1.00 41.73           C  
ATOM    209  N   PRO A  14      -2.805  14.629  15.187  1.00 41.31           N  
ATOM    210  CA  PRO A  14      -2.753  13.246  14.799  1.00 41.31           C  
ATOM    211  HA  PRO A  14      -1.805  12.822  15.130  1.00 41.31           H  
ATOM    212  C   PRO A  14      -2.893  13.025  13.297  1.00 41.31           C  
ATOM    213  CB  PRO A  14      -3.896  12.600  15.549  1.00 41.31           C  
ATOM    214  HB2 PRO A  14      -3.486  12.019  16.376  1.00 41.31           H  
ATOM    215  HB3 PRO A  14      -4.455  11.979  14.849  1.00 41.31           H  
ATOM    216  O   PRO A  14      -2.179  12.205  12.758  1.00 41.31           O  
ATOM    217  CG  PRO A  14      -4.767  13.731  16.099  1.00 41.31           C  
ATOM    218  HG2 PRO A  14      -5.522  14.010  15.364  1.00 41.31           H  
ATOM    219  HG3 PRO A  14      -5.228  13.471  17.052  1.00 41.31           H  
ATOM    220  CD  PRO A  14      -3.764  14.851  16.256  1.00 41.31           C  
ATOM    221  HD2 PRO A  14      -3.265  14.767  17.221  1.00 41.31           H  
ATOM    222  HD3 PRO A  14      -4.282  15.807  16.176  1.00 41.31           H  
ATOM    223  N   ALA A  15      -3.777  13.749  12.609  1.00 41.19           N  
ATOM    224  H   ALA A  15      -4.341  14.430  13.097  1.00 41.19           H  
ATOM    225  CA  ALA A  15      -4.023  13.535  11.183  1.00 41.19           C  
ATOM    226  HA  ALA A  15      -3.831  12.489  10.944  1.00 41.19           H  
ATOM    227  C   ALA A  15      -3.129  14.366  10.241  1.00 41.19           C  
ATOM    228  CB  ALA A  15      -5.512  13.800  10.922  1.00 41.19           C  
ATOM    229  HB1 ALA A  15      -5.758  13.526   9.896  1.00 41.19           H  
ATOM    230  HB2 ALA A  15      -6.124  13.198  11.593  1.00 41.19           H  
ATOM    231  HB3 ALA A  15      -5.735  14.856  11.072  1.00 41.19           H  
ATOM    232  O   ALA A  15      -3.373  14.340   9.039  1.00 41.19           O  
ATOM    233  N   ALA A  16      -2.205  15.196  10.742  1.00 39.37           N  
ATOM    234  H   ALA A  16      -1.975  15.143  11.724  1.00 39.37           H  
ATOM    235  CA  ALA A  16      -1.649  16.289   9.933  1.00 39.37           C  
ATOM    236  HA  ALA A  16      -2.249  16.420   9.033  1.00 39.37           H  
ATOM    237  C   ALA A  16      -0.208  16.118   9.467  1.00 39.37           C  
ATOM    238  CB  ALA A  16      -1.741  17.593  10.721  1.00 39.37           C  
ATOM    239  HB1 ALA A  16      -2.745  17.687  11.134  1.00 39.37           H  
ATOM    240  HB2 ALA A  16      -1.549  18.431  10.052  1.00 39.37           H  
ATOM    241  HB3 ALA A  16      -0.993  17.592  11.514  1.00 39.37           H  
ATOM    242  O   ALA A  16       0.117  16.518   8.348  1.00 39.37           O  
ATOM    243  N   ASP A  17       0.690  15.693  10.353  1.00 46.57           N  
ATOM    244  H   ASP A  17       0.380  15.309  11.235  1.00 46.57           H  
ATOM    245  CA  ASP A  17       2.126  15.770  10.081  1.00 46.57           C  
ATOM    246  HA  ASP A  17       2.322  16.639   9.453  1.00 46.57           H  
ATOM    247  C   ASP A  17       2.539  14.564   9.238  1.00 46.57           C  
ATOM    248  CB  ASP A  17       2.914  15.977  11.377  1.00 46.57           C  
ATOM    249  HB2 ASP A  17       3.871  15.459  11.305  1.00 46.57           H  
ATOM    250  HB3 ASP A  17       2.317  15.518  12.166  1.00 46.57           H  
ATOM    251  O   ASP A  17       3.156  13.608   9.694  1.00 46.57           O  
ATOM    252  CG  ASP A  17       3.219  17.443  11.764  1.00 46.57           C  
ATOM    253  OD1 ASP A  17       2.904  18.402  11.008  1.00 46.57           O  
ATOM    254  OD2 ASP A  17       3.836  17.663  12.830  1.00 46.57           O  
ATOM    255  N   ASN A  18       2.149  14.641   7.969  1.00 50.59           N  
ATOM    256  H   ASN A  18       1.463  15.345   7.737  1.00 50.59           H  
ATOM    257  CA  ASN A  18       2.503  13.675   6.957  1.00 50.59           C  
ATOM    258  HA  ASN A  18       2.118  12.700   7.256  1.00 50.59           H  
ATOM    259  C   ASN A  18       4.019  13.593   6.870  1.00 50.59           C  
ATOM    260  CB  ASN A  18       1.873  14.085   5.611  1.00 50.59           C  
ATOM    261  HB2 ASN A  18       2.297  13.460   4.825  1.00 50.59           H  
ATOM    262  HB3 ASN A  18       2.088  15.131   5.393  1.00 50.59           H  
ATOM    263  O   ASN A  18       4.704  14.625   6.853  1.00 50.59           O  
ATOM    264  CG  ASN A  18       0.370  13.865   5.587  1.00 50.59           C  
ATOM    265  ND2 ASN A  18      -0.252  13.987   4.442  1.00 50.59           N  
ATOM    266 HD21 ASN A  18       0.311  13.836   3.617  1.00 50.59           H  
ATOM    267 HD22 ASN A  18      -1.134  13.500   4.512  1.00 50.59           H  
ATOM    268  OD1 ASN A  18      -0.287  13.644   6.583  1.00 50.59           O  
ATOM    269  N   LEU A  19       4.552  12.388   6.691  1.00 51.20           N  
ATOM    270  H   LEU A  19       3.930  11.592   6.668  1.00 51.20           H  
ATOM    271  CA  LEU A  19       5.963  12.230   6.349  1.00 51.20           C  
ATOM    272  HA  LEU A  19       6.545  12.654   7.167  1.00 51.20           H  
ATOM    273  C   LEU A  19       6.288  13.028   5.060  1.00 51.20           C  
ATOM    274  CB  LEU A  19       6.302  10.735   6.216  1.00 51.20           C  
ATOM    275  HB2 LEU A  19       6.717  10.595   5.217  1.00 51.20           H  
ATOM    276  HB3 LEU A  19       5.399  10.126   6.264  1.00 51.20           H  
ATOM    277  O   LEU A  19       7.417  13.447   4.830  1.00 51.20           O  
ATOM    278  CG  LEU A  19       7.349  10.190   7.203  1.00 51.20           C  
ATOM    279  HG  LEU A  19       7.949  11.005   7.608  1.00 51.20           H  
ATOM    280  CD1 LEU A  19       6.657   9.443   8.337  1.00 51.20           C  
ATOM    281 HD11 LEU A  19       7.393   9.090   9.060  1.00 51.20           H  
ATOM    282 HD12 LEU A  19       6.110   8.583   7.950  1.00 51.20           H  
ATOM    283 HD13 LEU A  19       5.950  10.104   8.839  1.00 51.20           H  
ATOM    284  CD2 LEU A  19       8.285   9.187   6.537  1.00 51.20           C  
ATOM    285 HD21 LEU A  19       8.949   8.752   7.284  1.00 51.20           H  
ATOM    286 HD22 LEU A  19       8.909   9.683   5.794  1.00 51.20           H  
ATOM    287 HD23 LEU A  19       7.692   8.390   6.087  1.00 51.20           H  
ATOM    288  N   GLN A  20       5.294  13.346   4.224  1.00 50.20           N  
ATOM    289  H   GLN A  20       4.382  12.954   4.408  1.00 50.20           H  
ATOM    290  CA  GLN A  20       5.472  14.295   3.116  1.00 50.20           C  
ATOM    291  HA  GLN A  20       6.208  13.897   2.418  1.00 50.20           H  
ATOM    292  C   GLN A  20       5.966  15.675   3.564  1.00 50.20           C  
ATOM    293  CB  GLN A  20       4.150  14.507   2.387  1.00 50.20           C  
ATOM    294  HB2 GLN A  20       3.362  14.757   3.098  1.00 50.20           H  
ATOM    295  HB3 GLN A  20       4.276  15.353   1.710  1.00 50.20           H  
ATOM    296  O   GLN A  20       6.808  16.282   2.903  1.00 50.20           O  
ATOM    297  CG  GLN A  20       3.732  13.301   1.548  1.00 50.20           C  
ATOM    298  HG2 GLN A  20       3.437  12.476   2.196  1.00 50.20           H  
ATOM    299  HG3 GLN A  20       4.574  12.978   0.935  1.00 50.20           H  
ATOM    300  CD  GLN A  20       2.571  13.656   0.626  1.00 50.20           C  
ATOM    301  NE2 GLN A  20       2.322  12.856  -0.385  1.00 50.20           N  
ATOM    302 HE21 GLN A  20       2.842  11.999  -0.505  1.00 50.20           H  
ATOM    303 HE22 GLN A  20       1.547  13.104  -0.983  1.00 50.20           H  
ATOM    304  OE1 GLN A  20       1.878  14.652   0.795  1.00 50.20           O  
ATOM    305  N   LYS A  21       5.466  16.174   4.699  1.00 52.38           N  
ATOM    306  H   LYS A  21       4.868  15.580   5.255  1.00 52.38           H  
ATOM    307  CA  LYS A  21       5.941  17.421   5.297  1.00 52.38           C  
ATOM    308  HA  LYS A  21       5.867  18.210   4.548  1.00 52.38           H  
ATOM    309  C   LYS A  21       7.402  17.289   5.709  1.00 52.38           C  
ATOM    310  CB  LYS A  21       5.053  17.775   6.486  1.00 52.38           C  
ATOM    311  HB2 LYS A  21       4.011  17.629   6.203  1.00 52.38           H  
ATOM    312  HB3 LYS A  21       5.280  17.107   7.317  1.00 52.38           H  
ATOM    313  O   LYS A  21       8.160  18.236   5.534  1.00 52.38           O  
ATOM    314  CG  LYS A  21       5.242  19.229   6.932  1.00 52.38           C  
ATOM    315  HG2 LYS A  21       5.000  19.910   6.116  1.00 52.38           H  
ATOM    316  HG3 LYS A  21       6.269  19.392   7.259  1.00 52.38           H  
ATOM    317  CD  LYS A  21       4.286  19.450   8.100  1.00 52.38           C  
ATOM    318  HD2 LYS A  21       4.487  18.686   8.851  1.00 52.38           H  
ATOM    319  HD3 LYS A  21       3.259  19.327   7.756  1.00 52.38           H  
ATOM    320  CE  LYS A  21       4.450  20.816   8.749  1.00 52.38           C  
ATOM    321  HE2 LYS A  21       5.496  20.935   9.032  1.00 52.38           H  
ATOM    322  HE3 LYS A  21       4.185  21.602   8.042  1.00 52.38           H  
ATOM    323  NZ  LYS A  21       3.589  20.844   9.951  1.00 52.38           N  
ATOM    324  HZ1 LYS A  21       3.826  21.603  10.575  1.00 52.38           H  
ATOM    325  HZ2 LYS A  21       3.676  19.972  10.453  1.00 52.38           H  
ATOM    326  HZ3 LYS A  21       2.612  20.847   9.695  1.00 52.38           H  
ATOM    327  N   LEU A  22       7.799  16.099   6.159  1.00 53.11           N  
ATOM    328  H   LEU A  22       7.099  15.378   6.256  1.00 53.11           H  
ATOM    329  CA  LEU A  22       9.192  15.723   6.377  1.00 53.11           C  
ATOM    330  HA  LEU A  22       9.597  16.355   7.167  1.00 53.11           H  
ATOM    331  C   LEU A  22      10.017  15.950   5.111  1.00 53.11           C  
ATOM    332  CB  LEU A  22       9.260  14.239   6.792  1.00 53.11           C  
ATOM    333  HB2 LEU A  22       9.627  13.636   5.961  1.00 53.11           H  
ATOM    334  HB3 LEU A  22       8.262  13.882   7.047  1.00 53.11           H  
ATOM    335  O   LEU A  22      10.982  16.702   5.144  1.00 53.11           O  
ATOM    336  CG  LEU A  22      10.151  13.987   7.989  1.00 53.11           C  
ATOM    337  HG  LEU A  22      10.839  14.831   8.031  1.00 53.11           H  
ATOM    338  CD1 LEU A  22       9.292  13.886   9.246  1.00 53.11           C  
ATOM    339 HD11 LEU A  22       8.532  13.115   9.117  1.00 53.11           H  
ATOM    340 HD12 LEU A  22       9.924  13.616  10.092  1.00 53.11           H  
ATOM    341 HD13 LEU A  22       8.806  14.842   9.444  1.00 53.11           H  
ATOM    342  CD2 LEU A  22      10.969  12.710   7.847  1.00 53.11           C  
ATOM    343 HD21 LEU A  22      11.560  12.522   8.743  1.00 53.11           H  
ATOM    344 HD22 LEU A  22      10.307  11.858   7.692  1.00 53.11           H  
ATOM    345 HD23 LEU A  22      11.643  12.791   6.994  1.00 53.11           H  
ATOM    346  N   LYS A  23       9.586  15.380   3.979  1.00 56.48           N  
ATOM    347  H   LYS A  23       8.792  14.760   4.043  1.00 56.48           H  
ATOM    348  CA  LYS A  23      10.278  15.528   2.693  1.00 56.48           C  
ATOM    349  HA  LYS A  23      11.295  15.155   2.813  1.00 56.48           H  
ATOM    350  C   LYS A  23      10.406  16.996   2.283  1.00 56.48           C  
ATOM    351  CB  LYS A  23       9.567  14.685   1.621  1.00 56.48           C  
ATOM    352  HB2 LYS A  23       9.325  13.708   2.037  1.00 56.48           H  
ATOM    353  HB3 LYS A  23       8.646  15.173   1.303  1.00 56.48           H  
ATOM    354  O   LYS A  23      11.484  17.425   1.883  1.00 56.48           O  
ATOM    355  CG  LYS A  23      10.495  14.485   0.417  1.00 56.48           C  
ATOM    356  HG2 LYS A  23      10.737  15.457  -0.013  1.00 56.48           H  
ATOM    357  HG3 LYS A  23      11.419  14.025   0.768  1.00 56.48           H  
ATOM    358  CD  LYS A  23       9.894  13.600  -0.681  1.00 56.48           C  
ATOM    359  HD2 LYS A  23       9.008  14.073  -1.105  1.00 56.48           H  
ATOM    360  HD3 LYS A  23       9.642  12.622  -0.271  1.00 56.48           H  
ATOM    361  CE  LYS A  23      10.986  13.450  -1.745  1.00 56.48           C  
ATOM    362  HE2 LYS A  23      11.261  14.434  -2.125  1.00 56.48           H  
ATOM    363  HE3 LYS A  23      11.866  13.031  -1.259  1.00 56.48           H  
ATOM    364  NZ  LYS A  23      10.607  12.559  -2.860  1.00 56.48           N  
ATOM    365  HZ1 LYS A  23      11.411  12.363  -3.439  1.00 56.48           H  
ATOM    366  HZ2 LYS A  23       9.846  12.913  -3.421  1.00 56.48           H  
ATOM    367  HZ3 LYS A  23      10.308  11.659  -2.511  1.00 56.48           H  
ATOM    368  N   SER A  24       9.341  17.783   2.447  1.00 54.80           N  
ATOM    369  H   SER A  24       8.466  17.347   2.701  1.00 54.80           H  
ATOM    370  CA  SER A  24       9.386  19.228   2.184  1.00 54.80           C  
ATOM    371  HA  SER A  24       9.785  19.377   1.180  1.00 54.80           H  
ATOM    372  C   SER A  24      10.312  19.987   3.141  1.00 54.80           C  
ATOM    373  CB  SER A  24       7.978  19.829   2.200  1.00 54.80           C  
ATOM    374  HB2 SER A  24       7.354  19.283   1.492  1.00 54.80           H  
ATOM    375  HB3 SER A  24       8.035  20.866   1.867  1.00 54.80           H  
ATOM    376  O   SER A  24      11.034  20.880   2.709  1.00 54.80           O  
ATOM    377  OG  SER A  24       7.363  19.795   3.477  1.00 54.80           O  
ATOM    378  HG  SER A  24       7.863  19.234   4.074  1.00 54.80           H  
ATOM    379  N   LEU A  25      10.333  19.619   4.428  1.00 53.04           N  
ATOM    380  H   LEU A  25       9.765  18.838   4.724  1.00 53.04           H  
ATOM    381  CA  LEU A  25      11.242  20.192   5.420  1.00 53.04           C  
ATOM    382  HA  LEU A  25      11.138  21.277   5.420  1.00 53.04           H  
ATOM    383  C   LEU A  25      12.682  19.895   5.028  1.00 53.04           C  
ATOM    384  CB  LEU A  25      10.926  19.643   6.825  1.00 53.04           C  
ATOM    385  HB2 LEU A  25      10.574  18.615   6.742  1.00 53.04           H  
ATOM    386  HB3 LEU A  25      11.840  19.617   7.418  1.00 53.04           H  
ATOM    387  O   LEU A  25      13.456  20.826   4.907  1.00 53.04           O  
ATOM    388  CG  LEU A  25       9.885  20.486   7.576  1.00 53.04           C  
ATOM    389  HG  LEU A  25       9.111  20.819   6.885  1.00 53.04           H  
ATOM    390  CD1 LEU A  25       9.216  19.659   8.675  1.00 53.04           C  
ATOM    391 HD11 LEU A  25       8.707  18.804   8.230  1.00 53.04           H  
ATOM    392 HD12 LEU A  25       8.491  20.271   9.211  1.00 53.04           H  
ATOM    393 HD13 LEU A  25       9.972  19.298   9.373  1.00 53.04           H  
ATOM    394  CD2 LEU A  25      10.540  21.706   8.230  1.00 53.04           C  
ATOM    395 HD21 LEU A  25      11.023  22.321   7.471  1.00 53.04           H  
ATOM    396 HD22 LEU A  25       9.788  22.305   8.743  1.00 53.04           H  
ATOM    397 HD23 LEU A  25      11.297  21.387   8.947  1.00 53.04           H  
ATOM    398  N   LEU A  26      13.003  18.638   4.731  1.00 56.43           N  
ATOM    399  H   LEU A  26      12.293  17.928   4.839  1.00 56.43           H  
ATOM    400  CA  LEU A  26      14.341  18.213   4.324  1.00 56.43           C  
ATOM    401  HA  LEU A  26      15.057  18.477   5.102  1.00 56.43           H  
ATOM    402  C   LEU A  26      14.796  18.905   3.050  1.00 56.43           C  
ATOM    403  CB  LEU A  26      14.328  16.696   4.131  1.00 56.43           C  
ATOM    404  HB2 LEU A  26      13.455  16.420   3.540  1.00 56.43           H  
ATOM    405  HB3 LEU A  26      15.215  16.382   3.581  1.00 56.43           H  
ATOM    406  O   LEU A  26      15.907  19.413   3.009  1.00 56.43           O  
ATOM    407  CG  LEU A  26      14.304  16.009   5.501  1.00 56.43           C  
ATOM    408  HG  LEU A  26      13.789  16.629   6.234  1.00 56.43           H  
ATOM    409  CD1 LEU A  26      13.546  14.707   5.402  1.00 56.43           C  
ATOM    410 HD11 LEU A  26      14.099  14.029   4.751  1.00 56.43           H  
ATOM    411 HD12 LEU A  26      13.417  14.298   6.404  1.00 56.43           H  
ATOM    412 HD13 LEU A  26      12.554  14.888   4.990  1.00 56.43           H  
ATOM    413  CD2 LEU A  26      15.719  15.737   5.995  1.00 56.43           C  
ATOM    414 HD21 LEU A  26      16.281  16.670   6.043  1.00 56.43           H  
ATOM    415 HD22 LEU A  26      15.675  15.298   6.991  1.00 56.43           H  
ATOM    416 HD23 LEU A  26      16.237  15.052   5.325  1.00 56.43           H  
ATOM    417  N   THR A  27      13.923  18.995   2.047  1.00 55.86           N  
ATOM    418  H   THR A  27      13.021  18.554   2.159  1.00 55.86           H  
ATOM    419  CA  THR A  27      14.234  19.679   0.785  1.00 55.86           C  
ATOM    420  HA  THR A  27      15.130  19.229   0.357  1.00 55.86           H  
ATOM    421  C   THR A  27      14.542  21.162   1.030  1.00 55.86           C  
ATOM    422  CB  THR A  27      13.085  19.519  -0.225  1.00 55.86           C  
ATOM    423  HB  THR A  27      12.214  20.071   0.128  1.00 55.86           H  
ATOM    424  O   THR A  27      15.521  21.678   0.499  1.00 55.86           O  
ATOM    425  CG2 THR A  27      13.467  20.017  -1.617  1.00 55.86           C  
ATOM    426 HG21 THR A  27      14.339  19.476  -1.984  1.00 55.86           H  
ATOM    427 HG22 THR A  27      13.688  21.084  -1.592  1.00 55.86           H  
ATOM    428 HG23 THR A  27      12.631  19.858  -2.299  1.00 55.86           H  
ATOM    429  OG1 THR A  27      12.727  18.159  -0.377  1.00 55.86           O  
ATOM    430  HG1 THR A  27      12.325  17.861   0.443  1.00 55.86           H  
ATOM    431  N   ASN A  28      13.769  21.834   1.893  1.00 51.32           N  
ATOM    432  H   ASN A  28      12.985  21.355   2.312  1.00 51.32           H  
ATOM    433  CA  ASN A  28      14.007  23.232   2.271  1.00 51.32           C  
ATOM    434  HA  ASN A  28      14.169  23.826   1.372  1.00 51.32           H  
ATOM    435  C   ASN A  28      15.256  23.409   3.146  1.00 51.32           C  
ATOM    436  CB  ASN A  28      12.772  23.769   3.013  1.00 51.32           C  
ATOM    437  HB2 ASN A  28      12.452  23.054   3.770  1.00 51.32           H  
ATOM    438  HB3 ASN A  28      13.041  24.697   3.517  1.00 51.32           H  
ATOM    439  O   ASN A  28      16.022  24.348   2.949  1.00 51.32           O  
ATOM    440  CG  ASN A  28      11.622  24.103   2.084  1.00 51.32           C  
ATOM    441  ND2 ASN A  28      10.401  23.854   2.488  1.00 51.32           N  
ATOM    442 HD21 ASN A  28      10.277  23.218   3.263  1.00 51.32           H  
ATOM    443 HD22 ASN A  28       9.700  24.012   1.778  1.00 51.32           H  
ATOM    444  OD1 ASN A  28      11.785  24.622   1.000  1.00 51.32           O  
ATOM    445  N   THR A  29      15.479  22.517   4.111  1.00 51.39           N  
ATOM    446  H   THR A  29      14.801  21.782   4.256  1.00 51.39           H  
ATOM    447  CA  THR A  29      16.664  22.521   4.974  1.00 51.39           C  
ATOM    448  HA  THR A  29      16.739  23.486   5.476  1.00 51.39           H  
ATOM    449  C   THR A  29      17.922  22.359   4.129  1.00 51.39           C  
ATOM    450  CB  THR A  29      16.555  21.416   6.037  1.00 51.39           C  
ATOM    451  HB  THR A  29      16.488  20.438   5.561  1.00 51.39           H  
ATOM    452  O   THR A  29      18.860  23.129   4.285  1.00 51.39           O  
ATOM    453  CG2 THR A  29      17.714  21.424   7.013  1.00 51.39           C  
ATOM    454 HG21 THR A  29      17.538  20.702   7.810  1.00 51.39           H  
ATOM    455 HG22 THR A  29      18.616  21.125   6.478  1.00 51.39           H  
ATOM    456 HG23 THR A  29      17.834  22.422   7.435  1.00 51.39           H  
ATOM    457  OG1 THR A  29      15.414  21.629   6.832  1.00 51.39           O  
ATOM    458  HG1 THR A  29      15.368  22.573   7.000  1.00 51.39           H  
ATOM    459  N   ARG A  30      17.894  21.466   3.141  1.00 53.37           N  
ATOM    460  H   ARG A  30      17.094  20.853   3.077  1.00 53.37           H  
ATOM    461  CA  ARG A  30      18.982  21.256   2.184  1.00 53.37           C  
ATOM    462  HA  ARG A  30      19.888  20.999   2.732  1.00 53.37           H  
ATOM    463  C   ARG A  30      19.294  22.493   1.342  1.00 53.37           C  
ATOM    464  CB  ARG A  30      18.568  20.080   1.301  1.00 53.37           C  
ATOM    465  HB2 ARG A  30      17.871  20.411   0.531  1.00 53.37           H  
ATOM    466  HB3 ARG A  30      18.082  19.327   1.920  1.00 53.37           H  
ATOM    467  O   ARG A  30      20.450  22.765   1.053  1.00 53.37           O  
ATOM    468  CG  ARG A  30      19.762  19.386   0.669  1.00 53.37           C  
ATOM    469  HG2 ARG A  30      20.343  20.082   0.065  1.00 53.37           H  
ATOM    470  HG3 ARG A  30      20.391  18.986   1.465  1.00 53.37           H  
ATOM    471  CD  ARG A  30      19.234  18.251  -0.208  1.00 53.37           C  
ATOM    472  HD2 ARG A  30      18.400  17.758   0.291  1.00 53.37           H  
ATOM    473  HD3 ARG A  30      18.902  18.657  -1.164  1.00 53.37           H  
ATOM    474  NE  ARG A  30      20.295  17.276  -0.387  1.00 53.37           N  
ATOM    475  HE  ARG A  30      20.885  17.142   0.422  1.00 53.37           H  
ATOM    476  NH1 ARG A  30      19.653  16.227  -2.321  1.00 53.37           N  
ATOM    477 HH11 ARG A  30      18.792  16.754  -2.310  1.00 53.37           H  
ATOM    478 HH12 ARG A  30      19.815  15.469  -2.967  1.00 53.37           H  
ATOM    479  NH2 ARG A  30      21.544  15.673  -1.249  1.00 53.37           N  
ATOM    480 HH21 ARG A  30      22.037  15.312  -2.054  1.00 53.37           H  
ATOM    481 HH22 ARG A  30      22.120  15.799  -0.429  1.00 53.37           H  
ATOM    482  CZ  ARG A  30      20.485  16.400  -1.332  1.00 53.37           C  
ATOM    483  N   GLN A  31      18.273  23.269   0.968  1.00 52.02           N  
ATOM    484  H   GLN A  31      17.335  22.979   1.204  1.00 52.02           H  
ATOM    485  CA  GLN A  31      18.477  24.548   0.276  1.00 52.02           C  
ATOM    486  HA  GLN A  31      19.143  24.391  -0.572  1.00 52.02           H  
ATOM    487  C   GLN A  31      19.148  25.603   1.169  1.00 52.02           C  
ATOM    488  CB  GLN A  31      17.141  25.099  -0.241  1.00 52.02           C  
ATOM    489  HB2 GLN A  31      17.285  26.140  -0.529  1.00 52.02           H  
ATOM    490  HB3 GLN A  31      16.398  25.074   0.556  1.00 52.02           H  
ATOM    491  O   GLN A  31      19.827  26.491   0.654  1.00 52.02           O  
ATOM    492  CG  GLN A  31      16.603  24.349  -1.467  1.00 52.02           C  
ATOM    493  HG2 GLN A  31      17.331  24.416  -2.275  1.00 52.02           H  
ATOM    494  HG3 GLN A  31      16.460  23.296  -1.225  1.00 52.02           H  
ATOM    495  CD  GLN A  31      15.275  24.923  -1.957  1.00 52.02           C  
ATOM    496  NE2 GLN A  31      14.739  24.415  -3.044  1.00 52.02           N  
ATOM    497 HE21 GLN A  31      15.174  23.644  -3.529  1.00 52.02           H  
ATOM    498 HE22 GLN A  31      13.842  24.797  -3.309  1.00 52.02           H  
ATOM    499  OE1 GLN A  31      14.697  25.837  -1.394  1.00 52.02           O  
ATOM    500  N   GLN A  32      18.956  25.533   2.490  1.00 49.31           N  
ATOM    501  H   GLN A  32      18.392  24.778   2.854  1.00 49.31           H  
ATOM    502  CA  GLN A  32      19.550  26.475   3.444  1.00 49.31           C  
ATOM    503  HA  GLN A  32      19.659  27.450   2.969  1.00 49.31           H  
ATOM    504  C   GLN A  32      20.947  26.062   3.906  1.00 49.31           C  
ATOM    505  CB  GLN A  32      18.633  26.627   4.665  1.00 49.31           C  
ATOM    506  HB2 GLN A  32      19.176  27.166   5.441  1.00 49.31           H  
ATOM    507  HB3 GLN A  32      18.361  25.647   5.056  1.00 49.31           H  
ATOM    508  O   GLN A  32      21.802  26.919   4.126  1.00 49.31           O  
ATOM    509  CG  GLN A  32      17.371  27.425   4.326  1.00 49.31           C  
ATOM    510  HG2 GLN A  32      16.756  26.867   3.619  1.00 49.31           H  
ATOM    511  HG3 GLN A  32      17.664  28.363   3.856  1.00 49.31           H  
ATOM    512  CD  GLN A  32      16.531  27.742   5.558  1.00 49.31           C  
ATOM    513  NE2 GLN A  32      15.738  28.791   5.510  1.00 49.31           N  
ATOM    514 HE21 GLN A  32      15.713  29.366   4.681  1.00 49.31           H  
ATOM    515 HE22 GLN A  32      15.235  28.994   6.362  1.00 49.31           H  
ATOM    516  OE1 GLN A  32      16.548  27.078   6.581  1.00 49.31           O  
ATOM    517  N   ILE A  33      21.175  24.764   4.076  1.00 47.99           N  
ATOM    518  H   ILE A  33      20.430  24.111   3.880  1.00 47.99           H  
ATOM    519  CA  ILE A  33      22.400  24.231   4.651  1.00 47.99           C  
ATOM    520  HA  ILE A  33      22.861  24.996   5.276  1.00 47.99           H  
ATOM    521  C   ILE A  33      23.370  23.893   3.515  1.00 47.99           C  
ATOM    522  CB  ILE A  33      22.063  23.044   5.571  1.00 47.99           C  
ATOM    523  HB  ILE A  33      21.612  22.253   4.971  1.00 47.99           H  
ATOM    524  O   ILE A  33      23.106  23.030   2.686  1.00 47.99           O  
ATOM    525  CG1 ILE A  33      21.082  23.447   6.693  1.00 47.99           C  
ATOM    526 HG12 ILE A  33      21.485  24.292   7.250  1.00 47.99           H  
ATOM    527 HG13 ILE A  33      20.129  23.765   6.270  1.00 47.99           H  
ATOM    528  CG2 ILE A  33      23.348  22.555   6.235  1.00 47.99           C  
ATOM    529 HG21 ILE A  33      24.136  22.377   5.504  1.00 47.99           H  
ATOM    530 HG22 ILE A  33      23.184  21.623   6.776  1.00 47.99           H  
ATOM    531 HG23 ILE A  33      23.661  23.328   6.938  1.00 47.99           H  
ATOM    532  CD1 ILE A  33      20.807  22.306   7.670  1.00 47.99           C  
ATOM    533 HD11 ILE A  33      19.896  22.547   8.218  1.00 47.99           H  
ATOM    534 HD12 ILE A  33      21.632  22.217   8.376  1.00 47.99           H  
ATOM    535 HD13 ILE A  33      20.688  21.362   7.140  1.00 47.99           H  
ATOM    536  N   LYS A  34      24.507  24.595   3.464  1.00 48.90           N  
ATOM    537  H   LYS A  34      24.646  25.294   4.179  1.00 48.90           H  
ATOM    538  CA  LYS A  34      25.560  24.401   2.447  1.00 48.90           C  
ATOM    539  HA  LYS A  34      25.096  24.050   1.525  1.00 48.90           H  
ATOM    540  C   LYS A  34      26.588  23.316   2.807  1.00 48.90           C  
ATOM    541  CB  LYS A  34      26.271  25.738   2.164  1.00 48.90           C  
ATOM    542  HB2 LYS A  34      26.512  26.225   3.109  1.00 48.90           H  
ATOM    543  HB3 LYS A  34      27.211  25.536   1.650  1.00 48.90           H  
ATOM    544  O   LYS A  34      27.529  23.116   2.042  1.00 48.90           O  
ATOM    545  CG  LYS A  34      25.469  26.695   1.274  1.00 48.90           C  
ATOM    546  HG2 LYS A  34      25.193  26.187   0.350  1.00 48.90           H  
ATOM    547  HG3 LYS A  34      24.566  27.014   1.793  1.00 48.90           H  
ATOM    548  CD  LYS A  34      26.342  27.915   0.944  1.00 48.90           C  
ATOM    549  HD2 LYS A  34      26.590  28.433   1.870  1.00 48.90           H  
ATOM    550  HD3 LYS A  34      27.263  27.575   0.470  1.00 48.90           H  
ATOM    551  CE  LYS A  34      25.609  28.866  -0.004  1.00 48.90           C  
ATOM    552  HE2 LYS A  34      24.682  29.181   0.475  1.00 48.90           H  
ATOM    553  HE3 LYS A  34      25.346  28.316  -0.908  1.00 48.90           H  
ATOM    554  NZ  LYS A  34      26.450  30.042  -0.337  1.00 48.90           N  
ATOM    555  HZ1 LYS A  34      27.303  29.745  -0.789  1.00 48.90           H  
ATOM    556  HZ2 LYS A  34      25.955  30.663  -0.961  1.00 48.90           H  
ATOM    557  HZ3 LYS A  34      26.691  30.549   0.502  1.00 48.90           H  
ATOM    558  N   SER A  35      26.493  22.666   3.969  1.00 51.83           N  
ATOM    559  H   SER A  35      25.688  22.815   4.562  1.00 51.83           H  
ATOM    560  CA  SER A  35      27.494  21.673   4.387  1.00 51.83           C  
ATOM    561  HA  SER A  35      28.473  22.066   4.114  1.00 51.83           H  
ATOM    562  C   SER A  35      27.338  20.334   3.653  1.00 51.83           C  
ATOM    563  CB  SER A  35      27.526  21.504   5.908  1.00 51.83           C  
ATOM    564  HB2 SER A  35      28.297  20.780   6.172  1.00 51.83           H  
ATOM    565  HB3 SER A  35      27.788  22.459   6.363  1.00 51.83           H  
ATOM    566  O   SER A  35      26.236  19.976   3.243  1.00 51.83           O  
ATOM    567  OG  SER A  35      26.298  21.068   6.429  1.00 51.83           O  
ATOM    568  HG  SER A  35      25.966  21.808   6.944  1.00 51.83           H  
ATOM    569  N   GLN A  36      28.457  19.611   3.477  1.00 52.00           N  
ATOM    570  H   GLN A  36      29.323  19.998   3.823  1.00 52.00           H  
ATOM    571  CA  GLN A  36      28.545  18.349   2.717  1.00 52.00           C  
ATOM    572  HA  GLN A  36      28.198  18.521   1.698  1.00 52.00           H  
ATOM    573  C   GLN A  36      27.674  17.225   3.294  1.00 52.00           C  
ATOM    574  CB  GLN A  36      30.000  17.847   2.673  1.00 52.00           C  
ATOM    575  HB2 GLN A  36      29.990  16.782   2.439  1.00 52.00           H  
ATOM    576  HB3 GLN A  36      30.449  17.966   3.659  1.00 52.00           H  
ATOM    577  O   GLN A  36      26.687  16.830   2.686  1.00 52.00           O  
ATOM    578  CG  GLN A  36      30.896  18.511   1.625  1.00 52.00           C  
ATOM    579  HG2 GLN A  36      30.956  19.582   1.816  1.00 52.00           H  
ATOM    580  HG3 GLN A  36      30.465  18.357   0.636  1.00 52.00           H  
ATOM    581  CD  GLN A  36      32.307  17.919   1.652  1.00 52.00           C  
ATOM    582  NE2 GLN A  36      33.138  18.216   0.680  1.00 52.00           N  
ATOM    583 HE21 GLN A  36      32.852  18.788  -0.101  1.00 52.00           H  
ATOM    584 HE22 GLN A  36      34.045  17.775   0.739  1.00 52.00           H  
ATOM    585  OE1 GLN A  36      32.702  17.198   2.552  1.00 52.00           O  
ATOM    586  N   THR A  37      28.073  16.663   4.440  1.00 56.07           N  
ATOM    587  H   THR A  37      28.957  16.942   4.839  1.00 56.07           H  
ATOM    588  CA  THR A  37      27.337  15.576   5.094  1.00 56.07           C  
ATOM    589  HA  THR A  37      26.740  15.051   4.348  1.00 56.07           H  
ATOM    590  C   THR A  37      26.402  16.184   6.125  1.00 56.07           C  
ATOM    591  CB  THR A  37      28.266  14.538   5.743  1.00 56.07           C  
ATOM    592  HB  THR A  37      28.678  14.937   6.669  1.00 56.07           H  
ATOM    593  O   THR A  37      26.849  16.663   7.176  1.00 56.07           O  
ATOM    594  CG2 THR A  37      27.520  13.238   6.029  1.00 56.07           C  
ATOM    595 HG21 THR A  37      26.719  13.413   6.747  1.00 56.07           H  
ATOM    596 HG22 THR A  37      27.084  12.843   5.112  1.00 56.07           H  
ATOM    597 HG23 THR A  37      28.206  12.494   6.434  1.00 56.07           H  
ATOM    598  OG1 THR A  37      29.336  14.217   4.888  1.00 56.07           O  
ATOM    599  HG1 THR A  37      29.094  13.410   4.429  1.00 56.07           H  
ATOM    600  N   GLN A  38      25.111  16.190   5.802  1.00 65.71           N  
ATOM    601  H   GLN A  38      24.834  15.819   4.904  1.00 65.71           H  
ATOM    602  CA  GLN A  38      24.054  16.683   6.678  1.00 65.71           C  
ATOM    603  HA  GLN A  38      24.488  17.316   7.452  1.00 65.71           H  
ATOM    604  C   GLN A  38      23.364  15.518   7.366  1.00 65.71           C  
ATOM    605  CB  GLN A  38      23.048  17.534   5.896  1.00 65.71           C  
ATOM    606  HB2 GLN A  38      22.709  16.995   5.011  1.00 65.71           H  
ATOM    607  HB3 GLN A  38      22.188  17.747   6.531  1.00 65.71           H  
ATOM    608  O   GLN A  38      22.959  14.550   6.718  1.00 65.71           O  
ATOM    609  CG  GLN A  38      23.700  18.854   5.487  1.00 65.71           C  
ATOM    610  HG2 GLN A  38      24.601  18.642   4.911  1.00 65.71           H  
ATOM    611  HG3 GLN A  38      23.991  19.410   6.378  1.00 65.71           H  
ATOM    612  CD  GLN A  38      22.788  19.730   4.646  1.00 65.71           C  
ATOM    613  NE2 GLN A  38      23.386  20.487   3.757  1.00 65.71           N  
ATOM    614 HE21 GLN A  38      22.845  21.140   3.209  1.00 65.71           H  
ATOM    615 HE22 GLN A  38      24.368  20.342   3.569  1.00 65.71           H  
ATOM    616  OE1 GLN A  38      21.574  19.774   4.798  1.00 65.71           O  
ATOM    617  N   GLN A  39      23.212  15.644   8.683  1.00 75.84           N  
ATOM    618  H   GLN A  39      23.568  16.471   9.140  1.00 75.84           H  
ATOM    619  CA  GLN A  39      22.371  14.759   9.467  1.00 75.84           C  
ATOM    620  HA  GLN A  39      22.028  13.942   8.832  1.00 75.84           H  
ATOM    621  C   GLN A  39      21.161  15.554   9.953  1.00 75.84           C  
ATOM    622  CB  GLN A  39      23.173  14.141  10.612  1.00 75.84           C  
ATOM    623  HB2 GLN A  39      24.132  13.783  10.238  1.00 75.84           H  
ATOM    624  HB3 GLN A  39      23.343  14.913  11.364  1.00 75.84           H  
ATOM    625  O   GLN A  39      21.285  16.545  10.676  1.00 75.84           O  
ATOM    626  CG  GLN A  39      22.430  12.972  11.266  1.00 75.84           C  
ATOM    627  HG2 GLN A  39      22.247  12.205  10.513  1.00 75.84           H  
ATOM    628  HG3 GLN A  39      21.470  13.322  11.647  1.00 75.84           H  
ATOM    629  CD  GLN A  39      23.212  12.362  12.427  1.00 75.84           C  
ATOM    630  NE2 GLN A  39      23.111  11.075  12.650  1.00 75.84           N  
ATOM    631 HE21 GLN A  39      23.748  10.711  13.343  1.00 75.84           H  
ATOM    632 HE22 GLN A  39      22.721  10.476  11.936  1.00 75.84           H  
ATOM    633  OE1 GLN A  39      23.907  13.020  13.183  1.00 75.84           O  
ATOM    634  N   VAL A  40      19.968  15.112   9.577  1.00 75.31           N  
ATOM    635  H   VAL A  40      19.929  14.291   8.990  1.00 75.31           H  
ATOM    636  CA  VAL A  40      18.717  15.730  10.012  1.00 75.31           C  
ATOM    637  HA  VAL A  40      18.941  16.604  10.624  1.00 75.31           H  
ATOM    638  C   VAL A  40      17.963  14.741  10.878  1.00 75.31           C  
ATOM    639  CB  VAL A  40      17.883  16.239   8.831  1.00 75.31           C  
ATOM    640  HB  VAL A  40      17.645  15.407   8.169  1.00 75.31           H  
ATOM    641  O   VAL A  40      17.578  13.668  10.429  1.00 75.31           O  
ATOM    642  CG1 VAL A  40      16.581  16.878   9.337  1.00 75.31           C  
ATOM    643 HG11 VAL A  40      16.810  17.639  10.083  1.00 75.31           H  
ATOM    644 HG12 VAL A  40      15.937  16.117   9.777  1.00 75.31           H  
ATOM    645 HG13 VAL A  40      16.047  17.341   8.506  1.00 75.31           H  
ATOM    646  CG2 VAL A  40      18.659  17.301   8.039  1.00 75.31           C  
ATOM    647 HG21 VAL A  40      19.540  16.853   7.578  1.00 75.31           H  
ATOM    648 HG22 VAL A  40      18.039  17.713   7.243  1.00 75.31           H  
ATOM    649 HG23 VAL A  40      18.979  18.108   8.697  1.00 75.31           H  
ATOM    650  N   THR A  41      17.738  15.110  12.134  1.00 79.22           N  
ATOM    651  H   THR A  41      18.030  16.038  12.406  1.00 79.22           H  
ATOM    652  CA  THR A  41      16.954  14.321  13.080  1.00 79.22           C  
ATOM    653  HA  THR A  41      16.791  13.324  12.669  1.00 79.22           H  
ATOM    654  C   THR A  41      15.595  14.962  13.288  1.00 79.22           C  
ATOM    655  CB  THR A  41      17.697  14.127  14.402  1.00 79.22           C  
ATOM    656  HB  THR A  41      17.936  15.097  14.839  1.00 79.22           H  
ATOM    657  O   THR A  41      15.479  16.159  13.520  1.00 79.22           O  
ATOM    658  CG2 THR A  41      16.902  13.296  15.410  1.00 79.22           C  
ATOM    659 HG21 THR A  41      16.610  12.345  14.964  1.00 79.22           H  
ATOM    660 HG22 THR A  41      17.522  13.105  16.286  1.00 79.22           H  
ATOM    661 HG23 THR A  41      16.007  13.837  15.720  1.00 79.22           H  
ATOM    662  OG1 THR A  41      18.885  13.415  14.156  1.00 79.22           O  
ATOM    663  HG1 THR A  41      19.457  13.975  13.626  1.00 79.22           H  
ATOM    664  N   ILE A  42      14.542  14.164  13.243  1.00 75.74           N  
ATOM    665  H   ILE A  42      14.694  13.195  13.003  1.00 75.74           H  
ATOM    666  CA  ILE A  42      13.174  14.591  13.478  1.00 75.74           C  
ATOM    667  HA  ILE A  42      13.178  15.633  13.798  1.00 75.74           H  
ATOM    668  C   ILE A  42      12.656  13.751  14.614  1.00 75.74           C  
ATOM    669  CB  ILE A  42      12.317  14.531  12.210  1.00 75.74           C  
ATOM    670  HB  ILE A  42      12.255  13.506  11.844  1.00 75.74           H  
ATOM    671  O   ILE A  42      12.344  12.572  14.459  1.00 75.74           O  
ATOM    672  CG1 ILE A  42      13.037  15.414  11.166  1.00 75.74           C  
ATOM    673 HG12 ILE A  42      14.051  15.051  10.996  1.00 75.74           H  
ATOM    674 HG13 ILE A  42      13.107  16.438  11.532  1.00 75.74           H  
ATOM    675  CG2 ILE A  42      10.905  15.050  12.565  1.00 75.74           C  
ATOM    676 HG21 ILE A  42      10.422  14.371  13.267  1.00 75.74           H  
ATOM    677 HG22 ILE A  42      10.277  15.114  11.676  1.00 75.74           H  
ATOM    678 HG23 ILE A  42      10.972  16.040  13.016  1.00 75.74           H  
ATOM    679  CD1 ILE A  42      12.407  15.436   9.800  1.00 75.74           C  
ATOM    680 HD11 ILE A  42      11.391  15.826   9.868  1.00 75.74           H  
ATOM    681 HD12 ILE A  42      12.989  16.084   9.146  1.00 75.74           H  
ATOM    682 HD13 ILE A  42      12.447  14.420   9.407  1.00 75.74           H  
ATOM    683  N   LYS A  43      12.627  14.369  15.785  1.00 76.73           N  
ATOM    684  H   LYS A  43      12.835  15.358  15.801  1.00 76.73           H  
ATOM    685  CA  LYS A  43      12.120  13.735  16.983  1.00 76.73           C  
ATOM    686  HA  LYS A  43      12.397  12.681  16.954  1.00 76.73           H  
ATOM    687  C   LYS A  43      10.611  13.801  16.979  1.00 76.73           C  
ATOM    688  CB  LYS A  43      12.728  14.365  18.242  1.00 76.73           C  
ATOM    689  HB2 LYS A  43      12.273  13.905  19.119  1.00 76.73           H  
ATOM    690  HB3 LYS A  43      12.522  15.436  18.258  1.00 76.73           H  
ATOM    691  O   LYS A  43      10.029  14.770  16.478  1.00 76.73           O  
ATOM    692  CG  LYS A  43      14.242  14.121  18.277  1.00 76.73           C  
ATOM    693  HG2 LYS A  43      14.433  13.059  18.126  1.00 76.73           H  
ATOM    694  HG3 LYS A  43      14.716  14.682  17.472  1.00 76.73           H  
ATOM    695  CD  LYS A  43      14.861  14.548  19.610  1.00 76.73           C  
ATOM    696  HD2 LYS A  43      14.717  15.619  19.752  1.00 76.73           H  
ATOM    697  HD3 LYS A  43      14.373  14.005  20.420  1.00 76.73           H  
ATOM    698  CE  LYS A  43      16.358  14.213  19.588  1.00 76.73           C  
ATOM    699  HE2 LYS A  43      16.832  14.778  18.786  1.00 76.73           H  
ATOM    700  HE3 LYS A  43      16.470  13.155  19.352  1.00 76.73           H  
ATOM    701  NZ  LYS A  43      17.015  14.510  20.885  1.00 76.73           N  
ATOM    702  HZ1 LYS A  43      16.938  15.491  21.113  1.00 76.73           H  
ATOM    703  HZ2 LYS A  43      17.996  14.273  20.839  1.00 76.73           H  
ATOM    704  HZ3 LYS A  43      16.599  13.965  21.627  1.00 76.73           H  
ATOM    705  N   ASN A  44      10.005  12.841  17.663  1.00 76.04           N  
ATOM    706  H   ASN A  44      10.563  12.093  18.050  1.00 76.04           H  
ATOM    707  CA  ASN A  44       8.628  12.968  18.086  1.00 76.04           C  
ATOM    708  HA  ASN A  44       8.375  12.044  18.607  1.00 76.04           H  
ATOM    709  C   ASN A  44       7.638  13.035  16.899  1.00 76.04           C  
ATOM    710  CB  ASN A  44       8.614  14.135  19.109  1.00 76.04           C  
ATOM    711  HB2 ASN A  44       9.348  14.902  18.859  1.00 76.04           H  
ATOM    712  HB3 ASN A  44       7.679  14.694  19.068  1.00 76.04           H  
ATOM    713  O   ASN A  44       6.623  13.723  16.935  1.00 76.04           O  
ATOM    714  CG  ASN A  44       8.927  13.698  20.527  1.00 76.04           C  
ATOM    715  ND2 ASN A  44       8.891  14.617  21.457  1.00 76.04           N  
ATOM    716 HD21 ASN A  44       8.481  15.515  21.243  1.00 76.04           H  
ATOM    717 HD22 ASN A  44       9.035  14.288  22.401  1.00 76.04           H  
ATOM    718  OD1 ASN A  44       9.232  12.555  20.819  1.00 76.04           O  
ATOM    719  N   LEU A  45       7.926  12.307  15.820  1.00 75.41           N  
ATOM    720  H   LEU A  45       8.722  11.686  15.858  1.00 75.41           H  
ATOM    721  CA  LEU A  45       7.060  12.207  14.654  1.00 75.41           C  
ATOM    722  HA  LEU A  45       6.596  13.178  14.482  1.00 75.41           H  
ATOM    723  C   LEU A  45       5.962  11.168  14.892  1.00 75.41           C  
ATOM    724  CB  LEU A  45       7.914  11.854  13.432  1.00 75.41           C  
ATOM    725  HB2 LEU A  45       8.359  10.873  13.596  1.00 75.41           H  
ATOM    726  HB3 LEU A  45       8.725  12.576  13.337  1.00 75.41           H  
ATOM    727  O   LEU A  45       6.230   9.991  15.088  1.00 75.41           O  
ATOM    728  CG  LEU A  45       7.108  11.821  12.125  1.00 75.41           C  
ATOM    729  HG  LEU A  45       6.226  11.192  12.235  1.00 75.41           H  
ATOM    730  CD1 LEU A  45       6.666  13.224  11.695  1.00 75.41           C  
ATOM    731 HD11 LEU A  45       6.155  13.164  10.734  1.00 75.41           H  
ATOM    732 HD12 LEU A  45       5.958  13.630  12.418  1.00 75.41           H  
ATOM    733 HD13 LEU A  45       7.530  13.884  11.614  1.00 75.41           H  
ATOM    734  CD2 LEU A  45       7.993  11.206  11.047  1.00 75.41           C  
ATOM    735 HD21 LEU A  45       8.134  10.147  11.259  1.00 75.41           H  
ATOM    736 HD22 LEU A  45       8.969  11.692  11.031  1.00 75.41           H  
ATOM    737 HD23 LEU A  45       7.508  11.314  10.077  1.00 75.41           H  
ATOM    738  N   TYR A  46       4.713  11.592  14.849  1.00 76.77           N  
ATOM    739  H   TYR A  46       4.547  12.576  14.692  1.00 76.77           H  
ATOM    740  CA  TYR A  46       3.551  10.743  14.994  1.00 76.77           C  
ATOM    741  HA  TYR A  46       3.807   9.888  15.619  1.00 76.77           H  
ATOM    742  C   TYR A  46       3.099  10.226  13.628  1.00 76.77           C  
ATOM    743  CB  TYR A  46       2.466  11.529  15.716  1.00 76.77           C  
ATOM    744  HB2 TYR A  46       2.243  12.434  15.152  1.00 76.77           H  
ATOM    745  HB3 TYR A  46       2.834  11.823  16.698  1.00 76.77           H  
ATOM    746  O   TYR A  46       2.838  10.999  12.708  1.00 76.77           O  
ATOM    747  CG  TYR A  46       1.190  10.753  15.878  1.00 76.77           C  
ATOM    748  CD1 TYR A  46       0.157  10.953  14.949  1.00 76.77           C  
ATOM    749  HD1 TYR A  46       0.290  11.624  14.112  1.00 76.77           H  
ATOM    750  CD2 TYR A  46       1.045   9.830  16.933  1.00 76.77           C  
ATOM    751  HD2 TYR A  46       1.858   9.654  17.622  1.00 76.77           H  
ATOM    752  CE1 TYR A  46      -1.054  10.278  15.122  1.00 76.77           C  
ATOM    753  HE1 TYR A  46      -1.865  10.411  14.422  1.00 76.77           H  
ATOM    754  CE2 TYR A  46      -0.175   9.154  17.111  1.00 76.77           C  
ATOM    755  HE2 TYR A  46      -0.327   8.485  17.945  1.00 76.77           H  
ATOM    756  OH  TYR A  46      -2.473   8.964  16.405  1.00 76.77           O  
ATOM    757  HH  TYR A  46      -2.591   8.178  16.944  1.00 76.77           H  
ATOM    758  CZ  TYR A  46      -1.227   9.422  16.217  1.00 76.77           C  
ATOM    759  N   VAL A  47       2.995   8.906  13.514  1.00 81.37           N  
ATOM    760  H   VAL A  47       3.207   8.349  14.330  1.00 81.37           H  
ATOM    761  CA  VAL A  47       2.582   8.201  12.303  1.00 81.37           C  
ATOM    762  HA  VAL A  47       2.830   8.810  11.434  1.00 81.37           H  
ATOM    763  C   VAL A  47       1.069   8.000  12.345  1.00 81.37           C  
ATOM    764  CB  VAL A  47       3.342   6.870  12.168  1.00 81.37           C  
ATOM    765  HB  VAL A  47       3.081   6.220  13.003  1.00 81.37           H  
ATOM    766  O   VAL A  47       0.557   7.151  13.073  1.00 81.37           O  
ATOM    767  CG1 VAL A  47       2.958   6.172  10.863  1.00 81.37           C  
ATOM    768 HG11 VAL A  47       3.182   6.805  10.005  1.00 81.37           H  
ATOM    769 HG12 VAL A  47       1.895   5.934  10.878  1.00 81.37           H  
ATOM    770 HG13 VAL A  47       3.500   5.230  10.770  1.00 81.37           H  
ATOM    771  CG2 VAL A  47       4.864   7.073  12.171  1.00 81.37           C  
ATOM    772 HG21 VAL A  47       5.361   6.109  12.064  1.00 81.37           H  
ATOM    773 HG22 VAL A  47       5.183   7.511  13.117  1.00 81.37           H  
ATOM    774 HG23 VAL A  47       5.159   7.728  11.352  1.00 81.37           H  
ATOM    775  N   SER A  48       0.349   8.798  11.562  1.00 74.97           N  
ATOM    776  H   SER A  48       0.844   9.485  11.011  1.00 74.97           H  
ATOM    777  CA  SER A  48      -1.120   8.865  11.562  1.00 74.97           C  
ATOM    778  HA  SER A  48      -1.484   8.878  12.589  1.00 74.97           H  
ATOM    779  C   SER A  48      -1.806   7.711  10.832  1.00 74.97           C  
ATOM    780  CB  SER A  48      -1.517  10.174  10.884  1.00 74.97           C  
ATOM    781  HB2 SER A  48      -2.580  10.363  11.035  1.00 74.97           H  
ATOM    782  HB3 SER A  48      -0.915  10.969  11.322  1.00 74.97           H  
ATOM    783  O   SER A  48      -2.924   7.328  11.161  1.00 74.97           O  
ATOM    784  OG  SER A  48      -1.230  10.149   9.500  1.00 74.97           O  
ATOM    785  HG  SER A  48      -1.250  11.042   9.147  1.00 74.97           H  
ATOM    786  N   SER A  49      -1.134   7.166   9.825  1.00 80.67           N  
ATOM    787  H   SER A  49      -0.209   7.521   9.629  1.00 80.67           H  
ATOM    788  CA  SER A  49      -1.651   6.143   8.925  1.00 80.67           C  
ATOM    789  HA  SER A  49      -2.466   5.610   9.415  1.00 80.67           H  
ATOM    790  C   SER A  49      -0.553   5.140   8.606  1.00 80.67           C  
ATOM    791  CB  SER A  49      -2.205   6.782   7.648  1.00 80.67           C  
ATOM    792  HB2 SER A  49      -2.615   6.002   7.006  1.00 80.67           H  
ATOM    793  HB3 SER A  49      -3.004   7.476   7.906  1.00 80.67           H  
ATOM    794  O   SER A  49       0.634   5.412   8.800  1.00 80.67           O  
ATOM    795  OG  SER A  49      -1.194   7.470   6.946  1.00 80.67           O  
ATOM    796  HG  SER A  49      -1.010   8.301   7.390  1.00 80.67           H  
ATOM    797  N   PHE A  50      -0.942   3.955   8.145  1.00 87.86           N  
ATOM    798  H   PHE A  50      -1.913   3.806   7.911  1.00 87.86           H  
ATOM    799  CA  PHE A  50       0.027   2.935   7.772  1.00 87.86           C  
ATOM    800  HA  PHE A  50       0.661   2.710   8.629  1.00 87.86           H  
ATOM    801  C   PHE A  50       0.893   3.489   6.642  1.00 87.86           C  
ATOM    802  CB  PHE A  50      -0.725   1.671   7.370  1.00 87.86           C  
ATOM    803  HB2 PHE A  50      -1.378   1.384   8.195  1.00 87.86           H  
ATOM    804  HB3 PHE A  50      -1.362   1.883   6.512  1.00 87.86           H  
ATOM    805  O   PHE A  50       0.368   3.876   5.601  1.00 87.86           O  
ATOM    806  CG  PHE A  50       0.175   0.504   7.040  1.00 87.86           C  
ATOM    807  CD1 PHE A  50       0.722   0.386   5.752  1.00 87.86           C  
ATOM    808  HD1 PHE A  50       0.539   1.154   5.015  1.00 87.86           H  
ATOM    809  CD2 PHE A  50       0.444  -0.482   8.006  1.00 87.86           C  
ATOM    810  HD2 PHE A  50       0.053  -0.387   9.008  1.00 87.86           H  
ATOM    811  CE1 PHE A  50       1.486  -0.739   5.412  1.00 87.86           C  
ATOM    812  HE1 PHE A  50       1.878  -0.834   4.410  1.00 87.86           H  
ATOM    813  CE2 PHE A  50       1.204  -1.612   7.662  1.00 87.86           C  
ATOM    814  HE2 PHE A  50       1.392  -2.392   8.385  1.00 87.86           H  
ATOM    815  CZ  PHE A  50       1.704  -1.751   6.359  1.00 87.86           C  
ATOM    816  HZ  PHE A  50       2.262  -2.636   6.092  1.00 87.86           H  
ATOM    817  N   THR A  51       2.199   3.592   6.858  1.00 87.92           N  
ATOM    818  H   THR A  51       2.583   3.200   7.706  1.00 87.92           H  
ATOM    819  CA  THR A  51       3.073   4.373   5.977  1.00 87.92           C  
ATOM    820  HA  THR A  51       2.499   4.757   5.134  1.00 87.92           H  
ATOM    821  C   THR A  51       4.174   3.500   5.405  1.00 87.92           C  
ATOM    822  CB  THR A  51       3.641   5.602   6.700  1.00 87.92           C  
ATOM    823  HB  THR A  51       4.222   5.294   7.569  1.00 87.92           H  
ATOM    824  O   THR A  51       4.859   2.790   6.137  1.00 87.92           O  
ATOM    825  CG2 THR A  51       4.523   6.455   5.790  1.00 87.92           C  
ATOM    826 HG21 THR A  51       4.787   7.378   6.306  1.00 87.92           H  
ATOM    827 HG22 THR A  51       5.439   5.919   5.540  1.00 87.92           H  
ATOM    828 HG23 THR A  51       3.979   6.700   4.878  1.00 87.92           H  
ATOM    829  OG1 THR A  51       2.602   6.448   7.128  1.00 87.92           O  
ATOM    830  HG1 THR A  51       2.011   5.962   7.708  1.00 87.92           H  
ATOM    831  N   LEU A  52       4.361   3.587   4.091  1.00 89.42           N  
ATOM    832  H   LEU A  52       3.747   4.188   3.561  1.00 89.42           H  
ATOM    833  CA  LEU A  52       5.500   3.014   3.389  1.00 89.42           C  
ATOM    834  HA  LEU A  52       5.971   2.260   4.019  1.00 89.42           H  
ATOM    835  C   LEU A  52       6.525   4.113   3.108  1.00 89.42           C  
ATOM    836  CB  LEU A  52       5.039   2.335   2.089  1.00 89.42           C  
ATOM    837  HB2 LEU A  52       4.652   3.103   1.420  1.00 89.42           H  
ATOM    838  HB3 LEU A  52       5.911   1.881   1.619  1.00 89.42           H  
ATOM    839  O   LEU A  52       6.166   5.173   2.589  1.00 89.42           O  
ATOM    840  CG  LEU A  52       3.953   1.261   2.251  1.00 89.42           C  
ATOM    841  HG  LEU A  52       3.037   1.708   2.635  1.00 89.42           H  
ATOM    842  CD1 LEU A  52       3.649   0.622   0.895  1.00 89.42           C  
ATOM    843 HD11 LEU A  52       4.536   0.113   0.517  1.00 89.42           H  
ATOM    844 HD12 LEU A  52       2.840  -0.101   1.002  1.00 89.42           H  
ATOM    845 HD13 LEU A  52       3.344   1.391   0.186  1.00 89.42           H  
ATOM    846  CD2 LEU A  52       4.411   0.161   3.195  1.00 89.42           C  
ATOM    847 HD21 LEU A  52       3.720  -0.680   3.140  1.00 89.42           H  
ATOM    848 HD22 LEU A  52       5.406  -0.180   2.912  1.00 89.42           H  
ATOM    849 HD23 LEU A  52       4.432   0.535   4.219  1.00 89.42           H  
ATOM    850  N   VAL A  53       7.796   3.859   3.408  1.00 87.60           N  
ATOM    851  H   VAL A  53       8.011   2.975   3.847  1.00 87.60           H  
ATOM    852  CA  VAL A  53       8.905   4.776   3.101  1.00 87.60           C  
ATOM    853  HA  VAL A  53       8.516   5.638   2.559  1.00 87.60           H  
ATOM    854  C   VAL A  53       9.897   4.065   2.201  1.00 87.60           C  
ATOM    855  CB  VAL A  53       9.602   5.316   4.362  1.00 87.60           C  
ATOM    856  HB  VAL A  53      10.176   4.521   4.839  1.00 87.60           H  
ATOM    857  O   VAL A  53      10.500   3.080   2.596  1.00 87.60           O  
ATOM    858  CG1 VAL A  53      10.570   6.449   3.995  1.00 87.60           C  
ATOM    859 HG11 VAL A  53      10.029   7.268   3.521  1.00 87.60           H  
ATOM    860 HG12 VAL A  53      11.341   6.087   3.315  1.00 87.60           H  
ATOM    861 HG13 VAL A  53      11.063   6.818   4.895  1.00 87.60           H  
ATOM    862  CG2 VAL A  53       8.581   5.852   5.370  1.00 87.60           C  
ATOM    863 HG21 VAL A  53       7.909   6.550   4.869  1.00 87.60           H  
ATOM    864 HG22 VAL A  53       7.999   5.029   5.783  1.00 87.60           H  
ATOM    865 HG23 VAL A  53       9.097   6.345   6.194  1.00 87.60           H  
ATOM    866  N   CYS A  54      10.063   4.552   0.982  1.00 85.72           N  
ATOM    867  H   CYS A  54       9.585   5.413   0.759  1.00 85.72           H  
ATOM    868  CA  CYS A  54      10.920   3.986  -0.048  1.00 85.72           C  
ATOM    869  HA  CYS A  54      11.253   2.984   0.223  1.00 85.72           H  
ATOM    870  C   CYS A  54      12.140   4.893  -0.207  1.00 85.72           C  
ATOM    871  CB  CYS A  54      10.039   3.918  -1.305  1.00 85.72           C  
ATOM    872  HB2 CYS A  54       9.212   3.234  -1.117  1.00 85.72           H  
ATOM    873  HB3 CYS A  54       9.623   4.909  -1.487  1.00 85.72           H  
ATOM    874  O   CYS A  54      12.008   5.990  -0.737  1.00 85.72           O  
ATOM    875  SG  CYS A  54      10.905   3.394  -2.803  1.00 85.72           S  
ATOM    876  HG  CYS A  54       9.919   3.730  -3.640  1.00 85.72           H  
ATOM    877  N   PHE A  55      13.313   4.469   0.248  1.00 83.49           N  
ATOM    878  H   PHE A  55      13.384   3.554   0.670  1.00 83.49           H  
ATOM    879  CA  PHE A  55      14.558   5.231   0.110  1.00 83.49           C  
ATOM    880  HA  PHE A  55      14.328   6.240  -0.233  1.00 83.49           H  
ATOM    881  C   PHE A  55      15.432   4.606  -0.971  1.00 83.49           C  
ATOM    882  CB  PHE A  55      15.281   5.414   1.450  1.00 83.49           C  
ATOM    883  HB2 PHE A  55      14.802   6.226   1.997  1.00 83.49           H  
ATOM    884  HB3 PHE A  55      16.315   5.712   1.272  1.00 83.49           H  
ATOM    885  O   PHE A  55      15.531   3.381  -1.105  1.00 83.49           O  
ATOM    886  CG  PHE A  55      15.240   4.194   2.328  1.00 83.49           C  
ATOM    887  CD1 PHE A  55      14.063   3.937   3.052  1.00 83.49           C  
ATOM    888  HD1 PHE A  55      13.232   4.625   3.005  1.00 83.49           H  
ATOM    889  CD2 PHE A  55      16.334   3.315   2.403  1.00 83.49           C  
ATOM    890  HD2 PHE A  55      17.257   3.530   1.885  1.00 83.49           H  
ATOM    891  CE1 PHE A  55      13.954   2.784   3.825  1.00 83.49           C  
ATOM    892  HE1 PHE A  55      13.051   2.580   4.382  1.00 83.49           H  
ATOM    893  CE2 PHE A  55      16.228   2.174   3.212  1.00 83.49           C  
ATOM    894  HE2 PHE A  55      17.069   1.509   3.342  1.00 83.49           H  
ATOM    895  CZ  PHE A  55      15.039   1.919   3.911  1.00 83.49           C  
ATOM    896  HZ  PHE A  55      14.951   1.086   4.593  1.00 83.49           H  
ATOM    897  N   ARG A  56      15.998   5.489  -1.790  1.00 81.98           N  
ATOM    898  H   ARG A  56      15.862   6.464  -1.565  1.00 81.98           H  
ATOM    899  CA  ARG A  56      16.828   5.197  -2.958  1.00 81.98           C  
ATOM    900  HA  ARG A  56      16.819   4.129  -3.174  1.00 81.98           H  
ATOM    901  C   ARG A  56      18.283   5.559  -2.703  1.00 81.98           C  
ATOM    902  CB  ARG A  56      16.295   5.975  -4.170  1.00 81.98           C  
ATOM    903  HB2 ARG A  56      16.232   7.035  -3.921  1.00 81.98           H  
ATOM    904  HB3 ARG A  56      16.996   5.863  -4.997  1.00 81.98           H  
ATOM    905  O   ARG A  56      19.144   4.843  -3.195  1.00 81.98           O  
ATOM    906  CG  ARG A  56      14.920   5.462  -4.620  1.00 81.98           C  
ATOM    907  HG2 ARG A  56      15.017   4.417  -4.912  1.00 81.98           H  
ATOM    908  HG3 ARG A  56      14.203   5.527  -3.802  1.00 81.98           H  
ATOM    909  CD  ARG A  56      14.388   6.260  -5.814  1.00 81.98           C  
ATOM    910  HD2 ARG A  56      13.555   5.713  -6.258  1.00 81.98           H  
ATOM    911  HD3 ARG A  56      15.173   6.347  -6.565  1.00 81.98           H  
ATOM    912  NE  ARG A  56      13.953   7.604  -5.414  1.00 81.98           N  
ATOM    913  HE  ARG A  56      14.667   8.315  -5.354  1.00 81.98           H  
ATOM    914  NH1 ARG A  56      11.666   7.336  -5.380  1.00 81.98           N  
ATOM    915 HH11 ARG A  56      11.720   6.367  -5.659  1.00 81.98           H  
ATOM    916 HH12 ARG A  56      10.765   7.778  -5.269  1.00 81.98           H  
ATOM    917  NH2 ARG A  56      12.538   9.280  -4.846  1.00 81.98           N  
ATOM    918 HH21 ARG A  56      13.322   9.895  -4.683  1.00 81.98           H  
ATOM    919 HH22 ARG A  56      11.575   9.566  -4.740  1.00 81.98           H  
ATOM    920  CZ  ARG A  56      12.736   8.058  -5.212  1.00 81.98           C  
ATOM    921  N   SER A  57      18.522   6.627  -1.941  1.00 81.57           N  
ATOM    922  H   SER A  57      17.743   7.174  -1.604  1.00 81.57           H  
ATOM    923  CA  SER A  57      19.844   7.011  -1.452  1.00 81.57           C  
ATOM    924  HA  SER A  57      20.423   6.097  -1.325  1.00 81.57           H  
ATOM    925  C   SER A  57      19.761   7.715  -0.096  1.00 81.57           C  
ATOM    926  CB  SER A  57      20.577   7.892  -2.470  1.00 81.57           C  
ATOM    927  HB2 SER A  57      20.516   7.434  -3.457  1.00 81.57           H  
ATOM    928  HB3 SER A  57      21.628   7.963  -2.189  1.00 81.57           H  
ATOM    929  O   SER A  57      18.726   8.298   0.238  1.00 81.57           O  
ATOM    930  OG  SER A  57      20.016   9.193  -2.502  1.00 81.57           O  
ATOM    931  HG  SER A  57      20.315   9.623  -1.698  1.00 81.57           H  
ATOM    932  N   GLY A  58      20.866   7.734   0.632  1.00 82.59           N  
ATOM    933  H   GLY A  58      21.634   7.161   0.312  1.00 82.59           H  
ATOM    934  CA  GLY A  58      20.985   8.147   2.022  1.00 82.59           C  
ATOM    935  HA2 GLY A  58      20.263   8.937   2.227  1.00 82.59           H  
ATOM    936  HA3 GLY A  58      21.985   8.555   2.174  1.00 82.59           H  
ATOM    937  C   GLY A  58      20.764   7.015   3.034  1.00 82.59           C  
ATOM    938  O   GLY A  58      20.127   5.997   2.758  1.00 82.59           O  
ATOM    939  N   LYS A  59      21.223   7.247   4.267  1.00 82.98           N  
ATOM    940  H   LYS A  59      21.695   8.124   4.435  1.00 82.98           H  
ATOM    941  CA  LYS A  59      20.951   6.375   5.418  1.00 82.98           C  
ATOM    942  HA  LYS A  59      20.670   5.385   5.059  1.00 82.98           H  
ATOM    943  C   LYS A  59      19.789   6.902   6.241  1.00 82.98           C  
ATOM    944  CB  LYS A  59      22.203   6.220   6.282  1.00 82.98           C  
ATOM    945  HB2 LYS A  59      22.613   7.205   6.505  1.00 82.98           H  
ATOM    946  HB3 LYS A  59      21.935   5.731   7.219  1.00 82.98           H  
ATOM    947  O   LYS A  59      19.646   8.112   6.439  1.00 82.98           O  
ATOM    948  CG  LYS A  59      23.260   5.373   5.575  1.00 82.98           C  
ATOM    949  HG2 LYS A  59      23.503   5.814   4.608  1.00 82.98           H  
ATOM    950  HG3 LYS A  59      22.873   4.366   5.417  1.00 82.98           H  
ATOM    951  CD  LYS A  59      24.519   5.310   6.436  1.00 82.98           C  
ATOM    952  HD2 LYS A  59      24.273   4.855   7.395  1.00 82.98           H  
ATOM    953  HD3 LYS A  59      24.896   6.320   6.601  1.00 82.98           H  
ATOM    954  CE  LYS A  59      25.569   4.471   5.716  1.00 82.98           C  
ATOM    955  HE2 LYS A  59      25.786   4.934   4.754  1.00 82.98           H  
ATOM    956  HE3 LYS A  59      25.151   3.482   5.528  1.00 82.98           H  
ATOM    957  NZ  LYS A  59      26.793   4.371   6.541  1.00 82.98           N  
ATOM    958  HZ1 LYS A  59      27.503   3.847   6.050  1.00 82.98           H  
ATOM    959  HZ2 LYS A  59      26.572   3.893   7.403  1.00 82.98           H  
ATOM    960  HZ3 LYS A  59      27.134   5.295   6.762  1.00 82.98           H  
ATOM    961  N   LEU A  60      18.979   5.985   6.761  1.00 84.89           N  
ATOM    962  H   LEU A  60      19.176   5.013   6.569  1.00 84.89           H  
ATOM    963  CA  LEU A  60      17.848   6.307   7.624  1.00 84.89           C  
ATOM    964  HA  LEU A  60      17.916   7.353   7.924  1.00 84.89           H  
ATOM    965  C   LEU A  60      17.915   5.462   8.892  1.00 84.89           C  
ATOM    966  CB  LEU A  60      16.549   6.150   6.809  1.00 84.89           C  
ATOM    967  HB2 LEU A  60      16.457   5.124   6.453  1.00 84.89           H  
ATOM    968  HB3 LEU A  60      16.658   6.782   5.928  1.00 84.89           H  
ATOM    969  O   LEU A  60      17.846   4.238   8.844  1.00 84.89           O  
ATOM    970  CG  LEU A  60      15.254   6.559   7.540  1.00 84.89           C  
ATOM    971  HG  LEU A  60      15.436   7.447   8.144  1.00 84.89           H  
ATOM    972  CD1 LEU A  60      14.157   6.880   6.520  1.00 84.89           C  
ATOM    973 HD11 LEU A  60      13.298   7.322   7.026  1.00 84.89           H  
ATOM    974 HD12 LEU A  60      13.853   5.967   6.009  1.00 84.89           H  
ATOM    975 HD13 LEU A  60      14.529   7.575   5.767  1.00 84.89           H  
ATOM    976  CD2 LEU A  60      14.676   5.445   8.416  1.00 84.89           C  
ATOM    977 HD21 LEU A  60      14.603   4.519   7.846  1.00 84.89           H  
ATOM    978 HD22 LEU A  60      15.313   5.271   9.283  1.00 84.89           H  
ATOM    979 HD23 LEU A  60      13.682   5.727   8.763  1.00 84.89           H  
ATOM    980  N   THR A  61      17.990   6.122  10.039  1.00 86.94           N  
ATOM    981  H   THR A  61      18.074   7.128  10.005  1.00 86.94           H  
ATOM    982  CA  THR A  61      17.793   5.490  11.345  1.00 86.94           C  
ATOM    983  HA  THR A  61      17.824   4.406  11.239  1.00 86.94           H  
ATOM    984  C   THR A  61      16.427   5.894  11.860  1.00 86.94           C  
ATOM    985  CB  THR A  61      18.888   5.879  12.340  1.00 86.94           C  
ATOM    986  HB  THR A  61      18.845   6.952  12.528  1.00 86.94           H  
ATOM    987  O   THR A  61      16.103   7.079  11.900  1.00 86.94           O  
ATOM    988  CG2 THR A  61      18.755   5.131  13.666  1.00 86.94           C  
ATOM    989 HG21 THR A  61      19.595   5.379  14.316  1.00 86.94           H  
ATOM    990 HG22 THR A  61      17.832   5.417  14.171  1.00 86.94           H  
ATOM    991 HG23 THR A  61      18.749   4.056  13.487  1.00 86.94           H  
ATOM    992  OG1 THR A  61      20.148   5.562  11.803  1.00 86.94           O  
ATOM    993  HG1 THR A  61      20.826   5.964  12.352  1.00 86.94           H  
ATOM    994  N   ILE A  62      15.612   4.931  12.267  1.00 89.60           N  
ATOM    995  H   ILE A  62      15.922   3.972  12.208  1.00 89.60           H  
ATOM    996  CA  ILE A  62      14.299   5.196  12.846  1.00 89.60           C  
ATOM    997  HA  ILE A  62      14.239   6.260  13.075  1.00 89.60           H  
ATOM    998  C   ILE A  62      14.147   4.454  14.160  1.00 89.60           C  
ATOM    999  CB  ILE A  62      13.183   4.896  11.837  1.00 89.60           C  
ATOM   1000  HB  ILE A  62      13.402   5.488  10.948  1.00 89.60           H  
ATOM   1001  O   ILE A  62      14.509   3.286  14.264  1.00 89.60           O  
ATOM   1002  CG1 ILE A  62      11.822   5.373  12.381  1.00 89.60           C  
ATOM   1003 HG12 ILE A  62      11.439   4.653  13.104  1.00 89.60           H  
ATOM   1004 HG13 ILE A  62      11.944   6.326  12.895  1.00 89.60           H  
ATOM   1005  CG2 ILE A  62      13.177   3.409  11.440  1.00 89.60           C  
ATOM   1006 HG21 ILE A  62      12.488   3.237  10.613  1.00 89.60           H  
ATOM   1007 HG22 ILE A  62      14.165   3.100  11.098  1.00 89.60           H  
ATOM   1008 HG23 ILE A  62      12.891   2.790  12.291  1.00 89.60           H  
ATOM   1009  CD1 ILE A  62      10.795   5.579  11.269  1.00 89.60           C  
ATOM   1010 HD11 ILE A  62      10.762   4.687  10.644  1.00 89.60           H  
ATOM   1011 HD12 ILE A  62       9.810   5.757  11.700  1.00 89.60           H  
ATOM   1012 HD13 ILE A  62      11.082   6.418  10.635  1.00 89.60           H  
ATOM   1013  N   SER A  63      13.619   5.129  15.173  1.00 88.04           N  
ATOM   1014  H   SER A  63      13.388   6.104  15.050  1.00 88.04           H  
ATOM   1015  CA  SER A  63      13.418   4.531  16.486  1.00 88.04           C  
ATOM   1016  HA  SER A  63      13.429   3.447  16.369  1.00 88.04           H  
ATOM   1017  C   SER A  63      12.068   4.879  17.082  1.00 88.04           C  
ATOM   1018  CB  SER A  63      14.561   4.893  17.438  1.00 88.04           C  
ATOM   1019  HB2 SER A  63      14.422   4.358  18.377  1.00 88.04           H  
ATOM   1020  HB3 SER A  63      15.500   4.563  16.994  1.00 88.04           H  
ATOM   1021  O   SER A  63      11.516   5.947  16.829  1.00 88.04           O  
ATOM   1022  OG  SER A  63      14.642   6.285  17.701  1.00 88.04           O  
ATOM   1023  HG  SER A  63      15.472   6.410  18.167  1.00 88.04           H  
ATOM   1024  N   ASN A  64      11.536   3.975  17.892  1.00 87.03           N  
ATOM   1025  H   ASN A  64      12.073   3.136  18.057  1.00 87.03           H  
ATOM   1026  CA  ASN A  64      10.428   4.237  18.806  1.00 87.03           C  
ATOM   1027  HA  ASN A  64      10.200   5.302  18.806  1.00 87.03           H  
ATOM   1028  C   ASN A  64      10.888   3.901  20.243  1.00 87.03           C  
ATOM   1029  CB  ASN A  64       9.171   3.500  18.284  1.00 87.03           C  
ATOM   1030  HB2 ASN A  64       8.302   3.800  18.868  1.00 87.03           H  
ATOM   1031  HB3 ASN A  64       8.992   3.812  17.255  1.00 87.03           H  
ATOM   1032  O   ASN A  64      12.085   3.869  20.519  1.00 87.03           O  
ATOM   1033  CG  ASN A  64       9.271   1.986  18.312  1.00 87.03           C  
ATOM   1034  ND2 ASN A  64       8.515   1.275  17.513  1.00 87.03           N  
ATOM   1035 HD21 ASN A  64       8.719   0.286  17.510  1.00 87.03           H  
ATOM   1036 HD22 ASN A  64       7.945   1.719  16.808  1.00 87.03           H  
ATOM   1037  OD1 ASN A  64       9.992   1.415  19.100  1.00 87.03           O  
ATOM   1038  N   ASN A  65       9.958   3.669  21.173  1.00 81.68           N  
ATOM   1039  H   ASN A  65       8.985   3.727  20.909  1.00 81.68           H  
ATOM   1040  CA  ASN A  65      10.294   3.347  22.568  1.00 81.68           C  
ATOM   1041  HA  ASN A  65      11.064   4.040  22.908  1.00 81.68           H  
ATOM   1042  C   ASN A  65      10.874   1.931  22.780  1.00 81.68           C  
ATOM   1043  CB  ASN A  65       9.042   3.548  23.440  1.00 81.68           C  
ATOM   1044  HB2 ASN A  65       9.265   3.218  24.454  1.00 81.68           H  
ATOM   1045  HB3 ASN A  65       8.232   2.925  23.061  1.00 81.68           H  
ATOM   1046  O   ASN A  65      11.283   1.616  23.894  1.00 81.68           O  
ATOM   1047  CG  ASN A  65       8.573   4.988  23.536  1.00 81.68           C  
ATOM   1048  ND2 ASN A  65       7.402   5.202  24.086  1.00 81.68           N  
ATOM   1049 HD21 ASN A  65       6.890   4.434  24.496  1.00 81.68           H  
ATOM   1050 HD22 ASN A  65       7.135   6.170  24.194  1.00 81.68           H  
ATOM   1051  OD1 ASN A  65       9.218   5.937  23.125  1.00 81.68           O  
ATOM   1052  N   HIS A  66      10.871   1.074  21.757  1.00 80.22           N  
ATOM   1053  H   HIS A  66      10.574   1.408  20.852  1.00 80.22           H  
ATOM   1054  CA  HIS A  66      11.255  -0.339  21.850  1.00 80.22           C  
ATOM   1055  HA  HIS A  66      11.663  -0.553  22.838  1.00 80.22           H  
ATOM   1056  C   HIS A  66      12.335  -0.724  20.837  1.00 80.22           C  
ATOM   1057  CB  HIS A  66      10.009  -1.210  21.639  1.00 80.22           C  
ATOM   1058  HB2 HIS A  66      10.297  -2.260  21.706  1.00 80.22           H  
ATOM   1059  HB3 HIS A  66       9.615  -1.042  20.637  1.00 80.22           H  
ATOM   1060  O   HIS A  66      13.284  -1.418  21.187  1.00 80.22           O  
ATOM   1061  CG  HIS A  66       8.925  -0.946  22.650  1.00 80.22           C  
ATOM   1062  CD2 HIS A  66       7.703  -0.383  22.409  1.00 80.22           C  
ATOM   1063  HD2 HIS A  66       7.340  -0.072  21.440  1.00 80.22           H  
ATOM   1064  ND1 HIS A  66       9.005  -1.179  24.001  1.00 80.22           N  
ATOM   1065  HD1 HIS A  66       9.815  -1.532  24.490  1.00 80.22           H  
ATOM   1066  CE1 HIS A  66       7.854  -0.772  24.561  1.00 80.22           C  
ATOM   1067  HE1 HIS A  66       7.630  -0.817  25.617  1.00 80.22           H  
ATOM   1068  NE2 HIS A  66       7.027  -0.265  23.629  1.00 80.22           N  
ATOM   1069  N   ASP A  67      12.203  -0.242  19.604  1.00 81.16           N  
ATOM   1070  H   ASP A  67      11.404   0.343  19.404  1.00 81.16           H  
ATOM   1071  CA  ASP A  67      13.016  -0.645  18.468  1.00 81.16           C  
ATOM   1072  HA  ASP A  67      13.698  -1.440  18.773  1.00 81.16           H  
ATOM   1073  C   ASP A  67      13.834   0.539  17.951  1.00 81.16           C  
ATOM   1074  CB  ASP A  67      12.118  -1.207  17.355  1.00 81.16           C  
ATOM   1075  HB2 ASP A  67      11.495  -0.401  16.967  1.00 81.16           H  
ATOM   1076  HB3 ASP A  67      12.749  -1.559  16.539  1.00 81.16           H  
ATOM   1077  O   ASP A  67      13.360   1.677  17.904  1.00 81.16           O  
ATOM   1078  CG  ASP A  67      11.221  -2.361  17.815  1.00 81.16           C  
ATOM   1079  OD1 ASP A  67      11.764  -3.326  18.393  1.00 81.16           O  
ATOM   1080  OD2 ASP A  67       9.992  -2.262  17.562  1.00 81.16           O  
ATOM   1081  N   THR A  68      15.057   0.261  17.503  1.00 87.69           N  
ATOM   1082  H   THR A  68      15.379  -0.694  17.574  1.00 87.69           H  
ATOM   1083  CA  THR A  68      15.836   1.154  16.639  1.00 87.69           C  
ATOM   1084  HA  THR A  68      15.212   1.985  16.310  1.00 87.69           H  
ATOM   1085  C   THR A  68      16.258   0.362  15.415  1.00 87.69           C  
ATOM   1086  CB  THR A  68      17.055   1.741  17.359  1.00 87.69           C  
ATOM   1087  HB  THR A  68      17.689   0.937  17.731  1.00 87.69           H  
ATOM   1088  O   THR A  68      16.911  -0.670  15.539  1.00 87.69           O  
ATOM   1089  CG2 THR A  68      17.878   2.665  16.458  1.00 87.69           C  
ATOM   1090 HG21 THR A  68      18.339   2.091  15.655  1.00 87.69           H  
ATOM   1091 HG22 THR A  68      17.241   3.437  16.025  1.00 87.69           H  
ATOM   1092 HG23 THR A  68      18.669   3.131  17.045  1.00 87.69           H  
ATOM   1093  OG1 THR A  68      16.603   2.520  18.443  1.00 87.69           O  
ATOM   1094  HG1 THR A  68      15.971   1.980  18.923  1.00 87.69           H  
ATOM   1095  N   ILE A  69      15.862   0.837  14.239  1.00 89.22           N  
ATOM   1096  H   ILE A  69      15.348   1.706  14.217  1.00 89.22           H  
ATOM   1097  CA  ILE A  69      16.136   0.190  12.962  1.00 89.22           C  
ATOM   1098  HA  ILE A  69      16.678  -0.737  13.147  1.00 89.22           H  
ATOM   1099  C   ILE A  69      17.038   1.098  12.140  1.00 89.22           C  
ATOM   1100  CB  ILE A  69      14.836  -0.194  12.225  1.00 89.22           C  
ATOM   1101  HB  ILE A  69      14.306   0.714  11.936  1.00 89.22           H  
ATOM   1102  O   ILE A  69      16.723   2.265  11.893  1.00 89.22           O  
ATOM   1103  CG1 ILE A  69      13.924  -1.012  13.170  1.00 89.22           C  
ATOM   1104 HG12 ILE A  69      14.522  -1.753  13.700  1.00 89.22           H  
ATOM   1105 HG13 ILE A  69      13.495  -0.336  13.909  1.00 89.22           H  
ATOM   1106  CG2 ILE A  69      15.185  -0.975  10.946  1.00 89.22           C  
ATOM   1107 HG21 ILE A  69      15.678  -1.913  11.197  1.00 89.22           H  
ATOM   1108 HG22 ILE A  69      14.276  -1.186  10.383  1.00 89.22           H  
ATOM   1109 HG23 ILE A  69      15.839  -0.394  10.296  1.00 89.22           H  
ATOM   1110  CD1 ILE A  69      12.767  -1.750  12.493  1.00 89.22           C  
ATOM   1111 HD11 ILE A  69      13.142  -2.631  11.972  1.00 89.22           H  
ATOM   1112 HD12 ILE A  69      12.270  -1.101  11.773  1.00 89.22           H  
ATOM   1113 HD13 ILE A  69      12.062  -2.078  13.257  1.00 89.22           H  
ATOM   1114  N   TYR A  70      18.159   0.531  11.715  1.00 87.31           N  
ATOM   1115  H   TYR A  70      18.317  -0.442  11.938  1.00 87.31           H  
ATOM   1116  CA  TYR A  70      19.105   1.147  10.799  1.00 87.31           C  
ATOM   1117  HA  TYR A  70      18.988   2.230  10.816  1.00 87.31           H  
ATOM   1118  C   TYR A  70      18.803   0.637   9.397  1.00 87.31           C  
ATOM   1119  CB  TYR A  70      20.533   0.813  11.235  1.00 87.31           C  
ATOM   1120  HB2 TYR A  70      21.230   1.279  10.539  1.00 87.31           H  
ATOM   1121  HB3 TYR A  70      20.685  -0.264  11.177  1.00 87.31           H  
ATOM   1122  O   TYR A  70      18.694  -0.570   9.182  1.00 87.31           O  
ATOM   1123  CG  TYR A  70      20.849   1.283  12.641  1.00 87.31           C  
ATOM   1124  CD1 TYR A  70      21.360   2.578  12.848  1.00 87.31           C  
ATOM   1125  HD1 TYR A  70      21.534   3.224  12.000  1.00 87.31           H  
ATOM   1126  CD2 TYR A  70      20.608   0.436  13.742  1.00 87.31           C  
ATOM   1127  HD2 TYR A  70      20.215  -0.557  13.586  1.00 87.31           H  
ATOM   1128  CE1 TYR A  70      21.647   3.024  14.152  1.00 87.31           C  
ATOM   1129  HE1 TYR A  70      22.052   4.013  14.305  1.00 87.31           H  
ATOM   1130  CE2 TYR A  70      20.880   0.883  15.047  1.00 87.31           C  
ATOM   1131  HE2 TYR A  70      20.697   0.241  15.896  1.00 87.31           H  
ATOM   1132  OH  TYR A  70      21.676   2.599  16.514  1.00 87.31           O  
ATOM   1133  HH  TYR A  70      22.077   3.471  16.518  1.00 87.31           H  
ATOM   1134  CZ  TYR A  70      21.405   2.174  15.253  1.00 87.31           C  
ATOM   1135  N   CYS A  71      18.615   1.561   8.466  1.00 86.09           N  
ATOM   1136  H   CYS A  71      18.695   2.538   8.709  1.00 86.09           H  
ATOM   1137  CA  CYS A  71      18.174   1.258   7.118  1.00 86.09           C  
ATOM   1138  HA  CYS A  71      18.034   0.183   7.003  1.00 86.09           H  
ATOM   1139  C   CYS A  71      19.222   1.724   6.112  1.00 86.09           C  
ATOM   1140  CB  CYS A  71      16.835   1.942   6.852  1.00 86.09           C  
ATOM   1141  HB2 CYS A  71      16.999   3.013   6.732  1.00 86.09           H  
ATOM   1142  HB3 CYS A  71      16.449   1.535   5.918  1.00 86.09           H  
ATOM   1143  O   CYS A  71      19.565   2.910   6.077  1.00 86.09           O  
ATOM   1144  SG  CYS A  71      15.638   1.661   8.185  1.00 86.09           S  
ATOM   1145  HG  CYS A  71      16.364   2.273   9.125  1.00 86.09           H  
ATOM   1146  N   ASP A  72      19.666   0.795   5.271  1.00 79.66           N  
ATOM   1147  H   ASP A  72      19.334  -0.154   5.370  1.00 79.66           H  
ATOM   1148  CA  ASP A  72      20.634   1.043   4.205  1.00 79.66           C  
ATOM   1149  HA  ASP A  72      21.160   1.976   4.406  1.00 79.66           H  
ATOM   1150  C   ASP A  72      19.943   1.183   2.845  1.00 79.66           C  
ATOM   1151  CB  ASP A  72      21.682  -0.076   4.170  1.00 79.66           C  
ATOM   1152  HB2 ASP A  72      22.315   0.064   3.294  1.00 79.66           H  
ATOM   1153  HB3 ASP A  72      21.177  -1.037   4.070  1.00 79.66           H  
ATOM   1154  O   ASP A  72      18.964   0.504   2.539  1.00 79.66           O  
ATOM   1155  CG  ASP A  72      22.580  -0.079   5.410  1.00 79.66           C  
ATOM   1156  OD1 ASP A  72      23.121   1.002   5.750  1.00 79.66           O  
ATOM   1157  OD2 ASP A  72      22.736  -1.174   5.994  1.00 79.66           O  
ATOM   1158  N   GLU A  73      20.447   2.067   1.994  1.00 78.65           N  
ATOM   1159  H   GLU A  73      21.270   2.592   2.254  1.00 78.65           H  
ATOM   1160  CA  GLU A  73      19.907   2.256   0.651  1.00 78.65           C  
ATOM   1161  HA  GLU A  73      18.822   2.278   0.761  1.00 78.65           H  
ATOM   1162  C   GLU A  73      20.290   1.120  -0.324  1.00 78.65           C  
ATOM   1163  CB  GLU A  73      20.346   3.620   0.101  1.00 78.65           C  
ATOM   1164  HB2 GLU A  73      20.104   4.388   0.835  1.00 78.65           H  
ATOM   1165  HB3 GLU A  73      19.778   3.834  -0.804  1.00 78.65           H  
ATOM   1166  O   GLU A  73      21.402   0.595  -0.261  1.00 78.65           O  
ATOM   1167  CG  GLU A  73      21.851   3.649  -0.232  1.00 78.65           C  
ATOM   1168  HG2 GLU A  73      22.407   3.104   0.531  1.00 78.65           H  
ATOM   1169  HG3 GLU A  73      22.011   3.146  -1.185  1.00 78.65           H  
ATOM   1170  CD  GLU A  73      22.420   5.062  -0.296  1.00 78.65           C  
ATOM   1171  OE1 GLU A  73      22.755   5.563  -1.387  1.00 78.65           O  
ATOM   1172  OE2 GLU A  73      22.489   5.698   0.765  1.00 78.65           O  
ATOM   1173  N   PRO A  74      19.432   0.788  -1.306  1.00 82.35           N  
ATOM   1174  CA  PRO A  74      18.019   1.129  -1.393  1.00 82.35           C  
ATOM   1175  HA  PRO A  74      17.834   2.141  -1.031  1.00 82.35           H  
ATOM   1176  C   PRO A  74      17.159   0.133  -0.593  1.00 82.35           C  
ATOM   1177  CB  PRO A  74      17.732   1.107  -2.895  1.00 82.35           C  
ATOM   1178  HB2 PRO A  74      16.688   0.899  -3.128  1.00 82.35           H  
ATOM   1179  HB3 PRO A  74      18.022   2.067  -3.321  1.00 82.35           H  
ATOM   1180  O   PRO A  74      17.414  -1.069  -0.574  1.00 82.35           O  
ATOM   1181  CG  PRO A  74      18.668   0.026  -3.440  1.00 82.35           C  
ATOM   1182  HG2 PRO A  74      18.193  -0.954  -3.398  1.00 82.35           H  
ATOM   1183  HG3 PRO A  74      18.976   0.246  -4.463  1.00 82.35           H  
ATOM   1184  CD  PRO A  74      19.858   0.049  -2.484  1.00 82.35           C  
ATOM   1185  HD2 PRO A  74      20.151  -0.966  -2.214  1.00 82.35           H  
ATOM   1186  HD3 PRO A  74      20.698   0.566  -2.949  1.00 82.35           H  
ATOM   1187  N   GLY A  75      16.048   0.603  -0.027  1.00 86.06           N  
ATOM   1188  H   GLY A  75      15.886   1.600  -0.011  1.00 86.06           H  
ATOM   1189  CA  GLY A  75      15.154  -0.265   0.743  1.00 86.06           C  
ATOM   1190  HA2 GLY A  75      14.986  -1.195   0.200  1.00 86.06           H  
ATOM   1191  HA3 GLY A  75      15.654  -0.526   1.676  1.00 86.06           H  
ATOM   1192  C   GLY A  75      13.797   0.358   1.042  1.00 86.06           C  
ATOM   1193  O   GLY A  75      13.495   1.469   0.587  1.00 86.06           O  
ATOM   1194  N   MET A  76      12.942  -0.389   1.741  1.00 89.72           N  
ATOM   1195  H   MET A  76      13.256  -1.283   2.090  1.00 89.72           H  
ATOM   1196  CA  MET A  76      11.605   0.066   2.107  1.00 89.72           C  
ATOM   1197  HA  MET A  76      11.587   1.145   1.955  1.00 89.72           H  
ATOM   1198  C   MET A  76      11.302  -0.180   3.581  1.00 89.72           C  
ATOM   1199  CB  MET A  76      10.539  -0.534   1.178  1.00 89.72           C  
ATOM   1200  HB2 MET A  76      10.432  -1.601   1.370  1.00 89.72           H  
ATOM   1201  HB3 MET A  76      10.863  -0.399   0.145  1.00 89.72           H  
ATOM   1202  O   MET A  76      11.530  -1.262   4.116  1.00 89.72           O  
ATOM   1203  CG  MET A  76       9.182   0.166   1.352  1.00 89.72           C  
ATOM   1204  HG2 MET A  76       9.343   1.242   1.290  1.00 89.72           H  
ATOM   1205  HG3 MET A  76       8.782  -0.058   2.341  1.00 89.72           H  
ATOM   1206  SD  MET A  76       7.935  -0.255   0.107  1.00 89.72           S  
ATOM   1207  CE  MET A  76       7.540  -1.923   0.651  1.00 89.72           C  
ATOM   1208  HE1 MET A  76       8.432  -2.545   0.577  1.00 89.72           H  
ATOM   1209  HE2 MET A  76       6.762  -2.344   0.014  1.00 89.72           H  
ATOM   1210  HE3 MET A  76       7.182  -1.886   1.679  1.00 89.72           H  
ATOM   1211  N   LEU A  77      10.738   0.838   4.216  1.00 90.05           N  
ATOM   1212  H   LEU A  77      10.597   1.695   3.699  1.00 90.05           H  
ATOM   1213  CA  LEU A  77      10.233   0.792   5.571  1.00 90.05           C  
ATOM   1214  HA  LEU A  77      10.670  -0.073   6.069  1.00 90.05           H  
ATOM   1215  C   LEU A  77       8.712   0.664   5.571  1.00 90.05           C  
ATOM   1216  CB  LEU A  77      10.652   2.064   6.313  1.00 90.05           C  
ATOM   1217  HB2 LEU A  77      11.569   2.482   5.899  1.00 90.05           H  
ATOM   1218  HB3 LEU A  77       9.862   2.804   6.183  1.00 90.05           H  
ATOM   1219  O   LEU A  77       8.031   1.316   4.776  1.00 90.05           O  
ATOM   1220  CG  LEU A  77      10.865   1.792   7.801  1.00 90.05           C  
ATOM   1221  HG  LEU A  77      10.147   1.057   8.164  1.00 90.05           H  
ATOM   1222  CD1 LEU A  77      12.290   1.327   8.067  1.00 90.05           C  
ATOM   1223 HD11 LEU A  77      12.424   1.110   9.127  1.00 90.05           H  
ATOM   1224 HD12 LEU A  77      12.991   2.106   7.766  1.00 90.05           H  
ATOM   1225 HD13 LEU A  77      12.495   0.422   7.495  1.00 90.05           H  
ATOM   1226  CD2 LEU A  77      10.645   3.077   8.564  1.00 90.05           C  
ATOM   1227 HD21 LEU A  77      10.650   2.815   9.622  1.00 90.05           H  
ATOM   1228 HD22 LEU A  77      11.437   3.794   8.347  1.00 90.05           H  
ATOM   1229 HD23 LEU A  77       9.680   3.513   8.304  1.00 90.05           H  
ATOM   1230  N   VAL A  78       8.189  -0.104   6.515  1.00 89.77           N  
ATOM   1231  H   VAL A  78       8.829  -0.609   7.111  1.00 89.77           H  
ATOM   1232  CA  VAL A  78       6.768  -0.165   6.852  1.00 89.77           C  
ATOM   1233  HA  VAL A  78       6.195   0.467   6.174  1.00 89.77           H  
ATOM   1234  C   VAL A  78       6.592   0.358   8.267  1.00 89.77           C  
ATOM   1235  CB  VAL A  78       6.234  -1.598   6.731  1.00 89.77           C  
ATOM   1236  HB  VAL A  78       6.869  -2.259   7.321  1.00 89.77           H  
ATOM   1237  O   VAL A  78       7.222  -0.130   9.204  1.00 89.77           O  
ATOM   1238  CG1 VAL A  78       4.800  -1.714   7.250  1.00 89.77           C  
ATOM   1239 HG11 VAL A  78       4.417  -2.712   7.039  1.00 89.77           H  
ATOM   1240 HG12 VAL A  78       4.176  -0.959   6.771  1.00 89.77           H  
ATOM   1241 HG13 VAL A  78       4.775  -1.572   8.331  1.00 89.77           H  
ATOM   1242  CG2 VAL A  78       6.240  -2.087   5.284  1.00 89.77           C  
ATOM   1243 HG21 VAL A  78       5.400  -1.656   4.738  1.00 89.77           H  
ATOM   1244 HG22 VAL A  78       7.171  -1.812   4.790  1.00 89.77           H  
ATOM   1245 HG23 VAL A  78       6.135  -3.172   5.274  1.00 89.77           H  
ATOM   1246  N   LEU A  79       5.709   1.338   8.419  1.00 88.45           N  
ATOM   1247  H   LEU A  79       5.264   1.708   7.591  1.00 88.45           H  
ATOM   1248  CA  LEU A  79       5.347   1.928   9.697  1.00 88.45           C  
ATOM   1249  HA  LEU A  79       5.944   1.488  10.495  1.00 88.45           H  
ATOM   1250  C   LEU A  79       3.888   1.636  10.004  1.00 88.45           C  
ATOM   1251  CB  LEU A  79       5.602   3.443   9.662  1.00 88.45           C  
ATOM   1252  HB2 LEU A  79       5.278   3.867  10.612  1.00 88.45           H  
ATOM   1253  HB3 LEU A  79       4.992   3.874   8.869  1.00 88.45           H  
ATOM   1254  O   LEU A  79       2.989   2.079   9.284  1.00 88.45           O  
ATOM   1255  CG  LEU A  79       7.064   3.832   9.425  1.00 88.45           C  
ATOM   1256  HG  LEU A  79       7.416   3.405   8.486  1.00 88.45           H  
ATOM   1257  CD1 LEU A  79       7.222   5.351   9.350  1.00 88.45           C  
ATOM   1258 HD11 LEU A  79       6.601   5.745   8.545  1.00 88.45           H  
ATOM   1259 HD12 LEU A  79       8.263   5.600   9.145  1.00 88.45           H  
ATOM   1260 HD13 LEU A  79       6.926   5.807  10.295  1.00 88.45           H  
ATOM   1261  CD2 LEU A  79       7.896   3.295  10.583  1.00 88.45           C  
ATOM   1262 HD21 LEU A  79       7.999   2.215  10.486  1.00 88.45           H  
ATOM   1263 HD22 LEU A  79       8.887   3.747  10.570  1.00 88.45           H  
ATOM   1264 HD23 LEU A  79       7.428   3.538  11.537  1.00 88.45           H  
ATOM   1265  N   LYS A  80       3.655   0.950  11.124  1.00 89.08           N  
ATOM   1266  H   LYS A  80       4.446   0.582  11.633  1.00 89.08           H  
ATOM   1267  CA  LYS A  80       2.326   0.847  11.725  1.00 89.08           C  
ATOM   1268  HA  LYS A  80       1.667   0.342  11.019  1.00 89.08           H  
ATOM   1269  C   LYS A  80       1.773   2.248  12.008  1.00 89.08           C  
ATOM   1270  CB  LYS A  80       2.423   0.027  13.019  1.00 89.08           C  
ATOM   1271  HB2 LYS A  80       2.903   0.626  13.793  1.00 89.08           H  
ATOM   1272  HB3 LYS A  80       3.038  -0.857  12.853  1.00 89.08           H  
ATOM   1273  O   LYS A  80       2.523   3.138  12.410  1.00 89.08           O  
ATOM   1274  CG  LYS A  80       1.031  -0.395  13.501  1.00 89.08           C  
ATOM   1275  HG2 LYS A  80       0.547  -1.000  12.734  1.00 89.08           H  
ATOM   1276  HG3 LYS A  80       0.420   0.494  13.661  1.00 89.08           H  
ATOM   1277  CD  LYS A  80       1.077  -1.204  14.799  1.00 89.08           C  
ATOM   1278  HD2 LYS A  80       1.654  -0.675  15.557  1.00 89.08           H  
ATOM   1279  HD3 LYS A  80       1.547  -2.168  14.605  1.00 89.08           H  
ATOM   1280  CE  LYS A  80      -0.353  -1.435  15.292  1.00 89.08           C  
ATOM   1281  HE2 LYS A  80      -0.354  -2.238  16.029  1.00 89.08           H  
ATOM   1282  HE3 LYS A  80      -0.941  -1.786  14.444  1.00 89.08           H  
ATOM   1283  NZ  LYS A  80      -0.962  -0.201  15.854  1.00 89.08           N  
ATOM   1284  HZ1 LYS A  80      -1.945  -0.360  16.020  1.00 89.08           H  
ATOM   1285  HZ2 LYS A  80      -0.523   0.050  16.728  1.00 89.08           H  
ATOM   1286  HZ3 LYS A  80      -0.858   0.576  15.217  1.00 89.08           H  
ATOM   1287  N   LYS A  81       0.463   2.438  11.868  1.00 84.63           N  
ATOM   1288  H   LYS A  81      -0.104   1.660  11.562  1.00 84.63           H  
ATOM   1289  CA  LYS A  81      -0.189   3.669  12.336  1.00 84.63           C  
ATOM   1290  HA  LYS A  81       0.411   4.516  12.004  1.00 84.63           H  
ATOM   1291  C   LYS A  81      -0.248   3.749  13.864  1.00 84.63           C  
ATOM   1292  CB  LYS A  81      -1.575   3.812  11.701  1.00 84.63           C  
ATOM   1293  HB2 LYS A  81      -1.497   3.600  10.635  1.00 84.63           H  
ATOM   1294  HB3 LYS A  81      -1.897   4.846  11.824  1.00 84.63           H  
ATOM   1295  O   LYS A  81      -0.119   2.731  14.552  1.00 84.63           O  
ATOM   1296  CG  LYS A  81      -2.650   2.891  12.292  1.00 84.63           C  
ATOM   1297  HG2 LYS A  81      -2.763   3.080  13.360  1.00 84.63           H  
ATOM   1298  HG3 LYS A  81      -2.369   1.848  12.146  1.00 84.63           H  
ATOM   1299  CD  LYS A  81      -3.983   3.176  11.593  1.00 84.63           C  
ATOM   1300  HD2 LYS A  81      -4.156   4.251  11.558  1.00 84.63           H  
ATOM   1301  HD3 LYS A  81      -3.939   2.796  10.573  1.00 84.63           H  
ATOM   1302  CE  LYS A  81      -5.152   2.531  12.336  1.00 84.63           C  
ATOM   1303  HE2 LYS A  81      -5.247   2.987  13.322  1.00 84.63           H  
ATOM   1304  HE3 LYS A  81      -4.968   1.464  12.468  1.00 84.63           H  
ATOM   1305  NZ  LYS A  81      -6.400   2.724  11.572  1.00 84.63           N  
ATOM   1306  HZ1 LYS A  81      -7.183   2.283  12.034  1.00 84.63           H  
ATOM   1307  HZ2 LYS A  81      -6.644   3.697  11.459  1.00 84.63           H  
ATOM   1308  HZ3 LYS A  81      -6.319   2.302  10.658  1.00 84.63           H  
ATOM   1309  N   GLU A  82      -0.552   4.943  14.368  1.00 78.63           N  
ATOM   1310  H   GLU A  82      -0.563   5.728  13.733  1.00 78.63           H  
ATOM   1311  CA  GLU A  82      -0.776   5.227  15.790  1.00 78.63           C  
ATOM   1312  HA  GLU A  82      -0.935   6.301  15.888  1.00 78.63           H  
ATOM   1313  C   GLU A  82       0.480   4.922  16.634  1.00 78.63           C  
ATOM   1314  CB  GLU A  82      -2.077   4.546  16.276  1.00 78.63           C  
ATOM   1315  HB2 GLU A  82      -2.185   4.700  17.350  1.00 78.63           H  
ATOM   1316  HB3 GLU A  82      -1.993   3.469  16.127  1.00 78.63           H  
ATOM   1317  O   GLU A  82       0.439   4.205  17.634  1.00 78.63           O  
ATOM   1318  CG  GLU A  82      -3.365   5.026  15.562  1.00 78.63           C  
ATOM   1319  HG2 GLU A  82      -3.214   5.021  14.482  1.00 78.63           H  
ATOM   1320  HG3 GLU A  82      -4.157   4.309  15.778  1.00 78.63           H  
ATOM   1321  CD  GLU A  82      -3.844   6.420  16.005  1.00 78.63           C  
ATOM   1322  OE1 GLU A  82      -4.467   7.170  15.211  1.00 78.63           O  
ATOM   1323  OE2 GLU A  82      -3.569   6.802  17.163  1.00 78.63           O  
ATOM   1324  N   GLN A  83       1.632   5.453  16.204  1.00 81.31           N  
ATOM   1325  H   GLN A  83       1.612   6.022  15.370  1.00 81.31           H  
ATOM   1326  CA  GLN A  83       2.893   5.395  16.953  1.00 81.31           C  
ATOM   1327  HA  GLN A  83       2.653   5.267  18.009  1.00 81.31           H  
ATOM   1328  C   GLN A  83       3.683   6.698  16.831  1.00 81.31           C  
ATOM   1329  CB  GLN A  83       3.743   4.185  16.523  1.00 81.31           C  
ATOM   1330  HB2 GLN A  83       3.132   3.284  16.574  1.00 81.31           H  
ATOM   1331  HB3 GLN A  83       4.565   4.073  17.230  1.00 81.31           H  
ATOM   1332  O   GLN A  83       3.479   7.471  15.897  1.00 81.31           O  
ATOM   1333  CG  GLN A  83       4.328   4.314  15.109  1.00 81.31           C  
ATOM   1334  HG2 GLN A  83       4.935   5.216  15.028  1.00 81.31           H  
ATOM   1335  HG3 GLN A  83       3.504   4.397  14.399  1.00 81.31           H  
ATOM   1336  CD  GLN A  83       5.206   3.125  14.739  1.00 81.31           C  
ATOM   1337  NE2 GLN A  83       4.953   2.511  13.612  1.00 81.31           N  
ATOM   1338 HE21 GLN A  83       4.175   2.813  13.044  1.00 81.31           H  
ATOM   1339 HE22 GLN A  83       5.500   1.692  13.388  1.00 81.31           H  
ATOM   1340  OE1 GLN A  83       6.104   2.721  15.462  1.00 81.31           O  
ATOM   1341  N   VAL A  84       4.613   6.919  17.758  1.00 82.38           N  
ATOM   1342  H   VAL A  84       4.779   6.207  18.455  1.00 82.38           H  
ATOM   1343  CA  VAL A  84       5.585   8.015  17.694  1.00 82.38           C  
ATOM   1344  HA  VAL A  84       5.319   8.682  16.874  1.00 82.38           H  
ATOM   1345  C   VAL A  84       6.959   7.433  17.398  1.00 82.38           C  
ATOM   1346  CB  VAL A  84       5.590   8.852  18.984  1.00 82.38           C  
ATOM   1347  HB  VAL A  84       5.840   8.214  19.831  1.00 82.38           H  
ATOM   1348  O   VAL A  84       7.367   6.458  18.027  1.00 82.38           O  
ATOM   1349  CG1 VAL A  84       6.603  10.000  18.908  1.00 82.38           C  
ATOM   1350 HG11 VAL A  84       6.564  10.580  19.830  1.00 82.38           H  
ATOM   1351 HG12 VAL A  84       6.386  10.636  18.050  1.00 82.38           H  
ATOM   1352 HG13 VAL A  84       7.614   9.604  18.817  1.00 82.38           H  
ATOM   1353  CG2 VAL A  84       4.213   9.483  19.228  1.00 82.38           C  
ATOM   1354 HG21 VAL A  84       3.939  10.107  18.377  1.00 82.38           H  
ATOM   1355 HG22 VAL A  84       4.238  10.084  20.137  1.00 82.38           H  
ATOM   1356 HG23 VAL A  84       3.462   8.704  19.363  1.00 82.38           H  
ATOM   1357  N   VAL A  85       7.658   8.043  16.448  1.00 85.52           N  
ATOM   1358  H   VAL A  85       7.237   8.829  15.973  1.00 85.52           H  
ATOM   1359  CA  VAL A  85       8.998   7.661  16.016  1.00 85.52           C  
ATOM   1360  HA  VAL A  85       9.393   6.950  16.741  1.00 85.52           H  
ATOM   1361  C   VAL A  85       9.931   8.868  16.012  1.00 85.52           C  
ATOM   1362  CB  VAL A  85       8.986   6.957  14.641  1.00 85.52           C  
ATOM   1363  HB  VAL A  85      10.005   6.645  14.413  1.00 85.52           H  
ATOM   1364  O   VAL A  85       9.509  10.013  15.851  1.00 85.52           O  
ATOM   1365  CG1 VAL A  85       8.108   5.702  14.655  1.00 85.52           C  
ATOM   1366 HG11 VAL A  85       8.247   5.142  13.730  1.00 85.52           H  
ATOM   1367 HG12 VAL A  85       8.393   5.066  15.493  1.00 85.52           H  
ATOM   1368 HG13 VAL A  85       7.059   5.978  14.753  1.00 85.52           H  
ATOM   1369  CG2 VAL A  85       8.501   7.863  13.500  1.00 85.52           C  
ATOM   1370 HG21 VAL A  85       8.462   7.303  12.565  1.00 85.52           H  
ATOM   1371 HG22 VAL A  85       7.502   8.244  13.714  1.00 85.52           H  
ATOM   1372 HG23 VAL A  85       9.191   8.697  13.373  1.00 85.52           H  
ATOM   1373  N   ASN A  86      11.222   8.612  16.158  1.00 83.97           N  
ATOM   1374  H   ASN A  86      11.492   7.649  16.301  1.00 83.97           H  
ATOM   1375  CA  ASN A  86      12.286   9.554  15.854  1.00 83.97           C  
ATOM   1376  HA  ASN A  86      11.864  10.545  15.687  1.00 83.97           H  
ATOM   1377  C   ASN A  86      12.969   9.081  14.573  1.00 83.97           C  
ATOM   1378  CB  ASN A  86      13.265   9.628  17.030  1.00 83.97           C  
ATOM   1379  HB2 ASN A  86      14.007  10.404  16.838  1.00 83.97           H  
ATOM   1380  HB3 ASN A  86      13.790   8.676  17.111  1.00 83.97           H  
ATOM   1381  O   ASN A  86      13.253   7.895  14.443  1.00 83.97           O  
ATOM   1382  CG  ASN A  86      12.575   9.932  18.344  1.00 83.97           C  
ATOM   1383  ND2 ASN A  86      12.646   9.038  19.299  1.00 83.97           N  
ATOM   1384 HD21 ASN A  86      13.056   8.137  19.104  1.00 83.97           H  
ATOM   1385 HD22 ASN A  86      12.114   9.209  20.141  1.00 83.97           H  
ATOM   1386  OD1 ASN A  86      11.972  10.978  18.525  1.00 83.97           O  
ATOM   1387  N   VAL A  87      13.230   9.985  13.634  1.00 84.82           N  
ATOM   1388  H   VAL A  87      12.973  10.947  13.807  1.00 84.82           H  
ATOM   1389  CA  VAL A  87      13.858   9.657  12.348  1.00 84.82           C  
ATOM   1390  HA  VAL A  87      14.129   8.601  12.330  1.00 84.82           H  
ATOM   1391  C   VAL A  87      15.124  10.474  12.195  1.00 84.82           C  
ATOM   1392  CB  VAL A  87      12.913   9.917  11.158  1.00 84.82           C  
ATOM   1393  HB  VAL A  87      12.788  10.991  11.017  1.00 84.82           H  
ATOM   1394  O   VAL A  87      15.068  11.694  12.268  1.00 84.82           O  
ATOM   1395  CG1 VAL A  87      13.494   9.320   9.871  1.00 84.82           C  
ATOM   1396 HG11 VAL A  87      14.474   9.750   9.662  1.00 84.82           H  
ATOM   1397 HG12 VAL A  87      13.603   8.241   9.978  1.00 84.82           H  
ATOM   1398 HG13 VAL A  87      12.838   9.534   9.028  1.00 84.82           H  
ATOM   1399  CG2 VAL A  87      11.523   9.313  11.386  1.00 84.82           C  
ATOM   1400 HG21 VAL A  87      10.996   9.878  12.155  1.00 84.82           H  
ATOM   1401 HG22 VAL A  87      11.627   8.279  11.717  1.00 84.82           H  
ATOM   1402 HG23 VAL A  87      10.937   9.350  10.467  1.00 84.82           H  
ATOM   1403  N   THR A  88      16.250   9.830  11.944  1.00 84.16           N  
ATOM   1404  H   THR A  88      16.227   8.821  11.907  1.00 84.16           H  
ATOM   1405  CA  THR A  88      17.512  10.477  11.604  1.00 84.16           C  
ATOM   1406  HA  THR A  88      17.396  11.560  11.653  1.00 84.16           H  
ATOM   1407  C   THR A  88      17.879  10.109  10.178  1.00 84.16           C  
ATOM   1408  CB  THR A  88      18.613  10.098  12.591  1.00 84.16           C  
ATOM   1409  HB  THR A  88      18.766   9.019  12.583  1.00 84.16           H  
ATOM   1410  O   THR A  88      17.980   8.936   9.838  1.00 84.16           O  
ATOM   1411  CG2 THR A  88      19.923  10.797  12.267  1.00 84.16           C  
ATOM   1412 HG21 THR A  88      20.359  10.374  11.362  1.00 84.16           H  
ATOM   1413 HG22 THR A  88      19.750  11.863  12.120  1.00 84.16           H  
ATOM   1414 HG23 THR A  88      20.610  10.645  13.099  1.00 84.16           H  
ATOM   1415  OG1 THR A  88      18.263  10.515  13.893  1.00 84.16           O  
ATOM   1416  HG1 THR A  88      18.547  11.427  13.986  1.00 84.16           H  
ATOM   1417  N   LEU A  89      18.059  11.122   9.345  1.00 81.62           N  
ATOM   1418  H   LEU A  89      17.972  12.060   9.710  1.00 81.62           H  
ATOM   1419  CA  LEU A  89      18.415  11.008   7.939  1.00 81.62           C  
ATOM   1420  HA  LEU A  89      18.387   9.967   7.616  1.00 81.62           H  
ATOM   1421  C   LEU A  89      19.830  11.533   7.759  1.00 81.62           C  
ATOM   1422  CB  LEU A  89      17.409  11.828   7.125  1.00 81.62           C  
ATOM   1423  HB2 LEU A  89      17.730  11.882   6.085  1.00 81.62           H  
ATOM   1424  HB3 LEU A  89      17.399  12.844   7.521  1.00 81.62           H  
ATOM   1425  O   LEU A  89      20.145  12.611   8.259  1.00 81.62           O  
ATOM   1426  CG  LEU A  89      15.995  11.240   7.182  1.00 81.62           C  
ATOM   1427  HG  LEU A  89      15.723  10.973   8.203  1.00 81.62           H  
ATOM   1428  CD1 LEU A  89      15.023  12.290   6.703  1.00 81.62           C  
ATOM   1429 HD11 LEU A  89      15.051  13.126   7.401  1.00 81.62           H  
ATOM   1430 HD12 LEU A  89      15.338  12.601   5.707  1.00 81.62           H  
ATOM   1431 HD13 LEU A  89      14.014  11.877   6.668  1.00 81.62           H  
ATOM   1432  CD2 LEU A  89      15.827  10.028   6.278  1.00 81.62           C  
ATOM   1433 HD21 LEU A  89      14.793   9.687   6.326  1.00 81.62           H  
ATOM   1434 HD22 LEU A  89      16.487   9.227   6.611  1.00 81.62           H  
ATOM   1435 HD23 LEU A  89      16.076  10.281   5.247  1.00 81.62           H  
ATOM   1436  N   GLU A  90      20.664  10.789   7.049  1.00 81.05           N  
ATOM   1437  H   GLU A  90      20.351   9.889   6.713  1.00 81.05           H  
ATOM   1438  CA  GLU A  90      22.056  11.145   6.788  1.00 81.05           C  
ATOM   1439  HA  GLU A  90      22.245  12.174   7.093  1.00 81.05           H  
ATOM   1440  C   GLU A  90      22.359  11.031   5.295  1.00 81.05           C  
ATOM   1441  CB  GLU A  90      22.959  10.236   7.626  1.00 81.05           C  
ATOM   1442  HB2 GLU A  90      22.682  10.346   8.674  1.00 81.05           H  
ATOM   1443  HB3 GLU A  90      22.786   9.201   7.331  1.00 81.05           H  
ATOM   1444  O   GLU A  90      22.195   9.966   4.695  1.00 81.05           O  
ATOM   1445  CG  GLU A  90      24.449  10.569   7.470  1.00 81.05           C  
ATOM   1446  HG2 GLU A  90      24.629  11.569   7.864  1.00 81.05           H  
ATOM   1447  HG3 GLU A  90      24.712  10.568   6.412  1.00 81.05           H  
ATOM   1448  CD  GLU A  90      25.351   9.561   8.197  1.00 81.05           C  
ATOM   1449  OE1 GLU A  90      26.561   9.535   7.878  1.00 81.05           O  
ATOM   1450  OE2 GLU A  90      24.844   8.823   9.075  1.00 81.05           O  
ATOM   1451  N   GLU A  91      22.782  12.137   4.682  1.00 79.80           N  
ATOM   1452  H   GLU A  91      22.923  12.978   5.222  1.00 79.80           H  
ATOM   1453  CA  GLU A  91      23.162  12.128   3.268  1.00 79.80           C  
ATOM   1454  HA  GLU A  91      22.357  11.666   2.698  1.00 79.80           H  
ATOM   1455  C   GLU A  91      24.428  11.301   3.037  1.00 79.80           C  
ATOM   1456  CB  GLU A  91      23.380  13.542   2.714  1.00 79.80           C  
ATOM   1457  HB2 GLU A  91      23.545  13.432   1.642  1.00 79.80           H  
ATOM   1458  HB3 GLU A  91      24.272  13.984   3.158  1.00 79.80           H  
ATOM   1459  O   GLU A  91      25.436  11.488   3.716  1.00 79.80           O  
ATOM   1460  CG  GLU A  91      22.192  14.481   2.957  1.00 79.80           C  
ATOM   1461  HG2 GLU A  91      21.264  13.918   2.858  1.00 79.80           H  
ATOM   1462  HG3 GLU A  91      22.241  14.849   3.982  1.00 79.80           H  
ATOM   1463  CD  GLU A  91      22.142  15.668   1.991  1.00 79.80           C  
ATOM   1464  OE1 GLU A  91      21.116  16.377   2.001  1.00 79.80           O  
ATOM   1465  OE2 GLU A  91      23.016  15.818   1.109  1.00 79.80           O  
ATOM   1466  N   VAL A  92      24.409  10.447   2.015  1.00 76.25           N  
ATOM   1467  H   VAL A  92      23.572  10.366   1.456  1.00 76.25           H  
ATOM   1468  CA  VAL A  92      25.579   9.672   1.587  1.00 76.25           C  
ATOM   1469  HA  VAL A  92      26.386   9.797   2.308  1.00 76.25           H  
ATOM   1470  C   VAL A  92      26.043  10.226   0.247  1.00 76.25           C  
ATOM   1471  CB  VAL A  92      25.258   8.170   1.518  1.00 76.25           C  
ATOM   1472  HB  VAL A  92      24.438   8.006   0.819  1.00 76.25           H  
ATOM   1473  O   VAL A  92      25.250  10.356  -0.680  1.00 76.25           O  
ATOM   1474  CG1 VAL A  92      26.481   7.366   1.054  1.00 76.25           C  
ATOM   1475 HG11 VAL A  92      26.749   7.644   0.035  1.00 76.25           H  
ATOM   1476 HG12 VAL A  92      27.327   7.538   1.720  1.00 76.25           H  
ATOM   1477 HG13 VAL A  92      26.231   6.305   1.050  1.00 76.25           H  
ATOM   1478  CG2 VAL A  92      24.855   7.632   2.896  1.00 76.25           C  
ATOM   1479 HG21 VAL A  92      23.972   8.154   3.265  1.00 76.25           H  
ATOM   1480 HG22 VAL A  92      24.608   6.575   2.797  1.00 76.25           H  
ATOM   1481 HG23 VAL A  92      25.668   7.763   3.610  1.00 76.25           H  
ATOM   1482  N   ASN A  93      27.320  10.607   0.144  1.00 75.00           N  
ATOM   1483  H   ASN A  93      27.937  10.427   0.923  1.00 75.00           H  
ATOM   1484  CA  ASN A  93      27.893  11.247  -1.051  1.00 75.00           C  
ATOM   1485  HA  ASN A  93      28.870  11.640  -0.771  1.00 75.00           H  
ATOM   1486  C   ASN A  93      27.093  12.469  -1.546  1.00 75.00           C  
ATOM   1487  CB  ASN A  93      28.125  10.185  -2.142  1.00 75.00           C  
ATOM   1488  HB2 ASN A  93      28.543  10.658  -3.032  1.00 75.00           H  
ATOM   1489  HB3 ASN A  93      27.174   9.731  -2.418  1.00 75.00           H  
ATOM   1490  O   ASN A  93      26.990  12.708  -2.745  1.00 75.00           O  
ATOM   1491  CG  ASN A  93      29.098   9.112  -1.703  1.00 75.00           C  
ATOM   1492  ND2 ASN A  93      28.927   7.898  -2.167  1.00 75.00           N  
ATOM   1493 HD21 ASN A  93      29.580   7.198  -1.844  1.00 75.00           H  
ATOM   1494 HD22 ASN A  93      28.142   7.684  -2.765  1.00 75.00           H  
ATOM   1495  OD1 ASN A  93      30.016   9.347  -0.936  1.00 75.00           O  
ATOM   1496  N   GLY A  94      26.495  13.232  -0.625  1.00 68.95           N  
ATOM   1497  H   GLY A  94      26.590  12.985   0.349  1.00 68.95           H  
ATOM   1498  CA  GLY A  94      25.658  14.383  -0.974  1.00 68.95           C  
ATOM   1499  HA2 GLY A  94      26.211  15.047  -1.639  1.00 68.95           H  
ATOM   1500  HA3 GLY A  94      25.409  14.930  -0.065  1.00 68.95           H  
ATOM   1501  C   GLY A  94      24.346  13.999  -1.663  1.00 68.95           C  
ATOM   1502  O   GLY A  94      23.774  14.807  -2.398  1.00 68.95           O  
ATOM   1503  N   HIS A  95      23.853  12.776  -1.456  1.00 74.96           N  
ATOM   1504  H   HIS A  95      24.409  12.106  -0.944  1.00 74.96           H  
ATOM   1505  CA  HIS A  95      22.572  12.309  -1.966  1.00 74.96           C  
ATOM   1506  HA  HIS A  95      22.026  13.156  -2.380  1.00 74.96           H  
ATOM   1507  C   HIS A  95      21.708  11.732  -0.837  1.00 74.96           C  
ATOM   1508  CB  HIS A  95      22.792  11.324  -3.123  1.00 74.96           C  
ATOM   1509  HB2 HIS A  95      23.398  10.487  -2.776  1.00 74.96           H  
ATOM   1510  HB3 HIS A  95      21.827  10.930  -3.442  1.00 74.96           H  
ATOM   1511  O   HIS A  95      22.123  10.883  -0.053  1.00 74.96           O  
ATOM   1512  CG  HIS A  95      23.452  11.961  -4.324  1.00 74.96           C  
ATOM   1513  CD2 HIS A  95      24.738  11.768  -4.755  1.00 74.96           C  
ATOM   1514  HD2 HIS A  95      25.473  11.130  -4.288  1.00 74.96           H  
ATOM   1515  ND1 HIS A  95      22.873  12.869  -5.184  1.00 74.96           N  
ATOM   1516  HD1 HIS A  95      21.923  13.206  -5.142  1.00 74.96           H  
ATOM   1517  CE1 HIS A  95      23.789  13.215  -6.104  1.00 74.96           C  
ATOM   1518  HE1 HIS A  95      23.629  13.912  -6.913  1.00 74.96           H  
ATOM   1519  NE2 HIS A  95      24.934  12.555  -5.897  1.00 74.96           N  
ATOM   1520  N   MET A  96      20.464  12.197  -0.783  1.00 78.37           N  
ATOM   1521  H   MET A  96      20.203  12.934  -1.422  1.00 78.37           H  
ATOM   1522  CA  MET A  96      19.386  11.664   0.042  1.00 78.37           C  
ATOM   1523  HA  MET A  96      19.588  10.627   0.311  1.00 78.37           H  
ATOM   1524  C   MET A  96      18.124  11.741  -0.799  1.00 78.37           C  
ATOM   1525  CB  MET A  96      19.247  12.484   1.328  1.00 78.37           C  
ATOM   1526  HB2 MET A  96      20.150  12.337   1.920  1.00 78.37           H  
ATOM   1527  HB3 MET A  96      19.178  13.542   1.072  1.00 78.37           H  
ATOM   1528  O   MET A  96      17.712  12.832  -1.203  1.00 78.37           O  
ATOM   1529  CG  MET A  96      18.019  12.113   2.175  1.00 78.37           C  
ATOM   1530  HG2 MET A  96      17.121  12.223   1.568  1.00 78.37           H  
ATOM   1531  HG3 MET A  96      17.946  12.837   2.986  1.00 78.37           H  
ATOM   1532  SD  MET A  96      18.010  10.463   2.915  1.00 78.37           S  
ATOM   1533  CE  MET A  96      19.404  10.673   4.038  1.00 78.37           C  
ATOM   1534  HE1 MET A  96      19.281  11.570   4.645  1.00 78.37           H  
ATOM   1535  HE2 MET A  96      20.313  10.774   3.446  1.00 78.37           H  
ATOM   1536  HE3 MET A  96      19.491   9.794   4.676  1.00 78.37           H  
ATOM   1537  N   ASP A  97      17.532  10.594  -1.089  1.00 80.22           N  
ATOM   1538  H   ASP A  97      17.910   9.735  -0.717  1.00 80.22           H  
ATOM   1539  CA  ASP A  97      16.336  10.524  -1.907  1.00 80.22           C  
ATOM   1540  HA  ASP A  97      15.794  11.465  -1.807  1.00 80.22           H  
ATOM   1541  C   ASP A  97      15.431   9.410  -1.408  1.00 80.22           C  
ATOM   1542  CB  ASP A  97      16.695  10.361  -3.386  1.00 80.22           C  
ATOM   1543  HB2 ASP A  97      17.380  11.156  -3.681  1.00 80.22           H  
ATOM   1544  HB3 ASP A  97      17.192   9.403  -3.538  1.00 80.22           H  
ATOM   1545  O   ASP A  97      15.780   8.229  -1.408  1.00 80.22           O  
ATOM   1546  CG  ASP A  97      15.451  10.440  -4.269  1.00 80.22           C  
ATOM   1547  OD1 ASP A  97      14.419  11.030  -3.862  1.00 80.22           O  
ATOM   1548  OD2 ASP A  97      15.453   9.822  -5.351  1.00 80.22           O  
ATOM   1549  N   PHE A  98      14.243   9.806  -0.977  1.00 82.63           N  
ATOM   1550  H   PHE A  98      14.002  10.783  -1.067  1.00 82.63           H  
ATOM   1551  CA  PHE A  98      13.225   8.902  -0.487  1.00 82.63           C  
ATOM   1552  HA  PHE A  98      13.352   7.950  -1.002  1.00 82.63           H  
ATOM   1553  C   PHE A  98      11.839   9.421  -0.839  1.00 82.63           C  
ATOM   1554  CB  PHE A  98      13.394   8.672   1.024  1.00 82.63           C  
ATOM   1555  HB2 PHE A  98      12.720   7.874   1.339  1.00 82.63           H  
ATOM   1556  HB3 PHE A  98      14.413   8.336   1.215  1.00 82.63           H  
ATOM   1557  O   PHE A  98      11.606  10.611  -1.062  1.00 82.63           O  
ATOM   1558  CG  PHE A  98      13.131   9.903   1.860  1.00 82.63           C  
ATOM   1559  CD1 PHE A  98      14.157  10.847   2.052  1.00 82.63           C  
ATOM   1560  HD1 PHE A  98      15.145  10.657   1.660  1.00 82.63           H  
ATOM   1561  CD2 PHE A  98      11.853  10.128   2.403  1.00 82.63           C  
ATOM   1562  HD2 PHE A  98      11.073   9.391   2.278  1.00 82.63           H  
ATOM   1563  CE1 PHE A  98      13.891  12.048   2.727  1.00 82.63           C  
ATOM   1564  HE1 PHE A  98      14.676  12.779   2.848  1.00 82.63           H  
ATOM   1565  CE2 PHE A  98      11.602  11.318   3.101  1.00 82.63           C  
ATOM   1566  HE2 PHE A  98      10.641  11.508   3.555  1.00 82.63           H  
ATOM   1567  CZ  PHE A  98      12.601  12.285   3.228  1.00 82.63           C  
ATOM   1568  HZ  PHE A  98      12.357  13.214   3.720  1.00 82.63           H  
ATOM   1569  N   ASP A  99      10.888   8.508  -0.875  1.00 82.40           N  
ATOM   1570  H   ASP A  99      11.153   7.549  -0.697  1.00 82.40           H  
ATOM   1571  CA  ASP A  99       9.484   8.788  -1.062  1.00 82.40           C  
ATOM   1572  HA  ASP A  99       9.312   9.858  -0.941  1.00 82.40           H  
ATOM   1573  C   ASP A  99       8.639   8.112  -0.004  1.00 82.40           C  
ATOM   1574  CB  ASP A  99       9.039   8.374  -2.458  1.00 82.40           C  
ATOM   1575  HB2 ASP A  99       7.953   8.275  -2.442  1.00 82.40           H  
ATOM   1576  HB3 ASP A  99       9.491   7.427  -2.752  1.00 82.40           H  
ATOM   1577  O   ASP A  99       9.012   7.110   0.598  1.00 82.40           O  
ATOM   1578  CG  ASP A  99       9.331   9.467  -3.457  1.00 82.40           C  
ATOM   1579  OD1 ASP A  99       8.865  10.605  -3.232  1.00 82.40           O  
ATOM   1580  OD2 ASP A  99       9.845   9.218  -4.557  1.00 82.40           O  
ATOM   1581  N   ILE A 100       7.472   8.697   0.216  1.00 84.44           N  
ATOM   1582  H   ILE A 100       7.198   9.471  -0.372  1.00 84.44           H  
ATOM   1583  CA  ILE A 100       6.544   8.288   1.255  1.00 84.44           C  
ATOM   1584  HA  ILE A 100       6.887   7.374   1.740  1.00 84.44           H  
ATOM   1585  C   ILE A 100       5.203   8.037   0.610  1.00 84.44           C  
ATOM   1586  CB  ILE A 100       6.438   9.388   2.307  1.00 84.44           C  
ATOM   1587  HB  ILE A 100       6.171  10.300   1.774  1.00 84.44           H  
ATOM   1588  O   ILE A 100       4.732   8.838  -0.204  1.00 84.44           O  
ATOM   1589  CG1 ILE A 100       7.805   9.558   3.004  1.00 84.44           C  
ATOM   1590 HG12 ILE A 100       8.623   9.097   2.452  1.00 84.44           H  
ATOM   1591 HG13 ILE A 100       7.781   9.047   3.966  1.00 84.44           H  
ATOM   1592  CG2 ILE A 100       5.328   9.114   3.342  1.00 84.44           C  
ATOM   1593 HG21 ILE A 100       4.376   8.875   2.868  1.00 84.44           H  
ATOM   1594 HG22 ILE A 100       5.612   8.290   3.996  1.00 84.44           H  
ATOM   1595 HG23 ILE A 100       5.129  10.013   3.925  1.00 84.44           H  
ATOM   1596  CD1 ILE A 100       8.140  11.033   3.170  1.00 84.44           C  
ATOM   1597 HD11 ILE A 100       8.765  11.349   2.335  1.00 84.44           H  
ATOM   1598 HD12 ILE A 100       7.229  11.629   3.134  1.00 84.44           H  
ATOM   1599 HD13 ILE A 100       8.654  11.198   4.117  1.00 84.44           H  
ATOM   1600  N   LEU A 101       4.581   6.949   1.032  1.00 83.90           N  
ATOM   1601  H   LEU A 101       5.057   6.345   1.687  1.00 83.90           H  
ATOM   1602  CA  LEU A 101       3.237   6.593   0.652  1.00 83.90           C  
ATOM   1603  HA  LEU A 101       2.764   7.449   0.170  1.00 83.90           H  
ATOM   1604  C   LEU A 101       2.430   6.248   1.903  1.00 83.90           C  
ATOM   1605  CB  LEU A 101       3.332   5.451  -0.362  1.00 83.90           C  
ATOM   1606  HB2 LEU A 101       3.785   4.583   0.119  1.00 83.90           H  
ATOM   1607  HB3 LEU A 101       3.973   5.752  -1.190  1.00 83.90           H  
ATOM   1608  O   LEU A 101       2.623   5.206   2.523  1.00 83.90           O  
ATOM   1609  CG  LEU A 101       1.965   5.059  -0.914  1.00 83.90           C  
ATOM   1610  HG  LEU A 101       1.306   4.800  -0.085  1.00 83.90           H  
ATOM   1611  CD1 LEU A 101       1.328   6.215  -1.679  1.00 83.90           C  
ATOM   1612 HD11 LEU A 101       2.109   6.760  -2.210  1.00 83.90           H  
ATOM   1613 HD12 LEU A 101       0.582   5.839  -2.379  1.00 83.90           H  
ATOM   1614 HD13 LEU A 101       0.841   6.891  -0.976  1.00 83.90           H  
ATOM   1615  CD2 LEU A 101       2.103   3.840  -1.817  1.00 83.90           C  
ATOM   1616 HD21 LEU A 101       2.662   3.058  -1.303  1.00 83.90           H  
ATOM   1617 HD22 LEU A 101       2.624   4.108  -2.736  1.00 83.90           H  
ATOM   1618 HD23 LEU A 101       1.104   3.460  -2.034  1.00 83.90           H  
ATOM   1619  N   GLU A 102       1.517   7.140   2.260  1.00 83.42           N  
ATOM   1620  H   GLU A 102       1.411   7.979   1.709  1.00 83.42           H  
ATOM   1621  CA  GLU A 102       0.541   6.921   3.325  1.00 83.42           C  
ATOM   1622  HA  GLU A 102       0.992   6.361   4.143  1.00 83.42           H  
ATOM   1623  C   GLU A 102      -0.628   6.104   2.770  1.00 83.42           C  
ATOM   1624  CB  GLU A 102       0.086   8.280   3.870  1.00 83.42           C  
ATOM   1625  HB2 GLU A 102      -0.133   8.943   3.033  1.00 83.42           H  
ATOM   1626  HB3 GLU A 102      -0.825   8.152   4.454  1.00 83.42           H  
ATOM   1627  O   GLU A 102      -1.238   6.471   1.762  1.00 83.42           O  
ATOM   1628  CG  GLU A 102       1.181   8.899   4.755  1.00 83.42           C  
ATOM   1629  HG2 GLU A 102       2.136   8.845   4.231  1.00 83.42           H  
ATOM   1630  HG3 GLU A 102       1.268   8.312   5.669  1.00 83.42           H  
ATOM   1631  CD  GLU A 102       0.922  10.364   5.123  1.00 83.42           C  
ATOM   1632  OE1 GLU A 102       1.913  11.032   5.514  1.00 83.42           O  
ATOM   1633  OE2 GLU A 102      -0.213  10.855   4.925  1.00 83.42           O  
ATOM   1634  N   ILE A 103      -0.919   4.970   3.405  1.00 85.64           N  
ATOM   1635  H   ILE A 103      -0.391   4.734   4.233  1.00 85.64           H  
ATOM   1636  CA  ILE A 103      -1.967   4.037   2.999  1.00 85.64           C  
ATOM   1637  HA  ILE A 103      -2.171   4.197   1.940  1.00 85.64           H  
ATOM   1638  C   ILE A 103      -3.223   4.332   3.823  1.00 85.64           C  
ATOM   1639  CB  ILE A 103      -1.531   2.562   3.147  1.00 85.64           C  
ATOM   1640  HB  ILE A 103      -1.518   2.311   4.208  1.00 85.64           H  
ATOM   1641  O   ILE A 103      -3.223   4.117   5.038  1.00 85.64           O  
ATOM   1642  CG1 ILE A 103      -0.113   2.257   2.610  1.00 85.64           C  
ATOM   1643 HG12 ILE A 103       0.074   1.186   2.685  1.00 85.64           H  
ATOM   1644 HG13 ILE A 103       0.624   2.759   3.237  1.00 85.64           H  
ATOM   1645  CG2 ILE A 103      -2.577   1.651   2.472  1.00 85.64           C  
ATOM   1646 HG21 ILE A 103      -2.254   0.612   2.538  1.00 85.64           H  
ATOM   1647 HG22 ILE A 103      -3.533   1.739   2.987  1.00 85.64           H  
ATOM   1648 HG23 ILE A 103      -2.704   1.920   1.423  1.00 85.64           H  
ATOM   1649  CD1 ILE A 103       0.134   2.688   1.173  1.00 85.64           C  
ATOM   1650 HD11 ILE A 103      -0.551   2.154   0.515  1.00 85.64           H  
ATOM   1651 HD12 ILE A 103       1.162   2.460   0.892  1.00 85.64           H  
ATOM   1652 HD13 ILE A 103      -0.040   3.761   1.091  1.00 85.64           H  
ATOM   1653  N   PRO A 104      -4.324   4.781   3.194  1.00 79.28           N  
ATOM   1654  CA  PRO A 104      -5.568   5.010   3.914  1.00 79.28           C  
ATOM   1655  HA  PRO A 104      -5.390   5.759   4.686  1.00 79.28           H  
ATOM   1656  C   PRO A 104      -6.082   3.716   4.553  1.00 79.28           C  
ATOM   1657  CB  PRO A 104      -6.554   5.564   2.878  1.00 79.28           C  
ATOM   1658  HB2 PRO A 104      -7.155   4.757   2.458  1.00 79.28           H  
ATOM   1659  HB3 PRO A 104      -7.200   6.329   3.309  1.00 79.28           H  
ATOM   1660  O   PRO A 104      -6.112   2.673   3.895  1.00 79.28           O  
ATOM   1661  CG  PRO A 104      -5.652   6.140   1.787  1.00 79.28           C  
ATOM   1662  HG2 PRO A 104      -5.337   7.145   2.066  1.00 79.28           H  
ATOM   1663  HG3 PRO A 104      -6.142   6.147   0.813  1.00 79.28           H  
ATOM   1664  CD  PRO A 104      -4.448   5.207   1.808  1.00 79.28           C  
ATOM   1665  HD2 PRO A 104      -4.630   4.338   1.175  1.00 79.28           H  
ATOM   1666  HD3 PRO A 104      -3.567   5.748   1.462  1.00 79.28           H  
ATOM   1667  N   THR A 105      -6.579   3.798   5.789  1.00 82.10           N  
ATOM   1668  H   THR A 105      -6.409   4.641   6.318  1.00 82.10           H  
ATOM   1669  CA  THR A 105      -7.115   2.656   6.558  1.00 82.10           C  
ATOM   1670  HA  THR A 105      -6.288   1.999   6.826  1.00 82.10           H  
ATOM   1671  C   THR A 105      -8.119   1.819   5.751  1.00 82.10           C  
ATOM   1672  CB  THR A 105      -7.734   3.184   7.869  1.00 82.10           C  
ATOM   1673  HB  THR A 105      -8.532   3.890   7.639  1.00 82.10           H  
ATOM   1674  O   THR A 105      -8.057   0.593   5.753  1.00 82.10           O  
ATOM   1675  CG2 THR A 105      -8.286   2.074   8.755  1.00 82.10           C  
ATOM   1676 HG21 THR A 105      -9.142   1.596   8.279  1.00 82.10           H  
ATOM   1677 HG22 THR A 105      -8.602   2.490   9.711  1.00 82.10           H  
ATOM   1678 HG23 THR A 105      -7.519   1.318   8.925  1.00 82.10           H  
ATOM   1679  OG1 THR A 105      -6.709   3.853   8.576  1.00 82.10           O  
ATOM   1680  HG1 THR A 105      -7.046   4.406   9.284  1.00 82.10           H  
ATOM   1681  N   GLN A 106      -8.976   2.460   4.947  1.00 75.69           N  
ATOM   1682  H   GLN A 106      -8.979   3.470   4.968  1.00 75.69           H  
ATOM   1683  CA  GLN A 106      -9.929   1.769   4.068  1.00 75.69           C  
ATOM   1684  HA  GLN A 106     -10.539   1.105   4.681  1.00 75.69           H  
ATOM   1685  C   GLN A 106      -9.253   0.907   2.984  1.00 75.69           C  
ATOM   1686  CB  GLN A 106     -10.840   2.826   3.427  1.00 75.69           C  
ATOM   1687  HB2 GLN A 106     -10.252   3.436   2.740  1.00 75.69           H  
ATOM   1688  HB3 GLN A 106     -11.235   3.473   4.210  1.00 75.69           H  
ATOM   1689  O   GLN A 106      -9.735  -0.180   2.667  1.00 75.69           O  
ATOM   1690  CG  GLN A 106     -12.026   2.206   2.673  1.00 75.69           C  
ATOM   1691  HG2 GLN A 106     -12.624   1.618   3.369  1.00 75.69           H  
ATOM   1692  HG3 GLN A 106     -11.664   1.543   1.887  1.00 75.69           H  
ATOM   1693  CD  GLN A 106     -12.924   3.254   2.022  1.00 75.69           C  
ATOM   1694  NE2 GLN A 106     -14.055   2.859   1.482  1.00 75.69           N  
ATOM   1695 HE21 GLN A 106     -14.629   3.584   1.076  1.00 75.69           H  
ATOM   1696 HE22 GLN A 106     -14.340   1.891   1.515  1.00 75.69           H  
ATOM   1697  OE1 GLN A 106     -12.622   4.434   1.966  1.00 75.69           O  
ATOM   1698  N   ARG A 107      -8.132   1.366   2.410  1.00 80.62           N  
ATOM   1699  H   ARG A 107      -7.694   2.177   2.823  1.00 80.62           H  
ATOM   1700  CA  ARG A 107      -7.363   0.594   1.416  1.00 80.62           C  
ATOM   1701  HA  ARG A 107      -8.042   0.160   0.683  1.00 80.62           H  
ATOM   1702  C   ARG A 107      -6.664  -0.591   2.063  1.00 80.62           C  
ATOM   1703  CB  ARG A 107      -6.315   1.475   0.714  1.00 80.62           C  
ATOM   1704  HB2 ARG A 107      -5.721   0.849   0.048  1.00 80.62           H  
ATOM   1705  HB3 ARG A 107      -5.636   1.893   1.457  1.00 80.62           H  
ATOM   1706  O   ARG A 107      -6.604  -1.655   1.456  1.00 80.62           O  
ATOM   1707  CG  ARG A 107      -6.908   2.622  -0.106  1.00 80.62           C  
ATOM   1708  HG2 ARG A 107      -7.497   3.271   0.541  1.00 80.62           H  
ATOM   1709  HG3 ARG A 107      -6.084   3.205  -0.517  1.00 80.62           H  
ATOM   1710  CD  ARG A 107      -7.781   2.119  -1.260  1.00 80.62           C  
ATOM   1711  HD2 ARG A 107      -8.650   1.598  -0.859  1.00 80.62           H  
ATOM   1712  HD3 ARG A 107      -7.203   1.431  -1.877  1.00 80.62           H  
ATOM   1713  NE  ARG A 107      -8.229   3.259  -2.066  1.00 80.62           N  
ATOM   1714  HE  ARG A 107      -7.923   4.173  -1.762  1.00 80.62           H  
ATOM   1715  NH1 ARG A 107      -9.467   2.150  -3.667  1.00 80.62           N  
ATOM   1716 HH11 ARG A 107      -9.214   1.244  -3.299  1.00 80.62           H  
ATOM   1717 HH12 ARG A 107     -10.057   2.234  -4.484  1.00 80.62           H  
ATOM   1718  NH2 ARG A 107      -9.350   4.379  -3.638  1.00 80.62           N  
ATOM   1719 HH21 ARG A 107      -9.957   4.421  -4.444  1.00 80.62           H  
ATOM   1720 HH22 ARG A 107      -9.040   5.261  -3.254  1.00 80.62           H  
ATOM   1721  CZ  ARG A 107      -9.013   3.242  -3.122  1.00 80.62           C  
ATOM   1722  N   LEU A 108      -6.188  -0.413   3.293  1.00 83.92           N  
ATOM   1723  H   LEU A 108      -6.261   0.500   3.718  1.00 83.92           H  
ATOM   1724  CA  LEU A 108      -5.584  -1.493   4.062  1.00 83.92           C  
ATOM   1725  HA  LEU A 108      -4.855  -1.985   3.418  1.00 83.92           H  
ATOM   1726  C   LEU A 108      -6.618  -2.559   4.456  1.00 83.92           C  
ATOM   1727  CB  LEU A 108      -4.862  -0.888   5.275  1.00 83.92           C  
ATOM   1728  HB2 LEU A 108      -5.583  -0.742   6.079  1.00 83.92           H  
ATOM   1729  HB3 LEU A 108      -4.448   0.086   5.015  1.00 83.92           H  
ATOM   1730  O   LEU A 108      -6.321  -3.745   4.385  1.00 83.92           O  
ATOM   1731  CG  LEU A 108      -3.714  -1.783   5.764  1.00 83.92           C  
ATOM   1732  HG  LEU A 108      -4.067  -2.807   5.887  1.00 83.92           H  
ATOM   1733  CD1 LEU A 108      -2.510  -1.758   4.817  1.00 83.92           C  
ATOM   1734 HD11 LEU A 108      -2.123  -0.743   4.729  1.00 83.92           H  
ATOM   1735 HD12 LEU A 108      -1.721  -2.395   5.215  1.00 83.92           H  
ATOM   1736 HD13 LEU A 108      -2.779  -2.131   3.829  1.00 83.92           H  
ATOM   1737  CD2 LEU A 108      -3.222  -1.263   7.102  1.00 83.92           C  
ATOM   1738 HD21 LEU A 108      -2.942  -0.212   7.026  1.00 83.92           H  
ATOM   1739 HD22 LEU A 108      -4.025  -1.384   7.830  1.00 83.92           H  
ATOM   1740 HD23 LEU A 108      -2.364  -1.852   7.423  1.00 83.92           H  
ATOM   1741  N   GLY A 109      -7.860  -2.163   4.756  1.00 79.86           N  
ATOM   1742  H   GLY A 109      -8.025  -1.178   4.909  1.00 79.86           H  
ATOM   1743  CA  GLY A 109      -8.971  -3.102   4.947  1.00 79.86           C  
ATOM   1744  HA2 GLY A 109      -9.864  -2.543   5.227  1.00 79.86           H  
ATOM   1745  HA3 GLY A 109      -8.728  -3.795   5.752  1.00 79.86           H  
ATOM   1746  C   GLY A 109      -9.290  -3.929   3.696  1.00 79.86           C  
ATOM   1747  O   GLY A 109      -9.490  -5.138   3.791  1.00 79.86           O  
ATOM   1748  N   ALA A 110      -9.270  -3.311   2.509  1.00 74.14           N  
ATOM   1749  H   ALA A 110      -9.132  -2.310   2.488  1.00 74.14           H  
ATOM   1750  CA  ALA A 110      -9.464  -4.027   1.243  1.00 74.14           C  
ATOM   1751  HA  ALA A 110     -10.382  -4.611   1.313  1.00 74.14           H  
ATOM   1752  C   ALA A 110      -8.323  -5.014   0.940  1.00 74.14           C  
ATOM   1753  CB  ALA A 110      -9.625  -3.003   0.114  1.00 74.14           C  
ATOM   1754  HB1 ALA A 110      -8.712  -2.419   0.004  1.00 74.14           H  
ATOM   1755  HB2 ALA A 110      -9.830  -3.527  -0.820  1.00 74.14           H  
ATOM   1756  HB3 ALA A 110     -10.459  -2.337   0.338  1.00 74.14           H  
ATOM   1757  O   ALA A 110      -8.574  -6.100   0.426  1.00 74.14           O  
ATOM   1758  N   LEU A 111      -7.082  -4.652   1.281  1.00 73.47           N  
ATOM   1759  H   LEU A 111      -6.941  -3.728   1.664  1.00 73.47           H  
ATOM   1760  CA  LEU A 111      -5.938  -5.562   1.240  1.00 73.47           C  
ATOM   1761  HA  LEU A 111      -5.835  -5.974   0.236  1.00 73.47           H  
ATOM   1762  C   LEU A 111      -6.137  -6.742   2.198  1.00 73.47           C  
ATOM   1763  CB  LEU A 111      -4.668  -4.770   1.596  1.00 73.47           C  
ATOM   1764  HB2 LEU A 111      -4.449  -4.060   0.800  1.00 73.47           H  
ATOM   1765  HB3 LEU A 111      -4.855  -4.196   2.504  1.00 73.47           H  
ATOM   1766  O   LEU A 111      -5.964  -7.886   1.792  1.00 73.47           O  
ATOM   1767  CG  LEU A 111      -3.442  -5.660   1.855  1.00 73.47           C  
ATOM   1768  HG  LEU A 111      -3.680  -6.487   2.525  1.00 73.47           H  
ATOM   1769  CD1 LEU A 111      -2.912  -6.217   0.549  1.00 73.47           C  
ATOM   1770 HD11 LEU A 111      -2.020  -6.804   0.767  1.00 73.47           H  
ATOM   1771 HD12 LEU A 111      -2.660  -5.401  -0.128  1.00 73.47           H  
ATOM   1772 HD13 LEU A 111      -3.658  -6.866   0.090  1.00 73.47           H  
ATOM   1773  CD2 LEU A 111      -2.349  -4.859   2.540  1.00 73.47           C  
ATOM   1774 HD21 LEU A 111      -2.714  -4.495   3.501  1.00 73.47           H  
ATOM   1775 HD22 LEU A 111      -1.505  -5.520   2.736  1.00 73.47           H  
ATOM   1776 HD23 LEU A 111      -2.044  -4.019   1.917  1.00 73.47           H  
ATOM   1777  N   TYR A 112      -6.495  -6.468   3.453  1.00 72.66           N  
ATOM   1778  H   TYR A 112      -6.585  -5.502   3.734  1.00 72.66           H  
ATOM   1779  CA  TYR A 112      -6.664  -7.496   4.479  1.00 72.66           C  
ATOM   1780  HA  TYR A 112      -5.718  -8.022   4.607  1.00 72.66           H  
ATOM   1781  C   TYR A 112      -7.713  -8.542   4.073  1.00 72.66           C  
ATOM   1782  CB  TYR A 112      -7.024  -6.820   5.807  1.00 72.66           C  
ATOM   1783  HB2 TYR A 112      -7.964  -6.278   5.700  1.00 72.66           H  
ATOM   1784  HB3 TYR A 112      -6.249  -6.098   6.062  1.00 72.66           H  
ATOM   1785  O   TYR A 112      -7.505  -9.734   4.266  1.00 72.66           O  
ATOM   1786  CG  TYR A 112      -7.148  -7.816   6.936  1.00 72.66           C  
ATOM   1787  CD1 TYR A 112      -8.413  -8.315   7.306  1.00 72.66           C  
ATOM   1788  HD1 TYR A 112      -9.305  -7.950   6.820  1.00 72.66           H  
ATOM   1789  CD2 TYR A 112      -5.983  -8.315   7.548  1.00 72.66           C  
ATOM   1790  HD2 TYR A 112      -5.010  -7.945   7.260  1.00 72.66           H  
ATOM   1791  CE1 TYR A 112      -8.512  -9.336   8.269  1.00 72.66           C  
ATOM   1792  HE1 TYR A 112      -9.472  -9.754   8.532  1.00 72.66           H  
ATOM   1793  CE2 TYR A 112      -6.082  -9.331   8.513  1.00 72.66           C  
ATOM   1794  HE2 TYR A 112      -5.196  -9.742   8.972  1.00 72.66           H  
ATOM   1795  OH  TYR A 112      -7.422 -10.849   9.780  1.00 72.66           O  
ATOM   1796  HH  TYR A 112      -8.285 -11.270   9.768  1.00 72.66           H  
ATOM   1797  CZ  TYR A 112      -7.342  -9.852   8.864  1.00 72.66           C  
ATOM   1798  N   ALA A 113      -8.790  -8.118   3.405  1.00 69.02           N  
ATOM   1799  H   ALA A 113      -8.923  -7.123   3.295  1.00 69.02           H  
ATOM   1800  CA  ALA A 113      -9.809  -9.020   2.869  1.00 69.02           C  
ATOM   1801  HA  ALA A 113     -10.184  -9.635   3.687  1.00 69.02           H  
ATOM   1802  C   ALA A 113      -9.296  -9.992   1.780  1.00 69.02           C  
ATOM   1803  CB  ALA A 113     -10.961  -8.158   2.341  1.00 69.02           C  
ATOM   1804  HB1 ALA A 113     -11.772  -8.803   2.002  1.00 69.02           H  
ATOM   1805  HB2 ALA A 113     -10.617  -7.547   1.507  1.00 69.02           H  
ATOM   1806  HB3 ALA A 113     -11.333  -7.511   3.136  1.00 69.02           H  
ATOM   1807  O   ALA A 113      -9.969 -10.978   1.484  1.00 69.02           O  
ATOM   1808  N   LEU A 114      -8.128  -9.733   1.174  1.00 64.40           N  
ATOM   1809  H   LEU A 114      -7.609  -8.917   1.465  1.00 64.40           H  
ATOM   1810  CA  LEU A 114      -7.472 -10.652   0.236  1.00 64.40           C  
ATOM   1811  HA  LEU A 114      -8.233 -11.233  -0.286  1.00 64.40           H  
ATOM   1812  C   LEU A 114      -6.567 -11.679   0.932  1.00 64.40           C  
ATOM   1813  CB  LEU A 114      -6.653  -9.862  -0.803  1.00 64.40           C  
ATOM   1814  HB2 LEU A 114      -6.139 -10.578  -1.444  1.00 64.40           H  
ATOM   1815  HB3 LEU A 114      -5.881  -9.292  -0.285  1.00 64.40           H  
ATOM   1816  O   LEU A 114      -6.168 -12.653   0.293  1.00 64.40           O  
ATOM   1817  CG  LEU A 114      -7.455  -8.910  -1.703  1.00 64.40           C  
ATOM   1818  HG  LEU A 114      -7.978  -8.170  -1.096  1.00 64.40           H  
ATOM   1819  CD1 LEU A 114      -6.490  -8.182  -2.639  1.00 64.40           C  
ATOM   1820 HD11 LEU A 114      -5.831  -7.541  -2.054  1.00 64.40           H  
ATOM   1821 HD12 LEU A 114      -5.889  -8.903  -3.193  1.00 64.40           H  
ATOM   1822 HD13 LEU A 114      -7.058  -7.584  -3.351  1.00 64.40           H  
ATOM   1823  CD2 LEU A 114      -8.475  -9.653  -2.571  1.00 64.40           C  
ATOM   1824 HD21 LEU A 114      -9.228 -10.114  -1.932  1.00 64.40           H  
ATOM   1825 HD22 LEU A 114      -7.973 -10.417  -3.163  1.00 64.40           H  
ATOM   1826 HD23 LEU A 114      -8.974  -8.946  -3.234  1.00 64.40           H  
ATOM   1827  N   ILE A 115      -6.228 -11.469   2.208  1.00 61.34           N  
ATOM   1828  H   ILE A 115      -6.658 -10.703   2.707  1.00 61.34           H  
ATOM   1829  CA  ILE A 115      -5.347 -12.357   2.969  1.00 61.34           C  
ATOM   1830  HA  ILE A 115      -4.534 -12.657   2.309  1.00 61.34           H  
ATOM   1831  C   ILE A 115      -6.149 -13.593   3.417  1.00 61.34           C  
ATOM   1832  CB  ILE A 115      -4.689 -11.619   4.155  1.00 61.34           C  
ATOM   1833  HB  ILE A 115      -5.468 -11.247   4.821  1.00 61.34           H  
ATOM   1834  O   ILE A 115      -7.186 -13.427   4.062  1.00 61.34           O  
ATOM   1835  CG1 ILE A 115      -3.866 -10.417   3.628  1.00 61.34           C  
ATOM   1836 HG12 ILE A 115      -3.113 -10.772   2.924  1.00 61.34           H  
ATOM   1837 HG13 ILE A 115      -4.532  -9.741   3.091  1.00 61.34           H  
ATOM   1838  CG2 ILE A 115      -3.817 -12.602   4.954  1.00 61.34           C  
ATOM   1839 HG21 ILE A 115      -3.035 -13.022   4.320  1.00 61.34           H  
ATOM   1840 HG22 ILE A 115      -4.417 -13.417   5.359  1.00 61.34           H  
ATOM   1841 HG23 ILE A 115      -3.369 -12.097   5.810  1.00 61.34           H  
ATOM   1842  CD1 ILE A 115      -3.168  -9.581   4.705  1.00 61.34           C  
ATOM   1843 HD11 ILE A 115      -2.835  -8.638   4.270  1.00 61.34           H  
ATOM   1844 HD12 ILE A 115      -3.855  -9.374   5.525  1.00 61.34           H  
ATOM   1845 HD13 ILE A 115      -2.291 -10.112   5.076  1.00 61.34           H  
ATOM   1846  N   PRO A 116      -5.705 -14.826   3.106  1.00 53.62           N  
ATOM   1847  CA  PRO A 116      -6.424 -16.052   3.458  1.00 53.62           C  
ATOM   1848  HA  PRO A 116      -7.367 -16.058   2.912  1.00 53.62           H  
ATOM   1849  C   PRO A 116      -6.704 -16.202   4.961  1.00 53.62           C  
ATOM   1850  CB  PRO A 116      -5.545 -17.204   2.957  1.00 53.62           C  
ATOM   1851  HB2 PRO A 116      -4.866 -17.529   3.745  1.00 53.62           H  
ATOM   1852  HB3 PRO A 116      -6.142 -18.044   2.604  1.00 53.62           H  
ATOM   1853  O   PRO A 116      -5.830 -15.960   5.793  1.00 53.62           O  
ATOM   1854  CG  PRO A 116      -4.728 -16.579   1.831  1.00 53.62           C  
ATOM   1855  HG2 PRO A 116      -5.309 -16.589   0.909  1.00 53.62           H  
ATOM   1856  HG3 PRO A 116      -3.774 -17.088   1.691  1.00 53.62           H  
ATOM   1857  CD  PRO A 116      -4.537 -15.141   2.296  1.00 53.62           C  
ATOM   1858  HD2 PRO A 116      -4.457 -14.496   1.421  1.00 53.62           H  
ATOM   1859  HD3 PRO A 116      -3.639 -15.064   2.909  1.00 53.62           H  
ATOM   1860  N   ASN A 117      -7.901 -16.691   5.310  1.00 54.09           N  
ATOM   1861  H   ASN A 117      -8.582 -16.839   4.579  1.00 54.09           H  
ATOM   1862  CA  ASN A 117      -8.356 -16.834   6.702  1.00 54.09           C  
ATOM   1863  HA  ASN A 117      -8.367 -15.846   7.163  1.00 54.09           H  
ATOM   1864  C   ASN A 117      -7.444 -17.694   7.589  1.00 54.09           C  
ATOM   1865  CB  ASN A 117      -9.783 -17.419   6.731  1.00 54.09           C  
ATOM   1866  HB2 ASN A 117      -9.902 -18.014   7.636  1.00 54.09           H  
ATOM   1867  HB3 ASN A 117      -9.942 -18.083   5.881  1.00 54.09           H  
ATOM   1868  O   ASN A 117      -7.307 -17.388   8.765  1.00 54.09           O  
ATOM   1869  CG  ASN A 117     -10.883 -16.374   6.774  1.00 54.09           C  
ATOM   1870  ND2 ASN A 117     -12.123 -16.796   6.730  1.00 54.09           N  
ATOM   1871 HD21 ASN A 117     -12.827 -16.077   6.815  1.00 54.09           H  
ATOM   1872 HD22 ASN A 117     -12.334 -17.784   6.731  1.00 54.09           H  
ATOM   1873  OD1 ASN A 117     -10.667 -15.182   6.844  1.00 54.09           O  
ATOM   1874  N   GLU A 118      -6.818 -18.750   7.063  1.00 51.83           N  
ATOM   1875  H   GLU A 118      -6.979 -18.995   6.096  1.00 51.83           H  
ATOM   1876  CA  GLU A 118      -5.906 -19.596   7.855  1.00 51.83           C  
ATOM   1877  HA  GLU A 118      -6.430 -20.000   8.721  1.00 51.83           H  
ATOM   1878  C   GLU A 118      -4.690 -18.826   8.377  1.00 51.83           C  
ATOM   1879  CB  GLU A 118      -5.381 -20.749   6.999  1.00 51.83           C  
ATOM   1880  HB2 GLU A 118      -4.952 -20.342   6.084  1.00 51.83           H  
ATOM   1881  HB3 GLU A 118      -4.594 -21.256   7.557  1.00 51.83           H  
ATOM   1882  O   GLU A 118      -4.182 -19.111   9.464  1.00 51.83           O  
ATOM   1883  CG  GLU A 118      -6.460 -21.778   6.651  1.00 51.83           C  
ATOM   1884  HG2 GLU A 118      -7.239 -21.290   6.065  1.00 51.83           H  
ATOM   1885  HG3 GLU A 118      -6.906 -22.143   7.576  1.00 51.83           H  
ATOM   1886  CD  GLU A 118      -5.890 -22.959   5.853  1.00 51.83           C  
ATOM   1887  OE1 GLU A 118      -6.678 -23.894   5.603  1.00 51.83           O  
ATOM   1888  OE2 GLU A 118      -4.694 -22.904   5.485  1.00 51.83           O  
ATOM   1889  N   GLN A 119      -4.228 -17.833   7.612  1.00 54.98           N  
ATOM   1890  H   GLN A 119      -4.726 -17.599   6.765  1.00 54.98           H  
ATOM   1891  CA  GLN A 119      -3.211 -16.911   8.092  1.00 54.98           C  
ATOM   1892  HA  GLN A 119      -2.425 -17.479   8.589  1.00 54.98           H  
ATOM   1893  C   GLN A 119      -3.829 -16.003   9.157  1.00 54.98           C  
ATOM   1894  CB  GLN A 119      -2.572 -16.147   6.924  1.00 54.98           C  
ATOM   1895  HB2 GLN A 119      -3.338 -15.631   6.345  1.00 54.98           H  
ATOM   1896  HB3 GLN A 119      -1.890 -15.399   7.329  1.00 54.98           H  
ATOM   1897  O   GLN A 119      -3.287 -15.932  10.254  1.00 54.98           O  
ATOM   1898  CG  GLN A 119      -1.774 -17.097   6.014  1.00 54.98           C  
ATOM   1899  HG2 GLN A 119      -2.443 -17.819   5.548  1.00 54.98           H  
ATOM   1900  HG3 GLN A 119      -1.050 -17.641   6.622  1.00 54.98           H  
ATOM   1901  CD  GLN A 119      -1.034 -16.353   4.910  1.00 54.98           C  
ATOM   1902  NE2 GLN A 119       0.197 -16.711   4.620  1.00 54.98           N  
ATOM   1903 HE21 GLN A 119       0.668 -17.429   5.152  1.00 54.98           H  
ATOM   1904 HE22 GLN A 119       0.684 -16.064   4.016  1.00 54.98           H  
ATOM   1905  OE1 GLN A 119      -1.546 -15.445   4.277  1.00 54.98           O  
ATOM   1906  N   GLN A 120      -5.015 -15.435   8.897  1.00 54.50           N  
ATOM   1907  H   GLN A 120      -5.428 -15.600   7.990  1.00 54.50           H  
ATOM   1908  CA  GLN A 120      -5.731 -14.560   9.840  1.00 54.50           C  
ATOM   1909  HA  GLN A 120      -5.151 -13.649   9.989  1.00 54.50           H  
ATOM   1910  C   GLN A 120      -5.946 -15.176  11.232  1.00 54.50           C  
ATOM   1911  CB  GLN A 120      -7.090 -14.127   9.277  1.00 54.50           C  
ATOM   1912  HB2 GLN A 120      -7.751 -14.988   9.178  1.00 54.50           H  
ATOM   1913  HB3 GLN A 120      -7.542 -13.467  10.018  1.00 54.50           H  
ATOM   1914  O   GLN A 120      -5.797 -14.484  12.236  1.00 54.50           O  
ATOM   1915  CG  GLN A 120      -7.018 -13.386   7.931  1.00 54.50           C  
ATOM   1916  HG2 GLN A 120      -6.700 -14.073   7.147  1.00 54.50           H  
ATOM   1917  HG3 GLN A 120      -6.283 -12.584   7.991  1.00 54.50           H  
ATOM   1918  CD  GLN A 120      -8.364 -12.783   7.534  1.00 54.50           C  
ATOM   1919  NE2 GLN A 120      -8.531 -12.352   6.308  1.00 54.50           N  
ATOM   1920 HE21 GLN A 120      -9.457 -12.018   6.080  1.00 54.50           H  
ATOM   1921 HE22 GLN A 120      -7.853 -12.547   5.585  1.00 54.50           H  
ATOM   1922  OE1 GLN A 120      -9.281 -12.633   8.328  1.00 54.50           O  
ATOM   1923  N   THR A 121      -6.291 -16.463  11.324  1.00 51.00           N  
ATOM   1924  H   THR A 121      -6.446 -16.992  10.478  1.00 51.00           H  
ATOM   1925  CA  THR A 121      -6.553 -17.129  12.611  1.00 51.00           C  
ATOM   1926  HA  THR A 121      -7.116 -16.444  13.245  1.00 51.00           H  
ATOM   1927  C   THR A 121      -5.287 -17.464  13.385  1.00 51.00           C  
ATOM   1928  CB  THR A 121      -7.387 -18.406  12.448  1.00 51.00           C  
ATOM   1929  HB  THR A 121      -7.229 -19.055  13.310  1.00 51.00           H  
ATOM   1930  O   THR A 121      -5.258 -17.239  14.594  1.00 51.00           O  
ATOM   1931  CG2 THR A 121      -8.875 -18.090  12.363  1.00 51.00           C  
ATOM   1932 HG21 THR A 121      -9.067 -17.449  11.502  1.00 51.00           H  
ATOM   1933 HG22 THR A 121      -9.193 -17.576  13.270  1.00 51.00           H  
ATOM   1934 HG23 THR A 121      -9.446 -19.013  12.263  1.00 51.00           H  
ATOM   1935  OG1 THR A 121      -7.030 -19.101  11.276  1.00 51.00           O  
ATOM   1936  HG1 THR A 121      -7.622 -19.851  11.187  1.00 51.00           H  
ATOM   1937  N   LYS A 122      -4.218 -17.936  12.724  1.00 50.80           N  
ATOM   1938  H   LYS A 122      -4.302 -18.092  11.729  1.00 50.80           H  
ATOM   1939  CA  LYS A 122      -2.912 -18.141  13.386  1.00 50.80           C  
ATOM   1940  HA  LYS A 122      -3.034 -18.837  14.217  1.00 50.80           H  
ATOM   1941  C   LYS A 122      -2.373 -16.851  14.014  1.00 50.80           C  
ATOM   1942  CB  LYS A 122      -1.884 -18.703  12.391  1.00 50.80           C  
ATOM   1943  HB2 LYS A 122      -0.884 -18.507  12.777  1.00 50.80           H  
ATOM   1944  HB3 LYS A 122      -1.981 -18.193  11.432  1.00 50.80           H  
ATOM   1945  O   LYS A 122      -1.648 -16.908  15.001  1.00 50.80           O  
ATOM   1946  CG  LYS A 122      -2.025 -20.219  12.198  1.00 50.80           C  
ATOM   1947  HG2 LYS A 122      -3.004 -20.443  11.775  1.00 50.80           H  
ATOM   1948  HG3 LYS A 122      -1.935 -20.711  13.166  1.00 50.80           H  
ATOM   1949  CD  LYS A 122      -0.928 -20.746  11.261  1.00 50.80           C  
ATOM   1950  HD2 LYS A 122      -1.057 -20.288  10.281  1.00 50.80           H  
ATOM   1951  HD3 LYS A 122       0.049 -20.473  11.661  1.00 50.80           H  
ATOM   1952  CE  LYS A 122      -1.029 -22.270  11.142  1.00 50.80           C  
ATOM   1953  HE2 LYS A 122      -2.033 -22.520  10.800  1.00 50.80           H  
ATOM   1954  HE3 LYS A 122      -0.897 -22.706  12.132  1.00 50.80           H  
ATOM   1955  NZ  LYS A 122      -0.023 -22.820  10.198  1.00 50.80           N  
ATOM   1956  HZ1 LYS A 122      -0.172 -22.442   9.273  1.00 50.80           H  
ATOM   1957  HZ2 LYS A 122      -0.112 -23.824  10.139  1.00 50.80           H  
ATOM   1958  HZ3 LYS A 122       0.914 -22.595  10.501  1.00 50.80           H  
ATOM   1959  N   MET A 123      -2.744 -15.702  13.451  1.00 50.67           N  
ATOM   1960  H   MET A 123      -3.308 -15.760  12.615  1.00 50.67           H  
ATOM   1961  CA  MET A 123      -2.299 -14.372  13.869  1.00 50.67           C  
ATOM   1962  HA  MET A 123      -1.233 -14.384  14.095  1.00 50.67           H  
ATOM   1963  C   MET A 123      -3.035 -13.791  15.076  1.00 50.67           C  
ATOM   1964  CB  MET A 123      -2.569 -13.398  12.732  1.00 50.67           C  
ATOM   1965  HB2 MET A 123      -3.634 -13.438  12.507  1.00 50.67           H  
ATOM   1966  HB3 MET A 123      -2.340 -12.389  13.074  1.00 50.67           H  
ATOM   1967  O   MET A 123      -2.603 -12.768  15.600  1.00 50.67           O  
ATOM   1968  CG  MET A 123      -1.780 -13.628  11.450  1.00 50.67           C  
ATOM   1969  HG2 MET A 123      -0.813 -13.136  11.552  1.00 50.67           H  
ATOM   1970  HG3 MET A 123      -1.584 -14.689  11.301  1.00 50.67           H  
ATOM   1971  SD  MET A 123      -2.660 -12.958  10.012  1.00 50.67           S  
ATOM   1972  CE  MET A 123      -3.253 -11.385  10.711  1.00 50.67           C  
ATOM   1973  HE1 MET A 123      -3.553 -10.716   9.904  1.00 50.67           H  
ATOM   1974  HE2 MET A 123      -4.120 -11.565  11.346  1.00 50.67           H  
ATOM   1975  HE3 MET A 123      -2.469 -10.912  11.302  1.00 50.67           H  
ATOM   1976  N   ALA A 124      -4.168 -14.367  15.489  1.00 50.67           N  
ATOM   1977  H   ALA A 124      -4.476 -15.216  15.037  1.00 50.67           H  
ATOM   1978  CA  ALA A 124      -5.081 -13.717  16.429  1.00 50.67           C  
ATOM   1979  HA  ALA A 124      -5.235 -12.695  16.083  1.00 50.67           H  
ATOM   1980  C   ALA A 124      -4.544 -13.600  17.867  1.00 50.67           C  
ATOM   1981  CB  ALA A 124      -6.435 -14.433  16.377  1.00 50.67           C  
ATOM   1982  HB1 ALA A 124      -6.326 -15.456  16.738  1.00 50.67           H  
ATOM   1983  HB2 ALA A 124      -6.803 -14.451  15.351  1.00 50.67           H  
ATOM   1984  HB3 ALA A 124      -7.157 -13.907  17.002  1.00 50.67           H  
ATOM   1985  O   ALA A 124      -5.276 -13.127  18.730  1.00 50.67           O  
ATOM   1986  N   VAL A 125      -3.303 -14.014  18.143  1.00 45.83           N  
ATOM   1987  H   VAL A 125      -2.727 -14.315  17.371  1.00 45.83           H  
ATOM   1988  CA  VAL A 125      -2.643 -13.750  19.424  1.00 45.83           C  
ATOM   1989  HA  VAL A 125      -3.392 -13.764  20.217  1.00 45.83           H  
ATOM   1990  C   VAL A 125      -2.005 -12.361  19.344  1.00 45.83           C  
ATOM   1991  CB  VAL A 125      -1.613 -14.836  19.782  1.00 45.83           C  
ATOM   1992  HB  VAL A 125      -0.792 -14.826  19.066  1.00 45.83           H  
ATOM   1993  O   VAL A 125      -0.946 -12.218  18.724  1.00 45.83           O  
ATOM   1994  CG1 VAL A 125      -1.058 -14.590  21.193  1.00 45.83           C  
ATOM   1995 HG11 VAL A 125      -1.867 -14.587  21.924  1.00 45.83           H  
ATOM   1996 HG12 VAL A 125      -0.534 -13.636  21.229  1.00 45.83           H  
ATOM   1997 HG13 VAL A 125      -0.346 -15.375  21.448  1.00 45.83           H  
ATOM   1998  CG2 VAL A 125      -2.251 -16.233  19.764  1.00 45.83           C  
ATOM   1999 HG21 VAL A 125      -1.520 -16.976  20.082  1.00 45.83           H  
ATOM   2000 HG22 VAL A 125      -3.111 -16.263  20.433  1.00 45.83           H  
ATOM   2001 HG23 VAL A 125      -2.571 -16.486  18.753  1.00 45.83           H  
ATOM   2002  N   PRO A 126      -2.604 -11.321  19.956  1.00 49.36           N  
ATOM   2003  CA  PRO A 126      -1.991 -10.006  19.993  1.00 49.36           C  
ATOM   2004  HA  PRO A 126      -1.749  -9.676  18.983  1.00 49.36           H  
ATOM   2005  C   PRO A 126      -0.728 -10.150  20.833  1.00 49.36           C  
ATOM   2006  CB  PRO A 126      -3.018  -9.052  20.627  1.00 49.36           C  
ATOM   2007  HB2 PRO A 126      -3.197  -8.191  19.984  1.00 49.36           H  
ATOM   2008  HB3 PRO A 126      -2.689  -8.715  21.610  1.00 49.36           H  
ATOM   2009  O   PRO A 126      -0.793 -10.382  22.040  1.00 49.36           O  
ATOM   2010  CG  PRO A 126      -4.288  -9.891  20.772  1.00 49.36           C  
ATOM   2011  HG2 PRO A 126      -4.906  -9.779  19.881  1.00 49.36           H  
ATOM   2012  HG3 PRO A 126      -4.850  -9.627  21.668  1.00 49.36           H  
ATOM   2013  CD  PRO A 126      -3.756 -11.314  20.840  1.00 49.36           C  
ATOM   2014  HD2 PRO A 126      -4.542 -12.018  20.567  1.00 49.36           H  
ATOM   2015  HD3 PRO A 126      -3.422 -11.527  21.855  1.00 49.36           H  
ATOM   2016  N   THR A 127       0.436 -10.061  20.202  1.00 48.49           N  
ATOM   2017  H   THR A 127       0.447  -9.898  19.206  1.00 48.49           H  
ATOM   2018  CA  THR A 127       1.673  -9.990  20.969  1.00 48.49           C  
ATOM   2019  HA  THR A 127       1.563 -10.548  21.899  1.00 48.49           H  
ATOM   2020  C   THR A 127       1.861  -8.519  21.297  1.00 48.49           C  
ATOM   2021  CB  THR A 127       2.859 -10.607  20.219  1.00 48.49           C  
ATOM   2022  HB  THR A 127       3.189  -9.942  19.420  1.00 48.49           H  
ATOM   2023  O   THR A 127       2.074  -7.714  20.399  1.00 48.49           O  
ATOM   2024  CG2 THR A 127       4.011 -10.899  21.180  1.00 48.49           C  
ATOM   2025 HG21 THR A 127       4.846 -11.317  20.618  1.00 48.49           H  
ATOM   2026 HG22 THR A 127       3.695 -11.619  21.935  1.00 48.49           H  
ATOM   2027 HG23 THR A 127       4.335  -9.977  21.663  1.00 48.49           H  
ATOM   2028  OG1 THR A 127       2.494 -11.852  19.673  1.00 48.49           O  
ATOM   2029  HG1 THR A 127       1.637 -11.774  19.247  1.00 48.49           H  
ATOM   2030  N   GLU A 128       1.768  -8.134  22.570  1.00 50.48           N  
ATOM   2031  H   GLU A 128       1.446  -8.803  23.255  1.00 50.48           H  
ATOM   2032  CA  GLU A 128       1.976  -6.739  23.011  1.00 50.48           C  
ATOM   2033  HA  GLU A 128       1.181  -6.117  22.601  1.00 50.48           H  
ATOM   2034  C   GLU A 128       3.324  -6.168  22.515  1.00 50.48           C  
ATOM   2035  CB  GLU A 128       1.915  -6.707  24.549  1.00 50.48           C  
ATOM   2036  HB2 GLU A 128       2.920  -6.558  24.943  1.00 50.48           H  
ATOM   2037  HB3 GLU A 128       1.551  -7.664  24.923  1.00 50.48           H  
ATOM   2038  O   GLU A 128       3.477  -4.966  22.303  1.00 50.48           O  
ATOM   2039  CG  GLU A 128       0.985  -5.609  25.080  1.00 50.48           C  
ATOM   2040  HG2 GLU A 128       1.322  -4.647  24.693  1.00 50.48           H  
ATOM   2041  HG3 GLU A 128      -0.020  -5.795  24.701  1.00 50.48           H  
ATOM   2042  CD  GLU A 128       0.948  -5.557  26.618  1.00 50.48           C  
ATOM   2043  OE1 GLU A 128       0.146  -4.749  27.135  1.00 50.48           O  
ATOM   2044  OE2 GLU A 128       1.730  -6.299  27.258  1.00 50.48           O  
ATOM   2045  N   LYS A 129       4.284  -7.071  22.270  1.00 58.65           N  
ATOM   2046  H   LYS A 129       4.028  -8.029  22.462  1.00 58.65           H  
ATOM   2047  CA  LYS A 129       5.612  -6.831  21.693  1.00 58.65           C  
ATOM   2048  HA  LYS A 129       5.911  -5.810  21.932  1.00 58.65           H  
ATOM   2049  C   LYS A 129       5.670  -6.912  20.161  1.00 58.65           C  
ATOM   2050  CB  LYS A 129       6.625  -7.798  22.322  1.00 58.65           C  
ATOM   2051  HB2 LYS A 129       6.298  -8.826  22.166  1.00 58.65           H  
ATOM   2052  HB3 LYS A 129       7.589  -7.674  21.827  1.00 58.65           H  
ATOM   2053  O   LYS A 129       6.757  -7.082  19.616  1.00 58.65           O  
ATOM   2054  CG  LYS A 129       6.849  -7.541  23.812  1.00 58.65           C  
ATOM   2055  HG2 LYS A 129       7.159  -6.506  23.956  1.00 58.65           H  
ATOM   2056  HG3 LYS A 129       5.931  -7.724  24.369  1.00 58.65           H  
ATOM   2057  CD  LYS A 129       7.951  -8.480  24.310  1.00 58.65           C  
ATOM   2058  HD2 LYS A 129       8.844  -8.343  23.699  1.00 58.65           H  
ATOM   2059  HD3 LYS A 129       7.610  -9.511  24.217  1.00 58.65           H  
ATOM   2060  CE  LYS A 129       8.284  -8.167  25.768  1.00 58.65           C  
ATOM   2061  HE2 LYS A 129       7.377  -8.276  26.363  1.00 58.65           H  
ATOM   2062  HE3 LYS A 129       8.603  -7.127  25.836  1.00 58.65           H  
ATOM   2063  NZ  LYS A 129       9.347  -9.069  26.274  1.00 58.65           N  
ATOM   2064  HZ1 LYS A 129      10.186  -8.967  25.721  1.00 58.65           H  
ATOM   2065  HZ2 LYS A 129       9.564  -8.856  27.237  1.00 58.65           H  
ATOM   2066  HZ3 LYS A 129       9.044 -10.031  26.219  1.00 58.65           H  
ATOM   2067  N   ALA A 130       4.545  -6.831  19.456  1.00 60.96           N  
ATOM   2068  H   ALA A 130       3.657  -6.744  19.929  1.00 60.96           H  
ATOM   2069  CA  ALA A 130       4.565  -6.807  18.000  1.00 60.96           C  
ATOM   2070  HA  ALA A 130       5.061  -7.712  17.646  1.00 60.96           H  
ATOM   2071  C   ALA A 130       5.379  -5.593  17.531  1.00 60.96           C  
ATOM   2072  CB  ALA A 130       3.136  -6.811  17.446  1.00 60.96           C  
ATOM   2073  HB1 ALA A 130       2.620  -7.723  17.745  1.00 60.96           H  
ATOM   2074  HB2 ALA A 130       3.162  -6.767  16.357  1.00 60.96           H  
ATOM   2075  HB3 ALA A 130       2.584  -5.948  17.819  1.00 60.96           H  
ATOM   2076  O   ALA A 130       5.103  -4.452  17.926  1.00 60.96           O  
ATOM   2077  N   GLN A 131       6.398  -5.850  16.707  1.00 72.28           N  
ATOM   2078  H   GLN A 131       6.597  -6.810  16.465  1.00 72.28           H  
ATOM   2079  CA  GLN A 131       7.200  -4.800  16.086  1.00 72.28           C  
ATOM   2080  HA  GLN A 131       7.756  -4.269  16.858  1.00 72.28           H  
ATOM   2081  C   GLN A 131       6.266  -3.803  15.393  1.00 72.28           C  
ATOM   2082  CB  GLN A 131       8.192  -5.418  15.090  1.00 72.28           C  
ATOM   2083  HB2 GLN A 131       7.701  -6.240  14.569  1.00 72.28           H  
ATOM   2084  HB3 GLN A 131       8.492  -4.663  14.362  1.00 72.28           H  
ATOM   2085  O   GLN A 131       5.248  -4.172  14.816  1.00 72.28           O  
ATOM   2086  CG  GLN A 131       9.458  -5.952  15.767  1.00 72.28           C  
ATOM   2087  HG2 GLN A 131       9.965  -5.127  16.268  1.00 72.28           H  
ATOM   2088  HG3 GLN A 131       9.188  -6.693  16.520  1.00 72.28           H  
ATOM   2089  CD  GLN A 131      10.429  -6.602  14.781  1.00 72.28           C  
ATOM   2090  NE2 GLN A 131      11.691  -6.695  15.132  1.00 72.28           N  
ATOM   2091 HE21 GLN A 131      12.306  -7.141  14.467  1.00 72.28           H  
ATOM   2092 HE22 GLN A 131      12.002  -6.301  16.009  1.00 72.28           H  
ATOM   2093  OE1 GLN A 131      10.086  -7.046  13.698  1.00 72.28           O  
ATOM   2094  N   LYS A 132       6.579  -2.510  15.459  1.00 84.86           N  
ATOM   2095  H   LYS A 132       7.394  -2.261  16.002  1.00 84.86           H  
ATOM   2096  CA  LYS A 132       5.754  -1.462  14.818  1.00 84.86           C  
ATOM   2097  HA  LYS A 132       4.832  -1.908  14.446  1.00 84.86           H  
ATOM   2098  C   LYS A 132       6.423  -0.865  13.586  1.00 84.86           C  
ATOM   2099  CB  LYS A 132       5.361  -0.400  15.852  1.00 84.86           C  
ATOM   2100  HB2 LYS A 132       4.752   0.359  15.362  1.00 84.86           H  
ATOM   2101  HB3 LYS A 132       6.261   0.070  16.248  1.00 84.86           H  
ATOM   2102  O   LYS A 132       5.825  -0.046  12.885  1.00 84.86           O  
ATOM   2103  CG  LYS A 132       4.544  -1.001  17.003  1.00 84.86           C  
ATOM   2104  HG2 LYS A 132       5.151  -1.734  17.534  1.00 84.86           H  
ATOM   2105  HG3 LYS A 132       3.665  -1.503  16.599  1.00 84.86           H  
ATOM   2106  CD  LYS A 132       4.108   0.076  18.001  1.00 84.86           C  
ATOM   2107  HD2 LYS A 132       3.471   0.808  17.505  1.00 84.86           H  
ATOM   2108  HD3 LYS A 132       4.995   0.569  18.398  1.00 84.86           H  
ATOM   2109  CE  LYS A 132       3.344  -0.619  19.134  1.00 84.86           C  
ATOM   2110  HE2 LYS A 132       3.958  -1.440  19.503  1.00 84.86           H  
ATOM   2111  HE3 LYS A 132       2.435  -1.065  18.730  1.00 84.86           H  
ATOM   2112  NZ  LYS A 132       3.023   0.302  20.253  1.00 84.86           N  
ATOM   2113  HZ1 LYS A 132       2.449   1.075  19.948  1.00 84.86           H  
ATOM   2114  HZ2 LYS A 132       3.877   0.651  20.666  1.00 84.86           H  
ATOM   2115  HZ3 LYS A 132       2.537  -0.207  20.977  1.00 84.86           H  
ATOM   2116  N   ILE A 133       7.665  -1.260  13.342  1.00 88.60           N  
ATOM   2117  H   ILE A 133       8.050  -1.992  13.922  1.00 88.60           H  
ATOM   2118  CA  ILE A 133       8.538  -0.754  12.296  1.00 88.60           C  
ATOM   2119  HA  ILE A 133       7.958  -0.210  11.551  1.00 88.60           H  
ATOM   2120  C   ILE A 133       9.181  -1.977  11.653  1.00 88.60           C  
ATOM   2121  CB  ILE A 133       9.608   0.185  12.891  1.00 88.60           C  
ATOM   2122  HB  ILE A 133      10.270  -0.413  13.518  1.00 88.60           H  
ATOM   2123  O   ILE A 133       9.728  -2.817  12.359  1.00 88.60           O  
ATOM   2124  CG1 ILE A 133       8.993   1.295  13.779  1.00 88.60           C  
ATOM   2125 HG12 ILE A 133       8.322   1.914  13.183  1.00 88.60           H  
ATOM   2126 HG13 ILE A 133       8.411   0.845  14.583  1.00 88.60           H  
ATOM   2127  CG2 ILE A 133      10.445   0.819  11.766  1.00 88.60           C  
ATOM   2128 HG21 ILE A 133      10.604   0.134  10.933  1.00 88.60           H  
ATOM   2129 HG22 ILE A 133      11.421   1.097  12.164  1.00 88.60           H  
ATOM   2130 HG23 ILE A 133       9.951   1.716  11.394  1.00 88.60           H  
ATOM   2131  CD1 ILE A 133      10.039   2.190  14.450  1.00 88.60           C  
ATOM   2132 HD11 ILE A 133      10.698   1.586  15.075  1.00 88.60           H  
ATOM   2133 HD12 ILE A 133       9.537   2.929  15.074  1.00 88.60           H  
ATOM   2134 HD13 ILE A 133      10.632   2.711  13.699  1.00 88.60           H  
ATOM   2135  N   PHE A 134       9.106  -2.077  10.331  1.00 86.38           N  
ATOM   2136  H   PHE A 134       8.615  -1.363   9.813  1.00 86.38           H  
ATOM   2137  CA  PHE A 134       9.773  -3.137   9.583  1.00 86.38           C  
ATOM   2138  HA  PHE A 134      10.444  -3.686  10.245  1.00 86.38           H  
ATOM   2139  C   PHE A 134      10.603  -2.526   8.485  1.00 86.38           C  
ATOM   2140  CB  PHE A 134       8.807  -4.148   8.963  1.00 86.38           C  
ATOM   2141  HB2 PHE A 134       8.086  -3.642   8.322  1.00 86.38           H  
ATOM   2142  HB3 PHE A 134       9.412  -4.813   8.346  1.00 86.38           H  
ATOM   2143  O   PHE A 134      10.206  -1.545   7.860  1.00 86.38           O  
ATOM   2144  CG  PHE A 134       8.077  -4.997   9.961  1.00 86.38           C  
ATOM   2145  CD1 PHE A 134       8.390  -6.362  10.106  1.00 86.38           C  
ATOM   2146  HD1 PHE A 134       9.107  -6.830   9.447  1.00 86.38           H  
ATOM   2147  CD2 PHE A 134       7.187  -4.385  10.846  1.00 86.38           C  
ATOM   2148  HD2 PHE A 134       6.949  -3.334  10.769  1.00 86.38           H  
ATOM   2149  CE1 PHE A 134       7.790  -7.120  11.124  1.00 86.38           C  
ATOM   2150  HE1 PHE A 134       8.024  -8.167  11.246  1.00 86.38           H  
ATOM   2151  CE2 PHE A 134       6.760  -5.106  11.953  1.00 86.38           C  
ATOM   2152  HE2 PHE A 134       6.308  -4.567  12.773  1.00 86.38           H  
ATOM   2153  CZ  PHE A 134       6.964  -6.487  12.055  1.00 86.38           C  
ATOM   2154  HZ  PHE A 134       6.566  -7.048  12.888  1.00 86.38           H  
ATOM   2155  N   TYR A 135      11.723  -3.167   8.211  1.00 86.84           N  
ATOM   2156  H   TYR A 135      11.957  -3.997   8.737  1.00 86.84           H  
ATOM   2157  CA  TYR A 135      12.600  -2.818   7.120  1.00 86.84           C  
ATOM   2158  HA  TYR A 135      12.172  -2.005   6.534  1.00 86.84           H  
ATOM   2159  C   TYR A 135      12.761  -4.026   6.201  1.00 86.84           C  
ATOM   2160  CB  TYR A 135      13.923  -2.330   7.714  1.00 86.84           C  
ATOM   2161  HB2 TYR A 135      13.759  -1.371   8.205  1.00 86.84           H  
ATOM   2162  HB3 TYR A 135      14.261  -3.043   8.466  1.00 86.84           H  
ATOM   2163  O   TYR A 135      12.952  -5.146   6.671  1.00 86.84           O  
ATOM   2164  CG  TYR A 135      15.003  -2.158   6.682  1.00 86.84           C  
ATOM   2165  CD1 TYR A 135      16.188  -2.912   6.767  1.00 86.84           C  
ATOM   2166  HD1 TYR A 135      16.356  -3.567   7.609  1.00 86.84           H  
ATOM   2167  CD2 TYR A 135      14.785  -1.304   5.590  1.00 86.84           C  
ATOM   2168  HD2 TYR A 135      13.866  -0.741   5.510  1.00 86.84           H  
ATOM   2169  CE1 TYR A 135      17.170  -2.805   5.766  1.00 86.84           C  
ATOM   2170  HE1 TYR A 135      18.090  -3.367   5.842  1.00 86.84           H  
ATOM   2171  CE2 TYR A 135      15.748  -1.240   4.572  1.00 86.84           C  
ATOM   2172  HE2 TYR A 135      15.585  -0.655   3.679  1.00 86.84           H  
ATOM   2173  OH  TYR A 135      17.839  -1.870   3.656  1.00 86.84           O  
ATOM   2174  HH  TYR A 135      18.687  -2.281   3.840  1.00 86.84           H  
ATOM   2175  CZ  TYR A 135      16.943  -1.966   4.662  1.00 86.84           C  
ATOM   2176  N   THR A 136      12.676  -3.794   4.893  1.00 81.77           N  
ATOM   2177  H   THR A 136      12.488  -2.851   4.585  1.00 81.77           H  
ATOM   2178  CA  THR A 136      13.114  -4.749   3.876  1.00 81.77           C  
ATOM   2179  HA  THR A 136      13.552  -5.607   4.387  1.00 81.77           H  
ATOM   2180  C   THR A 136      14.163  -4.089   2.987  1.00 81.77           C  
ATOM   2181  CB  THR A 136      11.958  -5.313   3.033  1.00 81.77           C  
ATOM   2182  HB  THR A 136      11.197  -5.708   3.707  1.00 81.77           H  
ATOM   2183  O   THR A 136      13.957  -2.951   2.542  1.00 81.77           O  
ATOM   2184  CG2 THR A 136      11.314  -4.312   2.078  1.00 81.77           C  
ATOM   2185 HG21 THR A 136      11.213  -3.351   2.581  1.00 81.77           H  
ATOM   2186 HG22 THR A 136      11.934  -4.161   1.194  1.00 81.77           H  
ATOM   2187 HG23 THR A 136      10.341  -4.692   1.768  1.00 81.77           H  
ATOM   2188  OG1 THR A 136      12.427  -6.354   2.208  1.00 81.77           O  
ATOM   2189  HG1 THR A 136      12.961  -5.962   1.514  1.00 81.77           H  
ATOM   2190  N   PRO A 137      15.245  -4.805   2.649  1.00 79.34           N  
ATOM   2191  CA  PRO A 137      16.093  -4.442   1.523  1.00 79.34           C  
ATOM   2192  HA  PRO A 137      16.566  -3.481   1.723  1.00 79.34           H  
ATOM   2193  C   PRO A 137      15.288  -4.363   0.220  1.00 79.34           C  
ATOM   2194  CB  PRO A 137      17.163  -5.537   1.444  1.00 79.34           C  
ATOM   2195  HB2 PRO A 137      18.138  -5.125   1.182  1.00 79.34           H  
ATOM   2196  HB3 PRO A 137      16.869  -6.298   0.721  1.00 79.34           H  
ATOM   2197  O   PRO A 137      14.154  -4.854   0.138  1.00 79.34           O  
ATOM   2198  CG  PRO A 137      17.170  -6.154   2.841  1.00 79.34           C  
ATOM   2199  HG2 PRO A 137      17.797  -5.555   3.502  1.00 79.34           H  
ATOM   2200  HG3 PRO A 137      17.504  -7.191   2.828  1.00 79.34           H  
ATOM   2201  CD  PRO A 137      15.715  -6.032   3.272  1.00 79.34           C  
ATOM   2202  HD2 PRO A 137      15.142  -6.879   2.897  1.00 79.34           H  
ATOM   2203  HD3 PRO A 137      15.658  -5.979   4.359  1.00 79.34           H  
ATOM   2204  N   ASP A 138      15.877  -3.758  -0.810  1.00 73.33           N  
ATOM   2205  H   ASP A 138      16.777  -3.319  -0.677  1.00 73.33           H  
ATOM   2206  CA  ASP A 138      15.264  -3.711  -2.136  1.00 73.33           C  
ATOM   2207  HA  ASP A 138      14.338  -3.146  -2.028  1.00 73.33           H  
ATOM   2208  C   ASP A 138      14.899  -5.100  -2.675  1.00 73.33           C  
ATOM   2209  CB  ASP A 138      16.176  -2.977  -3.131  1.00 73.33           C  
ATOM   2210  HB2 ASP A 138      16.513  -2.057  -2.654  1.00 73.33           H  
ATOM   2211  HB3 ASP A 138      17.045  -3.592  -3.363  1.00 73.33           H  
ATOM   2212  O   ASP A 138      15.595  -6.091  -2.452  1.00 73.33           O  
ATOM   2213  CG  ASP A 138      15.455  -2.570  -4.421  1.00 73.33           C  
ATOM   2214  OD1 ASP A 138      14.228  -2.312  -4.321  1.00 73.33           O  
ATOM   2215  OD2 ASP A 138      16.119  -2.357  -5.455  1.00 73.33           O  
ATOM   2216  N   PHE A 139      13.807  -5.153  -3.433  1.00 68.83           N  
ATOM   2217  H   PHE A 139      13.359  -4.283  -3.681  1.00 68.83           H  
ATOM   2218  CA  PHE A 139      13.361  -6.354  -4.125  1.00 68.83           C  
ATOM   2219  HA  PHE A 139      14.232  -6.998  -4.246  1.00 68.83           H  
ATOM   2220  C   PHE A 139      12.837  -6.001  -5.522  1.00 68.83           C  
ATOM   2221  CB  PHE A 139      12.335  -7.123  -3.278  1.00 68.83           C  
ATOM   2222  HB2 PHE A 139      12.817  -7.416  -2.345  1.00 68.83           H  
ATOM   2223  HB3 PHE A 139      12.065  -8.046  -3.791  1.00 68.83           H  
ATOM   2224  O   PHE A 139      12.420  -4.862  -5.767  1.00 68.83           O  
ATOM   2225  CG  PHE A 139      11.065  -6.367  -2.946  1.00 68.83           C  
ATOM   2226  CD1 PHE A 139      11.002  -5.609  -1.763  1.00 68.83           C  
ATOM   2227  HD1 PHE A 139      11.860  -5.557  -1.109  1.00 68.83           H  
ATOM   2228  CD2 PHE A 139       9.939  -6.447  -3.789  1.00 68.83           C  
ATOM   2229  HD2 PHE A 139       9.977  -7.035  -4.695  1.00 68.83           H  
ATOM   2230  CE1 PHE A 139       9.819  -4.935  -1.421  1.00 68.83           C  
ATOM   2231  HE1 PHE A 139       9.768  -4.368  -0.503  1.00 68.83           H  
ATOM   2232  CE2 PHE A 139       8.754  -5.771  -3.446  1.00 68.83           C  
ATOM   2233  HE2 PHE A 139       7.882  -5.855  -4.079  1.00 68.83           H  
ATOM   2234  CZ  PHE A 139       8.699  -5.013  -2.263  1.00 68.83           C  
ATOM   2235  HZ  PHE A 139       7.790  -4.503  -1.980  1.00 68.83           H  
ATOM   2236  N   PRO A 140      12.851  -6.957  -6.468  1.00 59.76           N  
ATOM   2237  CA  PRO A 140      12.466  -6.695  -7.849  1.00 59.76           C  
ATOM   2238  HA  PRO A 140      13.221  -6.044  -8.289  1.00 59.76           H  
ATOM   2239  C   PRO A 140      11.088  -6.033  -7.974  1.00 59.76           C  
ATOM   2240  CB  PRO A 140      12.514  -8.055  -8.547  1.00 59.76           C  
ATOM   2241  HB2 PRO A 140      11.554  -8.562  -8.452  1.00 59.76           H  
ATOM   2242  HB3 PRO A 140      12.793  -7.957  -9.596  1.00 59.76           H  
ATOM   2243  O   PRO A 140      10.141  -6.412  -7.293  1.00 59.76           O  
ATOM   2244  CG  PRO A 140      13.569  -8.820  -7.749  1.00 59.76           C  
ATOM   2245  HG2 PRO A 140      13.436  -9.899  -7.822  1.00 59.76           H  
ATOM   2246  HG3 PRO A 140      14.566  -8.530  -8.082  1.00 59.76           H  
ATOM   2247  CD  PRO A 140      13.337  -8.326  -6.327  1.00 59.76           C  
ATOM   2248  HD2 PRO A 140      12.571  -8.937  -5.850  1.00 59.76           H  
ATOM   2249  HD3 PRO A 140      14.272  -8.383  -5.770  1.00 59.76           H  
ATOM   2250  N   ALA A 141      10.978  -5.047  -8.868  1.00 59.07           N  
ATOM   2251  H   ALA A 141      11.816  -4.777  -9.363  1.00 59.07           H  
ATOM   2252  CA  ALA A 141       9.769  -4.265  -9.154  1.00 59.07           C  
ATOM   2253  HA  ALA A 141      10.063  -3.541  -9.914  1.00 59.07           H  
ATOM   2254  C   ALA A 141       9.203  -3.408  -7.997  1.00 59.07           C  
ATOM   2255  CB  ALA A 141       8.716  -5.161  -9.825  1.00 59.07           C  
ATOM   2256  HB1 ALA A 141       7.889  -4.549 -10.182  1.00 59.07           H  
ATOM   2257  HB2 ALA A 141       9.159  -5.685 -10.672  1.00 59.07           H  
ATOM   2258  HB3 ALA A 141       8.330  -5.892  -9.114  1.00 59.07           H  
ATOM   2259  O   ALA A 141       8.192  -2.722  -8.187  1.00 59.07           O  
ATOM   2260  N   ARG A 142       9.844  -3.377  -6.817  1.00 73.89           N  
ATOM   2261  H   ARG A 142      10.629  -3.999  -6.685  1.00 73.89           H  
ATOM   2262  CA  ARG A 142       9.412  -2.562  -5.667  1.00 73.89           C  
ATOM   2263  HA  ARG A 142       8.444  -2.924  -5.322  1.00 73.89           H  
ATOM   2264  C   ARG A 142       9.232  -1.095  -6.042  1.00 73.89           C  
ATOM   2265  CB  ARG A 142      10.437  -2.738  -4.532  1.00 73.89           C  
ATOM   2266  HB2 ARG A 142      10.456  -3.796  -4.269  1.00 73.89           H  
ATOM   2267  HB3 ARG A 142      11.433  -2.495  -4.902  1.00 73.89           H  
ATOM   2268  O   ARG A 142       8.198  -0.505  -5.741  1.00 73.89           O  
ATOM   2269  CG  ARG A 142      10.145  -1.949  -3.240  1.00 73.89           C  
ATOM   2270  HG2 ARG A 142      10.551  -2.514  -2.401  1.00 73.89           H  
ATOM   2271  HG3 ARG A 142       9.069  -1.867  -3.091  1.00 73.89           H  
ATOM   2272  CD  ARG A 142      10.784  -0.553  -3.184  1.00 73.89           C  
ATOM   2273  HD2 ARG A 142      10.401   0.070  -3.992  1.00 73.89           H  
ATOM   2274  HD3 ARG A 142      10.495  -0.093  -2.239  1.00 73.89           H  
ATOM   2275  NE  ARG A 142      12.255  -0.635  -3.267  1.00 73.89           N  
ATOM   2276  HE  ARG A 142      12.669  -1.434  -3.725  1.00 73.89           H  
ATOM   2277  NH1 ARG A 142      12.852   1.274  -2.128  1.00 73.89           N  
ATOM   2278 HH11 ARG A 142      11.902   1.617  -2.151  1.00 73.89           H  
ATOM   2279 HH12 ARG A 142      13.529   1.716  -1.524  1.00 73.89           H  
ATOM   2280  NH2 ARG A 142      14.384  -0.168  -2.697  1.00 73.89           N  
ATOM   2281 HH21 ARG A 142      15.073   0.363  -2.183  1.00 73.89           H  
ATOM   2282 HH22 ARG A 142      14.627  -0.995  -3.223  1.00 73.89           H  
ATOM   2283  CZ  ARG A 142      13.142   0.158  -2.703  1.00 73.89           C  
ATOM   2284  N   ARG A 143      10.221  -0.502  -6.716  1.00 73.47           N  
ATOM   2285  H   ARG A 143      11.011  -1.076  -6.973  1.00 73.47           H  
ATOM   2286  CA  ARG A 143      10.216   0.924  -7.077  1.00 73.47           C  
ATOM   2287  HA  ARG A 143      10.040   1.518  -6.180  1.00 73.47           H  
ATOM   2288  C   ARG A 143       9.084   1.259  -8.046  1.00 73.47           C  
ATOM   2289  CB  ARG A 143      11.590   1.284  -7.654  1.00 73.47           C  
ATOM   2290  HB2 ARG A 143      12.359   1.017  -6.930  1.00 73.47           H  
ATOM   2291  HB3 ARG A 143      11.751   0.692  -8.555  1.00 73.47           H  
ATOM   2292  O   ARG A 143       8.368   2.234  -7.843  1.00 73.47           O  
ATOM   2293  CG  ARG A 143      11.717   2.784  -7.976  1.00 73.47           C  
ATOM   2294  HG2 ARG A 143      11.605   3.359  -7.057  1.00 73.47           H  
ATOM   2295  HG3 ARG A 143      10.936   3.088  -8.674  1.00 73.47           H  
ATOM   2296  CD  ARG A 143      13.078   3.098  -8.601  1.00 73.47           C  
ATOM   2297  HD2 ARG A 143      13.142   4.173  -8.773  1.00 73.47           H  
ATOM   2298  HD3 ARG A 143      13.864   2.803  -7.906  1.00 73.47           H  
ATOM   2299  NE  ARG A 143      13.245   2.384  -9.879  1.00 73.47           N  
ATOM   2300  HE  ARG A 143      12.509   1.756 -10.167  1.00 73.47           H  
ATOM   2301  NH1 ARG A 143      15.364   3.093 -10.416  1.00 73.47           N  
ATOM   2302 HH11 ARG A 143      15.397   3.647  -9.572  1.00 73.47           H  
ATOM   2303 HH12 ARG A 143      16.152   3.077 -11.047  1.00 73.47           H  
ATOM   2304  NH2 ARG A 143      14.242   1.646 -11.738  1.00 73.47           N  
ATOM   2305 HH21 ARG A 143      13.435   1.052 -11.864  1.00 73.47           H  
ATOM   2306 HH22 ARG A 143      15.012   1.595 -12.390  1.00 73.47           H  
ATOM   2307  CZ  ARG A 143      14.293   2.387 -10.670  1.00 73.47           C  
ATOM   2308  N   GLU A 144       8.904   0.444  -9.079  1.00 71.25           N  
ATOM   2309  H   GLU A 144       9.539  -0.333  -9.192  1.00 71.25           H  
ATOM   2310  CA  GLU A 144       7.897   0.649 -10.117  1.00 71.25           C  
ATOM   2311  HA  GLU A 144       8.001   1.654 -10.525  1.00 71.25           H  
ATOM   2312  C   GLU A 144       6.476   0.541  -9.544  1.00 71.25           C  
ATOM   2313  CB  GLU A 144       8.105  -0.370 -11.257  1.00 71.25           C  
ATOM   2314  HB2 GLU A 144       7.273  -0.259 -11.952  1.00 71.25           H  
ATOM   2315  HB3 GLU A 144       8.058  -1.383 -10.857  1.00 71.25           H  
ATOM   2316  O   GLU A 144       5.622   1.376  -9.849  1.00 71.25           O  
ATOM   2317  CG  GLU A 144       9.406  -0.193 -12.073  1.00 71.25           C  
ATOM   2318  HG2 GLU A 144       9.446   0.836 -12.430  1.00 71.25           H  
ATOM   2319  HG3 GLU A 144       9.340  -0.838 -12.949  1.00 71.25           H  
ATOM   2320  CD  GLU A 144      10.715  -0.528 -11.326  1.00 71.25           C  
ATOM   2321  OE1 GLU A 144      11.777   0.035 -11.700  1.00 71.25           O  
ATOM   2322  OE2 GLU A 144      10.659  -1.279 -10.327  1.00 71.25           O  
ATOM   2323  N   VAL A 145       6.223  -0.444  -8.672  1.00 76.55           N  
ATOM   2324  H   VAL A 145       6.958  -1.105  -8.462  1.00 76.55           H  
ATOM   2325  CA  VAL A 145       4.917  -0.604  -8.011  1.00 76.55           C  
ATOM   2326  HA  VAL A 145       4.139  -0.507  -8.769  1.00 76.55           H  
ATOM   2327  C   VAL A 145       4.668   0.511  -6.992  1.00 76.55           C  
ATOM   2328  CB  VAL A 145       4.775  -2.002  -7.377  1.00 76.55           C  
ATOM   2329  HB  VAL A 145       5.569  -2.165  -6.648  1.00 76.55           H  
ATOM   2330  O   VAL A 145       3.551   1.029  -6.912  1.00 76.55           O  
ATOM   2331  CG1 VAL A 145       3.414  -2.158  -6.687  1.00 76.55           C  
ATOM   2332 HG11 VAL A 145       3.287  -3.176  -6.319  1.00 76.55           H  
ATOM   2333 HG12 VAL A 145       2.616  -1.934  -7.395  1.00 76.55           H  
ATOM   2334 HG13 VAL A 145       3.334  -1.481  -5.837  1.00 76.55           H  
ATOM   2335  CG2 VAL A 145       4.844  -3.083  -8.466  1.00 76.55           C  
ATOM   2336 HG21 VAL A 145       4.703  -4.070  -8.027  1.00 76.55           H  
ATOM   2337 HG22 VAL A 145       4.065  -2.916  -9.210  1.00 76.55           H  
ATOM   2338 HG23 VAL A 145       5.815  -3.070  -8.960  1.00 76.55           H  
ATOM   2339  N   PHE A 146       5.701   0.937  -6.263  1.00 86.42           N  
ATOM   2340  H   PHE A 146       6.589   0.465  -6.352  1.00 86.42           H  
ATOM   2341  CA  PHE A 146       5.609   2.050  -5.321  1.00 86.42           C  
ATOM   2342  HA  PHE A 146       4.816   1.841  -4.603  1.00 86.42           H  
ATOM   2343  C   PHE A 146       5.229   3.363  -6.015  1.00 86.42           C  
ATOM   2344  CB  PHE A 146       6.926   2.167  -4.546  1.00 86.42           C  
ATOM   2345  HB2 PHE A 146       7.737   2.415  -5.232  1.00 86.42           H  
ATOM   2346  HB3 PHE A 146       7.158   1.204  -4.092  1.00 86.42           H  
ATOM   2347  O   PHE A 146       4.256   4.002  -5.616  1.00 86.42           O  
ATOM   2348  CG  PHE A 146       6.873   3.205  -3.452  1.00 86.42           C  
ATOM   2349  CD1 PHE A 146       7.039   4.563  -3.771  1.00 86.42           C  
ATOM   2350  HD1 PHE A 146       7.237   4.874  -4.786  1.00 86.42           H  
ATOM   2351  CD2 PHE A 146       6.622   2.821  -2.121  1.00 86.42           C  
ATOM   2352  HD2 PHE A 146       6.496   1.778  -1.869  1.00 86.42           H  
ATOM   2353  CE1 PHE A 146       6.924   5.532  -2.767  1.00 86.42           C  
ATOM   2354  HE1 PHE A 146       7.005   6.572  -3.044  1.00 86.42           H  
ATOM   2355  CE2 PHE A 146       6.555   3.795  -1.111  1.00 86.42           C  
ATOM   2356  HE2 PHE A 146       6.396   3.504  -0.083  1.00 86.42           H  
ATOM   2357  CZ  PHE A 146       6.705   5.153  -1.433  1.00 86.42           C  
ATOM   2358  HZ  PHE A 146       6.653   5.900  -0.654  1.00 86.42           H  
ATOM   2359  N   GLU A 147       5.932   3.752  -7.084  1.00 76.90           N  
ATOM   2360  H   GLU A 147       6.732   3.206  -7.372  1.00 76.90           H  
ATOM   2361  CA  GLU A 147       5.605   4.981  -7.824  1.00 76.90           C  
ATOM   2362  HA  GLU A 147       5.568   5.816  -7.124  1.00 76.90           H  
ATOM   2363  C   GLU A 147       4.220   4.905  -8.481  1.00 76.90           C  
ATOM   2364  CB  GLU A 147       6.672   5.287  -8.887  1.00 76.90           C  
ATOM   2365  HB2 GLU A 147       6.300   6.080  -9.535  1.00 76.90           H  
ATOM   2366  HB3 GLU A 147       6.830   4.402  -9.504  1.00 76.90           H  
ATOM   2367  O   GLU A 147       3.496   5.906  -8.546  1.00 76.90           O  
ATOM   2368  CG  GLU A 147       8.020   5.743  -8.306  1.00 76.90           C  
ATOM   2369  HG2 GLU A 147       8.475   4.902  -7.782  1.00 76.90           H  
ATOM   2370  HG3 GLU A 147       8.681   6.005  -9.133  1.00 76.90           H  
ATOM   2371  CD  GLU A 147       7.918   6.944  -7.342  1.00 76.90           C  
ATOM   2372  OE1 GLU A 147       8.618   6.912  -6.309  1.00 76.90           O  
ATOM   2373  OE2 GLU A 147       7.123   7.889  -7.576  1.00 76.90           O  
ATOM   2374  N   HIS A 148       3.801   3.710  -8.912  1.00 73.19           N  
ATOM   2375  H   HIS A 148       4.435   2.924  -8.860  1.00 73.19           H  
ATOM   2376  CA  HIS A 148       2.455   3.500  -9.431  1.00 73.19           C  
ATOM   2377  HA  HIS A 148       2.299   4.211 -10.244  1.00 73.19           H  
ATOM   2378  C   HIS A 148       1.384   3.786  -8.369  1.00 73.19           C  
ATOM   2379  CB  HIS A 148       2.328   2.082  -9.999  1.00 73.19           C  
ATOM   2380  HB2 HIS A 148       3.162   1.892 -10.675  1.00 73.19           H  
ATOM   2381  HB3 HIS A 148       2.373   1.351  -9.191  1.00 73.19           H  
ATOM   2382  O   HIS A 148       0.462   4.566  -8.619  1.00 73.19           O  
ATOM   2383  CG  HIS A 148       1.053   1.891 -10.773  1.00 73.19           C  
ATOM   2384  CD2 HIS A 148       0.052   0.993 -10.518  1.00 73.19           C  
ATOM   2385  HD2 HIS A 148       0.036   0.271  -9.715  1.00 73.19           H  
ATOM   2386  ND1 HIS A 148       0.676   2.620 -11.877  1.00 73.19           N  
ATOM   2387  HD1 HIS A 148       1.163   3.427 -12.241  1.00 73.19           H  
ATOM   2388  CE1 HIS A 148      -0.526   2.179 -12.276  1.00 73.19           C  
ATOM   2389  HE1 HIS A 148      -1.104   2.595 -13.088  1.00 73.19           H  
ATOM   2390  NE2 HIS A 148      -0.936   1.170 -11.495  1.00 73.19           N  
ATOM   2391  N   LEU A 149       1.528   3.223  -7.165  1.00 82.44           N  
ATOM   2392  H   LEU A 149       2.317   2.610  -7.013  1.00 82.44           H  
ATOM   2393  CA  LEU A 149       0.606   3.465  -6.053  1.00 82.44           C  
ATOM   2394  HA  LEU A 149      -0.415   3.299  -6.397  1.00 82.44           H  
ATOM   2395  C   LEU A 149       0.660   4.905  -5.540  1.00 82.44           C  
ATOM   2396  CB  LEU A 149       0.923   2.496  -4.911  1.00 82.44           C  
ATOM   2397  HB2 LEU A 149       2.002   2.458  -4.762  1.00 82.44           H  
ATOM   2398  HB3 LEU A 149       0.468   2.888  -4.001  1.00 82.44           H  
ATOM   2399  O   LEU A 149      -0.379   5.498  -5.256  1.00 82.44           O  
ATOM   2400  CG  LEU A 149       0.372   1.081  -5.121  1.00 82.44           C  
ATOM   2401  HG  LEU A 149       0.643   0.708  -6.108  1.00 82.44           H  
ATOM   2402  CD1 LEU A 149       0.979   0.173  -4.065  1.00 82.44           C  
ATOM   2403 HD11 LEU A 149       0.876   0.606  -3.071  1.00 82.44           H  
ATOM   2404 HD12 LEU A 149       0.506  -0.809  -4.088  1.00 82.44           H  
ATOM   2405 HD13 LEU A 149       2.032   0.052  -4.321  1.00 82.44           H  
ATOM   2406  CD2 LEU A 149      -1.151   1.046  -4.968  1.00 82.44           C  
ATOM   2407 HD21 LEU A 149      -1.436   1.489  -4.013  1.00 82.44           H  
ATOM   2408 HD22 LEU A 149      -1.625   1.594  -5.781  1.00 82.44           H  
ATOM   2409 HD23 LEU A 149      -1.505   0.015  -4.991  1.00 82.44           H  
ATOM   2410  N   LYS A 150       1.848   5.509  -5.484  1.00 79.72           N  
ATOM   2411  H   LYS A 150       2.672   4.957  -5.677  1.00 79.72           H  
ATOM   2412  CA  LYS A 150       2.010   6.920  -5.127  1.00 79.72           C  
ATOM   2413  HA  LYS A 150       1.556   7.095  -4.151  1.00 79.72           H  
ATOM   2414  C   LYS A 150       1.253   7.824  -6.083  1.00 79.72           C  
ATOM   2415  CB  LYS A 150       3.507   7.226  -5.057  1.00 79.72           C  
ATOM   2416  HB2 LYS A 150       3.962   6.557  -4.326  1.00 79.72           H  
ATOM   2417  HB3 LYS A 150       3.951   7.020  -6.030  1.00 79.72           H  
ATOM   2418  O   LYS A 150       0.536   8.721  -5.639  1.00 79.72           O  
ATOM   2419  CG  LYS A 150       3.825   8.674  -4.665  1.00 79.72           C  
ATOM   2420  HG2 LYS A 150       3.350   8.928  -3.717  1.00 79.72           H  
ATOM   2421  HG3 LYS A 150       3.459   9.342  -5.445  1.00 79.72           H  
ATOM   2422  CD  LYS A 150       5.347   8.810  -4.539  1.00 79.72           C  
ATOM   2423  HD2 LYS A 150       5.668   8.472  -3.553  1.00 79.72           H  
ATOM   2424  HD3 LYS A 150       5.813   8.163  -5.282  1.00 79.72           H  
ATOM   2425  CE  LYS A 150       5.820  10.241  -4.779  1.00 79.72           C  
ATOM   2426  HE2 LYS A 150       5.118  10.718  -5.463  1.00 79.72           H  
ATOM   2427  HE3 LYS A 150       5.834  10.797  -3.842  1.00 79.72           H  
ATOM   2428  NZ  LYS A 150       7.161  10.214  -5.413  1.00 79.72           N  
ATOM   2429  HZ1 LYS A 150       7.903  10.092  -4.738  1.00 79.72           H  
ATOM   2430  HZ2 LYS A 150       7.251   9.439  -6.055  1.00 79.72           H  
ATOM   2431  HZ3 LYS A 150       7.370  11.059  -5.924  1.00 79.72           H  
ATOM   2432  N   THR A 151       1.321   7.546  -7.380  1.00 71.90           N  
ATOM   2433  H   THR A 151       1.942   6.807  -7.678  1.00 71.90           H  
ATOM   2434  CA  THR A 151       0.544   8.289  -8.374  1.00 71.90           C  
ATOM   2435  HA  THR A 151       0.730   9.352  -8.222  1.00 71.90           H  
ATOM   2436  C   THR A 151      -0.959   8.056  -8.212  1.00 71.90           C  
ATOM   2437  CB  THR A 151       0.991   7.933  -9.792  1.00 71.90           C  
ATOM   2438  HB  THR A 151       0.713   6.908 -10.039  1.00 71.90           H  
ATOM   2439  O   THR A 151      -1.743   9.004  -8.281  1.00 71.90           O  
ATOM   2440  CG2 THR A 151       0.356   8.897 -10.789  1.00 71.90           C  
ATOM   2441 HG21 THR A 151       0.239   9.887 -10.349  1.00 71.90           H  
ATOM   2442 HG22 THR A 151      -0.621   8.523 -11.098  1.00 71.90           H  
ATOM   2443 HG23 THR A 151       1.019   8.997 -11.648  1.00 71.90           H  
ATOM   2444  OG1 THR A 151       2.386   8.074  -9.929  1.00 71.90           O  
ATOM   2445  HG1 THR A 151       2.824   7.363  -9.456  1.00 71.90           H  
ATOM   2446  N   ALA A 152      -1.360   6.818  -7.911  1.00 71.54           N  
ATOM   2447  H   ALA A 152      -0.670   6.081  -7.884  1.00 71.54           H  
ATOM   2448  CA  ALA A 152      -2.749   6.453  -7.641  1.00 71.54           C  
ATOM   2449  HA  ALA A 152      -3.344   6.624  -8.538  1.00 71.54           H  
ATOM   2450  C   ALA A 152      -3.370   7.233  -6.488  1.00 71.54           C  
ATOM   2451  CB  ALA A 152      -2.800   4.977  -7.261  1.00 71.54           C  
ATOM   2452  HB1 ALA A 152      -2.043   4.434  -7.826  1.00 71.54           H  
ATOM   2453  HB2 ALA A 152      -2.571   4.825  -6.206  1.00 71.54           H  
ATOM   2454  HB3 ALA A 152      -3.809   4.603  -7.436  1.00 71.54           H  
ATOM   2455  O   ALA A 152      -4.506   7.683  -6.589  1.00 71.54           O  
ATOM   2456  N   PHE A 153      -2.634   7.350  -5.383  1.00 73.19           N  
ATOM   2457  H   PHE A 153      -1.745   6.872  -5.346  1.00 73.19           H  
ATOM   2458  CA  PHE A 153      -3.136   7.973  -4.161  1.00 73.19           C  
ATOM   2459  HA  PHE A 153      -4.197   7.752  -4.046  1.00 73.19           H  
ATOM   2460  C   PHE A 153      -3.026   9.493  -4.229  1.00 73.19           C  
ATOM   2461  CB  PHE A 153      -2.390   7.395  -2.951  1.00 73.19           C  
ATOM   2462  HB2 PHE A 153      -2.682   7.968  -2.071  1.00 73.19           H  
ATOM   2463  HB3 PHE A 153      -1.320   7.544  -3.096  1.00 73.19           H  
ATOM   2464  O   PHE A 153      -3.788  10.194  -3.568  1.00 73.19           O  
ATOM   2465  CG  PHE A 153      -2.634   5.927  -2.639  1.00 73.19           C  
ATOM   2466  CD1 PHE A 153      -3.437   5.100  -3.454  1.00 73.19           C  
ATOM   2467  HD1 PHE A 153      -3.939   5.481  -4.331  1.00 73.19           H  
ATOM   2468  CD2 PHE A 153      -2.050   5.378  -1.485  1.00 73.19           C  
ATOM   2469  HD2 PHE A 153      -1.469   6.001  -0.822  1.00 73.19           H  
ATOM   2470  CE1 PHE A 153      -3.579   3.739  -3.163  1.00 73.19           C  
ATOM   2471  HE1 PHE A 153      -4.126   3.110  -3.850  1.00 73.19           H  
ATOM   2472  CE2 PHE A 153      -2.244   4.026  -1.170  1.00 73.19           C  
ATOM   2473  HE2 PHE A 153      -1.825   3.632  -0.256  1.00 73.19           H  
ATOM   2474  CZ  PHE A 153      -2.985   3.194  -2.019  1.00 73.19           C  
ATOM   2475  HZ  PHE A 153      -3.095   2.143  -1.796  1.00 73.19           H  
ATOM   2476  N   SER A 154      -2.113  10.000  -5.062  1.00 62.34           N  
ATOM   2477  H   SER A 154      -1.489   9.358  -5.528  1.00 62.34           H  
ATOM   2478  CA  SER A 154      -1.947  11.432  -5.303  1.00 62.34           C  
ATOM   2479  HA  SER A 154      -2.024  11.959  -4.352  1.00 62.34           H  
ATOM   2480  C   SER A 154      -3.016  12.009  -6.229  1.00 62.34           C  
ATOM   2481  CB  SER A 154      -0.571  11.736  -5.893  1.00 62.34           C  
ATOM   2482  HB2 SER A 154      -0.466  11.244  -6.860  1.00 62.34           H  
ATOM   2483  HB3 SER A 154      -0.474  12.812  -6.033  1.00 62.34           H  
ATOM   2484  O   SER A 154      -3.448  13.136  -5.989  1.00 62.34           O  
ATOM   2485  OG  SER A 154       0.452  11.294  -5.027  1.00 62.34           O  
ATOM   2486  HG  SER A 154       0.511  10.340  -5.115  1.00 62.34           H  
ATOM   2487  N   CYS A 155      -3.470  11.284  -7.269  1.00 55.19           N  
ATOM   2488  H   CYS A 155      -3.089  10.365  -7.444  1.00 55.19           H  
ATOM   2489  CA  CYS A 155      -4.647  11.733  -8.024  1.00 55.19           C  
ATOM   2490  HA  CYS A 155      -4.565  12.815  -8.132  1.00 55.19           H  
ATOM   2491  C   CYS A 155      -5.864  11.483  -7.119  1.00 55.19           C  
ATOM   2492  CB  CYS A 155      -4.712  11.209  -9.490  1.00 55.19           C  
ATOM   2493  HB2 CYS A 155      -5.008  10.160  -9.479  1.00 55.19           H  
ATOM   2494  HB3 CYS A 155      -3.712  11.270  -9.919  1.00 55.19           H  
ATOM   2495  O   CYS A 155      -6.464  10.409  -7.099  1.00 55.19           O  
ATOM   2496  SG  CYS A 155      -5.868  12.157 -10.601  1.00 55.19           S  
ATOM   2497  N   THR A 156      -6.179  12.489  -6.296  1.00 49.11           N  
ATOM   2498  H   THR A 156      -5.539  13.269  -6.246  1.00 49.11           H  
ATOM   2499  CA  THR A 156      -7.397  12.551  -5.498  1.00 49.11           C  
ATOM   2500  HA  THR A 156      -7.444  11.682  -4.841  1.00 49.11           H  
ATOM   2501  C   THR A 156      -8.568  12.501  -6.463  1.00 49.11           C  
ATOM   2502  CB  THR A 156      -7.476  13.829  -4.636  1.00 49.11           C  
ATOM   2503  HB  THR A 156      -8.474  13.886  -4.200  1.00 49.11           H  
ATOM   2504  O   THR A 156      -9.021  13.538  -6.948  1.00 49.11           O  
ATOM   2505  CG2 THR A 156      -6.463  13.817  -3.495  1.00 49.11           C  
ATOM   2506 HG21 THR A 156      -5.454  13.706  -3.891  1.00 49.11           H  
ATOM   2507 HG22 THR A 156      -6.676  12.979  -2.832  1.00 49.11           H  
ATOM   2508 HG23 THR A 156      -6.522  14.751  -2.936  1.00 49.11           H  
ATOM   2509  OG1 THR A 156      -7.260  15.005  -5.379  1.00 49.11           O  
ATOM   2510  HG1 THR A 156      -7.896  14.989  -6.098  1.00 49.11           H  
ATOM   2511  N   LYS A 157      -9.057  11.300  -6.778  1.00 43.62           N  
ATOM   2512  H   LYS A 157      -8.535  10.478  -6.510  1.00 43.62           H  
ATOM   2513  CA  LYS A 157     -10.392  11.168  -7.339  1.00 43.62           C  
ATOM   2514  HA  LYS A 157     -10.483  11.778  -8.238  1.00 43.62           H  
ATOM   2515  C   LYS A 157     -11.332  11.729  -6.279  1.00 43.62           C  
ATOM   2516  CB  LYS A 157     -10.735   9.705  -7.672  1.00 43.62           C  
ATOM   2517  HB2 LYS A 157     -10.496   9.076  -6.815  1.00 43.62           H  
ATOM   2518  HB3 LYS A 157     -11.811   9.649  -7.835  1.00 43.62           H  
ATOM   2519  O   LYS A 157     -11.673  11.037  -5.325  1.00 43.62           O  
ATOM   2520  CG  LYS A 157     -10.036   9.144  -8.923  1.00 43.62           C  
ATOM   2521  HG2 LYS A 157      -8.962   9.090  -8.746  1.00 43.62           H  
ATOM   2522  HG3 LYS A 157     -10.228   9.793  -9.777  1.00 43.62           H  
ATOM   2523  CD  LYS A 157     -10.593   7.738  -9.205  1.00 43.62           C  
ATOM   2524  HD2 LYS A 157     -10.485   7.144  -8.298  1.00 43.62           H  
ATOM   2525  HD3 LYS A 157     -11.655   7.812  -9.438  1.00 43.62           H  
ATOM   2526  CE  LYS A 157      -9.867   7.018 -10.347  1.00 43.62           C  
ATOM   2527  HE2 LYS A 157      -8.808   6.975 -10.094  1.00 43.62           H  
ATOM   2528  HE3 LYS A 157      -9.974   7.585 -11.272  1.00 43.62           H  
ATOM   2529  NZ  LYS A 157     -10.389   5.637 -10.512  1.00 43.62           N  
ATOM   2530  HZ1 LYS A 157     -10.541   5.216  -9.606  1.00 43.62           H  
ATOM   2531  HZ2 LYS A 157      -9.747   5.062 -11.039  1.00 43.62           H  
ATOM   2532  HZ3 LYS A 157     -11.296   5.627 -10.956  1.00 43.62           H  
ATOM   2533  N   ASP A 158     -11.760  12.976  -6.434  1.00 39.29           N  
ATOM   2534  H   ASP A 158     -11.333  13.551  -7.147  1.00 39.29           H  
ATOM   2535  CA  ASP A 158     -13.098  13.315  -5.978  1.00 39.29           C  
ATOM   2536  HA  ASP A 158     -13.228  13.019  -4.937  1.00 39.29           H  
ATOM   2537  C   ASP A 158     -14.012  12.448  -6.856  1.00 39.29           C  
ATOM   2538  CB  ASP A 158     -13.367  14.827  -6.083  1.00 39.29           C  
ATOM   2539  HB2 ASP A 158     -13.010  15.191  -7.046  1.00 39.29           H  
ATOM   2540  HB3 ASP A 158     -14.446  14.978  -6.052  1.00 39.29           H  
ATOM   2541  O   ASP A 158     -14.273  12.759  -8.015  1.00 39.29           O  
ATOM   2542  CG  ASP A 158     -12.751  15.681  -4.952  1.00 39.29           C  
ATOM   2543  OD1 ASP A 158     -12.194  15.144  -3.956  1.00 39.29           O  
ATOM   2544  OD2 ASP A 158     -12.842  16.922  -5.073  1.00 39.29           O  
ATOM   2545  N   THR A 159     -14.376  11.268  -6.345  1.00 40.53           N  
ATOM   2546  H   THR A 159     -14.080  11.052  -5.404  1.00 40.53           H  
ATOM   2547  CA  THR A 159     -15.052  10.185  -7.084  1.00 40.53           C  
ATOM   2548  HA  THR A 159     -14.363   9.755  -7.810  1.00 40.53           H  
ATOM   2549  C   THR A 159     -16.282  10.651  -7.855  1.00 40.53           C  
ATOM   2550  CB  THR A 159     -15.516   9.085  -6.114  1.00 40.53           C  
ATOM   2551  HB  THR A 159     -16.281   8.473  -6.593  1.00 40.53           H  
ATOM   2552  O   THR A 159     -16.619  10.066  -8.880  1.00 40.53           O  
ATOM   2553  CG2 THR A 159     -14.372   8.168  -5.689  1.00 40.53           C  
ATOM   2554 HG21 THR A 159     -13.942   7.686  -6.566  1.00 40.53           H  
ATOM   2555 HG22 THR A 159     -13.596   8.743  -5.183  1.00 40.53           H  
ATOM   2556 HG23 THR A 159     -14.746   7.396  -5.017  1.00 40.53           H  
ATOM   2557  OG1 THR A 159     -16.046   9.661  -4.938  1.00 40.53           O  
ATOM   2558  HG1 THR A 159     -16.338   8.944  -4.371  1.00 40.53           H  
ATOM   2559  N   SER A 160     -16.944  11.709  -7.382  1.00 40.84           N  
ATOM   2560  H   SER A 160     -16.568  12.166  -6.563  1.00 40.84           H  
ATOM   2561  CA  SER A 160     -18.166  12.256  -7.972  1.00 40.84           C  
ATOM   2562  HA  SER A 160     -18.909  11.461  -8.036  1.00 40.84           H  
ATOM   2563  C   SER A 160     -17.977  12.812  -9.381  1.00 40.84           C  
ATOM   2564  CB  SER A 160     -18.713  13.358  -7.064  1.00 40.84           C  
ATOM   2565  HB2 SER A 160     -19.623  13.770  -7.499  1.00 40.84           H  
ATOM   2566  HB3 SER A 160     -18.957  12.924  -6.094  1.00 40.84           H  
ATOM   2567  O   SER A 160     -18.907  12.774 -10.184  1.00 40.84           O  
ATOM   2568  OG  SER A 160     -17.758  14.392  -6.885  1.00 40.84           O  
ATOM   2569  HG  SER A 160     -18.003  14.907  -6.113  1.00 40.84           H  
ATOM   2570  N   LYS A 161     -16.789  13.320  -9.707  1.00 38.97           N  
ATOM   2571  H   LYS A 161     -16.056  13.293  -9.012  1.00 38.97           H  
ATOM   2572  CA  LYS A 161     -16.446  13.754 -11.057  1.00 38.97           C  
ATOM   2573  HA  LYS A 161     -17.213  13.437 -11.764  1.00 38.97           H  
ATOM   2574  C   LYS A 161     -15.171  13.027 -11.418  1.00 38.97           C  
ATOM   2575  CB  LYS A 161     -16.332  15.287 -11.128  1.00 38.97           C  
ATOM   2576  HB2 LYS A 161     -15.656  15.643 -10.351  1.00 38.97           H  
ATOM   2577  HB3 LYS A 161     -15.918  15.558 -12.100  1.00 38.97           H  
ATOM   2578  O   LYS A 161     -14.090  13.435 -10.998  1.00 38.97           O  
ATOM   2579  CG  LYS A 161     -17.710  15.952 -10.969  1.00 38.97           C  
ATOM   2580  HG2 LYS A 161     -18.393  15.538 -11.710  1.00 38.97           H  
ATOM   2581  HG3 LYS A 161     -18.102  15.738  -9.974  1.00 38.97           H  
ATOM   2582  CD  LYS A 161     -17.634  17.472 -11.155  1.00 38.97           C  
ATOM   2583  HD2 LYS A 161     -17.249  17.690 -12.151  1.00 38.97           H  
ATOM   2584  HD3 LYS A 161     -16.960  17.890 -10.407  1.00 38.97           H  
ATOM   2585  CE  LYS A 161     -19.037  18.072 -10.992  1.00 38.97           C  
ATOM   2586  HE2 LYS A 161     -19.702  17.588 -11.707  1.00 38.97           H  
ATOM   2587  HE3 LYS A 161     -19.401  17.832  -9.993  1.00 38.97           H  
ATOM   2588  NZ  LYS A 161     -19.039  19.540 -11.205  1.00 38.97           N  
ATOM   2589  HZ1 LYS A 161     -18.429  19.996 -10.541  1.00 38.97           H  
ATOM   2590  HZ2 LYS A 161     -19.974  19.908 -11.097  1.00 38.97           H  
ATOM   2591  HZ3 LYS A 161     -18.723  19.757 -12.140  1.00 38.97           H  
ATOM   2592  N   GLY A 162     -15.316  11.932 -12.176  1.00 41.59           N  
ATOM   2593  H   GLY A 162     -16.254  11.633 -12.399  1.00 41.59           H  
ATOM   2594  CA  GLY A 162     -14.186  11.237 -12.793  1.00 41.59           C  
ATOM   2595  HA2 GLY A 162     -14.527  10.633 -13.635  1.00 41.59           H  
ATOM   2596  HA3 GLY A 162     -13.713  10.594 -12.051  1.00 41.59           H  
ATOM   2597  C   GLY A 162     -13.188  12.271 -13.293  1.00 41.59           C  
ATOM   2598  O   GLY A 162     -13.609  13.326 -13.760  1.00 41.59           O  
ATOM   2599  N   CYS A 163     -11.897  12.030 -13.076  1.00 44.53           N  
ATOM   2600  H   CYS A 163     -11.632  11.142 -12.676  1.00 44.53           H  
ATOM   2601  CA  CYS A 163     -10.889  13.078 -13.146  1.00 44.53           C  
ATOM   2602  HA  CYS A 163     -11.287  13.933 -12.600  1.00 44.53           H  
ATOM   2603  C   CYS A 163     -10.665  13.546 -14.594  1.00 44.53           C  
ATOM   2604  CB  CYS A 163      -9.631  12.583 -12.416  1.00 44.53           C  
ATOM   2605  HB2 CYS A 163      -8.859  12.283 -13.124  1.00 44.53           H  
ATOM   2606  HB3 CYS A 163      -9.860  11.723 -11.786  1.00 44.53           H  
ATOM   2607  O   CYS A 163      -9.658  13.240 -15.216  1.00 44.53           O  
ATOM   2608  SG  CYS A 163      -9.060  13.919 -11.336  1.00 44.53           S  
ATOM   2609  HG  CYS A 163     -10.092  13.926 -10.487  1.00 44.53           H  
ATOM   2610  N   SER A 164     -11.628  14.277 -15.149  1.00 43.58           N  
ATOM   2611  H   SER A 164     -12.468  14.427 -14.609  1.00 43.58           H  
ATOM   2612  CA  SER A 164     -11.644  14.773 -16.520  1.00 43.58           C  
ATOM   2613  HA  SER A 164     -11.560  13.937 -17.214  1.00 43.58           H  
ATOM   2614  C   SER A 164     -10.469  15.709 -16.761  1.00 43.58           C  
ATOM   2615  CB  SER A 164     -12.970  15.503 -16.771  1.00 43.58           C  
ATOM   2616  HB2 SER A 164     -13.791  14.798 -16.639  1.00 43.58           H  
ATOM   2617  HB3 SER A 164     -12.994  15.877 -17.794  1.00 43.58           H  
ATOM   2618  O   SER A 164      -9.909  15.728 -17.849  1.00 43.58           O  
ATOM   2619  OG  SER A 164     -13.139  16.584 -15.864  1.00 43.58           O  
ATOM   2620  HG  SER A 164     -12.779  17.374 -16.274  1.00 43.58           H  
ATOM   2621  N   ASN A 165     -10.070  16.437 -15.713  1.00 43.51           N  
ATOM   2622  H   ASN A 165     -10.636  16.379 -14.879  1.00 43.51           H  
ATOM   2623  CA  ASN A 165      -8.922  17.333 -15.717  1.00 43.51           C  
ATOM   2624  HA  ASN A 165      -8.722  17.642 -16.743  1.00 43.51           H  
ATOM   2625  C   ASN A 165      -7.621  16.681 -15.220  1.00 43.51           C  
ATOM   2626  CB  ASN A 165      -9.254  18.593 -14.896  1.00 43.51           C  
ATOM   2627  HB2 ASN A 165      -8.331  19.141 -14.705  1.00 43.51           H  
ATOM   2628  HB3 ASN A 165      -9.680  18.313 -13.933  1.00 43.51           H  
ATOM   2629  O   ASN A 165      -6.583  17.336 -15.295  1.00 43.51           O  
ATOM   2630  CG  ASN A 165     -10.190  19.558 -15.599  1.00 43.51           C  
ATOM   2631  ND2 ASN A 165     -10.410  20.715 -15.022  1.00 43.51           N  
ATOM   2632 HD21 ASN A 165     -10.990  21.358 -15.542  1.00 43.51           H  
ATOM   2633 HD22 ASN A 165      -9.908  20.979 -14.187  1.00 43.51           H  
ATOM   2634  OD1 ASN A 165     -10.752  19.297 -16.647  1.00 43.51           O  
ATOM   2635  N   CYS A 166      -7.611  15.429 -14.730  1.00 45.16           N  
ATOM   2636  H   CYS A 166      -8.453  14.874 -14.793  1.00 45.16           H  
ATOM   2637  CA  CYS A 166      -6.338  14.713 -14.524  1.00 45.16           C  
ATOM   2638  HA  CYS A 166      -5.608  15.420 -14.130  1.00 45.16           H  
ATOM   2639  C   CYS A 166      -5.881  14.303 -15.932  1.00 45.16           C  
ATOM   2640  CB  CYS A 166      -6.459  13.584 -13.455  1.00 45.16           C  
ATOM   2641  HB2 CYS A 166      -7.108  14.050 -12.714  1.00 45.16           H  
ATOM   2642  HB3 CYS A 166      -6.975  12.732 -13.899  1.00 45.16           H  
ATOM   2643  O   CYS A 166      -6.017  13.161 -16.352  1.00 45.16           O  
ATOM   2644  SG  CYS A 166      -5.062  12.955 -12.394  1.00 45.16           S  
ATOM   2645  N   ASN A 167      -5.300  15.264 -16.663  1.00 43.42           N  
ATOM   2646  H   ASN A 167      -5.380  16.211 -16.319  1.00 43.42           H  
ATOM   2647  CA  ASN A 167      -4.474  15.029 -17.855  1.00 43.42           C  
ATOM   2648  HA  ASN A 167      -5.082  14.569 -18.633  1.00 43.42           H  
ATOM   2649  C   ASN A 167      -3.318  14.061 -17.558  1.00 43.42           C  
ATOM   2650  CB  ASN A 167      -3.902  16.374 -18.344  1.00 43.42           C  
ATOM   2651  HB2 ASN A 167      -3.652  17.010 -17.495  1.00 43.42           H  
ATOM   2652  HB3 ASN A 167      -2.983  16.194 -18.903  1.00 43.42           H  
ATOM   2653  O   ASN A 167      -2.650  13.565 -18.467  1.00 43.42           O  
ATOM   2654  CG  ASN A 167      -4.822  17.125 -19.285  1.00 43.42           C  
ATOM   2655  ND2 ASN A 167      -4.539  18.380 -19.541  1.00 43.42           N  
ATOM   2656 HD21 ASN A 167      -5.174  18.854 -20.169  1.00 43.42           H  
ATOM   2657 HD22 ASN A 167      -3.759  18.845 -19.101  1.00 43.42           H  
ATOM   2658  OD1 ASN A 167      -5.770  16.596 -19.833  1.00 43.42           O  
ATOM   2659  N   ASN A 168      -3.086  13.778 -16.277  1.00 44.44           N  
ATOM   2660  H   ASN A 168      -3.653  14.255 -15.590  1.00 44.44           H  
ATOM   2661  CA  ASN A 168      -2.326  12.638 -15.826  1.00 44.44           C  
ATOM   2662  HA  ASN A 168      -1.337  12.694 -16.279  1.00 44.44           H  
ATOM   2663  C   ASN A 168      -2.974  11.347 -16.341  1.00 44.44           C  
ATOM   2664  CB  ASN A 168      -2.197  12.711 -14.289  1.00 44.44           C  
ATOM   2665  HB2 ASN A 168      -2.926  13.418 -13.893  1.00 44.44           H  
ATOM   2666  HB3 ASN A 168      -2.384  11.736 -13.840  1.00 44.44           H  
ATOM   2667  O   ASN A 168      -3.801  10.717 -15.686  1.00 44.44           O  
ATOM   2668  CG  ASN A 168      -0.831  13.169 -13.821  1.00 44.44           C  
ATOM   2669  ND2 ASN A 168      -0.704  13.527 -12.567  1.00 44.44           N  
ATOM   2670 HD21 ASN A 168       0.209  13.856 -12.287  1.00 44.44           H  
ATOM   2671 HD22 ASN A 168      -1.493  13.506 -11.937  1.00 44.44           H  
ATOM   2672  OD1 ASN A 168       0.136  13.201 -14.560  1.00 44.44           O  
ATOM   2673  N   LYS A 169      -2.477  10.896 -17.499  1.00 45.04           N  
ATOM   2674  H   LYS A 169      -1.939  11.567 -18.029  1.00 45.04           H  
ATOM   2675  CA  LYS A 169      -2.622   9.529 -18.032  1.00 45.04           C  
ATOM   2676  HA  LYS A 169      -3.652   9.364 -18.350  1.00 45.04           H  
ATOM   2677  C   LYS A 169      -2.301   8.438 -16.999  1.00 45.04           C  
ATOM   2678  CB  LYS A 169      -1.651   9.350 -19.212  1.00 45.04           C  
ATOM   2679  HB2 LYS A 169      -1.632   8.295 -19.485  1.00 45.04           H  
ATOM   2680  HB3 LYS A 169      -0.647   9.626 -18.889  1.00 45.04           H  
ATOM   2681  O   LYS A 169      -2.597   7.273 -17.231  1.00 45.04           O  
ATOM   2682  CG  LYS A 169      -2.020  10.149 -20.468  1.00 45.04           C  
ATOM   2683  HG2 LYS A 169      -3.006   9.839 -20.816  1.00 45.04           H  
ATOM   2684  HG3 LYS A 169      -2.040  11.214 -20.238  1.00 45.04           H  
ATOM   2685  CD  LYS A 169      -0.977   9.883 -21.565  1.00 45.04           C  
ATOM   2686  HD2 LYS A 169      -0.923   8.813 -21.762  1.00 45.04           H  
ATOM   2687  HD3 LYS A 169      -0.005  10.227 -21.211  1.00 45.04           H  
ATOM   2688  CE  LYS A 169      -1.341  10.623 -22.857  1.00 45.04           C  
ATOM   2689  HE2 LYS A 169      -1.481  11.677 -22.620  1.00 45.04           H  
ATOM   2690  HE3 LYS A 169      -2.291  10.237 -23.228  1.00 45.04           H  
ATOM   2691  NZ  LYS A 169      -0.282  10.476 -23.890  1.00 45.04           N  
ATOM   2692  HZ1 LYS A 169       0.588  10.864 -23.554  1.00 45.04           H  
ATOM   2693  HZ2 LYS A 169      -0.531  10.979 -24.730  1.00 45.04           H  
ATOM   2694  HZ3 LYS A 169      -0.127   9.506 -24.123  1.00 45.04           H  
ATOM   2695  N   SER A 170      -1.637   8.814 -15.911  1.00 46.85           N  
ATOM   2696  H   SER A 170      -1.427   9.796 -15.807  1.00 46.85           H  
ATOM   2697  CA  SER A 170      -1.238   7.979 -14.789  1.00 46.85           C  
ATOM   2698  HA  SER A 170      -0.976   6.985 -15.151  1.00 46.85           H  
ATOM   2699  C   SER A 170      -2.312   7.809 -13.712  1.00 46.85           C  
ATOM   2700  CB  SER A 170      -0.001   8.620 -14.171  1.00 46.85           C  
ATOM   2701  HB2 SER A 170       0.329   8.005 -13.334  1.00 46.85           H  
ATOM   2702  HB3 SER A 170       0.797   8.651 -14.912  1.00 46.85           H  
ATOM   2703  O   SER A 170      -2.126   6.994 -12.809  1.00 46.85           O  
ATOM   2704  OG  SER A 170      -0.312   9.944 -13.761  1.00 46.85           O  
ATOM   2705  HG  SER A 170       0.468  10.336 -13.359  1.00 46.85           H  
ATOM   2706  N   CYS A 171      -3.426   8.545 -13.784  1.00 51.48           N  
ATOM   2707  H   CYS A 171      -3.531   9.208 -14.539  1.00 51.48           H  
ATOM   2708  CA  CYS A 171      -4.575   8.308 -12.924  1.00 51.48           C  
ATOM   2709  HA  CYS A 171      -4.283   8.476 -11.887  1.00 51.48           H  
ATOM   2710  C   CYS A 171      -5.003   6.848 -13.108  1.00 51.48           C  
ATOM   2711  CB  CYS A 171      -5.679   9.300 -13.308  1.00 51.48           C  
ATOM   2712  HB2 CYS A 171      -6.126   9.013 -14.260  1.00 51.48           H  
ATOM   2713  HB3 CYS A 171      -5.249  10.296 -13.419  1.00 51.48           H  
ATOM   2714  O   CYS A 171      -5.316   6.445 -14.227  1.00 51.48           O  
ATOM   2715  SG  CYS A 171      -6.931   9.354 -12.006  1.00 51.48           S  
ATOM   2716  HG  CYS A 171      -7.349   8.097 -12.175  1.00 51.48           H  
ATOM   2717  N   ILE A 172      -4.951   6.044 -12.040  1.00 51.66           N  
ATOM   2718  H   ILE A 172      -4.615   6.419 -11.165  1.00 51.66           H  
ATOM   2719  CA  ILE A 172      -5.168   4.600 -12.152  1.00 51.66           C  
ATOM   2720  HA  ILE A 172      -4.423   4.207 -12.844  1.00 51.66           H  
ATOM   2721  C   ILE A 172      -6.540   4.343 -12.792  1.00 51.66           C  
ATOM   2722  CB  ILE A 172      -4.959   3.889 -10.789  1.00 51.66           C  
ATOM   2723  HB  ILE A 172      -5.491   4.441 -10.013  1.00 51.66           H  
ATOM   2724  O   ILE A 172      -7.583   4.637 -12.195  1.00 51.66           O  
ATOM   2725  CG1 ILE A 172      -3.452   3.877 -10.444  1.00 51.66           C  
ATOM   2726 HG12 ILE A 172      -2.875   3.721 -11.355  1.00 51.66           H  
ATOM   2727 HG13 ILE A 172      -3.169   4.853 -10.049  1.00 51.66           H  
ATOM   2728  CG2 ILE A 172      -5.541   2.467 -10.817  1.00 51.66           C  
ATOM   2729 HG21 ILE A 172      -5.061   1.864 -11.588  1.00 51.66           H  
ATOM   2730 HG22 ILE A 172      -6.616   2.524 -10.991  1.00 51.66           H  
ATOM   2731 HG23 ILE A 172      -5.434   1.974  -9.851  1.00 51.66           H  
ATOM   2732  CD1 ILE A 172      -3.022   2.776  -9.461  1.00 51.66           C  
ATOM   2733 HD11 ILE A 172      -3.629   2.778  -8.556  1.00 51.66           H  
ATOM   2734 HD12 ILE A 172      -3.131   1.799  -9.932  1.00 51.66           H  
ATOM   2735 HD13 ILE A 172      -1.962   2.879  -9.229  1.00 51.66           H  
ATOM   2736  N   GLU A 173      -6.514   3.792 -14.015  1.00 49.93           N  
ATOM   2737  H   GLU A 173      -5.629   3.750 -14.499  1.00 49.93           H  
ATOM   2738  CA  GLU A 173      -7.719   3.418 -14.766  1.00 49.93           C  
ATOM   2739  HA  GLU A 173      -8.365   4.291 -14.855  1.00 49.93           H  
ATOM   2740  C   GLU A 173      -8.529   2.361 -13.997  1.00 49.93           C  
ATOM   2741  CB  GLU A 173      -7.369   2.935 -16.198  1.00 49.93           C  
ATOM   2742  HB2 GLU A 173      -8.255   2.457 -16.616  1.00 49.93           H  
ATOM   2743  HB3 GLU A 173      -6.574   2.192 -16.145  1.00 49.93           H  
ATOM   2744  O   GLU A 173      -9.748   2.339 -14.107  1.00 49.93           O  
ATOM   2745  CG  GLU A 173      -6.956   4.079 -17.156  1.00 49.93           C  
ATOM   2746  HG2 GLU A 173      -7.712   4.862 -17.094  1.00 49.93           H  
ATOM   2747  HG3 GLU A 173      -6.014   4.499 -16.804  1.00 49.93           H  
ATOM   2748  CD  GLU A 173      -6.797   3.669 -18.643  1.00 49.93           C  
ATOM   2749  OE1 GLU A 173      -6.708   4.576 -19.513  1.00 49.93           O  
ATOM   2750  OE2 GLU A 173      -6.754   2.458 -18.947  1.00 49.93           O  
ATOM   2751  N   ASN A 174      -7.880   1.559 -13.142  1.00 51.65           N  
ATOM   2752  H   ASN A 174      -6.881   1.675 -13.055  1.00 51.65           H  
ATOM   2753  CA  ASN A 174      -8.501   0.434 -12.440  1.00 51.65           C  
ATOM   2754  HA  ASN A 174      -9.587   0.523 -12.484  1.00 51.65           H  
ATOM   2755  C   ASN A 174      -8.121   0.374 -10.960  1.00 51.65           C  
ATOM   2756  CB  ASN A 174      -8.118  -0.821 -13.193  1.00 51.65           C  
ATOM   2757  HB2 ASN A 174      -8.299  -1.714 -12.595  1.00 51.65           H  
ATOM   2758  HB3 ASN A 174      -7.062  -0.703 -13.434  1.00 51.65           H  
ATOM   2759  O   ASN A 174      -7.144  -0.242 -10.535  1.00 51.65           O  
ATOM   2760  CG  ASN A 174      -8.926  -0.924 -14.461  1.00 51.65           C  
ATOM   2761  ND2 ASN A 174      -8.331  -0.763 -15.613  1.00 51.65           N  
ATOM   2762 HD21 ASN A 174      -7.332  -0.650 -15.711  1.00 51.65           H  
ATOM   2763 HD22 ASN A 174      -8.930  -0.861 -16.420  1.00 51.65           H  
ATOM   2764  OD1 ASN A 174     -10.133  -1.027 -14.435  1.00 51.65           O  
ATOM   2765  N   GLU A 175      -8.941   1.053 -10.170  1.00 61.25           N  
ATOM   2766  H   GLU A 175      -9.732   1.498 -10.613  1.00 61.25           H  
ATOM   2767  CA  GLU A 175      -8.822   1.189  -8.718  1.00 61.25           C  
ATOM   2768  HA  GLU A 175      -7.857   1.638  -8.484  1.00 61.25           H  
ATOM   2769  C   GLU A 175      -8.907  -0.154  -7.977  1.00 61.25           C  
ATOM   2770  CB  GLU A 175      -9.962   2.121  -8.285  1.00 61.25           C  
ATOM   2771  HB2 GLU A 175     -10.316   2.663  -9.162  1.00 61.25           H  
ATOM   2772  HB3 GLU A 175     -10.799   1.541  -7.897  1.00 61.25           H  
ATOM   2773  O   GLU A 175      -8.351  -0.302  -6.890  1.00 61.25           O  
ATOM   2774  CG  GLU A 175      -9.518   3.145  -7.245  1.00 61.25           C  
ATOM   2775  HG2 GLU A 175      -9.332   2.627  -6.305  1.00 61.25           H  
ATOM   2776  HG3 GLU A 175      -8.597   3.623  -7.578  1.00 61.25           H  
ATOM   2777  CD  GLU A 175     -10.581   4.224  -7.041  1.00 61.25           C  
ATOM   2778  OE1 GLU A 175     -10.707   4.687  -5.891  1.00 61.25           O  
ATOM   2779  OE2 GLU A 175     -11.197   4.644  -8.046  1.00 61.25           O  
ATOM   2780  N   GLU A 176      -9.557  -1.142  -8.596  1.00 58.15           N  
ATOM   2781  H   GLU A 176     -10.004  -0.937  -9.479  1.00 58.15           H  
ATOM   2782  CA  GLU A 176      -9.719  -2.508  -8.088  1.00 58.15           C  
ATOM   2783  HA  GLU A 176     -10.184  -2.477  -7.103  1.00 58.15           H  
ATOM   2784  C   GLU A 176      -8.391  -3.257  -7.939  1.00 58.15           C  
ATOM   2785  CB  GLU A 176     -10.636  -3.293  -9.035  1.00 58.15           C  
ATOM   2786  HB2 GLU A 176     -10.721  -4.313  -8.658  1.00 58.15           H  
ATOM   2787  HB3 GLU A 176     -10.186  -3.322 -10.027  1.00 58.15           H  
ATOM   2788  O   GLU A 176      -8.303  -4.217  -7.177  1.00 58.15           O  
ATOM   2789  CG  GLU A 176     -12.043  -2.680  -9.125  1.00 58.15           C  
ATOM   2790  HG2 GLU A 176     -12.430  -2.556  -8.114  1.00 58.15           H  
ATOM   2791  HG3 GLU A 176     -11.972  -1.693  -9.582  1.00 58.15           H  
ATOM   2792  CD  GLU A 176     -13.025  -3.536  -9.940  1.00 58.15           C  
ATOM   2793  OE1 GLU A 176     -14.219  -3.161  -9.945  1.00 58.15           O  
ATOM   2794  OE2 GLU A 176     -12.584  -4.536 -10.547  1.00 58.15           O  
ATOM   2795  N   LEU A 177      -7.334  -2.804  -8.621  1.00 62.71           N  
ATOM   2796  H   LEU A 177      -7.460  -2.015  -9.239  1.00 62.71           H  
ATOM   2797  CA  LEU A 177      -6.011  -3.408  -8.509  1.00 62.71           C  
ATOM   2798  HA  LEU A 177      -6.125  -4.475  -8.321  1.00 62.71           H  
ATOM   2799  C   LEU A 177      -5.151  -2.884  -7.365  1.00 62.71           C  
ATOM   2800  CB  LEU A 177      -5.251  -3.222  -9.808  1.00 62.71           C  
ATOM   2801  HB2 LEU A 177      -4.198  -3.347  -9.554  1.00 62.71           H  
ATOM   2802  HB3 LEU A 177      -5.357  -2.197 -10.164  1.00 62.71           H  
ATOM   2803  O   LEU A 177      -4.151  -3.514  -7.021  1.00 62.71           O  
ATOM   2804  CG  LEU A 177      -5.619  -4.193 -10.937  1.00 62.71           C  
ATOM   2805  HG  LEU A 177      -6.279  -3.690 -11.644  1.00 62.71           H  
ATOM   2806  CD1 LEU A 177      -4.271  -4.510 -11.560  1.00 62.71           C  
ATOM   2807 HD11 LEU A 177      -3.692  -3.604 -11.742  1.00 62.71           H  
ATOM   2808 HD12 LEU A 177      -4.395  -5.087 -12.476  1.00 62.71           H  
ATOM   2809 HD13 LEU A 177      -3.693  -5.125 -10.870  1.00 62.71           H  
ATOM   2810  CD2 LEU A 177      -6.248  -5.539 -10.575  1.00 62.71           C  
ATOM   2811 HD21 LEU A 177      -6.370  -6.146 -11.472  1.00 62.71           H  
ATOM   2812 HD22 LEU A 177      -5.625  -6.081  -9.863  1.00 62.71           H  
ATOM   2813 HD23 LEU A 177      -7.236  -5.378 -10.143  1.00 62.71           H  
ATOM   2814  N   ILE A 178      -5.512  -1.746  -6.772  1.00 74.78           N  
ATOM   2815  H   ILE A 178      -6.381  -1.317  -7.057  1.00 74.78           H  
ATOM   2816  CA  ILE A 178      -4.735  -1.134  -5.688  1.00 74.78           C  
ATOM   2817  HA  ILE A 178      -3.766  -0.841  -6.091  1.00 74.78           H  
ATOM   2818  C   ILE A 178      -4.430  -2.138  -4.559  1.00 74.78           C  
ATOM   2819  CB  ILE A 178      -5.448   0.144  -5.196  1.00 74.78           C  
ATOM   2820  HB  ILE A 178      -6.515  -0.054  -5.105  1.00 74.78           H  
ATOM   2821  O   ILE A 178      -3.269  -2.205  -4.152  1.00 74.78           O  
ATOM   2822  CG1 ILE A 178      -5.265   1.263  -6.246  1.00 74.78           C  
ATOM   2823 HG12 ILE A 178      -4.224   1.586  -6.261  1.00 74.78           H  
ATOM   2824 HG13 ILE A 178      -5.509   0.871  -7.234  1.00 74.78           H  
ATOM   2825  CG2 ILE A 178      -4.956   0.576  -3.805  1.00 74.78           C  
ATOM   2826 HG21 ILE A 178      -5.486   1.473  -3.484  1.00 74.78           H  
ATOM   2827 HG22 ILE A 178      -3.881   0.756  -3.825  1.00 74.78           H  
ATOM   2828 HG23 ILE A 178      -5.174  -0.192  -3.063  1.00 74.78           H  
ATOM   2829  CD1 ILE A 178      -6.165   2.480  -6.009  1.00 74.78           C  
ATOM   2830 HD11 ILE A 178      -5.873   3.025  -5.112  1.00 74.78           H  
ATOM   2831 HD12 ILE A 178      -6.094   3.153  -6.863  1.00 74.78           H  
ATOM   2832 HD13 ILE A 178      -7.196   2.145  -5.899  1.00 74.78           H  
ATOM   2833  N   PRO A 179      -5.393  -2.954  -4.077  1.00 76.50           N  
ATOM   2834  CA  PRO A 179      -5.120  -3.956  -3.048  1.00 76.50           C  
ATOM   2835  HA  PRO A 179      -4.778  -3.452  -2.144  1.00 76.50           H  
ATOM   2836  C   PRO A 179      -4.067  -4.991  -3.465  1.00 76.50           C  
ATOM   2837  CB  PRO A 179      -6.470  -4.621  -2.768  1.00 76.50           C  
ATOM   2838  HB2 PRO A 179      -6.606  -5.466  -3.443  1.00 76.50           H  
ATOM   2839  HB3 PRO A 179      -6.566  -4.935  -1.728  1.00 76.50           H  
ATOM   2840  O   PRO A 179      -3.238  -5.373  -2.648  1.00 76.50           O  
ATOM   2841  CG  PRO A 179      -7.488  -3.552  -3.138  1.00 76.50           C  
ATOM   2842  HG2 PRO A 179      -8.461  -3.981  -3.380  1.00 76.50           H  
ATOM   2843  HG3 PRO A 179      -7.568  -2.820  -2.335  1.00 76.50           H  
ATOM   2844  CD  PRO A 179      -6.825  -2.923  -4.355  1.00 76.50           C  
ATOM   2845  HD2 PRO A 179      -7.029  -3.537  -5.232  1.00 76.50           H  
ATOM   2846  HD3 PRO A 179      -7.213  -1.915  -4.500  1.00 76.50           H  
ATOM   2847  N   TYR A 180      -4.036  -5.404  -4.735  1.00 69.67           N  
ATOM   2848  H   TYR A 180      -4.692  -5.009  -5.394  1.00 69.67           H  
ATOM   2849  CA  TYR A 180      -3.057  -6.376  -5.233  1.00 69.67           C  
ATOM   2850  HA  TYR A 180      -3.003  -7.211  -4.535  1.00 69.67           H  
ATOM   2851  C   TYR A 180      -1.651  -5.776  -5.335  1.00 69.67           C  
ATOM   2852  CB  TYR A 180      -3.505  -6.920  -6.594  1.00 69.67           C  
ATOM   2853  HB2 TYR A 180      -3.595  -6.098  -7.305  1.00 69.67           H  
ATOM   2854  HB3 TYR A 180      -2.728  -7.585  -6.971  1.00 69.67           H  
ATOM   2855  O   TYR A 180      -0.675  -6.428  -4.970  1.00 69.67           O  
ATOM   2856  CG  TYR A 180      -4.810  -7.690  -6.556  1.00 69.67           C  
ATOM   2857  CD1 TYR A 180      -4.806  -9.071  -6.282  1.00 69.67           C  
ATOM   2858  HD1 TYR A 180      -3.875  -9.581  -6.086  1.00 69.67           H  
ATOM   2859  CD2 TYR A 180      -6.028  -7.028  -6.791  1.00 69.67           C  
ATOM   2860  HD2 TYR A 180      -6.043  -5.961  -6.957  1.00 69.67           H  
ATOM   2861  CE1 TYR A 180      -6.018  -9.789  -6.268  1.00 69.67           C  
ATOM   2862  HE1 TYR A 180      -6.024 -10.849  -6.062  1.00 69.67           H  
ATOM   2863  CE2 TYR A 180      -7.239  -7.741  -6.794  1.00 69.67           C  
ATOM   2864  HE2 TYR A 180      -8.165  -7.218  -6.984  1.00 69.67           H  
ATOM   2865  OH  TYR A 180      -8.407  -9.818  -6.542  1.00 69.67           O  
ATOM   2866  HH  TYR A 180      -9.132  -9.230  -6.765  1.00 69.67           H  
ATOM   2867  CZ  TYR A 180      -7.235  -9.128  -6.535  1.00 69.67           C  
ATOM   2868  N   PHE A 181      -1.532  -4.519  -5.772  1.00 74.84           N  
ATOM   2869  H   PHE A 181      -2.361  -4.035  -6.087  1.00 74.84           H  
ATOM   2870  CA  PHE A 181      -0.247  -3.813  -5.765  1.00 74.84           C  
ATOM   2871  HA  PHE A 181       0.500  -4.432  -6.263  1.00 74.84           H  
ATOM   2872  C   PHE A 181       0.274  -3.576  -4.344  1.00 74.84           C  
ATOM   2873  CB  PHE A 181      -0.385  -2.483  -6.513  1.00 74.84           C  
ATOM   2874  HB2 PHE A 181      -1.224  -1.935  -6.084  1.00 74.84           H  
ATOM   2875  HB3 PHE A 181       0.515  -1.892  -6.342  1.00 74.84           H  
ATOM   2876  O   PHE A 181       1.475  -3.698  -4.103  1.00 74.84           O  
ATOM   2877  CG  PHE A 181      -0.581  -2.598  -8.011  1.00 74.84           C  
ATOM   2878  CD1 PHE A 181       0.284  -3.398  -8.784  1.00 74.84           C  
ATOM   2879  HD1 PHE A 181       1.088  -3.945  -8.316  1.00 74.84           H  
ATOM   2880  CD2 PHE A 181      -1.611  -1.875  -8.642  1.00 74.84           C  
ATOM   2881  HD2 PHE A 181      -2.276  -1.257  -8.058  1.00 74.84           H  
ATOM   2882  CE1 PHE A 181       0.103  -3.494 -10.174  1.00 74.84           C  
ATOM   2883  HE1 PHE A 181       0.756  -4.127 -10.757  1.00 74.84           H  
ATOM   2884  CE2 PHE A 181      -1.779  -1.957 -10.035  1.00 74.84           C  
ATOM   2885  HE2 PHE A 181      -2.564  -1.393 -10.517  1.00 74.84           H  
ATOM   2886  CZ  PHE A 181      -0.927  -2.772 -10.800  1.00 74.84           C  
ATOM   2887  HZ  PHE A 181      -1.068  -2.846 -11.868  1.00 74.84           H  
ATOM   2888  N   LEU A 182      -0.620  -3.279  -3.395  1.00 83.65           N  
ATOM   2889  H   LEU A 182      -1.587  -3.160  -3.658  1.00 83.65           H  
ATOM   2890  CA  LEU A 182      -0.257  -3.185  -1.981  1.00 83.65           C  
ATOM   2891  HA  LEU A 182       0.593  -2.511  -1.884  1.00 83.65           H  
ATOM   2892  C   LEU A 182       0.211  -4.531  -1.433  1.00 83.65           C  
ATOM   2893  CB  LEU A 182      -1.447  -2.664  -1.158  1.00 83.65           C  
ATOM   2894  HB2 LEU A 182      -1.279  -2.899  -0.107  1.00 83.65           H  
ATOM   2895  HB3 LEU A 182      -2.351  -3.185  -1.474  1.00 83.65           H  
ATOM   2896  O   LEU A 182       1.236  -4.574  -0.759  1.00 83.65           O  
ATOM   2897  CG  LEU A 182      -1.658  -1.153  -1.280  1.00 83.65           C  
ATOM   2898  HG  LEU A 182      -1.655  -0.864  -2.330  1.00 83.65           H  
ATOM   2899  CD1 LEU A 182      -3.011  -0.779  -0.671  1.00 83.65           C  
ATOM   2900 HD11 LEU A 182      -3.809  -1.235  -1.256  1.00 83.65           H  
ATOM   2901 HD12 LEU A 182      -3.134   0.304  -0.665  1.00 83.65           H  
ATOM   2902 HD13 LEU A 182      -3.070  -1.145   0.354  1.00 83.65           H  
ATOM   2903  CD2 LEU A 182      -0.571  -0.370  -0.547  1.00 83.65           C  
ATOM   2904 HD21 LEU A 182       0.424  -0.750  -0.779  1.00 83.65           H  
ATOM   2905 HD22 LEU A 182      -0.615   0.658  -0.907  1.00 83.65           H  
ATOM   2906 HD23 LEU A 182      -0.719  -0.415   0.532  1.00 83.65           H  
ATOM   2907  N   LEU A 183      -0.492  -5.619  -1.759  1.00 75.67           N  
ATOM   2908  H   LEU A 183      -1.357  -5.505  -2.269  1.00 75.67           H  
ATOM   2909  CA  LEU A 183      -0.108  -6.968  -1.349  1.00 75.67           C  
ATOM   2910  HA  LEU A 183      -0.061  -6.990  -0.260  1.00 75.67           H  
ATOM   2911  C   LEU A 183       1.286  -7.317  -1.866  1.00 75.67           C  
ATOM   2912  CB  LEU A 183      -1.157  -7.980  -1.851  1.00 75.67           C  
ATOM   2913  HB2 LEU A 183      -2.161  -7.623  -1.620  1.00 75.67           H  
ATOM   2914  HB3 LEU A 183      -1.081  -8.047  -2.937  1.00 75.67           H  
ATOM   2915  O   LEU A 183       2.113  -7.800  -1.099  1.00 75.67           O  
ATOM   2916  CG  LEU A 183      -0.995  -9.394  -1.264  1.00 75.67           C  
ATOM   2917  HG  LEU A 183       0.024  -9.745  -1.428  1.00 75.67           H  
ATOM   2918  CD1 LEU A 183      -1.314  -9.455   0.230  1.00 75.67           C  
ATOM   2919 HD11 LEU A 183      -2.355  -9.186   0.410  1.00 75.67           H  
ATOM   2920 HD12 LEU A 183      -0.662  -8.779   0.783  1.00 75.67           H  
ATOM   2921 HD13 LEU A 183      -1.143 -10.467   0.598  1.00 75.67           H  
ATOM   2922  CD2 LEU A 183      -1.956 -10.349  -1.972  1.00 75.67           C  
ATOM   2923 HD21 LEU A 183      -1.835 -11.353  -1.566  1.00 75.67           H  
ATOM   2924 HD22 LEU A 183      -2.986 -10.025  -1.824  1.00 75.67           H  
ATOM   2925 HD23 LEU A 183      -1.729 -10.374  -3.038  1.00 75.67           H  
ATOM   2926  N   PHE A 184       1.571  -7.005  -3.133  1.00 72.20           N  
ATOM   2927  H   PHE A 184       0.828  -6.643  -3.713  1.00 72.20           H  
ATOM   2928  CA  PHE A 184       2.891  -7.196  -3.729  1.00 72.20           C  
ATOM   2929  HA  PHE A 184       3.146  -8.256  -3.694  1.00 72.20           H  
ATOM   2930  C   PHE A 184       3.984  -6.440  -2.964  1.00 72.20           C  
ATOM   2931  CB  PHE A 184       2.859  -6.769  -5.199  1.00 72.20           C  
ATOM   2932  HB2 PHE A 184       2.168  -7.414  -5.742  1.00 72.20           H  
ATOM   2933  HB3 PHE A 184       2.488  -5.747  -5.279  1.00 72.20           H  
ATOM   2934  O   PHE A 184       4.968  -7.046  -2.544  1.00 72.20           O  
ATOM   2935  CG  PHE A 184       4.224  -6.845  -5.846  1.00 72.20           C  
ATOM   2936  CD1 PHE A 184       5.049  -5.704  -5.904  1.00 72.20           C  
ATOM   2937  HD1 PHE A 184       4.704  -4.762  -5.503  1.00 72.20           H  
ATOM   2938  CD2 PHE A 184       4.704  -8.081  -6.314  1.00 72.20           C  
ATOM   2939  HD2 PHE A 184       4.090  -8.967  -6.236  1.00 72.20           H  
ATOM   2940  CE1 PHE A 184       6.340  -5.795  -6.450  1.00 72.20           C  
ATOM   2941  HE1 PHE A 184       6.982  -4.927  -6.487  1.00 72.20           H  
ATOM   2942  CE2 PHE A 184       5.998  -8.174  -6.849  1.00 72.20           C  
ATOM   2943  HE2 PHE A 184       6.379  -9.127  -7.185  1.00 72.20           H  
ATOM   2944  CZ  PHE A 184       6.813  -7.033  -6.915  1.00 72.20           C  
ATOM   2945  HZ  PHE A 184       7.818  -7.123  -7.300  1.00 72.20           H  
ATOM   2946  N   LEU A 185       3.799  -5.136  -2.720  1.00 81.07           N  
ATOM   2947  H   LEU A 185       2.958  -4.691  -3.058  1.00 81.07           H  
ATOM   2948  CA  LEU A 185       4.775  -4.344  -1.961  1.00 81.07           C  
ATOM   2949  HA  LEU A 185       5.736  -4.408  -2.470  1.00 81.07           H  
ATOM   2950  C   LEU A 185       4.992  -4.884  -0.548  1.00 81.07           C  
ATOM   2951  CB  LEU A 185       4.315  -2.883  -1.863  1.00 81.07           C  
ATOM   2952  HB2 LEU A 185       3.230  -2.863  -1.755  1.00 81.07           H  
ATOM   2953  HB3 LEU A 185       4.733  -2.434  -0.962  1.00 81.07           H  
ATOM   2954  O   LEU A 185       6.103  -4.831  -0.025  1.00 81.07           O  
ATOM   2955  CG  LEU A 185       4.732  -2.016  -3.052  1.00 81.07           C  
ATOM   2956  HG  LEU A 185       4.341  -2.452  -3.972  1.00 81.07           H  
ATOM   2957  CD1 LEU A 185       4.142  -0.625  -2.858  1.00 81.07           C  
ATOM   2958 HD11 LEU A 185       3.093  -0.711  -2.573  1.00 81.07           H  
ATOM   2959 HD12 LEU A 185       4.235  -0.065  -3.788  1.00 81.07           H  
ATOM   2960 HD13 LEU A 185       4.669  -0.101  -2.061  1.00 81.07           H  
ATOM   2961  CD2 LEU A 185       6.245  -1.834  -3.173  1.00 81.07           C  
ATOM   2962 HD21 LEU A 185       6.460  -1.114  -3.962  1.00 81.07           H  
ATOM   2963 HD22 LEU A 185       6.662  -1.473  -2.233  1.00 81.07           H  
ATOM   2964 HD23 LEU A 185       6.719  -2.778  -3.443  1.00 81.07           H  
ATOM   2965  N   LEU A 186       3.930  -5.401   0.065  1.00 81.83           N  
ATOM   2966  H   LEU A 186       3.037  -5.368  -0.406  1.00 81.83           H  
ATOM   2967  CA  LEU A 186       3.976  -5.941   1.413  1.00 81.83           C  
ATOM   2968  HA  LEU A 186       4.713  -5.366   1.974  1.00 81.83           H  
ATOM   2969  C   LEU A 186       4.462  -7.393   1.464  1.00 81.83           C  
ATOM   2970  CB  LEU A 186       2.617  -5.720   2.090  1.00 81.83           C  
ATOM   2971  HB2 LEU A 186       2.594  -6.261   3.036  1.00 81.83           H  
ATOM   2972  HB3 LEU A 186       1.832  -6.126   1.452  1.00 81.83           H  
ATOM   2973  O   LEU A 186       4.800  -7.864   2.543  1.00 81.83           O  
ATOM   2974  CG  LEU A 186       2.350  -4.227   2.368  1.00 81.83           C  
ATOM   2975  HG  LEU A 186       2.473  -3.640   1.458  1.00 81.83           H  
ATOM   2976  CD1 LEU A 186       0.917  -4.044   2.847  1.00 81.83           C  
ATOM   2977 HD11 LEU A 186       0.262  -4.343   2.029  1.00 81.83           H  
ATOM   2978 HD12 LEU A 186       0.730  -4.659   3.727  1.00 81.83           H  
ATOM   2979 HD13 LEU A 186       0.727  -2.997   3.084  1.00 81.83           H  
ATOM   2980  CD2 LEU A 186       3.292  -3.663   3.432  1.00 81.83           C  
ATOM   2981 HD21 LEU A 186       3.300  -4.313   4.307  1.00 81.83           H  
ATOM   2982 HD22 LEU A 186       4.305  -3.574   3.040  1.00 81.83           H  
ATOM   2983 HD23 LEU A 186       2.959  -2.671   3.735  1.00 81.83           H  
ATOM   2984  N   THR A 187       4.585  -8.088   0.329  1.00 69.97           N  
ATOM   2985  H   THR A 187       4.345  -7.623  -0.535  1.00 69.97           H  
ATOM   2986  CA  THR A 187       4.930  -9.521   0.277  1.00 69.97           C  
ATOM   2987  HA  THR A 187       4.159 -10.087   0.800  1.00 69.97           H  
ATOM   2988  C   THR A 187       6.264  -9.827   0.964  1.00 69.97           C  
ATOM   2989  CB  THR A 187       4.965 -10.024  -1.175  1.00 69.97           C  
ATOM   2990  HB  THR A 187       5.725  -9.479  -1.733  1.00 69.97           H  
ATOM   2991  O   THR A 187       6.392 -10.865   1.609  1.00 69.97           O  
ATOM   2992  CG2 THR A 187       5.237 -11.525  -1.283  1.00 69.97           C  
ATOM   2993 HG21 THR A 187       6.254 -11.750  -0.961  1.00 69.97           H  
ATOM   2994 HG22 THR A 187       5.127 -11.840  -2.320  1.00 69.97           H  
ATOM   2995 HG23 THR A 187       4.529 -12.077  -0.664  1.00 69.97           H  
ATOM   2996  OG1 THR A 187       3.714  -9.844  -1.794  1.00 69.97           O  
ATOM   2997  HG1 THR A 187       3.283  -9.072  -1.421  1.00 69.97           H  
ATOM   2998  N   ALA A 188       7.244  -8.919   0.882  1.00 63.95           N  
ATOM   2999  H   ALA A 188       7.083  -8.078   0.347  1.00 63.95           H  
ATOM   3000  CA  ALA A 188       8.531  -9.071   1.565  1.00 63.95           C  
ATOM   3001  HA  ALA A 188       8.977 -10.020   1.267  1.00 63.95           H  
ATOM   3002  C   ALA A 188       8.395  -9.095   3.101  1.00 63.95           C  
ATOM   3003  CB  ALA A 188       9.453  -7.938   1.101  1.00 63.95           C  
ATOM   3004  HB1 ALA A 188       9.566  -7.962   0.017  1.00 63.95           H  
ATOM   3005  HB2 ALA A 188       9.048  -6.972   1.401  1.00 63.95           H  
ATOM   3006  HB3 ALA A 188      10.435  -8.063   1.558  1.00 63.95           H  
ATOM   3007  O   ALA A 188       9.127  -9.817   3.773  1.00 63.95           O  
ATOM   3008  N   PHE A 189       7.421  -8.362   3.643  1.00 72.21           N  
ATOM   3009  H   PHE A 189       6.804  -7.859   3.021  1.00 72.21           H  
ATOM   3010  CA  PHE A 189       7.150  -8.261   5.080  1.00 72.21           C  
ATOM   3011  HA  PHE A 189       8.083  -8.374   5.631  1.00 72.21           H  
ATOM   3012  C   PHE A 189       6.194  -9.351   5.556  1.00 72.21           C  
ATOM   3013  CB  PHE A 189       6.568  -6.881   5.394  1.00 72.21           C  
ATOM   3014  HB2 PHE A 189       5.561  -6.811   4.984  1.00 72.21           H  
ATOM   3015  HB3 PHE A 189       6.486  -6.774   6.476  1.00 72.21           H  
ATOM   3016  O   PHE A 189       6.399  -9.905   6.629  1.00 72.21           O  
ATOM   3017  CG  PHE A 189       7.393  -5.742   4.847  1.00 72.21           C  
ATOM   3018  CD1 PHE A 189       8.424  -5.174   5.607  1.00 72.21           C  
ATOM   3019  HD1 PHE A 189       8.649  -5.592   6.577  1.00 72.21           H  
ATOM   3020  CD2 PHE A 189       7.158  -5.284   3.547  1.00 72.21           C  
ATOM   3021  HD2 PHE A 189       6.432  -5.785   2.924  1.00 72.21           H  
ATOM   3022  CE1 PHE A 189       9.142  -4.071   5.114  1.00 72.21           C  
ATOM   3023  HE1 PHE A 189       9.903  -3.601   5.719  1.00 72.21           H  
ATOM   3024  CE2 PHE A 189       7.903  -4.224   3.033  1.00 72.21           C  
ATOM   3025  HE2 PHE A 189       7.737  -3.951   2.001  1.00 72.21           H  
ATOM   3026  CZ  PHE A 189       8.856  -3.573   3.833  1.00 72.21           C  
ATOM   3027  HZ  PHE A 189       9.382  -2.706   3.462  1.00 72.21           H  
ATOM   3028  N   LEU A 190       5.220  -9.721   4.713  1.00 65.44           N  
ATOM   3029  H   LEU A 190       5.139  -9.189   3.858  1.00 65.44           H  
ATOM   3030  CA  LEU A 190       4.209 -10.766   4.942  1.00 65.44           C  
ATOM   3031  HA  LEU A 190       3.650 -10.531   5.848  1.00 65.44           H  
ATOM   3032  C   LEU A 190       4.784 -12.174   5.167  1.00 65.44           C  
ATOM   3033  CB  LEU A 190       3.221 -10.761   3.765  1.00 65.44           C  
ATOM   3034  HB2 LEU A 190       2.603 -11.657   3.813  1.00 65.44           H  
ATOM   3035  HB3 LEU A 190       3.787 -10.807   2.835  1.00 65.44           H  
ATOM   3036  O   LEU A 190       4.042 -13.125   5.408  1.00 65.44           O  
ATOM   3037  CG  LEU A 190       2.281  -9.545   3.742  1.00 65.44           C  
ATOM   3038  HG  LEU A 190       2.848  -8.614   3.731  1.00 65.44           H  
ATOM   3039  CD1 LEU A 190       1.408  -9.592   2.491  1.00 65.44           C  
ATOM   3040 HD11 LEU A 190       0.774 -10.478   2.514  1.00 65.44           H  
ATOM   3041 HD12 LEU A 190       0.789  -8.695   2.464  1.00 65.44           H  
ATOM   3042 HD13 LEU A 190       2.032  -9.613   1.598  1.00 65.44           H  
ATOM   3043  CD2 LEU A 190       1.369  -9.507   4.958  1.00 65.44           C  
ATOM   3044 HD21 LEU A 190       1.909  -9.113   5.819  1.00 65.44           H  
ATOM   3045 HD22 LEU A 190       0.489  -8.898   4.751  1.00 65.44           H  
ATOM   3046 HD23 LEU A 190       1.037 -10.518   5.193  1.00 65.44           H  
ATOM   3047  N   ARG A 191       6.105 -12.335   5.083  1.00 58.15           N  
ATOM   3048  H   ARG A 191       6.655 -11.510   4.891  1.00 58.15           H  
ATOM   3049  CA  ARG A 191       6.801 -13.565   5.471  1.00 58.15           C  
ATOM   3050  HA  ARG A 191       6.237 -14.429   5.117  1.00 58.15           H  
ATOM   3051  C   ARG A 191       6.890 -13.736   6.990  1.00 58.15           C  
ATOM   3052  CB  ARG A 191       8.194 -13.578   4.833  1.00 58.15           C  
ATOM   3053  HB2 ARG A 191       8.732 -12.674   5.117  1.00 58.15           H  
ATOM   3054  HB3 ARG A 191       8.745 -14.440   5.207  1.00 58.15           H  
ATOM   3055  O   ARG A 191       7.042 -14.863   7.446  1.00 58.15           O  
ATOM   3056  CG  ARG A 191       8.107 -13.674   3.304  1.00 58.15           C  
ATOM   3057  HG2 ARG A 191       7.597 -14.597   3.029  1.00 58.15           H  
ATOM   3058  HG3 ARG A 191       7.549 -12.825   2.908  1.00 58.15           H  
ATOM   3059  CD  ARG A 191       9.510 -13.664   2.700  1.00 58.15           C  
ATOM   3060  HD2 ARG A 191      10.082 -14.491   3.123  1.00 58.15           H  
ATOM   3061  HD3 ARG A 191       9.993 -12.725   2.970  1.00 58.15           H  
ATOM   3062  NE  ARG A 191       9.463 -13.796   1.233  1.00 58.15           N  
ATOM   3063  HE  ARG A 191       8.551 -13.940   0.822  1.00 58.15           H  
ATOM   3064  NH1 ARG A 191      11.706 -13.505   0.860  1.00 58.15           N  
ATOM   3065 HH11 ARG A 191      11.836 -13.359   1.851  1.00 58.15           H  
ATOM   3066 HH12 ARG A 191      12.496 -13.458   0.232  1.00 58.15           H  
ATOM   3067  NH2 ARG A 191      10.345 -13.894  -0.866  1.00 58.15           N  
ATOM   3068 HH21 ARG A 191       9.433 -14.110  -1.243  1.00 58.15           H  
ATOM   3069 HH22 ARG A 191      11.147 -13.875  -1.479  1.00 58.15           H  
ATOM   3070  CZ  ARG A 191      10.500 -13.731   0.418  1.00 58.15           C  
ATOM   3071  N   LEU A 192       6.796 -12.649   7.758  1.00 60.70           N  
ATOM   3072  H   LEU A 192       6.627 -11.757   7.313  1.00 60.70           H  
ATOM   3073  CA  LEU A 192       6.879 -12.667   9.219  1.00 60.70           C  
ATOM   3074  HA  LEU A 192       7.480 -13.523   9.525  1.00 60.70           H  
ATOM   3075  C   LEU A 192       5.472 -12.795   9.828  1.00 60.70           C  
ATOM   3076  CB  LEU A 192       7.600 -11.397   9.704  1.00 60.70           C  
ATOM   3077  HB2 LEU A 192       7.044 -10.528   9.352  1.00 60.70           H  
ATOM   3078  HB3 LEU A 192       7.590 -11.379  10.793  1.00 60.70           H  
ATOM   3079  O   LEU A 192       4.594 -12.023   9.438  1.00 60.70           O  
ATOM   3080  CG  LEU A 192       9.058 -11.285   9.220  1.00 60.70           C  
ATOM   3081  HG  LEU A 192       9.096 -11.393   8.136  1.00 60.70           H  
ATOM   3082  CD1 LEU A 192       9.617  -9.908   9.562  1.00 60.70           C  
ATOM   3083 HD11 LEU A 192      10.634  -9.815   9.183  1.00 60.70           H  
ATOM   3084 HD12 LEU A 192       9.627  -9.771  10.644  1.00 60.70           H  
ATOM   3085 HD13 LEU A 192       8.995  -9.142   9.098  1.00 60.70           H  
ATOM   3086  CD2 LEU A 192       9.963 -12.346   9.849  1.00 60.70           C  
ATOM   3087 HD21 LEU A 192       9.891 -12.295  10.936  1.00 60.70           H  
ATOM   3088 HD22 LEU A 192      10.998 -12.176   9.552  1.00 60.70           H  
ATOM   3089 HD23 LEU A 192       9.667 -13.342   9.518  1.00 60.70           H  
ATOM   3090  N   PRO A 193       5.216 -13.717  10.771  1.00 62.59           N  
ATOM   3091  CA  PRO A 193       3.904 -13.860  11.410  1.00 62.59           C  
ATOM   3092  HA  PRO A 193       3.187 -14.220  10.673  1.00 62.59           H  
ATOM   3093  C   PRO A 193       3.383 -12.550  12.020  1.00 62.59           C  
ATOM   3094  CB  PRO A 193       4.101 -14.922  12.498  1.00 62.59           C  
ATOM   3095  HB2 PRO A 193       4.371 -14.452  13.443  1.00 62.59           H  
ATOM   3096  HB3 PRO A 193       3.210 -15.537  12.625  1.00 62.59           H  
ATOM   3097  O   PRO A 193       2.207 -12.214  11.877  1.00 62.59           O  
ATOM   3098  CG  PRO A 193       5.290 -15.742  12.003  1.00 62.59           C  
ATOM   3099  HG2 PRO A 193       5.834 -16.205  12.826  1.00 62.59           H  
ATOM   3100  HG3 PRO A 193       4.944 -16.498  11.298  1.00 62.59           H  
ATOM   3101  CD  PRO A 193       6.146 -14.718  11.269  1.00 62.59           C  
ATOM   3102  HD2 PRO A 193       6.684 -15.211  10.460  1.00 62.59           H  
ATOM   3103  HD3 PRO A 193       6.846 -14.254  11.965  1.00 62.59           H  
ATOM   3104  N   GLU A 194       4.276 -11.772  12.630  1.00 65.53           N  
ATOM   3105  H   GLU A 194       5.232 -12.094  12.689  1.00 65.53           H  
ATOM   3106  CA  GLU A 194       3.974 -10.501  13.292  1.00 65.53           C  
ATOM   3107  HA  GLU A 194       3.160 -10.654  14.001  1.00 65.53           H  
ATOM   3108  C   GLU A 194       3.525  -9.423  12.295  1.00 65.53           C  
ATOM   3109  CB  GLU A 194       5.208  -9.990  14.063  1.00 65.53           C  
ATOM   3110  HB2 GLU A 194       5.977  -9.672  13.359  1.00 65.53           H  
ATOM   3111  HB3 GLU A 194       4.898  -9.101  14.613  1.00 65.53           H  
ATOM   3112  O   GLU A 194       2.764  -8.522  12.647  1.00 65.53           O  
ATOM   3113  CG  GLU A 194       5.817 -10.974  15.084  1.00 65.53           C  
ATOM   3114  HG2 GLU A 194       6.418 -10.391  15.782  1.00 65.53           H  
ATOM   3115  HG3 GLU A 194       5.006 -11.429  15.654  1.00 65.53           H  
ATOM   3116  CD  GLU A 194       6.714 -12.072  14.479  1.00 65.53           C  
ATOM   3117  OE1 GLU A 194       7.124 -12.967  15.246  1.00 65.53           O  
ATOM   3118  OE2 GLU A 194       6.947 -12.049  13.245  1.00 65.53           O  
ATOM   3119  N   SER A 195       3.951  -9.520  11.031  1.00 71.02           N  
ATOM   3120  H   SER A 195       4.515 -10.321  10.785  1.00 71.02           H  
ATOM   3121  CA  SER A 195       3.647  -8.514  10.005  1.00 71.02           C  
ATOM   3122  HA  SER A 195       3.995  -7.545  10.362  1.00 71.02           H  
ATOM   3123  C   SER A 195       2.154  -8.397   9.704  1.00 71.02           C  
ATOM   3124  CB  SER A 195       4.387  -8.828   8.710  1.00 71.02           C  
ATOM   3125  HB2 SER A 195       5.445  -8.985   8.919  1.00 71.02           H  
ATOM   3126  HB3 SER A 195       4.289  -7.980   8.032  1.00 71.02           H  
ATOM   3127  O   SER A 195       1.654  -7.315   9.386  1.00 71.02           O  
ATOM   3128  OG  SER A 195       3.832  -9.968   8.093  1.00 71.02           O  
ATOM   3129  HG  SER A 195       4.115 -10.749   8.575  1.00 71.02           H  
ATOM   3130  N   TYR A 196       1.420  -9.502   9.818  1.00 69.56           N  
ATOM   3131  H   TYR A 196       1.871 -10.364  10.087  1.00 69.56           H  
ATOM   3132  CA  TYR A 196       0.006  -9.496   9.510  1.00 69.56           C  
ATOM   3133  HA  TYR A 196      -0.167  -8.928   8.596  1.00 69.56           H  
ATOM   3134  C   TYR A 196      -0.829  -8.871  10.629  1.00 69.56           C  
ATOM   3135  CB  TYR A 196      -0.486 -10.905   9.296  1.00 69.56           C  
ATOM   3136  HB2 TYR A 196      -1.545 -10.755   9.087  1.00 69.56           H  
ATOM   3137  HB3 TYR A 196      -0.335 -11.468  10.217  1.00 69.56           H  
ATOM   3138  O   TYR A 196      -1.842  -8.235  10.334  1.00 69.56           O  
ATOM   3139  CG  TYR A 196       0.010 -11.715   8.133  1.00 69.56           C  
ATOM   3140  CD1 TYR A 196      -0.761 -11.754   6.957  1.00 69.56           C  
ATOM   3141  HD1 TYR A 196      -1.672 -11.177   6.901  1.00 69.56           H  
ATOM   3142  CD2 TYR A 196       1.159 -12.510   8.258  1.00 69.56           C  
ATOM   3143  HD2 TYR A 196       1.725 -12.510   9.177  1.00 69.56           H  
ATOM   3144  CE1 TYR A 196      -0.347 -12.539   5.866  1.00 69.56           C  
ATOM   3145  HE1 TYR A 196      -0.903 -12.558   4.941  1.00 69.56           H  
ATOM   3146  CE2 TYR A 196       1.588 -13.275   7.163  1.00 69.56           C  
ATOM   3147  HE2 TYR A 196       2.503 -13.845   7.241  1.00 69.56           H  
ATOM   3148  OH  TYR A 196       1.370 -13.877   4.862  1.00 69.56           O  
ATOM   3149  HH  TYR A 196       2.309 -14.008   5.015  1.00 69.56           H  
ATOM   3150  CZ  TYR A 196       0.857 -13.262   5.956  1.00 69.56           C  
ATOM   3151  N   GLU A 197      -0.413  -9.023  11.894  1.00 73.87           N  
ATOM   3152  H   GLU A 197       0.446  -9.523  12.068  1.00 73.87           H  
ATOM   3153  CA  GLU A 197      -1.061  -8.352  13.031  1.00 73.87           C  
ATOM   3154  HA  GLU A 197      -2.095  -8.689  13.111  1.00 73.87           H  
ATOM   3155  C   GLU A 197      -1.071  -6.844  12.789  1.00 73.87           C  
ATOM   3156  CB  GLU A 197      -0.329  -8.692  14.344  1.00 73.87           C  
ATOM   3157  HB2 GLU A 197      -0.232  -9.776  14.401  1.00 73.87           H  
ATOM   3158  HB3 GLU A 197       0.677  -8.274  14.328  1.00 73.87           H  
ATOM   3159  O   GLU A 197      -2.095  -6.187  12.936  1.00 73.87           O  
ATOM   3160  CG  GLU A 197      -1.060  -8.226  15.621  1.00 73.87           C  
ATOM   3161  HG2 GLU A 197      -2.068  -8.638  15.604  1.00 73.87           H  
ATOM   3162  HG3 GLU A 197      -0.546  -8.662  16.478  1.00 73.87           H  
ATOM   3163  CD  GLU A 197      -1.131  -6.697  15.830  1.00 73.87           C  
ATOM   3164  OE1 GLU A 197      -2.168  -6.220  16.343  1.00 73.87           O  
ATOM   3165  OE2 GLU A 197      -0.189  -5.965  15.446  1.00 73.87           O  
ATOM   3166  N   ILE A 198       0.042  -6.310  12.300  1.00 79.98           N  
ATOM   3167  H   ILE A 198       0.854  -6.910  12.251  1.00 79.98           H  
ATOM   3168  CA  ILE A 198       0.220  -4.880  12.059  1.00 79.98           C  
ATOM   3169  HA  ILE A 198      -0.002  -4.332  12.974  1.00 79.98           H  
ATOM   3170  C   ILE A 198      -0.701  -4.390  10.959  1.00 79.98           C  
ATOM   3171  CB  ILE A 198       1.672  -4.645  11.659  1.00 79.98           C  
ATOM   3172  HB  ILE A 198       1.893  -5.297  10.814  1.00 79.98           H  
ATOM   3173  O   ILE A 198      -1.239  -3.285  11.055  1.00 79.98           O  
ATOM   3174  CG1 ILE A 198       2.533  -5.042  12.864  1.00 79.98           C  
ATOM   3175 HG12 ILE A 198       2.249  -6.006  13.286  1.00 79.98           H  
ATOM   3176 HG13 ILE A 198       2.475  -4.296  13.656  1.00 79.98           H  
ATOM   3177  CG2 ILE A 198       1.984  -3.203  11.222  1.00 79.98           C  
ATOM   3178 HG21 ILE A 198       1.945  -2.567  12.107  1.00 79.98           H  
ATOM   3179 HG22 ILE A 198       2.980  -3.149  10.783  1.00 79.98           H  
ATOM   3180 HG23 ILE A 198       1.268  -2.841  10.484  1.00 79.98           H  
ATOM   3181  CD1 ILE A 198       3.942  -5.181  12.382  1.00 79.98           C  
ATOM   3182 HD11 ILE A 198       3.988  -5.712  11.431  1.00 79.98           H  
ATOM   3183 HD12 ILE A 198       4.349  -4.177  12.263  1.00 79.98           H  
ATOM   3184 HD13 ILE A 198       4.482  -5.767  13.125  1.00 79.98           H  
ATOM   3185  N   ILE A 199      -0.877  -5.188   9.906  1.00 78.61           N  
ATOM   3186  H   ILE A 199      -0.394  -6.075   9.903  1.00 78.61           H  
ATOM   3187  CA  ILE A 199      -1.804  -4.873   8.820  1.00 78.61           C  
ATOM   3188  HA  ILE A 199      -1.615  -3.854   8.484  1.00 78.61           H  
ATOM   3189  C   ILE A 199      -3.236  -4.913   9.348  1.00 78.61           C  
ATOM   3190  CB  ILE A 199      -1.583  -5.821   7.626  1.00 78.61           C  
ATOM   3191  HB  ILE A 199      -1.601  -6.849   7.988  1.00 78.61           H  
ATOM   3192  O   ILE A 199      -3.983  -3.967   9.105  1.00 78.61           O  
ATOM   3193  CG1 ILE A 199      -0.200  -5.522   7.005  1.00 78.61           C  
ATOM   3194 HG12 ILE A 199       0.559  -5.479   7.786  1.00 78.61           H  
ATOM   3195 HG13 ILE A 199      -0.219  -4.553   6.506  1.00 78.61           H  
ATOM   3196  CG2 ILE A 199      -2.684  -5.661   6.558  1.00 78.61           C  
ATOM   3197 HG21 ILE A 199      -2.531  -6.371   5.745  1.00 78.61           H  
ATOM   3198 HG22 ILE A 199      -2.670  -4.647   6.158  1.00 78.61           H  
ATOM   3199 HG23 ILE A 199      -3.668  -5.867   6.981  1.00 78.61           H  
ATOM   3200  CD1 ILE A 199       0.241  -6.593   6.014  1.00 78.61           C  
ATOM   3201 HD11 ILE A 199       0.188  -7.560   6.514  1.00 78.61           H  
ATOM   3202 HD12 ILE A 199      -0.394  -6.592   5.128  1.00 78.61           H  
ATOM   3203 HD13 ILE A 199       1.270  -6.403   5.710  1.00 78.61           H  
ATOM   3204  N   LEU A 200      -3.602  -5.949  10.109  1.00 77.04           N  
ATOM   3205  H   LEU A 200      -2.921  -6.668  10.302  1.00 77.04           H  
ATOM   3206  CA  LEU A 200      -4.928  -6.091  10.708  1.00 77.04           C  
ATOM   3207  HA  LEU A 200      -5.669  -6.087   9.909  1.00 77.04           H  
ATOM   3208  C   LEU A 200      -5.244  -4.915  11.640  1.00 77.04           C  
ATOM   3209  CB  LEU A 200      -5.002  -7.438  11.458  1.00 77.04           C  
ATOM   3210  HB2 LEU A 200      -4.873  -8.259  10.753  1.00 77.04           H  
ATOM   3211  HB3 LEU A 200      -4.176  -7.487  12.168  1.00 77.04           H  
ATOM   3212  O   LEU A 200      -6.246  -4.224  11.452  1.00 77.04           O  
ATOM   3213  CG  LEU A 200      -6.314  -7.636  12.241  1.00 77.04           C  
ATOM   3214  HG  LEU A 200      -6.494  -6.762  12.867  1.00 77.04           H  
ATOM   3215  CD1 LEU A 200      -7.542  -7.832  11.354  1.00 77.04           C  
ATOM   3216 HD11 LEU A 200      -8.411  -7.401  11.852  1.00 77.04           H  
ATOM   3217 HD12 LEU A 200      -7.418  -7.350  10.384  1.00 77.04           H  
ATOM   3218 HD13 LEU A 200      -7.740  -8.896  11.226  1.00 77.04           H  
ATOM   3219  CD2 LEU A 200      -6.204  -8.826  13.189  1.00 77.04           C  
ATOM   3220 HD21 LEU A 200      -5.393  -8.659  13.897  1.00 77.04           H  
ATOM   3221 HD22 LEU A 200      -7.133  -8.949  13.746  1.00 77.04           H  
ATOM   3222 HD23 LEU A 200      -5.999  -9.736  12.626  1.00 77.04           H  
ATOM   3223  N   SER A 201      -4.386  -4.653  12.622  1.00 80.70           N  
ATOM   3224  H   SER A 201      -3.573  -5.244  12.728  1.00 80.70           H  
ATOM   3225  CA  SER A 201      -4.578  -3.584  13.601  1.00 80.70           C  
ATOM   3226  HA  SER A 201      -5.568  -3.696  14.042  1.00 80.70           H  
ATOM   3227  C   SER A 201      -4.526  -2.202  12.951  1.00 80.70           C  
ATOM   3228  CB  SER A 201      -3.554  -3.712  14.733  1.00 80.70           C  
ATOM   3229  HB2 SER A 201      -3.750  -2.943  15.479  1.00 80.70           H  
ATOM   3230  HB3 SER A 201      -3.685  -4.685  15.206  1.00 80.70           H  
ATOM   3231  O   SER A 201      -5.247  -1.292  13.360  1.00 80.70           O  
ATOM   3232  OG  SER A 201      -2.222  -3.589  14.272  1.00 80.70           O  
ATOM   3233  HG  SER A 201      -1.802  -4.424  14.488  1.00 80.70           H  
ATOM   3234  N   SER A 202      -3.749  -2.032  11.879  1.00 85.10           N  
ATOM   3235  H   SER A 202      -3.136  -2.789  11.609  1.00 85.10           H  
ATOM   3236  CA  SER A 202      -3.760  -0.792  11.097  1.00 85.10           C  
ATOM   3237  HA  SER A 202      -3.773   0.045  11.795  1.00 85.10           H  
ATOM   3238  C   SER A 202      -4.996  -0.650  10.203  1.00 85.10           C  
ATOM   3239  CB  SER A 202      -2.493  -0.655  10.263  1.00 85.10           C  
ATOM   3240  HB2 SER A 202      -2.404  -1.512   9.595  1.00 85.10           H  
ATOM   3241  HB3 SER A 202      -2.552   0.263   9.678  1.00 85.10           H  
ATOM   3242  O   SER A 202      -5.368   0.479   9.877  1.00 85.10           O  
ATOM   3243  OG  SER A 202      -1.360  -0.606  11.101  1.00 85.10           O  
ATOM   3244  HG  SER A 202      -1.177  -1.529  11.294  1.00 85.10           H  
ATOM   3245  N   ALA A 203      -5.643  -1.754   9.817  1.00 83.58           N  
ATOM   3246  H   ALA A 203      -5.253  -2.652  10.065  1.00 83.58           H  
ATOM   3247  CA  ALA A 203      -6.861  -1.763   9.006  1.00 83.58           C  
ATOM   3248  HA  ALA A 203      -6.789  -0.977   8.254  1.00 83.58           H  
ATOM   3249  C   ALA A 203      -8.126  -1.476   9.833  1.00 83.58           C  
ATOM   3250  CB  ALA A 203      -6.960  -3.107   8.275  1.00 83.58           C  
ATOM   3251  HB1 ALA A 203      -7.876  -3.130   7.686  1.00 83.58           H  
ATOM   3252  HB2 ALA A 203      -6.986  -3.929   8.991  1.00 83.58           H  
ATOM   3253  HB3 ALA A 203      -6.104  -3.237   7.612  1.00 83.58           H  
ATOM   3254  O   ALA A 203      -9.150  -1.075   9.277  1.00 83.58           O  
ATOM   3255  N   GLN A 204      -8.063  -1.633  11.157  1.00 83.20           N  
ATOM   3256  H   GLN A 204      -7.215  -2.008  11.557  1.00 83.20           H  
ATOM   3257  CA  GLN A 204      -9.155  -1.266  12.055  1.00 83.20           C  
ATOM   3258  HA  GLN A 204     -10.081  -1.686  11.662  1.00 83.20           H  
ATOM   3259  C   GLN A 204      -9.317   0.257  12.130  1.00 83.20           C  
ATOM   3260  CB  GLN A 204      -8.920  -1.861  13.447  1.00 83.20           C  
ATOM   3261  HB2 GLN A 204      -7.934  -1.567  13.807  1.00 83.20           H  
ATOM   3262  HB3 GLN A 204      -9.668  -1.458  14.130  1.00 83.20           H  
ATOM   3263  O   GLN A 204      -8.362   0.987  12.394  1.00 83.20           O  
ATOM   3264  CG  GLN A 204      -9.035  -3.393  13.448  1.00 83.20           C  
ATOM   3265  HG2 GLN A 204      -8.308  -3.823  12.758  1.00 83.20           H  
ATOM   3266  HG3 GLN A 204     -10.031  -3.680  13.110  1.00 83.20           H  
ATOM   3267  CD  GLN A 204      -8.801  -4.002  14.825  1.00 83.20           C  
ATOM   3268  NE2 GLN A 204      -8.830  -5.310  14.943  1.00 83.20           N  
ATOM   3269 HE21 GLN A 204      -8.615  -5.670  15.862  1.00 83.20           H  
ATOM   3270 HE22 GLN A 204      -8.913  -5.908  14.134  1.00 83.20           H  
ATOM   3271  OE1 GLN A 204      -8.607  -3.325  15.818  1.00 83.20           O  
ATOM   3272  N   ILE A 205     -10.541   0.745  11.907  1.00 83.14           N  
ATOM   3273  H   ILE A 205     -11.285   0.091  11.706  1.00 83.14           H  
ATOM   3274  CA  ILE A 205     -10.863   2.176  11.988  1.00 83.14           C  
ATOM   3275  HA  ILE A 205     -10.010   2.734  11.602  1.00 83.14           H  
ATOM   3276  C   ILE A 205     -11.070   2.575  13.453  1.00 83.14           C  
ATOM   3277  CB  ILE A 205     -12.079   2.534  11.101  1.00 83.14           C  
ATOM   3278  HB  ILE A 205     -12.922   1.914  11.403  1.00 83.14           H  
ATOM   3279  O   ILE A 205     -11.988   2.062  14.099  1.00 83.14           O  
ATOM   3280  CG1 ILE A 205     -11.764   2.256   9.613  1.00 83.14           C  
ATOM   3281 HG12 ILE A 205     -11.410   1.231   9.503  1.00 83.14           H  
ATOM   3282 HG13 ILE A 205     -10.969   2.926   9.285  1.00 83.14           H  
ATOM   3283  CG2 ILE A 205     -12.475   4.014  11.278  1.00 83.14           C  
ATOM   3284 HG21 ILE A 205     -12.733   4.218  12.318  1.00 83.14           H  
ATOM   3285 HG22 ILE A 205     -13.348   4.260  10.673  1.00 83.14           H  
ATOM   3286 HG23 ILE A 205     -11.640   4.651  10.990  1.00 83.14           H  
ATOM   3287  CD1 ILE A 205     -12.960   2.425   8.667  1.00 83.14           C  
ATOM   3288 HD11 ILE A 205     -13.244   3.474   8.588  1.00 83.14           H  
ATOM   3289 HD12 ILE A 205     -12.682   2.070   7.675  1.00 83.14           H  
ATOM   3290 HD13 ILE A 205     -13.805   1.839   9.027  1.00 83.14           H  
ATOM   3291  N   THR A 206     -10.269   3.517  13.953  1.00 82.90           N  
ATOM   3292  H   THR A 206      -9.577   3.927  13.342  1.00 82.90           H  
ATOM   3293  CA  THR A 206     -10.382   4.048  15.326  1.00 82.90           C  
ATOM   3294  HA  THR A 206     -10.526   3.209  16.007  1.00 82.90           H  
ATOM   3295  C   THR A 206     -11.598   4.965  15.485  1.00 82.90           C  
ATOM   3296  CB  THR A 206      -9.103   4.773  15.778  1.00 82.90           C  
ATOM   3297  HB  THR A 206      -9.203   5.043  16.829  1.00 82.90           H  
ATOM   3298  O   THR A 206     -12.192   5.422  14.499  1.00 82.90           O  
ATOM   3299  CG2 THR A 206      -7.854   3.904  15.625  1.00 82.90           C  
ATOM   3300 HG21 THR A 206      -8.002   2.960  16.149  1.00 82.90           H  
ATOM   3301 HG22 THR A 206      -7.651   3.706  14.573  1.00 82.90           H  
ATOM   3302 HG23 THR A 206      -6.999   4.416  16.067  1.00 82.90           H  
ATOM   3303  OG1 THR A 206      -8.890   5.949  15.032  1.00 82.90           O  
ATOM   3304  HG1 THR A 206      -7.987   6.212  15.229  1.00 82.90           H  
ATOM   3305  N   LEU A 207     -12.007   5.261  16.723  1.00 88.26           N  
ATOM   3306  H   LEU A 207     -11.441   4.991  17.515  1.00 88.26           H  
ATOM   3307  CA  LEU A 207     -13.134   6.164  16.964  1.00 88.26           C  
ATOM   3308  HA  LEU A 207     -13.997   5.783  16.419  1.00 88.26           H  
ATOM   3309  C   LEU A 207     -12.828   7.569  16.441  1.00 88.26           C  
ATOM   3310  CB  LEU A 207     -13.450   6.193  18.464  1.00 88.26           C  
ATOM   3311  HB2 LEU A 207     -13.630   5.173  18.805  1.00 88.26           H  
ATOM   3312  HB3 LEU A 207     -12.581   6.576  19.000  1.00 88.26           H  
ATOM   3313  O   LEU A 207     -13.660   8.184  15.777  1.00 88.26           O  
ATOM   3314  CG  LEU A 207     -14.654   7.074  18.826  1.00 88.26           C  
ATOM   3315  HG  LEU A 207     -14.471   8.109  18.536  1.00 88.26           H  
ATOM   3316  CD1 LEU A 207     -15.945   6.596  18.164  1.00 88.26           C  
ATOM   3317 HD11 LEU A 207     -16.095   5.533  18.358  1.00 88.26           H  
ATOM   3318 HD12 LEU A 207     -16.778   7.164  18.577  1.00 88.26           H  
ATOM   3319 HD13 LEU A 207     -15.900   6.779  17.090  1.00 88.26           H  
ATOM   3320  CD2 LEU A 207     -14.853   7.027  20.334  1.00 88.26           C  
ATOM   3321 HD21 LEU A 207     -13.975   7.456  20.815  1.00 88.26           H  
ATOM   3322 HD22 LEU A 207     -15.734   7.600  20.625  1.00 88.26           H  
ATOM   3323 HD23 LEU A 207     -14.975   5.992  20.654  1.00 88.26           H  
ATOM   3324  N   LYS A 208     -11.615   8.052  16.679  1.00 88.27           N  
ATOM   3325  H   LYS A 208     -11.014   7.515  17.288  1.00 88.27           H  
ATOM   3326  CA  LYS A 208     -11.079   9.302  16.151  1.00 88.27           C  
ATOM   3327  HA  LYS A 208     -11.672  10.138  16.521  1.00 88.27           H  
ATOM   3328  C   LYS A 208     -11.089   9.351  14.628  1.00 88.27           C  
ATOM   3329  CB  LYS A 208      -9.671   9.385  16.712  1.00 88.27           C  
ATOM   3330  HB2 LYS A 208      -9.735   9.550  17.787  1.00 88.27           H  
ATOM   3331  HB3 LYS A 208      -9.226   8.404  16.543  1.00 88.27           H  
ATOM   3332  O   LYS A 208     -11.537  10.354  14.077  1.00 88.27           O  
ATOM   3333  CG  LYS A 208      -8.738  10.426  16.103  1.00 88.27           C  
ATOM   3334  HG2 LYS A 208      -9.052  11.441  16.349  1.00 88.27           H  
ATOM   3335  HG3 LYS A 208      -8.676  10.298  15.022  1.00 88.27           H  
ATOM   3336  CD  LYS A 208      -7.388  10.098  16.733  1.00 88.27           C  
ATOM   3337  HD2 LYS A 208      -7.246   9.017  16.742  1.00 88.27           H  
ATOM   3338  HD3 LYS A 208      -7.347  10.435  17.768  1.00 88.27           H  
ATOM   3339  CE  LYS A 208      -6.250  10.685  15.947  1.00 88.27           C  
ATOM   3340  HE2 LYS A 208      -6.092  11.703  16.305  1.00 88.27           H  
ATOM   3341  HE3 LYS A 208      -6.498  10.695  14.885  1.00 88.27           H  
ATOM   3342  NZ  LYS A 208      -5.057   9.830  16.173  1.00 88.27           N  
ATOM   3343  HZ1 LYS A 208      -5.133   8.910  15.764  1.00 88.27           H  
ATOM   3344  HZ2 LYS A 208      -4.181  10.177  15.807  1.00 88.27           H  
ATOM   3345  HZ3 LYS A 208      -4.904   9.624  17.150  1.00 88.27           H  
ATOM   3346  N   GLU A 209     -10.652   8.293  13.938  1.00 83.24           N  
ATOM   3347  H   GLU A 209     -10.281   7.501  14.443  1.00 83.24           H  
ATOM   3348  CA  GLU A 209     -10.744   8.214  12.471  1.00 83.24           C  
ATOM   3349  HA  GLU A 209     -10.235   9.067  12.022  1.00 83.24           H  
ATOM   3350  C   GLU A 209     -12.207   8.257  12.009  1.00 83.24           C  
ATOM   3351  CB  GLU A 209     -10.094   6.924  11.948  1.00 83.24           C  
ATOM   3352  HB2 GLU A 209     -10.447   6.749  10.932  1.00 83.24           H  
ATOM   3353  HB3 GLU A 209     -10.436   6.097  12.570  1.00 83.24           H  
ATOM   3354  O   GLU A 209     -12.541   8.959  11.054  1.00 83.24           O  
ATOM   3355  CG  GLU A 209      -8.557   6.943  11.898  1.00 83.24           C  
ATOM   3356  HG2 GLU A 209      -8.245   7.698  11.176  1.00 83.24           H  
ATOM   3357  HG3 GLU A 209      -8.157   7.229  12.871  1.00 83.24           H  
ATOM   3358  CD  GLU A 209      -7.997   5.566  11.489  1.00 83.24           C  
ATOM   3359  OE1 GLU A 209      -6.977   5.465  10.775  1.00 83.24           O  
ATOM   3360  OE2 GLU A 209      -8.591   4.525  11.832  1.00 83.24           O  
ATOM   3361  N   ARG A 210     -13.110   7.564  12.715  1.00 87.30           N  
ATOM   3362  H   ARG A 210     -12.772   6.992  13.475  1.00 87.30           H  
ATOM   3363  CA  ARG A 210     -14.547   7.575  12.409  1.00 87.30           C  
ATOM   3364  HA  ARG A 210     -14.670   7.290  11.364  1.00 87.30           H  
ATOM   3365  C   ARG A 210     -15.143   8.978  12.544  1.00 87.30           C  
ATOM   3366  CB  ARG A 210     -15.255   6.541  13.296  1.00 87.30           C  
ATOM   3367  HB2 ARG A 210     -14.678   5.617  13.270  1.00 87.30           H  
ATOM   3368  HB3 ARG A 210     -15.288   6.893  14.327  1.00 87.30           H  
ATOM   3369  O   ARG A 210     -15.810   9.445  11.624  1.00 87.30           O  
ATOM   3370  CG  ARG A 210     -16.685   6.250  12.819  1.00 87.30           C  
ATOM   3371  HG2 ARG A 210     -17.272   7.168  12.849  1.00 87.30           H  
ATOM   3372  HG3 ARG A 210     -16.661   5.887  11.792  1.00 87.30           H  
ATOM   3373  CD  ARG A 210     -17.373   5.206  13.709  1.00 87.30           C  
ATOM   3374  HD2 ARG A 210     -17.407   5.585  14.730  1.00 87.30           H  
ATOM   3375  HD3 ARG A 210     -18.396   5.076  13.354  1.00 87.30           H  
ATOM   3376  NE  ARG A 210     -16.672   3.906  13.681  1.00 87.30           N  
ATOM   3377  HE  ARG A 210     -15.816   3.859  13.148  1.00 87.30           H  
ATOM   3378  NH1 ARG A 210     -18.077   2.764  15.094  1.00 87.30           N  
ATOM   3379 HH11 ARG A 210     -18.677   3.575  15.148  1.00 87.30           H  
ATOM   3380 HH12 ARG A 210     -18.352   1.902  15.542  1.00 87.30           H  
ATOM   3381  NH2 ARG A 210     -16.284   1.736  14.246  1.00 87.30           N  
ATOM   3382 HH21 ARG A 210     -16.535   0.900  14.753  1.00 87.30           H  
ATOM   3383 HH22 ARG A 210     -15.393   1.765  13.771  1.00 87.30           H  
ATOM   3384  CZ  ARG A 210     -17.015   2.811  14.337  1.00 87.30           C  
ATOM   3385  N   VAL A 211     -14.859   9.671  13.647  1.00 92.15           N  
ATOM   3386  H   VAL A 211     -14.302   9.209  14.352  1.00 92.15           H  
ATOM   3387  CA  VAL A 211     -15.293  11.058  13.888  1.00 92.15           C  
ATOM   3388  HA  VAL A 211     -16.377  11.116  13.790  1.00 92.15           H  
ATOM   3389  C   VAL A 211     -14.695  12.007  12.849  1.00 92.15           C  
ATOM   3390  CB  VAL A 211     -14.914  11.490  15.318  1.00 92.15           C  
ATOM   3391  HB  VAL A 211     -13.856  11.285  15.480  1.00 92.15           H  
ATOM   3392  O   VAL A 211     -15.407  12.846  12.296  1.00 92.15           O  
ATOM   3393  CG1 VAL A 211     -15.160  12.984  15.576  1.00 92.15           C  
ATOM   3394 HG11 VAL A 211     -14.436  13.584  15.025  1.00 92.15           H  
ATOM   3395 HG12 VAL A 211     -16.155  13.275  15.239  1.00 92.15           H  
ATOM   3396 HG13 VAL A 211     -15.045  13.208  16.637  1.00 92.15           H  
ATOM   3397  CG2 VAL A 211     -15.718  10.704  16.359  1.00 92.15           C  
ATOM   3398 HG21 VAL A 211     -15.349  10.952  17.355  1.00 92.15           H  
ATOM   3399 HG22 VAL A 211     -16.778  10.948  16.291  1.00 92.15           H  
ATOM   3400 HG23 VAL A 211     -15.606   9.629  16.214  1.00 92.15           H  
ATOM   3401  N   TYR A 212     -13.410  11.846  12.527  1.00 87.13           N  
ATOM   3402  H   TYR A 212     -12.868  11.150  13.020  1.00 87.13           H  
ATOM   3403  CA  TYR A 212     -12.732  12.637  11.503  1.00 87.13           C  
ATOM   3404  HA  TYR A 212     -12.790  13.691  11.774  1.00 87.13           H  
ATOM   3405  C   TYR A 212     -13.397  12.479  10.133  1.00 87.13           C  
ATOM   3406  CB  TYR A 212     -11.254  12.231  11.439  1.00 87.13           C  
ATOM   3407  HB2 TYR A 212     -10.800  12.369  12.420  1.00 87.13           H  
ATOM   3408  HB3 TYR A 212     -11.178  11.171  11.195  1.00 87.13           H  
ATOM   3409  O   TYR A 212     -13.629  13.478   9.452  1.00 87.13           O  
ATOM   3410  CG  TYR A 212     -10.462  13.017  10.416  1.00 87.13           C  
ATOM   3411  CD1 TYR A 212     -10.413  12.577   9.079  1.00 87.13           C  
ATOM   3412  HD1 TYR A 212     -10.915  11.666   8.787  1.00 87.13           H  
ATOM   3413  CD2 TYR A 212      -9.789  14.194  10.797  1.00 87.13           C  
ATOM   3414  HD2 TYR A 212      -9.824  14.533  11.822  1.00 87.13           H  
ATOM   3415  CE1 TYR A 212      -9.713  13.324   8.116  1.00 87.13           C  
ATOM   3416  HE1 TYR A 212      -9.692  12.987   7.091  1.00 87.13           H  
ATOM   3417  CE2 TYR A 212      -9.063  14.927   9.842  1.00 87.13           C  
ATOM   3418  HE2 TYR A 212      -8.530  15.822  10.128  1.00 87.13           H  
ATOM   3419  OH  TYR A 212      -8.355  15.223   7.574  1.00 87.13           O  
ATOM   3420  HH  TYR A 212      -8.479  14.836   6.704  1.00 87.13           H  
ATOM   3421  CZ  TYR A 212      -9.041  14.503   8.498  1.00 87.13           C  
ATOM   3422  N   ASN A 213     -13.744  11.251   9.740  1.00 85.11           N  
ATOM   3423  H   ASN A 213     -13.473  10.471  10.321  1.00 85.11           H  
ATOM   3424  CA  ASN A 213     -14.401  10.970   8.465  1.00 85.11           C  
ATOM   3425  HA  ASN A 213     -13.813  11.409   7.659  1.00 85.11           H  
ATOM   3426  C   ASN A 213     -15.796  11.604   8.385  1.00 85.11           C  
ATOM   3427  CB  ASN A 213     -14.458   9.447   8.257  1.00 85.11           C  
ATOM   3428  HB2 ASN A 213     -14.877   8.971   9.143  1.00 85.11           H  
ATOM   3429  HB3 ASN A 213     -15.105   9.225   7.409  1.00 85.11           H  
ATOM   3430  O   ASN A 213     -16.138  12.189   7.357  1.00 85.11           O  
ATOM   3431  CG  ASN A 213     -13.097   8.842   7.957  1.00 85.11           C  
ATOM   3432  ND2 ASN A 213     -12.956   7.546   8.111  1.00 85.11           N  
ATOM   3433 HD21 ASN A 213     -12.022   7.190   7.966  1.00 85.11           H  
ATOM   3434 HD22 ASN A 213     -13.709   6.991   8.491  1.00 85.11           H  
ATOM   3435  OD1 ASN A 213     -12.158   9.507   7.551  1.00 85.11           O  
ATOM   3436  N   ILE A 214     -16.568  11.562   9.477  1.00 90.06           N  
ATOM   3437  H   ILE A 214     -16.235  11.049  10.280  1.00 90.06           H  
ATOM   3438  CA  ILE A 214     -17.884  12.217   9.555  1.00 90.06           C  
ATOM   3439  HA  ILE A 214     -18.517  11.830   8.756  1.00 90.06           H  
ATOM   3440  C   ILE A 214     -17.738  13.721   9.324  1.00 90.06           C  
ATOM   3441  CB  ILE A 214     -18.570  11.912  10.905  1.00 90.06           C  
ATOM   3442  HB  ILE A 214     -17.874  12.143  11.712  1.00 90.06           H  
ATOM   3443  O   ILE A 214     -18.382  14.276   8.435  1.00 90.06           O  
ATOM   3444  CG1 ILE A 214     -18.930  10.414  10.969  1.00 90.06           C  
ATOM   3445 HG12 ILE A 214     -19.800  10.222  10.341  1.00 90.06           H  
ATOM   3446 HG13 ILE A 214     -18.113   9.810  10.573  1.00 90.06           H  
ATOM   3447  CG2 ILE A 214     -19.841  12.762  11.105  1.00 90.06           C  
ATOM   3448 HG21 ILE A 214     -19.599  13.823  11.156  1.00 90.06           H  
ATOM   3449 HG22 ILE A 214     -20.537  12.595  10.283  1.00 90.06           H  
ATOM   3450 HG23 ILE A 214     -20.338  12.501  12.040  1.00 90.06           H  
ATOM   3451  CD1 ILE A 214     -19.206   9.925  12.390  1.00 90.06           C  
ATOM   3452 HD11 ILE A 214     -20.078  10.424  12.815  1.00 90.06           H  
ATOM   3453 HD12 ILE A 214     -19.395   8.852  12.346  1.00 90.06           H  
ATOM   3454 HD13 ILE A 214     -18.338  10.105  13.025  1.00 90.06           H  
ATOM   3455  N   ILE A 215     -16.840  14.379  10.059  1.00 91.30           N  
ATOM   3456  H   ILE A 215     -16.327  13.866  10.762  1.00 91.30           H  
ATOM   3457  CA  ILE A 215     -16.640  15.829   9.944  1.00 91.30           C  
ATOM   3458  HA  ILE A 215     -17.608  16.320  10.051  1.00 91.30           H  
ATOM   3459  C   ILE A 215     -16.100  16.195   8.554  1.00 91.30           C  
ATOM   3460  CB  ILE A 215     -15.724  16.324  11.083  1.00 91.30           C  
ATOM   3461  HB  ILE A 215     -14.793  15.759  11.045  1.00 91.30           H  
ATOM   3462  O   ILE A 215     -16.576  17.145   7.933  1.00 91.30           O  
ATOM   3463  CG1 ILE A 215     -16.404  16.093  12.456  1.00 91.30           C  
ATOM   3464 HG12 ILE A 215     -16.872  15.109  12.487  1.00 91.30           H  
ATOM   3465 HG13 ILE A 215     -17.193  16.830  12.605  1.00 91.30           H  
ATOM   3466  CG2 ILE A 215     -15.399  17.820  10.906  1.00 91.30           C  
ATOM   3467 HG21 ILE A 215     -14.732  18.156  11.700  1.00 91.30           H  
ATOM   3468 HG22 ILE A 215     -16.317  18.408  10.928  1.00 91.30           H  
ATOM   3469 HG23 ILE A 215     -14.890  17.999   9.959  1.00 91.30           H  
ATOM   3470  CD1 ILE A 215     -15.430  16.150  13.635  1.00 91.30           C  
ATOM   3471 HD11 ILE A 215     -14.618  15.442  13.468  1.00 91.30           H  
ATOM   3472 HD12 ILE A 215     -15.953  15.874  14.550  1.00 91.30           H  
ATOM   3473 HD13 ILE A 215     -15.023  17.154  13.757  1.00 91.30           H  
ATOM   3474  N   SER A 216     -15.151  15.415   8.031  1.00 85.97           N  
ATOM   3475  H   SER A 216     -14.812  14.644   8.589  1.00 85.97           H  
ATOM   3476  CA  SER A 216     -14.531  15.644   6.718  1.00 85.97           C  
ATOM   3477  HA  SER A 216     -14.170  16.671   6.677  1.00 85.97           H  
ATOM   3478  C   SER A 216     -15.497  15.453   5.547  1.00 85.97           C  
ATOM   3479  CB  SER A 216     -13.330  14.717   6.517  1.00 85.97           C  
ATOM   3480  HB2 SER A 216     -13.653  13.677   6.549  1.00 85.97           H  
ATOM   3481  HB3 SER A 216     -12.884  14.919   5.543  1.00 85.97           H  
ATOM   3482  O   SER A 216     -15.278  16.037   4.489  1.00 85.97           O  
ATOM   3483  OG  SER A 216     -12.362  14.948   7.519  1.00 85.97           O  
ATOM   3484  HG  SER A 216     -12.629  14.448   8.295  1.00 85.97           H  
ATOM   3485  N   SER A 217     -16.576  14.682   5.723  1.00 86.27           N  
ATOM   3486  H   SER A 217     -16.662  14.163   6.586  1.00 86.27           H  
ATOM   3487  CA  SER A 217     -17.631  14.528   4.709  1.00 86.27           C  
ATOM   3488  HA  SER A 217     -17.160  14.291   3.755  1.00 86.27           H  
ATOM   3489  C   SER A 217     -18.455  15.805   4.503  1.00 86.27           C  
ATOM   3490  CB  SER A 217     -18.558  13.363   5.074  1.00 86.27           C  
ATOM   3491  HB2 SER A 217     -19.131  13.085   4.189  1.00 86.27           H  
ATOM   3492  HB3 SER A 217     -17.969  12.499   5.383  1.00 86.27           H  
ATOM   3493  O   SER A 217     -19.060  16.003   3.452  1.00 86.27           O  
ATOM   3494  OG  SER A 217     -19.471  13.716   6.096  1.00 86.27           O  
ATOM   3495  HG  SER A 217     -19.015  13.836   6.932  1.00 86.27           H  
ATOM   3496  N   SER A 218     -18.496  16.691   5.501  1.00 91.53           N  
ATOM   3497  H   SER A 218     -17.977  16.474   6.340  1.00 91.53           H  
ATOM   3498  CA  SER A 218     -19.228  17.961   5.453  1.00 91.53           C  
ATOM   3499  HA  SER A 218     -19.243  18.341   4.432  1.00 91.53           H  
ATOM   3500  C   SER A 218     -18.532  19.004   6.335  1.00 91.53           C  
ATOM   3501  CB  SER A 218     -20.679  17.741   5.888  1.00 91.53           C  
ATOM   3502  HB2 SER A 218     -21.181  18.702   5.997  1.00 91.53           H  
ATOM   3503  HB3 SER A 218     -20.696  17.223   6.847  1.00 91.53           H  
ATOM   3504  O   SER A 218     -19.062  19.377   7.382  1.00 91.53           O  
ATOM   3505  OG  SER A 218     -21.370  16.979   4.923  1.00 91.53           O  
ATOM   3506  HG  SER A 218     -20.741  16.423   4.457  1.00 91.53           H  
ATOM   3507  N   PRO A 219     -17.340  19.489   5.945  1.00 88.85           N  
ATOM   3508  CA  PRO A 219     -16.500  20.325   6.803  1.00 88.85           C  
ATOM   3509  HA  PRO A 219     -16.368  19.839   7.770  1.00 88.85           H  
ATOM   3510  C   PRO A 219     -17.101  21.715   7.051  1.00 88.85           C  
ATOM   3511  CB  PRO A 219     -15.146  20.393   6.088  1.00 88.85           C  
ATOM   3512  HB2 PRO A 219     -14.645  21.350   6.237  1.00 88.85           H  
ATOM   3513  HB3 PRO A 219     -14.514  19.579   6.445  1.00 88.85           H  
ATOM   3514  O   PRO A 219     -16.839  22.314   8.093  1.00 88.85           O  
ATOM   3515  CG  PRO A 219     -15.492  20.154   4.618  1.00 88.85           C  
ATOM   3516  HG2 PRO A 219     -15.776  21.094   4.146  1.00 88.85           H  
ATOM   3517  HG3 PRO A 219     -14.673  19.674   4.081  1.00 88.85           H  
ATOM   3518  CD  PRO A 219     -16.692  19.221   4.674  1.00 88.85           C  
ATOM   3519  HD2 PRO A 219     -16.351  18.186   4.653  1.00 88.85           H  
ATOM   3520  HD3 PRO A 219     -17.358  19.414   3.834  1.00 88.85           H  
ATOM   3521  N   SER A 220     -17.931  22.211   6.128  1.00 91.56           N  
ATOM   3522  H   SER A 220     -18.115  21.670   5.295  1.00 91.56           H  
ATOM   3523  CA  SER A 220     -18.663  23.474   6.267  1.00 91.56           C  
ATOM   3524  HA  SER A 220     -17.966  24.241   6.605  1.00 91.56           H  
ATOM   3525  C   SER A 220     -19.801  23.413   7.286  1.00 91.56           C  
ATOM   3526  CB  SER A 220     -19.226  23.911   4.913  1.00 91.56           C  
ATOM   3527  HB2 SER A 220     -19.814  24.820   5.043  1.00 91.56           H  
ATOM   3528  HB3 SER A 220     -18.406  24.121   4.227  1.00 91.56           H  
ATOM   3529  O   SER A 220     -20.194  24.449   7.821  1.00 91.56           O  
ATOM   3530  OG  SER A 220     -20.041  22.883   4.375  1.00 91.56           O  
ATOM   3531  HG  SER A 220     -20.617  23.269   3.712  1.00 91.56           H  
ATOM   3532  N   ARG A 221     -20.323  22.217   7.593  1.00 93.76           N  
ATOM   3533  H   ARG A 221     -19.904  21.393   7.187  1.00 93.76           H  
ATOM   3534  CA  ARG A 221     -21.365  22.045   8.607  1.00 93.76           C  
ATOM   3535  HA  ARG A 221     -22.158  22.763   8.393  1.00 93.76           H  
ATOM   3536  C   ARG A 221     -20.797  22.381   9.985  1.00 93.76           C  
ATOM   3537  CB  ARG A 221     -21.956  20.627   8.525  1.00 93.76           C  
ATOM   3538  HB2 ARG A 221     -22.398  20.488   7.538  1.00 93.76           H  
ATOM   3539  HB3 ARG A 221     -21.155  19.899   8.650  1.00 93.76           H  
ATOM   3540  O   ARG A 221     -19.669  22.009  10.318  1.00 93.76           O  
ATOM   3541  CG  ARG A 221     -23.021  20.351   9.596  1.00 93.76           C  
ATOM   3542  HG2 ARG A 221     -22.551  20.370  10.580  1.00 93.76           H  
ATOM   3543  HG3 ARG A 221     -23.794  21.118   9.554  1.00 93.76           H  
ATOM   3544  CD  ARG A 221     -23.665  18.977   9.397  1.00 93.76           C  
ATOM   3545  HD2 ARG A 221     -24.252  18.990   8.478  1.00 93.76           H  
ATOM   3546  HD3 ARG A 221     -22.878  18.229   9.297  1.00 93.76           H  
ATOM   3547  NE  ARG A 221     -24.529  18.625  10.538  1.00 93.76           N  
ATOM   3548  HE  ARG A 221     -24.540  19.256  11.326  1.00 93.76           H  
ATOM   3549  NH1 ARG A 221     -25.263  16.592   9.759  1.00 93.76           N  
ATOM   3550 HH11 ARG A 221     -25.811  15.755   9.898  1.00 93.76           H  
ATOM   3551 HH12 ARG A 221     -24.621  16.667   8.983  1.00 93.76           H  
ATOM   3552  NH2 ARG A 221     -25.987  17.354  11.732  1.00 93.76           N  
ATOM   3553 HH21 ARG A 221     -26.528  16.510  11.857  1.00 93.76           H  
ATOM   3554 HH22 ARG A 221     -25.943  18.015  12.494  1.00 93.76           H  
ATOM   3555  CZ  ARG A 221     -25.253  17.527  10.669  1.00 93.76           C  
ATOM   3556  N   GLN A 222     -21.600  23.068  10.795  1.00 92.95           N  
ATOM   3557  H   GLN A 222     -22.498  23.369  10.445  1.00 92.95           H  
ATOM   3558  CA  GLN A 222     -21.275  23.360  12.189  1.00 92.95           C  
ATOM   3559  HA  GLN A 222     -20.202  23.543  12.260  1.00 92.95           H  
ATOM   3560  C   GLN A 222     -21.564  22.137  13.066  1.00 92.95           C  
ATOM   3561  CB  GLN A 222     -21.999  24.631  12.673  1.00 92.95           C  
ATOM   3562  HB2 GLN A 222     -21.733  24.805  13.716  1.00 92.95           H  
ATOM   3563  HB3 GLN A 222     -23.076  24.467  12.626  1.00 92.95           H  
ATOM   3564  O   GLN A 222     -22.576  22.089  13.760  1.00 92.95           O  
ATOM   3565  CG  GLN A 222     -21.672  25.905  11.870  1.00 92.95           C  
ATOM   3566  HG2 GLN A 222     -22.239  26.734  12.294  1.00 92.95           H  
ATOM   3567  HG3 GLN A 222     -22.012  25.777  10.843  1.00 92.95           H  
ATOM   3568  CD  GLN A 222     -20.195  26.310  11.845  1.00 92.95           C  
ATOM   3569  NE2 GLN A 222     -19.829  27.231  10.983  1.00 92.95           N  
ATOM   3570 HE21 GLN A 222     -20.517  27.759  10.466  1.00 92.95           H  
ATOM   3571 HE22 GLN A 222     -18.869  27.543  10.942  1.00 92.95           H  
ATOM   3572  OE1 GLN A 222     -19.333  25.779  12.536  1.00 92.95           O  
ATOM   3573  N   TRP A 223     -20.706  21.119  12.977  1.00 94.93           N  
ATOM   3574  H   TRP A 223     -19.896  21.223  12.382  1.00 94.93           H  
ATOM   3575  CA  TRP A 223     -20.856  19.897  13.764  1.00 94.93           C  
ATOM   3576  HA  TRP A 223     -21.856  19.496  13.602  1.00 94.93           H  
ATOM   3577  C   TRP A 223     -20.706  20.183  15.257  1.00 94.93           C  
ATOM   3578  CB  TRP A 223     -19.837  18.836  13.336  1.00 94.93           C  
ATOM   3579  HB2 TRP A 223     -18.825  19.224  13.451  1.00 94.93           H  
ATOM   3580  HB3 TRP A 223     -19.923  17.995  14.024  1.00 94.93           H  
ATOM   3581  O   TRP A 223     -19.729  20.796  15.691  1.00 94.93           O  
ATOM   3582  CG  TRP A 223     -20.015  18.289  11.957  1.00 94.93           C  
ATOM   3583  CD1 TRP A 223     -19.364  18.672  10.835  1.00 94.93           C  
ATOM   3584  HD1 TRP A 223     -18.628  19.460  10.774  1.00 94.93           H  
ATOM   3585  CD2 TRP A 223     -20.925  17.229  11.547  1.00 94.93           C  
ATOM   3586  CE2 TRP A 223     -20.738  16.980  10.155  1.00 94.93           C  
ATOM   3587  CE3 TRP A 223     -21.884  16.449  12.226  1.00 94.93           C  
ATOM   3588  HE3 TRP A 223     -22.035  16.605  13.284  1.00 94.93           H  
ATOM   3589  NE1 TRP A 223     -19.782  17.898   9.772  1.00 94.93           N  
ATOM   3590  HE1 TRP A 223     -19.430  18.038   8.835  1.00 94.93           H  
ATOM   3591  CH2 TRP A 223     -22.392  15.212  10.186  1.00 94.93           C  
ATOM   3592  HH2 TRP A 223     -22.914  14.407   9.690  1.00 94.93           H  
ATOM   3593  CZ2 TRP A 223     -21.456  15.984   9.476  1.00 94.93           C  
ATOM   3594  HZ2 TRP A 223     -21.257  15.777   8.435  1.00 94.93           H  
ATOM   3595  CZ3 TRP A 223     -22.611  15.450  11.555  1.00 94.93           C  
ATOM   3596  HZ3 TRP A 223     -23.308  14.835  12.105  1.00 94.93           H  
ATOM   3597  N   LYS A 224     -21.642  19.668  16.051  1.00 96.07           N  
ATOM   3598  H   LYS A 224     -22.477  19.297  15.622  1.00 96.07           H  
ATOM   3599  CA  LYS A 224     -21.531  19.590  17.508  1.00 96.07           C  
ATOM   3600  HA  LYS A 224     -20.735  20.255  17.842  1.00 96.07           H  
ATOM   3601  C   LYS A 224     -21.153  18.175  17.940  1.00 96.07           C  
ATOM   3602  CB  LYS A 224     -22.849  20.052  18.146  1.00 96.07           C  
ATOM   3603  HB2 LYS A 224     -22.778  19.957  19.229  1.00 96.07           H  
ATOM   3604  HB3 LYS A 224     -23.657  19.407  17.800  1.00 96.07           H  
ATOM   3605  O   LYS A 224     -21.382  17.205  17.219  1.00 96.07           O  
ATOM   3606  CG  LYS A 224     -23.180  21.510  17.794  1.00 96.07           C  
ATOM   3607  HG2 LYS A 224     -23.263  21.623  16.713  1.00 96.07           H  
ATOM   3608  HG3 LYS A 224     -22.386  22.161  18.159  1.00 96.07           H  
ATOM   3609  CD  LYS A 224     -24.511  21.918  18.429  1.00 96.07           C  
ATOM   3610  HD2 LYS A 224     -24.439  21.836  19.514  1.00 96.07           H  
ATOM   3611  HD3 LYS A 224     -25.288  21.242  18.072  1.00 96.07           H  
ATOM   3612  CE  LYS A 224     -24.859  23.356  18.032  1.00 96.07           C  
ATOM   3613  HE2 LYS A 224     -24.079  24.023  18.399  1.00 96.07           H  
ATOM   3614  HE3 LYS A 224     -24.865  23.413  16.943  1.00 96.07           H  
ATOM   3615  NZ  LYS A 224     -26.184  23.753  18.569  1.00 96.07           N  
ATOM   3616  HZ1 LYS A 224     -26.193  23.707  19.578  1.00 96.07           H  
ATOM   3617  HZ2 LYS A 224     -26.895  23.125  18.221  1.00 96.07           H  
ATOM   3618  HZ3 LYS A 224     -26.424  24.691  18.281  1.00 96.07           H  
ATOM   3619  N   LEU A 225     -20.627  18.057  19.161  1.00 96.32           N  
ATOM   3620  H   LEU A 225     -20.427  18.900  19.680  1.00 96.32           H  
ATOM   3621  CA  LEU A 225     -20.353  16.757  19.781  1.00 96.32           C  
ATOM   3622  HA  LEU A 225     -19.607  16.241  19.177  1.00 96.32           H  
ATOM   3623  C   LEU A 225     -21.615  15.877  19.812  1.00 96.32           C  
ATOM   3624  CB  LEU A 225     -19.798  16.985  21.201  1.00 96.32           C  
ATOM   3625  HB2 LEU A 225     -18.884  17.576  21.133  1.00 96.32           H  
ATOM   3626  HB3 LEU A 225     -20.532  17.561  21.765  1.00 96.32           H  
ATOM   3627  O   LEU A 225     -21.510  14.684  19.555  1.00 96.32           O  
ATOM   3628  CG  LEU A 225     -19.499  15.688  21.982  1.00 96.32           C  
ATOM   3629  HG  LEU A 225     -20.375  15.039  21.988  1.00 96.32           H  
ATOM   3630  CD1 LEU A 225     -18.312  14.924  21.406  1.00 96.32           C  
ATOM   3631 HD11 LEU A 225     -17.410  15.525  21.523  1.00 96.32           H  
ATOM   3632 HD12 LEU A 225     -18.478  14.701  20.352  1.00 96.32           H  
ATOM   3633 HD13 LEU A 225     -18.189  13.986  21.948  1.00 96.32           H  
ATOM   3634  CD2 LEU A 225     -19.158  16.017  23.436  1.00 96.32           C  
ATOM   3635 HD21 LEU A 225     -18.978  15.091  23.983  1.00 96.32           H  
ATOM   3636 HD22 LEU A 225     -19.999  16.533  23.899  1.00 96.32           H  
ATOM   3637 HD23 LEU A 225     -18.273  16.651  23.482  1.00 96.32           H  
ATOM   3638  N   THR A 226     -22.782  16.468  20.097  1.00 95.77           N  
ATOM   3639  H   THR A 226     -22.801  17.469  20.233  1.00 95.77           H  
ATOM   3640  CA  THR A 226     -24.097  15.799  20.081  1.00 95.77           C  
ATOM   3641  HA  THR A 226     -24.110  14.971  20.790  1.00 95.77           H  
ATOM   3642  C   THR A 226     -24.403  15.192  18.720  1.00 95.77           C  
ATOM   3643  CB  THR A 226     -25.221  16.780  20.460  1.00 95.77           C  
ATOM   3644  HB  THR A 226     -26.191  16.333  20.244  1.00 95.77           H  
ATOM   3645  O   THR A 226     -24.683  14.005  18.640  1.00 95.77           O  
ATOM   3646  CG2 THR A 226     -25.172  17.145  21.945  1.00 95.77           C  
ATOM   3647 HG21 THR A 226     -25.440  16.268  22.534  1.00 95.77           H  
ATOM   3648 HG22 THR A 226     -24.183  17.506  22.226  1.00 95.77           H  
ATOM   3649 HG23 THR A 226     -25.911  17.922  22.146  1.00 95.77           H  
ATOM   3650  OG1 THR A 226     -25.089  17.992  19.738  1.00 95.77           O  
ATOM   3651  HG1 THR A 226     -25.635  17.909  18.952  1.00 95.77           H  
ATOM   3652  N   ASP A 227     -24.236  15.970  17.648  1.00 95.78           N  
ATOM   3653  H   ASP A 227     -24.029  16.948  17.790  1.00 95.78           H  
ATOM   3654  CA  ASP A 227     -24.569  15.537  16.290  1.00 95.78           C  
ATOM   3655  HA  ASP A 227     -25.628  15.282  16.248  1.00 95.78           H  
ATOM   3656  C   ASP A 227     -23.752  14.310  15.875  1.00 95.78           C  
ATOM   3657  CB  ASP A 227     -24.269  16.656  15.281  1.00 95.78           C  
ATOM   3658  HB2 ASP A 227     -24.637  16.349  14.302  1.00 95.78           H  
ATOM   3659  HB3 ASP A 227     -23.187  16.765  15.206  1.00 95.78           H  
ATOM   3660  O   ASP A 227     -24.270  13.388  15.251  1.00 95.78           O  
ATOM   3661  CG  ASP A 227     -24.842  18.034  15.603  1.00 95.78           C  
ATOM   3662  OD1 ASP A 227     -25.806  18.146  16.386  1.00 95.78           O  
ATOM   3663  OD2 ASP A 227     -24.259  19.000  15.061  1.00 95.78           O  
ATOM   3664  N   VAL A 228     -22.457  14.301  16.209  1.00 95.69           N  
ATOM   3665  H   VAL A 228     -22.095  15.092  16.722  1.00 95.69           H  
ATOM   3666  CA  VAL A 228     -21.576  13.173  15.888  1.00 95.69           C  
ATOM   3667  HA  VAL A 228     -21.789  12.851  14.869  1.00 95.69           H  
ATOM   3668  C   VAL A 228     -21.864  11.973  16.779  1.00 95.69           C  
ATOM   3669  CB  VAL A 228     -20.097  13.581  15.954  1.00 95.69           C  
ATOM   3670  HB  VAL A 228     -19.869  14.003  16.933  1.00 95.69           H  
ATOM   3671  O   VAL A 228     -21.841  10.853  16.279  1.00 95.69           O  
ATOM   3672  CG1 VAL A 228     -19.167  12.389  15.708  1.00 95.69           C  
ATOM   3673 HG11 VAL A 228     -19.388  11.933  14.744  1.00 95.69           H  
ATOM   3674 HG12 VAL A 228     -19.279  11.644  16.496  1.00 95.69           H  
ATOM   3675 HG13 VAL A 228     -18.134  12.736  15.724  1.00 95.69           H  
ATOM   3676  CG2 VAL A 228     -19.809  14.632  14.872  1.00 95.69           C  
ATOM   3677 HG21 VAL A 228     -20.259  14.325  13.927  1.00 95.69           H  
ATOM   3678 HG22 VAL A 228     -18.736  14.734  14.710  1.00 95.69           H  
ATOM   3679 HG23 VAL A 228     -20.230  15.592  15.168  1.00 95.69           H  
ATOM   3680  N   ALA A 229     -22.141  12.193  18.067  1.00 94.35           N  
ATOM   3681  H   ALA A 229     -22.201  13.147  18.394  1.00 94.35           H  
ATOM   3682  CA  ALA A 229     -22.495  11.138  19.010  1.00 94.35           C  
ATOM   3683  HA  ALA A 229     -21.682  10.413  19.050  1.00 94.35           H  
ATOM   3684  C   ALA A 229     -23.753  10.384  18.542  1.00 94.35           C  
ATOM   3685  CB  ALA A 229     -22.644  11.780  20.398  1.00 94.35           C  
ATOM   3686  HB1 ALA A 229     -23.572  12.348  20.453  1.00 94.35           H  
ATOM   3687  HB2 ALA A 229     -21.800  12.439  20.602  1.00 94.35           H  
ATOM   3688  HB3 ALA A 229     -22.639  11.015  21.174  1.00 94.35           H  
ATOM   3689  O   ALA A 229     -23.713   9.159  18.409  1.00 94.35           O  
ATOM   3690  N   ASP A 230     -24.800  11.119  18.159  1.00 92.05           N  
ATOM   3691  H   ASP A 230     -24.790  12.113  18.339  1.00 92.05           H  
ATOM   3692  CA  ASP A 230     -26.031  10.555  17.601  1.00 92.05           C  
ATOM   3693  HA  ASP A 230     -26.452   9.842  18.310  1.00 92.05           H  
ATOM   3694  C   ASP A 230     -25.758   9.806  16.288  1.00 92.05           C  
ATOM   3695  CB  ASP A 230     -27.060  11.676  17.371  1.00 92.05           C  
ATOM   3696  HB2 ASP A 230     -27.924  11.251  16.858  1.00 92.05           H  
ATOM   3697  HB3 ASP A 230     -26.623  12.431  16.718  1.00 92.05           H  
ATOM   3698  O   ASP A 230     -26.228   8.686  16.098  1.00 92.05           O  
ATOM   3699  CG  ASP A 230     -27.558  12.348  18.658  1.00 92.05           C  
ATOM   3700  OD1 ASP A 230     -27.415  11.743  19.746  1.00 92.05           O  
ATOM   3701  OD2 ASP A 230     -28.083  13.478  18.540  1.00 92.05           O  
ATOM   3702  N   HIS A 231     -24.927  10.374  15.404  1.00 89.36           N  
ATOM   3703  H   HIS A 231     -24.584  11.303  15.607  1.00 89.36           H  
ATOM   3704  CA  HIS A 231     -24.596   9.765  14.112  1.00 89.36           C  
ATOM   3705  HA  HIS A 231     -25.532   9.567  13.590  1.00 89.36           H  
ATOM   3706  C   HIS A 231     -23.856   8.422  14.229  1.00 89.36           C  
ATOM   3707  CB  HIS A 231     -23.770  10.760  13.286  1.00 89.36           C  
ATOM   3708  HB2 HIS A 231     -22.748  10.797  13.663  1.00 89.36           H  
ATOM   3709  HB3 HIS A 231     -24.208  11.753  13.387  1.00 89.36           H  
ATOM   3710  O   HIS A 231     -23.959   7.584  13.335  1.00 89.36           O  
ATOM   3711  CG  HIS A 231     -23.763  10.445  11.815  1.00 89.36           C  
ATOM   3712  CD2 HIS A 231     -22.733   9.929  11.078  1.00 89.36           C  
ATOM   3713  HD2 HIS A 231     -21.765   9.641  11.461  1.00 89.36           H  
ATOM   3714  ND1 HIS A 231     -24.824  10.621  10.960  1.00 89.36           N  
ATOM   3715  HD1 HIS A 231     -25.760  10.881  11.232  1.00 89.36           H  
ATOM   3716  CE1 HIS A 231     -24.438  10.230   9.734  1.00 89.36           C  
ATOM   3717  HE1 HIS A 231     -25.071  10.215   8.859  1.00 89.36           H  
ATOM   3718  NE2 HIS A 231     -23.161   9.822   9.751  1.00 89.36           N  
ATOM   3719  N   ILE A 232     -23.108   8.205  15.315  1.00 89.78           N  
ATOM   3720  H   ILE A 232     -23.059   8.941  16.005  1.00 89.78           H  
ATOM   3721  CA  ILE A 232     -22.421   6.933  15.595  1.00 89.78           C  
ATOM   3722  HA  ILE A 232     -22.460   6.324  14.691  1.00 89.78           H  
ATOM   3723  C   ILE A 232     -23.126   6.087  16.662  1.00 89.78           C  
ATOM   3724  CB  ILE A 232     -20.927   7.140  15.913  1.00 89.78           C  
ATOM   3725  HB  ILE A 232     -20.466   6.154  15.961  1.00 89.78           H  
ATOM   3726  O   ILE A 232     -22.532   5.116  17.136  1.00 89.78           O  
ATOM   3727  CG1 ILE A 232     -20.739   7.809  17.288  1.00 89.78           C  
ATOM   3728 HG12 ILE A 232     -21.203   8.795  17.307  1.00 89.78           H  
ATOM   3729 HG13 ILE A 232     -21.233   7.205  18.049  1.00 89.78           H  
ATOM   3730  CG2 ILE A 232     -20.224   7.899  14.780  1.00 89.78           C  
ATOM   3731 HG21 ILE A 232     -20.478   7.437  13.827  1.00 89.78           H  
ATOM   3732 HG22 ILE A 232     -19.143   7.876  14.917  1.00 89.78           H  
ATOM   3733 HG23 ILE A 232     -20.559   8.936  14.774  1.00 89.78           H  
ATOM   3734  CD1 ILE A 232     -19.281   7.940  17.702  1.00 89.78           C  
ATOM   3735 HD11 ILE A 232     -18.769   6.994  17.521  1.00 89.78           H  
ATOM   3736 HD12 ILE A 232     -19.262   8.156  18.770  1.00 89.78           H  
ATOM   3737 HD13 ILE A 232     -18.795   8.744  17.151  1.00 89.78           H  
ATOM   3738  N   PHE A 233     -24.356   6.449  17.040  1.00 91.53           N  
ATOM   3739  H   PHE A 233     -24.779   7.246  16.586  1.00 91.53           H  
ATOM   3740  CA  PHE A 233     -25.172   5.763  18.046  1.00 91.53           C  
ATOM   3741  HA  PHE A 233     -26.037   6.401  18.228  1.00 91.53           H  
ATOM   3742  C   PHE A 233     -24.467   5.615  19.406  1.00 91.53           C  
ATOM   3743  CB  PHE A 233     -25.707   4.440  17.476  1.00 91.53           C  
ATOM   3744  HB2 PHE A 233     -24.878   3.745  17.338  1.00 91.53           H  
ATOM   3745  HB3 PHE A 233     -26.384   3.994  18.205  1.00 91.53           H  
ATOM   3746  O   PHE A 233     -24.413   4.536  19.997  1.00 91.53           O  
ATOM   3747  CG  PHE A 233     -26.450   4.592  16.163  1.00 91.53           C  
ATOM   3748  CD1 PHE A 233     -27.811   4.948  16.166  1.00 91.53           C  
ATOM   3749  HD1 PHE A 233     -28.326   5.112  17.100  1.00 91.53           H  
ATOM   3750  CD2 PHE A 233     -25.779   4.400  14.940  1.00 91.53           C  
ATOM   3751  HD2 PHE A 233     -24.730   4.142  14.935  1.00 91.53           H  
ATOM   3752  CE1 PHE A 233     -28.502   5.098  14.951  1.00 91.53           C  
ATOM   3753  HE1 PHE A 233     -29.546   5.375  14.956  1.00 91.53           H  
ATOM   3754  CE2 PHE A 233     -26.469   4.557  13.725  1.00 91.53           C  
ATOM   3755  HE2 PHE A 233     -25.949   4.426  12.788  1.00 91.53           H  
ATOM   3756  CZ  PHE A 233     -27.832   4.901  13.731  1.00 91.53           C  
ATOM   3757  HZ  PHE A 233     -28.362   5.027  12.799  1.00 91.53           H  
ATOM   3758  N   MET A 234     -23.891   6.709  19.909  1.00 91.10           N  
ATOM   3759  H   MET A 234     -23.981   7.571  19.390  1.00 91.10           H  
ATOM   3760  CA  MET A 234     -23.168   6.757  21.180  1.00 91.10           C  
ATOM   3761  HA  MET A 234     -23.410   5.867  21.761  1.00 91.10           H  
ATOM   3762  C   MET A 234     -23.592   7.984  21.988  1.00 91.10           C  
ATOM   3763  CB  MET A 234     -21.663   6.754  20.873  1.00 91.10           C  
ATOM   3764  HB2 MET A 234     -21.479   5.980  20.128  1.00 91.10           H  
ATOM   3765  HB3 MET A 234     -21.373   7.718  20.453  1.00 91.10           H  
ATOM   3766  O   MET A 234     -23.865   9.031  21.421  1.00 91.10           O  
ATOM   3767  CG  MET A 234     -20.806   6.455  22.104  1.00 91.10           C  
ATOM   3768  HG2 MET A 234     -21.164   5.533  22.562  1.00 91.10           H  
ATOM   3769  HG3 MET A 234     -20.947   7.272  22.812  1.00 91.10           H  
ATOM   3770  SD  MET A 234     -19.020   6.287  21.801  1.00 91.10           S  
ATOM   3771  CE  MET A 234     -18.991   4.962  20.563  1.00 91.10           C  
ATOM   3772  HE1 MET A 234     -19.566   4.107  20.919  1.00 91.10           H  
ATOM   3773  HE2 MET A 234     -17.959   4.666  20.374  1.00 91.10           H  
ATOM   3774  HE3 MET A 234     -19.424   5.322  19.629  1.00 91.10           H  
ATOM   3775  N   SER A 235     -23.612   7.907  23.322  1.00 93.49           N  
ATOM   3776  H   SER A 235     -23.393   7.034  23.780  1.00 93.49           H  
ATOM   3777  CA  SER A 235     -23.848   9.107  24.138  1.00 93.49           C  
ATOM   3778  HA  SER A 235     -24.708   9.628  23.718  1.00 93.49           H  
ATOM   3779  C   SER A 235     -22.660  10.070  24.078  1.00 93.49           C  
ATOM   3780  CB  SER A 235     -24.207   8.751  25.583  1.00 93.49           C  
ATOM   3781  HB2 SER A 235     -24.391   9.667  26.144  1.00 93.49           H  
ATOM   3782  HB3 SER A 235     -25.128   8.167  25.574  1.00 93.49           H  
ATOM   3783  O   SER A 235     -21.505   9.647  23.975  1.00 93.49           O  
ATOM   3784  OG  SER A 235     -23.194   8.006  26.238  1.00 93.49           O  
ATOM   3785  HG  SER A 235     -23.657   7.443  26.863  1.00 93.49           H  
ATOM   3786  N   THR A 236     -22.918  11.374  24.216  1.00 95.61           N  
ATOM   3787  H   THR A 236     -23.880  11.675  24.283  1.00 95.61           H  
ATOM   3788  CA  THR A 236     -21.876  12.419  24.218  1.00 95.61           C  
ATOM   3789  HA  THR A 236     -21.378  12.423  23.248  1.00 95.61           H  
ATOM   3790  C   THR A 236     -20.805  12.182  25.280  1.00 95.61           C  
ATOM   3791  CB  THR A 236     -22.482  13.805  24.464  1.00 95.61           C  
ATOM   3792  HB  THR A 236     -21.680  14.526  24.621  1.00 95.61           H  
ATOM   3793  O   THR A 236     -19.616  12.331  24.997  1.00 95.61           O  
ATOM   3794  CG2 THR A 236     -23.320  14.270  23.285  1.00 95.61           C  
ATOM   3795 HG21 THR A 236     -23.613  15.307  23.451  1.00 95.61           H  
ATOM   3796 HG22 THR A 236     -22.723  14.214  22.374  1.00 95.61           H  
ATOM   3797 HG23 THR A 236     -24.208  13.649  23.168  1.00 95.61           H  
ATOM   3798  OG1 THR A 236     -23.315  13.775  25.599  1.00 95.61           O  
ATOM   3799  HG1 THR A 236     -23.894  14.540  25.571  1.00 95.61           H  
ATOM   3800  N   SER A 237     -21.206  11.756  26.482  1.00 95.45           N  
ATOM   3801  H   SER A 237     -22.194  11.802  26.688  1.00 95.45           H  
ATOM   3802  CA  SER A 237     -20.295  11.407  27.577  1.00 95.45           C  
ATOM   3803  HA  SER A 237     -19.669  12.270  27.805  1.00 95.45           H  
ATOM   3804  C   SER A 237     -19.378  10.241  27.207  1.00 95.45           C  
ATOM   3805  CB  SER A 237     -21.095  11.045  28.834  1.00 95.45           C  
ATOM   3806  HB2 SER A 237     -20.411  10.900  29.671  1.00 95.45           H  
ATOM   3807  HB3 SER A 237     -21.651  10.124  28.664  1.00 95.45           H  
ATOM   3808  O   SER A 237     -18.172  10.304  27.447  1.00 95.45           O  
ATOM   3809  OG  SER A 237     -22.003  12.085  29.136  1.00 95.45           O  
ATOM   3810  HG  SER A 237     -22.487  11.871  29.937  1.00 95.45           H  
ATOM   3811  N   THR A 238     -19.925   9.199  26.574  1.00 92.74           N  
ATOM   3812  H   THR A 238     -20.903   9.238  26.324  1.00 92.74           H  
ATOM   3813  CA  THR A 238     -19.142   8.030  26.146  1.00 92.74           C  
ATOM   3814  HA  THR A 238     -18.527   7.695  26.981  1.00 92.74           H  
ATOM   3815  C   THR A 238     -18.202   8.389  25.002  1.00 92.74           C  
ATOM   3816  CB  THR A 238     -20.045   6.863  25.731  1.00 92.74           C  
ATOM   3817  HB  THR A 238     -20.634   7.145  24.858  1.00 92.74           H  
ATOM   3818  O   THR A 238     -17.033   8.015  25.051  1.00 92.74           O  
ATOM   3819  CG2 THR A 238     -19.266   5.583  25.433  1.00 92.74           C  
ATOM   3820 HG21 THR A 238     -18.679   5.297  26.307  1.00 92.74           H  
ATOM   3821 HG22 THR A 238     -19.966   4.784  25.191  1.00 92.74           H  
ATOM   3822 HG23 THR A 238     -18.596   5.735  24.587  1.00 92.74           H  
ATOM   3823  OG1 THR A 238     -20.925   6.558  26.781  1.00 92.74           O  
ATOM   3824  HG1 THR A 238     -21.706   7.096  26.633  1.00 92.74           H  
ATOM   3825  N   LEU A 239     -18.671   9.165  24.018  1.00 95.33           N  
ATOM   3826  H   LEU A 239     -19.649   9.420  24.025  1.00 95.33           H  
ATOM   3827  CA  LEU A 239     -17.842   9.654  22.917  1.00 95.33           C  
ATOM   3828  HA  LEU A 239     -17.423   8.793  22.395  1.00 95.33           H  
ATOM   3829  C   LEU A 239     -16.668  10.484  23.446  1.00 95.33           C  
ATOM   3830  CB  LEU A 239     -18.721  10.454  21.935  1.00 95.33           C  
ATOM   3831  HB2 LEU A 239     -19.246  11.238  22.481  1.00 95.33           H  
ATOM   3832  HB3 LEU A 239     -19.470   9.783  21.515  1.00 95.33           H  
ATOM   3833  O   LEU A 239     -15.523  10.230  23.088  1.00 95.33           O  
ATOM   3834  CG  LEU A 239     -17.938  11.114  20.781  1.00 95.33           C  
ATOM   3835  HG  LEU A 239     -17.262  11.867  21.185  1.00 95.33           H  
ATOM   3836  CD1 LEU A 239     -17.121  10.099  19.991  1.00 95.33           C  
ATOM   3837 HD11 LEU A 239     -16.282   9.755  20.596  1.00 95.33           H  
ATOM   3838 HD12 LEU A 239     -17.737   9.238  19.733  1.00 95.33           H  
ATOM   3839 HD13 LEU A 239     -16.731  10.556  19.082  1.00 95.33           H  
ATOM   3840  CD2 LEU A 239     -18.888  11.805  19.809  1.00 95.33           C  
ATOM   3841 HD21 LEU A 239     -18.319  12.352  19.056  1.00 95.33           H  
ATOM   3842 HD22 LEU A 239     -19.528  12.507  20.343  1.00 95.33           H  
ATOM   3843 HD23 LEU A 239     -19.513  11.064  19.310  1.00 95.33           H  
ATOM   3844  N   LYS A 240     -16.934  11.439  24.344  1.00 95.19           N  
ATOM   3845  H   LYS A 240     -17.899  11.595  24.600  1.00 95.19           H  
ATOM   3846  CA  LYS A 240     -15.893  12.278  24.945  1.00 95.19           C  
ATOM   3847  HA  LYS A 240     -15.352  12.781  24.144  1.00 95.19           H  
ATOM   3848  C   LYS A 240     -14.857  11.442  25.700  1.00 95.19           C  
ATOM   3849  CB  LYS A 240     -16.554  13.329  25.847  1.00 95.19           C  
ATOM   3850  HB2 LYS A 240     -17.008  12.838  26.708  1.00 95.19           H  
ATOM   3851  HB3 LYS A 240     -17.342  13.827  25.282  1.00 95.19           H  
ATOM   3852  O   LYS A 240     -13.666  11.682  25.531  1.00 95.19           O  
ATOM   3853  CG  LYS A 240     -15.554  14.392  26.322  1.00 95.19           C  
ATOM   3854  HG2 LYS A 240     -14.764  13.918  26.906  1.00 95.19           H  
ATOM   3855  HG3 LYS A 240     -15.109  14.879  25.455  1.00 95.19           H  
ATOM   3856  CD  LYS A 240     -16.254  15.442  27.193  1.00 95.19           C  
ATOM   3857  HD2 LYS A 240     -16.686  14.948  28.063  1.00 95.19           H  
ATOM   3858  HD3 LYS A 240     -17.050  15.915  26.618  1.00 95.19           H  
ATOM   3859  CE  LYS A 240     -15.244  16.502  27.650  1.00 95.19           C  
ATOM   3860  HE2 LYS A 240     -14.832  16.996  26.770  1.00 95.19           H  
ATOM   3861  HE3 LYS A 240     -14.422  15.997  28.157  1.00 95.19           H  
ATOM   3862  NZ  LYS A 240     -15.864  17.498  28.561  1.00 95.19           N  
ATOM   3863  HZ1 LYS A 240     -16.222  17.043  29.388  1.00 95.19           H  
ATOM   3864  HZ2 LYS A 240     -16.625  17.982  28.107  1.00 95.19           H  
ATOM   3865  HZ3 LYS A 240     -15.180  18.179  28.859  1.00 95.19           H  
ATOM   3866  N   ARG A 241     -15.302  10.460  26.494  1.00 94.67           N  
ATOM   3867  H   ARG A 241     -16.300  10.336  26.585  1.00 94.67           H  
ATOM   3868  CA  ARG A 241     -14.410   9.567  27.247  1.00 94.67           C  
ATOM   3869  HA  ARG A 241     -13.711  10.174  27.823  1.00 94.67           H  
ATOM   3870  C   ARG A 241     -13.543   8.717  26.318  1.00 94.67           C  
ATOM   3871  CB  ARG A 241     -15.228   8.705  28.220  1.00 94.67           C  
ATOM   3872  HB2 ARG A 241     -15.864   8.025  27.653  1.00 94.67           H  
ATOM   3873  HB3 ARG A 241     -15.862   9.352  28.826  1.00 94.67           H  
ATOM   3874  O   ARG A 241     -12.330   8.731  26.463  1.00 94.67           O  
ATOM   3875  CG  ARG A 241     -14.303   7.905  29.153  1.00 94.67           C  
ATOM   3876  HG2 ARG A 241     -13.637   7.276  28.563  1.00 94.67           H  
ATOM   3877  HG3 ARG A 241     -13.689   8.601  29.724  1.00 94.67           H  
ATOM   3878  CD  ARG A 241     -15.079   7.023  30.135  1.00 94.67           C  
ATOM   3879  HD2 ARG A 241     -14.361   6.570  30.819  1.00 94.67           H  
ATOM   3880  HD3 ARG A 241     -15.755   7.656  30.710  1.00 94.67           H  
ATOM   3881  NE  ARG A 241     -15.810   5.948  29.440  1.00 94.67           N  
ATOM   3882  HE  ARG A 241     -15.273   5.479  28.724  1.00 94.67           H  
ATOM   3883  NH1 ARG A 241     -17.646   5.847  30.824  1.00 94.67           N  
ATOM   3884 HH11 ARG A 241     -18.515   5.406  31.090  1.00 94.67           H  
ATOM   3885 HH12 ARG A 241     -17.180   6.481  31.457  1.00 94.67           H  
ATOM   3886  NH2 ARG A 241     -17.544   4.532  29.029  1.00 94.67           N  
ATOM   3887 HH21 ARG A 241     -16.991   4.126  28.288  1.00 94.67           H  
ATOM   3888 HH22 ARG A 241     -18.427   4.123  29.300  1.00 94.67           H  
ATOM   3889  CZ  ARG A 241     -16.992   5.454  29.765  1.00 94.67           C  
ATOM   3890  N   LYS A 242     -14.141   8.053  25.326  1.00 93.00           N  
ATOM   3891  H   LYS A 242     -15.146   8.106  25.248  1.00 93.00           H  
ATOM   3892  CA  LYS A 242     -13.399   7.201  24.384  1.00 93.00           C  
ATOM   3893  HA  LYS A 242     -12.781   6.499  24.942  1.00 93.00           H  
ATOM   3894  C   LYS A 242     -12.430   7.985  23.499  1.00 93.00           C  
ATOM   3895  CB  LYS A 242     -14.370   6.403  23.517  1.00 93.00           C  
ATOM   3896  HB2 LYS A 242     -15.114   7.073  23.084  1.00 93.00           H  
ATOM   3897  HB3 LYS A 242     -13.785   5.948  22.719  1.00 93.00           H  
ATOM   3898  O   LYS A 242     -11.344   7.505  23.208  1.00 93.00           O  
ATOM   3899  CG  LYS A 242     -15.072   5.278  24.283  1.00 93.00           C  
ATOM   3900  HG2 LYS A 242     -14.323   4.691  24.815  1.00 93.00           H  
ATOM   3901  HG3 LYS A 242     -15.778   5.689  25.004  1.00 93.00           H  
ATOM   3902  CD  LYS A 242     -15.802   4.369  23.288  1.00 93.00           C  
ATOM   3903  HD2 LYS A 242     -16.604   4.925  22.803  1.00 93.00           H  
ATOM   3904  HD3 LYS A 242     -15.088   4.033  22.536  1.00 93.00           H  
ATOM   3905  CE  LYS A 242     -16.363   3.152  24.024  1.00 93.00           C  
ATOM   3906  HE2 LYS A 242     -15.566   2.739  24.642  1.00 93.00           H  
ATOM   3907  HE3 LYS A 242     -17.167   3.478  24.685  1.00 93.00           H  
ATOM   3908  NZ  LYS A 242     -16.844   2.118  23.076  1.00 93.00           N  
ATOM   3909  HZ1 LYS A 242     -16.079   1.817  22.490  1.00 93.00           H  
ATOM   3910  HZ2 LYS A 242     -17.587   2.478  22.494  1.00 93.00           H  
ATOM   3911  HZ3 LYS A 242     -17.177   1.308  23.579  1.00 93.00           H  
ATOM   3912  N   LEU A 243     -12.781   9.207  23.090  1.00 93.02           N  
ATOM   3913  H   LEU A 243     -13.705   9.552  23.305  1.00 93.02           H  
ATOM   3914  CA  LEU A 243     -11.830  10.072  22.384  1.00 93.02           C  
ATOM   3915  HA  LEU A 243     -11.393   9.516  21.554  1.00 93.02           H  
ATOM   3916  C   LEU A 243     -10.650  10.462  23.279  1.00 93.02           C  
ATOM   3917  CB  LEU A 243     -12.541  11.322  21.845  1.00 93.02           C  
ATOM   3918  HB2 LEU A 243     -13.111  11.779  22.654  1.00 93.02           H  
ATOM   3919  HB3 LEU A 243     -11.782  12.038  21.530  1.00 93.02           H  
ATOM   3920  O   LEU A 243      -9.522  10.489  22.798  1.00 93.02           O  
ATOM   3921  CG  LEU A 243     -13.471  11.049  20.652  1.00 93.02           C  
ATOM   3922  HG  LEU A 243     -14.241  10.337  20.948  1.00 93.02           H  
ATOM   3923  CD1 LEU A 243     -14.143  12.362  20.240  1.00 93.02           C  
ATOM   3924 HD11 LEU A 243     -13.385  13.075  19.916  1.00 93.02           H  
ATOM   3925 HD12 LEU A 243     -14.838  12.176  19.420  1.00 93.02           H  
ATOM   3926 HD13 LEU A 243     -14.699  12.766  21.086  1.00 93.02           H  
ATOM   3927  CD2 LEU A 243     -12.737  10.459  19.449  1.00 93.02           C  
ATOM   3928 HD21 LEU A 243     -13.371  10.477  18.562  1.00 93.02           H  
ATOM   3929 HD22 LEU A 243     -11.819  11.017  19.264  1.00 93.02           H  
ATOM   3930 HD23 LEU A 243     -12.467   9.422  19.650  1.00 93.02           H  
ATOM   3931  N   ALA A 244     -10.893  10.714  24.569  1.00 92.31           N  
ATOM   3932  H   ALA A 244     -11.843  10.684  24.912  1.00 92.31           H  
ATOM   3933  CA  ALA A 244      -9.825  10.990  25.525  1.00 92.31           C  
ATOM   3934  HA  ALA A 244      -9.189  11.773  25.112  1.00 92.31           H  
ATOM   3935  C   ALA A 244      -8.926   9.762  25.760  1.00 92.31           C  
ATOM   3936  CB  ALA A 244     -10.440  11.516  26.828  1.00 92.31           C  
ATOM   3937  HB1 ALA A 244     -11.042  10.743  27.304  1.00 92.31           H  
ATOM   3938  HB2 ALA A 244     -11.060  12.387  26.616  1.00 92.31           H  
ATOM   3939  HB3 ALA A 244      -9.639  11.804  27.509  1.00 92.31           H  
ATOM   3940  O   ALA A 244      -7.714   9.924  25.868  1.00 92.31           O  
ATOM   3941  N   GLU A 245      -9.493   8.550  25.776  1.00 88.72           N  
ATOM   3942  H   GLU A 245     -10.501   8.492  25.761  1.00 88.72           H  
ATOM   3943  CA  GLU A 245      -8.737   7.284  25.799  1.00 88.72           C  
ATOM   3944  HA  GLU A 245      -8.072   7.273  26.662  1.00 88.72           H  
ATOM   3945  C   GLU A 245      -7.844   7.135  24.550  1.00 88.72           C  
ATOM   3946  CB  GLU A 245      -9.708   6.088  25.914  1.00 88.72           C  
ATOM   3947  HB2 GLU A 245      -9.151   5.166  25.749  1.00 88.72           H  
ATOM   3948  HB3 GLU A 245     -10.450   6.173  25.120  1.00 88.72           H  
ATOM   3949  O   GLU A 245      -6.707   6.686  24.658  1.00 88.72           O  
ATOM   3950  CG  GLU A 245     -10.430   5.972  27.274  1.00 88.72           C  
ATOM   3951  HG2 GLU A 245      -9.720   5.602  28.013  1.00 88.72           H  
ATOM   3952  HG3 GLU A 245     -10.743   6.965  27.597  1.00 88.72           H  
ATOM   3953  CD  GLU A 245     -11.677   5.055  27.252  1.00 88.72           C  
ATOM   3954  OE1 GLU A 245     -12.475   5.112  28.222  1.00 88.72           O  
ATOM   3955  OE2 GLU A 245     -11.926   4.361  26.239  1.00 88.72           O  
ATOM   3956  N   GLU A 246      -8.301   7.599  23.381  1.00 84.61           N  
ATOM   3957  H   GLU A 246      -9.269   7.885  23.334  1.00 84.61           H  
ATOM   3958  CA  GLU A 246      -7.491   7.704  22.152  1.00 84.61           C  
ATOM   3959  HA  GLU A 246      -6.816   6.849  22.121  1.00 84.61           H  
ATOM   3960  C   GLU A 246      -6.575   8.953  22.118  1.00 84.61           C  
ATOM   3961  CB  GLU A 246      -8.393   7.622  20.903  1.00 84.61           C  
ATOM   3962  HB2 GLU A 246      -9.162   8.393  20.960  1.00 84.61           H  
ATOM   3963  HB3 GLU A 246      -7.782   7.814  20.022  1.00 84.61           H  
ATOM   3964  O   GLU A 246      -6.018   9.302  21.073  1.00 84.61           O  
ATOM   3965  CG  GLU A 246      -9.060   6.245  20.712  1.00 84.61           C  
ATOM   3966  HG2 GLU A 246      -9.741   6.055  21.542  1.00 84.61           H  
ATOM   3967  HG3 GLU A 246      -8.284   5.479  20.729  1.00 84.61           H  
ATOM   3968  CD  GLU A 246      -9.837   6.127  19.387  1.00 84.61           C  
ATOM   3969  OE1 GLU A 246     -10.460   5.074  19.115  1.00 84.61           O  
ATOM   3970  OE2 GLU A 246      -9.858   7.091  18.591  1.00 84.61           O  
ATOM   3971  N   GLY A 247      -6.415   9.657  23.245  1.00 84.15           N  
ATOM   3972  H   GLY A 247      -6.883   9.326  24.077  1.00 84.15           H  
ATOM   3973  CA  GLY A 247      -5.516  10.807  23.380  1.00 84.15           C  
ATOM   3974  HA2 GLY A 247      -5.452  11.068  24.436  1.00 84.15           H  
ATOM   3975  HA3 GLY A 247      -4.522  10.525  23.032  1.00 84.15           H  
ATOM   3976  C   GLY A 247      -5.961  12.053  22.610  1.00 84.15           C  
ATOM   3977  O   GLY A 247      -5.126  12.861  22.203  1.00 84.15           O  
ATOM   3978  N   THR A 248      -7.262  12.218  22.359  1.00 88.10           N  
ATOM   3979  H   THR A 248      -7.907  11.515  22.691  1.00 88.10           H  
ATOM   3980  CA  THR A 248      -7.795  13.331  21.567  1.00 88.10           C  
ATOM   3981  HA  THR A 248      -7.099  14.166  21.643  1.00 88.10           H  
ATOM   3982  C   THR A 248      -9.135  13.856  22.095  1.00 88.10           C  
ATOM   3983  CB  THR A 248      -7.850  12.914  20.086  1.00 88.10           C  
ATOM   3984  HB  THR A 248      -6.916  12.412  19.835  1.00 88.10           H  
ATOM   3985  O   THR A 248      -9.665  13.418  23.113  1.00 88.10           O  
ATOM   3986  CG2 THR A 248      -8.998  11.966  19.748  1.00 88.10           C  
ATOM   3987 HG21 THR A 248      -9.959  12.410  20.008  1.00 88.10           H  
ATOM   3988 HG22 THR A 248      -8.982  11.759  18.678  1.00 88.10           H  
ATOM   3989 HG23 THR A 248      -8.870  11.027  20.286  1.00 88.10           H  
ATOM   3990  OG1 THR A 248      -7.946  14.053  19.254  1.00 88.10           O  
ATOM   3991  HG1 THR A 248      -7.144  14.560  19.401  1.00 88.10           H  
ATOM   3992  N   SER A 249      -9.701  14.846  21.410  1.00 92.93           N  
ATOM   3993  H   SER A 249      -9.248  15.151  20.560  1.00 92.93           H  
ATOM   3994  CA  SER A 249     -11.004  15.415  21.728  1.00 92.93           C  
ATOM   3995  HA  SER A 249     -11.580  14.681  22.292  1.00 92.93           H  
ATOM   3996  C   SER A 249     -11.780  15.736  20.455  1.00 92.93           C  
ATOM   3997  CB  SER A 249     -10.830  16.659  22.609  1.00 92.93           C  
ATOM   3998  HB2 SER A 249     -11.785  16.884  23.083  1.00 92.93           H  
ATOM   3999  HB3 SER A 249     -10.097  16.461  23.391  1.00 92.93           H  
ATOM   4000  O   SER A 249     -11.208  15.893  19.375  1.00 92.93           O  
ATOM   4001  OG  SER A 249     -10.433  17.786  21.850  1.00 92.93           O  
ATOM   4002  HG  SER A 249      -9.475  17.790  21.788  1.00 92.93           H  
ATOM   4003  N   PHE A 250     -13.101  15.885  20.572  1.00 94.11           N  
ATOM   4004  H   PHE A 250     -13.537  15.708  21.466  1.00 94.11           H  
ATOM   4005  CA  PHE A 250     -13.932  16.311  19.444  1.00 94.11           C  
ATOM   4006  HA  PHE A 250     -13.863  15.566  18.650  1.00 94.11           H  
ATOM   4007  C   PHE A 250     -13.458  17.643  18.851  1.00 94.11           C  
ATOM   4008  CB  PHE A 250     -15.388  16.406  19.901  1.00 94.11           C  
ATOM   4009  HB2 PHE A 250     -15.729  15.394  20.118  1.00 94.11           H  
ATOM   4010  HB3 PHE A 250     -15.445  16.994  20.817  1.00 94.11           H  
ATOM   4011  O   PHE A 250     -13.363  17.766  17.633  1.00 94.11           O  
ATOM   4012  CG  PHE A 250     -16.307  17.022  18.866  1.00 94.11           C  
ATOM   4013  CD1 PHE A 250     -16.630  18.394  18.920  1.00 94.11           C  
ATOM   4014  HD1 PHE A 250     -16.246  19.013  19.717  1.00 94.11           H  
ATOM   4015  CD2 PHE A 250     -16.780  16.234  17.803  1.00 94.11           C  
ATOM   4016  HD2 PHE A 250     -16.526  15.186  17.743  1.00 94.11           H  
ATOM   4017  CE1 PHE A 250     -17.416  18.975  17.908  1.00 94.11           C  
ATOM   4018  HE1 PHE A 250     -17.643  20.030  17.925  1.00 94.11           H  
ATOM   4019  CE2 PHE A 250     -17.563  16.819  16.797  1.00 94.11           C  
ATOM   4020  HE2 PHE A 250     -17.909  16.225  15.964  1.00 94.11           H  
ATOM   4021  CZ  PHE A 250     -17.877  18.185  16.844  1.00 94.11           C  
ATOM   4022  HZ  PHE A 250     -18.459  18.630  16.051  1.00 94.11           H  
ATOM   4023  N   SER A 251     -13.111  18.615  19.701  1.00 92.46           N  
ATOM   4024  H   SER A 251     -13.174  18.446  20.695  1.00 92.46           H  
ATOM   4025  CA  SER A 251     -12.630  19.930  19.268  1.00 92.46           C  
ATOM   4026  HA  SER A 251     -13.388  20.398  18.640  1.00 92.46           H  
ATOM   4027  C   SER A 251     -11.339  19.832  18.454  1.00 92.46           C  
ATOM   4028  CB  SER A 251     -12.385  20.825  20.485  1.00 92.46           C  
ATOM   4029  HB2 SER A 251     -11.615  20.381  21.116  1.00 92.46           H  
ATOM   4030  HB3 SER A 251     -12.042  21.803  20.147  1.00 92.46           H  
ATOM   4031  O   SER A 251     -11.202  20.518  17.439  1.00 92.46           O  
ATOM   4032  OG  SER A 251     -13.580  20.978  21.231  1.00 92.46           O  
ATOM   4033  HG  SER A 251     -13.399  21.573  21.962  1.00 92.46           H  
ATOM   4034  N   ASP A 252     -10.418  18.953  18.855  1.00 89.10           N  
ATOM   4035  H   ASP A 252     -10.576  18.419  19.698  1.00 89.10           H  
ATOM   4036  CA  ASP A 252      -9.159  18.746  18.137  1.00 89.10           C  
ATOM   4037  HA  ASP A 252      -8.697  19.715  17.949  1.00 89.10           H  
ATOM   4038  C   ASP A 252      -9.390  18.076  16.781  1.00 89.10           C  
ATOM   4039  CB  ASP A 252      -8.185  17.914  18.980  1.00 89.10           C  
ATOM   4040  HB2 ASP A 252      -8.637  16.949  19.207  1.00 89.10           H  
ATOM   4041  HB3 ASP A 252      -7.278  17.737  18.401  1.00 89.10           H  
ATOM   4042  O   ASP A 252      -8.841  18.525  15.771  1.00 89.10           O  
ATOM   4043  CG  ASP A 252      -7.802  18.627  20.274  1.00 89.10           C  
ATOM   4044  OD1 ASP A 252      -7.543  19.850  20.216  1.00 89.10           O  
ATOM   4045  OD2 ASP A 252      -7.851  17.944  21.321  1.00 89.10           O  
ATOM   4046  N   ILE A 253     -10.250  17.051  16.726  1.00 90.35           N  
ATOM   4047  H   ILE A 253     -10.652  16.719  17.592  1.00 90.35           H  
ATOM   4048  CA  ILE A 253     -10.600  16.376  15.469  1.00 90.35           C  
ATOM   4049  HA  ILE A 253      -9.676  16.074  14.976  1.00 90.35           H  
ATOM   4050  C   ILE A 253     -11.325  17.340  14.527  1.00 90.35           C  
ATOM   4051  CB  ILE A 253     -11.447  15.109  15.719  1.00 90.35           C  
ATOM   4052  HB  ILE A 253     -12.369  15.388  16.229  1.00 90.35           H  
ATOM   4053  O   ILE A 253     -11.019  17.387  13.335  1.00 90.35           O  
ATOM   4054  CG1 ILE A 253     -10.676  14.087  16.578  1.00 90.35           C  
ATOM   4055 HG12 ILE A 253      -9.854  13.668  15.998  1.00 90.35           H  
ATOM   4056 HG13 ILE A 253     -10.240  14.573  17.451  1.00 90.35           H  
ATOM   4057  CG2 ILE A 253     -11.785  14.461  14.363  1.00 90.35           C  
ATOM   4058 HG21 ILE A 253     -12.424  15.111  13.765  1.00 90.35           H  
ATOM   4059 HG22 ILE A 253     -10.862  14.266  13.817  1.00 90.35           H  
ATOM   4060 HG23 ILE A 253     -12.303  13.511  14.496  1.00 90.35           H  
ATOM   4061  CD1 ILE A 253     -11.566  12.952  17.087  1.00 90.35           C  
ATOM   4062 HD11 ILE A 253     -12.399  13.357  17.663  1.00 90.35           H  
ATOM   4063 HD12 ILE A 253     -10.967  12.305  17.728  1.00 90.35           H  
ATOM   4064 HD13 ILE A 253     -11.944  12.350  16.261  1.00 90.35           H  
ATOM   4065  N   TYR A 254     -12.241  18.148  15.057  1.00 92.40           N  
ATOM   4066  H   TYR A 254     -12.455  18.045  16.039  1.00 92.40           H  
ATOM   4067  CA  TYR A 254     -12.992  19.138  14.296  1.00 92.40           C  
ATOM   4068  HA  TYR A 254     -13.508  18.634  13.479  1.00 92.40           H  
ATOM   4069  C   TYR A 254     -12.084  20.192  13.664  1.00 92.40           C  
ATOM   4070  CB  TYR A 254     -14.026  19.774  15.225  1.00 92.40           C  
ATOM   4071  HB2 TYR A 254     -13.517  20.283  16.044  1.00 92.40           H  
ATOM   4072  HB3 TYR A 254     -14.636  18.983  15.661  1.00 92.40           H  
ATOM   4073  O   TYR A 254     -12.164  20.445  12.457  1.00 92.40           O  
ATOM   4074  CG  TYR A 254     -14.957  20.736  14.532  1.00 92.40           C  
ATOM   4075  CD1 TYR A 254     -14.918  22.112  14.832  1.00 92.40           C  
ATOM   4076  HD1 TYR A 254     -14.183  22.493  15.525  1.00 92.40           H  
ATOM   4077  CD2 TYR A 254     -15.911  20.231  13.630  1.00 92.40           C  
ATOM   4078  HD2 TYR A 254     -15.950  19.174  13.411  1.00 92.40           H  
ATOM   4079  CE1 TYR A 254     -15.907  22.966  14.311  1.00 92.40           C  
ATOM   4080  HE1 TYR A 254     -15.947  24.004  14.607  1.00 92.40           H  
ATOM   4081  CE2 TYR A 254     -16.870  21.089  13.076  1.00 92.40           C  
ATOM   4082  HE2 TYR A 254     -17.635  20.718  12.409  1.00 92.40           H  
ATOM   4083  OH  TYR A 254     -17.983  23.174  13.125  1.00 92.40           O  
ATOM   4084  HH  TYR A 254     -17.995  24.054  13.509  1.00 92.40           H  
ATOM   4085  CZ  TYR A 254     -16.914  22.431  13.481  1.00 92.40           C  
ATOM   4086  N   LEU A 255     -11.160  20.752  14.452  1.00 89.56           N  
ATOM   4087  H   LEU A 255     -11.143  20.501  15.430  1.00 89.56           H  
ATOM   4088  CA  LEU A 255     -10.144  21.669  13.944  1.00 89.56           C  
ATOM   4089  HA  LEU A 255     -10.653  22.499  13.454  1.00 89.56           H  
ATOM   4090  C   LEU A 255      -9.263  20.979  12.896  1.00 89.56           C  
ATOM   4091  CB  LEU A 255      -9.317  22.204  15.127  1.00 89.56           C  
ATOM   4092  HB2 LEU A 255      -9.988  22.703  15.826  1.00 89.56           H  
ATOM   4093  HB3 LEU A 255      -8.867  21.358  15.647  1.00 89.56           H  
ATOM   4094  O   LEU A 255      -9.023  21.545  11.832  1.00 89.56           O  
ATOM   4095  CG  LEU A 255      -8.199  23.182  14.718  1.00 89.56           C  
ATOM   4096  HG  LEU A 255      -7.515  22.692  14.024  1.00 89.56           H  
ATOM   4097  CD1 LEU A 255      -8.742  24.453  14.057  1.00 89.56           C  
ATOM   4098 HD11 LEU A 255      -9.232  24.198  13.118  1.00 89.56           H  
ATOM   4099 HD12 LEU A 255      -7.919  25.133  13.836  1.00 89.56           H  
ATOM   4100 HD13 LEU A 255      -9.457  24.940  14.720  1.00 89.56           H  
ATOM   4101  CD2 LEU A 255      -7.394  23.594  15.951  1.00 89.56           C  
ATOM   4102 HD21 LEU A 255      -6.968  22.705  16.416  1.00 89.56           H  
ATOM   4103 HD22 LEU A 255      -6.590  24.271  15.664  1.00 89.56           H  
ATOM   4104 HD23 LEU A 255      -8.049  24.083  16.673  1.00 89.56           H  
ATOM   4105  N   SER A 256      -8.808  19.754  13.171  1.00 85.29           N  
ATOM   4106  H   SER A 256      -9.048  19.345  14.063  1.00 85.29           H  
ATOM   4107  CA  SER A 256      -7.941  18.992  12.271  1.00 85.29           C  
ATOM   4108  HA  SER A 256      -7.035  19.573  12.093  1.00 85.29           H  
ATOM   4109  C   SER A 256      -8.597  18.726  10.917  1.00 85.29           C  
ATOM   4110  CB  SER A 256      -7.546  17.668  12.928  1.00 85.29           C  
ATOM   4111  HB2 SER A 256      -8.408  17.003  12.981  1.00 85.29           H  
ATOM   4112  HB3 SER A 256      -7.191  17.859  13.941  1.00 85.29           H  
ATOM   4113  O   SER A 256      -7.968  18.963   9.889  1.00 85.29           O  
ATOM   4114  OG  SER A 256      -6.501  17.052  12.204  1.00 85.29           O  
ATOM   4115  HG  SER A 256      -6.695  17.057  11.264  1.00 85.29           H  
ATOM   4116  N   ALA A 257      -9.852  18.273  10.894  1.00 87.21           N  
ATOM   4117  H   ALA A 257     -10.316  18.087  11.771  1.00 87.21           H  
ATOM   4118  CA  ALA A 257     -10.589  17.986   9.663  1.00 87.21           C  
ATOM   4119  HA  ALA A 257     -10.044  17.252   9.070  1.00 87.21           H  
ATOM   4120  C   ALA A 257     -10.741  19.240   8.793  1.00 87.21           C  
ATOM   4121  CB  ALA A 257     -11.945  17.387  10.050  1.00 87.21           C  
ATOM   4122  HB1 ALA A 257     -11.797  16.444  10.578  1.00 87.21           H  
ATOM   4123  HB2 ALA A 257     -12.531  17.195   9.151  1.00 87.21           H  
ATOM   4124  HB3 ALA A 257     -12.486  18.077  10.697  1.00 87.21           H  
ATOM   4125  O   ALA A 257     -10.435  19.222   7.599  1.00 87.21           O  
ATOM   4126  N   ARG A 258     -11.123  20.369   9.403  1.00 89.74           N  
ATOM   4127  H   ARG A 258     -11.344  20.326  10.388  1.00 89.74           H  
ATOM   4128  CA  ARG A 258     -11.264  21.649   8.693  1.00 89.74           C  
ATOM   4129  HA  ARG A 258     -11.870  21.494   7.800  1.00 89.74           H  
ATOM   4130  C   ARG A 258      -9.926  22.194   8.191  1.00 89.74           C  
ATOM   4131  CB  ARG A 258     -11.974  22.658   9.602  1.00 89.74           C  
ATOM   4132  HB2 ARG A 258     -11.885  23.645   9.148  1.00 89.74           H  
ATOM   4133  HB3 ARG A 258     -11.496  22.681  10.581  1.00 89.74           H  
ATOM   4134  O   ARG A 258      -9.849  22.677   7.064  1.00 89.74           O  
ATOM   4135  CG  ARG A 258     -13.467  22.339   9.752  1.00 89.74           C  
ATOM   4136  HG2 ARG A 258     -13.606  21.352  10.194  1.00 89.74           H  
ATOM   4137  HG3 ARG A 258     -13.928  22.351   8.764  1.00 89.74           H  
ATOM   4138  CD  ARG A 258     -14.142  23.389  10.636  1.00 89.74           C  
ATOM   4139  HD2 ARG A 258     -13.870  23.209  11.676  1.00 89.74           H  
ATOM   4140  HD3 ARG A 258     -13.785  24.375  10.338  1.00 89.74           H  
ATOM   4141  NE  ARG A 258     -15.604  23.350  10.488  1.00 89.74           N  
ATOM   4142  HE  ARG A 258     -15.991  22.669   9.852  1.00 89.74           H  
ATOM   4143  NH1 ARG A 258     -16.068  25.374  11.472  1.00 89.74           N  
ATOM   4144 HH11 ARG A 258     -15.076  25.535  11.566  1.00 89.74           H  
ATOM   4145 HH12 ARG A 258     -16.713  26.152  11.482  1.00 89.74           H  
ATOM   4146  NH2 ARG A 258     -17.713  24.194  10.580  1.00 89.74           N  
ATOM   4147 HH21 ARG A 258     -18.350  24.844  11.017  1.00 89.74           H  
ATOM   4148 HH22 ARG A 258     -18.078  23.335  10.194  1.00 89.74           H  
ATOM   4149  CZ  ARG A 258     -16.448  24.294  10.851  1.00 89.74           C  
ATOM   4150  N   MET A 259      -8.862  22.092   8.987  1.00 85.07           N  
ATOM   4151  H   MET A 259      -8.993  21.697   9.908  1.00 85.07           H  
ATOM   4152  CA  MET A 259      -7.518  22.534   8.597  1.00 85.07           C  
ATOM   4153  HA  MET A 259      -7.579  23.552   8.212  1.00 85.07           H  
ATOM   4154  C   MET A 259      -6.929  21.687   7.469  1.00 85.07           C  
ATOM   4155  CB  MET A 259      -6.592  22.516   9.822  1.00 85.07           C  
ATOM   4156  HB2 MET A 259      -5.555  22.609   9.499  1.00 85.07           H  
ATOM   4157  HB3 MET A 259      -6.691  21.566  10.347  1.00 85.07           H  
ATOM   4158  O   MET A 259      -6.363  22.235   6.522  1.00 85.07           O  
ATOM   4159  CG  MET A 259      -6.896  23.667  10.784  1.00 85.07           C  
ATOM   4160  HG2 MET A 259      -6.257  23.560  11.660  1.00 85.07           H  
ATOM   4161  HG3 MET A 259      -7.930  23.598  11.122  1.00 85.07           H  
ATOM   4162  SD  MET A 259      -6.627  25.312  10.075  1.00 85.07           S  
ATOM   4163  CE  MET A 259      -8.339  25.867   9.921  1.00 85.07           C  
ATOM   4164  HE1 MET A 259      -8.730  26.019  10.927  1.00 85.07           H  
ATOM   4165  HE2 MET A 259      -8.371  26.813   9.381  1.00 85.07           H  
ATOM   4166  HE3 MET A 259      -8.938  25.123   9.396  1.00 85.07           H  
ATOM   4167  N   ASN A 260      -7.102  20.368   7.526  1.00 80.04           N  
ATOM   4168  H   ASN A 260      -7.538  19.964   8.343  1.00 80.04           H  
ATOM   4169  CA  ASN A 260      -6.654  19.463   6.472  1.00 80.04           C  
ATOM   4170  HA  ASN A 260      -5.607  19.665   6.249  1.00 80.04           H  
ATOM   4171  C   ASN A 260      -7.430  19.689   5.169  1.00 80.04           C  
ATOM   4172  CB  ASN A 260      -6.780  18.018   6.976  1.00 80.04           C  
ATOM   4173  HB2 ASN A 260      -6.702  17.336   6.130  1.00 80.04           H  
ATOM   4174  HB3 ASN A 260      -7.755  17.872   7.439  1.00 80.04           H  
ATOM   4175  O   ASN A 260      -6.821  19.731   4.098  1.00 80.04           O  
ATOM   4176  CG  ASN A 260      -5.688  17.627   7.958  1.00 80.04           C  
ATOM   4177  ND2 ASN A 260      -5.860  16.515   8.632  1.00 80.04           N  
ATOM   4178 HD21 ASN A 260      -5.022  16.109   9.024  1.00 80.04           H  
ATOM   4179 HD22 ASN A 260      -6.660  15.939   8.414  1.00 80.04           H  
ATOM   4180  OD1 ASN A 260      -4.660  18.274   8.085  1.00 80.04           O  
ATOM   4181  N   GLN A 261      -8.743  19.929   5.245  1.00 84.59           N  
ATOM   4182  H   GLN A 261      -9.218  19.818   6.129  1.00 84.59           H  
ATOM   4183  CA  GLN A 261      -9.526  20.305   4.069  1.00 84.59           C  
ATOM   4184  HA  GLN A 261      -9.365  19.540   3.309  1.00 84.59           H  
ATOM   4185  C   GLN A 261      -9.058  21.639   3.479  1.00 84.59           C  
ATOM   4186  CB  GLN A 261     -11.019  20.351   4.426  1.00 84.59           C  
ATOM   4187  HB2 GLN A 261     -11.323  19.391   4.843  1.00 84.59           H  
ATOM   4188  HB3 GLN A 261     -11.184  21.117   5.183  1.00 84.59           H  
ATOM   4189  O   GLN A 261      -8.898  21.752   2.262  1.00 84.59           O  
ATOM   4190  CG  GLN A 261     -11.898  20.668   3.205  1.00 84.59           C  
ATOM   4191  HG2 GLN A 261     -12.921  20.818   3.549  1.00 84.59           H  
ATOM   4192  HG3 GLN A 261     -11.590  21.611   2.755  1.00 84.59           H  
ATOM   4193  CD  GLN A 261     -11.900  19.584   2.125  1.00 84.59           C  
ATOM   4194  NE2 GLN A 261     -12.632  19.786   1.053  1.00 84.59           N  
ATOM   4195 HE21 GLN A 261     -13.242  20.589   0.998  1.00 84.59           H  
ATOM   4196 HE22 GLN A 261     -12.686  19.012   0.407  1.00 84.59           H  
ATOM   4197  OE1 GLN A 261     -11.257  18.549   2.193  1.00 84.59           O  
ATOM   4198  N   ALA A 262      -8.785  22.636   4.322  1.00 86.43           N  
ATOM   4199  H   ALA A 262      -9.001  22.523   5.302  1.00 86.43           H  
ATOM   4200  CA  ALA A 262      -8.244  23.912   3.872  1.00 86.43           C  
ATOM   4201  HA  ALA A 262      -8.942  24.354   3.161  1.00 86.43           H  
ATOM   4202  C   ALA A 262      -6.902  23.726   3.152  1.00 86.43           C  
ATOM   4203  CB  ALA A 262      -8.110  24.850   5.071  1.00 86.43           C  
ATOM   4204  HB1 ALA A 262      -7.417  24.442   5.806  1.00 86.43           H  
ATOM   4205  HB2 ALA A 262      -7.729  25.809   4.718  1.00 86.43           H  
ATOM   4206  HB3 ALA A 262      -9.082  24.996   5.540  1.00 86.43           H  
ATOM   4207  O   ALA A 262      -6.722  24.232   2.047  1.00 86.43           O  
ATOM   4208  N   ALA A 263      -5.985  22.946   3.730  1.00 77.39           N  
ATOM   4209  H   ALA A 263      -6.188  22.553   4.638  1.00 77.39           H  
ATOM   4210  CA  ALA A 263      -4.703  22.631   3.109  1.00 77.39           C  
ATOM   4211  HA  ALA A 263      -4.174  23.564   2.913  1.00 77.39           H  
ATOM   4212  C   ALA A 263      -4.870  21.909   1.762  1.00 77.39           C  
ATOM   4213  CB  ALA A 263      -3.872  21.810   4.098  1.00 77.39           C  
ATOM   4214  HB1 ALA A 263      -3.678  22.406   4.990  1.00 77.39           H  
ATOM   4215  HB2 ALA A 263      -2.920  21.537   3.642  1.00 77.39           H  
ATOM   4216  HB3 ALA A 263      -4.403  20.901   4.380  1.00 77.39           H  
ATOM   4217  O   ALA A 263      -4.191  22.268   0.800  1.00 77.39           O  
ATOM   4218  N   LYS A 264      -5.802  20.947   1.658  1.00 74.45           N  
ATOM   4219  H   LYS A 264      -6.299  20.676   2.495  1.00 74.45           H  
ATOM   4220  CA  LYS A 264      -6.136  20.268   0.394  1.00 74.45           C  
ATOM   4221  HA  LYS A 264      -5.227  19.821  -0.009  1.00 74.45           H  
ATOM   4222  C   LYS A 264      -6.617  21.275  -0.658  1.00 74.45           C  
ATOM   4223  CB  LYS A 264      -7.161  19.137   0.651  1.00 74.45           C  
ATOM   4224  HB2 LYS A 264      -8.091  19.567   1.022  1.00 74.45           H  
ATOM   4225  HB3 LYS A 264      -6.767  18.469   1.418  1.00 74.45           H  
ATOM   4226  O   LYS A 264      -6.098  21.288  -1.769  1.00 74.45           O  
ATOM   4227  CG  LYS A 264      -7.463  18.308  -0.615  1.00 74.45           C  
ATOM   4228  HG2 LYS A 264      -6.540  17.856  -0.976  1.00 74.45           H  
ATOM   4229  HG3 LYS A 264      -7.836  18.988  -1.381  1.00 74.45           H  
ATOM   4230  CD  LYS A 264      -8.524  17.202  -0.419  1.00 74.45           C  
ATOM   4231  HD2 LYS A 264      -8.149  16.453   0.278  1.00 74.45           H  
ATOM   4232  HD3 LYS A 264      -9.423  17.654   0.001  1.00 74.45           H  
ATOM   4233  CE  LYS A 264      -8.867  16.542  -1.776  1.00 74.45           C  
ATOM   4234  HE2 LYS A 264      -9.056  17.340  -2.495  1.00 74.45           H  
ATOM   4235  HE3 LYS A 264      -7.999  15.990  -2.136  1.00 74.45           H  
ATOM   4236  NZ  LYS A 264     -10.068  15.652  -1.746  1.00 74.45           N  
ATOM   4237  HZ1 LYS A 264      -9.899  14.787  -1.253  1.00 74.45           H  
ATOM   4238  HZ2 LYS A 264     -10.862  16.117  -1.329  1.00 74.45           H  
ATOM   4239  HZ3 LYS A 264     -10.397  15.425  -2.674  1.00 74.45           H  
ATOM   4240  N   LEU A 265      -7.557  22.154  -0.308  1.00 80.85           N  
ATOM   4241  H   LEU A 265      -7.929  22.099   0.630  1.00 80.85           H  
ATOM   4242  CA  LEU A 265      -8.101  23.158  -1.232  1.00 80.85           C  
ATOM   4243  HA  LEU A 265      -8.447  22.652  -2.133  1.00 80.85           H  
ATOM   4244  C   LEU A 265      -7.048  24.175  -1.696  1.00 80.85           C  
ATOM   4245  CB  LEU A 265      -9.282  23.882  -0.564  1.00 80.85           C  
ATOM   4246  HB2 LEU A 265      -8.954  24.256   0.406  1.00 80.85           H  
ATOM   4247  HB3 LEU A 265      -9.545  24.743  -1.179  1.00 80.85           H  
ATOM   4248  O   LEU A 265      -7.021  24.521  -2.877  1.00 80.85           O  
ATOM   4249  CG  LEU A 265     -10.547  23.028  -0.370  1.00 80.85           C  
ATOM   4250  HG  LEU A 265     -10.310  22.114   0.175  1.00 80.85           H  
ATOM   4251  CD1 LEU A 265     -11.573  23.829   0.434  1.00 80.85           C  
ATOM   4252 HD11 LEU A 265     -11.161  24.049   1.419  1.00 80.85           H  
ATOM   4253 HD12 LEU A 265     -11.813  24.764  -0.072  1.00 80.85           H  
ATOM   4254 HD13 LEU A 265     -12.479  23.239   0.573  1.00 80.85           H  
ATOM   4255  CD2 LEU A 265     -11.190  22.640  -1.705  1.00 80.85           C  
ATOM   4256 HD21 LEU A 265     -12.118  22.100  -1.520  1.00 80.85           H  
ATOM   4257 HD22 LEU A 265     -11.390  23.528  -2.304  1.00 80.85           H  
ATOM   4258 HD23 LEU A 265     -10.526  21.974  -2.256  1.00 80.85           H  
ATOM   4259  N   LEU A 266      -6.176  24.626  -0.791  1.00 79.37           N  
ATOM   4260  H   LEU A 266      -6.284  24.328   0.168  1.00 79.37           H  
ATOM   4261  CA  LEU A 266      -5.089  25.555  -1.117  1.00 79.37           C  
ATOM   4262  HA  LEU A 266      -5.502  26.410  -1.652  1.00 79.37           H  
ATOM   4263  C   LEU A 266      -4.058  24.909  -2.055  1.00 79.37           C  
ATOM   4264  CB  LEU A 266      -4.419  26.044   0.182  1.00 79.37           C  
ATOM   4265  HB2 LEU A 266      -3.517  26.600  -0.072  1.00 79.37           H  
ATOM   4266  HB3 LEU A 266      -4.116  25.169   0.757  1.00 79.37           H  
ATOM   4267  O   LEU A 266      -3.586  25.573  -2.973  1.00 79.37           O  
ATOM   4268  CG  LEU A 266      -5.313  26.938   1.062  1.00 79.37           C  
ATOM   4269  HG  LEU A 266      -6.296  26.479   1.167  1.00 79.37           H  
ATOM   4270  CD1 LEU A 266      -4.688  27.090   2.450  1.00 79.37           C  
ATOM   4271 HD11 LEU A 266      -4.567  26.105   2.899  1.00 79.37           H  
ATOM   4272 HD12 LEU A 266      -5.346  27.681   3.087  1.00 79.37           H  
ATOM   4273 HD13 LEU A 266      -3.713  27.573   2.375  1.00 79.37           H  
ATOM   4274  CD2 LEU A 266      -5.520  28.341   0.499  1.00 79.37           C  
ATOM   4275 HD21 LEU A 266      -4.580  28.890   0.548  1.00 79.37           H  
ATOM   4276 HD22 LEU A 266      -5.867  28.294  -0.533  1.00 79.37           H  
ATOM   4277 HD23 LEU A 266      -6.268  28.866   1.093  1.00 79.37           H  
ATOM   4278  N   ARG A 267      -3.752  23.615  -1.862  1.00 68.61           N  
ATOM   4279  H   ARG A 267      -4.172  23.146  -1.072  1.00 68.61           H  
ATOM   4280  CA  ARG A 267      -2.839  22.840  -2.726  1.00 68.61           C  
ATOM   4281  HA  ARG A 267      -1.913  23.395  -2.878  1.00 68.61           H  
ATOM   4282  C   ARG A 267      -3.388  22.598  -4.129  1.00 68.61           C  
ATOM   4283  CB  ARG A 267      -2.521  21.482  -2.084  1.00 68.61           C  
ATOM   4284  HB2 ARG A 267      -3.441  21.032  -1.710  1.00 68.61           H  
ATOM   4285  HB3 ARG A 267      -2.107  20.819  -2.844  1.00 68.61           H  
ATOM   4286  O   ARG A 267      -2.628  22.646  -5.082  1.00 68.61           O  
ATOM   4287  CG  ARG A 267      -1.496  21.591  -0.955  1.00 68.61           C  
ATOM   4288  HG2 ARG A 267      -1.827  22.334  -0.229  1.00 68.61           H  
ATOM   4289  HG3 ARG A 267      -0.539  21.902  -1.373  1.00 68.61           H  
ATOM   4290  CD  ARG A 267      -1.321  20.235  -0.272  1.00 68.61           C  
ATOM   4291  HD2 ARG A 267      -2.285  19.924   0.129  1.00 68.61           H  
ATOM   4292  HD3 ARG A 267      -0.994  19.509  -1.016  1.00 68.61           H  
ATOM   4293  NE  ARG A 267      -0.330  20.300   0.817  1.00 68.61           N  
ATOM   4294  HE  ARG A 267       0.224  21.143   0.873  1.00 68.61           H  
ATOM   4295  NH1 ARG A 267      -0.663  18.173   1.625  1.00 68.61           N  
ATOM   4296 HH11 ARG A 267      -1.295  17.989   0.859  1.00 68.61           H  
ATOM   4297 HH12 ARG A 267      -0.392  17.414   2.234  1.00 68.61           H  
ATOM   4298  NH2 ARG A 267       0.841  19.498   2.599  1.00 68.61           N  
ATOM   4299 HH21 ARG A 267       1.072  18.722   3.202  1.00 68.61           H  
ATOM   4300 HH22 ARG A 267       1.425  20.322   2.582  1.00 68.61           H  
ATOM   4301  CZ  ARG A 267      -0.059  19.328   1.672  1.00 68.61           C  
ATOM   4302  N   ILE A 268      -4.693  22.354  -4.273  1.00 66.74           N  
ATOM   4303  H   ILE A 268      -5.252  22.270  -3.437  1.00 66.74           H  
ATOM   4304  CA  ILE A 268      -5.329  22.109  -5.587  1.00 66.74           C  
ATOM   4305  HA  ILE A 268      -4.701  21.409  -6.139  1.00 66.74           H  
ATOM   4306  C   ILE A 268      -5.370  23.389  -6.454  1.00 66.74           C  
ATOM   4307  CB  ILE A 268      -6.711  21.429  -5.379  1.00 66.74           C  
ATOM   4308  HB  ILE A 268      -7.285  22.037  -4.680  1.00 66.74           H  
ATOM   4309  O   ILE A 268      -5.715  23.338  -7.630  1.00 66.74           O  
ATOM   4310  CG1 ILE A 268      -6.518  20.017  -4.771  1.00 66.74           C  
ATOM   4311 HG12 ILE A 268      -5.782  20.049  -3.968  1.00 66.74           H  
ATOM   4312 HG13 ILE A 268      -6.123  19.346  -5.534  1.00 66.74           H  
ATOM   4313  CG2 ILE A 268      -7.531  21.285  -6.677  1.00 66.74           C  
ATOM   4314 HG21 ILE A 268      -6.932  20.797  -7.446  1.00 66.74           H  
ATOM   4315 HG22 ILE A 268      -8.442  20.709  -6.515  1.00 66.74           H  
ATOM   4316 HG23 ILE A 268      -7.842  22.266  -7.038  1.00 66.74           H  
ATOM   4317  CD1 ILE A 268      -7.800  19.407  -4.188  1.00 66.74           C  
ATOM   4318 HD11 ILE A 268      -8.247  20.094  -3.470  1.00 66.74           H  
ATOM   4319 HD12 ILE A 268      -8.520  19.179  -4.975  1.00 66.74           H  
ATOM   4320 HD13 ILE A 268      -7.544  18.473  -3.689  1.00 66.74           H  
ATOM   4321  N   GLY A 269      -4.989  24.543  -5.899  1.00 68.23           N  
ATOM   4322  H   GLY A 269      -4.606  24.520  -4.964  1.00 68.23           H  
ATOM   4323  CA  GLY A 269      -4.926  25.811  -6.626  1.00 68.23           C  
ATOM   4324  HA2 GLY A 269      -4.036  26.342  -6.290  1.00 68.23           H  
ATOM   4325  HA3 GLY A 269      -4.826  25.635  -7.697  1.00 68.23           H  
ATOM   4326  C   GLY A 269      -6.133  26.719  -6.396  1.00 68.23           C  
ATOM   4327  O   GLY A 269      -6.315  27.705  -7.105  1.00 68.23           O  
ATOM   4328  N   ASN A 270      -6.977  26.440  -5.395  1.00 64.97           N  
ATOM   4329  H   ASN A 270      -6.791  25.644  -4.801  1.00 64.97           H  
ATOM   4330  CA  ASN A 270      -7.998  27.406  -4.996  1.00 64.97           C  
ATOM   4331  HA  ASN A 270      -8.399  27.866  -5.899  1.00 64.97           H  
ATOM   4332  C   ASN A 270      -7.348  28.523  -4.165  1.00 64.97           C  
ATOM   4333  CB  ASN A 270      -9.171  26.704  -4.298  1.00 64.97           C  
ATOM   4334  HB2 ASN A 270      -9.473  25.838  -4.887  1.00 64.97           H  
ATOM   4335  HB3 ASN A 270      -8.856  26.365  -3.311  1.00 64.97           H  
ATOM   4336  O   ASN A 270      -7.302  28.468  -2.936  1.00 64.97           O  
ATOM   4337  CG  ASN A 270     -10.373  27.624  -4.157  1.00 64.97           C  
ATOM   4338  ND2 ASN A 270     -11.362  27.223  -3.390  1.00 64.97           N  
ATOM   4339 HD21 ASN A 270     -11.952  27.999  -3.125  1.00 64.97           H  
ATOM   4340 HD22 ASN A 270     -11.148  26.465  -2.758  1.00 64.97           H  
ATOM   4341  OD1 ASN A 270     -10.459  28.712  -4.697  1.00 64.97           O  
ATOM   4342  N   HIS A 271      -6.812  29.527  -4.856  1.00 66.15           N  
ATOM   4343  H   HIS A 271      -6.768  29.414  -5.859  1.00 66.15           H  
ATOM   4344  CA  HIS A 271      -5.996  30.587  -4.259  1.00 66.15           C  
ATOM   4345  HA  HIS A 271      -5.328  30.128  -3.530  1.00 66.15           H  
ATOM   4346  C   HIS A 271      -6.798  31.652  -3.496  1.00 66.15           C  
ATOM   4347  CB  HIS A 271      -5.135  31.218  -5.360  1.00 66.15           C  
ATOM   4348  HB2 HIS A 271      -5.781  31.696  -6.097  1.00 66.15           H  
ATOM   4349  HB3 HIS A 271      -4.497  31.985  -4.921  1.00 66.15           H  
ATOM   4350  O   HIS A 271      -6.214  32.471  -2.786  1.00 66.15           O  
ATOM   4351  CG  HIS A 271      -4.256  30.210  -6.051  1.00 66.15           C  
ATOM   4352  CD2 HIS A 271      -4.266  29.872  -7.379  1.00 66.15           C  
ATOM   4353  HD2 HIS A 271      -4.901  30.295  -8.143  1.00 66.15           H  
ATOM   4354  ND1 HIS A 271      -3.329  29.403  -5.436  1.00 66.15           N  
ATOM   4355  HD1 HIS A 271      -3.113  29.369  -4.450  1.00 66.15           H  
ATOM   4356  CE1 HIS A 271      -2.790  28.607  -6.367  1.00 66.15           C  
ATOM   4357  HE1 HIS A 271      -2.072  27.826  -6.164  1.00 66.15           H  
ATOM   4358  NE2 HIS A 271      -3.329  28.852  -7.566  1.00 66.15           N  
ATOM   4359  N   ASN A 272      -8.131  31.651  -3.603  1.00 88.69           N  
ATOM   4360  H   ASN A 272      -8.571  30.932  -4.160  1.00 88.69           H  
ATOM   4361  CA  ASN A 272      -8.967  32.572  -2.844  1.00 88.69           C  
ATOM   4362  HA  ASN A 272      -8.464  33.538  -2.806  1.00 88.69           H  
ATOM   4363  C   ASN A 272      -9.122  32.081  -1.395  1.00 88.69           C  
ATOM   4364  CB  ASN A 272     -10.294  32.804  -3.584  1.00 88.69           C  
ATOM   4365  HB2 ASN A 272     -10.845  31.868  -3.667  1.00 88.69           H  
ATOM   4366  HB3 ASN A 272     -10.075  33.160  -4.590  1.00 88.69           H  
ATOM   4367  O   ASN A 272      -9.963  31.235  -1.088  1.00 88.69           O  
ATOM   4368  CG  ASN A 272     -11.169  33.839  -2.892  1.00 88.69           C  
ATOM   4369  ND2 ASN A 272     -12.115  34.411  -3.594  1.00 88.69           N  
ATOM   4370 HD21 ASN A 272     -12.659  35.130  -3.138  1.00 88.69           H  
ATOM   4371 HD22 ASN A 272     -12.224  34.209  -4.577  1.00 88.69           H  
ATOM   4372  OD1 ASN A 272     -11.030  34.141  -1.717  1.00 88.69           O  
ATOM   4373  N   VAL A 273      -8.320  32.662  -0.501  1.00 92.42           N  
ATOM   4374  H   VAL A 273      -7.606  33.277  -0.864  1.00 92.42           H  
ATOM   4375  CA  VAL A 273      -8.299  32.354   0.938  1.00 92.42           C  
ATOM   4376  HA  VAL A 273      -8.006  31.311   1.063  1.00 92.42           H  
ATOM   4377  C   VAL A 273      -9.681  32.515   1.584  1.00 92.42           C  
ATOM   4378  CB  VAL A 273      -7.252  33.242   1.645  1.00 92.42           C  
ATOM   4379  HB  VAL A 273      -7.516  34.288   1.495  1.00 92.42           H  
ATOM   4380  O   VAL A 273     -10.057  31.676   2.400  1.00 92.42           O  
ATOM   4381  CG1 VAL A 273      -7.156  32.983   3.152  1.00 92.42           C  
ATOM   4382 HG11 VAL A 273      -6.453  33.686   3.599  1.00 92.42           H  
ATOM   4383 HG12 VAL A 273      -8.123  33.119   3.636  1.00 92.42           H  
ATOM   4384 HG13 VAL A 273      -6.797  31.967   3.318  1.00 92.42           H  
ATOM   4385  CG2 VAL A 273      -5.846  33.001   1.071  1.00 92.42           C  
ATOM   4386 HG21 VAL A 273      -5.113  33.603   1.608  1.00 92.42           H  
ATOM   4387 HG22 VAL A 273      -5.805  33.289   0.020  1.00 92.42           H  
ATOM   4388 HG23 VAL A 273      -5.578  31.947   1.154  1.00 92.42           H  
ATOM   4389  N   ASN A 274     -10.466  33.525   1.188  1.00 92.87           N  
ATOM   4390  H   ASN A 274     -10.152  34.118   0.434  1.00 92.87           H  
ATOM   4391  CA  ASN A 274     -11.828  33.728   1.696  1.00 92.87           C  
ATOM   4392  HA  ASN A 274     -11.809  33.696   2.786  1.00 92.87           H  
ATOM   4393  C   ASN A 274     -12.770  32.601   1.238  1.00 92.87           C  
ATOM   4394  CB  ASN A 274     -12.320  35.121   1.252  1.00 92.87           C  
ATOM   4395  HB2 ASN A 274     -11.632  35.881   1.621  1.00 92.87           H  
ATOM   4396  HB3 ASN A 274     -12.343  35.174   0.163  1.00 92.87           H  
ATOM   4397  O   ASN A 274     -13.489  32.008   2.038  1.00 92.87           O  
ATOM   4398  CG  ASN A 274     -13.706  35.469   1.776  1.00 92.87           C  
ATOM   4399  ND2 ASN A 274     -14.433  36.319   1.092  1.00 92.87           N  
ATOM   4400 HD21 ASN A 274     -14.079  36.775   0.263  1.00 92.87           H  
ATOM   4401 HD22 ASN A 274     -15.340  36.529   1.483  1.00 92.87           H  
ATOM   4402  OD1 ASN A 274     -14.161  35.005   2.801  1.00 92.87           O  
ATOM   4403  N   ALA A 275     -12.700  32.214  -0.039  1.00 92.56           N  
ATOM   4404  H   ALA A 275     -12.062  32.699  -0.655  1.00 92.56           H  
ATOM   4405  CA  ALA A 275     -13.489  31.093  -0.552  1.00 92.56           C  
ATOM   4406  HA  ALA A 275     -14.539  31.287  -0.333  1.00 92.56           H  
ATOM   4407  C   ALA A 275     -13.116  29.759   0.122  1.00 92.56           C  
ATOM   4408  CB  ALA A 275     -13.317  31.011  -2.071  1.00 92.56           C  
ATOM   4409  HB1 ALA A 275     -13.563  31.972  -2.524  1.00 92.56           H  
ATOM   4410  HB2 ALA A 275     -13.992  30.254  -2.471  1.00 92.56           H  
ATOM   4411  HB3 ALA A 275     -12.291  30.738  -2.316  1.00 92.56           H  
ATOM   4412  O   ALA A 275     -13.984  28.914   0.343  1.00 92.56           O  
ATOM   4413  N   VAL A 276     -11.837  29.554   0.457  1.00 93.37           N  
ATOM   4414  H   VAL A 276     -11.162  30.262   0.209  1.00 93.37           H  
ATOM   4415  CA  VAL A 276     -11.388  28.379   1.220  1.00 93.37           C  
ATOM   4416  HA  VAL A 276     -11.814  27.485   0.763  1.00 93.37           H  
ATOM   4417  C   VAL A 276     -11.915  28.417   2.655  1.00 93.37           C  
ATOM   4418  CB  VAL A 276      -9.854  28.235   1.187  1.00 93.37           C  
ATOM   4419  HB  VAL A 276      -9.388  29.166   1.508  1.00 93.37           H  
ATOM   4420  O   VAL A 276     -12.406  27.392   3.128  1.00 93.37           O  
ATOM   4421  CG1 VAL A 276      -9.368  27.102   2.101  1.00 93.37           C  
ATOM   4422 HG11 VAL A 276      -8.292  26.972   1.992  1.00 93.37           H  
ATOM   4423 HG12 VAL A 276      -9.871  26.169   1.845  1.00 93.37           H  
ATOM   4424 HG13 VAL A 276      -9.567  27.342   3.145  1.00 93.37           H  
ATOM   4425  CG2 VAL A 276      -9.390  27.908  -0.239  1.00 93.37           C  
ATOM   4426 HG21 VAL A 276      -9.657  28.713  -0.923  1.00 93.37           H  
ATOM   4427 HG22 VAL A 276      -8.306  27.798  -0.262  1.00 93.37           H  
ATOM   4428 HG23 VAL A 276      -9.848  26.980  -0.579  1.00 93.37           H  
ATOM   4429  N   ALA A 277     -11.867  29.575   3.322  1.00 94.49           N  
ATOM   4430  H   ALA A 277     -11.444  30.378   2.881  1.00 94.49           H  
ATOM   4431  CA  ALA A 277     -12.403  29.754   4.671  1.00 94.49           C  
ATOM   4432  HA  ALA A 277     -11.855  29.105   5.354  1.00 94.49           H  
ATOM   4433  C   ALA A 277     -13.889  29.360   4.737  1.00 94.49           C  
ATOM   4434  CB  ALA A 277     -12.179  31.210   5.104  1.00 94.49           C  
ATOM   4435  HB1 ALA A 277     -12.478  31.337   6.145  1.00 94.49           H  
ATOM   4436  HB2 ALA A 277     -11.128  31.478   4.998  1.00 94.49           H  
ATOM   4437  HB3 ALA A 277     -12.775  31.890   4.495  1.00 94.49           H  
ATOM   4438  O   ALA A 277     -14.258  28.491   5.532  1.00 94.49           O  
ATOM   4439  N   LEU A 278     -14.703  29.896   3.820  1.00 92.17           N  
ATOM   4440  H   LEU A 278     -14.330  30.629   3.234  1.00 92.17           H  
ATOM   4441  CA  LEU A 278     -16.134  29.591   3.714  1.00 92.17           C  
ATOM   4442  HA  LEU A 278     -16.616  29.831   4.662  1.00 92.17           H  
ATOM   4443  C   LEU A 278     -16.390  28.099   3.452  1.00 92.17           C  
ATOM   4444  CB  LEU A 278     -16.748  30.452   2.595  1.00 92.17           C  
ATOM   4445  HB2 LEU A 278     -17.744  30.074   2.367  1.00 92.17           H  
ATOM   4446  HB3 LEU A 278     -16.138  30.341   1.698  1.00 92.17           H  
ATOM   4447  O   LEU A 278     -17.200  27.474   4.134  1.00 92.17           O  
ATOM   4448  CG  LEU A 278     -16.869  31.949   2.939  1.00 92.17           C  
ATOM   4449  HG  LEU A 278     -15.913  32.324   3.303  1.00 92.17           H  
ATOM   4450  CD1 LEU A 278     -17.246  32.727   1.677  1.00 92.17           C  
ATOM   4451 HD11 LEU A 278     -18.203  32.378   1.290  1.00 92.17           H  
ATOM   4452 HD12 LEU A 278     -17.323  33.787   1.920  1.00 92.17           H  
ATOM   4453 HD13 LEU A 278     -16.469  32.602   0.923  1.00 92.17           H  
ATOM   4454  CD2 LEU A 278     -17.941  32.203   4.000  1.00 92.17           C  
ATOM   4455 HD21 LEU A 278     -17.662  31.736   4.944  1.00 92.17           H  
ATOM   4456 HD22 LEU A 278     -18.032  33.274   4.180  1.00 92.17           H  
ATOM   4457 HD23 LEU A 278     -18.906  31.813   3.676  1.00 92.17           H  
ATOM   4458  N   LYS A 279     -15.646  27.481   2.522  1.00 91.46           N  
ATOM   4459  H   LYS A 279     -14.991  28.041   1.996  1.00 91.46           H  
ATOM   4460  CA  LYS A 279     -15.755  26.034   2.242  1.00 91.46           C  
ATOM   4461  HA  LYS A 279     -16.796  25.798   2.024  1.00 91.46           H  
ATOM   4462  C   LYS A 279     -15.385  25.154   3.441  1.00 91.46           C  
ATOM   4463  CB  LYS A 279     -14.887  25.662   1.032  1.00 91.46           C  
ATOM   4464  HB2 LYS A 279     -13.907  26.129   1.128  1.00 91.46           H  
ATOM   4465  HB3 LYS A 279     -14.748  24.581   1.019  1.00 91.46           H  
ATOM   4466  O   LYS A 279     -15.853  24.021   3.522  1.00 91.46           O  
ATOM   4467  CG  LYS A 279     -15.539  26.071  -0.296  1.00 91.46           C  
ATOM   4468  HG2 LYS A 279     -16.492  25.552  -0.398  1.00 91.46           H  
ATOM   4469  HG3 LYS A 279     -15.728  27.144  -0.307  1.00 91.46           H  
ATOM   4470  CD  LYS A 279     -14.633  25.695  -1.476  1.00 91.46           C  
ATOM   4471  HD2 LYS A 279     -14.452  24.620  -1.459  1.00 91.46           H  
ATOM   4472  HD3 LYS A 279     -13.684  26.222  -1.374  1.00 91.46           H  
ATOM   4473  CE  LYS A 279     -15.303  26.089  -2.796  1.00 91.46           C  
ATOM   4474  HE2 LYS A 279     -16.284  25.615  -2.840  1.00 91.46           H  
ATOM   4475  HE3 LYS A 279     -15.462  27.168  -2.793  1.00 91.46           H  
ATOM   4476  NZ  LYS A 279     -14.492  25.690  -3.977  1.00 91.46           N  
ATOM   4477  HZ1 LYS A 279     -13.589  26.141  -3.966  1.00 91.46           H  
ATOM   4478  HZ2 LYS A 279     -14.359  24.689  -3.999  1.00 91.46           H  
ATOM   4479  HZ3 LYS A 279     -14.961  25.963  -4.829  1.00 91.46           H  
ATOM   4480  N   CYS A 280     -14.564  25.658   4.360  1.00 93.18           N  
ATOM   4481  H   CYS A 280     -14.207  26.592   4.216  1.00 93.18           H  
ATOM   4482  CA  CYS A 280     -14.177  24.961   5.587  1.00 93.18           C  
ATOM   4483  HA  CYS A 280     -14.322  23.890   5.444  1.00 93.18           H  
ATOM   4484  C   CYS A 280     -15.053  25.335   6.797  1.00 93.18           C  
ATOM   4485  CB  CYS A 280     -12.682  25.186   5.851  1.00 93.18           C  
ATOM   4486  HB2 CYS A 280     -12.389  24.641   6.748  1.00 93.18           H  
ATOM   4487  HB3 CYS A 280     -12.489  26.249   5.996  1.00 93.18           H  
ATOM   4488  O   CYS A 280     -14.747  24.906   7.907  1.00 93.18           O  
ATOM   4489  SG  CYS A 280     -11.708  24.584   4.444  1.00 93.18           S  
ATOM   4490  HG  CYS A 280     -12.039  25.598   3.639  1.00 93.18           H  
ATOM   4491  N   GLY A 281     -16.122  26.119   6.606  1.00 93.95           N  
ATOM   4492  H   GLY A 281     -16.304  26.484   5.681  1.00 93.95           H  
ATOM   4493  CA  GLY A 281     -17.086  26.463   7.658  1.00 93.95           C  
ATOM   4494  HA2 GLY A 281     -17.299  25.581   8.262  1.00 93.95           H  
ATOM   4495  HA3 GLY A 281     -18.015  26.782   7.185  1.00 93.95           H  
ATOM   4496  C   GLY A 281     -16.640  27.585   8.595  1.00 93.95           C  
ATOM   4497  O   GLY A 281     -17.055  27.608   9.757  1.00 93.95           O  
ATOM   4498  N   TYR A 282     -15.767  28.476   8.119  1.00 94.46           N  
ATOM   4499  H   TYR A 282     -15.474  28.396   7.155  1.00 94.46           H  
ATOM   4500  CA  TYR A 282     -15.376  29.692   8.829  1.00 94.46           C  
ATOM   4501  HA  TYR A 282     -15.643  29.604   9.882  1.00 94.46           H  
ATOM   4502  C   TYR A 282     -16.103  30.905   8.252  1.00 94.46           C  
ATOM   4503  CB  TYR A 282     -13.859  29.904   8.742  1.00 94.46           C  
ATOM   4504  HB2 TYR A 282     -13.622  30.883   9.157  1.00 94.46           H  
ATOM   4505  HB3 TYR A 282     -13.560  29.919   7.694  1.00 94.46           H  
ATOM   4506  O   TYR A 282     -15.923  31.228   7.081  1.00 94.46           O  
ATOM   4507  CG  TYR A 282     -13.043  28.864   9.475  1.00 94.46           C  
ATOM   4508  CD1 TYR A 282     -12.720  29.059  10.829  1.00 94.46           C  
ATOM   4509  HD1 TYR A 282     -13.048  29.960  11.326  1.00 94.46           H  
ATOM   4510  CD2 TYR A 282     -12.627  27.697   8.813  1.00 94.46           C  
ATOM   4511  HD2 TYR A 282     -12.892  27.552   7.776  1.00 94.46           H  
ATOM   4512  CE1 TYR A 282     -12.010  28.076  11.539  1.00 94.46           C  
ATOM   4513  HE1 TYR A 282     -11.786  28.225  12.585  1.00 94.46           H  
ATOM   4514  CE2 TYR A 282     -11.909  26.711   9.514  1.00 94.46           C  
ATOM   4515  HE2 TYR A 282     -11.607  25.803   9.014  1.00 94.46           H  
ATOM   4516  OH  TYR A 282     -11.020  25.899  11.588  1.00 94.46           O  
ATOM   4517  HH  TYR A 282     -10.958  26.121  12.520  1.00 94.46           H  
ATOM   4518  CZ  TYR A 282     -11.625  26.888  10.884  1.00 94.46           C  
ATOM   4519  N   ASP A 283     -16.838  31.618   9.104  1.00 92.31           N  
ATOM   4520  H   ASP A 283     -17.098  31.205   9.989  1.00 92.31           H  
ATOM   4521  CA  ASP A 283     -17.541  32.850   8.717  1.00 92.31           C  
ATOM   4522  HA  ASP A 283     -17.967  32.719   7.723  1.00 92.31           H  
ATOM   4523  C   ASP A 283     -16.601  34.069   8.667  1.00 92.31           C  
ATOM   4524  CB  ASP A 283     -18.702  33.090   9.695  1.00 92.31           C  
ATOM   4525  HB2 ASP A 283     -18.292  33.321  10.678  1.00 92.31           H  
ATOM   4526  HB3 ASP A 283     -19.280  33.950   9.357  1.00 92.31           H  
ATOM   4527  O   ASP A 283     -16.865  35.051   7.980  1.00 92.31           O  
ATOM   4528  CG  ASP A 283     -19.630  31.875   9.798  1.00 92.31           C  
ATOM   4529  OD1 ASP A 283     -19.993  31.321   8.739  1.00 92.31           O  
ATOM   4530  OD2 ASP A 283     -19.877  31.443  10.945  1.00 92.31           O  
ATOM   4531  N   SER A 284     -15.464  34.005   9.371  1.00 94.52           N  
ATOM   4532  H   SER A 284     -15.295  33.150   9.881  1.00 94.52           H  
ATOM   4533  CA  SER A 284     -14.441  35.056   9.391  1.00 94.52           C  
ATOM   4534  HA  SER A 284     -14.794  35.910   8.813  1.00 94.52           H  
ATOM   4535  C   SER A 284     -13.139  34.570   8.764  1.00 94.52           C  
ATOM   4536  CB  SER A 284     -14.225  35.559  10.820  1.00 94.52           C  
ATOM   4537  HB2 SER A 284     -15.123  36.086  11.144  1.00 94.52           H  
ATOM   4538  HB3 SER A 284     -14.065  34.712  11.487  1.00 94.52           H  
ATOM   4539  O   SER A 284     -12.459  33.690   9.301  1.00 94.52           O  
ATOM   4540  OG  SER A 284     -13.108  36.435  10.893  1.00 94.52           O  
ATOM   4541  HG  SER A 284     -13.332  37.115  11.533  1.00 94.52           H  
ATOM   4542  N   THR A 285     -12.744  35.200   7.653  1.00 94.55           N  
ATOM   4543  H   THR A 285     -13.381  35.864   7.237  1.00 94.55           H  
ATOM   4544  CA  THR A 285     -11.452  34.932   6.998  1.00 94.55           C  
ATOM   4545  HA  THR A 285     -11.400  33.871   6.754  1.00 94.55           H  
ATOM   4546  C   THR A 285     -10.275  35.252   7.918  1.00 94.55           C  
ATOM   4547  CB  THR A 285     -11.323  35.716   5.685  1.00 94.55           C  
ATOM   4548  HB  THR A 285     -11.537  36.773   5.842  1.00 94.55           H  
ATOM   4549  O   THR A 285      -9.309  34.492   7.962  1.00 94.55           O  
ATOM   4550  CG2 THR A 285      -9.957  35.557   5.016  1.00 94.55           C  
ATOM   4551 HG21 THR A 285      -9.698  34.500   4.946  1.00 94.55           H  
ATOM   4552 HG22 THR A 285      -9.198  36.087   5.592  1.00 94.55           H  
ATOM   4553 HG23 THR A 285      -9.987  35.988   4.016  1.00 94.55           H  
ATOM   4554  OG1 THR A 285     -12.204  35.176   4.747  1.00 94.55           O  
ATOM   4555  HG1 THR A 285     -13.115  35.445   4.888  1.00 94.55           H  
ATOM   4556  N   SER A 286     -10.352  36.331   8.701  1.00 94.94           N  
ATOM   4557  H   SER A 286     -11.151  36.944   8.623  1.00 94.94           H  
ATOM   4558  CA  SER A 286      -9.299  36.699   9.655  1.00 94.94           C  
ATOM   4559  HA  SER A 286      -8.355  36.805   9.120  1.00 94.94           H  
ATOM   4560  C   SER A 286      -9.115  35.626  10.728  1.00 94.94           C  
ATOM   4561  CB  SER A 286      -9.625  38.042  10.316  1.00 94.94           C  
ATOM   4562  HB2 SER A 286      -8.810  38.327  10.981  1.00 94.94           H  
ATOM   4563  HB3 SER A 286     -10.547  37.957  10.892  1.00 94.94           H  
ATOM   4564  O   SER A 286      -7.986  35.226  11.021  1.00 94.94           O  
ATOM   4565  OG  SER A 286      -9.785  39.024   9.313  1.00 94.94           O  
ATOM   4566  HG  SER A 286      -9.950  39.877   9.721  1.00 94.94           H  
ATOM   4567  N   TYR A 287     -10.223  35.097  11.257  1.00 95.33           N  
ATOM   4568  H   TYR A 287     -11.125  35.434  10.953  1.00 95.33           H  
ATOM   4569  CA  TYR A 287     -10.179  34.001  12.221  1.00 95.33           C  
ATOM   4570  HA  TYR A 287      -9.490  34.274  13.021  1.00 95.33           H  
ATOM   4571  C   TYR A 287      -9.650  32.709  11.585  1.00 95.33           C  
ATOM   4572  CB  TYR A 287     -11.567  33.801  12.832  1.00 95.33           C  
ATOM   4573  HB2 TYR A 287     -11.913  34.746  13.251  1.00 95.33           H  
ATOM   4574  HB3 TYR A 287     -12.260  33.505  12.045  1.00 95.33           H  
ATOM   4575  O   TYR A 287      -8.782  32.055  12.160  1.00 95.33           O  
ATOM   4576  CG  TYR A 287     -11.584  32.760  13.931  1.00 95.33           C  
ATOM   4577  CD1 TYR A 287     -12.329  31.578  13.771  1.00 95.33           C  
ATOM   4578  HD1 TYR A 287     -12.930  31.439  12.884  1.00 95.33           H  
ATOM   4579  CD2 TYR A 287     -10.845  32.973  15.111  1.00 95.33           C  
ATOM   4580  HD2 TYR A 287     -10.280  33.884  15.242  1.00 95.33           H  
ATOM   4581  CE1 TYR A 287     -12.322  30.596  14.779  1.00 95.33           C  
ATOM   4582  HE1 TYR A 287     -12.904  29.691  14.675  1.00 95.33           H  
ATOM   4583  CE2 TYR A 287     -10.850  32.004  16.130  1.00 95.33           C  
ATOM   4584  HE2 TYR A 287     -10.292  32.179  17.038  1.00 95.33           H  
ATOM   4585  OH  TYR A 287     -11.590  29.869  16.941  1.00 95.33           O  
ATOM   4586  HH  TYR A 287     -11.185  30.201  17.745  1.00 95.33           H  
ATOM   4587  CZ  TYR A 287     -11.584  30.809  15.961  1.00 95.33           C  
ATOM   4588  N   PHE A 288     -10.073  32.386  10.356  1.00 96.16           N  
ATOM   4589  H   PHE A 288     -10.806  32.940   9.935  1.00 96.16           H  
ATOM   4590  CA  PHE A 288      -9.518  31.265   9.593  1.00 96.16           C  
ATOM   4591  HA  PHE A 288      -9.716  30.341  10.137  1.00 96.16           H  
ATOM   4592  C   PHE A 288      -7.996  31.380   9.431  1.00 96.16           C  
ATOM   4593  CB  PHE A 288     -10.199  31.168   8.222  1.00 96.16           C  
ATOM   4594  HB2 PHE A 288     -11.217  30.802   8.357  1.00 96.16           H  
ATOM   4595  HB3 PHE A 288     -10.268  32.161   7.777  1.00 96.16           H  
ATOM   4596  O   PHE A 288      -7.281  30.419   9.713  1.00 96.16           O  
ATOM   4597  CG  PHE A 288      -9.466  30.257   7.258  1.00 96.16           C  
ATOM   4598  CD1 PHE A 288      -8.747  30.798   6.175  1.00 96.16           C  
ATOM   4599  HD1 PHE A 288      -8.760  31.863   5.992  1.00 96.16           H  
ATOM   4600  CD2 PHE A 288      -9.446  28.870   7.485  1.00 96.16           C  
ATOM   4601  HD2 PHE A 288      -9.989  28.456   8.322  1.00 96.16           H  
ATOM   4602  CE1 PHE A 288      -8.022  29.949   5.323  1.00 96.16           C  
ATOM   4603  HE1 PHE A 288      -7.489  30.351   4.474  1.00 96.16           H  
ATOM   4604  CE2 PHE A 288      -8.708  28.025   6.640  1.00 96.16           C  
ATOM   4605  HE2 PHE A 288      -8.693  26.962   6.827  1.00 96.16           H  
ATOM   4606  CZ  PHE A 288      -7.992  28.568   5.559  1.00 96.16           C  
ATOM   4607  HZ  PHE A 288      -7.417  27.933   4.902  1.00 96.16           H  
ATOM   4608  N   ILE A 289      -7.479  32.551   9.042  1.00 94.65           N  
ATOM   4609  H   ILE A 289      -8.121  33.299   8.817  1.00 94.65           H  
ATOM   4610  CA  ILE A 289      -6.036  32.791   8.894  1.00 94.65           C  
ATOM   4611  HA  ILE A 289      -5.635  32.054   8.198  1.00 94.65           H  
ATOM   4612  C   ILE A 289      -5.313  32.585  10.230  1.00 94.65           C  
ATOM   4613  CB  ILE A 289      -5.777  34.203   8.313  1.00 94.65           C  
ATOM   4614  HB  ILE A 289      -6.345  34.927   8.898  1.00 94.65           H  
ATOM   4615  O   ILE A 289      -4.252  31.955  10.257  1.00 94.65           O  
ATOM   4616  CG1 ILE A 289      -6.240  34.280   6.840  1.00 94.65           C  
ATOM   4617 HG12 ILE A 289      -5.533  33.744   6.208  1.00 94.65           H  
ATOM   4618 HG13 ILE A 289      -7.209  33.795   6.726  1.00 94.65           H  
ATOM   4619  CG2 ILE A 289      -4.282  34.579   8.400  1.00 94.65           C  
ATOM   4620 HG21 ILE A 289      -3.973  34.667   9.442  1.00 94.65           H  
ATOM   4621 HG22 ILE A 289      -4.104  35.549   7.936  1.00 94.65           H  
ATOM   4622 HG23 ILE A 289      -3.673  33.824   7.902  1.00 94.65           H  
ATOM   4623  CD1 ILE A 289      -6.376  35.716   6.316  1.00 94.65           C  
ATOM   4624 HD11 ILE A 289      -7.052  36.283   6.956  1.00 94.65           H  
ATOM   4625 HD12 ILE A 289      -6.783  35.690   5.306  1.00 94.65           H  
ATOM   4626 HD13 ILE A 289      -5.406  36.212   6.280  1.00 94.65           H  
ATOM   4627  N   GLN A 290      -5.877  33.071  11.341  1.00 94.47           N  
ATOM   4628  H   GLN A 290      -6.740  33.590  11.256  1.00 94.47           H  
ATOM   4629  CA  GLN A 290      -5.308  32.883  12.678  1.00 94.47           C  
ATOM   4630  HA  GLN A 290      -4.281  33.247  12.665  1.00 94.47           H  
ATOM   4631  C   GLN A 290      -5.277  31.400  13.075  1.00 94.47           C  
ATOM   4632  CB  GLN A 290      -6.104  33.715  13.693  1.00 94.47           C  
ATOM   4633  HB2 GLN A 290      -6.176  34.742  13.335  1.00 94.47           H  
ATOM   4634  HB3 GLN A 290      -7.113  33.311  13.777  1.00 94.47           H  
ATOM   4635  O   GLN A 290      -4.235  30.907  13.517  1.00 94.47           O  
ATOM   4636  CG  GLN A 290      -5.444  33.726  15.084  1.00 94.47           C  
ATOM   4637  HG2 GLN A 290      -4.464  34.197  15.010  1.00 94.47           H  
ATOM   4638  HG3 GLN A 290      -5.312  32.705  15.442  1.00 94.47           H  
ATOM   4639  CD  GLN A 290      -6.274  34.477  16.122  1.00 94.47           C  
ATOM   4640  NE2 GLN A 290      -5.750  34.705  17.307  1.00 94.47           N  
ATOM   4641 HE21 GLN A 290      -4.788  34.485  17.521  1.00 94.47           H  
ATOM   4642 HE22 GLN A 290      -6.336  35.244  17.929  1.00 94.47           H  
ATOM   4643  OE1 GLN A 290      -7.408  34.856  15.906  1.00 94.47           O  
ATOM   4644  N   CYS A 291      -6.382  30.675  12.877  1.00 91.88           N  
ATOM   4645  H   CYS A 291      -7.214  31.147  12.554  1.00 91.88           H  
ATOM   4646  CA  CYS A 291      -6.468  29.235  13.116  1.00 91.88           C  
ATOM   4647  HA  CYS A 291      -6.224  29.030  14.158  1.00 91.88           H  
ATOM   4648  C   CYS A 291      -5.465  28.466  12.255  1.00 91.88           C  
ATOM   4649  CB  CYS A 291      -7.898  28.752  12.840  1.00 91.88           C  
ATOM   4650  HB2 CYS A 291      -7.918  27.665  12.769  1.00 91.88           H  
ATOM   4651  HB3 CYS A 291      -8.253  29.168  11.897  1.00 91.88           H  
ATOM   4652  O   CYS A 291      -4.704  27.663  12.792  1.00 91.88           O  
ATOM   4653  SG  CYS A 291      -9.000  29.276  14.179  1.00 91.88           S  
ATOM   4654  HG  CYS A 291      -8.564  28.448  15.132  1.00 91.88           H  
ATOM   4655  N   PHE A 292      -5.396  28.757  10.955  1.00 89.52           N  
ATOM   4656  H   PHE A 292      -6.059  29.420  10.579  1.00 89.52           H  
ATOM   4657  CA  PHE A 292      -4.479  28.113  10.017  1.00 89.52           C  
ATOM   4658  HA  PHE A 292      -4.627  27.034  10.068  1.00 89.52           H  
ATOM   4659  C   PHE A 292      -3.020  28.374  10.386  1.00 89.52           C  
ATOM   4660  CB  PHE A 292      -4.808  28.573   8.591  1.00 89.52           C  
ATOM   4661  HB2 PHE A 292      -5.888  28.525   8.449  1.00 89.52           H  
ATOM   4662  HB3 PHE A 292      -4.511  29.614   8.467  1.00 89.52           H  
ATOM   4663  O   PHE A 292      -2.227  27.438  10.426  1.00 89.52           O  
ATOM   4664  CG  PHE A 292      -4.160  27.730   7.511  1.00 89.52           C  
ATOM   4665  CD1 PHE A 292      -2.817  27.944   7.150  1.00 89.52           C  
ATOM   4666  HD1 PHE A 292      -2.241  28.714   7.642  1.00 89.52           H  
ATOM   4667  CD2 PHE A 292      -4.902  26.724   6.864  1.00 89.52           C  
ATOM   4668  HD2 PHE A 292      -5.932  26.549   7.139  1.00 89.52           H  
ATOM   4669  CE1 PHE A 292      -2.216  27.153   6.157  1.00 89.52           C  
ATOM   4670  HE1 PHE A 292      -1.180  27.313   5.895  1.00 89.52           H  
ATOM   4671  CE2 PHE A 292      -4.304  25.938   5.864  1.00 89.52           C  
ATOM   4672  HE2 PHE A 292      -4.870  25.158   5.378  1.00 89.52           H  
ATOM   4673  CZ  PHE A 292      -2.959  26.150   5.511  1.00 89.52           C  
ATOM   4674  HZ  PHE A 292      -2.496  25.534   4.755  1.00 89.52           H  
ATOM   4675  N   LYS A 293      -2.668  29.611  10.760  1.00 86.90           N  
ATOM   4676  H   LYS A 293      -3.362  30.341  10.687  1.00 86.90           H  
ATOM   4677  CA  LYS A 293      -1.322  29.956  11.237  1.00 86.90           C  
ATOM   4678  HA  LYS A 293      -0.599  29.588  10.509  1.00 86.90           H  
ATOM   4679  C   LYS A 293      -0.982  29.253  12.547  1.00 86.90           C  
ATOM   4680  CB  LYS A 293      -1.182  31.483  11.338  1.00 86.90           C  
ATOM   4681  HB2 LYS A 293      -1.859  31.857  12.107  1.00 86.90           H  
ATOM   4682  HB3 LYS A 293      -1.470  31.924  10.384  1.00 86.90           H  
ATOM   4683  O   LYS A 293       0.111  28.707  12.678  1.00 86.90           O  
ATOM   4684  CG  LYS A 293       0.258  31.916  11.663  1.00 86.90           C  
ATOM   4685  HG2 LYS A 293       0.921  31.572  10.869  1.00 86.90           H  
ATOM   4686  HG3 LYS A 293       0.574  31.466  12.604  1.00 86.90           H  
ATOM   4687  CD  LYS A 293       0.371  33.443  11.792  1.00 86.90           C  
ATOM   4688  HD2 LYS A 293      -0.290  33.782  12.591  1.00 86.90           H  
ATOM   4689  HD3 LYS A 293       0.057  33.907  10.857  1.00 86.90           H  
ATOM   4690  CE  LYS A 293       1.817  33.852  12.112  1.00 86.90           C  
ATOM   4691  HE2 LYS A 293       2.467  33.484  11.319  1.00 86.90           H  
ATOM   4692  HE3 LYS A 293       2.121  33.361  13.037  1.00 86.90           H  
ATOM   4693  NZ  LYS A 293       1.974  35.326  12.250  1.00 86.90           N  
ATOM   4694  HZ1 LYS A 293       1.724  35.804  11.396  1.00 86.90           H  
ATOM   4695  HZ2 LYS A 293       1.399  35.689  12.997  1.00 86.90           H  
ATOM   4696  HZ3 LYS A 293       2.932  35.564  12.463  1.00 86.90           H  
ATOM   4697  N   LYS A 294      -1.901  29.219  13.517  1.00 83.86           N  
ATOM   4698  H   LYS A 294      -2.777  29.696  13.357  1.00 83.86           H  
ATOM   4699  CA  LYS A 294      -1.696  28.496  14.785  1.00 83.86           C  
ATOM   4700  HA  LYS A 294      -0.770  28.854  15.235  1.00 83.86           H  
ATOM   4701  C   LYS A 294      -1.529  26.996  14.540  1.00 83.86           C  
ATOM   4702  CB  LYS A 294      -2.859  28.792  15.745  1.00 83.86           C  
ATOM   4703  HB2 LYS A 294      -3.786  28.396  15.330  1.00 83.86           H  
ATOM   4704  HB3 LYS A 294      -2.966  29.872  15.846  1.00 83.86           H  
ATOM   4705  O   LYS A 294      -0.670  26.375  15.183  1.00 83.86           O  
ATOM   4706  CG  LYS A 294      -2.620  28.187  17.140  1.00 83.86           C  
ATOM   4707  HG2 LYS A 294      -1.686  28.577  17.543  1.00 83.86           H  
ATOM   4708  HG3 LYS A 294      -2.543  27.102  17.060  1.00 83.86           H  
ATOM   4709  CD  LYS A 294      -3.763  28.520  18.112  1.00 83.86           C  
ATOM   4710  HD2 LYS A 294      -3.845  29.602  18.212  1.00 83.86           H  
ATOM   4711  HD3 LYS A 294      -4.698  28.130  17.709  1.00 83.86           H  
ATOM   4712  CE  LYS A 294      -3.495  27.892  19.490  1.00 83.86           C  
ATOM   4713  HE2 LYS A 294      -2.556  28.288  19.878  1.00 83.86           H  
ATOM   4714  HE3 LYS A 294      -3.375  26.816  19.367  1.00 83.86           H  
ATOM   4715  NZ  LYS A 294      -4.590  28.160  20.462  1.00 83.86           N  
ATOM   4716  HZ1 LYS A 294      -5.467  27.773  20.144  1.00 83.86           H  
ATOM   4717  HZ2 LYS A 294      -4.714  29.150  20.617  1.00 83.86           H  
ATOM   4718  HZ3 LYS A 294      -4.386  27.737  21.356  1.00 83.86           H  
ATOM   4719  N   TYR A 295      -2.312  26.461  13.599  1.00 79.41           N  
ATOM   4720  H   TYR A 295      -3.017  27.053  13.184  1.00 79.41           H  
ATOM   4721  CA  TYR A 295      -2.195  25.118  13.059  1.00 79.41           C  
ATOM   4722  HA  TYR A 295      -2.101  24.455  13.920  1.00 79.41           H  
ATOM   4723  C   TYR A 295      -0.889  25.028  12.246  1.00 79.41           C  
ATOM   4724  CB  TYR A 295      -3.489  24.655  12.368  1.00 79.41           C  
ATOM   4725  HB2 TYR A 295      -4.340  25.099  12.884  1.00 79.41           H  
ATOM   4726  HB3 TYR A 295      -3.523  25.014  11.339  1.00 79.41           H  
ATOM   4727  O   TYR A 295       0.177  24.942  12.840  1.00 79.41           O  
ATOM   4728  CG  TYR A 295      -3.695  23.149  12.405  1.00 79.41           C  
ATOM   4729  CD1 TYR A 295      -3.266  22.351  11.329  1.00 79.41           C  
ATOM   4730  HD1 TYR A 295      -2.786  22.797  10.471  1.00 79.41           H  
ATOM   4731  CD2 TYR A 295      -4.357  22.550  13.500  1.00 79.41           C  
ATOM   4732  HD2 TYR A 295      -4.715  23.158  14.317  1.00 79.41           H  
ATOM   4733  CE1 TYR A 295      -3.507  20.965  11.340  1.00 79.41           C  
ATOM   4734  HE1 TYR A 295      -3.216  20.346  10.503  1.00 79.41           H  
ATOM   4735  CE2 TYR A 295      -4.599  21.162  13.514  1.00 79.41           C  
ATOM   4736  HE2 TYR A 295      -5.119  20.704  14.342  1.00 79.41           H  
ATOM   4737  OH  TYR A 295      -4.376  19.031  12.423  1.00 79.41           O  
ATOM   4738  HH  TYR A 295      -4.968  18.697  13.100  1.00 79.41           H  
ATOM   4739  CZ  TYR A 295      -4.175  20.369  12.428  1.00 79.41           C  
ATOM   4740  N   PHE A 296      -0.853  25.132  10.928  1.00 71.71           N  
ATOM   4741  H   PHE A 296      -1.696  25.419  10.452  1.00 71.71           H  
ATOM   4742  CA  PHE A 296       0.331  24.860  10.097  1.00 71.71           C  
ATOM   4743  HA  PHE A 296       0.605  23.817  10.257  1.00 71.71           H  
ATOM   4744  C   PHE A 296       1.624  25.661  10.372  1.00 71.71           C  
ATOM   4745  CB  PHE A 296      -0.092  24.986   8.633  1.00 71.71           C  
ATOM   4746  HB2 PHE A 296      -0.472  25.990   8.445  1.00 71.71           H  
ATOM   4747  HB3 PHE A 296       0.772  24.830   7.986  1.00 71.71           H  
ATOM   4748  O   PHE A 296       2.637  25.349   9.755  1.00 71.71           O  
ATOM   4749  CG  PHE A 296      -1.135  23.955   8.263  1.00 71.71           C  
ATOM   4750  CD1 PHE A 296      -0.753  22.616   8.060  1.00 71.71           C  
ATOM   4751  HD1 PHE A 296       0.287  22.330   8.122  1.00 71.71           H  
ATOM   4752  CD2 PHE A 296      -2.489  24.319   8.171  1.00 71.71           C  
ATOM   4753  HD2 PHE A 296      -2.791  25.344   8.329  1.00 71.71           H  
ATOM   4754  CE1 PHE A 296      -1.723  21.643   7.764  1.00 71.71           C  
ATOM   4755  HE1 PHE A 296      -1.441  20.612   7.610  1.00 71.71           H  
ATOM   4756  CE2 PHE A 296      -3.453  23.352   7.847  1.00 71.71           C  
ATOM   4757  HE2 PHE A 296      -4.488  23.642   7.740  1.00 71.71           H  
ATOM   4758  CZ  PHE A 296      -3.074  22.012   7.656  1.00 71.71           C  
ATOM   4759  HZ  PHE A 296      -3.819  21.266   7.420  1.00 71.71           H  
ATOM   4760  N   LYS A 297       1.641  26.630  11.302  1.00 74.43           N  
ATOM   4761  H   LYS A 297       0.775  26.808  11.791  1.00 74.43           H  
ATOM   4762  CA  LYS A 297       2.786  27.509  11.628  1.00 74.43           C  
ATOM   4763  HA  LYS A 297       2.453  28.217  12.387  1.00 74.43           H  
ATOM   4764  C   LYS A 297       3.196  28.411  10.464  1.00 74.43           C  
ATOM   4765  CB  LYS A 297       3.968  26.728  12.244  1.00 74.43           C  
ATOM   4766  HB2 LYS A 297       4.428  26.104  11.478  1.00 74.43           H  
ATOM   4767  HB3 LYS A 297       4.725  27.444  12.564  1.00 74.43           H  
ATOM   4768  O   LYS A 297       4.275  28.986  10.459  1.00 74.43           O  
ATOM   4769  CG  LYS A 297       3.616  25.842  13.450  1.00 74.43           C  
ATOM   4770  HG2 LYS A 297       2.971  25.025  13.126  1.00 74.43           H  
ATOM   4771  HG3 LYS A 297       4.541  25.409  13.832  1.00 74.43           H  
ATOM   4772  CD  LYS A 297       2.926  26.618  14.579  1.00 74.43           C  
ATOM   4773  HD2 LYS A 297       1.944  26.943  14.235  1.00 74.43           H  
ATOM   4774  HD3 LYS A 297       3.524  27.492  14.838  1.00 74.43           H  
ATOM   4775  CE  LYS A 297       2.765  25.723  15.810  1.00 74.43           C  
ATOM   4776  HE2 LYS A 297       2.340  24.770  15.496  1.00 74.43           H  
ATOM   4777  HE3 LYS A 297       3.752  25.525  16.229  1.00 74.43           H  
ATOM   4778  NZ  LYS A 297       1.889  26.358  16.822  1.00 74.43           N  
ATOM   4779  HZ1 LYS A 297       2.274  27.246  17.111  1.00 74.43           H  
ATOM   4780  HZ2 LYS A 297       1.813  25.768  17.639  1.00 74.43           H  
ATOM   4781  HZ3 LYS A 297       0.970  26.502  16.429  1.00 74.43           H  
ATOM   4782  N   THR A 298       2.293  28.578   9.506  1.00 76.06           N  
ATOM   4783  H   THR A 298       1.417  28.085   9.597  1.00 76.06           H  
ATOM   4784  CA  THR A 298       2.438  29.430   8.329  1.00 76.06           C  
ATOM   4785  HA  THR A 298       3.082  30.275   8.572  1.00 76.06           H  
ATOM   4786  C   THR A 298       1.065  29.966   7.934  1.00 76.06           C  
ATOM   4787  CB  THR A 298       3.106  28.652   7.189  1.00 76.06           C  
ATOM   4788  HB  THR A 298       4.052  28.249   7.549  1.00 76.06           H  
ATOM   4789  O   THR A 298       0.044  29.376   8.286  1.00 76.06           O  
ATOM   4790  CG2 THR A 298       2.267  27.502   6.634  1.00 76.06           C  
ATOM   4791 HG21 THR A 298       2.797  27.041   5.801  1.00 76.06           H  
ATOM   4792 HG22 THR A 298       2.118  26.750   7.409  1.00 76.06           H  
ATOM   4793 HG23 THR A 298       1.299  27.867   6.290  1.00 76.06           H  
ATOM   4794  OG1 THR A 298       3.383  29.531   6.134  1.00 76.06           O  
ATOM   4795  HG1 THR A 298       3.923  29.045   5.507  1.00 76.06           H  
ATOM   4796  N   THR A 299       1.009  31.103   7.250  1.00 83.66           N  
ATOM   4797  H   THR A 299       1.861  31.457   6.838  1.00 83.66           H  
ATOM   4798  CA  THR A 299      -0.265  31.665   6.777  1.00 83.66           C  
ATOM   4799  HA  THR A 299      -1.006  31.548   7.569  1.00 83.66           H  
ATOM   4800  C   THR A 299      -0.758  30.910   5.536  1.00 83.66           C  
ATOM   4801  CB  THR A 299      -0.139  33.163   6.465  1.00 83.66           C  
ATOM   4802  HB  THR A 299      -1.109  33.546   6.150  1.00 83.66           H  
ATOM   4803  O   THR A 299       0.061  30.327   4.823  1.00 83.66           O  
ATOM   4804  CG2 THR A 299       0.331  33.969   7.676  1.00 83.66           C  
ATOM   4805 HG21 THR A 299      -0.357  33.803   8.505  1.00 83.66           H  
ATOM   4806 HG22 THR A 299       0.328  35.030   7.427  1.00 83.66           H  
ATOM   4807 HG23 THR A 299       1.339  33.673   7.967  1.00 83.66           H  
ATOM   4808  OG1 THR A 299       0.783  33.352   5.423  1.00 83.66           O  
ATOM   4809  HG1 THR A 299       1.001  34.285   5.357  1.00 83.66           H  
ATOM   4810  N   PRO A 300      -2.067  30.946   5.214  1.00 87.24           N  
ATOM   4811  CA  PRO A 300      -2.587  30.347   3.982  1.00 87.24           C  
ATOM   4812  HA  PRO A 300      -2.501  29.263   4.055  1.00 87.24           H  
ATOM   4813  C   PRO A 300      -1.851  30.820   2.719  1.00 87.24           C  
ATOM   4814  CB  PRO A 300      -4.069  30.733   3.944  1.00 87.24           C  
ATOM   4815  HB2 PRO A 300      -4.673  29.975   3.444  1.00 87.24           H  
ATOM   4816  HB3 PRO A 300      -4.199  31.700   3.458  1.00 87.24           H  
ATOM   4817  O   PRO A 300      -1.486  30.007   1.875  1.00 87.24           O  
ATOM   4818  CG  PRO A 300      -4.431  30.862   5.421  1.00 87.24           C  
ATOM   4819  HG2 PRO A 300      -4.617  29.871   5.835  1.00 87.24           H  
ATOM   4820  HG3 PRO A 300      -5.299  31.504   5.572  1.00 87.24           H  
ATOM   4821  CD  PRO A 300      -3.163  31.458   6.029  1.00 87.24           C  
ATOM   4822  HD2 PRO A 300      -3.075  31.151   7.071  1.00 87.24           H  
ATOM   4823  HD3 PRO A 300      -3.198  32.544   5.951  1.00 87.24           H  
ATOM   4824  N   SER A 301      -1.559  32.121   2.615  1.00 86.98           N  
ATOM   4825  H   SER A 301      -1.946  32.768   3.288  1.00 86.98           H  
ATOM   4826  CA  SER A 301      -0.863  32.700   1.458  1.00 86.98           C  
ATOM   4827  HA  SER A 301      -1.408  32.432   0.553  1.00 86.98           H  
ATOM   4828  C   SER A 301       0.568  32.180   1.309  1.00 86.98           C  
ATOM   4829  CB  SER A 301      -0.832  34.228   1.560  1.00 86.98           C  
ATOM   4830  HB2 SER A 301      -0.498  34.641   0.608  1.00 86.98           H  
ATOM   4831  HB3 SER A 301      -0.136  34.532   2.342  1.00 86.98           H  
ATOM   4832  O   SER A 301       1.004  31.886   0.199  1.00 86.98           O  
ATOM   4833  OG  SER A 301      -2.120  34.726   1.870  1.00 86.98           O  
ATOM   4834  HG  SER A 301      -2.204  35.620   1.530  1.00 86.98           H  
ATOM   4835  N   THR A 302       1.304  32.036   2.414  1.00 79.18           N  
ATOM   4836  H   THR A 302       0.918  32.294   3.311  1.00 79.18           H  
ATOM   4837  CA  THR A 302       2.657  31.461   2.388  1.00 79.18           C  
ATOM   4838  HA  THR A 302       3.222  31.915   1.575  1.00 79.18           H  
ATOM   4839  C   THR A 302       2.612  29.957   2.122  1.00 79.18           C  
ATOM   4840  CB  THR A 302       3.393  31.765   3.698  1.00 79.18           C  
ATOM   4841  HB  THR A 302       2.844  31.324   4.530  1.00 79.18           H  
ATOM   4842  O   THR A 302       3.456  29.440   1.397  1.00 79.18           O  
ATOM   4843  CG2 THR A 302       4.837  31.267   3.700  1.00 79.18           C  
ATOM   4844 HG21 THR A 302       5.328  31.548   4.632  1.00 79.18           H  
ATOM   4845 HG22 THR A 302       4.855  30.180   3.620  1.00 79.18           H  
ATOM   4846 HG23 THR A 302       5.383  31.692   2.858  1.00 79.18           H  
ATOM   4847  OG1 THR A 302       3.461  33.159   3.893  1.00 79.18           O  
ATOM   4848  HG1 THR A 302       4.170  33.316   4.520  1.00 79.18           H  
ATOM   4849  N   PHE A 303       1.600  29.255   2.638  1.00 73.83           N  
ATOM   4850  H   PHE A 303       0.940  29.724   3.241  1.00 73.83           H  
ATOM   4851  CA  PHE A 303       1.398  27.830   2.381  1.00 73.83           C  
ATOM   4852  HA  PHE A 303       2.294  27.289   2.684  1.00 73.83           H  
ATOM   4853  C   PHE A 303       1.169  27.527   0.895  1.00 73.83           C  
ATOM   4854  CB  PHE A 303       0.222  27.339   3.225  1.00 73.83           C  
ATOM   4855  HB2 PHE A 303       0.397  27.625   4.263  1.00 73.83           H  
ATOM   4856  HB3 PHE A 303      -0.695  27.834   2.903  1.00 73.83           H  
ATOM   4857  O   PHE A 303       1.752  26.577   0.384  1.00 73.83           O  
ATOM   4858  CG  PHE A 303       0.010  25.844   3.169  1.00 73.83           C  
ATOM   4859  CD1 PHE A 303      -0.911  25.295   2.259  1.00 73.83           C  
ATOM   4860  HD1 PHE A 303      -1.457  25.937   1.583  1.00 73.83           H  
ATOM   4861  CD2 PHE A 303       0.724  24.999   4.039  1.00 73.83           C  
ATOM   4862  HD2 PHE A 303       1.441  25.416   4.730  1.00 73.83           H  
ATOM   4863  CE1 PHE A 303      -1.135  23.909   2.239  1.00 73.83           C  
ATOM   4864  HE1 PHE A 303      -1.876  23.501   1.567  1.00 73.83           H  
ATOM   4865  CE2 PHE A 303       0.508  23.611   4.010  1.00 73.83           C  
ATOM   4866  HE2 PHE A 303       1.052  22.968   4.685  1.00 73.83           H  
ATOM   4867  CZ  PHE A 303      -0.427  23.067   3.114  1.00 73.83           C  
ATOM   4868  HZ  PHE A 303      -0.621  22.004   3.115  1.00 73.83           H  
ATOM   4869  N   ILE A 304       0.387  28.355   0.187  1.00 74.39           N  
ATOM   4870  H   ILE A 304      -0.107  29.085   0.679  1.00 74.39           H  
ATOM   4871  CA  ILE A 304       0.213  28.241  -1.273  1.00 74.39           C  
ATOM   4872  HA  ILE A 304      -0.209  27.264  -1.509  1.00 74.39           H  
ATOM   4873  C   ILE A 304       1.570  28.324  -1.983  1.00 74.39           C  
ATOM   4874  CB  ILE A 304      -0.747  29.336  -1.801  1.00 74.39           C  
ATOM   4875  HB  ILE A 304      -0.405  30.299  -1.423  1.00 74.39           H  
ATOM   4876  O   ILE A 304       1.865  27.499  -2.842  1.00 74.39           O  
ATOM   4877  CG1 ILE A 304      -2.197  29.101  -1.320  1.00 74.39           C  
ATOM   4878 HG12 ILE A 304      -2.201  28.834  -0.263  1.00 74.39           H  
ATOM   4879 HG13 ILE A 304      -2.630  28.264  -1.869  1.00 74.39           H  
ATOM   4880  CG2 ILE A 304      -0.731  29.396  -3.343  1.00 74.39           C  
ATOM   4881 HG21 ILE A 304      -1.047  28.438  -3.759  1.00 74.39           H  
ATOM   4882 HG22 ILE A 304      -1.371  30.198  -3.710  1.00 74.39           H  
ATOM   4883 HG23 ILE A 304       0.266  29.620  -3.721  1.00 74.39           H  
ATOM   4884  CD1 ILE A 304      -3.093  30.338  -1.500  1.00 74.39           C  
ATOM   4885 HD11 ILE A 304      -3.130  30.651  -2.543  1.00 74.39           H  
ATOM   4886 HD12 ILE A 304      -4.114  30.114  -1.194  1.00 74.39           H  
ATOM   4887 HD13 ILE A 304      -2.714  31.160  -0.892  1.00 74.39           H  
ATOM   4888  N   LYS A 305       2.412  29.296  -1.605  1.00 70.69           N  
ATOM   4889  H   LYS A 305       2.116  29.930  -0.877  1.00 70.69           H  
ATOM   4890  CA  LYS A 305       3.741  29.473  -2.212  1.00 70.69           C  
ATOM   4891  HA  LYS A 305       3.636  29.551  -3.294  1.00 70.69           H  
ATOM   4892  C   LYS A 305       4.641  28.258  -1.981  1.00 70.69           C  
ATOM   4893  CB  LYS A 305       4.421  30.744  -1.685  1.00 70.69           C  
ATOM   4894  HB2 LYS A 305       4.480  30.706  -0.597  1.00 70.69           H  
ATOM   4895  HB3 LYS A 305       5.438  30.773  -2.076  1.00 70.69           H  
ATOM   4896  O   LYS A 305       5.346  27.859  -2.891  1.00 70.69           O  
ATOM   4897  CG  LYS A 305       3.701  32.027  -2.118  1.00 70.69           C  
ATOM   4898  HG2 LYS A 305       2.676  32.023  -1.747  1.00 70.69           H  
ATOM   4899  HG3 LYS A 305       3.679  32.076  -3.207  1.00 70.69           H  
ATOM   4900  CD  LYS A 305       4.436  33.256  -1.568  1.00 70.69           C  
ATOM   4901  HD2 LYS A 305       4.475  33.196  -0.481  1.00 70.69           H  
ATOM   4902  HD3 LYS A 305       5.452  33.260  -1.963  1.00 70.69           H  
ATOM   4903  CE  LYS A 305       3.713  34.539  -1.989  1.00 70.69           C  
ATOM   4904  HE2 LYS A 305       2.719  34.544  -1.541  1.00 70.69           H  
ATOM   4905  HE3 LYS A 305       3.590  34.521  -3.072  1.00 70.69           H  
ATOM   4906  NZ  LYS A 305       4.478  35.748  -1.590  1.00 70.69           N  
ATOM   4907  HZ1 LYS A 305       5.388  35.738  -2.027  1.00 70.69           H  
ATOM   4908  HZ2 LYS A 305       4.609  35.784  -0.589  1.00 70.69           H  
ATOM   4909  HZ3 LYS A 305       4.005  36.587  -1.894  1.00 70.69           H  
ATOM   4910  N   MET A 306       4.588  27.659  -0.793  1.00 62.07           N  
ATOM   4911  H   MET A 306       3.989  28.058  -0.084  1.00 62.07           H  
ATOM   4912  CA  MET A 306       5.378  26.467  -0.459  1.00 62.07           C  
ATOM   4913  HA  MET A 306       6.407  26.609  -0.789  1.00 62.07           H  
ATOM   4914  C   MET A 306       4.877  25.184  -1.135  1.00 62.07           C  
ATOM   4915  CB  MET A 306       5.366  26.257   1.061  1.00 62.07           C  
ATOM   4916  HB2 MET A 306       4.335  26.254   1.416  1.00 62.07           H  
ATOM   4917  HB3 MET A 306       5.807  25.288   1.292  1.00 62.07           H  
ATOM   4918  O   MET A 306       5.639  24.237  -1.251  1.00 62.07           O  
ATOM   4919  CG  MET A 306       6.159  27.323   1.817  1.00 62.07           C  
ATOM   4920  HG2 MET A 306       5.816  28.314   1.519  1.00 62.07           H  
ATOM   4921  HG3 MET A 306       7.209  27.228   1.540  1.00 62.07           H  
ATOM   4922  SD  MET A 306       6.010  27.177   3.620  1.00 62.07           S  
ATOM   4923  CE  MET A 306       7.264  28.389   4.112  1.00 62.07           C  
ATOM   4924  HE1 MET A 306       8.243  28.049   3.775  1.00 62.07           H  
ATOM   4925  HE2 MET A 306       7.049  29.355   3.656  1.00 62.07           H  
ATOM   4926  HE3 MET A 306       7.276  28.487   5.197  1.00 62.07           H  
ATOM   4927  N   ALA A 307       3.598  25.113  -1.512  1.00 53.85           N  
ATOM   4928  H   ALA A 307       2.996  25.907  -1.346  1.00 53.85           H  
ATOM   4929  CA  ALA A 307       3.007  23.918  -2.115  1.00 53.85           C  
ATOM   4930  HA  ALA A 307       3.500  23.031  -1.718  1.00 53.85           H  
ATOM   4931  C   ALA A 307       3.152  23.854  -3.643  1.00 53.85           C  
ATOM   4932  CB  ALA A 307       1.531  23.877  -1.717  1.00 53.85           C  
ATOM   4933  HB1 ALA A 307       1.435  23.780  -0.636  1.00 53.85           H  
ATOM   4934  HB2 ALA A 307       1.032  24.786  -2.051  1.00 53.85           H  
ATOM   4935  HB3 ALA A 307       1.071  23.025  -2.218  1.00 53.85           H  
ATOM   4936  O   ALA A 307       3.073  22.766  -4.207  1.00 53.85           O  
ATOM   4937  N   ASN A 308       3.315  25.008  -4.294  1.00 49.49           N  
ATOM   4938  H   ASN A 308       3.355  25.856  -3.748  1.00 49.49           H
[truncated: 193,924 more chars]
