# Supplementary material for: HilE represses the activity of the Salmonella virulence regulator HilD via a mechanism distinct from that of intestinal long-chain fatty acids
Source: J Biol Chem. 2023 Oct 27;299(12):105387. doi: 10.1016/j.jbc.2023.105387 (PMC10696396; doi:10.1016/j.jbc.2023.105387)
Supplement: Dataset S3 [file mmc4.zip › S6 Dataset/ranked_4.pdb]

ATOM      1  N   MET A   1     -19.023 -24.923 -34.885  1.00 22.01           N  
ATOM      2  H   MET A   1     -18.081 -25.174 -35.150  1.00 22.01           H  
ATOM      3  H2  MET A   1     -19.638 -25.045 -35.677  1.00 22.01           H  
ATOM      4  H3  MET A   1     -19.313 -25.529 -34.131  1.00 22.01           H  
ATOM      5  CA  MET A   1     -19.053 -23.521 -34.413  1.00 22.01           C  
ATOM      6  HA  MET A   1     -18.653 -22.867 -35.187  1.00 22.01           H  
ATOM      7  C   MET A   1     -18.126 -23.442 -33.218  1.00 22.01           C  
ATOM      8  CB  MET A   1     -20.476 -23.056 -34.073  1.00 22.01           C  
ATOM      9  HB2 MET A   1     -20.957 -23.779 -33.415  1.00 22.01           H  
ATOM     10  HB3 MET A   1     -20.427 -22.094 -33.562  1.00 22.01           H  
ATOM     11  O   MET A   1     -18.303 -24.200 -32.272  1.00 22.01           O  
ATOM     12  CG  MET A   1     -21.303 -22.886 -35.354  1.00 22.01           C  
ATOM     13  HG2 MET A   1     -20.840 -22.114 -35.968  1.00 22.01           H  
ATOM     14  HG3 MET A   1     -21.303 -23.819 -35.916  1.00 22.01           H  
ATOM     15  SD  MET A   1     -23.024 -22.422 -35.056  1.00 22.01           S  
ATOM     16  CE  MET A   1     -23.572 -22.106 -36.757  1.00 22.01           C  
ATOM     17  HE1 MET A   1     -22.980 -21.300 -37.193  1.00 22.01           H  
ATOM     18  HE2 MET A   1     -23.458 -23.009 -37.357  1.00 22.01           H  
ATOM     19  HE3 MET A   1     -24.621 -21.812 -36.750  1.00 22.01           H  
ATOM     20  N   GLU A   2     -17.048 -22.679 -33.346  1.00 20.20           N  
ATOM     21  H   GLU A   2     -16.969 -22.018 -34.106  1.00 20.20           H  
ATOM     22  CA  GLU A   2     -15.820 -22.888 -32.573  1.00 20.20           C  
ATOM     23  HA  GLU A   2     -15.780 -23.913 -32.204  1.00 20.20           H  
ATOM     24  C   GLU A   2     -15.793 -21.966 -31.353  1.00 20.20           C  
ATOM     25  CB  GLU A   2     -14.609 -22.697 -33.502  1.00 20.20           C  
ATOM     26  HB2 GLU A   2     -13.695 -22.837 -32.924  1.00 20.20           H  
ATOM     27  HB3 GLU A   2     -14.625 -21.684 -33.904  1.00 20.20           H  
ATOM     28  O   GLU A   2     -15.320 -20.837 -31.420  1.00 20.20           O  
ATOM     29  CG  GLU A   2     -14.636 -23.712 -34.658  1.00 20.20           C  
ATOM     30  HG2 GLU A   2     -15.544 -23.575 -35.246  1.00 20.20           H  
ATOM     31  HG3 GLU A   2     -14.671 -24.715 -34.233  1.00 20.20           H  
ATOM     32  CD  GLU A   2     -13.434 -23.592 -35.601  1.00 20.20           C  
ATOM     33  OE1 GLU A   2     -13.110 -24.634 -36.210  1.00 20.20           O  
ATOM     34  OE2 GLU A   2     -12.892 -22.474 -35.722  1.00 20.20           O  
ATOM     35  N   ASN A   3     -16.361 -22.424 -30.236  1.00 19.85           N  
ATOM     36  H   ASN A   3     -16.803 -23.331 -30.254  1.00 19.85           H  
ATOM     37  CA  ASN A   3     -16.515 -21.591 -29.043  1.00 19.85           C  
ATOM     38  HA  ASN A   3     -16.858 -20.605 -29.359  1.00 19.85           H  
ATOM     39  C   ASN A   3     -15.165 -21.366 -28.340  1.00 19.85           C  
ATOM     40  CB  ASN A   3     -17.609 -22.185 -28.136  1.00 19.85           C  
ATOM     41  HB2 ASN A   3     -17.559 -21.700 -27.162  1.00 19.85           H  
ATOM     42  HB3 ASN A   3     -17.433 -23.251 -27.994  1.00 19.85           H  
ATOM     43  O   ASN A   3     -14.746 -22.149 -27.488  1.00 19.85           O  
ATOM     44  CG  ASN A   3     -19.014 -21.961 -28.681  1.00 19.85           C  
ATOM     45  ND2 ASN A   3     -20.007 -22.592 -28.102  1.00 19.85           N  
ATOM     46 HD21 ASN A   3     -20.926 -22.388 -28.469  1.00 19.85           H  
ATOM     47 HD22 ASN A   3     -19.848 -23.193 -27.307  1.00 19.85           H  
ATOM     48  OD1 ASN A   3     -19.253 -21.219 -29.616  1.00 19.85           O  
ATOM     49  N   VAL A   4     -14.486 -20.280 -28.723  1.00 20.61           N  
ATOM     50  H   VAL A   4     -14.847 -19.790 -29.529  1.00 20.61           H  
ATOM     51  CA  VAL A   4     -13.188 -19.836 -28.194  1.00 20.61           C  
ATOM     52  HA  VAL A   4     -12.512 -20.691 -28.196  1.00 20.61           H  
ATOM     53  C   VAL A   4     -13.343 -19.355 -26.746  1.00 20.61           C  
ATOM     54  CB  VAL A   4     -12.565 -18.738 -29.093  1.00 20.61           C  
ATOM     55  HB  VAL A   4     -13.142 -17.818 -29.006  1.00 20.61           H  
ATOM     56  O   VAL A   4     -13.519 -18.171 -26.478  1.00 20.61           O  
ATOM     57  CG1 VAL A   4     -11.115 -18.455 -28.676  1.00 20.61           C  
ATOM     58 HG11 VAL A   4     -10.691 -17.684 -29.320  1.00 20.61           H  
ATOM     59 HG12 VAL A   4     -11.086 -18.088 -27.650  1.00 20.61           H  
ATOM     60 HG13 VAL A   4     -10.516 -19.362 -28.758  1.00 20.61           H  
ATOM     61  CG2 VAL A   4     -12.539 -19.129 -30.577  1.00 20.61           C  
ATOM     62 HG21 VAL A   4     -11.962 -18.402 -31.148  1.00 20.61           H  
ATOM     63 HG22 VAL A   4     -12.099 -20.118 -30.705  1.00 20.61           H  
ATOM     64 HG23 VAL A   4     -13.550 -19.126 -30.982  1.00 20.61           H  
ATOM     65  N   THR A   5     -13.327 -20.279 -25.786  1.00 18.78           N  
ATOM     66  H   THR A   5     -13.395 -21.247 -26.066  1.00 18.78           H  
ATOM     67  CA  THR A   5     -13.594 -19.952 -24.378  1.00 18.78           C  
ATOM     68  HA  THR A   5     -14.493 -19.336 -24.352  1.00 18.78           H  
ATOM     69  C   THR A   5     -12.441 -19.146 -23.765  1.00 18.78           C  
ATOM     70  CB  THR A   5     -13.888 -21.216 -23.556  1.00 18.78           C  
ATOM     71  HB  THR A   5     -12.959 -21.742 -23.338  1.00 18.78           H  
ATOM     72  O   THR A   5     -11.357 -19.674 -23.518  1.00 18.78           O  
ATOM     73  CG2 THR A   5     -14.615 -20.879 -22.255  1.00 18.78           C  
ATOM     74 HG21 THR A   5     -14.811 -21.793 -21.695  1.00 18.78           H  
ATOM     75 HG22 THR A   5     -15.560 -20.381 -22.474  1.00 18.78           H  
ATOM     76 HG23 THR A   5     -13.996 -20.223 -21.644  1.00 18.78           H  
ATOM     77  OG1 THR A   5     -14.743 -22.081 -24.265  1.00 18.78           O  
ATOM     78  HG1 THR A   5     -14.789 -22.918 -23.797  1.00 18.78           H  
ATOM     79  N   PHE A   6     -12.675 -17.856 -23.511  1.00 20.87           N  
ATOM     80  H   PHE A   6     -13.552 -17.474 -23.834  1.00 20.87           H  
ATOM     81  CA  PHE A   6     -11.672 -16.895 -23.037  1.00 20.87           C  
ATOM     82  HA  PHE A   6     -10.780 -16.998 -23.655  1.00 20.87           H  
ATOM     83  C   PHE A   6     -11.253 -17.142 -21.573  1.00 20.87           C  
ATOM     84  CB  PHE A   6     -12.214 -15.468 -23.243  1.00 20.87           C  
ATOM     85  HB2 PHE A   6     -13.158 -15.362 -22.709  1.00 20.87           H  
ATOM     86  HB3 PHE A   6     -11.513 -14.764 -22.794  1.00 20.87           H  
ATOM     87  O   PHE A   6     -11.822 -16.575 -20.643  1.00 20.87           O  
ATOM     88  CG  PHE A   6     -12.418 -15.067 -24.694  1.00 20.87           C  
ATOM     89  CD1 PHE A   6     -11.348 -14.520 -25.430  1.00 20.87           C  
ATOM     90  HD1 PHE A   6     -10.385 -14.381 -24.962  1.00 20.87           H  
ATOM     91  CD2 PHE A   6     -13.673 -15.232 -25.313  1.00 20.87           C  
ATOM     92  HD2 PHE A   6     -14.503 -15.648 -24.762  1.00 20.87           H  
ATOM     93  CE1 PHE A   6     -11.530 -14.149 -26.775  1.00 20.87           C  
ATOM     94  HE1 PHE A   6     -10.710 -13.729 -27.339  1.00 20.87           H  
ATOM     95  CE2 PHE A   6     -13.851 -14.869 -26.660  1.00 20.87           C  
ATOM     96  HE2 PHE A   6     -14.810 -15.013 -27.135  1.00 20.87           H  
ATOM     97  CZ  PHE A   6     -12.780 -14.329 -27.391  1.00 20.87           C  
ATOM     98  HZ  PHE A   6     -12.920 -14.053 -28.426  1.00 20.87           H  
ATOM     99  N   VAL A   7     -10.237 -17.985 -21.357  1.00 20.09           N  
ATOM    100  H   VAL A   7      -9.891 -18.507 -22.150  1.00 20.09           H  
ATOM    101  CA  VAL A   7      -9.730 -18.321 -20.012  1.00 20.09           C  
ATOM    102  HA  VAL A   7     -10.589 -18.578 -19.393  1.00 20.09           H  
ATOM    103  C   VAL A   7      -9.037 -17.109 -19.367  1.00 20.09           C  
ATOM    104  CB  VAL A   7      -8.803 -19.557 -20.043  1.00 20.09           C  
ATOM    105  HB  VAL A   7      -7.878 -19.307 -20.562  1.00 20.09           H  
ATOM    106  O   VAL A   7      -7.962 -16.678 -19.794  1.00 20.09           O  
ATOM    107  CG1 VAL A   7      -8.463 -20.014 -18.619  1.00 20.09           C  
ATOM    108 HG11 VAL A   7      -9.372 -20.259 -18.069  1.00 20.09           H  
ATOM    109 HG12 VAL A   7      -7.825 -20.897 -18.647  1.00 20.09           H  
ATOM    110 HG13 VAL A   7      -7.922 -19.231 -18.087  1.00 20.09           H  
ATOM    111  CG2 VAL A   7      -9.451 -20.748 -20.767  1.00 20.09           C  
ATOM    112 HG21 VAL A   7      -8.816 -21.629 -20.672  1.00 20.09           H  
ATOM    113 HG22 VAL A   7     -10.427 -20.962 -20.332  1.00 20.09           H  
ATOM    114 HG23 VAL A   7      -9.568 -20.529 -21.828  1.00 20.09           H  
ATOM    115  N   SER A   8      -9.649 -16.547 -18.321  1.00 20.60           N  
ATOM    116  H   SER A   8     -10.508 -16.966 -17.993  1.00 20.60           H  
ATOM    117  CA  SER A   8      -9.209 -15.317 -17.657  1.00 20.60           C  
ATOM    118  HA  SER A   8      -8.891 -14.620 -18.432  1.00 20.60           H  
ATOM    119  C   SER A   8      -8.022 -15.567 -16.723  1.00 20.60           C  
ATOM    120  CB  SER A   8     -10.365 -14.638 -16.918  1.00 20.60           C  
ATOM    121  HB2 SER A   8     -10.658 -15.233 -16.053  1.00 20.60           H  
ATOM    122  HB3 SER A   8     -11.215 -14.531 -17.592  1.00 20.60           H  
ATOM    123  O   SER A   8      -8.155 -15.944 -15.551  1.00 20.60           O  
ATOM    124  OG  SER A   8      -9.951 -13.361 -16.472  1.00 20.60           O  
ATOM    125  HG  SER A   8     -10.715 -12.931 -16.082  1.00 20.60           H  
ATOM    126  N   ASN A   9      -6.829 -15.296 -17.253  1.00 21.65           N  
ATOM    127  H   ASN A   9      -6.837 -15.089 -18.242  1.00 21.65           H  
ATOM    128  CA  ASN A   9      -5.523 -15.503 -16.618  1.00 21.65           C  
ATOM    129  HA  ASN A   9      -5.510 -16.517 -16.218  1.00 21.65           H  
ATOM    130  C   ASN A   9      -5.213 -14.587 -15.411  1.00 21.65           C  
ATOM    131  CB  ASN A   9      -4.437 -15.403 -17.710  1.00 21.65           C  
ATOM    132  HB2 ASN A   9      -4.592 -14.503 -18.305  1.00 21.65           H  
ATOM    133  HB3 ASN A   9      -3.450 -15.335 -17.253  1.00 21.65           H  
ATOM    134  O   ASN A   9      -4.053 -14.483 -15.013  1.00 21.65           O  
ATOM    135  CG  ASN A   9      -4.395 -16.627 -18.601  1.00 21.65           C  
ATOM    136  ND2 ASN A   9      -4.308 -16.457 -19.898  1.00 21.65           N  
ATOM    137 HD21 ASN A   9      -4.439 -17.300 -20.439  1.00 21.65           H  
ATOM    138 HD22 ASN A   9      -4.401 -15.537 -20.304  1.00 21.65           H  
ATOM    139  OD1 ASN A   9      -4.407 -17.754 -18.145  1.00 21.65           O  
ATOM    140  N   SER A  10      -6.201 -13.926 -14.797  1.00 21.57           N  
ATOM    141  H   SER A  10      -7.143 -14.031 -15.145  1.00 21.57           H  
ATOM    142  CA  SER A  10      -5.983 -13.085 -13.609  1.00 21.57           C  
ATOM    143  HA  SER A  10      -5.060 -12.529 -13.772  1.00 21.57           H  
ATOM    144  C   SER A  10      -5.738 -13.894 -12.329  1.00 21.57           C  
ATOM    145  CB  SER A  10      -7.084 -12.019 -13.434  1.00 21.57           C  
ATOM    146  HB2 SER A  10      -6.791 -11.349 -12.625  1.00 21.57           H  
ATOM    147  HB3 SER A  10      -7.159 -11.429 -14.348  1.00 21.57           H  
ATOM    148  O   SER A  10      -6.389 -13.646 -11.334  1.00 21.57           O  
ATOM    149  OG  SER A  10      -8.357 -12.558 -13.128  1.00 21.57           O  
ATOM    150  HG  SER A  10      -8.781 -11.945 -12.524  1.00 21.57           H  
ATOM    151  N   HIS A  11      -4.854 -14.897 -12.307  1.00 20.53           N  
ATOM    152  H   HIS A  11      -4.340 -15.052 -13.163  1.00 20.53           H  
ATOM    153  CA  HIS A  11      -4.179 -15.248 -11.040  1.00 20.53           C  
ATOM    154  HA  HIS A  11      -4.888 -15.207 -10.213  1.00 20.53           H  
ATOM    155  C   HIS A  11      -3.102 -14.224 -10.775  1.00 20.53           C  
ATOM    156  CB  HIS A  11      -3.545 -16.631 -11.082  1.00 20.53           C  
ATOM    157  HB2 HIS A  11      -2.824 -16.668 -11.898  1.00 20.53           H  
ATOM    158  HB3 HIS A  11      -3.052 -16.860 -10.138  1.00 20.53           H  
ATOM    159  O   HIS A  11      -2.757 -13.483 -11.701  1.00 20.53           O  
ATOM    160  CG  HIS A  11      -4.575 -17.645 -11.364  1.00 20.53           C  
ATOM    161  CD2 HIS A  11      -4.708 -18.271 -12.569  1.00 20.53           C  
ATOM    162  HD2 HIS A  11      -4.015 -18.233 -13.396  1.00 20.53           H  
ATOM    163  ND1 HIS A  11      -5.740 -17.800 -10.662  1.00 20.53           N  
ATOM    164  HD1 HIS A  11      -5.976 -17.382  -9.773  1.00 20.53           H  
ATOM    165  CE1 HIS A  11      -6.568 -18.492 -11.452  1.00 20.53           C  
ATOM    166  HE1 HIS A  11      -7.594 -18.730 -11.213  1.00 20.53           H  
ATOM    167  NE2 HIS A  11      -5.987 -18.795 -12.615  1.00 20.53           N  
ATOM    168  N   GLN A  12      -2.601 -14.161  -9.544  1.00 23.60           N  
ATOM    169  H   GLN A  12      -2.927 -14.810  -8.842  1.00 23.60           H  
ATOM    170  CA  GLN A  12      -2.135 -12.890  -9.035  1.00 23.60           C  
ATOM    171  HA  GLN A  12      -1.574 -12.345  -9.794  1.00 23.60           H  
ATOM    172  C   GLN A  12      -1.184 -13.113  -7.777  1.00 23.60           C  
ATOM    173  CB  GLN A  12      -3.510 -12.190  -8.759  1.00 23.60           C  
ATOM    174  HB2 GLN A  12      -3.147 -11.274  -8.293  1.00 23.60           H  
ATOM    175  HB3 GLN A  12      -3.965 -12.766  -7.953  1.00 23.60           H  
ATOM    176  O   GLN A  12      -1.653 -13.717  -6.820  1.00 23.60           O  
ATOM    177  CG  GLN A  12      -4.686 -11.897  -9.818  1.00 23.60           C  
ATOM    178  HG2 GLN A  12      -4.364 -12.208 -10.812  1.00 23.60           H  
ATOM    179  HG3 GLN A  12      -5.494 -12.553  -9.494  1.00 23.60           H  
ATOM    180  CD  GLN A  12      -5.390 -10.568 -10.249  1.00 23.60           C  
ATOM    181  NE2 GLN A  12      -4.914  -9.831 -11.230  1.00 23.60           N  
ATOM    182 HE21 GLN A  12      -3.945  -9.996 -11.460  1.00 23.60           H  
ATOM    183 HE22 GLN A  12      -5.393  -8.947 -11.326  1.00 23.60           H  
ATOM    184  OE1 GLN A  12      -6.499 -10.218  -9.901  1.00 23.60           O  
ATOM    185  N   ARG A  13       0.140 -12.737  -7.727  1.00 25.31           N  
ATOM    186  H   ARG A  13       0.429 -12.111  -8.465  1.00 25.31           H  
ATOM    187  CA  ARG A  13       1.165 -13.053  -6.632  1.00 25.31           C  
ATOM    188  HA  ARG A  13       0.667 -13.715  -5.924  1.00 25.31           H  
ATOM    189  C   ARG A  13       1.888 -11.954  -5.819  1.00 25.31           C  
ATOM    190  CB  ARG A  13       2.423 -13.730  -7.152  1.00 25.31           C  
ATOM    191  HB2 ARG A  13       2.702 -13.302  -8.115  1.00 25.31           H  
ATOM    192  HB3 ARG A  13       3.297 -13.550  -6.525  1.00 25.31           H  
ATOM    193  O   ARG A  13       2.343 -10.996  -6.408  1.00 25.31           O  
ATOM    194  CG  ARG A  13       2.242 -15.210  -7.120  1.00 25.31           C  
ATOM    195  HG2 ARG A  13       1.497 -15.511  -7.857  1.00 25.31           H  
ATOM    196  HG3 ARG A  13       1.927 -15.498  -6.117  1.00 25.31           H  
ATOM    197  CD  ARG A  13       3.602 -15.818  -7.384  1.00 25.31           C  
ATOM    198  HD2 ARG A  13       4.168 -15.854  -6.453  1.00 25.31           H  
ATOM    199  HD3 ARG A  13       4.169 -15.189  -8.071  1.00 25.31           H  
ATOM    200  NE  ARG A  13       3.381 -17.136  -7.955  1.00 25.31           N  
ATOM    201  HE  ARG A  13       2.910 -17.163  -8.848  1.00 25.31           H  
ATOM    202  NH1 ARG A  13       3.882 -18.333  -6.069  1.00 25.31           N  
ATOM    203 HH11 ARG A  13       3.857 -19.210  -5.569  1.00 25.31           H  
ATOM    204 HH12 ARG A  13       4.118 -17.489  -5.567  1.00 25.31           H  
ATOM    205  NH2 ARG A  13       3.199 -19.357  -7.908  1.00 25.31           N  
ATOM    206 HH21 ARG A  13       2.650 -19.345  -8.756  1.00 25.31           H  
ATOM    207 HH22 ARG A  13       3.145 -20.183  -7.329  1.00 25.31           H  
ATOM    208  CZ  ARG A  13       3.484 -18.260  -7.303  1.00 25.31           C  
ATOM    209  N   PRO A  14       2.342 -12.232  -4.579  1.00 30.80           N  
ATOM    210  CA  PRO A  14       3.179 -11.310  -3.791  1.00 30.80           C  
ATOM    211  HA  PRO A  14       2.573 -10.456  -3.486  1.00 30.80           H  
ATOM    212  C   PRO A  14       4.437 -10.805  -4.543  1.00 30.80           C  
ATOM    213  CB  PRO A  14       3.532 -12.125  -2.538  1.00 30.80           C  
ATOM    214  HB2 PRO A  14       3.703 -11.513  -1.652  1.00 30.80           H  
ATOM    215  HB3 PRO A  14       4.418 -12.732  -2.724  1.00 30.80           H  
ATOM    216  O   PRO A  14       5.346 -11.596  -4.837  1.00 30.80           O  
ATOM    217  CG  PRO A  14       2.340 -13.055  -2.351  1.00 30.80           C  
ATOM    218  HG2 PRO A  14       2.598 -13.934  -1.760  1.00 30.80           H  
ATOM    219  HG3 PRO A  14       1.513 -12.512  -1.895  1.00 30.80           H  
ATOM    220  CD  PRO A  14       2.013 -13.417  -3.794  1.00 30.80           C  
ATOM    221  HD2 PRO A  14       2.637 -14.252  -4.113  1.00 30.80           H  
ATOM    222  HD3 PRO A  14       0.958 -13.680  -3.865  1.00 30.80           H  
ATOM    223  N   ALA A  15       4.472  -9.510  -4.898  1.00 32.26           N  
ATOM    224  H   ALA A  15       3.713  -8.925  -4.578  1.00 32.26           H  
ATOM    225  CA  ALA A  15       5.498  -8.896  -5.758  1.00 32.26           C  
ATOM    226  HA  ALA A  15       5.841  -9.636  -6.481  1.00 32.26           H  
ATOM    227  C   ALA A  15       6.730  -8.368  -5.016  1.00 32.26           C  
ATOM    228  CB  ALA A  15       4.893  -7.712  -6.528  1.00 32.26           C  
ATOM    229  HB1 ALA A  15       5.685  -7.145  -7.017  1.00 32.26           H  
ATOM    230  HB2 ALA A  15       4.225  -8.070  -7.311  1.00 32.26           H  
ATOM    231  HB3 ALA A  15       4.351  -7.051  -5.852  1.00 32.26           H  
ATOM    232  O   ALA A  15       7.853  -8.486  -5.524  1.00 32.26           O  
ATOM    233  N   ALA A  16       6.527  -7.746  -3.854  1.00 34.54           N  
ATOM    234  H   ALA A  16       5.648  -7.902  -3.381  1.00 34.54           H  
ATOM    235  CA  ALA A  16       7.547  -6.998  -3.136  1.00 34.54           C  
ATOM    236  HA  ALA A  16       7.936  -6.230  -3.803  1.00 34.54           H  
ATOM    237  C   ALA A  16       8.714  -7.874  -2.724  1.00 34.54           C  
ATOM    238  CB  ALA A  16       6.972  -6.315  -1.894  1.00 34.54           C  
ATOM    239  HB1 ALA A  16       6.202  -5.606  -2.196  1.00 34.54           H  
ATOM    240  HB2 ALA A  16       7.759  -5.765  -1.378  1.00 34.54           H  
ATOM    241  HB3 ALA A  16       6.556  -7.055  -1.210  1.00 34.54           H  
ATOM    242  O   ALA A  16       9.825  -7.375  -2.744  1.00 34.54           O  
ATOM    243  N   ASP A  17       8.532  -9.157  -2.416  1.00 37.78           N  
ATOM    244  H   ASP A  17       7.587  -9.497  -2.310  1.00 37.78           H  
ATOM    245  CA  ASP A  17       9.680 -10.018  -2.096  1.00 37.78           C  
ATOM    246  HA  ASP A  17      10.214  -9.591  -1.248  1.00 37.78           H  
ATOM    247  C   ASP A  17      10.699 -10.095  -3.246  1.00 37.78           C  
ATOM    248  CB  ASP A  17       9.202 -11.432  -1.742  1.00 37.78           C  
ATOM    249  HB2 ASP A  17       8.221 -11.616  -2.180  1.00 37.78           H  
ATOM    250  HB3 ASP A  17       9.893 -12.146  -2.190  1.00 37.78           H  
ATOM    251  O   ASP A  17      11.904 -10.106  -3.002  1.00 37.78           O  
ATOM    252  CG  ASP A  17       9.161 -11.742  -0.244  1.00 37.78           C  
ATOM    253  OD1 ASP A  17       9.448 -10.855   0.580  1.00 37.78           O  
ATOM    254  OD2 ASP A  17       8.870 -12.931   0.028  1.00 37.78           O  
ATOM    255  N   ASN A  18      10.250 -10.103  -4.508  1.00 41.90           N  
ATOM    256  H   ASN A  18       9.263  -9.953  -4.662  1.00 41.90           H  
ATOM    257  CA  ASN A  18      11.173 -10.081  -5.648  1.00 41.90           C  
ATOM    258  HA  ASN A  18      11.969 -10.807  -5.482  1.00 41.90           H  
ATOM    259  C   ASN A  18      11.836  -8.710  -5.800  1.00 41.90           C  
ATOM    260  CB  ASN A  18      10.443 -10.440  -6.947  1.00 41.90           C  
ATOM    261  HB2 ASN A  18       9.608  -9.751  -7.072  1.00 41.90           H  
ATOM    262  HB3 ASN A  18      11.125 -10.296  -7.785  1.00 41.90           H  
ATOM    263  O   ASN A  18      13.030  -8.643  -6.066  1.00 41.90           O  
ATOM    264  CG  ASN A  18       9.951 -11.870  -7.005  1.00 41.90           C  
ATOM    265  ND2 ASN A  18       8.659 -12.077  -7.100  1.00 41.90           N  
ATOM    266 HD21 ASN A  18       8.333 -13.026  -6.983  1.00 41.90           H  
ATOM    267 HD22 ASN A  18       8.026 -11.297  -6.995  1.00 41.90           H  
ATOM    268  OD1 ASN A  18      10.705 -12.827  -7.022  1.00 41.90           O  
ATOM    269  N   LEU A  19      11.079  -7.622  -5.629  1.00 43.26           N  
ATOM    270  H   LEU A  19      10.105  -7.741  -5.392  1.00 43.26           H  
ATOM    271  CA  LEU A  19      11.592  -6.265  -5.831  1.00 43.26           C  
ATOM    272  HA  LEU A  19      12.245  -6.296  -6.703  1.00 43.26           H  
ATOM    273  C   LEU A  19      12.479  -5.817  -4.643  1.00 43.26           C  
ATOM    274  CB  LEU A  19      10.390  -5.356  -6.183  1.00 43.26           C  
ATOM    275  HB2 LEU A  19       9.729  -5.905  -6.853  1.00 43.26           H  
ATOM    276  HB3 LEU A  19       9.821  -5.154  -5.275  1.00 43.26           H  
ATOM    277  O   LEU A  19      13.496  -5.164  -4.848  1.00 43.26           O  
ATOM    278  CG  LEU A  19      10.732  -4.023  -6.884  1.00 43.26           C  
ATOM    279  HG  LEU A  19      11.417  -3.442  -6.266  1.00 43.26           H  
ATOM    280  CD1 LEU A  19      11.365  -4.229  -8.260  1.00 43.26           C  
ATOM    281 HD11 LEU A  19      10.725  -4.850  -8.886  1.00 43.26           H  
ATOM    282 HD12 LEU A  19      12.349  -4.686  -8.158  1.00 43.26           H  
ATOM    283 HD13 LEU A  19      11.504  -3.261  -8.742  1.00 43.26           H  
ATOM    284  CD2 LEU A  19       9.458  -3.207  -7.114  1.00 43.26           C  
ATOM    285 HD21 LEU A  19       9.725  -2.204  -7.446  1.00 43.26           H  
ATOM    286 HD22 LEU A  19       8.842  -3.679  -7.880  1.00 43.26           H  
ATOM    287 HD23 LEU A  19       8.867  -3.136  -6.201  1.00 43.26           H  
ATOM    288  N   GLN A  20      12.188  -6.264  -3.415  1.00 46.68           N  
ATOM    289  H   GLN A  20      11.332  -6.789  -3.310  1.00 46.68           H  
ATOM    290  CA  GLN A  20      13.039  -6.132  -2.224  1.00 46.68           C  
ATOM    291  HA  GLN A  20      13.339  -5.091  -2.101  1.00 46.68           H  
ATOM    292  C   GLN A  20      14.303  -6.967  -2.383  1.00 46.68           C  
ATOM    293  CB  GLN A  20      12.327  -6.618  -0.945  1.00 46.68           C  
ATOM    294  HB2 GLN A  20      13.088  -6.745  -0.174  1.00 46.68           H  
ATOM    295  HB3 GLN A  20      11.876  -7.595  -1.116  1.00 46.68           H  
ATOM    296  O   GLN A  20      15.390  -6.515  -2.028  1.00 46.68           O  
ATOM    297  CG  GLN A  20      11.277  -5.653  -0.382  1.00 46.68           C  
ATOM    298  HG2 GLN A  20      11.704  -4.652  -0.326  1.00 46.68           H  
ATOM    299  HG3 GLN A  20      10.403  -5.617  -1.033  1.00 46.68           H  
ATOM    300  CD  GLN A  20      10.857  -6.060   1.026  1.00 46.68           C  
ATOM    301  NE2 GLN A  20       9.701  -6.654   1.216  1.00 46.68           N  
ATOM    302 HE21 GLN A  20       9.147  -6.968   0.432  1.00 46.68           H  
ATOM    303 HE22 GLN A  20       9.518  -7.005   2.145  1.00 46.68           H  
ATOM    304  OE1 GLN A  20      11.566  -5.810   1.989  1.00 46.68           O  
ATOM    305  N   LYS A  21      14.192  -8.171  -2.957  1.00 45.62           N  
ATOM    306  H   LYS A  21      13.278  -8.551  -3.156  1.00 45.62           H  
ATOM    307  CA  LYS A  21      15.380  -8.959  -3.264  1.00 45.62           C  
ATOM    308  HA  LYS A  21      16.010  -8.914  -2.376  1.00 45.62           H  
ATOM    309  C   LYS A  21      16.199  -8.337  -4.392  1.00 45.62           C  
ATOM    310  CB  LYS A  21      15.024 -10.427  -3.487  1.00 45.62           C  
ATOM    311  HB2 LYS A  21      14.535 -10.568  -4.451  1.00 45.62           H  
ATOM    312  HB3 LYS A  21      14.351 -10.744  -2.689  1.00 45.62           H  
ATOM    313  O   LYS A  21      17.421  -8.366  -4.290  1.00 45.62           O  
ATOM    314  CG  LYS A  21      16.309 -11.258  -3.402  1.00 45.62           C  
ATOM    315  HG2 LYS A  21      16.878 -11.153  -4.325  1.00 45.62           H  
ATOM    316  HG3 LYS A  21      16.916 -10.900  -2.570  1.00 45.62           H  
ATOM    317  CD  LYS A  21      16.002 -12.727  -3.146  1.00 45.62           C  
ATOM    318  HD2 LYS A  21      15.456 -13.125  -4.002  1.00 45.62           H  
ATOM    319  HD3 LYS A  21      15.394 -12.808  -2.245  1.00 45.62           H  
ATOM    320  CE  LYS A  21      17.335 -13.463  -2.964  1.00 45.62           C  
ATOM    321  HE2 LYS A  21      18.090 -12.743  -2.649  1.00 45.62           H  
ATOM    322  HE3 LYS A  21      17.659 -13.851  -3.930  1.00 45.62           H  
ATOM    323  NZ  LYS A  21      17.256 -14.553  -1.966  1.00 45.62           N  
ATOM    324  HZ1 LYS A  21      17.132 -14.173  -1.039  1.00 45.62           H  
ATOM    325  HZ2 LYS A  21      16.499 -15.183  -2.189  1.00 45.62           H  
ATOM    326  HZ3 LYS A  21      18.118 -15.080  -1.998  1.00 45.62           H  
ATOM    327  N   LEU A  22      15.579  -7.669  -5.368  1.00 45.93           N  
ATOM    328  H   LEU A  22      14.576  -7.746  -5.456  1.00 45.93           H  
ATOM    329  CA  LEU A  22      16.316  -6.828  -6.313  1.00 45.93           C  
ATOM    330  HA  LEU A  22      17.122  -7.446  -6.709  1.00 45.93           H  
ATOM    331  C   LEU A  22      16.996  -5.651  -5.620  1.00 45.93           C  
ATOM    332  CB  LEU A  22      15.451  -6.337  -7.486  1.00 45.93           C  
ATOM    333  HB2 LEU A  22      14.418  -6.667  -7.383  1.00 45.93           H  
ATOM    334  HB3 LEU A  22      15.449  -5.247  -7.499  1.00 45.93           H  
ATOM    335  O   LEU A  22      18.157  -5.395  -5.908  1.00 45.93           O  
ATOM    336  CG  LEU A  22      16.046  -6.849  -8.812  1.00 45.93           C  
ATOM    337  HG  LEU A  22      17.133  -6.887  -8.741  1.00 45.93           H  
ATOM    338  CD1 LEU A  22      15.546  -8.270  -9.082  1.00 45.93           C  
ATOM    339 HD11 LEU A  22      15.951  -8.620 -10.031  1.00 45.93           H  
ATOM    340 HD12 LEU A  22      15.898  -8.938  -8.296  1.00 45.93           H  
ATOM    341 HD13 LEU A  22      14.457  -8.299  -9.109  1.00 45.93           H  
ATOM    342  CD2 LEU A  22      15.737  -5.904  -9.966  1.00 45.93           C  
ATOM    343 HD21 LEU A  22      15.862  -6.421 -10.917  1.00 45.93           H  
ATOM    344 HD22 LEU A  22      16.451  -5.081  -9.939  1.00 45.93           H  
ATOM    345 HD23 LEU A  22      14.729  -5.495  -9.896  1.00 45.93           H  
ATOM    346  N   LYS A  23      16.345  -5.004  -4.645  1.00 47.51           N  
ATOM    347  H   LYS A  23      15.361  -5.191  -4.519  1.00 47.51           H  
ATOM    348  CA  LYS A  23      17.002  -4.000  -3.797  1.00 47.51           C  
ATOM    349  HA  LYS A  23      17.352  -3.198  -4.446  1.00 47.51           H  
ATOM    350  C   LYS A  23      18.241  -4.583  -3.111  1.00 47.51           C  
ATOM    351  CB  LYS A  23      16.014  -3.413  -2.774  1.00 47.51           C  
ATOM    352  HB2 LYS A  23      15.049  -3.232  -3.247  1.00 47.51           H  
ATOM    353  HB3 LYS A  23      15.876  -4.099  -1.939  1.00 47.51           H  
ATOM    354  O   LYS A  23      19.290  -3.948  -3.121  1.00 47.51           O  
ATOM    355  CG  LYS A  23      16.561  -2.086  -2.241  1.00 47.51           C  
ATOM    356  HG2 LYS A  23      16.566  -1.366  -3.059  1.00 47.51           H  
ATOM    357  HG3 LYS A  23      17.585  -2.222  -1.895  1.00 47.51           H  
ATOM    358  CD  LYS A  23      15.737  -1.527  -1.079  1.00 47.51           C  
ATOM    359  HD2 LYS A  23      15.796  -2.189  -0.215  1.00 47.51           H  
ATOM    360  HD3 LYS A  23      14.699  -1.424  -1.396  1.00 47.51           H  
ATOM    361  CE  LYS A  23      16.366  -0.165  -0.759  1.00 47.51           C  
ATOM    362  HE2 LYS A  23      17.348  -0.314  -0.310  1.00 47.51           H  
ATOM    363  HE3 LYS A  23      16.520   0.350  -1.707  1.00 47.51           H  
ATOM    364  NZ  LYS A  23      15.525   0.703   0.091  1.00 47.51           N  
ATOM    365  HZ1 LYS A  23      15.872   1.651   0.040  1.00 47.51           H  
ATOM    366  HZ2 LYS A  23      15.410   0.388   1.043  1.00 47.51           H  
ATOM    367  HZ3 LYS A  23      14.592   0.763  -0.290  1.00 47.51           H  
ATOM    368  N   SER A  24      18.156  -5.800  -2.566  1.00 48.02           N  
ATOM    369  H   SER A  24      17.246  -6.238  -2.539  1.00 48.02           H  
ATOM    370  CA  SER A  24      19.308  -6.476  -1.948  1.00 48.02           C  
ATOM    371  HA  SER A  24      19.772  -5.769  -1.260  1.00 48.02           H  
ATOM    372  C   SER A  24      20.397  -6.867  -2.958  1.00 48.02           C  
ATOM    373  CB  SER A  24      18.860  -7.675  -1.104  1.00 48.02           C  
ATOM    374  HB2 SER A  24      19.675  -7.958  -0.438  1.00 48.02           H  
ATOM    375  HB3 SER A  24      18.011  -7.377  -0.488  1.00 48.02           H  
ATOM    376  O   SER A  24      21.575  -6.744  -2.639  1.00 48.02           O  
ATOM    377  OG  SER A  24      18.502  -8.810  -1.873  1.00 48.02           O  
ATOM    378  HG  SER A  24      18.207  -8.533  -2.743  1.00 48.02           H  
ATOM    379  N   LEU A  25      20.022  -7.273  -4.179  1.00 43.21           N  
ATOM    380  H   LEU A  25      19.035  -7.328  -4.386  1.00 43.21           H  
ATOM    381  CA  LEU A  25      20.953  -7.567  -5.272  1.00 43.21           C  
ATOM    382  HA  LEU A  25      21.721  -8.249  -4.907  1.00 43.21           H  
ATOM    383  C   LEU A  25      21.686  -6.293  -5.694  1.00 43.21           C  
ATOM    384  CB  LEU A  25      20.214  -8.233  -6.452  1.00 43.21           C  
ATOM    385  HB2 LEU A  25      20.798  -8.096  -7.362  1.00 43.21           H  
ATOM    386  HB3 LEU A  25      19.263  -7.724  -6.605  1.00 43.21           H  
ATOM    387  O   LEU A  25      22.896  -6.243  -5.541  1.00 43.21           O  
ATOM    388  CG  LEU A  25      19.975  -9.742  -6.253  1.00 43.21           C  
ATOM    389  HG  LEU A  25      19.702  -9.934  -5.215  1.00 43.21           H  
ATOM    390  CD1 LEU A  25      18.834 -10.241  -7.141  1.00 43.21           C  
ATOM    391 HD11 LEU A  25      19.060 -10.038  -8.187  1.00 43.21           H  
ATOM    392 HD12 LEU A  25      18.702 -11.316  -7.014  1.00 43.21           H  
ATOM    393 HD13 LEU A  25      17.908  -9.736  -6.869  1.00 43.21           H  
ATOM    394  CD2 LEU A  25      21.232 -10.548  -6.594  1.00 43.21           C  
ATOM    395 HD21 LEU A  25      22.065 -10.234  -5.965  1.00 43.21           H  
ATOM    396 HD22 LEU A  25      21.047 -11.610  -6.433  1.00 43.21           H  
ATOM    397 HD23 LEU A  25      21.502 -10.393  -7.638  1.00 43.21           H  
ATOM    398  N   LEU A  26      20.965  -5.239  -6.088  1.00 43.91           N  
ATOM    399  H   LEU A  26      19.963  -5.350  -6.151  1.00 43.91           H  
ATOM    400  CA  LEU A  26      21.521  -3.926  -6.443  1.00 43.91           C  
ATOM    401  HA  LEU A  26      22.131  -4.023  -7.341  1.00 43.91           H  
ATOM    402  C   LEU A  26      22.438  -3.369  -5.339  1.00 43.91           C  
ATOM    403  CB  LEU A  26      20.347  -2.965  -6.721  1.00 43.91           C  
ATOM    404  HB2 LEU A  26      19.642  -3.030  -5.892  1.00 43.91           H  
ATOM    405  HB3 LEU A  26      20.721  -1.942  -6.751  1.00 43.91           H  
ATOM    406  O   LEU A  26      23.547  -2.919  -5.615  1.00 43.91           O  
ATOM    407  CG  LEU A  26      19.613  -3.258  -8.046  1.00 43.91           C  
ATOM    408  HG  LEU A  26      19.495  -4.334  -8.176  1.00 43.91           H  
ATOM    409  CD1 LEU A  26      18.218  -2.635  -8.040  1.00 43.91           C  
ATOM    410 HD11 LEU A  26      18.303  -1.555  -7.916  1.00 43.91           H  
ATOM    411 HD12 LEU A  26      17.729  -2.849  -8.990  1.00 43.91           H  
ATOM    412 HD13 LEU A  26      17.626  -3.054  -7.226  1.00 43.91           H  
ATOM    413  CD2 LEU A  26      20.377  -2.694  -9.242  1.00 43.91           C  
ATOM    414 HD21 LEU A  26      20.529  -1.620  -9.127  1.00 43.91           H  
ATOM    415 HD22 LEU A  26      19.820  -2.870 -10.163  1.00 43.91           H  
ATOM    416 HD23 LEU A  26      21.352  -3.173  -9.331  1.00 43.91           H  
ATOM    417  N   THR A  27      22.026  -3.480  -4.069  1.00 41.63           N  
ATOM    418  H   THR A  27      21.110  -3.871  -3.903  1.00 41.63           H  
ATOM    419  CA  THR A  27      22.848  -3.037  -2.928  1.00 41.63           C  
ATOM    420  HA  THR A  27      23.135  -2.000  -3.104  1.00 41.63           H  
ATOM    421  C   THR A  27      24.149  -3.842  -2.800  1.00 41.63           C  
ATOM    422  CB  THR A  27      22.072  -3.087  -1.599  1.00 41.63           C  
ATOM    423  HB  THR A  27      21.862  -4.125  -1.339  1.00 41.63           H  
ATOM    424  O   THR A  27      25.184  -3.255  -2.493  1.00 41.63           O  
ATOM    425  CG2 THR A  27      22.825  -2.419  -0.448  1.00 41.63           C  
ATOM    426 HG21 THR A  27      23.088  -1.398  -0.726  1.00 41.63           H  
ATOM    427 HG22 THR A  27      22.197  -2.399   0.443  1.00 41.63           H  
ATOM    428 HG23 THR A  27      23.732  -2.977  -0.217  1.00 41.63           H  
ATOM    429  OG1 THR A  27      20.855  -2.379  -1.686  1.00 41.63           O  
ATOM    430  HG1 THR A  27      20.302  -2.848  -2.315  1.00 41.63           H  
ATOM    431  N   ASN A  28      24.127  -5.157  -3.055  1.00 36.13           N  
ATOM    432  H   ASN A  28      23.257  -5.578  -3.348  1.00 36.13           H  
ATOM    433  CA  ASN A  28      25.315  -6.019  -2.995  1.00 36.13           C  
ATOM    434  HA  ASN A  28      25.931  -5.717  -2.148  1.00 36.13           H  
ATOM    435  C   ASN A  28      26.216  -5.893  -4.239  1.00 36.13           C  
ATOM    436  CB  ASN A  28      24.869  -7.479  -2.780  1.00 36.13           C  
ATOM    437  HB2 ASN A  28      24.037  -7.709  -3.445  1.00 36.13           H  
ATOM    438  HB3 ASN A  28      25.696  -8.141  -3.040  1.00 36.13           H  
ATOM    439  O   ASN A  28      27.440  -5.936  -4.109  1.00 36.13           O  
ATOM    440  CG  ASN A  28      24.480  -7.809  -1.348  1.00 36.13           C  
ATOM    441  ND2 ASN A  28      23.803  -8.914  -1.143  1.00 36.13           N  
ATOM    442 HD21 ASN A  28      23.508  -9.470  -1.934  1.00 36.13           H  
ATOM    443 HD22 ASN A  28      23.575  -9.116  -0.180  1.00 36.13           H  
ATOM    444  OD1 ASN A  28      24.801  -7.130  -0.387  1.00 36.13           O  
ATOM    445  N   THR A  29      25.647  -5.694  -5.433  1.00 35.65           N  
ATOM    446  H   THR A  29      24.640  -5.732  -5.499  1.00 35.65           H  
ATOM    447  CA  THR A  29      26.396  -5.582  -6.700  1.00 35.65           C  
ATOM    448  HA  THR A  29      27.013  -6.475  -6.803  1.00 35.65           H  
ATOM    449  C   THR A  29      27.350  -4.379  -6.718  1.00 35.65           C  
ATOM    450  CB  THR A  29      25.441  -5.549  -7.906  1.00 35.65           C  
ATOM    451  HB  THR A  29      24.837  -4.642  -7.882  1.00 35.65           H  
ATOM    452  O   THR A  29      28.369  -4.415  -7.413  1.00 35.65           O  
ATOM    453  CG2 THR A  29      26.170  -5.651  -9.241  1.00 35.65           C  
ATOM    454 HG21 THR A  29      25.449  -5.758 -10.051  1.00 35.65           H  
ATOM    455 HG22 THR A  29      26.741  -4.740  -9.421  1.00 35.65           H  
ATOM    456 HG23 THR A  29      26.846  -6.506  -9.243  1.00 35.65           H  
ATOM    457  OG1 THR A  29      24.597  -6.676  -7.890  1.00 35.65           O  
ATOM    458  HG1 THR A  29      24.101  -6.643  -8.711  1.00 35.65           H  
ATOM    459  N   ARG A  30      27.107  -3.370  -5.864  1.00 37.24           N  
ATOM    460  H   ARG A  30      26.231  -3.406  -5.363  1.00 37.24           H  
ATOM    461  CA  ARG A  30      28.001  -2.222  -5.608  1.00 37.24           C  
ATOM    462  HA  ARG A  30      28.008  -1.574  -6.484  1.00 37.24           H  
ATOM    463  C   ARG A  30      29.472  -2.569  -5.351  1.00 37.24           C  
ATOM    464  CB  ARG A  30      27.495  -1.433  -4.390  1.00 37.24           C  
ATOM    465  HB2 ARG A  30      27.243  -2.119  -3.582  1.00 37.24           H  
ATOM    466  HB3 ARG A  30      28.295  -0.781  -4.039  1.00 37.24           H  
ATOM    467  O   ARG A  30      30.318  -1.709  -5.563  1.00 37.24           O  
ATOM    468  CG  ARG A  30      26.296  -0.547  -4.731  1.00 37.24           C  
ATOM    469  HG2 ARG A  30      25.451  -1.159  -5.048  1.00 37.24           H  
ATOM    470  HG3 ARG A  30      26.577   0.116  -5.549  1.00 37.24           H  
ATOM    471  CD  ARG A  30      25.898   0.291  -3.513  1.00 37.24           C  
ATOM    472  HD2 ARG A  30      25.379  -0.348  -2.799  1.00 37.24           H  
ATOM    473  HD3 ARG A  30      26.801   0.690  -3.051  1.00 37.24           H  
ATOM    474  NE  ARG A  30      25.038   1.409  -3.927  1.00 37.24           N  
ATOM    475  HE  ARG A  30      24.766   1.416  -4.900  1.00 37.24           H  
ATOM    476  NH1 ARG A  30      24.920   2.516  -1.919  1.00 37.24           N  
ATOM    477 HH11 ARG A  30      25.397   1.737  -1.489  1.00 37.24           H  
ATOM    478 HH12 ARG A  30      24.660   3.342  -1.398  1.00 37.24           H  
ATOM    479  NH2 ARG A  30      24.065   3.437  -3.780  1.00 37.24           N  
ATOM    480 HH21 ARG A  30      23.982   3.408  -4.786  1.00 37.24           H  
ATOM    481 HH22 ARG A  30      23.822   4.281  -3.280  1.00 37.24           H  
ATOM    482  CZ  ARG A  30      24.673   2.444  -3.200  1.00 37.24           C  
ATOM    483  N   GLN A  31      29.802  -3.774  -4.875  1.00 35.70           N  
ATOM    484  H   GLN A  31      29.069  -4.447  -4.699  1.00 35.70           H  
ATOM    485  CA  GLN A  31      31.208  -4.160  -4.687  1.00 35.70           C  
ATOM    486  HA  GLN A  31      31.743  -3.326  -4.233  1.00 35.70           H  
ATOM    487  C   GLN A  31      31.949  -4.463  -5.999  1.00 35.70           C  
ATOM    488  CB  GLN A  31      31.323  -5.368  -3.743  1.00 35.70           C  
ATOM    489  HB2 GLN A  31      32.316  -5.800  -3.862  1.00 35.70           H  
ATOM    490  HB3 GLN A  31      30.589  -6.126  -4.015  1.00 35.70           H  
ATOM    491  O   GLN A  31      33.161  -4.264  -6.052  1.00 35.70           O  
ATOM    492  CG  GLN A  31      31.159  -4.980  -2.267  1.00 35.70           C  
ATOM    493  HG2 GLN A  31      30.125  -4.689  -2.079  1.00 35.70           H  
ATOM    494  HG3 GLN A  31      31.803  -4.129  -2.049  1.00 35.70           H  
ATOM    495  CD  GLN A  31      31.535  -6.116  -1.315  1.00 35.70           C  
ATOM    496  NE2 GLN A  31      31.695  -5.840  -0.040  1.00 35.70           N  
ATOM    497 HE21 GLN A  31      31.579  -4.898   0.306  1.00 35.70           H  
ATOM    498 HE22 GLN A  31      31.961  -6.622   0.541  1.00 35.70           H  
ATOM    499  OE1 GLN A  31      31.703  -7.267  -1.679  1.00 35.70           O  
ATOM    500  N   GLN A  32      31.266  -4.962  -7.037  1.00 34.11           N  
ATOM    501  H   GLN A  32      30.259  -5.014  -6.976  1.00 34.11           H  
ATOM    502  CA  GLN A  32      31.920  -5.411  -8.275  1.00 34.11           C  
ATOM    503  HA  GLN A  32      32.982  -5.567  -8.087  1.00 34.11           H  
ATOM    504  C   GLN A  32      31.852  -4.392  -9.414  1.00 34.11           C  
ATOM    505  CB  GLN A  32      31.331  -6.752  -8.748  1.00 34.11           C  
ATOM    506  HB2 GLN A  32      31.591  -6.885  -9.798  1.00 34.11           H  
ATOM    507  HB3 GLN A  32      30.244  -6.733  -8.669  1.00 34.11           H  
ATOM    508  O   GLN A  32      32.858  -4.166 -10.089  1.00 34.11           O  
ATOM    509  CG  GLN A  32      31.895  -7.955  -7.977  1.00 34.11           C  
ATOM    510  HG2 GLN A  32      31.528  -7.937  -6.951  1.00 34.11           H  
ATOM    511  HG3 GLN A  32      32.982  -7.882  -7.953  1.00 34.11           H  
ATOM    512  CD  GLN A  32      31.521  -9.292  -8.617  1.00 34.11           C  
ATOM    513  NE2 GLN A  32      32.210 -10.361  -8.284  1.00 34.11           N  
ATOM    514 HE21 GLN A  32      32.970 -10.302  -7.621  1.00 34.11           H  
ATOM    515 HE22 GLN A  32      31.934 -11.216  -8.745  1.00 34.11           H  
ATOM    516  OE1 GLN A  32      30.617  -9.419  -9.423  1.00 34.11           O  
ATOM    517  N   ILE A  33      30.678  -3.814  -9.680  1.00 36.25           N  
ATOM    518  H   ILE A  33      29.895  -3.969  -9.061  1.00 36.25           H  
ATOM    519  CA  ILE A  33      30.452  -3.067 -10.924  1.00 36.25           C  
ATOM    520  HA  ILE A  33      31.142  -3.452 -11.674  1.00 36.25           H  
ATOM    521  C   ILE A  33      30.799  -1.587 -10.727  1.00 36.25           C  
ATOM    522  CB  ILE A  33      29.038  -3.333 -11.492  1.00 36.25           C  
ATOM    523  HB  ILE A  33      28.294  -3.007 -10.765  1.00 36.25           H  
ATOM    524  O   ILE A  33      30.178  -0.895  -9.926  1.00 36.25           O  
ATOM    525  CG1 ILE A  33      28.869  -4.857 -11.734  1.00 36.25           C  
ATOM    526 HG12 ILE A  33      29.717  -5.222 -12.313  1.00 36.25           H  
ATOM    527 HG13 ILE A  33      28.880  -5.370 -10.772  1.00 36.25           H  
ATOM    528  CG2 ILE A  33      28.851  -2.530 -12.794  1.00 36.25           C  
ATOM    529 HG21 ILE A  33      27.856  -2.706 -13.204  1.00 36.25           H  
ATOM    530 HG22 ILE A  33      28.920  -1.461 -12.595  1.00 36.25           H  
ATOM    531 HG23 ILE A  33      29.593  -2.822 -13.536  1.00 36.25           H  
ATOM    532  CD1 ILE A  33      27.590  -5.291 -12.462  1.00 36.25           C  
ATOM    533 HD11 ILE A  33      27.616  -4.967 -13.503  1.00 36.25           H  
ATOM    534 HD12 ILE A  33      27.517  -6.378 -12.442  1.00 36.25           H  
ATOM    535 HD13 ILE A  33      26.712  -4.869 -11.973  1.00 36.25           H  
ATOM    536  N   LYS A  34      31.818  -1.111 -11.460  1.00 35.30           N  
ATOM    537  H   LYS A  34      32.295  -1.774 -12.055  1.00 35.30           H  
ATOM    538  CA  LYS A  34      32.380   0.245 -11.317  1.00 35.30           C  
ATOM    539  HA  LYS A  34      32.338   0.515 -10.261  1.00 35.30           H  
ATOM    540  C   LYS A  34      31.596   1.358 -12.022  1.00 35.30           C  
ATOM    541  CB  LYS A  34      33.850   0.292 -11.776  1.00 35.30           C  
ATOM    542  HB2 LYS A  34      33.965  -0.277 -12.699  1.00 35.30           H  
ATOM    543  HB3 LYS A  34      34.099   1.331 -11.996  1.00 35.30           H  
ATOM    544  O   LYS A  34      31.257   2.338 -11.374  1.00 35.30           O  
ATOM    545  CG  LYS A  34      34.853  -0.205 -10.727  1.00 35.30           C  
ATOM    546  HG2 LYS A  34      34.696  -1.268 -10.540  1.00 35.30           H  
ATOM    547  HG3 LYS A  34      34.704   0.348  -9.800  1.00 35.30           H  
ATOM    548  CD  LYS A  34      36.283   0.033 -11.237  1.00 35.30           C  
ATOM    549  HD2 LYS A  34      36.394   1.084 -11.504  1.00 35.30           H  
ATOM    550  HD3 LYS A  34      36.447  -0.576 -12.126  1.00 35.30           H  
ATOM    551  CE  LYS A  34      37.318  -0.323 -10.165  1.00 35.30           C  
ATOM    552  HE2 LYS A  34      37.116   0.277  -9.278  1.00 35.30           H  
ATOM    553  HE3 LYS A  34      37.187  -1.370  -9.893  1.00 35.30           H  
ATOM    554  NZ  LYS A  34      38.703  -0.083 -10.647  1.00 35.30           N  
ATOM    555  HZ1 LYS A  34      38.828   0.890 -10.890  1.00 35.30           H  
ATOM    556  HZ2 LYS A  34      39.372  -0.321  -9.928  1.00 35.30           H  
ATOM    557  HZ3 LYS A  34      38.896  -0.647 -11.462  1.00 35.30           H  
ATOM    558  N   SER A  35      31.466   1.293 -13.353  1.00 37.94           N  
ATOM    559  H   SER A  35      31.800   0.464 -13.823  1.00 37.94           H  
ATOM    560  CA  SER A  35      31.322   2.513 -14.178  1.00 37.94           C  
ATOM    561  HA  SER A  35      31.196   3.380 -13.530  1.00 37.94           H  
ATOM    562  C   SER A  35      30.149   2.557 -15.154  1.00 37.94           C  
ATOM    563  CB  SER A  35      32.604   2.732 -14.987  1.00 37.94           C  
ATOM    564  HB2 SER A  35      33.434   2.919 -14.306  1.00 37.94           H  
ATOM    565  HB3 SER A  35      32.481   3.603 -15.631  1.00 37.94           H  
ATOM    566  O   SER A  35      29.764   3.651 -15.556  1.00 37.94           O  
ATOM    567  OG  SER A  35      32.893   1.588 -15.775  1.00 37.94           O  
ATOM    568  HG  SER A  35      33.318   1.880 -16.585  1.00 37.94           H  
ATOM    569  N   GLN A  36      29.602   1.419 -15.583  1.00 40.06           N  
ATOM    570  H   GLN A  36      29.901   0.543 -15.178  1.00 40.06           H  
ATOM    571  CA  GLN A  36      28.443   1.414 -16.478  1.00 40.06           C  
ATOM    572  HA  GLN A  36      28.535   2.241 -17.183  1.00 40.06           H  
ATOM    573  C   GLN A  36      27.156   1.648 -15.690  1.00 40.06           C  
ATOM    574  CB  GLN A  36      28.376   0.107 -17.286  1.00 40.06           C  
ATOM    575  HB2 GLN A  36      28.639  -0.735 -16.647  1.00 40.06           H  
ATOM    576  HB3 GLN A  36      27.357  -0.041 -17.646  1.00 40.06           H  
ATOM    577  O   GLN A  36      26.989   1.096 -14.602  1.00 40.06           O  
ATOM    578  CG  GLN A  36      29.306   0.170 -18.508  1.00 40.06           C  
ATOM    579  HG2 GLN A  36      30.324   0.381 -18.181  1.00 40.06           H  
ATOM    580  HG3 GLN A  36      28.980   0.984 -19.155  1.00 40.06           H  
ATOM    581  CD  GLN A  36      29.328  -1.124 -19.317  1.00 40.06           C  
ATOM    582  NE2 GLN A  36      29.579  -1.058 -20.606  1.00 40.06           N  
ATOM    583 HE21 GLN A  36      29.697  -0.168 -21.070  1.00 40.06           H  
ATOM    584 HE22 GLN A  36      29.559  -1.940 -21.098  1.00 40.06           H  
ATOM    585  OE1 GLN A  36      29.160  -2.221 -18.815  1.00 40.06           O  
ATOM    586  N   THR A  37      26.233   2.417 -16.274  1.00 49.38           N  
ATOM    587  H   THR A  37      26.460   2.918 -17.121  1.00 49.38           H  
ATOM    588  CA  THR A  37      24.855   2.544 -15.795  1.00 49.38           C  
ATOM    589  HA  THR A  37      24.857   3.016 -14.812  1.00 49.38           H  
ATOM    590  C   THR A  37      24.237   1.153 -15.695  1.00 49.38           C  
ATOM    591  CB  THR A  37      24.012   3.404 -16.755  1.00 49.38           C  
ATOM    592  HB  THR A  37      23.785   2.841 -17.660  1.00 49.38           H  
ATOM    593  O   THR A  37      23.968   0.512 -16.712  1.00 49.38           O  
ATOM    594  CG2 THR A  37      22.709   3.859 -16.106  1.00 49.38           C  
ATOM    595 HG21 THR A  37      22.104   4.411 -16.826  1.00 49.38           H  
ATOM    596 HG22 THR A  37      22.918   4.500 -15.250  1.00 49.38           H  
ATOM    597 HG23 THR A  37      22.136   2.995 -15.770  1.00 49.38           H  
ATOM    598  OG1 THR A  37      24.717   4.565 -17.128  1.00 49.38           O  
ATOM    599  HG1 THR A  37      24.056   5.201 -17.412  1.00 49.38           H  
ATOM    600  N   GLN A  38      24.039   0.658 -14.475  1.00 60.94           N  
ATOM    601  H   GLN A  38      24.330   1.193 -13.669  1.00 60.94           H  
ATOM    602  CA  GLN A  38      23.401  -0.634 -14.262  1.00 60.94           C  
ATOM    603  HA  GLN A  38      23.781  -1.348 -14.994  1.00 60.94           H  
ATOM    604  C   GLN A  38      21.901  -0.492 -14.486  1.00 60.94           C  
ATOM    605  CB  GLN A  38      23.723  -1.180 -12.871  1.00 60.94           C  
ATOM    606  HB2 GLN A  38      23.664  -0.374 -12.139  1.00 60.94           H  
ATOM    607  HB3 GLN A  38      22.992  -1.942 -12.603  1.00 60.94           H  
ATOM    608  O   GLN A  38      21.170   0.027 -13.639  1.00 60.94           O  
ATOM    609  CG  GLN A  38      25.112  -1.818 -12.837  1.00 60.94           C  
ATOM    610  HG2 GLN A  38      25.125  -2.715 -13.457  1.00 60.94           H  
ATOM    611  HG3 GLN A  38      25.854  -1.114 -13.216  1.00 60.94           H  
ATOM    612  CD  GLN A  38      25.461  -2.190 -11.409  1.00 60.94           C  
ATOM    613  NE2 GLN A  38      26.099  -1.311 -10.673  1.00 60.94           N  
ATOM    614 HE21 GLN A  38      26.139  -0.348 -10.976  1.00 60.94           H  
ATOM    615 HE22 GLN A  38      26.153  -1.512  -9.684  1.00 60.94           H  
ATOM    616  OE1 GLN A  38      25.123  -3.251 -10.912  1.00 60.94           O  
ATOM    617  N   GLN A  39      21.461  -0.968 -15.645  1.00 67.67           N  
ATOM    618  H   GLN A  39      22.141  -1.303 -16.313  1.00 67.67           H  
ATOM    619  CA  GLN A  39      20.061  -1.195 -15.949  1.00 67.67           C  
ATOM    620  HA  GLN A  39      19.453  -0.565 -15.299  1.00 67.67           H  
ATOM    621  C   GLN A  39      19.740  -2.671 -15.687  1.00 67.67           C  
ATOM    622  CB  GLN A  39      19.790  -0.773 -17.397  1.00 67.67           C  
ATOM    623  HB2 GLN A  39      20.136   0.251 -17.542  1.00 67.67           H  
ATOM    624  HB3 GLN A  39      20.341  -1.425 -18.076  1.00 67.67           H  
ATOM    625  O   GLN A  39      20.297  -3.537 -16.349  1.00 67.67           O  
ATOM    626  CG  GLN A  39      18.294  -0.833 -17.721  1.00 67.67           C  
ATOM    627  HG2 GLN A  39      17.922  -1.845 -17.564  1.00 67.67           H  
ATOM    628  HG3 GLN A  39      17.761  -0.158 -17.051  1.00 67.67           H  
ATOM    629  CD  GLN A  39      18.007  -0.448 -19.168  1.00 67.67           C  
ATOM    630  NE2 GLN A  39      17.019   0.377 -19.424  1.00 67.67           N  
ATOM    631 HE21 GLN A  39      16.587   0.896 -18.673  1.00 67.67           H  
ATOM    632 HE22 GLN A  39      16.946   0.676 -20.386  1.00 67.67           H  
ATOM    633  OE1 GLN A  39      18.645  -0.893 -20.106  1.00 67.67           O  
ATOM    634  N   VAL A  40      18.833  -2.963 -14.754  1.00 71.21           N  
ATOM    635  H   VAL A  40      18.399  -2.190 -14.269  1.00 71.21           H  
ATOM    636  CA  VAL A  40      18.409  -4.336 -14.419  1.00 71.21           C  
ATOM    637  HA  VAL A  40      18.975  -5.046 -15.023  1.00 71.21           H  
ATOM    638  C   VAL A  40      16.932  -4.505 -14.754  1.00 71.21           C  
ATOM    639  CB  VAL A  40      18.688  -4.677 -12.942  1.00 71.21           C  
ATOM    640  HB  VAL A  40      18.119  -4.004 -12.300  1.00 71.21           H  
ATOM    641  O   VAL A  40      16.107  -3.690 -14.336  1.00 71.21           O  
ATOM    642  CG1 VAL A  40      18.281  -6.121 -12.617  1.00 71.21           C  
ATOM    643 HG11 VAL A  40      18.835  -6.809 -13.257  1.00 71.21           H  
ATOM    644 HG12 VAL A  40      18.508  -6.346 -11.575  1.00 71.21           H  
ATOM    645 HG13 VAL A  40      17.214  -6.266 -12.783  1.00 71.21           H  
ATOM    646  CG2 VAL A  40      20.177  -4.532 -12.603  1.00 71.21           C  
ATOM    647 HG21 VAL A  40      20.771  -5.141 -13.285  1.00 71.21           H  
ATOM    648 HG22 VAL A  40      20.368  -4.850 -11.578  1.00 71.21           H  
ATOM    649 HG23 VAL A  40      20.487  -3.492 -12.705  1.00 71.21           H  
ATOM    650  N   THR A  41      16.568  -5.567 -15.483  1.00 75.27           N  
ATOM    651  H   THR A  41      17.283  -6.227 -15.752  1.00 75.27           H  
ATOM    652  CA  THR A  41      15.181  -5.781 -15.944  1.00 75.27           C  
ATOM    653  HA  THR A  41      14.557  -4.974 -15.560  1.00 75.27           H  
ATOM    654  C   THR A  41      14.565  -7.085 -15.431  1.00 75.27           C  
ATOM    655  CB  THR A  41      15.085  -5.677 -17.473  1.00 75.27           C  
ATOM    656  HB  THR A  41      15.758  -6.396 -17.939  1.00 75.27           H  
ATOM    657  O   THR A  41      14.837  -8.169 -15.940  1.00 75.27           O  
ATOM    658  CG2 THR A  41      13.663  -5.902 -17.997  1.00 75.27           C  
ATOM    659 HG21 THR A  41      13.611  -5.610 -19.046  1.00 75.27           H  
ATOM    660 HG22 THR A  41      13.399  -6.956 -17.907  1.00 75.27           H  
ATOM    661 HG23 THR A  41      12.956  -5.304 -17.423  1.00 75.27           H  
ATOM    662  OG1 THR A  41      15.438  -4.375 -17.880  1.00 75.27           O  
ATOM    663  HG1 THR A  41      16.380  -4.276 -17.726  1.00 75.27           H  
ATOM    664  N   ILE A  42      13.617  -6.988 -14.494  1.00 73.64           N  
ATOM    665  H   ILE A  42      13.354  -6.058 -14.200  1.00 73.64           H  
ATOM    666  CA  ILE A  42      12.761  -8.112 -14.098  1.00 73.64           C  
ATOM    667  HA  ILE A  42      13.376  -9.011 -14.102  1.00 73.64           H  
ATOM    668  C   ILE A  42      11.622  -8.277 -15.109  1.00 73.64           C  
ATOM    669  CB  ILE A  42      12.142  -7.962 -12.686  1.00 73.64           C  
ATOM    670  HB  ILE A  42      11.277  -7.302 -12.753  1.00 73.64           H  
ATOM    671  O   ILE A  42      10.691  -7.472 -15.147  1.00 73.64           O  
ATOM    672  CG1 ILE A  42      13.067  -7.352 -11.618  1.00 73.64           C  
ATOM    673 HG12 ILE A  42      13.428  -6.383 -11.964  1.00 73.64           H  
ATOM    674 HG13 ILE A  42      13.924  -8.006 -11.454  1.00 73.64           H  
ATOM    675  CG2 ILE A  42      11.648  -9.361 -12.251  1.00 73.64           C  
ATOM    676 HG21 ILE A  42      12.507 -10.015 -12.097  1.00 73.64           H  
ATOM    677 HG22 ILE A  42      11.073  -9.295 -11.328  1.00 73.64           H  
ATOM    678 HG23 ILE A  42      10.994  -9.787 -13.012  1.00 73.64           H  
ATOM    679  CD1 ILE A  42      12.311  -7.119 -10.298  1.00 73.64           C  
ATOM    680 HD11 ILE A  42      12.070  -8.066  -9.814  1.00 73.64           H  
ATOM    681 HD12 ILE A  42      12.918  -6.542  -9.601  1.00 73.64           H  
ATOM    682 HD13 ILE A  42      11.395  -6.562 -10.493  1.00 73.64           H  
ATOM    683  N   LYS A  43      11.614  -9.378 -15.863  1.00 74.05           N  
ATOM    684  H   LYS A  43      12.437  -9.963 -15.850  1.00 74.05           H  
ATOM    685  CA  LYS A  43      10.458  -9.754 -16.698  1.00 74.05           C  
ATOM    686  HA  LYS A  43       9.903  -8.845 -16.929  1.00 74.05           H  
ATOM    687  C   LYS A  43       9.474 -10.657 -15.960  1.00 74.05           C  
ATOM    688  CB  LYS A  43      10.908 -10.341 -18.044  1.00 74.05           C  
ATOM    689  HB2 LYS A  43      10.027 -10.618 -18.622  1.00 74.05           H  
ATOM    690  HB3 LYS A  43      11.521 -11.228 -17.880  1.00 74.05           H  
ATOM    691  O   LYS A  43       9.876 -11.458 -15.107  1.00 74.05           O  
ATOM    692  CG  LYS A  43      11.707  -9.287 -18.823  1.00 74.05           C  
ATOM    693  HG2 LYS A  43      11.135  -8.360 -18.854  1.00 74.05           H  
ATOM    694  HG3 LYS A  43      12.646  -9.102 -18.302  1.00 74.05           H  
ATOM    695  CD  LYS A  43      12.030  -9.709 -20.259  1.00 74.05           C  
ATOM    696  HD2 LYS A  43      12.628 -10.620 -20.245  1.00 74.05           H  
ATOM    697  HD3 LYS A  43      11.103  -9.880 -20.807  1.00 74.05           H  
ATOM    698  CE  LYS A  43      12.822  -8.563 -20.901  1.00 74.05           C  
ATOM    699  HE2 LYS A  43      13.717  -8.386 -20.303  1.00 74.05           H  
ATOM    700  HE3 LYS A  43      12.221  -7.655 -20.852  1.00 74.05           H  
ATOM    701  NZ  LYS A  43      13.202  -8.842 -22.307  1.00 74.05           N  
ATOM    702  HZ1 LYS A  43      13.789  -9.662 -22.360  1.00 74.05           H  
ATOM    703  HZ2 LYS A  43      12.382  -8.969 -22.883  1.00 74.05           H  
ATOM    704  HZ3 LYS A  43      13.726  -8.062 -22.676  1.00 74.05           H  
ATOM    705  N   ASN A  44       8.193 -10.562 -16.319  1.00 77.41           N  
ATOM    706  H   ASN A  44       7.961  -9.870 -17.017  1.00 77.41           H  
ATOM    707  CA  ASN A  44       7.088 -11.356 -15.765  1.00 77.41           C  
ATOM    708  HA  ASN A  44       6.165 -10.881 -16.097  1.00 77.41           H  
ATOM    709  C   ASN A  44       7.035 -11.336 -14.222  1.00 77.41           C  
ATOM    710  CB  ASN A  44       7.121 -12.780 -16.357  1.00 77.41           C  
ATOM    711  HB2 ASN A  44       8.031 -13.286 -16.034  1.00 77.41           H  
ATOM    712  HB3 ASN A  44       6.266 -13.341 -15.979  1.00 77.41           H  
ATOM    713  O   ASN A  44       6.827 -12.372 -13.575  1.00 77.41           O  
ATOM    714  CG  ASN A  44       7.034 -12.798 -17.871  1.00 77.41           C  
ATOM    715  ND2 ASN A  44       7.883 -13.543 -18.542  1.00 77.41           N  
ATOM    716 HD21 ASN A  44       8.606 -14.070 -18.074  1.00 77.41           H  
ATOM    717 HD22 ASN A  44       7.762 -13.537 -19.544  1.00 77.41           H  
ATOM    718  OD1 ASN A  44       6.190 -12.168 -18.474  1.00 77.41           O  
ATOM    719  N   LEU A  45       7.326 -10.188 -13.602  1.00 81.02           N  
ATOM    720  H   LEU A  45       7.373  -9.355 -14.171  1.00 81.02           H  
ATOM    721  CA  LEU A  45       7.058  -9.990 -12.181  1.00 81.02           C  
ATOM    722  HA  LEU A  45       7.489 -10.829 -11.634  1.00 81.02           H  
ATOM    723  C   LEU A  45       5.545 -10.011 -11.975  1.00 81.02           C  
ATOM    724  CB  LEU A  45       7.704  -8.694 -11.663  1.00 81.02           C  
ATOM    725  HB2 LEU A  45       8.782  -8.750 -11.811  1.00 81.02           H  
ATOM    726  HB3 LEU A  45       7.334  -7.860 -12.260  1.00 81.02           H  
ATOM    727  O   LEU A  45       4.776  -9.572 -12.818  1.00 81.02           O  
ATOM    728  CG  LEU A  45       7.408  -8.406 -10.174  1.00 81.02           C  
ATOM    729  HG  LEU A  45       6.333  -8.310 -10.021  1.00 81.02           H  
ATOM    730  CD1 LEU A  45       7.945  -9.507  -9.255  1.00 81.02           C  
ATOM    731 HD11 LEU A  45       7.461 -10.464  -9.453  1.00 81.02           H  
ATOM    732 HD12 LEU A  45       9.022  -9.600  -9.391  1.00 81.02           H  
ATOM    733 HD13 LEU A  45       7.722  -9.227  -8.225  1.00 81.02           H  
ATOM    734  CD2 LEU A  45       8.052  -7.095  -9.740  1.00 81.02           C  
ATOM    735 HD21 LEU A  45       7.636  -6.280 -10.333  1.00 81.02           H  
ATOM    736 HD22 LEU A  45       7.831  -6.897  -8.691  1.00 81.02           H  
ATOM    737 HD23 LEU A  45       9.132  -7.130  -9.885  1.00 81.02           H  
ATOM    738  N   TYR A  46       5.115 -10.560 -10.856  1.00 83.06           N  
ATOM    739  H   TYR A  46       5.768 -10.757 -10.110  1.00 83.06           H  
ATOM    740  CA  TYR A  46       3.720 -10.823 -10.579  1.00 83.06           C  
ATOM    741  HA  TYR A  46       3.094 -10.361 -11.343  1.00 83.06           H  
ATOM    742  C   TYR A  46       3.380 -10.202  -9.233  1.00 83.06           C  
ATOM    743  CB  TYR A  46       3.575 -12.340 -10.625  1.00 83.06           C  
ATOM    744  HB2 TYR A  46       4.116 -12.763  -9.778  1.00 83.06           H  
ATOM    745  HB3 TYR A  46       4.073 -12.697 -11.526  1.00 83.06           H  
ATOM    746  O   TYR A  46       4.211 -10.306  -8.332  1.00 83.06           O  
ATOM    747  CG  TYR A  46       2.187 -12.915 -10.680  1.00 83.06           C  
ATOM    748  CD1 TYR A  46       2.006 -14.223 -10.214  1.00 83.06           C  
ATOM    749  HD1 TYR A  46       2.825 -14.725  -9.721  1.00 83.06           H  
ATOM    750  CD2 TYR A  46       1.157 -12.278 -11.384  1.00 83.06           C  
ATOM    751  HD2 TYR A  46       1.270 -11.276 -11.771  1.00 83.06           H  
ATOM    752  CE1 TYR A  46       0.827 -14.921 -10.461  1.00 83.06           C  
ATOM    753  HE1 TYR A  46       0.673 -15.933 -10.116  1.00 83.06           H  
ATOM    754  CE2 TYR A  46       0.055 -13.033 -11.792  1.00 83.06           C  
ATOM    755  HE2 TYR A  46      -0.658 -12.601 -12.479  1.00 83.06           H  
ATOM    756  OH  TYR A  46      -0.861 -15.231 -12.060  1.00 83.06           O  
ATOM    757  HH  TYR A  46      -1.484 -14.691 -12.551  1.00 83.06           H  
ATOM    758  CZ  TYR A  46      -0.046 -14.382 -11.401  1.00 83.06           C  
ATOM    759  N   VAL A  47       2.222  -9.543  -9.167  1.00 88.46           N  
ATOM    760  H   VAL A  47       1.657  -9.546 -10.004  1.00 88.46           H  
ATOM    761  CA  VAL A  47       1.618  -8.786  -8.051  1.00 88.46           C  
ATOM    762  HA  VAL A  47       2.314  -8.716  -7.215  1.00 88.46           H  
ATOM    763  C   VAL A  47       0.375  -9.565  -7.568  1.00 88.46           C  
ATOM    764  CB  VAL A  47       1.257  -7.362  -8.539  1.00 88.46           C  
ATOM    765  HB  VAL A  47       0.364  -7.425  -9.161  1.00 88.46           H  
ATOM    766  O   VAL A  47      -0.229 -10.188  -8.427  1.00 88.46           O  
ATOM    767  CG1 VAL A  47       0.950  -6.442  -7.359  1.00 88.46           C  
ATOM    768 HG11 VAL A  47       0.140  -6.859  -6.761  1.00 88.46           H  
ATOM    769 HG12 VAL A  47       0.633  -5.464  -7.721  1.00 88.46           H  
ATOM    770 HG13 VAL A  47       1.836  -6.324  -6.734  1.00 88.46           H  
ATOM    771  CG2 VAL A  47       2.354  -6.671  -9.372  1.00 88.46           C  
ATOM    772 HG21 VAL A  47       2.550  -7.228 -10.288  1.00 88.46           H  
ATOM    773 HG22 VAL A  47       2.017  -5.675  -9.660  1.00 88.46           H  
ATOM    774 HG23 VAL A  47       3.275  -6.581  -8.795  1.00 88.46           H  
ATOM    775  N   SER A  48       0.022  -9.609  -6.258  1.00 82.02           N  
ATOM    776  H   SER A  48       0.681  -9.170  -5.631  1.00 82.02           H  
ATOM    777  CA  SER A  48      -1.173 -10.268  -5.605  1.00 82.02           C  
ATOM    778  HA  SER A  48      -1.897 -10.626  -6.337  1.00 82.02           H  
ATOM    779  C   SER A  48      -1.853  -9.327  -4.646  1.00 82.02           C  
ATOM    780  CB  SER A  48      -0.941 -11.456  -4.650  1.00 82.02           C  
ATOM    781  HB2 SER A  48      -0.608 -12.340  -5.193  1.00 82.02           H  
ATOM    782  HB3 SER A  48      -1.897 -11.746  -4.213  1.00 82.02           H  
ATOM    783  O   SER A  48      -3.052  -9.349  -4.452  1.00 82.02           O  
ATOM    784  OG  SER A  48      -0.043 -11.173  -3.595  1.00 82.02           O  
ATOM    785  HG  SER A  48      -0.478 -10.645  -2.922  1.00 82.02           H  
ATOM    786  N   SER A  49      -1.022  -8.573  -3.959  1.00 86.06           N  
ATOM    787  H   SER A  49      -0.033  -8.745  -4.068  1.00 86.06           H  
ATOM    788  CA  SER A  49      -1.324  -7.639  -2.908  1.00 86.06           C  
ATOM    789  HA  SER A  49      -2.369  -7.717  -2.610  1.00 86.06           H  
ATOM    790  C   SER A  49      -1.076  -6.280  -3.525  1.00 86.06           C  
ATOM    791  CB  SER A  49      -0.423  -7.914  -1.685  1.00 86.06           C  
ATOM    792  HB2 SER A  49      -0.146  -6.973  -1.208  1.00 86.06           H  
ATOM    793  HB3 SER A  49      -0.978  -8.520  -0.968  1.00 86.06           H  
ATOM    794  O   SER A  49      -0.175  -6.100  -4.354  1.00 86.06           O  
ATOM    795  OG  SER A  49       0.746  -8.626  -2.078  1.00 86.06           O  
ATOM    796  HG  SER A  49       1.346  -8.798  -1.349  1.00 86.06           H  
ATOM    797  N   PHE A  50      -1.907  -5.323  -3.151  1.00 91.23           N  
ATOM    798  H   PHE A  50      -2.584  -5.512  -2.426  1.00 91.23           H  
ATOM    799  CA  PHE A  50      -1.725  -3.952  -3.582  1.00 91.23           C  
ATOM    800  HA  PHE A  50      -1.818  -3.875  -4.665  1.00 91.23           H  
ATOM    801  C   PHE A  50      -0.322  -3.513  -3.161  1.00 91.23           C  
ATOM    802  CB  PHE A  50      -2.826  -3.142  -2.924  1.00 91.23           C  
ATOM    803  HB2 PHE A  50      -3.786  -3.485  -3.312  1.00 91.23           H  
ATOM    804  HB3 PHE A  50      -2.817  -3.333  -1.851  1.00 91.23           H  
ATOM    805  O   PHE A  50       0.047  -3.662  -1.997  1.00 91.23           O  
ATOM    806  CG  PHE A  50      -2.710  -1.663  -3.145  1.00 91.23           C  
ATOM    807  CD1 PHE A  50      -1.910  -0.926  -2.266  1.00 91.23           C  
ATOM    808  HD1 PHE A  50      -1.366  -1.433  -1.483  1.00 91.23           H  
ATOM    809  CD2 PHE A  50      -3.405  -1.020  -4.183  1.00 91.23           C  
ATOM    810  HD2 PHE A  50      -4.012  -1.587  -4.873  1.00 91.23           H  
ATOM    811  CE1 PHE A  50      -1.831   0.463  -2.393  1.00 91.23           C  
ATOM    812  HE1 PHE A  50      -1.221   1.021  -1.699  1.00 91.23           H  
ATOM    813  CE2 PHE A  50      -3.338   0.377  -4.299  1.00 91.23           C  
ATOM    814  HE2 PHE A  50      -3.907   0.888  -5.061  1.00 91.23           H  
ATOM    815  CZ  PHE A  50      -2.566   1.119  -3.392  1.00 91.23           C  
ATOM    816  HZ  PHE A  50      -2.553   2.198  -3.455  1.00 91.23           H  
ATOM    817  N   THR A  51       0.496  -3.074  -4.115  1.00 90.51           N  
ATOM    818  H   THR A  51       0.126  -2.905  -5.039  1.00 90.51           H  
ATOM    819  CA  THR A  51       1.925  -2.861  -3.867  1.00 90.51           C  
ATOM    820  HA  THR A  51       2.161  -3.094  -2.828  1.00 90.51           H  
ATOM    821  C   THR A  51       2.270  -1.401  -4.086  1.00 90.51           C  
ATOM    822  CB  THR A  51       2.796  -3.797  -4.715  1.00 90.51           C  
ATOM    823  HB  THR A  51       2.603  -3.625  -5.774  1.00 90.51           H  
ATOM    824  O   THR A  51       2.149  -0.891  -5.197  1.00 90.51           O  
ATOM    825  CG2 THR A  51       4.288  -3.610  -4.441  1.00 90.51           C  
ATOM    826 HG21 THR A  51       4.607  -2.619  -4.764  1.00 90.51           H  
ATOM    827 HG22 THR A  51       4.857  -4.357  -4.994  1.00 90.51           H  
ATOM    828 HG23 THR A  51       4.480  -3.725  -3.374  1.00 90.51           H  
ATOM    829  OG1 THR A  51       2.518  -5.147  -4.407  1.00 90.51           O  
ATOM    830  HG1 THR A  51       1.568  -5.282  -4.434  1.00 90.51           H  
ATOM    831  N   LEU A  52       2.730  -0.748  -3.023  1.00 89.47           N  
ATOM    832  H   LEU A  52       2.805  -1.256  -2.153  1.00 89.47           H  
ATOM    833  CA  LEU A  52       3.346   0.571  -3.078  1.00 89.47           C  
ATOM    834  HA  LEU A  52       2.896   1.152  -3.883  1.00 89.47           H  
ATOM    835  C   LEU A  52       4.835   0.431  -3.358  1.00 89.47           C  
ATOM    836  CB  LEU A  52       3.147   1.285  -1.734  1.00 89.47           C  
ATOM    837  HB2 LEU A  52       3.390   0.581  -0.938  1.00 89.47           H  
ATOM    838  HB3 LEU A  52       3.841   2.123  -1.661  1.00 89.47           H  
ATOM    839  O   LEU A  52       5.507  -0.361  -2.696  1.00 89.47           O  
ATOM    840  CG  LEU A  52       1.724   1.808  -1.529  1.00 89.47           C  
ATOM    841  HG  LEU A  52       1.005   1.047  -1.831  1.00 89.47           H  
ATOM    842  CD1 LEU A  52       1.511   2.154  -0.056  1.00 89.47           C  
ATOM    843 HD11 LEU A  52       2.198   2.943   0.250  1.00 89.47           H  
ATOM    844 HD12 LEU A  52       1.701   1.269   0.552  1.00 89.47           H  
ATOM    845 HD13 LEU A  52       0.486   2.487   0.106  1.00 89.47           H  
ATOM    846  CD2 LEU A  52       1.522   3.076  -2.344  1.00 89.47           C  
ATOM    847 HD21 LEU A  52       0.471   3.365  -2.341  1.00 89.47           H  
ATOM    848 HD22 LEU A  52       1.847   2.937  -3.375  1.00 89.47           H  
ATOM    849 HD23 LEU A  52       2.113   3.874  -1.895  1.00 89.47           H  
ATOM    850  N   VAL A  53       5.362   1.248  -4.267  1.00 87.35           N  
ATOM    851  H   VAL A  53       4.738   1.831  -4.806  1.00 87.35           H  
ATOM    852  CA  VAL A  53       6.805   1.413  -4.462  1.00 87.35           C  
ATOM    853  HA  VAL A  53       7.314   0.910  -3.639  1.00 87.35           H  
ATOM    854  C   VAL A  53       7.160   2.893  -4.387  1.00 87.35           C  
ATOM    855  CB  VAL A  53       7.318   0.787  -5.774  1.00 87.35           C  
ATOM    856  HB  VAL A  53       7.181   1.489  -6.597  1.00 87.35           H  
ATOM    857  O   VAL A  53       6.683   3.687  -5.191  1.00 87.35           O  
ATOM    858  CG1 VAL A  53       8.813   0.503  -5.601  1.00 87.35           C  
ATOM    859 HG11 VAL A  53       8.977  -0.114  -4.717  1.00 87.35           H  
ATOM    860 HG12 VAL A  53       9.204  -0.022  -6.473  1.00 87.35           H  
ATOM    861 HG13 VAL A  53       9.357   1.439  -5.476  1.00 87.35           H  
ATOM    862  CG2 VAL A  53       6.625  -0.522  -6.181  1.00 87.35           C  
ATOM    863 HG21 VAL A  53       5.570  -0.335  -6.383  1.00 87.35           H  
ATOM    864 HG22 VAL A  53       6.716  -1.260  -5.384  1.00 87.35           H  
ATOM    865 HG23 VAL A  53       7.080  -0.911  -7.092  1.00 87.35           H  
ATOM    866  N   CYS A  54       7.979   3.269  -3.410  1.00 80.24           N  
ATOM    867  H   CYS A  54       8.379   2.541  -2.835  1.00 80.24           H  
ATOM    868  CA  CYS A  54       8.445   4.634  -3.180  1.00 80.24           C  
ATOM    869  HA  CYS A  54       7.843   5.349  -3.741  1.00 80.24           H  
ATOM    870  C   CYS A  54       9.896   4.758  -3.647  1.00 80.24           C  
ATOM    871  CB  CYS A  54       8.294   4.938  -1.680  1.00 80.24           C  
ATOM    872  HB2 CYS A  54       8.678   4.098  -1.101  1.00 80.24           H  
ATOM    873  HB3 CYS A  54       7.238   5.075  -1.447  1.00 80.24           H  
ATOM    874  O   CYS A  54      10.782   4.188  -3.012  1.00 80.24           O  
ATOM    875  SG  CYS A  54       9.222   6.434  -1.223  1.00 80.24           S  
ATOM    876  HG  CYS A  54      10.369   6.073  -1.805  1.00 80.24           H  
ATOM    877  N   PHE A  55      10.153   5.541  -4.690  1.00 76.47           N  
ATOM    878  H   PHE A  55       9.388   6.059  -5.100  1.00 76.47           H  
ATOM    879  CA  PHE A  55      11.486   5.832  -5.215  1.00 76.47           C  
ATOM    880  HA  PHE A  55      12.170   5.035  -4.924  1.00 76.47           H  
ATOM    881  C   PHE A  55      12.003   7.146  -4.628  1.00 76.47           C  
ATOM    882  CB  PHE A  55      11.449   5.861  -6.750  1.00 76.47           C  
ATOM    883  HB2 PHE A  55      12.449   6.072  -7.129  1.00 76.47           H  
ATOM    884  HB3 PHE A  55      10.793   6.665  -7.084  1.00 76.47           H  
ATOM    885  O   PHE A  55      11.321   8.168  -4.666  1.00 76.47           O  
ATOM    886  CG  PHE A  55      10.967   4.548  -7.329  1.00 76.47           C  
ATOM    887  CD1 PHE A  55      11.881   3.508  -7.569  1.00 76.47           C  
ATOM    888  HD1 PHE A  55      12.941   3.683  -7.456  1.00 76.47           H  
ATOM    889  CD2 PHE A  55       9.591   4.338  -7.536  1.00 76.47           C  
ATOM    890  HD2 PHE A  55       8.890   5.142  -7.367  1.00 76.47           H  
ATOM    891  CE1 PHE A  55      11.414   2.236  -7.935  1.00 76.47           C  
ATOM    892  HE1 PHE A  55      12.121   1.433  -8.084  1.00 76.47           H  
ATOM    893  CE2 PHE A  55       9.127   3.081  -7.950  1.00 76.47           C  
ATOM    894  HE2 PHE A  55       8.072   2.930  -8.122  1.00 76.47           H  
ATOM    895  CZ  PHE A  55      10.036   2.026  -8.126  1.00 76.47           C  
ATOM    896  HZ  PHE A  55       9.666   1.057  -8.426  1.00 76.47           H  
ATOM    897  N   ARG A  56      13.213   7.112  -4.064  1.00 74.21           N  
ATOM    898  H   ARG A  56      13.694   6.224  -4.048  1.00 74.21           H  
ATOM    899  CA  ARG A  56      13.962   8.296  -3.613  1.00 74.21           C  
ATOM    900  HA  ARG A  56      13.319   9.176  -3.615  1.00 74.21           H  
ATOM    901  C   ARG A  56      15.119   8.631  -4.540  1.00 74.21           C  
ATOM    902  CB  ARG A  56      14.524   8.075  -2.206  1.00 74.21           C  
ATOM    903  HB2 ARG A  56      15.074   7.135  -2.182  1.00 74.21           H  
ATOM    904  HB3 ARG A  56      15.228   8.879  -1.988  1.00 74.21           H  
ATOM    905  O   ARG A  56      15.464   9.799  -4.636  1.00 74.21           O  
ATOM    906  CG  ARG A  56      13.447   8.086  -1.120  1.00 74.21           C  
ATOM    907  HG2 ARG A  56      12.711   7.303  -1.304  1.00 74.21           H  
ATOM    908  HG3 ARG A  56      12.944   9.053  -1.127  1.00 74.21           H  
ATOM    909  CD  ARG A  56      14.113   7.873   0.246  1.00 74.21           C  
ATOM    910  HD2 ARG A  56      13.401   8.132   1.029  1.00 74.21           H  
ATOM    911  HD3 ARG A  56      14.962   8.552   0.337  1.00 74.21           H  
ATOM    912  NE  ARG A  56      14.578   6.482   0.402  1.00 74.21           N  
ATOM    913  HE  ARG A  56      15.482   6.246   0.019  1.00 74.21           H  
ATOM    914  NH1 ARG A  56      12.787   5.674   1.572  1.00 74.21           N  
ATOM    915 HH11 ARG A  56      12.293   4.844   1.867  1.00 74.21           H  
ATOM    916 HH12 ARG A  56      12.333   6.576   1.547  1.00 74.21           H  
ATOM    917  NH2 ARG A  56      14.279   4.259   0.772  1.00 74.21           N  
ATOM    918 HH21 ARG A  56      13.657   3.529   1.090  1.00 74.21           H  
ATOM    919 HH22 ARG A  56      15.043   4.065   0.141  1.00 74.21           H  
ATOM    920  CZ  ARG A  56      13.888   5.487   0.911  1.00 74.21           C  
ATOM    921  N   SER A  57      15.721   7.616  -5.158  1.00 75.23           N  
ATOM    922  H   SER A  57      15.381   6.678  -5.001  1.00 75.23           H  
ATOM    923  CA  SER A  57      16.733   7.781  -6.197  1.00 75.23           C  
ATOM    924  HA  SER A  57      16.464   8.673  -6.762  1.00 75.23           H  
ATOM    925  C   SER A  57      16.738   6.589  -7.158  1.00 75.23           C  
ATOM    926  CB  SER A  57      18.113   8.014  -5.574  1.00 75.23           C  
ATOM    927  HB2 SER A  57      18.070   8.902  -4.943  1.00 75.23           H  
ATOM    928  HB3 SER A  57      18.383   7.157  -4.959  1.00 75.23           H  
ATOM    929  O   SER A  57      16.341   5.485  -6.765  1.00 75.23           O  
ATOM    930  OG  SER A  57      19.106   8.209  -6.556  1.00 75.23           O  
ATOM    931  HG  SER A  57      18.763   8.810  -7.222  1.00 75.23           H  
ATOM    932  N   GLY A  58      17.200   6.818  -8.384  1.00 79.69           N  
ATOM    933  H   GLY A  58      17.495   7.764  -8.579  1.00 79.69           H  
ATOM    934  CA  GLY A  58      17.129   5.919  -9.526  1.00 79.69           C  
ATOM    935  HA2 GLY A  58      17.091   4.887  -9.179  1.00 79.69           H  
ATOM    936  HA3 GLY A  58      18.027   6.041 -10.132  1.00 79.69           H  
ATOM    937  C   GLY A  58      15.899   6.181 -10.397  1.00 79.69           C  
ATOM    938  O   GLY A  58      14.931   6.809  -9.966  1.00 79.69           O  
ATOM    939  N   LYS A  59      15.924   5.655 -11.623  1.00 80.52           N  
ATOM    940  H   LYS A  59      16.750   5.146 -11.903  1.00 80.52           H  
ATOM    941  CA  LYS A  59      14.765   5.621 -12.522  1.00 80.52           C  
ATOM    942  HA  LYS A  59      14.005   6.319 -12.170  1.00 80.52           H  
ATOM    943  C   LYS A  59      14.134   4.239 -12.540  1.00 80.52           C  
ATOM    944  CB  LYS A  59      15.171   6.037 -13.936  1.00 80.52           C  
ATOM    945  HB2 LYS A  59      16.060   5.479 -14.231  1.00 80.52           H  
ATOM    946  HB3 LYS A  59      14.365   5.798 -14.630  1.00 80.52           H  
ATOM    947  O   LYS A  59      14.817   3.220 -12.408  1.00 80.52           O  
ATOM    948  CG  LYS A  59      15.459   7.534 -14.027  1.00 80.52           C  
ATOM    949  HG2 LYS A  59      14.541   8.092 -13.843  1.00 80.52           H  
ATOM    950  HG3 LYS A  59      16.207   7.818 -13.287  1.00 80.52           H  
ATOM    951  CD  LYS A  59      15.986   7.834 -15.427  1.00 80.52           C  
ATOM    952  HD2 LYS A  59      16.905   7.272 -15.594  1.00 80.52           H  
ATOM    953  HD3 LYS A  59      15.243   7.531 -16.164  1.00 80.52           H  
ATOM    954  CE  LYS A  59      16.260   9.326 -15.563  1.00 80.52           C  
ATOM    955  HE2 LYS A  59      15.321   9.864 -15.429  1.00 80.52           H  
ATOM    956  HE3 LYS A  59      16.945   9.632 -14.772  1.00 80.52           H  
ATOM    957  NZ  LYS A  59      16.839   9.595 -16.895  1.00 80.52           N  
ATOM    958  HZ1 LYS A  59      17.071  10.574 -16.988  1.00 80.52           H  
ATOM    959  HZ2 LYS A  59      17.659   9.020 -17.031  1.00 80.52           H  
ATOM    960  HZ3 LYS A  59      16.161   9.346 -17.600  1.00 80.52           H  
ATOM    961  N   LEU A  60      12.826   4.205 -12.766  1.00 83.36           N  
ATOM    962  H   LEU A  60      12.336   5.084 -12.848  1.00 83.36           H  
ATOM    963  CA  LEU A  60      12.079   2.974 -12.980  1.00 83.36           C  
ATOM    964  HA  LEU A  60      12.780   2.161 -13.168  1.00 83.36           H  
ATOM    965  C   LEU A  60      11.172   3.109 -14.200  1.00 83.36           C  
ATOM    966  CB  LEU A  60      11.305   2.630 -11.701  1.00 83.36           C  
ATOM    967  HB2 LEU A  60      10.732   3.506 -11.397  1.00 83.36           H  
ATOM    968  HB3 LEU A  60      12.028   2.443 -10.907  1.00 83.36           H  
ATOM    969  O   LEU A  60      10.311   3.976 -14.249  1.00 83.36           O  
ATOM    970  CG  LEU A  60      10.358   1.419 -11.869  1.00 83.36           C  
ATOM    971  HG  LEU A  60      10.384   1.033 -12.888  1.00 83.36           H  
ATOM    972  CD1 LEU A  60      10.759   0.257 -10.968  1.00 83.36           C  
ATOM    973 HD11 LEU A  60      11.105   0.621 -10.000  1.00 83.36           H  
ATOM    974 HD12 LEU A  60       9.918  -0.418 -10.816  1.00 83.36           H  
ATOM    975 HD13 LEU A  60      11.587  -0.267 -11.445  1.00 83.36           H  
ATOM    976  CD2 LEU A  60       8.915   1.826 -11.585  1.00 83.36           C  
ATOM    977 HD21 LEU A  60       8.598   2.539 -12.347  1.00 83.36           H  
ATOM    978 HD22 LEU A  60       8.847   2.296 -10.604  1.00 83.36           H  
ATOM    979 HD23 LEU A  60       8.261   0.956 -11.627  1.00 83.36           H  
ATOM    980  N   THR A  61      11.300   2.184 -15.146  1.00 83.81           N  
ATOM    981  H   THR A  61      12.002   1.471 -15.007  1.00 83.81           H  
ATOM    982  CA  THR A  61      10.255   1.929 -16.143  1.00 83.81           C  
ATOM    983  HA  THR A  61       9.562   2.770 -16.179  1.00 83.81           H  
ATOM    984  C   THR A  61       9.480   0.685 -15.730  1.00 83.81           C  
ATOM    985  CB  THR A  61      10.842   1.769 -17.547  1.00 83.81           C  
ATOM    986  HB  THR A  61      11.471   0.879 -17.580  1.00 83.81           H  
ATOM    987  O   THR A  61      10.075  -0.350 -15.428  1.00 83.81           O  
ATOM    988  CG2 THR A  61       9.763   1.660 -18.623  1.00 83.81           C  
ATOM    989 HG21 THR A  61       9.096   2.520 -18.567  1.00 83.81           H  
ATOM    990 HG22 THR A  61      10.234   1.640 -19.606  1.00 83.81           H  
ATOM    991 HG23 THR A  61       9.188   0.744 -18.491  1.00 83.81           H  
ATOM    992  OG1 THR A  61      11.631   2.889 -17.860  1.00 83.81           O  
ATOM    993  HG1 THR A  61      12.162   3.102 -17.089  1.00 83.81           H  
ATOM    994  N   ILE A  62       8.153   0.757 -15.730  1.00 88.32           N  
ATOM    995  H   ILE A  62       7.718   1.635 -15.976  1.00 88.32           H  
ATOM    996  CA  ILE A  62       7.281  -0.395 -15.497  1.00 88.32           C  
ATOM    997  HA  ILE A  62       7.896  -1.295 -15.500  1.00 88.32           H  
ATOM    998  C   ILE A  62       6.285  -0.539 -16.640  1.00 88.32           C  
ATOM    999  CB  ILE A  62       6.607  -0.310 -14.115  1.00 88.32           C  
ATOM   1000  HB  ILE A  62       7.404  -0.197 -13.379  1.00 88.32           H  
ATOM   1001  O   ILE A  62       5.732   0.448 -17.113  1.00 88.32           O  
ATOM   1002  CG1 ILE A  62       5.881  -1.635 -13.809  1.00 88.32           C  
ATOM   1003 HG12 ILE A  62       6.576  -2.462 -13.958  1.00 88.32           H  
ATOM   1004 HG13 ILE A  62       5.043  -1.774 -14.492  1.00 88.32           H  
ATOM   1005  CG2 ILE A  62       5.678   0.913 -14.002  1.00 88.32           C  
ATOM   1006 HG21 ILE A  62       4.834   0.818 -14.686  1.00 88.32           H  
ATOM   1007 HG22 ILE A  62       5.297   1.019 -12.986  1.00 88.32           H  
ATOM   1008 HG23 ILE A  62       6.224   1.825 -14.242  1.00 88.32           H  
ATOM   1009  CD1 ILE A  62       5.362  -1.717 -12.377  1.00 88.32           C  
ATOM   1010 HD11 ILE A  62       6.160  -1.486 -11.672  1.00 88.32           H  
ATOM   1011 HD12 ILE A  62       4.988  -2.721 -12.178  1.00 88.32           H  
ATOM   1012 HD13 ILE A  62       4.542  -1.007 -12.262  1.00 88.32           H  
ATOM   1013  N   SER A  63       6.033  -1.769 -17.079  1.00 87.28           N  
ATOM   1014  H   SER A  63       6.544  -2.546 -16.686  1.00 87.28           H  
ATOM   1015  CA  SER A  63       5.044  -2.047 -18.120  1.00 87.28           C  
ATOM   1016  HA  SER A  63       4.365  -1.197 -18.178  1.00 87.28           H  
ATOM   1017  C   SER A  63       4.180  -3.258 -17.805  1.00 87.28           C  
ATOM   1018  CB  SER A  63       5.715  -2.177 -19.491  1.00 87.28           C  
ATOM   1019  HB2 SER A  63       6.210  -1.233 -19.718  1.00 87.28           H  
ATOM   1020  HB3 SER A  63       4.955  -2.355 -20.251  1.00 87.28           H  
ATOM   1021  O   SER A  63       4.614  -4.204 -17.146  1.00 87.28           O  
ATOM   1022  OG  SER A  63       6.682  -3.216 -19.532  1.00 87.28           O  
ATOM   1023  HG  SER A  63       7.274  -2.987 -20.252  1.00 87.28           H  
ATOM   1024  N   ASN A  64       2.945  -3.236 -18.297  1.00 86.60           N  
ATOM   1025  H   ASN A  64       2.686  -2.426 -18.841  1.00 86.60           H  
ATOM   1026  CA  ASN A  64       2.062  -4.398 -18.379  1.00 86.60           C  
ATOM   1027  HA  ASN A  64       2.610  -5.285 -18.059  1.00 86.60           H  
ATOM   1028  C   ASN A  64       1.706  -4.645 -19.867  1.00 86.60           C  
ATOM   1029  CB  ASN A  64       0.893  -4.207 -17.376  1.00 86.60           C  
ATOM   1030  HB2 ASN A  64       1.311  -4.007 -16.389  1.00 86.60           H  
ATOM   1031  HB3 ASN A  64       0.325  -5.134 -17.300  1.00 86.60           H  
ATOM   1032  O   ASN A  64       2.449  -4.237 -20.757  1.00 86.60           O  
ATOM   1033  CG  ASN A  64      -0.072  -3.086 -17.725  1.00 86.60           C  
ATOM   1034  ND2 ASN A  64      -0.697  -2.432 -16.777  1.00 86.60           N  
ATOM   1035 HD21 ASN A  64      -0.485  -2.599 -15.804  1.00 86.60           H  
ATOM   1036 HD22 ASN A  64      -1.224  -1.629 -17.089  1.00 86.60           H  
ATOM   1037  OD1 ASN A  64      -0.326  -2.827 -18.880  1.00 86.60           O  
ATOM   1038  N   ASN A  65       0.599  -5.332 -20.164  1.00 78.33           N  
ATOM   1039  H   ASN A  65       0.004  -5.631 -19.404  1.00 78.33           H  
ATOM   1040  CA  ASN A  65       0.170  -5.607 -21.547  1.00 78.33           C  
ATOM   1041  HA  ASN A  65       1.049  -5.867 -22.136  1.00 78.33           H  
ATOM   1042  C   ASN A  65      -0.489  -4.409 -22.274  1.00 78.33           C  
ATOM   1043  CB  ASN A  65      -0.787  -6.812 -21.544  1.00 78.33           C  
ATOM   1044  HB2 ASN A  65      -1.182  -6.946 -22.551  1.00 78.33           H  
ATOM   1045  HB3 ASN A  65      -1.630  -6.601 -20.886  1.00 78.33           H  
ATOM   1046  O   ASN A  65      -0.882  -4.552 -23.430  1.00 78.33           O  
ATOM   1047  CG  ASN A  65      -0.157  -8.134 -21.144  1.00 78.33           C  
ATOM   1048  ND2 ASN A  65      -0.965  -9.159 -21.011  1.00 78.33           N  
ATOM   1049 HD21 ASN A  65      -0.521 -10.037 -20.783  1.00 78.33           H  
ATOM   1050 HD22 ASN A  65      -1.944  -9.057 -21.235  1.00 78.33           H  
ATOM   1051  OD1 ASN A  65       1.033  -8.293 -20.942  1.00 78.33           O  
ATOM   1052  N   HIS A  66      -0.676  -3.274 -21.600  1.00 74.35           N  
ATOM   1053  H   HIS A  66      -0.321  -3.219 -20.657  1.00 74.35           H  
ATOM   1054  CA  HIS A  66      -1.433  -2.111 -22.081  1.00 74.35           C  
ATOM   1055  HA  HIS A  66      -1.626  -2.208 -23.149  1.00 74.35           H  
ATOM   1056  C   HIS A  66      -0.675  -0.797 -21.874  1.00 74.35           C  
ATOM   1057  CB  HIS A  66      -2.777  -2.045 -21.335  1.00 74.35           C  
ATOM   1058  HB2 HIS A  66      -3.371  -1.233 -21.754  1.00 74.35           H  
ATOM   1059  HB3 HIS A  66      -2.593  -1.805 -20.287  1.00 74.35           H  
ATOM   1060  O   HIS A  66      -0.659   0.047 -22.765  1.00 74.35           O  
ATOM   1061  CG  HIS A  66      -3.579  -3.318 -21.403  1.00 74.35           C  
ATOM   1062  CD2 HIS A  66      -3.908  -4.124 -20.349  1.00 74.35           C  
ATOM   1063  HD2 HIS A  66      -3.652  -3.930 -19.318  1.00 74.35           H  
ATOM   1064  ND1 HIS A  66      -4.057  -3.922 -22.540  1.00 74.35           N  
ATOM   1065  HD1 HIS A  66      -3.889  -3.607 -23.485  1.00 74.35           H  
ATOM   1066  CE1 HIS A  66      -4.668  -5.062 -22.179  1.00 74.35           C  
ATOM   1067  HE1 HIS A  66      -5.126  -5.757 -22.867  1.00 74.35           H  
ATOM   1068  NE2 HIS A  66      -4.597  -5.241 -20.845  1.00 74.35           N  
ATOM   1069  N   ASP A  67      -0.031  -0.653 -20.716  1.00 76.54           N  
ATOM   1070  H   ASP A  67      -0.106  -1.398 -20.039  1.00 76.54           H  
ATOM   1071  CA  ASP A  67       0.564   0.590 -20.240  1.00 76.54           C  
ATOM   1072  HA  ASP A  67       0.375   1.379 -20.968  1.00 76.54           H  
ATOM   1073  C   ASP A  67       2.078   0.425 -20.061  1.00 76.54           C  
ATOM   1074  CB  ASP A  67      -0.090   1.014 -18.911  1.00 76.54           C  
ATOM   1075  HB2 ASP A  67       0.154   2.058 -18.715  1.00 76.54           H  
ATOM   1076  HB3 ASP A  67       0.345   0.420 -18.107  1.00 76.54           H  
ATOM   1077  O   ASP A  67       2.561  -0.633 -19.645  1.00 76.54           O  
ATOM   1078  CG  ASP A  67      -1.613   0.833 -18.879  1.00 76.54           C  
ATOM   1079  OD1 ASP A  67      -2.302   1.437 -19.732  1.00 76.54           O  
ATOM   1080  OD2 ASP A  67      -2.070   0.044 -18.009  1.00 76.54           O  
ATOM   1081  N   THR A  68       2.830   1.494 -20.320  1.00 83.40           N  
ATOM   1082  H   THR A  68       2.369   2.331 -20.646  1.00 83.40           H  
ATOM   1083  CA  THR A  68       4.223   1.654 -19.879  1.00 83.40           C  
ATOM   1084  HA  THR A  68       4.472   0.869 -19.166  1.00 83.40           H  
ATOM   1085  C   THR A  68       4.335   2.995 -19.172  1.00 83.40           C  
ATOM   1086  CB  THR A  68       5.216   1.558 -21.045  1.00 83.40           C  
ATOM   1087  HB  THR A  68       4.971   2.303 -21.802  1.00 83.40           H  
ATOM   1088  O   THR A  68       3.965   4.020 -19.738  1.00 83.40           O  
ATOM   1089  CG2 THR A  68       6.670   1.736 -20.606  1.00 83.40           C  
ATOM   1090 HG21 THR A  68       6.832   2.754 -20.254  1.00 83.40           H  
ATOM   1091 HG22 THR A  68       6.909   1.036 -19.805  1.00 83.40           H  
ATOM   1092 HG23 THR A  68       7.330   1.558 -21.455  1.00 83.40           H  
ATOM   1093  OG1 THR A  68       5.114   0.269 -21.608  1.00 83.40           O  
ATOM   1094  HG1 THR A  68       4.177   0.106 -21.743  1.00 83.40           H  
ATOM   1095  N   ILE A  69       4.811   2.979 -17.929  1.00 84.84           N  
ATOM   1096  H   ILE A  69       5.136   2.100 -17.553  1.00 84.84           H  
ATOM   1097  CA  ILE A  69       4.964   4.161 -17.085  1.00 84.84           C  
ATOM   1098  HA  ILE A  69       4.637   5.037 -17.646  1.00 84.84           H  
ATOM   1099  C   ILE A  69       6.445   4.345 -16.773  1.00 84.84           C  
ATOM   1100  CB  ILE A  69       4.077   4.081 -15.821  1.00 84.84           C  
ATOM   1101  HB  ILE A  69       4.403   3.239 -15.211  1.00 84.84           H  
ATOM   1102  O   ILE A  69       7.126   3.413 -16.336  1.00 84.84           O  
ATOM   1103  CG1 ILE A  69       2.602   3.843 -16.234  1.00 84.84           C  
ATOM   1104 HG12 ILE A  69       2.505   2.821 -16.603  1.00 84.84           H  
ATOM   1105 HG13 ILE A  69       2.344   4.518 -17.050  1.00 84.84           H  
ATOM   1106  CG2 ILE A  69       4.232   5.363 -14.980  1.00 84.84           C  
ATOM   1107 HG21 ILE A  69       5.274   5.528 -14.707  1.00 84.84           H  
ATOM   1108 HG22 ILE A  69       3.871   6.228 -15.537  1.00 84.84           H  
ATOM   1109 HG23 ILE A  69       3.670   5.274 -14.050  1.00 84.84           H  
ATOM   1110  CD1 ILE A  69       1.563   4.035 -15.126  1.00 84.84           C  
ATOM   1111 HD11 ILE A  69       1.881   3.512 -14.223  1.00 84.84           H  
ATOM   1112 HD12 ILE A  69       1.441   5.095 -14.902  1.00 84.84           H  
ATOM   1113 HD13 ILE A  69       0.603   3.639 -15.458  1.00 84.84           H  
ATOM   1114  N   TYR A  70       6.917   5.564 -17.007  1.00 80.70           N  
ATOM   1115  H   TYR A  70       6.272   6.269 -17.333  1.00 80.70           H  
ATOM   1116  CA  TYR A  70       8.259   6.024 -16.683  1.00 80.70           C  
ATOM   1117  HA  TYR A  70       8.915   5.168 -16.529  1.00 80.70           H  
ATOM   1118  C   TYR A  70       8.183   6.827 -15.382  1.00 80.70           C  
ATOM   1119  CB  TYR A  70       8.808   6.844 -17.860  1.00 80.70           C  
ATOM   1120  HB2 TYR A  70       9.817   7.176 -17.614  1.00 80.70           H  
ATOM   1121  HB3 TYR A  70       8.198   7.738 -17.988  1.00 80.70           H  
ATOM   1122  O   TYR A  70       7.393   7.765 -15.274  1.00 80.70           O  
ATOM   1123  CG  TYR A  70       8.846   6.079 -19.174  1.00 80.70           C  
ATOM   1124  CD1 TYR A  70       9.975   5.304 -19.501  1.00 80.70           C  
ATOM   1125  HD1 TYR A  70      10.815   5.266 -18.824  1.00 80.70           H  
ATOM   1126  CD2 TYR A  70       7.747   6.120 -20.057  1.00 80.70           C  
ATOM   1127  HD2 TYR A  70       6.880   6.716 -19.814  1.00 80.70           H  
ATOM   1128  CE1 TYR A  70      10.011   4.574 -20.705  1.00 80.70           C  
ATOM   1129  HE1 TYR A  70      10.883   3.982 -20.942  1.00 80.70           H  
ATOM   1130  CE2 TYR A  70       7.774   5.384 -21.258  1.00 80.70           C  
ATOM   1131  HE2 TYR A  70       6.936   5.409 -21.938  1.00 80.70           H  
ATOM   1132  OH  TYR A  70       8.937   3.904 -22.743  1.00 80.70           O  
ATOM   1133  HH  TYR A  70       9.784   3.469 -22.862  1.00 80.70           H  
ATOM   1134  CZ  TYR A  70       8.908   4.613 -21.584  1.00 80.70           C  
ATOM   1135  N   CYS A  71       8.969   6.421 -14.391  1.00 78.32           N  
ATOM   1136  H   CYS A  71       9.557   5.614 -14.544  1.00 78.32           H  
ATOM   1137  CA  CYS A  71       9.000   6.993 -13.053  1.00 78.32           C  
ATOM   1138  HA  CYS A  71       8.268   7.795 -12.968  1.00 78.32           H  
ATOM   1139  C   CYS A  71      10.399   7.559 -12.784  1.00 78.32           C  
ATOM   1140  CB  CYS A  71       8.660   5.904 -12.023  1.00 78.32           C  
ATOM   1141  HB2 CYS A  71       8.631   6.355 -11.030  1.00 78.32           H  
ATOM   1142  HB3 CYS A  71       9.455   5.158 -12.042  1.00 78.32           H  
ATOM   1143  O   CYS A  71      11.374   6.802 -12.719  1.00 78.32           O  
ATOM   1144  SG  CYS A  71       7.076   5.084 -12.372  1.00 78.32           S  
ATOM   1145  HG  CYS A  71       7.200   4.135 -11.439  1.00 78.32           H  
ATOM   1146  N   ASP A  72      10.479   8.872 -12.594  1.00 71.05           N  
ATOM   1147  H   ASP A  72       9.645   9.431 -12.711  1.00 71.05           H  
ATOM   1148  CA  ASP A  72      11.694   9.577 -12.181  1.00 71.05           C  
ATOM   1149  HA  ASP A  72      12.565   8.987 -12.467  1.00 71.05           H  
ATOM   1150  C   ASP A  72      11.756   9.758 -10.652  1.00 71.05           C  
ATOM   1151  CB  ASP A  72      11.791  10.918 -12.923  1.00 71.05           C  
ATOM   1152  HB2 ASP A  72      12.622  11.491 -12.513  1.00 71.05           H  
ATOM   1153  HB3 ASP A  72      10.877  11.489 -12.758  1.00 71.05           H  
ATOM   1154  O   ASP A  72      10.753   9.653  -9.945  1.00 71.05           O  
ATOM   1155  CG  ASP A  72      12.037  10.733 -14.425  1.00 71.05           C  
ATOM   1156  OD1 ASP A  72      13.108  10.180 -14.779  1.00 71.05           O  
ATOM   1157  OD2 ASP A  72      11.163  11.165 -15.208  1.00 71.05           O  
ATOM   1158  N   GLU A  73      12.947  10.031 -10.122  1.00 67.13           N  
ATOM   1159  H   GLU A  73      13.739  10.145 -10.740  1.00 67.13           H  
ATOM   1160  CA  GLU A  73      13.145  10.322  -8.700  1.00 67.13           C  
ATOM   1161  HA  GLU A  73      12.503   9.633  -8.151  1.00 67.13           H  
ATOM   1162  C   GLU A  73      12.740  11.768  -8.322  1.00 67.13           C  
ATOM   1163  CB  GLU A  73      14.600  10.020  -8.274  1.00 67.13           C  
ATOM   1164  HB2 GLU A  73      14.731  10.371  -7.250  1.00 67.13           H  
ATOM   1165  HB3 GLU A  73      14.739   8.939  -8.271  1.00 67.13           H  
ATOM   1166  O   GLU A  73      13.018  12.698  -9.081  1.00 67.13           O  
ATOM   1167  CG  GLU A  73      15.691  10.652  -9.165  1.00 67.13           C  
ATOM   1168  HG2 GLU A  73      15.436  11.694  -9.360  1.00 67.13           H  
ATOM   1169  HG3 GLU A  73      15.710  10.135 -10.124  1.00 67.13           H  
ATOM   1170  CD  GLU A  73      17.096  10.601  -8.533  1.00 67.13           C  
ATOM   1171  OE1 GLU A  73      17.575  11.645  -8.047  1.00 67.13           O  
ATOM   1172  OE2 GLU A  73      17.716   9.509  -8.506  1.00 67.13           O  
ATOM   1173  N   PRO A  74      12.165  12.012  -7.124  1.00 71.17           N  
ATOM   1174  CA  PRO A  74      11.476  11.072  -6.241  1.00 71.17           C  
ATOM   1175  HA  PRO A  74      11.960  10.095  -6.237  1.00 71.17           H  
ATOM   1176  C   PRO A  74       9.990  10.915  -6.622  1.00 71.17           C  
ATOM   1177  CB  PRO A  74      11.617  11.698  -4.853  1.00 71.17           C  
ATOM   1178  HB2 PRO A  74      10.846  11.356  -4.163  1.00 71.17           H  
ATOM   1179  HB3 PRO A  74      12.609  11.479  -4.457  1.00 71.17           H  
ATOM   1180  O   PRO A  74       9.357  11.841  -7.128  1.00 71.17           O  
ATOM   1181  CG  PRO A  74      11.501  13.195  -5.148  1.00 71.17           C  
ATOM   1182  HG2 PRO A  74      10.450  13.481  -5.200  1.00 71.17           H  
ATOM   1183  HG3 PRO A  74      12.021  13.794  -4.400  1.00 71.17           H  
ATOM   1184  CD  PRO A  74      12.142  13.342  -6.531  1.00 71.17           C  
ATOM   1185  HD2 PRO A  74      13.165  13.706  -6.429  1.00 71.17           H  
ATOM   1186  HD3 PRO A  74      11.563  14.028  -7.149  1.00 71.17           H  
ATOM   1187  N   GLY A  75       9.388   9.777  -6.274  1.00 76.86           N  
ATOM   1188  H   GLY A  75       9.927   9.052  -5.822  1.00 76.86           H  
ATOM   1189  CA  GLY A  75       7.959   9.557  -6.500  1.00 76.86           C  
ATOM   1190  HA2 GLY A  75       7.761   9.585  -7.572  1.00 76.86           H  
ATOM   1191  HA3 GLY A  75       7.395  10.372  -6.045  1.00 76.86           H  
ATOM   1192  C   GLY A  75       7.435   8.241  -5.938  1.00 76.86           C  
ATOM   1193  O   GLY A  75       8.188   7.422  -5.404  1.00 76.86           O  
ATOM   1194  N   MET A  76       6.126   8.023  -6.047  1.00 84.48           N  
ATOM   1195  H   MET A  76       5.566   8.719  -6.519  1.00 84.48           H  
ATOM   1196  CA  MET A  76       5.469   6.796  -5.607  1.00 84.48           C  
ATOM   1197  HA  MET A  76       6.251   6.064  -5.404  1.00 84.48           H  
ATOM   1198  C   MET A  76       4.583   6.192  -6.686  1.00 84.48           C  
ATOM   1199  CB  MET A  76       4.716   7.014  -4.290  1.00 84.48           C  
ATOM   1200  HB2 MET A  76       5.422   7.475  -3.599  1.00 84.48           H  
ATOM   1201  HB3 MET A  76       3.867   7.681  -4.436  1.00 84.48           H  
ATOM   1202  O   MET A  76       3.874   6.879  -7.414  1.00 84.48           O  
ATOM   1203  CG  MET A  76       4.253   5.685  -3.675  1.00 84.48           C  
ATOM   1204  HG2 MET A  76       5.023   4.938  -3.868  1.00 84.48           H  
ATOM   1205  HG3 MET A  76       3.341   5.349  -4.168  1.00 84.48           H  
ATOM   1206  SD  MET A  76       4.018   5.695  -1.881  1.00 84.48           S  
ATOM   1207  CE  MET A  76       2.455   6.597  -1.686  1.00 84.48           C  
ATOM   1208  HE1 MET A  76       2.360   6.893  -0.641  1.00 84.48           H  
ATOM   1209  HE2 MET A  76       1.596   5.954  -1.876  1.00 84.48           H  
ATOM   1210  HE3 MET A  76       2.430   7.476  -2.330  1.00 84.48           H  
ATOM   1211  N   LEU A  77       4.616   4.869  -6.740  1.00 87.94           N  
ATOM   1212  H   LEU A  77       5.248   4.401  -6.107  1.00 87.94           H  
ATOM   1213  CA  LEU A  77       3.903   4.023  -7.673  1.00 87.94           C  
ATOM   1214  HA  LEU A  77       3.341   4.628  -8.384  1.00 87.94           H  
ATOM   1215  C   LEU A  77       2.948   3.119  -6.890  1.00 87.94           C  
ATOM   1216  CB  LEU A  77       4.985   3.218  -8.405  1.00 87.94           C  
ATOM   1217  HB2 LEU A  77       5.744   3.905  -8.780  1.00 87.94           H  
ATOM   1218  HB3 LEU A  77       5.464   2.570  -7.672  1.00 87.94           H  
ATOM   1219  O   LEU A  77       3.372   2.469  -5.932  1.00 87.94           O  
ATOM   1220  CG  LEU A  77       4.494   2.355  -9.570  1.00 87.94           C  
ATOM   1221  HG  LEU A  77       3.651   1.736  -9.261  1.00 87.94           H  
ATOM   1222  CD1 LEU A  77       4.100   3.219 -10.763  1.00 87.94           C  
ATOM   1223 HD11 LEU A  77       3.146   3.709 -10.569  1.00 87.94           H  
ATOM   1224 HD12 LEU A  77       4.009   2.608 -11.661  1.00 87.94           H  
ATOM   1225 HD13 LEU A  77       4.859   3.979 -10.948  1.00 87.94           H  
ATOM   1226  CD2 LEU A  77       5.649   1.449  -9.988  1.00 87.94           C  
ATOM   1227 HD21 LEU A  77       6.490   2.062 -10.313  1.00 87.94           H  
ATOM   1228 HD22 LEU A  77       5.333   0.810 -10.813  1.00 87.94           H  
ATOM   1229 HD23 LEU A  77       5.953   0.819  -9.152  1.00 87.94           H  
ATOM   1230  N   VAL A  78       1.690   3.033  -7.315  1.00 89.32           N  
ATOM   1231  H   VAL A  78       1.404   3.618  -8.087  1.00 89.32           H  
ATOM   1232  CA  VAL A  78       0.774   1.965  -6.901  1.00 89.32           C  
ATOM   1233  HA  VAL A  78       1.217   1.432  -6.060  1.00 89.32           H  
ATOM   1234  C   VAL A  78       0.623   0.963  -8.021  1.00 89.32           C  
ATOM   1235  CB  VAL A  78      -0.605   2.446  -6.419  1.00 89.32           C  
ATOM   1236  HB  VAL A  78      -1.257   1.579  -6.314  1.00 89.32           H  
ATOM   1237  O   VAL A  78       0.286   1.296  -9.157  1.00 89.32           O  
ATOM   1238  CG1 VAL A  78      -0.440   3.061  -5.040  1.00 89.32           C  
ATOM   1239 HG11 VAL A  78       0.403   3.751  -5.063  1.00 89.32           H  
ATOM   1240 HG12 VAL A  78      -1.344   3.596  -4.749  1.00 89.32           H  
ATOM   1241 HG13 VAL A  78      -0.234   2.265  -4.326  1.00 89.32           H  
ATOM   1242  CG2 VAL A  78      -1.304   3.443  -7.340  1.00 89.32           C  
ATOM   1243 HG21 VAL A  78      -2.279   3.707  -6.932  1.00 89.32           H  
ATOM   1244 HG22 VAL A  78      -0.708   4.350  -7.443  1.00 89.32           H  
ATOM   1245 HG23 VAL A  78      -1.454   2.985  -8.318  1.00 89.32           H  
ATOM   1246  N   LEU A  79       0.847  -0.296  -7.672  1.00 91.82           N  
ATOM   1247  H   LEU A  79       1.176  -0.481  -6.736  1.00 91.82           H  
ATOM   1248  CA  LEU A  79       0.438  -1.420  -8.485  1.00 91.82           C  
ATOM   1249  HA  LEU A  79       0.313  -1.106  -9.522  1.00 91.82           H  
ATOM   1250  C   LEU A  79      -0.911  -1.857  -7.944  1.00 91.82           C  
ATOM   1251  CB  LEU A  79       1.496  -2.537  -8.448  1.00 91.82           C  
ATOM   1252  HB2 LEU A  79       1.449  -3.036  -7.480  1.00 91.82           H  
ATOM   1253  HB3 LEU A  79       1.243  -3.270  -9.214  1.00 91.82           H  
ATOM   1254  O   LEU A  79      -0.989  -2.347  -6.807  1.00 91.82           O  
ATOM   1255  CG  LEU A  79       2.939  -2.050  -8.668  1.00 91.82           C  
ATOM   1256  HG  LEU A  79       3.251  -1.435  -7.824  1.00 91.82           H  
ATOM   1257  CD1 LEU A  79       3.904  -3.232  -8.766  1.00 91.82           C  
ATOM   1258 HD11 LEU A  79       3.671  -3.831  -9.647  1.00 91.82           H  
ATOM   1259 HD12 LEU A  79       3.819  -3.849  -7.872  1.00 91.82           H  
ATOM   1260 HD13 LEU A  79       4.926  -2.861  -8.844  1.00 91.82           H  
ATOM   1261  CD2 LEU A  79       3.075  -1.235  -9.946  1.00 91.82           C  
ATOM   1262 HD21 LEU A  79       2.741  -1.813 -10.807  1.00 91.82           H  
ATOM   1263 HD22 LEU A  79       2.491  -0.318  -9.869  1.00 91.82           H  
ATOM   1264 HD23 LEU A  79       4.122  -0.951 -10.058  1.00 91.82           H  
ATOM   1265  N   LYS A  80      -1.952  -1.731  -8.781  1.00 91.89           N  
ATOM   1266  H   LYS A  80      -1.796  -1.288  -9.675  1.00 91.89           H  
ATOM   1267  CA  LYS A  80      -3.184  -2.497  -8.600  1.00 91.89           C  
ATOM   1268  HA  LYS A  80      -3.719  -2.105  -7.735  1.00 91.89           H  
ATOM   1269  C   LYS A  80      -2.751  -3.899  -8.314  1.00 91.89           C  
ATOM   1270  CB  LYS A  80      -4.102  -2.485  -9.830  1.00 91.89           C  
ATOM   1271  HB2 LYS A  80      -4.252  -1.448 -10.128  1.00 91.89           H  
ATOM   1272  HB3 LYS A  80      -3.624  -3.017 -10.652  1.00 91.89           H  
ATOM   1273  O   LYS A  80      -1.818  -4.421  -8.954  1.00 91.89           O  
ATOM   1274  CG  LYS A  80      -5.478  -3.119  -9.546  1.00 91.89           C  
ATOM   1275  HG2 LYS A  80      -5.910  -2.640  -8.667  1.00 91.89           H  
ATOM   1276  HG3 LYS A  80      -5.375  -4.187  -9.357  1.00 91.89           H  
ATOM   1277  CD  LYS A  80      -6.419  -2.897 -10.738  1.00 91.89           C  
ATOM   1278  HD2 LYS A  80      -6.397  -1.839 -10.996  1.00 91.89           H  
ATOM   1279  HD3 LYS A  80      -6.073  -3.479 -11.592  1.00 91.89           H  
ATOM   1280  CE  LYS A  80      -7.859  -3.292 -10.401  1.00 91.89           C  
ATOM   1281  HE2 LYS A  80      -7.969  -3.229  -9.318  1.00 91.89           H  
ATOM   1282  HE3 LYS A  80      -8.049  -4.327 -10.688  1.00 91.89           H  
ATOM   1283  NZ  LYS A  80      -8.830  -2.368 -11.040  1.00 91.89           N  
ATOM   1284  HZ1 LYS A  80      -8.919  -2.444 -12.043  1.00 91.89           H  
ATOM   1285  HZ2 LYS A  80      -8.617  -1.396 -10.872  1.00 91.89           H  
ATOM   1286  HZ3 LYS A  80      -9.752  -2.370 -10.626  1.00 91.89           H  
ATOM   1287  N   LYS A  81      -3.397  -4.465  -7.309  1.00 89.38           N  
ATOM   1288  H   LYS A  81      -4.156  -3.982  -6.850  1.00 89.38           H  
ATOM   1289  CA  LYS A  81      -3.028  -5.785  -6.913  1.00 89.38           C  
ATOM   1290  HA  LYS A  81      -1.993  -5.740  -6.572  1.00 89.38           H  
ATOM   1291  C   LYS A  81      -3.066  -6.686  -8.131  1.00 89.38           C  
ATOM   1292  CB  LYS A  81      -3.879  -6.254  -5.736  1.00 89.38           C  
ATOM   1293  HB2 LYS A  81      -3.432  -7.177  -5.368  1.00 89.38           H  
ATOM   1294  HB3 LYS A  81      -3.794  -5.516  -4.938  1.00 89.38           H  
ATOM   1295  O   LYS A  81      -3.762  -6.494  -9.133  1.00 89.38           O  
ATOM   1296  CG  LYS A  81      -5.378  -6.471  -5.983  1.00 89.38           C  
ATOM   1297  HG2 LYS A  81      -5.617  -6.982  -6.915  1.00 89.38           H  
ATOM   1298  HG3 LYS A  81      -5.866  -5.502  -6.089  1.00 89.38           H  
ATOM   1299  CD  LYS A  81      -5.931  -7.236  -4.777  1.00 89.38           C  
ATOM   1300  HD2 LYS A  81      -5.853  -6.596  -3.898  1.00 89.38           H  
ATOM   1301  HD3 LYS A  81      -5.334  -8.124  -4.569  1.00 89.38           H  
ATOM   1302  CE  LYS A  81      -7.374  -7.666  -4.997  1.00 89.38           C  
ATOM   1303  HE2 LYS A  81      -7.981  -6.813  -5.299  1.00 89.38           H  
ATOM   1304  HE3 LYS A  81      -7.422  -8.408  -5.794  1.00 89.38           H  
ATOM   1305  NZ  LYS A  81      -7.903  -8.227  -3.748  1.00 89.38           N  
ATOM   1306  HZ1 LYS A  81      -7.705  -7.623  -2.963  1.00 89.38           H  
ATOM   1307  HZ2 LYS A  81      -8.903  -8.354  -3.814  1.00 89.38           H  
ATOM   1308  HZ3 LYS A  81      -7.531  -9.146  -3.556  1.00 89.38           H  
ATOM   1309  N   GLU A  82      -2.342  -7.755  -7.946  1.00 83.59           N  
ATOM   1310  H   GLU A  82      -1.813  -7.812  -7.087  1.00 83.59           H  
ATOM   1311  CA  GLU A  82      -2.858  -8.977  -8.491  1.00 83.59           C  
ATOM   1312  HA  GLU A  82      -2.259  -9.692  -7.926  1.00 83.59           H  
ATOM   1313  C   GLU A  82      -2.397  -9.175 -10.008  1.00 83.59           C  
ATOM   1314  CB  GLU A  82      -4.328  -9.202  -7.867  1.00 83.59           C  
ATOM   1315  HB2 GLU A  82      -5.116  -8.812  -8.511  1.00 83.59           H  
ATOM   1316  HB3 GLU A  82      -4.311  -8.435  -7.093  1.00 83.59           H  
ATOM   1317  O   GLU A  82      -2.372 -10.271 -10.556  1.00 83.59           O  
ATOM   1318  CG  GLU A  82      -4.836 -10.260  -6.803  1.00 83.59           C  
ATOM   1319  HG2 GLU A  82      -4.979  -9.739  -5.857  1.00 83.59           H  
ATOM   1320  HG3 GLU A  82      -4.065 -10.979  -6.523  1.00 83.59           H  
ATOM   1321  CD  GLU A  82      -6.206 -10.951  -6.991  1.00 83.59           C  
ATOM   1322  OE1 GLU A  82      -6.220 -12.194  -7.155  1.00 83.59           O  
ATOM   1323  OE2 GLU A  82      -7.241 -10.267  -6.819  1.00 83.59           O  
ATOM   1324  N   GLN A  83      -1.867  -8.169 -10.728  1.00 86.64           N  
ATOM   1325  H   GLN A  83      -1.865  -7.265 -10.279  1.00 86.64           H  
ATOM   1326  CA  GLN A  83      -1.415  -8.239 -12.156  1.00 86.64           C  
ATOM   1327  HA  GLN A  83      -2.126  -8.864 -12.697  1.00 86.64           H  
ATOM   1328  C   GLN A  83       0.009  -8.813 -12.450  1.00 86.64           C  
ATOM   1329  CB  GLN A  83      -1.518  -6.817 -12.729  1.00 86.64           C  
ATOM   1330  HB2 GLN A  83      -2.484  -6.386 -12.469  1.00 86.64           H  
ATOM   1331  HB3 GLN A  83      -1.432  -6.845 -13.816  1.00 86.64           H  
ATOM   1332  O   GLN A  83       0.827  -8.955 -11.546  1.00 86.64           O  
ATOM   1333  CG  GLN A  83      -0.391  -5.948 -12.154  1.00 86.64           C  
ATOM   1334  HG2 GLN A  83      -0.353  -6.056 -11.070  1.00 86.64           H  
ATOM   1335  HG3 GLN A  83       0.567  -6.282 -12.553  1.00 86.64           H  
ATOM   1336  CD  GLN A  83      -0.557  -4.483 -12.487  1.00 86.64           C  
ATOM   1337  NE2 GLN A  83      -0.772  -3.679 -11.479  1.00 86.64           N  
ATOM   1338 HE21 GLN A  83      -0.938  -4.038 -10.550  1.00 86.64           H  
ATOM   1339 HE22 GLN A  83      -0.942  -2.704 -11.679  1.00 86.64           H  
ATOM   1340  OE1 GLN A  83      -0.532  -4.064 -13.634  1.00 86.64           O  
ATOM   1341  N   VAL A  84       0.367  -9.035 -13.735  1.00 83.74           N  
ATOM   1342  H   VAL A  84      -0.314  -8.822 -14.450  1.00 83.74           H  
ATOM   1343  CA  VAL A  84       1.764  -9.262 -14.213  1.00 83.74           C  
ATOM   1344  HA  VAL A  84       2.382  -9.544 -13.360  1.00 83.74           H  
ATOM   1345  C   VAL A  84       2.354  -7.976 -14.813  1.00 83.74           C  
ATOM   1346  CB  VAL A  84       1.873 -10.402 -15.259  1.00 83.74           C  
ATOM   1347  HB  VAL A  84       1.280 -10.130 -16.132  1.00 83.74           H  
ATOM   1348  O   VAL A  84       1.677  -7.299 -15.583  1.00 83.74           O  
ATOM   1349  CG1 VAL A  84       3.317 -10.678 -15.717  1.00 83.74           C  
ATOM   1350 HG11 VAL A  84       3.329 -11.503 -16.430  1.00 83.74           H  
ATOM   1351 HG12 VAL A  84       3.940 -10.935 -14.861  1.00 83.74           H  
ATOM   1352 HG13 VAL A  84       3.731  -9.805 -16.221  1.00 83.74           H  
ATOM   1353  CG2 VAL A  84       1.346 -11.739 -14.729  1.00 83.74           C  
ATOM   1354 HG21 VAL A  84       1.980 -12.093 -13.917  1.00 83.74           H  
ATOM   1355 HG22 VAL A  84       1.351 -12.480 -15.529  1.00 83.74           H  
ATOM   1356 HG23 VAL A  84       0.319 -11.625 -14.381  1.00 83.74           H  
ATOM   1357  N   VAL A  85       3.617  -7.676 -14.495  1.00 87.74           N  
ATOM   1358  H   VAL A  85       4.107  -8.318 -13.889  1.00 87.74           H  
ATOM   1359  CA  VAL A  85       4.396  -6.515 -14.962  1.00 87.74           C  
ATOM   1360  HA  VAL A  85       3.911  -6.117 -15.853  1.00 87.74           H  
ATOM   1361  C   VAL A  85       5.828  -6.896 -15.355  1.00 87.74           C  
ATOM   1362  CB  VAL A  85       4.444  -5.383 -13.906  1.00 87.74           C  
ATOM   1363  HB  VAL A  85       5.089  -4.587 -14.279  1.00 87.74           H  
ATOM   1364  O   VAL A  85       6.389  -7.881 -14.869  1.00 87.74           O  
ATOM   1365  CG1 VAL A  85       3.061  -4.776 -13.682  1.00 87.74           C  
ATOM   1366 HG11 VAL A  85       2.394  -5.527 -13.259  1.00 87.74           H  
ATOM   1367 HG12 VAL A  85       3.122  -3.924 -13.005  1.00 87.74           H  
ATOM   1368 HG13 VAL A  85       2.661  -4.435 -14.637  1.00 87.74           H  
ATOM   1369  CG2 VAL A  85       4.995  -5.838 -12.545  1.00 87.74           C  
ATOM   1370 HG21 VAL A  85       4.946  -5.017 -11.830  1.00 87.74           H  
ATOM   1371 HG22 VAL A  85       6.038  -6.130 -12.660  1.00 87.74           H  
ATOM   1372 HG23 VAL A  85       4.416  -6.676 -12.156  1.00 87.74           H  
ATOM   1373  N   ASN A  86       6.459  -6.081 -16.194  1.00 82.65           N  
ATOM   1374  H   ASN A  86       5.938  -5.293 -16.553  1.00 82.65           H  
ATOM   1375  CA  ASN A  86       7.908  -6.034 -16.367  1.00 82.65           C  
ATOM   1376  HA  ASN A  86       8.365  -6.889 -15.868  1.00 82.65           H  
ATOM   1377  C   ASN A  86       8.433  -4.759 -15.705  1.00 82.65           C  
ATOM   1378  CB  ASN A  86       8.277  -6.096 -17.854  1.00 82.65           C  
ATOM   1379  HB2 ASN A  86       7.967  -5.167 -18.332  1.00 82.65           H  
ATOM   1380  HB3 ASN A  86       9.359  -6.182 -17.956  1.00 82.65           H  
ATOM   1381  O   ASN A  86       7.786  -3.718 -15.780  1.00 82.65           O  
ATOM   1382  CG  ASN A  86       7.628  -7.268 -18.558  1.00 82.65           C  
ATOM   1383  ND2 ASN A  86       6.715  -7.003 -19.462  1.00 82.65           N  
ATOM   1384 HD21 ASN A  86       6.220  -7.778 -19.881  1.00 82.65           H  
ATOM   1385 HD22 ASN A  86       6.427  -6.046 -19.609  1.00 82.65           H  
ATOM   1386  OD1 ASN A  86       7.928  -8.426 -18.293  1.00 82.65           O  
ATOM   1387  N   VAL A  87       9.584  -4.846 -15.047  1.00 83.50           N  
ATOM   1388  H   VAL A  87      10.089  -5.720 -15.070  1.00 83.50           H  
ATOM   1389  CA  VAL A  87      10.174  -3.750 -14.276  1.00 83.50           C  
ATOM   1390  HA  VAL A  87       9.647  -2.820 -14.488  1.00 83.50           H  
ATOM   1391  C   VAL A  87      11.627  -3.576 -14.684  1.00 83.50           C  
ATOM   1392  CB  VAL A  87      10.080  -4.028 -12.763  1.00 83.50           C  
ATOM   1393  HB  VAL A  87      10.627  -4.938 -12.515  1.00 83.50           H  
ATOM   1394  O   VAL A  87      12.403  -4.520 -14.572  1.00 83.50           O  
ATOM   1395  CG1 VAL A  87      10.680  -2.862 -11.985  1.00 83.50           C  
ATOM   1396 HG11 VAL A  87      10.246  -1.941 -12.374  1.00 83.50           H  
ATOM   1397 HG12 VAL A  87      11.762  -2.833 -12.118  1.00 83.50           H  
ATOM   1398 HG13 VAL A  87      10.465  -2.955 -10.921  1.00 83.50           H  
ATOM   1399  CG2 VAL A  87       8.633  -4.194 -12.284  1.00 83.50           C  
ATOM   1400 HG21 VAL A  87       8.616  -4.346 -11.204  1.00 83.50           H  
ATOM   1401 HG22 VAL A  87       8.172  -5.053 -12.770  1.00 83.50           H  
ATOM   1402 HG23 VAL A  87       8.065  -3.294 -12.519  1.00 83.50           H  
ATOM   1403  N   THR A  88      11.999  -2.372 -15.095  1.00 82.37           N  
ATOM   1404  H   THR A  88      11.295  -1.652 -15.168  1.00 82.37           H  
ATOM   1405  CA  THR A  88      13.367  -1.980 -15.431  1.00 82.37           C  
ATOM   1406  HA  THR A  88      14.040  -2.830 -15.320  1.00 82.37           H  
ATOM   1407  C   THR A  88      13.811  -0.888 -14.467  1.00 82.37           C  
ATOM   1408  CB  THR A  88      13.438  -1.521 -16.891  1.00 82.37           C  
ATOM   1409  HB  THR A  88      12.697  -0.739 -17.057  1.00 82.37           H  
ATOM   1410  O   THR A  88      13.170   0.155 -14.380  1.00 82.37           O  
ATOM   1411  CG2 THR A  88      14.810  -0.994 -17.291  1.00 82.37           C  
ATOM   1412 HG21 THR A  88      14.994  -0.033 -16.812  1.00 82.37           H  
ATOM   1413 HG22 THR A  88      14.839  -0.856 -18.372  1.00 82.37           H  
ATOM   1414 HG23 THR A  88      15.582  -1.702 -16.989  1.00 82.37           H  
ATOM   1415  OG1 THR A  88      13.158  -2.609 -17.746  1.00 82.37           O  
ATOM   1416  HG1 THR A  88      13.970  -3.111 -17.845  1.00 82.37           H  
ATOM   1417  N   LEU A  89      14.887  -1.146 -13.729  1.00 79.35           N  
ATOM   1418  H   LEU A  89      15.381  -2.009 -13.907  1.00 79.35           H  
ATOM   1419  CA  LEU A  89      15.521  -0.221 -12.789  1.00 79.35           C  
ATOM   1420  HA  LEU A  89      14.878   0.640 -12.605  1.00 79.35           H  
ATOM   1421  C   LEU A  89      16.829   0.284 -13.400  1.00 79.35           C  
ATOM   1422  CB  LEU A  89      15.789  -0.967 -11.467  1.00 79.35           C  
ATOM   1423  HB2 LEU A  89      16.468  -0.376 -10.853  1.00 79.35           H  
ATOM   1424  HB3 LEU A  89      16.298  -1.901 -11.703  1.00 79.35           H  
ATOM   1425  O   LEU A  89      17.586  -0.525 -13.927  1.00 79.35           O  
ATOM   1426  CG  LEU A  89      14.525  -1.271 -10.646  1.00 79.35           C  
ATOM   1427  HG  LEU A  89      13.752  -1.692 -11.289  1.00 79.35           H  
ATOM   1428  CD1 LEU A  89      14.836  -2.283  -9.546  1.00 79.35           C  
ATOM   1429 HD11 LEU A  89      15.568  -1.861  -8.857  1.00 79.35           H  
ATOM   1430 HD12 LEU A  89      15.241  -3.184 -10.005  1.00 79.35           H  
ATOM   1431 HD13 LEU A  89      13.925  -2.530  -9.001  1.00 79.35           H  
ATOM   1432  CD2 LEU A  89      13.988  -0.024  -9.950  1.00 79.35           C  
ATOM   1433 HD21 LEU A  89      13.708   0.726 -10.690  1.00 79.35           H  
ATOM   1434 HD22 LEU A  89      14.751   0.401  -9.299  1.00 79.35           H  
ATOM   1435 HD23 LEU A  89      13.118  -0.287  -9.348  1.00 79.35           H  
ATOM   1436  N   GLU A  90      17.103   1.581 -13.308  1.00 79.21           N  
ATOM   1437  H   GLU A  90      16.409   2.193 -12.902  1.00 79.21           H  
ATOM   1438  CA  GLU A  90      18.318   2.223 -13.830  1.00 79.21           C  
ATOM   1439  HA  GLU A  90      19.056   1.471 -14.106  1.00 79.21           H  
ATOM   1440  C   GLU A  90      18.934   3.127 -12.752  1.00 79.21           C  
ATOM   1441  CB  GLU A  90      17.941   3.012 -15.096  1.00 79.21           C  
ATOM   1442  HB2 GLU A  90      17.177   3.740 -14.821  1.00 79.21           H  
ATOM   1443  HB3 GLU A  90      17.500   2.322 -15.815  1.00 79.21           H  
ATOM   1444  O   GLU A  90      18.281   4.057 -12.267  1.00 79.21           O  
ATOM   1445  CG  GLU A  90      19.109   3.745 -15.777  1.00 79.21           C  
ATOM   1446  HG2 GLU A  90      19.702   4.260 -15.021  1.00 79.21           H  
ATOM   1447  HG3 GLU A  90      19.746   3.005 -16.262  1.00 79.21           H  
ATOM   1448  CD  GLU A  90      18.627   4.779 -16.813  1.00 79.21           C  
ATOM   1449  OE1 GLU A  90      19.363   5.763 -17.055  1.00 79.21           O  
ATOM   1450  OE2 GLU A  90      17.509   4.607 -17.352  1.00 79.21           O  
ATOM   1451  N   GLU A  91      20.175   2.845 -12.342  1.00 77.24           N  
ATOM   1452  H   GLU A  91      20.665   2.066 -12.757  1.00 77.24           H  
ATOM   1453  CA  GLU A  91      20.885   3.681 -11.363  1.00 77.24           C  
ATOM   1454  HA  GLU A  91      20.249   3.805 -10.487  1.00 77.24           H  
ATOM   1455  C   GLU A  91      21.183   5.080 -11.922  1.00 77.24           C  
ATOM   1456  CB  GLU A  91      22.204   3.039 -10.895  1.00 77.24           C  
ATOM   1457  HB2 GLU A  91      22.888   2.956 -11.740  1.00 77.24           H  
ATOM   1458  HB3 GLU A  91      22.651   3.715 -10.166  1.00 77.24           H  
ATOM   1459  O   GLU A  91      21.783   5.221 -12.986  1.00 77.24           O  
ATOM   1460  CG  GLU A  91      22.055   1.657 -10.243  1.00 77.24           C  
ATOM   1461  HG2 GLU A  91      21.937   0.902 -11.020  1.00 77.24           H  
ATOM   1462  HG3 GLU A  91      21.152   1.643  -9.633  1.00 77.24           H  
ATOM   1463  CD  GLU A  91      23.271   1.319  -9.362  1.00 77.24           C  
ATOM   1464  OE1 GLU A  91      23.054   0.955  -8.180  1.00 77.24           O  
ATOM   1465  OE2 GLU A  91      24.415   1.457  -9.855  1.00 77.24           O  
ATOM   1466  N   VAL A  92      20.851   6.125 -11.160  1.00 70.36           N  
ATOM   1467  H   VAL A  92      20.457   5.946 -10.248  1.00 70.36           H  
ATOM   1468  CA  VAL A  92      21.195   7.516 -11.485  1.00 70.36           C  
ATOM   1469  HA  VAL A  92      21.491   7.584 -12.531  1.00 70.36           H  
ATOM   1470  C   VAL A  92      22.386   7.915 -10.621  1.00 70.36           C  
ATOM   1471  CB  VAL A  92      19.983   8.447 -11.288  1.00 70.36           C  
ATOM   1472  HB  VAL A  92      19.613   8.344 -10.268  1.00 70.36           H  
ATOM   1473  O   VAL A  92      22.348   7.768  -9.404  1.00 70.36           O  
ATOM   1474  CG1 VAL A  92      20.345   9.917 -11.540  1.00 70.36           C  
ATOM   1475 HG11 VAL A  92      21.067  10.254 -10.796  1.00 70.36           H  
ATOM   1476 HG12 VAL A  92      19.452  10.532 -11.432  1.00 70.36           H  
ATOM   1477 HG13 VAL A  92      20.757  10.044 -12.541  1.00 70.36           H  
ATOM   1478  CG2 VAL A  92      18.856   8.086 -12.265  1.00 70.36           C  
ATOM   1479 HG21 VAL A  92      18.555   7.047 -12.132  1.00 70.36           H  
ATOM   1480 HG22 VAL A  92      17.994   8.723 -12.067  1.00 70.36           H  
ATOM   1481 HG23 VAL A  92      19.188   8.222 -13.294  1.00 70.36           H  
ATOM   1482  N   ASN A  93      23.479   8.383 -11.234  1.00 66.95           N  
ATOM   1483  H   ASN A  93      23.446   8.506 -12.236  1.00 66.95           H  
ATOM   1484  CA  ASN A  93      24.724   8.744 -10.533  1.00 66.95           C  
ATOM   1485  HA  ASN A  93      25.486   8.897 -11.298  1.00 66.95           H  
ATOM   1486  C   ASN A  93      25.288   7.622  -9.619  1.00 66.95           C  
ATOM   1487  CB  ASN A  93      24.528  10.098  -9.818  1.00 66.95           C  
ATOM   1488  HB2 ASN A  93      23.771   9.989  -9.042  1.00 66.95           H  
ATOM   1489  HB3 ASN A  93      25.461  10.393  -9.337  1.00 66.95           H  
ATOM   1490  O   ASN A  93      25.866   7.898  -8.569  1.00 66.95           O  
ATOM   1491  CG  ASN A  93      24.130  11.214 -10.768  1.00 66.95           C  
ATOM   1492  ND2 ASN A  93      23.243  12.093 -10.363  1.00 66.95           N  
ATOM   1493 HD21 ASN A  93      22.973  12.798 -11.034  1.00 66.95           H  
ATOM   1494 HD22 ASN A  93      22.782  11.984  -9.472  1.00 66.95           H  
ATOM   1495  OD1 ASN A  93      24.604  11.308 -11.887  1.00 66.95           O  
ATOM   1496  N   GLY A  94      25.104   6.346  -9.993  1.00 68.53           N  
ATOM   1497  H   GLY A  94      24.617   6.170 -10.860  1.00 68.53           H  
ATOM   1498  CA  GLY A  94      25.499   5.183  -9.174  1.00 68.53           C  
ATOM   1499  HA2 GLY A  94      25.423   4.281  -9.782  1.00 68.53           H  
ATOM   1500  HA3 GLY A  94      26.535   5.298  -8.855  1.00 68.53           H  
ATOM   1501  C   GLY A  94      24.628   4.973  -7.925  1.00 68.53           C  
ATOM   1502  O   GLY A  94      25.042   4.341  -6.942  1.00 68.53           O  
ATOM   1503  N   HIS A  95      23.435   5.569  -7.905  1.00 68.57           N  
ATOM   1504  H   HIS A  95      23.166   6.148  -8.687  1.00 68.57           H  
ATOM   1505  CA  HIS A  95      22.489   5.503  -6.805  1.00 68.57           C  
ATOM   1506  HA  HIS A  95      22.848   4.765  -6.087  1.00 68.57           H  
ATOM   1507  C   HIS A  95      21.117   5.003  -7.266  1.00 68.57           C  
ATOM   1508  CB  HIS A  95      22.432   6.851  -6.069  1.00 68.57           C  
ATOM   1509  HB2 HIS A  95      21.650   6.804  -5.311  1.00 68.57           H  
ATOM   1510  HB3 HIS A  95      22.153   7.631  -6.777  1.00 68.57           H  
ATOM   1511  O   HIS A  95      20.624   5.284  -8.356  1.00 68.57           O  
ATOM   1512  CG  HIS A  95      23.726   7.245  -5.384  1.00 68.57           C  
ATOM   1513  CD2 HIS A  95      24.084   8.511  -5.009  1.00 68.57           C  
ATOM   1514  HD2 HIS A  95      23.486   9.400  -5.141  1.00 68.57           H  
ATOM   1515  ND1 HIS A  95      24.789   6.422  -5.075  1.00 68.57           N  
ATOM   1516  HD1 HIS A  95      24.982   5.559  -5.563  1.00 68.57           H  
ATOM   1517  CE1 HIS A  95      25.755   7.177  -4.529  1.00 68.57           C  
ATOM   1518  HE1 HIS A  95      26.756   6.839  -4.307  1.00 68.57           H  
ATOM   1519  NE2 HIS A  95      25.358   8.451  -4.432  1.00 68.57           N  
ATOM   1520  N   MET A  96      20.529   4.197  -6.389  1.00 75.92           N  
ATOM   1521  H   MET A  96      21.030   3.973  -5.541  1.00 75.92           H  
ATOM   1522  CA  MET A  96      19.219   3.590  -6.526  1.00 75.92           C  
ATOM   1523  HA  MET A  96      18.541   4.274  -7.037  1.00 75.92           H  
ATOM   1524  C   MET A  96      18.726   3.318  -5.108  1.00 75.92           C  
ATOM   1525  CB  MET A  96      19.362   2.306  -7.353  1.00 75.92           C  
ATOM   1526  HB2 MET A  96      20.135   1.675  -6.915  1.00 75.92           H  
ATOM   1527  HB3 MET A  96      19.679   2.584  -8.358  1.00 75.92           H  
ATOM   1528  O   MET A  96      19.342   2.556  -4.360  1.00 75.92           O  
ATOM   1529  CG  MET A  96      18.075   1.489  -7.453  1.00 75.92           C  
ATOM   1530  HG2 MET A  96      18.314   0.575  -7.996  1.00 75.92           H  
ATOM   1531  HG3 MET A  96      17.764   1.210  -6.446  1.00 75.92           H  
ATOM   1532  SD  MET A  96      16.678   2.271  -8.297  1.00 75.92           S  
ATOM   1533  CE  MET A  96      17.347   2.324  -9.973  1.00 75.92           C  
ATOM   1534  HE1 MET A  96      18.179   3.028 -10.003  1.00 75.92           H  
ATOM   1535  HE2 MET A  96      17.709   1.340 -10.273  1.00 75.92           H  
ATOM   1536  HE3 MET A  96      16.573   2.660 -10.664  1.00 75.92           H  
ATOM   1537  N   ASP A  97      17.642   3.969  -4.701  1.00 76.49           N  
ATOM   1538  H   ASP A  97      17.167   4.560  -5.368  1.00 76.49           H  
ATOM   1539  CA  ASP A  97      17.038   3.763  -3.390  1.00 76.49           C  
ATOM   1540  HA  ASP A  97      17.281   2.755  -3.055  1.00 76.49           H  
ATOM   1541  C   ASP A  97      15.521   3.867  -3.480  1.00 76.49           C  
ATOM   1542  CB  ASP A  97      17.606   4.734  -2.343  1.00 76.49           C  
ATOM   1543  HB2 ASP A  97      17.379   5.759  -2.636  1.00 76.49           H  
ATOM   1544  HB3 ASP A  97      18.689   4.622  -2.303  1.00 76.49           H  
ATOM   1545  O   ASP A  97      14.951   4.945  -3.645  1.00 76.49           O  
ATOM   1546  CG  ASP A  97      17.040   4.467  -0.941  1.00 76.49           C  
ATOM   1547  OD1 ASP A  97      16.486   3.374  -0.641  1.00 76.49           O  
ATOM   1548  OD2 ASP A  97      17.108   5.362  -0.069  1.00 76.49           O  
ATOM   1549  N   PHE A  98      14.868   2.724  -3.310  1.00 79.96           N  
ATOM   1550  H   PHE A  98      15.403   1.870  -3.240  1.00 79.96           H  
ATOM   1551  CA  PHE A  98      13.420   2.591  -3.312  1.00 79.96           C  
ATOM   1552  HA  PHE A  98      12.988   3.580  -3.161  1.00 79.96           H  
ATOM   1553  C   PHE A  98      12.957   1.686  -2.176  1.00 79.96           C  
ATOM   1554  CB  PHE A  98      12.967   2.055  -4.673  1.00 79.96           C  
ATOM   1555  HB2 PHE A  98      11.881   1.964  -4.680  1.00 79.96           H  
ATOM   1556  HB3 PHE A  98      13.241   2.803  -5.418  1.00 79.96           H  
ATOM   1557  O   PHE A  98      13.640   0.724  -1.838  1.00 79.96           O  
ATOM   1558  CG  PHE A  98      13.590   0.729  -5.076  1.00 79.96           C  
ATOM   1559  CD1 PHE A  98      14.803   0.714  -5.788  1.00 79.96           C  
ATOM   1560  HD1 PHE A  98      15.271   1.650  -6.057  1.00 79.96           H  
ATOM   1561  CD2 PHE A  98      12.977  -0.490  -4.735  1.00 79.96           C  
ATOM   1562  HD2 PHE A  98      12.044  -0.487  -4.190  1.00 79.96           H  
ATOM   1563  CE1 PHE A  98      15.396  -0.504  -6.166  1.00 79.96           C  
ATOM   1564  HE1 PHE A  98      16.310  -0.507  -6.742  1.00 79.96           H  
ATOM   1565  CE2 PHE A  98      13.584  -1.706  -5.102  1.00 79.96           C  
ATOM   1566  HE2 PHE A  98      13.133  -2.652  -4.843  1.00 79.96           H  
ATOM   1567  CZ  PHE A  98      14.785  -1.717  -5.824  1.00 79.96           C  
ATOM   1568  HZ  PHE A  98      15.231  -2.653  -6.126  1.00 79.96           H  
ATOM   1569  N   ASP A  99      11.801   1.954  -1.583  1.00 78.79           N  
ATOM   1570  H   ASP A  99      11.252   2.715  -1.957  1.00 78.79           H  
ATOM   1571  CA  ASP A  99      11.146   1.023  -0.661  1.00 78.79           C  
ATOM   1572  HA  ASP A  99      11.804   0.176  -0.468  1.00 78.79           H  
ATOM   1573  C   ASP A  99       9.886   0.454  -1.294  1.00 78.79           C  
ATOM   1574  CB  ASP A  99      10.843   1.662   0.698  1.00 78.79           C  
ATOM   1575  HB2 ASP A  99      10.323   0.938   1.325  1.00 78.79           H  
ATOM   1576  HB3 ASP A  99      10.186   2.519   0.549  1.00 78.79           H  
ATOM   1577  O   ASP A  99       9.270   1.074  -2.157  1.00 78.79           O  
ATOM   1578  CG  ASP A  99      12.107   2.106   1.428  1.00 78.79           C  
ATOM   1579  OD1 ASP A  99      13.197   1.511   1.255  1.00 78.79           O  
ATOM   1580  OD2 ASP A  99      12.064   3.162   2.091  1.00 78.79           O  
ATOM   1581  N   ILE A 100       9.507  -0.743  -0.857  1.00 85.44           N  
ATOM   1582  H   ILE A 100      10.010  -1.169  -0.092  1.00 85.44           H  
ATOM   1583  CA  ILE A 100       8.319  -1.432  -1.346  1.00 85.44           C  
ATOM   1584  HA  ILE A 100       7.721  -0.737  -1.935  1.00 85.44           H  
ATOM   1585  C   ILE A 100       7.512  -1.895  -0.152  1.00 85.44           C  
ATOM   1586  CB  ILE A 100       8.659  -2.646  -2.221  1.00 85.44           C  
ATOM   1587  HB  ILE A 100       9.006  -3.433  -1.551  1.00 85.44           H  
ATOM   1588  O   ILE A 100       8.075  -2.429   0.809  1.00 85.44           O  
ATOM   1589  CG1 ILE A 100       9.737  -2.374  -3.285  1.00 85.44           C  
ATOM   1590 HG12 ILE A 100       9.295  -2.351  -4.282  1.00 85.44           H  
ATOM   1591 HG13 ILE A 100      10.249  -1.422  -3.142  1.00 85.44           H  
ATOM   1592  CG2 ILE A 100       7.402  -3.158  -2.936  1.00 85.44           C  
ATOM   1593 HG21 ILE A 100       7.648  -3.999  -3.585  1.00 85.44           H  
ATOM   1594 HG22 ILE A 100       6.973  -2.360  -3.542  1.00 85.44           H  
ATOM   1595 HG23 ILE A 100       6.649  -3.468  -2.212  1.00 85.44           H  
ATOM   1596  CD1 ILE A 100      10.769  -3.482  -3.209  1.00 85.44           C  
ATOM   1597 HD11 ILE A 100      11.408  -3.427  -4.090  1.00 85.44           H  
ATOM   1598 HD12 ILE A 100      11.379  -3.357  -2.314  1.00 85.44           H  
ATOM   1599 HD13 ILE A 100      10.267  -4.449  -3.186  1.00 85.44           H  
ATOM   1600  N   LEU A 101       6.202  -1.736  -0.256  1.00 86.99           N  
ATOM   1601  H   LEU A 101       5.843  -1.291  -1.089  1.00 86.99           H  
ATOM   1602  CA  LEU A 101       5.239  -2.219   0.709  1.00 86.99           C  
ATOM   1603  HA  LEU A 101       5.728  -2.915   1.391  1.00 86.99           H  
ATOM   1604  C   LEU A 101       4.132  -2.969  -0.033  1.00 86.99           C  
ATOM   1605  CB  LEU A 101       4.745  -1.007   1.510  1.00 86.99           C  
ATOM   1606  HB2 LEU A 101       5.610  -0.482   1.915  1.00 86.99           H  
ATOM   1607  HB3 LEU A 101       4.227  -0.325   0.836  1.00 86.99           H  
ATOM   1608  O   LEU A 101       3.277  -2.366  -0.678  1.00 86.99           O  
ATOM   1609  CG  LEU A 101       3.813  -1.349   2.676  1.00 86.99           C  
ATOM   1610  HG  LEU A 101       2.972  -1.946   2.324  1.00 86.99           H  
ATOM   1611  CD1 LEU A 101       4.565  -2.113   3.766  1.00 86.99           C  
ATOM   1612 HD11 LEU A 101       4.849  -3.102   3.407  1.00 86.99           H  
ATOM   1613 HD12 LEU A 101       3.919  -2.246   4.634  1.00 86.99           H  
ATOM   1614 HD13 LEU A 101       5.454  -1.561   4.071  1.00 86.99           H  
ATOM   1615  CD2 LEU A 101       3.282  -0.044   3.267  1.00 86.99           C  
ATOM   1616 HD21 LEU A 101       2.754   0.524   2.502  1.00 86.99           H  
ATOM   1617 HD22 LEU A 101       4.104   0.558   3.656  1.00 86.99           H  
ATOM   1618 HD23 LEU A 101       2.581  -0.266   4.072  1.00 86.99           H  
ATOM   1619  N   GLU A 102       4.157  -4.295   0.063  1.00 86.92           N  
ATOM   1620  H   GLU A 102       4.887  -4.723   0.616  1.00 86.92           H  
ATOM   1621  CA  GLU A 102       2.966  -5.105  -0.185  1.00 86.92           C  
ATOM   1622  HA  GLU A 102       2.500  -4.828  -1.131  1.00 86.92           H  
ATOM   1623  C   GLU A 102       1.968  -4.866   0.947  1.00 86.92           C  
ATOM   1624  CB  GLU A 102       3.320  -6.594  -0.197  1.00 86.92           C  
ATOM   1625  HB2 GLU A 102       4.181  -6.776   0.446  1.00 86.92           H  
ATOM   1626  HB3 GLU A 102       2.474  -7.147   0.211  1.00 86.92           H  
ATOM   1627  O   GLU A 102       2.303  -5.047   2.117  1.00 86.92           O  
ATOM   1628  CG  GLU A 102       3.592  -7.145  -1.594  1.00 86.92           C  
ATOM   1629  HG2 GLU A 102       4.376  -6.572  -2.090  1.00 86.92           H  
ATOM   1630  HG3 GLU A 102       2.698  -7.029  -2.207  1.00 86.92           H  
ATOM   1631  CD  GLU A 102       3.963  -8.624  -1.479  1.00 86.92           C  
ATOM   1632  OE1 GLU A 102       5.010  -9.035  -2.033  1.00 86.92           O  
ATOM   1633  OE2 GLU A 102       3.155  -9.350  -0.864  1.00 86.92           O  
ATOM   1634  N   ILE A 103       0.741  -4.494   0.600  1.00 88.82           N  
ATOM   1635  H   ILE A 103       0.543  -4.316  -0.374  1.00 88.82           H  
ATOM   1636  CA  ILE A 103      -0.356  -4.315   1.545  1.00 88.82           C  
ATOM   1637  HA  ILE A 103       0.048  -4.285   2.557  1.00 88.82           H  
ATOM   1638  C   ILE A 103      -1.298  -5.519   1.397  1.00 88.82           C  
ATOM   1639  CB  ILE A 103      -1.062  -2.959   1.327  1.00 88.82           C  
ATOM   1640  HB  ILE A 103      -1.488  -2.934   0.324  1.00 88.82           H  
ATOM   1641  O   ILE A 103      -1.888  -5.700   0.326  1.00 88.82           O  
ATOM   1642  CG1 ILE A 103      -0.054  -1.794   1.485  1.00 88.82           C  
ATOM   1643 HG12 ILE A 103       0.857  -1.993   0.919  1.00 88.82           H  
ATOM   1644 HG13 ILE A 103       0.229  -1.722   2.535  1.00 88.82           H  
ATOM   1645  CG2 ILE A 103      -2.195  -2.822   2.366  1.00 88.82           C  
ATOM   1646 HG21 ILE A 103      -2.940  -3.603   2.219  1.00 88.82           H  
ATOM   1647 HG22 ILE A 103      -1.792  -2.897   3.376  1.00 88.82           H  
ATOM   1648 HG23 ILE A 103      -2.705  -1.864   2.263  1.00 88.82           H  
ATOM   1649  CD1 ILE A 103      -0.559  -0.424   1.022  1.00 88.82           C  
ATOM   1650 HD11 ILE A 103      -0.260  -0.264  -0.014  1.00 88.82           H  
ATOM   1651 HD12 ILE A 103      -0.097   0.352   1.632  1.00 88.82           H  
ATOM   1652 HD13 ILE A 103      -1.643  -0.338   1.103  1.00 88.82           H  
ATOM   1653  N   PRO A 104      -1.460  -6.356   2.440  1.00 84.93           N  
ATOM   1654  CA  PRO A 104      -2.425  -7.451   2.421  1.00 84.93           C  
ATOM   1655  HA  PRO A 104      -2.155  -8.143   1.623  1.00 84.93           H  
ATOM   1656  C   PRO A 104      -3.847  -6.929   2.201  1.00 84.93           C  
ATOM   1657  CB  PRO A 104      -2.288  -8.153   3.779  1.00 84.93           C  
ATOM   1658  HB2 PRO A 104      -2.419  -9.232   3.689  1.00 84.93           H  
ATOM   1659  HB3 PRO A 104      -3.004  -7.744   4.491  1.00 84.93           H  
ATOM   1660  O   PRO A 104      -4.243  -5.943   2.827  1.00 84.93           O  
ATOM   1661  CG  PRO A 104      -0.872  -7.797   4.231  1.00 84.93           C  
ATOM   1662  HG2 PRO A 104      -0.156  -8.475   3.766  1.00 84.93           H  
ATOM   1663  HG3 PRO A 104      -0.771  -7.817   5.316  1.00 84.93           H  
ATOM   1664  CD  PRO A 104      -0.679  -6.391   3.669  1.00 84.93           C  
ATOM   1665  HD2 PRO A 104      -1.064  -5.650   4.369  1.00 84.93           H  
ATOM   1666  HD3 PRO A 104       0.380  -6.217   3.480  1.00 84.93           H  
ATOM   1667  N   THR A 105      -4.645  -7.617   1.381  1.00 86.71           N  
ATOM   1668  H   THR A 105      -4.253  -8.368   0.831  1.00 86.71           H  
ATOM   1669  CA  THR A 105      -6.003  -7.182   1.006  1.00 86.71           C  
ATOM   1670  HA  THR A 105      -5.922  -6.269   0.416  1.00 86.71           H  
ATOM   1671  C   THR A 105      -6.886  -6.860   2.219  1.00 86.71           C  
ATOM   1672  CB  THR A 105      -6.660  -8.249   0.118  1.00 86.71           C  
ATOM   1673  HB  THR A 105      -6.743  -9.185   0.672  1.00 86.71           H  
ATOM   1674  O   THR A 105      -7.559  -5.835   2.228  1.00 86.71           O  
ATOM   1675  CG2 THR A 105      -8.040  -7.815  -0.359  1.00 86.71           C  
ATOM   1676 HG21 THR A 105      -8.729  -7.750   0.484  1.00 86.71           H  
ATOM   1677 HG22 THR A 105      -8.427  -8.531  -1.084  1.00 86.71           H  
ATOM   1678 HG23 THR A 105      -7.982  -6.822  -0.804  1.00 86.71           H  
ATOM   1679  OG1 THR A 105      -5.848  -8.453  -1.014  1.00 86.71           O  
ATOM   1680  HG1 THR A 105      -5.901  -9.382  -1.250  1.00 86.71           H  
ATOM   1681  N   GLN A 106      -6.812  -7.648   3.301  1.00 83.13           N  
ATOM   1682  H   GLN A 106      -6.229  -8.471   3.250  1.00 83.13           H  
ATOM   1683  CA  GLN A 106      -7.524  -7.364   4.559  1.00 83.13           C  
ATOM   1684  HA  GLN A 106      -8.598  -7.352   4.372  1.00 83.13           H  
ATOM   1685  C   GLN A 106      -7.149  -6.009   5.187  1.00 83.13           C  
ATOM   1686  CB  GLN A 106      -7.202  -8.456   5.587  1.00 83.13           C  
ATOM   1687  HB2 GLN A 106      -7.577  -8.135   6.559  1.00 83.13           H  
ATOM   1688  HB3 GLN A 106      -6.119  -8.554   5.660  1.00 83.13           H  
ATOM   1689  O   GLN A 106      -8.012  -5.308   5.710  1.00 83.13           O  
ATOM   1690  CG  GLN A 106      -7.819  -9.830   5.283  1.00 83.13           C  
ATOM   1691  HG2 GLN A 106      -8.905  -9.742   5.278  1.00 83.13           H  
ATOM   1692  HG3 GLN A 106      -7.488 -10.180   4.306  1.00 83.13           H  
ATOM   1693  CD  GLN A 106      -7.413 -10.866   6.331  1.00 83.13           C  
ATOM   1694  NE2 GLN A 106      -8.003 -12.039   6.337  1.00 83.13           N  
ATOM   1695 HE21 GLN A 106      -8.741 -12.271   5.687  1.00 83.13           H  
ATOM   1696 HE22 GLN A 106      -7.668 -12.682   7.039  1.00 83.13           H  
ATOM   1697  OE1 GLN A 106      -6.543 -10.643   7.153  1.00 83.13           O  
ATOM   1698  N   ARG A 107      -5.867  -5.620   5.140  1.00 85.38           N  
ATOM   1699  H   ARG A 107      -5.232  -6.164   4.573  1.00 85.38           H  
ATOM   1700  CA  ARG A 107      -5.386  -4.339   5.686  1.00 85.38           C  
ATOM   1701  HA  ARG A 107      -5.852  -4.167   6.656  1.00 85.38           H  
ATOM   1702  C   ARG A 107      -5.829  -3.167   4.806  1.00 85.38           C  
ATOM   1703  CB  ARG A 107      -3.855  -4.364   5.854  1.00 85.38           C  
ATOM   1704  HB2 ARG A 107      -3.393  -4.521   4.880  1.00 85.38           H  
ATOM   1705  HB3 ARG A 107      -3.531  -3.387   6.215  1.00 85.38           H  
ATOM   1706  O   ARG A 107      -6.160  -2.112   5.339  1.00 85.38           O  
ATOM   1707  CG  ARG A 107      -3.319  -5.431   6.825  1.00 85.38           C  
ATOM   1708  HG2 ARG A 107      -3.687  -6.416   6.536  1.00 85.38           H  
ATOM   1709  HG3 ARG A 107      -2.233  -5.447   6.731  1.00 85.38           H  
ATOM   1710  CD  ARG A 107      -3.680  -5.165   8.297  1.00 85.38           C  
ATOM   1711  HD2 ARG A 107      -3.454  -4.127   8.537  1.00 85.38           H  
ATOM   1712  HD3 ARG A 107      -4.748  -5.334   8.434  1.00 85.38           H  
ATOM   1713  NE  ARG A 107      -2.911  -6.049   9.199  1.00 85.38           N  
ATOM   1714  HE  ARG A 107      -2.202  -6.628   8.772  1.00 85.38           H  
ATOM   1715  NH1 ARG A 107      -3.949  -5.593  11.223  1.00 85.38           N  
ATOM   1716 HH11 ARG A 107      -3.985  -5.849  12.200  1.00 85.38           H  
ATOM   1717 HH12 ARG A 107      -4.606  -4.943  10.817  1.00 85.38           H  
ATOM   1718  NH2 ARG A 107      -2.306  -7.037  11.162  1.00 85.38           N  
ATOM   1719 HH21 ARG A 107      -1.547  -7.551  10.738  1.00 85.38           H  
ATOM   1720 HH22 ARG A 107      -2.507  -7.143  12.146  1.00 85.38           H  
ATOM   1721  CZ  ARG A 107      -3.063  -6.213  10.504  1.00 85.38           C  
ATOM   1722  N   LEU A 108      -5.906  -3.369   3.488  1.00 88.16           N  
ATOM   1723  H   LEU A 108      -5.610  -4.263   3.122  1.00 88.16           H  
ATOM   1724  CA  LEU A 108      -6.466  -2.383   2.561  1.00 88.16           C  
ATOM   1725  HA  LEU A 108      -6.039  -1.413   2.817  1.00 88.16           H  
ATOM   1726  C   LEU A 108      -7.995  -2.249   2.712  1.00 88.16           C  
ATOM   1727  CB  LEU A 108      -6.051  -2.746   1.124  1.00 88.16           C  
ATOM   1728  HB2 LEU A 108      -5.041  -3.155   1.124  1.00 88.16           H  
ATOM   1729  HB3 LEU A 108      -6.721  -3.523   0.755  1.00 88.16           H  
ATOM   1730  O   LEU A 108      -8.511  -1.140   2.666  1.00 88.16           O  
ATOM   1731  CG  LEU A 108      -6.084  -1.541   0.165  1.00 88.16           C  
ATOM   1732  HG  LEU A 108      -7.031  -1.010   0.259  1.00 88.16           H  
ATOM   1733  CD1 LEU A 108      -4.925  -0.570   0.419  1.00 88.16           C  
ATOM   1734 HD11 LEU A 108      -4.976   0.253  -0.294  1.00 88.16           H  
ATOM   1735 HD12 LEU A 108      -3.972  -1.082   0.291  1.00 88.16           H  
ATOM   1736 HD13 LEU A 108      -4.985  -0.151   1.423  1.00 88.16           H  
ATOM   1737  CD2 LEU A 108      -5.939  -2.043  -1.264  1.00 88.16           C  
ATOM   1738 HD21 LEU A 108      -6.811  -2.647  -1.513  1.00 88.16           H  
ATOM   1739 HD22 LEU A 108      -5.896  -1.200  -1.953  1.00 88.16           H  
ATOM   1740 HD23 LEU A 108      -5.037  -2.648  -1.359  1.00 88.16           H  
ATOM   1741  N   GLY A 109      -8.709  -3.344   2.990  1.00 85.46           N  
ATOM   1742  H   GLY A 109      -8.255  -4.243   2.915  1.00 85.46           H  
ATOM   1743  CA  GLY A 109     -10.130  -3.319   3.361  1.00 85.46           C  
ATOM   1744  HA2 GLY A 109     -10.486  -4.344   3.467  1.00 85.46           H  
ATOM   1745  HA3 GLY A 109     -10.710  -2.830   2.578  1.00 85.46           H  
ATOM   1746  C   GLY A 109     -10.393  -2.578   4.675  1.00 85.46           C  
ATOM   1747  O   GLY A 109     -11.314  -1.769   4.751  1.00 85.46           O  
ATOM   1748  N   ALA A 110      -9.543  -2.777   5.688  1.00 80.23           N  
ATOM   1749  H   ALA A 110      -8.847  -3.504   5.598  1.00 80.23           H  
ATOM   1750  CA  ALA A 110      -9.619  -2.035   6.949  1.00 80.23           C  
ATOM   1751  HA  ALA A 110     -10.629  -2.133   7.347  1.00 80.23           H  
ATOM   1752  C   ALA A 110      -9.348  -0.529   6.773  1.00 80.23           C  
ATOM   1753  CB  ALA A 110      -8.643  -2.666   7.949  1.00 80.23           C  
ATOM   1754  HB1 ALA A 110      -7.619  -2.562   7.590  1.00 80.23           H  
ATOM   1755  HB2 ALA A 110      -8.738  -2.161   8.911  1.00 80.23           H  
ATOM   1756  HB3 ALA A 110      -8.879  -3.722   8.079  1.00 80.23           H  
ATOM   1757  O   ALA A 110      -9.984   0.282   7.439  1.00 80.23           O  
ATOM   1758  N   LEU A 111      -8.444  -0.146   5.861  1.00 81.52           N  
ATOM   1759  H   LEU A 111      -7.908  -0.857   5.385  1.00 81.52           H  
ATOM   1760  CA  LEU A 111      -8.287   1.249   5.437  1.00 81.52           C  
ATOM   1761  HA  LEU A 111      -8.119   1.872   6.316  1.00 81.52           H  
ATOM   1762  C   LEU A 111      -9.553   1.767   4.748  1.00 81.52           C  
ATOM   1763  CB  LEU A 111      -7.073   1.368   4.498  1.00 81.52           C  
ATOM   1764  HB2 LEU A 111      -7.126   0.580   3.746  1.00 81.52           H  
ATOM   1765  HB3 LEU A 111      -6.160   1.216   5.073  1.00 81.52           H  
ATOM   1766  O   LEU A 111     -10.031   2.843   5.090  1.00 81.52           O  
ATOM   1767  CG  LEU A 111      -7.003   2.719   3.756  1.00 81.52           C  
ATOM   1768  HG  LEU A 111      -7.937   2.939   3.238  1.00 81.52           H  
ATOM   1769  CD1 LEU A 111      -6.694   3.853   4.722  1.00 81.52           C  
ATOM   1770 HD11 LEU A 111      -7.510   3.970   5.436  1.00 81.52           H  
ATOM   1771 HD12 LEU A 111      -5.769   3.643   5.259  1.00 81.52           H  
ATOM   1772 HD13 LEU A 111      -6.604   4.781   4.159  1.00 81.52           H  
ATOM   1773  CD2 LEU A 111      -5.927   2.656   2.687  1.00 81.52           C  
ATOM   1774 HD21 LEU A 111      -6.224   1.946   1.915  1.00 81.52           H  
ATOM   1775 HD22 LEU A 111      -5.802   3.636   2.228  1.00 81.52           H  
ATOM   1776 HD23 LEU A 111      -4.990   2.332   3.140  1.00 81.52           H  
ATOM   1777  N   TYR A 112     -10.077   1.022   3.772  1.00 77.76           N  
ATOM   1778  H   TYR A 112      -9.613   0.162   3.516  1.00 77.76           H  
ATOM   1779  CA  TYR A 112     -11.234   1.436   2.981  1.00 77.76           C  
ATOM   1780  HA  TYR A 112     -10.986   2.359   2.457  1.00 77.76           H  
ATOM   1781  C   TYR A 112     -12.452   1.732   3.870  1.00 77.76           C  
ATOM   1782  CB  TYR A 112     -11.532   0.354   1.936  1.00 77.76           C  
ATOM   1783  HB2 TYR A 112     -11.787  -0.580   2.437  1.00 77.76           H  
ATOM   1784  HB3 TYR A 112     -10.638   0.178   1.338  1.00 77.76           H  
ATOM   1785  O   TYR A 112     -13.123   2.742   3.686  1.00 77.76           O  
ATOM   1786  CG  TYR A 112     -12.665   0.740   1.014  1.00 77.76           C  
ATOM   1787  CD1 TYR A 112     -13.994   0.440   1.373  1.00 77.76           C  
ATOM   1788  HD1 TYR A 112     -14.203  -0.108   2.280  1.00 77.76           H  
ATOM   1789  CD2 TYR A 112     -12.393   1.478  -0.153  1.00 77.76           C  
ATOM   1790  HD2 TYR A 112     -11.376   1.716  -0.427  1.00 77.76           H  
ATOM   1791  CE1 TYR A 112     -15.059   0.921   0.590  1.00 77.76           C  
ATOM   1792  HE1 TYR A 112     -16.082   0.741   0.883  1.00 77.76           H  
ATOM   1793  CE2 TYR A 112     -13.457   1.936  -0.949  1.00 77.76           C  
ATOM   1794  HE2 TYR A 112     -13.270   2.512  -1.843  1.00 77.76           H  
ATOM   1795  OH  TYR A 112     -15.809   2.178  -1.310  1.00 77.76           O  
ATOM   1796  HH  TYR A 112     -16.615   2.234  -0.790  1.00 77.76           H  
ATOM   1797  CZ  TYR A 112     -14.790   1.680  -0.567  1.00 77.76           C  
ATOM   1798  N   ALA A 113     -12.669   0.916   4.906  1.00 77.80           N  
ATOM   1799  H   ALA A 113     -12.088   0.095   4.993  1.00 77.80           H  
ATOM   1800  CA  ALA A 113     -13.720   1.116   5.904  1.00 77.80           C  
ATOM   1801  HA  ALA A 113     -14.675   1.185   5.382  1.00 77.80           H  
ATOM   1802  C   ALA A 113     -13.584   2.407   6.747  1.00 77.80           C  
ATOM   1803  CB  ALA A 113     -13.746  -0.130   6.797  1.00 77.80           C  
ATOM   1804  HB1 ALA A 113     -12.805  -0.217   7.340  1.00 77.80           H  
ATOM   1805  HB2 ALA A 113     -14.564  -0.046   7.513  1.00 77.80           H  
ATOM   1806  HB3 ALA A 113     -13.898  -1.021   6.188  1.00 77.80           H  
ATOM   1807  O   ALA A 113     -14.549   2.798   7.399  1.00 77.80           O  
ATOM   1808  N   LEU A 114     -12.422   3.076   6.747  1.00 75.88           N  
ATOM   1809  H   LEU A 114     -11.662   2.717   6.187  1.00 75.88           H  
ATOM   1810  CA  LEU A 114     -12.232   4.390   7.381  1.00 75.88           C  
ATOM   1811  HA  LEU A 114     -12.941   4.496   8.202  1.00 75.88           H  
ATOM   1812  C   LEU A 114     -12.514   5.572   6.441  1.00 75.88           C  
ATOM   1813  CB  LEU A 114     -10.803   4.514   7.944  1.00 75.88           C  
ATOM   1814  HB2 LEU A 114     -10.092   4.390   7.127  1.00 75.88           H  
ATOM   1815  HB3 LEU A 114     -10.678   5.526   8.328  1.00 75.88           H  
ATOM   1816  O   LEU A 114     -12.563   6.709   6.909  1.00 75.88           O  
ATOM   1817  CG  LEU A 114     -10.443   3.536   9.071  1.00 75.88           C  
ATOM   1818  HG  LEU A 114     -10.502   2.510   8.709  1.00 75.88           H  
ATOM   1819  CD1 LEU A 114      -9.011   3.822   9.521  1.00 75.88           C  
ATOM   1820 HD11 LEU A 114      -8.764   3.156  10.347  1.00 75.88           H  
ATOM   1821 HD12 LEU A 114      -8.919   4.855   9.853  1.00 75.88           H  
ATOM   1822 HD13 LEU A 114      -8.331   3.650   8.686  1.00 75.88           H  
ATOM   1823  CD2 LEU A 114     -11.344   3.685  10.299  1.00 75.88           C  
ATOM   1824 HD21 LEU A 114     -12.363   3.395  10.040  1.00 75.88           H  
ATOM   1825 HD22 LEU A 114     -11.342   4.719  10.645  1.00 75.88           H  
ATOM   1826 HD23 LEU A 114     -11.000   3.025  11.095  1.00 75.88           H  
ATOM   1827  N   ILE A 115     -12.672   5.338   5.135  1.00 71.79           N  
ATOM   1828  H   ILE A 115     -12.696   4.382   4.812  1.00 71.79           H  
ATOM   1829  CA  ILE A 115     -12.948   6.397   4.158  1.00 71.79           C  
ATOM   1830  HA  ILE A 115     -12.349   7.268   4.421  1.00 71.79           H  
ATOM   1831  C   ILE A 115     -14.445   6.743   4.234  1.00 71.79           C  
ATOM   1832  CB  ILE A 115     -12.519   5.973   2.735  1.00 71.79           C  
ATOM   1833  HB  ILE A 115     -13.093   5.093   2.443  1.00 71.79           H  
ATOM   1834  O   ILE A 115     -15.266   5.848   4.022  1.00 71.79           O  
ATOM   1835  CG1 ILE A 115     -11.012   5.612   2.711  1.00 71.79           C  
ATOM   1836 HG12 ILE A 115     -10.806   4.852   3.465  1.00 71.79           H  
ATOM   1837 HG13 ILE A 115     -10.422   6.496   2.955  1.00 71.79           H  
ATOM   1838  CG2 ILE A 115     -12.831   7.105   1.735  1.00 71.79           C  
ATOM   1839 HG21 ILE A 115     -12.563   6.812   0.721  1.00 71.79           H  
ATOM   1840 HG22 ILE A 115     -13.898   7.328   1.731  1.00 71.79           H  
ATOM   1841 HG23 ILE A 115     -12.283   8.009   2.002  1.00 71.79           H  
ATOM   1842  CD1 ILE A 115     -10.530   5.044   1.373  1.00 71.79           C  
ATOM   1843 HD11 ILE A 115     -10.566   5.818   0.606  1.00 71.79           H  
ATOM   1844 HD12 ILE A 115      -9.502   4.698   1.478  1.00 71.79           H  
ATOM   1845 HD13 ILE A 115     -11.162   4.209   1.073  1.00 71.79           H  
ATOM   1846  N   PRO A 116     -14.838   8.004   4.503  1.00 64.59           N  
ATOM   1847  CA  PRO A 116     -16.245   8.395   4.588  1.00 64.59           C  
ATOM   1848  HA  PRO A 116     -16.692   7.885   5.442  1.00 64.59           H  
ATOM   1849  C   PRO A 116     -17.029   8.057   3.317  1.00 64.59           C  
ATOM   1850  CB  PRO A 116     -16.242   9.907   4.845  1.00 64.59           C  
ATOM   1851  HB2 PRO A 116     -17.076  10.211   5.478  1.00 64.59           H  
ATOM   1852  HB3 PRO A 116     -16.264  10.453   3.901  1.00 64.59           H  
ATOM   1853  O   PRO A 116     -16.553   8.327   2.212  1.00 64.59           O  
ATOM   1854  CG  PRO A 116     -14.898  10.148   5.526  1.00 64.59           C  
ATOM   1855  HG2 PRO A 116     -14.978   9.914   6.588  1.00 64.59           H  
ATOM   1856  HG3 PRO A 116     -14.545  11.169   5.381  1.00 64.59           H  
ATOM   1857  CD  PRO A 116     -13.985   9.132   4.846  1.00 64.59           C  
ATOM   1858  HD2 PRO A 116     -13.186   8.849   5.532  1.00 64.59           H  
ATOM   1859  HD3 PRO A 116     -13.568   9.558   3.934  1.00 64.59           H  
ATOM   1860  N   ASN A 117     -18.253   7.535   3.465  1.00 64.86           N  
ATOM   1861  H   ASN A 117     -18.553   7.276   4.394  1.00 64.86           H  
ATOM   1862  CA  ASN A 117     -19.088   7.115   2.331  1.00 64.86           C  
ATOM   1863  HA  ASN A 117     -18.604   6.272   1.839  1.00 64.86           H  
ATOM   1864  C   ASN A 117     -19.233   8.200   1.258  1.00 64.86           C  
ATOM   1865  CB  ASN A 117     -20.477   6.659   2.818  1.00 64.86           C  
ATOM   1866  HB2 ASN A 117     -21.173   6.722   1.982  1.00 64.86           H  
ATOM   1867  HB3 ASN A 117     -20.840   7.320   3.605  1.00 64.86           H  
ATOM   1868  O   ASN A 117     -19.142   7.875   0.086  1.00 64.86           O  
ATOM   1869  CG  ASN A 117     -20.519   5.220   3.301  1.00 64.86           C  
ATOM   1870  ND2 ASN A 117     -21.669   4.755   3.726  1.00 64.86           N  
ATOM   1871 HD21 ASN A 117     -21.669   3.788   4.020  1.00 64.86           H  
ATOM   1872 HD22 ASN A 117     -22.500   5.327   3.705  1.00 64.86           H  
ATOM   1873  OD1 ASN A 117     -19.542   4.495   3.317  1.00 64.86           O  
ATOM   1874  N   GLU A 118     -19.371   9.481   1.614  1.00 63.36           N  
ATOM   1875  H   GLU A 118     -19.456   9.718   2.592  1.00 63.36           H  
ATOM   1876  CA  GLU A 118     -19.436  10.560   0.616  1.00 63.36           C  
ATOM   1877  HA  GLU A 118     -20.317  10.425  -0.012  1.00 63.36           H  
ATOM   1878  C   GLU A 118     -18.217  10.627  -0.309  1.00 63.36           C  
ATOM   1879  CB  GLU A 118     -19.504  11.921   1.298  1.00 63.36           C  
ATOM   1880  HB2 GLU A 118     -19.379  12.665   0.511  1.00 63.36           H  
ATOM   1881  HB3 GLU A 118     -18.676  12.019   1.999  1.00 63.36           H  
ATOM   1882  O   GLU A 118     -18.370  10.908  -1.497  1.00 63.36           O  
ATOM   1883  CG  GLU A 118     -20.819  12.200   2.024  1.00 63.36           C  
ATOM   1884  HG2 GLU A 118     -21.647  12.032   1.335  1.00 63.36           H  
ATOM   1885  HG3 GLU A 118     -20.914  11.512   2.863  1.00 63.36           H  
ATOM   1886  CD  GLU A 118     -20.850  13.653   2.518  1.00 63.36           C  
ATOM   1887  OE1 GLU A 118     -21.591  13.896   3.488  1.00 63.36           O  
ATOM   1888  OE2 GLU A 118     -20.134  14.494   1.905  1.00 63.36           O  
ATOM   1889  N   GLN A 119     -17.010  10.385   0.215  1.00 66.14           N  
ATOM   1890  H   GLN A 119     -16.957  10.052   1.167  1.00 66.14           H  
ATOM   1891  CA  GLN A 119     -15.808  10.295  -0.612  1.00 66.14           C  
ATOM   1892  HA  GLN A 119     -15.783  11.138  -1.303  1.00 66.14           H  
ATOM   1893  C   GLN A 119     -15.847   9.028  -1.466  1.00 66.14           C  
ATOM   1894  CB  GLN A 119     -14.535  10.337   0.246  1.00 66.14           C  
ATOM   1895  HB2 GLN A 119     -14.609   9.614   1.059  1.00 66.14           H  
ATOM   1896  HB3 GLN A 119     -13.687  10.059  -0.380  1.00 66.14           H  
ATOM   1897  O   GLN A 119     -15.523   9.101  -2.647  1.00 66.14           O  
ATOM   1898  CG  GLN A 119     -14.264  11.735   0.819  1.00 66.14           C  
ATOM   1899  HG2 GLN A 119     -14.245  12.453  -0.002  1.00 66.14           H  
ATOM   1900  HG3 GLN A 119     -15.064  12.015   1.504  1.00 66.14           H  
ATOM   1901  CD  GLN A 119     -12.935  11.811   1.567  1.00 66.14           C  
ATOM   1902  NE2 GLN A 119     -12.304  12.963   1.618  1.00 66.14           N  
ATOM   1903 HE21 GLN A 119     -11.421  12.957   2.108  1.00 66.14           H  
ATOM   1904 HE22 GLN A 119     -12.667  13.779   1.147  1.00 66.14           H  
ATOM   1905  OE1 GLN A 119     -12.439  10.853   2.136  1.00 66.14           O  
ATOM   1906  N   GLN A 120     -16.320   7.903  -0.917  1.00 64.77           N  
ATOM   1907  H   GLN A 120     -16.625   7.922   0.046  1.00 64.77           H  
ATOM   1908  CA  GLN A 120     -16.520   6.680  -1.699  1.00 64.77           C  
ATOM   1909  HA  GLN A 120     -15.559   6.401  -2.131  1.00 64.77           H  
ATOM   1910  C   GLN A 120     -17.462   6.925  -2.886  1.00 64.77           C  
ATOM   1911  CB  GLN A 120     -17.022   5.505  -0.837  1.00 64.77           C  
ATOM   1912  HB2 GLN A 120     -18.063   5.675  -0.561  1.00 64.77           H  
ATOM   1913  HB3 GLN A 120     -16.999   4.616  -1.468  1.00 64.77           H  
ATOM   1914  O   GLN A 120     -17.087   6.643  -4.019  1.00 64.77           O  
ATOM   1915  CG  GLN A 120     -16.224   5.217   0.450  1.00 64.77           C  
ATOM   1916  HG2 GLN A 120     -16.306   6.067   1.126  1.00 64.77           H  
ATOM   1917  HG3 GLN A 120     -15.169   5.074   0.219  1.00 64.77           H  
ATOM   1918  CD  GLN A 120     -16.715   3.970   1.186  1.00 64.77           C  
ATOM   1919  NE2 GLN A 120     -16.329   3.776   2.423  1.00 64.77           N  
ATOM   1920 HE21 GLN A 120     -15.802   4.477   2.924  1.00 64.77           H  
ATOM   1921 HE22 GLN A 120     -16.767   3.009   2.913  1.00 64.77           H  
ATOM   1922  OE1 GLN A 120     -17.435   3.128   0.664  1.00 64.77           O  
ATOM   1923  N   THR A 121     -18.638   7.527  -2.676  1.00 66.69           N  
ATOM   1924  H   THR A 121     -18.936   7.704  -1.727  1.00 66.69           H  
ATOM   1925  CA  THR A 121     -19.597   7.809  -3.757  1.00 66.69           C  
ATOM   1926  HA  THR A 121     -19.772   6.880  -4.299  1.00 66.69           H  
ATOM   1927  C   THR A 121     -19.056   8.827  -4.762  1.00 66.69           C  
ATOM   1928  CB  THR A 121     -20.952   8.334  -3.241  1.00 66.69           C  
ATOM   1929  HB  THR A 121     -20.949   9.424  -3.265  1.00 66.69           H  
ATOM   1930  O   THR A 121     -19.233   8.642  -5.962  1.00 66.69           O  
ATOM   1931  CG2 THR A 121     -22.108   7.815  -4.092  1.00 66.69           C  
ATOM   1932 HG21 THR A 121     -23.000   8.412  -3.900  1.00 66.69           H  
ATOM   1933 HG22 THR A 121     -22.309   6.769  -3.861  1.00 66.69           H  
ATOM   1934 HG23 THR A 121     -21.858   7.902  -5.150  1.00 66.69           H  
ATOM   1935  OG1 THR A 121     -21.238   7.930  -1.924  1.00 66.69           O  
ATOM   1936  HG1 THR A 121     -22.136   8.206  -1.725  1.00 66.69           H  
ATOM   1937  N   LYS A 122     -18.374   9.887  -4.298  1.00 65.32           N  
ATOM   1938  H   LYS A 122     -18.273   9.988  -3.298  1.00 65.32           H  
ATOM   1939  CA  LYS A 122     -17.765  10.911  -5.171  1.00 65.32           C  
ATOM   1940  HA  LYS A 122     -18.512  11.261  -5.884  1.00 65.32           H  
ATOM   1941  C   LYS A 122     -16.624  10.355  -6.029  1.00 65.32           C  
ATOM   1942  CB  LYS A 122     -17.274  12.108  -4.331  1.00 65.32           C  
ATOM   1943  HB2 LYS A 122     -16.580  12.702  -4.926  1.00 65.32           H  
ATOM   1944  HB3 LYS A 122     -16.730  11.733  -3.463  1.00 65.32           H  
ATOM   1945  O   LYS A 122     -16.390  10.879  -7.113  1.00 65.32           O  
ATOM   1946  CG  LYS A 122     -18.422  13.032  -3.882  1.00 65.32           C  
ATOM   1947  HG2 LYS A 122     -19.238  12.429  -3.485  1.00 65.32           H  
ATOM   1948  HG3 LYS A 122     -18.795  13.576  -4.750  1.00 65.32           H  
ATOM   1949  CD  LYS A 122     -17.982  14.036  -2.798  1.00 65.32           C  
ATOM   1950  HD2 LYS A 122     -17.634  13.473  -1.932  1.00 65.32           H  
ATOM   1951  HD3 LYS A 122     -17.166  14.653  -3.173  1.00 65.32           H  
ATOM   1952  CE  LYS A 122     -19.170  14.928  -2.389  1.00 65.32           C  
ATOM   1953  HE2 LYS A 122     -19.322  15.679  -3.164  1.00 65.32           H  
ATOM   1954  HE3 LYS A 122     -20.064  14.305  -2.357  1.00 65.32           H  
ATOM   1955  NZ  LYS A 122     -18.998  15.579  -1.056  1.00 65.32           N  
ATOM   1956  HZ1 LYS A 122     -19.770  16.197  -0.851  1.00 65.32           H  
ATOM   1957  HZ2 LYS A 122     -19.031  14.907  -0.302  1.00 65.32           H  
ATOM   1958  HZ3 LYS A 122     -18.137  16.102  -0.990  1.00 65.32           H  
ATOM   1959  N   MET A 123     -15.916   9.325  -5.561  1.00 62.38           N  
ATOM   1960  H   MET A 123     -16.121   8.990  -4.630  1.00 62.38           H  
ATOM   1961  CA  MET A 123     -14.760   8.747  -6.259  1.00 62.38           C  
ATOM   1962  HA  MET A 123     -14.441   9.436  -7.041  1.00 62.38           H  
ATOM   1963  C   MET A 123     -15.046   7.428  -6.985  1.00 62.38           C  
ATOM   1964  CB  MET A 123     -13.584   8.609  -5.292  1.00 62.38           C  
ATOM   1965  HB2 MET A 123     -13.846   7.956  -4.459  1.00 62.38           H  
ATOM   1966  HB3 MET A 123     -12.754   8.158  -5.836  1.00 62.38           H  
ATOM   1967  O   MET A 123     -14.269   7.044  -7.852  1.00 62.38           O  
ATOM   1968  CG  MET A 123     -13.152   9.983  -4.765  1.00 62.38           C  
ATOM   1969  HG2 MET A 123     -13.284  10.729  -5.549  1.00 62.38           H  
ATOM   1970  HG3 MET A 123     -13.793  10.264  -3.929  1.00 62.38           H  
ATOM   1971  SD  MET A 123     -11.436  10.050  -4.225  1.00 62.38           S  
ATOM   1972  CE  MET A 123     -10.643  10.145  -5.844  1.00 62.38           C  
ATOM   1973  HE1 MET A 123     -11.085   9.408  -6.514  1.00 62.38           H  
ATOM   1974  HE2 MET A 123      -9.583   9.923  -5.722  1.00 62.38           H  
ATOM   1975  HE3 MET A 123     -10.769  11.143  -6.263  1.00 62.38           H  
ATOM   1976  N   ALA A 124     -16.174   6.769  -6.715  1.00 60.33           N  
ATOM   1977  H   ALA A 124     -16.736   7.085  -5.938  1.00 60.33           H  
ATOM   1978  CA  ALA A 124     -16.631   5.569  -7.422  1.00 60.33           C  
ATOM   1979  HA  ALA A 124     -15.764   4.926  -7.577  1.00 60.33           H  
ATOM   1980  C   ALA A 124     -17.207   5.849  -8.831  1.00 60.33           C  
ATOM   1981  CB  ALA A 124     -17.612   4.811  -6.516  1.00 60.33           C  
ATOM   1982  HB1 ALA A 124     -17.935   3.891  -7.005  1.00 60.33           H  
ATOM   1983  HB2 ALA A 124     -18.484   5.432  -6.312  1.00 60.33           H  
ATOM   1984  HB3 ALA A 124     -17.122   4.549  -5.578  1.00 60.33           H  
ATOM   1985  O   ALA A 124     -17.975   5.043  -9.360  1.00 60.33           O  
ATOM   1986  N   VAL A 125     -16.852   6.981  -9.451  1.00 58.42           N  
ATOM   1987  H   VAL A 125     -16.143   7.550  -9.011  1.00 58.42           H  
ATOM   1988  CA  VAL A 125     -17.219   7.289 -10.840  1.00 58.42           C  
ATOM   1989  HA  VAL A 125     -18.302   7.203 -10.926  1.00 58.42           H  
ATOM   1990  C   VAL A 125     -16.524   6.278 -11.765  1.00 58.42           C  
ATOM   1991  CB  VAL A 125     -16.843   8.733 -11.227  1.00 58.42           C  
ATOM   1992  HB  VAL A 125     -15.768   8.874 -11.110  1.00 58.42           H  
ATOM   1993  O   VAL A 125     -15.298   6.153 -11.695  1.00 58.42           O  
ATOM   1994  CG1 VAL A 125     -17.228   9.043 -12.681  1.00 58.42           C  
ATOM   1995 HG11 VAL A 125     -16.661   8.415 -13.368  1.00 58.42           H  
ATOM   1996 HG12 VAL A 125     -18.294   8.877 -12.835  1.00 58.42           H  
ATOM   1997 HG13 VAL A 125     -16.992  10.083 -12.910  1.00 58.42           H  
ATOM   1998  CG2 VAL A 125     -17.570   9.746 -10.334  1.00 58.42           C  
ATOM   1999 HG21 VAL A 125     -17.293  10.760 -10.622  1.00 58.42           H  
ATOM   2000 HG22 VAL A 125     -17.285   9.604  -9.291  1.00 58.42           H  
ATOM   2001 HG23 VAL A 125     -18.649   9.626 -10.426  1.00 58.42           H  
ATOM   2002  N   PRO A 126     -17.256   5.557 -12.639  1.00 54.34           N  
ATOM   2003  CA  PRO A 126     -16.655   4.576 -13.536  1.00 54.34           C  
ATOM   2004  HA  PRO A 126     -16.189   3.799 -12.931  1.00 54.34           H  
ATOM   2005  C   PRO A 126     -15.603   5.213 -14.451  1.00 54.34           C  
ATOM   2006  CB  PRO A 126     -17.817   3.961 -14.328  1.00 54.34           C  
ATOM   2007  HB2 PRO A 126     -17.645   2.905 -14.538  1.00 54.34           H  
ATOM   2008  HB3 PRO A 126     -17.985   4.508 -15.256  1.00 54.34           H  
ATOM   2009  O   PRO A 126     -15.922   6.041 -15.302  1.00 54.34           O  
ATOM   2010  CG  PRO A 126     -19.018   4.165 -13.409  1.00 54.34           C  
ATOM   2011  HG2 PRO A 126     -19.043   3.377 -12.657  1.00 54.34           H  
ATOM   2012  HG3 PRO A 126     -19.955   4.199 -13.965  1.00 54.34           H  
ATOM   2013  CD  PRO A 126     -18.708   5.501 -12.739  1.00 54.34           C  
ATOM   2014  HD2 PRO A 126     -19.187   5.528 -11.760  1.00 54.34           H  
ATOM   2015  HD3 PRO A 126     -19.061   6.322 -13.362  1.00 54.34           H  
ATOM   2016  N   THR A 127     -14.342   4.813 -14.291  1.00 55.96           N  
ATOM   2017  H   THR A 127     -14.115   4.190 -13.529  1.00 55.96           H  
ATOM   2018  CA  THR A 127     -13.246   5.227 -15.173  1.00 55.96           C  
ATOM   2019  HA  THR A 127     -13.455   6.239 -15.519  1.00 55.96           H  
ATOM   2020  C   THR A 127     -13.202   4.312 -16.396  1.00 55.96           C  
ATOM   2021  CB  THR A 127     -11.879   5.237 -14.456  1.00 55.96           C  
ATOM   2022  HB  THR A 127     -11.243   4.457 -14.873  1.00 55.96           H  
ATOM   2023  O   THR A 127     -13.166   3.090 -16.259  1.00 55.96           O  
ATOM   2024  CG2 THR A 127     -11.177   6.581 -14.633  1.00 55.96           C  
ATOM   2025 HG21 THR A 127     -10.982   6.762 -15.690  1.00 55.96           H  
ATOM   2026 HG22 THR A 127     -11.792   7.387 -14.234  1.00 55.96           H  
ATOM   2027 HG23 THR A 127     -10.227   6.562 -14.099  1.00 55.96           H  
ATOM   2028  OG1 THR A 127     -11.985   5.011 -13.066  1.00 55.96           O  
ATOM   2029  HG1 THR A 127     -12.504   5.723 -12.685  1.00 55.96           H  
ATOM   2030  N   GLU A 128     -13.190   4.892 -17.598  1.00 52.87           N  
ATOM   2031  H   GLU A 128     -13.270   5.898 -17.638  1.00 52.87           H  
ATOM   2032  CA  GLU A 128     -13.374   4.162 -18.865  1.00 52.87           C  
ATOM   2033  HA  GLU A 128     -14.352   3.679 -18.852  1.00 52.87           H  
ATOM   2034  C   GLU A 128     -12.320   3.060 -19.099  1.00 52.87           C  
ATOM   2035  CB  GLU A 128     -13.359   5.201 -19.995  1.00 52.87           C  
ATOM   2036  HB2 GLU A 128     -14.007   6.033 -19.720  1.00 52.87           H  
ATOM   2037  HB3 GLU A 128     -12.342   5.580 -20.102  1.00 52.87           H  
ATOM   2038  O   GLU A 128     -12.639   1.952 -19.531  1.00 52.87           O  
ATOM   2039  CG  GLU A 128     -13.854   4.636 -21.330  1.00 52.87           C  
ATOM   2040  HG2 GLU A 128     -13.245   3.774 -21.605  1.00 52.87           H  
ATOM   2041  HG3 GLU A 128     -14.884   4.299 -21.209  1.00 52.87           H  
ATOM   2042  CD  GLU A 128     -13.759   5.681 -22.449  1.00 52.87           C  
ATOM   2043  OE1 GLU A 128     -14.759   5.840 -23.182  1.00 52.87           O  
ATOM   2044  OE2 GLU A 128     -12.663   6.274 -22.582  1.00 52.87           O  
ATOM   2045  N   LYS A 129     -11.060   3.330 -18.731  1.00 58.62           N  
ATOM   2046  H   LYS A 129     -10.886   4.254 -18.364  1.00 58.62           H  
ATOM   2047  CA  LYS A 129     -10.009   2.315 -18.582  1.00 58.62           C  
ATOM   2048  HA  LYS A 129     -10.385   1.352 -18.926  1.00 58.62           H  
ATOM   2049  C   LYS A 129      -9.650   2.166 -17.109  1.00 58.62           C  
ATOM   2050  CB  LYS A 129      -8.770   2.678 -19.415  1.00 58.62           C  
ATOM   2051  HB2 LYS A 129      -8.559   3.742 -19.308  1.00 58.62           H  
ATOM   2052  HB3 LYS A 129      -7.917   2.125 -19.023  1.00 58.62           H  
ATOM   2053  O   LYS A 129      -9.017   3.051 -16.538  1.00 58.62           O  
ATOM   2054  CG  LYS A 129      -8.927   2.319 -20.898  1.00 58.62           C  
ATOM   2055  HG2 LYS A 129      -9.111   1.249 -20.994  1.00 58.62           H  
ATOM   2056  HG3 LYS A 129      -9.770   2.867 -21.321  1.00 58.62           H  
ATOM   2057  CD  LYS A 129      -7.643   2.689 -21.651  1.00 58.62           C  
ATOM   2058  HD2 LYS A 129      -6.794   2.190 -21.184  1.00 58.62           H  
ATOM   2059  HD3 LYS A 129      -7.500   3.767 -21.583  1.00 58.62           H  
ATOM   2060  CE  LYS A 129      -7.732   2.275 -23.122  1.00 58.62           C  
ATOM   2061  HE2 LYS A 129      -7.835   1.191 -23.177  1.00 58.62           H  
ATOM   2062  HE3 LYS A 129      -8.630   2.720 -23.549  1.00 58.62           H  
ATOM   2063  NZ  LYS A 129      -6.532   2.728 -23.867  1.00 58.62           N  
ATOM   2064  HZ1 LYS A 129      -6.586   2.455 -24.838  1.00 58.62           H  
ATOM   2065  HZ2 LYS A 129      -5.691   2.347 -23.457  1.00 58.62           H  
ATOM   2066  HZ3 LYS A 129      -6.468   3.735 -23.827  1.00 58.62           H  
ATOM   2067  N   ALA A 130      -9.969   1.010 -16.530  1.00 63.44           N  
ATOM   2068  H   ALA A 130     -10.583   0.383 -17.030  1.00 63.44           H  
ATOM   2069  CA  ALA A 130      -9.504   0.619 -15.201  1.00 63.44           C  
ATOM   2070  HA  ALA A 130      -9.734   1.421 -14.499  1.00 63.44           H  
ATOM   2071  C   ALA A 130      -7.977   0.417 -15.212  1.00 63.44           C  
ATOM   2072  CB  ALA A 130     -10.271  -0.631 -14.750  1.00 63.44           C  
ATOM   2073  HB1 ALA A 130     -11.339  -0.415 -14.730  1.00 63.44           H  
ATOM   2074  HB2 ALA A 130      -9.954  -0.901 -13.743  1.00 63.44           H  
ATOM   2075  HB3 ALA A 130     -10.080  -1.461 -15.431  1.00 63.44           H  
ATOM   2076  O   ALA A 130      -7.475  -0.673 -15.521  1.00 63.44           O  
ATOM   2077  N   GLN A 131      -7.243   1.491 -14.911  1.00 78.56           N  
ATOM   2078  H   GLN A 131      -7.728   2.359 -14.734  1.00 78.56           H  
ATOM   2079  CA  GLN A 131      -5.789   1.479 -14.824  1.00 78.56           C  
ATOM   2080  HA  GLN A 131      -5.388   1.203 -15.799  1.00 78.56           H  
ATOM   2081  C   GLN A 131      -5.327   0.431 -13.810  1.00 78.56           C  
ATOM   2082  CB  GLN A 131      -5.247   2.868 -14.453  1.00 78.56           C  
ATOM   2083  HB2 GLN A 131      -5.741   3.225 -13.549  1.00 78.56           H  
ATOM   2084  HB3 GLN A 131      -4.180   2.776 -14.246  1.00 78.56           H  
ATOM   2085  O   GLN A 131      -5.995   0.134 -12.820  1.00 78.56           O  
ATOM   2086  CG  GLN A 131      -5.431   3.896 -15.583  1.00 78.56           C  
ATOM   2087  HG2 GLN A 131      -6.493   4.071 -15.750  1.00 78.56           H  
ATOM   2088  HG3 GLN A 131      -4.996   3.503 -16.502  1.00 78.56           H  
ATOM   2089  CD  GLN A 131      -4.763   5.234 -15.273  1.00 78.56           C  
ATOM   2090  NE2 GLN A 131      -4.814   6.193 -16.168  1.00 78.56           N  
ATOM   2091 HE21 GLN A 131      -4.424   7.078 -15.875  1.00 78.56           H  
ATOM   2092 HE22 GLN A 131      -5.353   6.089 -17.016  1.00 78.56           H  
ATOM   2093  OE1 GLN A 131      -4.178   5.445 -14.229  1.00 78.56           O  
ATOM   2094  N   LYS A 132      -4.160  -0.162 -14.063  1.00 88.46           N  
ATOM   2095  H   LYS A 132      -3.687   0.075 -14.924  1.00 88.46           H  
ATOM   2096  CA  LYS A 132      -3.557  -1.132 -13.136  1.00 88.46           C  
ATOM   2097  HA  LYS A 132      -4.248  -1.300 -12.310  1.00 88.46           H  
ATOM   2098  C   LYS A 132      -2.293  -0.598 -12.481  1.00 88.46           C  
ATOM   2099  CB  LYS A 132      -3.348  -2.483 -13.828  1.00 88.46           C  
ATOM   2100  HB2 LYS A 132      -2.604  -2.383 -14.619  1.00 88.46           H  
ATOM   2101  HB3 LYS A 132      -2.990  -3.197 -13.087  1.00 88.46           H  
ATOM   2102  O   LYS A 132      -1.813  -1.177 -11.514  1.00 88.46           O  
ATOM   2103  CG  LYS A 132      -4.660  -3.012 -14.419  1.00 88.46           C  
ATOM   2104  HG2 LYS A 132      -4.966  -2.372 -15.246  1.00 88.46           H  
ATOM   2105  HG3 LYS A 132      -5.439  -2.985 -13.657  1.00 88.46           H  
ATOM   2106  CD  LYS A 132      -4.515  -4.442 -14.939  1.00 88.46           C  
ATOM   2107  HD2 LYS A 132      -4.203  -5.104 -14.131  1.00 88.46           H  
ATOM   2108  HD3 LYS A 132      -3.770  -4.451 -15.735  1.00 88.46           H  
ATOM   2109  CE  LYS A 132      -5.886  -4.860 -15.479  1.00 88.46           C  
ATOM   2110  HE2 LYS A 132      -6.578  -4.960 -14.643  1.00 88.46           H  
ATOM   2111  HE3 LYS A 132      -6.259  -4.053 -16.110  1.00 88.46           H  
ATOM   2112  NZ  LYS A 132      -5.819  -6.113 -16.265  1.00 88.46           N  
ATOM   2113  HZ1 LYS A 132      -5.218  -5.978 -17.066  1.00 88.46           H  
ATOM   2114  HZ2 LYS A 132      -5.470  -6.875 -15.701  1.00 88.46           H  
ATOM   2115  HZ3 LYS A 132      -6.738  -6.346 -16.613  1.00 88.46           H  
ATOM   2116  N   ILE A 133      -1.741   0.489 -12.988  1.00 90.25           N  
ATOM   2117  H   ILE A 133      -2.215   0.979 -13.733  1.00 90.25           H  
ATOM   2118  CA  ILE A 133      -0.517   1.099 -12.494  1.00 90.25           C  
ATOM   2119  HA  ILE A 133      -0.307   0.758 -11.480  1.00 90.25           H  
ATOM   2120  C   ILE A 133      -0.785   2.598 -12.469  1.00 90.25           C  
ATOM   2121  CB  ILE A 133       0.679   0.739 -13.406  1.00 90.25           C  
ATOM   2122  HB  ILE A 133       0.552   1.256 -14.357  1.00 90.25           H  
ATOM   2123  O   ILE A 133      -1.257   3.133 -13.467  1.00 90.25           O  
ATOM   2124  CG1 ILE A 133       0.789  -0.779 -13.698  1.00 90.25           C  
ATOM   2125 HG12 ILE A 133      -0.130  -1.124 -14.171  1.00 90.25           H  
ATOM   2126 HG13 ILE A 133       0.916  -1.324 -12.762  1.00 90.25           H  
ATOM   2127  CG2 ILE A 133       1.972   1.235 -12.746  1.00 90.25           C  
ATOM   2128 HG21 ILE A 133       1.854   2.259 -12.393  1.00 90.25           H  
ATOM   2129 HG22 ILE A 133       2.786   1.226 -13.472  1.00 90.25           H  
ATOM   2130 HG23 ILE A 133       2.231   0.604 -11.896  1.00 90.25           H  
ATOM   2131  CD1 ILE A 133       1.931  -1.148 -14.651  1.00 90.25           C  
ATOM   2132 HD11 ILE A 133       1.854  -0.566 -15.569  1.00 90.25           H  
ATOM   2133 HD12 ILE A 133       2.895  -0.958 -14.178  1.00 90.25           H  
ATOM   2134 HD13 ILE A 133       1.866  -2.207 -14.896  1.00 90.25           H  
ATOM   2135  N   PHE A 134      -0.504   3.259 -11.350  1.00 87.81           N  
ATOM   2136  H   PHE A 134      -0.141   2.752 -10.556  1.00 87.81           H  
ATOM   2137  CA  PHE A 134      -0.622   4.711 -11.243  1.00 87.81           C  
ATOM   2138  HA  PHE A 134      -0.625   5.142 -12.244  1.00 87.81           H  
ATOM   2139  C   PHE A 134       0.597   5.277 -10.509  1.00 87.81           C  
ATOM   2140  CB  PHE A 134      -1.965   5.082 -10.594  1.00 87.81           C  
ATOM   2141  HB2 PHE A 134      -2.008   4.702  -9.573  1.00 87.81           H  
ATOM   2142  HB3 PHE A 134      -2.765   4.606 -11.160  1.00 87.81           H  
ATOM   2143  O   PHE A 134       1.064   4.695  -9.528  1.00 87.81           O  
ATOM   2144  CG  PHE A 134      -2.224   6.569 -10.559  1.00 87.81           C  
ATOM   2145  CD1 PHE A 134      -1.590   7.369  -9.595  1.00 87.81           C  
ATOM   2146  HD1 PHE A 134      -0.964   6.896  -8.853  1.00 87.81           H  
ATOM   2147  CD2 PHE A 134      -3.066   7.163 -11.512  1.00 87.81           C  
ATOM   2148  HD2 PHE A 134      -3.588   6.551 -12.232  1.00 87.81           H  
ATOM   2149  CE1 PHE A 134      -1.734   8.766  -9.629  1.00 87.81           C  
ATOM   2150  HE1 PHE A 134      -1.215   9.389  -8.915  1.00 87.81           H  
ATOM   2151  CE2 PHE A 134      -3.224   8.556 -11.543  1.00 87.81           C  
ATOM   2152  HE2 PHE A 134      -3.869   9.011 -12.280  1.00 87.81           H  
ATOM   2153  CZ  PHE A 134      -2.532   9.357 -10.622  1.00 87.81           C  
ATOM   2154  HZ  PHE A 134      -2.619  10.431 -10.689  1.00 87.81           H  
ATOM   2155  N   TYR A 135       1.124   6.399 -10.994  1.00 84.37           N  
ATOM   2156  H   TYR A 135       0.627   6.882 -11.729  1.00 84.37           H  
ATOM   2157  CA  TYR A 135       2.344   7.038 -10.504  1.00 84.37           C  
ATOM   2158  HA  TYR A 135       2.711   6.509  -9.624  1.00 84.37           H  
ATOM   2159  C   TYR A 135       2.076   8.491 -10.094  1.00 84.37           C  
ATOM   2160  CB  TYR A 135       3.425   6.957 -11.593  1.00 84.37           C  
ATOM   2161  HB2 TYR A 135       3.709   5.915 -11.737  1.00 84.37           H  
ATOM   2162  HB3 TYR A 135       3.005   7.318 -12.532  1.00 84.37           H  
ATOM   2163  O   TYR A 135       1.361   9.208 -10.788  1.00 84.37           O  
ATOM   2164  CG  TYR A 135       4.667   7.762 -11.273  1.00 84.37           C  
ATOM   2165  CD1 TYR A 135       4.953   8.940 -11.993  1.00 84.37           C  
ATOM   2166  HD1 TYR A 135       4.326   9.233 -12.822  1.00 84.37           H  
ATOM   2167  CD2 TYR A 135       5.492   7.371 -10.203  1.00 84.37           C  
ATOM   2168  HD2 TYR A 135       5.278   6.463  -9.658  1.00 84.37           H  
ATOM   2169  CE1 TYR A 135       6.049   9.744 -11.628  1.00 84.37           C  
ATOM   2170  HE1 TYR A 135       6.270  10.646 -12.179  1.00 84.37           H  
ATOM   2171  CE2 TYR A 135       6.580   8.176  -9.829  1.00 84.37           C  
ATOM   2172  HE2 TYR A 135       7.223   7.895  -9.007  1.00 84.37           H  
ATOM   2173  OH  TYR A 135       7.868  10.153 -10.109  1.00 84.37           O  
ATOM   2174  HH  TYR A 135       8.116  10.859 -10.710  1.00 84.37           H  
ATOM   2175  CZ  TYR A 135       6.848   9.370 -10.528  1.00 84.37           C  
ATOM   2176  N   THR A 136       2.679   8.941  -8.991  1.00 77.50           N  
ATOM   2177  H   THR A 136       3.266   8.302  -8.474  1.00 77.50           H  
ATOM   2178  CA  THR A 136       2.690  10.351  -8.576  1.00 77.50           C  
ATOM   2179  HA  THR A 136       2.379  10.947  -9.434  1.00 77.50           H  
ATOM   2180  C   THR A 136       4.089  10.797  -8.134  1.00 77.50           C  
ATOM   2181  CB  THR A 136       1.667  10.643  -7.463  1.00 77.50           C  
ATOM   2182  HB  THR A 136       0.676  10.352  -7.811  1.00 77.50           H  
ATOM   2183  O   THR A 136       4.723  10.104  -7.335  1.00 77.50           O  
ATOM   2184  CG2 THR A 136       1.945   9.948  -6.129  1.00 77.50           C  
ATOM   2185 HG21 THR A 136       2.777  10.428  -5.615  1.00 77.50           H  
ATOM   2186 HG22 THR A 136       1.058  10.000  -5.498  1.00 77.50           H  
ATOM   2187 HG23 THR A 136       2.206   8.904  -6.301  1.00 77.50           H  
ATOM   2188  OG1 THR A 136       1.675  12.025  -7.188  1.00 77.50           O  
ATOM   2189  HG1 THR A 136       1.424  12.132  -6.267  1.00 77.50           H  
ATOM   2190  N   PRO A 137       4.568  11.976  -8.573  1.00 71.91           N  
ATOM   2191  CA  PRO A 137       5.729  12.634  -7.977  1.00 71.91           C  
ATOM   2192  HA  PRO A 137       6.504  11.907  -7.734  1.00 71.91           H  
ATOM   2193  C   PRO A 137       5.374  13.416  -6.693  1.00 71.91           C  
ATOM   2194  CB  PRO A 137       6.242  13.556  -9.084  1.00 71.91           C  
ATOM   2195  HB2 PRO A 137       6.798  14.406  -8.688  1.00 71.91           H  
ATOM   2196  HB3 PRO A 137       6.868  12.983  -9.768  1.00 71.91           H  
ATOM   2197  O   PRO A 137       6.262  13.748  -5.914  1.00 71.91           O  
ATOM   2198  CG  PRO A 137       4.959  13.985  -9.796  1.00 71.91           C  
ATOM   2199  HG2 PRO A 137       5.147  14.268 -10.832  1.00 71.91           H  
ATOM   2200  HG3 PRO A 137       4.494  14.807  -9.251  1.00 71.91           H  
ATOM   2201  CD  PRO A 137       4.068  12.747  -9.704  1.00 71.91           C  
ATOM   2202  HD2 PRO A 137       3.030  13.044  -9.555  1.00 71.91           H  
ATOM   2203  HD3 PRO A 137       4.165  12.154 -10.613  1.00 71.91           H  
ATOM   2204  N   ASP A 138       4.092  13.732  -6.449  1.00 62.26           N  
ATOM   2205  H   ASP A 138       3.379  13.362  -7.061  1.00 62.26           H  
ATOM   2206  CA  ASP A 138       3.641  14.338  -5.185  1.00 62.26           C  
ATOM   2207  HA  ASP A 138       4.425  14.992  -4.802  1.00 62.26           H  
ATOM   2208  C   ASP A 138       3.410  13.235  -4.148  1.00 62.26           C  
ATOM   2209  CB  ASP A 138       2.382  15.212  -5.371  1.00 62.26           C  
ATOM   2210  HB2 ASP A 138       2.612  16.019  -6.068  1.00 62.26           H  
ATOM   2211  HB3 ASP A 138       1.580  14.611  -5.800  1.00 62.26           H  
ATOM   2212  O   ASP A 138       2.338  12.623  -4.106  1.00 62.26           O  
ATOM   2213  CG  ASP A 138       1.910  15.825  -4.035  1.00 62.26           C  
ATOM   2214  OD1 ASP A 138       2.800  16.195  -3.236  1.00 62.26           O  
ATOM   2215  OD2 ASP A 138       0.677  15.912  -3.798  1.00 62.26           O  
ATOM   2216  N   PHE A 139       4.434  12.945  -3.340  1.00 59.36           N  
ATOM   2217  H   PHE A 139       5.311  13.428  -3.480  1.00 59.36           H  
ATOM   2218  CA  PHE A 139       4.329  11.948  -2.282  1.00 59.36           C  
ATOM   2219  HA  PHE A 139       3.266  11.836  -2.070  1.00 59.36           H  
ATOM   2220  C   PHE A 139       5.045  12.340  -0.968  1.00 59.36           C  
ATOM   2221  CB  PHE A 139       4.811  10.582  -2.801  1.00 59.36           C  
ATOM   2222  HB2 PHE A 139       4.171  10.260  -3.623  1.00 59.36           H  
ATOM   2223  HB3 PHE A 139       5.828  10.683  -3.180  1.00 59.36           H  
ATOM   2224  O   PHE A 139       6.273  12.472  -0.952  1.00 59.36           O  
ATOM   2225  CG  PHE A 139       4.779   9.532  -1.712  1.00 59.36           C  
ATOM   2226  CD1 PHE A 139       5.903   8.729  -1.459  1.00 59.36           C  
ATOM   2227  HD1 PHE A 139       6.761   8.777  -2.114  1.00 59.36           H  
ATOM   2228  CD2 PHE A 139       3.654   9.440  -0.871  1.00 59.36           C  
ATOM   2229  HD2 PHE A 139       2.749   9.982  -1.103  1.00 59.36           H  
ATOM   2230  CE1 PHE A 139       5.905   7.861  -0.356  1.00 59.36           C  
ATOM   2231  HE1 PHE A 139       6.758   7.225  -0.173  1.00 59.36           H  
ATOM   2232  CE2 PHE A 139       3.708   8.677   0.301  1.00 59.36           C  
ATOM   2233  HE2 PHE A 139       2.864   8.664   0.974  1.00 59.36           H  
ATOM   2234  CZ  PHE A 139       4.830   7.879   0.547  1.00 59.36           C  
ATOM   2235  HZ  PHE A 139       4.864   7.276   1.443  1.00 59.36           H  
ATOM   2236  N   PRO A 140       4.329  12.432   0.179  1.00 54.57           N  
ATOM   2237  CA  PRO A 140       4.928  12.578   1.513  1.00 54.57           C  
ATOM   2238  HA  PRO A 140       5.695  13.351   1.466  1.00 54.57           H  
ATOM   2239  C   PRO A 140       5.615  11.287   2.021  1.00 54.57           C  
ATOM   2240  CB  PRO A 140       3.792  13.088   2.413  1.00 54.57           C  
ATOM   2241  HB2 PRO A 140       3.896  12.787   3.456  1.00 54.57           H  
ATOM   2242  HB3 PRO A 140       3.741  14.174   2.347  1.00 54.57           H  
ATOM   2243  O   PRO A 140       5.220  10.683   3.023  1.00 54.57           O  
ATOM   2244  CG  PRO A 140       2.545  12.489   1.769  1.00 54.57           C  
ATOM   2245  HG2 PRO A 140       2.442  11.443   2.058  1.00 54.57           H  
ATOM   2246  HG3 PRO A 140       1.646  13.051   2.022  1.00 54.57           H  
ATOM   2247  CD  PRO A 140       2.877  12.586   0.284  1.00 54.57           C  
ATOM   2248  HD2 PRO A 140       2.319  11.820  -0.255  1.00 54.57           H  
ATOM   2249  HD3 PRO A 140       2.596  13.571  -0.091  1.00 54.57           H  
ATOM   2250  N   ALA A 141       6.702  10.885   1.359  1.00 56.06           N  
ATOM   2251  H   ALA A 141       6.941  11.389   0.517  1.00 56.06           H  
ATOM   2252  CA  ALA A 141       7.500   9.714   1.709  1.00 56.06           C  
ATOM   2253  HA  ALA A 141       6.847   8.841   1.708  1.00 56.06           H  
ATOM   2254  C   ALA A 141       8.126   9.790   3.106  1.00 56.06           C  
ATOM   2255  CB  ALA A 141       8.594   9.514   0.651  1.00 56.06           C  
ATOM   2256  HB1 ALA A 141       8.167   9.493  -0.352  1.00 56.06           H  
ATOM   2257  HB2 ALA A 141       9.120   8.577   0.838  1.00 56.06           H  
ATOM   2258  HB3 ALA A 141       9.306  10.338   0.693  1.00 56.06           H  
ATOM   2259  O   ALA A 141       9.004  10.614   3.371  1.00 56.06           O  
ATOM   2260  N   ARG A 142       7.762   8.843   3.979  1.00 62.06           N  
ATOM   2261  H   ARG A 142       6.996   8.236   3.722  1.00 62.06           H  
ATOM   2262  CA  ARG A 142       8.503   8.558   5.216  1.00 62.06           C  
ATOM   2263  HA  ARG A 142       9.407   9.166   5.236  1.00 62.06           H  
ATOM   2264  C   ARG A 142       8.969   7.116   5.248  1.00 62.06           C  
ATOM   2265  CB  ARG A 142       7.692   8.936   6.457  1.00 62.06           C  
ATOM   2266  HB2 ARG A 142       6.717   8.449   6.441  1.00 62.06           H  
ATOM   2267  HB3 ARG A 142       8.242   8.618   7.342  1.00 62.06           H  
ATOM   2268  O   ARG A 142       8.162   6.193   5.354  1.00 62.06           O  
ATOM   2269  CG  ARG A 142       7.520  10.455   6.482  1.00 62.06           C  
ATOM   2270  HG2 ARG A 142       6.750  10.748   5.768  1.00 62.06           H  
ATOM   2271  HG3 ARG A 142       8.460  10.925   6.192  1.00 62.06           H  
ATOM   2272  CD  ARG A 142       7.154  10.963   7.869  1.00 62.06           C  
ATOM   2273  HD2 ARG A 142       6.165  10.599   8.145  1.00 62.06           H  
ATOM   2274  HD3 ARG A 142       7.888  10.589   8.583  1.00 62.06           H  
ATOM   2275  NE  ARG A 142       7.171  12.430   7.824  1.00 62.06           N  
ATOM   2276  HE  ARG A 142       6.874  12.838   6.950  1.00 62.06           H  
ATOM   2277  NH1 ARG A 142       8.015  12.865   9.926  1.00 62.06           N  
ATOM   2278 HH11 ARG A 142       8.195  13.566  10.629  1.00 62.06           H  
ATOM   2279 HH12 ARG A 142       7.967  11.887  10.173  1.00 62.06           H  
ATOM   2280  NH2 ARG A 142       7.742  14.513   8.469  1.00 62.06           N  
ATOM   2281 HH21 ARG A 142       7.882  15.096   9.281  1.00 62.06           H  
ATOM   2282 HH22 ARG A 142       7.359  14.868   7.604  1.00 62.06           H  
ATOM   2283  CZ  ARG A 142       7.645  13.247   8.738  1.00 62.06           C  
ATOM   2284  N   ARG A 143      10.291   6.945   5.189  1.00 68.93           N  
ATOM   2285  H   ARG A 143      10.859   7.780   5.202  1.00 68.93           H  
ATOM   2286  CA  ARG A 143      10.972   5.644   5.258  1.00 68.93           C  
ATOM   2287  HA  ARG A 143      10.673   5.021   4.415  1.00 68.93           H  
ATOM   2288  C   ARG A 143      10.587   4.892   6.528  1.00 68.93           C  
ATOM   2289  CB  ARG A 143      12.486   5.901   5.202  1.00 68.93           C  
ATOM   2290  HB2 ARG A 143      12.794   6.454   6.089  1.00 68.93           H  
ATOM   2291  HB3 ARG A 143      12.701   6.513   4.326  1.00 68.93           H  
ATOM   2292  O   ARG A 143      10.365   3.690   6.496  1.00 68.93           O  
ATOM   2293  CG  ARG A 143      13.303   4.607   5.102  1.00 68.93           C  
ATOM   2294  HG2 ARG A 143      12.963   4.045   4.232  1.00 68.93           H  
ATOM   2295  HG3 ARG A 143      13.147   3.990   5.987  1.00 68.93           H  
ATOM   2296  CD  ARG A 143      14.801   4.924   4.972  1.00 68.93           C  
ATOM   2297  HD2 ARG A 143      15.295   4.683   5.913  1.00 68.93           H  
ATOM   2298  HD3 ARG A 143      14.924   5.991   4.783  1.00 68.93           H  
ATOM   2299  NE  ARG A 143      15.422   4.165   3.874  1.00 68.93           N  
ATOM   2300  HE  ARG A 143      14.886   3.390   3.511  1.00 68.93           H  
ATOM   2301  NH1 ARG A 143      17.302   5.473   3.585  1.00 68.93           N  
ATOM   2302 HH11 ARG A 143      17.065   6.025   4.397  1.00 68.93           H  
ATOM   2303 HH12 ARG A 143      18.098   5.691   3.003  1.00 68.93           H  
ATOM   2304  NH2 ARG A 143      16.889   3.834   2.177  1.00 68.93           N  
ATOM   2305 HH21 ARG A 143      17.388   4.351   1.467  1.00 68.93           H  
ATOM   2306 HH22 ARG A 143      16.248   3.155   1.791  1.00 68.93           H  
ATOM   2307  CZ  ARG A 143      16.531   4.487   3.231  1.00 68.93           C  
ATOM   2308  N   GLU A 144      10.448   5.615   7.632  1.00 69.34           N  
ATOM   2309  H   GLU A 144      10.638   6.606   7.580  1.00 69.34           H  
ATOM   2310  CA  GLU A 144      10.097   5.071   8.937  1.00 69.34           C  
ATOM   2311  HA  GLU A 144      10.779   4.253   9.172  1.00 69.34           H  
ATOM   2312  C   GLU A 144       8.675   4.483   8.953  1.00 69.34           C  
ATOM   2313  CB  GLU A 144      10.265   6.164  10.011  1.00 69.34           C  
ATOM   2314  HB2 GLU A 144      10.126   5.680  10.978  1.00 69.34           H  
ATOM   2315  HB3 GLU A 144       9.488   6.921   9.900  1.00 69.34           H  
ATOM   2316  O   GLU A 144       8.457   3.438   9.561  1.00 69.34           O  
ATOM   2317  CG  GLU A 144      11.648   6.842  10.067  1.00 69.34           C  
ATOM   2318  HG2 GLU A 144      11.789   7.206  11.085  1.00 69.34           H  
ATOM   2319  HG3 GLU A 144      12.417   6.091   9.887  1.00 69.34           H  
ATOM   2320  CD  GLU A 144      11.850   8.032   9.108  1.00 69.34           C  
ATOM   2321  OE1 GLU A 144      12.880   8.719   9.284  1.00 69.34           O  
ATOM   2322  OE2 GLU A 144      11.016   8.240   8.191  1.00 69.34           O  
ATOM   2323  N   VAL A 145       7.723   5.094   8.233  1.00 74.30           N  
ATOM   2324  H   VAL A 145       7.985   5.897   7.680  1.00 74.30           H  
ATOM   2325  CA  VAL A 145       6.350   4.568   8.095  1.00 74.30           C  
ATOM   2326  HA  VAL A 145       6.000   4.255   9.079  1.00 74.30           H  
ATOM   2327  C   VAL A 145       6.337   3.321   7.204  1.00 74.30           C  
ATOM   2328  CB  VAL A 145       5.377   5.647   7.573  1.00 74.30           C  
ATOM   2329  HB  VAL A 145       5.702   5.978   6.587  1.00 74.30           H  
ATOM   2330  O   VAL A 145       5.694   2.334   7.554  1.00 74.30           O  
ATOM   2331  CG1 VAL A 145       3.939   5.123   7.472  1.00 74.30           C  
ATOM   2332 HG11 VAL A 145       3.609   4.766   8.447  1.00 74.30           H  
ATOM   2333 HG12 VAL A 145       3.878   4.303   6.756  1.00 74.30           H  
ATOM   2334 HG13 VAL A 145       3.271   5.915   7.136  1.00 74.30           H  
ATOM   2335  CG2 VAL A 145       5.338   6.864   8.510  1.00 74.30           C  
ATOM   2336 HG21 VAL A 145       6.327   7.313   8.598  1.00 74.30           H  
ATOM   2337 HG22 VAL A 145       4.999   6.557   9.499  1.00 74.30           H  
ATOM   2338 HG23 VAL A 145       4.649   7.611   8.114  1.00 74.30           H  
ATOM   2339  N   PHE A 146       7.098   3.324   6.103  1.00 78.30           N  
ATOM   2340  H   PHE A 146       7.608   4.165   5.874  1.00 78.30           H  
ATOM   2341  CA  PHE A 146       7.282   2.144   5.245  1.00 78.30           C  
ATOM   2342  HA  PHE A 146       6.310   1.826   4.869  1.00 78.30           H  
ATOM   2343  C   PHE A 146       7.866   0.949   6.012  1.00 78.30           C  
ATOM   2344  CB  PHE A 146       8.180   2.498   4.044  1.00 78.30           C  
ATOM   2345  HB2 PHE A 146       8.844   1.659   3.837  1.00 78.30           H  
ATOM   2346  HB3 PHE A 146       8.820   3.345   4.289  1.00 78.30           H  
ATOM   2347  O   PHE A 146       7.319  -0.150   5.943  1.00 78.30           O  
ATOM   2348  CG  PHE A 146       7.414   2.802   2.774  1.00 78.30           C  
ATOM   2349  CD1 PHE A 146       7.203   1.783   1.824  1.00 78.30           C  
ATOM   2350  HD1 PHE A 146       7.592   0.791   2.001  1.00 78.30           H  
ATOM   2351  CD2 PHE A 146       6.915   4.095   2.534  1.00 78.30           C  
ATOM   2352  HD2 PHE A 146       7.073   4.881   3.257  1.00 78.30           H  
ATOM   2353  CE1 PHE A 146       6.486   2.049   0.644  1.00 78.30           C  
ATOM   2354  HE1 PHE A 146       6.323   1.269  -0.085  1.00 78.30           H  
ATOM   2355  CE2 PHE A 146       6.208   4.359   1.347  1.00 78.30           C  
ATOM   2356  HE2 PHE A 146       5.828   5.350   1.144  1.00 78.30           H  
ATOM   2357  CZ  PHE A 146       5.983   3.339   0.410  1.00 78.30           C  
ATOM   2358  HZ  PHE A 146       5.434   3.549  -0.495  1.00 78.30           H  
ATOM   2359  N   GLU A 147       8.948   1.152   6.767  1.00 73.79           N  
ATOM   2360  H   GLU A 147       9.383   2.063   6.755  1.00 73.79           H  
ATOM   2361  CA  GLU A 147       9.599   0.079   7.529  1.00 73.79           C  
ATOM   2362  HA  GLU A 147       9.713  -0.791   6.882  1.00 73.79           H  
ATOM   2363  C   GLU A 147       8.743  -0.399   8.717  1.00 73.79           C  
ATOM   2364  CB  GLU A 147      11.008   0.527   7.960  1.00 73.79           C  
ATOM   2365  HB2 GLU A 147      11.405  -0.193   8.676  1.00 73.79           H  
ATOM   2366  HB3 GLU A 147      10.939   1.490   8.466  1.00 73.79           H  
ATOM   2367  O   GLU A 147       8.689  -1.602   8.992  1.00 73.79           O  
ATOM   2368  CG  GLU A 147      11.999   0.645   6.778  1.00 73.79           C  
ATOM   2369  HG2 GLU A 147      12.963   0.969   7.170  1.00 73.79           H  
ATOM   2370  HG3 GLU A 147      11.651   1.418   6.093  1.00 73.79           H  
ATOM   2371  CD  GLU A 147      12.193  -0.674   5.995  1.00 73.79           C  
ATOM   2372  OE1 GLU A 147      12.337  -0.657   4.745  1.00 73.79           O  
ATOM   2373  OE2 GLU A 147      12.163  -1.751   6.621  1.00 73.79           O  
ATOM   2374  N   HIS A 148       7.990   0.494   9.373  1.00 75.37           N  
ATOM   2375  H   HIS A 148       8.069   1.474   9.141  1.00 75.37           H  
ATOM   2376  CA  HIS A 148       7.025   0.094  10.402  1.00 75.37           C  
ATOM   2377  HA  HIS A 148       7.549  -0.517  11.137  1.00 75.37           H  
ATOM   2378  C   HIS A 148       5.898  -0.776   9.819  1.00 75.37           C  
ATOM   2379  CB  HIS A 148       6.476   1.334  11.122  1.00 75.37           C  
ATOM   2380  HB2 HIS A 148       5.940   1.962  10.409  1.00 75.37           H  
ATOM   2381  HB3 HIS A 148       7.310   1.911  11.521  1.00 75.37           H  
ATOM   2382  O   HIS A 148       5.614  -1.850  10.351  1.00 75.37           O  
ATOM   2383  CG  HIS A 148       5.558   0.982  12.267  1.00 75.37           C  
ATOM   2384  CD2 HIS A 148       4.220   1.259  12.357  1.00 75.37           C  
ATOM   2385  HD2 HIS A 148       3.636   1.796  11.624  1.00 75.37           H  
ATOM   2386  ND1 HIS A 148       5.894   0.259  13.391  1.00 75.37           N  
ATOM   2387  HD1 HIS A 148       6.796  -0.148  13.594  1.00 75.37           H  
ATOM   2388  CE1 HIS A 148       4.785   0.096  14.132  1.00 75.37           C  
ATOM   2389  HE1 HIS A 148       4.728  -0.470  15.050  1.00 75.37           H  
ATOM   2390  NE2 HIS A 148       3.741   0.702  13.547  1.00 75.37           N  
ATOM   2391  N   LEU A 149       5.308  -0.375   8.686  1.00 83.24           N  
ATOM   2392  H   LEU A 149       5.583   0.509   8.281  1.00 83.24           H  
ATOM   2393  CA  LEU A 149       4.257  -1.151   8.021  1.00 83.24           C  
ATOM   2394  HA  LEU A 149       3.507  -1.420   8.764  1.00 83.24           H  
ATOM   2395  C   LEU A 149       4.770  -2.483   7.455  1.00 83.24           C  
ATOM   2396  CB  LEU A 149       3.589  -0.305   6.928  1.00 83.24           C  
ATOM   2397  HB2 LEU A 149       4.361   0.126   6.291  1.00 83.24           H  
ATOM   2398  HB3 LEU A 149       2.980  -0.969   6.315  1.00 83.24           H  
ATOM   2399  O   LEU A 149       4.102  -3.498   7.633  1.00 83.24           O  
ATOM   2400  CG  LEU A 149       2.670   0.814   7.452  1.00 83.24           C  
ATOM   2401  HG  LEU A 149       3.232   1.500   8.085  1.00 83.24           H  
ATOM   2402  CD1 LEU A 149       2.102   1.590   6.271  1.00 83.24           C  
ATOM   2403 HD11 LEU A 149       2.932   1.913   5.643  1.00 83.24           H  
ATOM   2404 HD12 LEU A 149       1.565   2.471   6.625  1.00 83.24           H  
ATOM   2405 HD13 LEU A 149       1.423   0.963   5.693  1.00 83.24           H  
ATOM   2406  CD2 LEU A 149       1.494   0.251   8.247  1.00 83.24           C  
ATOM   2407 HD21 LEU A 149       1.086  -0.625   7.742  1.00 83.24           H  
ATOM   2408 HD22 LEU A 149       1.842  -0.025   9.242  1.00 83.24           H  
ATOM   2409 HD23 LEU A 149       0.704   0.995   8.345  1.00 83.24           H  
ATOM   2410  N   LYS A 150       5.971  -2.529   6.857  1.00 80.03           N  
ATOM   2411  H   LYS A 150       6.461  -1.659   6.703  1.00 80.03           H  
ATOM   2412  CA  LYS A 150       6.629  -3.795   6.476  1.00 80.03           C  
ATOM   2413  HA  LYS A 150       6.055  -4.305   5.702  1.00 80.03           H  
ATOM   2414  C   LYS A 150       6.725  -4.743   7.662  1.00 80.03           C  
ATOM   2415  CB  LYS A 150       8.067  -3.553   6.010  1.00 80.03           C  
ATOM   2416  HB2 LYS A 150       8.669  -4.407   6.321  1.00 80.03           H  
ATOM   2417  HB3 LYS A 150       8.470  -2.680   6.523  1.00 80.03           H  
ATOM   2418  O   LYS A 150       6.354  -5.908   7.552  1.00 80.03           O  
ATOM   2419  CG  LYS A 150       8.265  -3.398   4.503  1.00 80.03           C  
ATOM   2420  HG2 LYS A 150       7.868  -2.439   4.170  1.00 80.03           H  
ATOM   2421  HG3 LYS A 150       7.791  -4.216   3.960  1.00 80.03           H  
ATOM   2422  CD  LYS A 150       9.784  -3.452   4.318  1.00 80.03           C  
ATOM   2423  HD2 LYS A 150      10.238  -2.765   5.032  1.00 80.03           H  
ATOM   2424  HD3 LYS A 150      10.142  -4.458   4.539  1.00 80.03           H  
ATOM   2425  CE  LYS A 150      10.258  -3.056   2.933  1.00 80.03           C  
ATOM   2426  HE2 LYS A 150       9.984  -3.830   2.216  1.00 80.03           H  
ATOM   2427  HE3 LYS A 150       9.770  -2.124   2.650  1.00 80.03           H  
ATOM   2428  NZ  LYS A 150      11.725  -2.871   3.006  1.00 80.03           N  
ATOM   2429  HZ1 LYS A 150      12.107  -2.531   2.135  1.00 80.03           H  
ATOM   2430  HZ2 LYS A 150      12.165  -3.742   3.265  1.00 80.03           H  
ATOM   2431  HZ3 LYS A 150      11.944  -2.188   3.718  1.00 80.03           H  
ATOM   2432  N   THR A 151       7.220  -4.234   8.789  1.00 74.89           N  
ATOM   2433  H   THR A 151       7.522  -3.270   8.781  1.00 74.89           H  
ATOM   2434  CA  THR A 151       7.389  -5.016  10.016  1.00 74.89           C  
ATOM   2435  HA  THR A 151       8.046  -5.860   9.808  1.00 74.89           H  
ATOM   2436  C   THR A 151       6.037  -5.575  10.471  1.00 74.89           C  
ATOM   2437  CB  THR A 151       8.051  -4.160  11.105  1.00 74.89           C  
ATOM   2438  HB  THR A 151       7.408  -3.317  11.360  1.00 74.89           H  
ATOM   2439  O   THR A 151       5.908  -6.782  10.663  1.00 74.89           O  
ATOM   2440  CG2 THR A 151       8.336  -4.960  12.368  1.00 74.89           C  
ATOM   2441 HG21 THR A 151       7.394  -5.305  12.794  1.00 74.89           H  
ATOM   2442 HG22 THR A 151       8.832  -4.315  13.093  1.00 74.89           H  
ATOM   2443 HG23 THR A 151       8.970  -5.816  12.135  1.00 74.89           H  
ATOM   2444  OG1 THR A 151       9.300  -3.673  10.669  1.00 74.89           O  
ATOM   2445  HG1 THR A 151       9.148  -2.962  10.042  1.00 74.89           H  
ATOM   2446  N   ALA A 152       4.999  -4.736  10.520  1.00 76.52           N  
ATOM   2447  H   ALA A 152       5.155  -3.757  10.326  1.00 76.52           H  
ATOM   2448  CA  ALA A 152       3.649  -5.143  10.901  1.00 76.52           C  
ATOM   2449  HA  ALA A 152       3.694  -5.622  11.879  1.00 76.52           H  
ATOM   2450  C   ALA A 152       2.996  -6.152   9.932  1.00 76.52           C  
ATOM   2451  CB  ALA A 152       2.806  -3.874  11.028  1.00 76.52           C  
ATOM   2452  HB1 ALA A 152       3.274  -3.191  11.738  1.00 76.52           H  
ATOM   2453  HB2 ALA A 152       1.811  -4.134  11.390  1.00 76.52           H  
ATOM   2454  HB3 ALA A 152       2.721  -3.384  10.059  1.00 76.52           H  
ATOM   2455  O   ALA A 152       2.294  -7.055  10.381  1.00 76.52           O  
ATOM   2456  N   PHE A 153       3.220  -6.038   8.617  1.00 77.77           N  
ATOM   2457  H   PHE A 153       3.736  -5.236   8.284  1.00 77.77           H  
ATOM   2458  CA  PHE A 153       2.655  -6.964   7.624  1.00 77.77           C  
ATOM   2459  HA  PHE A 153       1.657  -7.262   7.945  1.00 77.77           H  
ATOM   2460  C   PHE A 153       3.438  -8.273   7.494  1.00 77.77           C  
ATOM   2461  CB  PHE A 153       2.530  -6.269   6.261  1.00 77.77           C  
ATOM   2462  HB2 PHE A 153       2.124  -6.985   5.546  1.00 77.77           H  
ATOM   2463  HB3 PHE A 153       3.532  -6.004   5.924  1.00 77.77           H  
ATOM   2464  O   PHE A 153       2.846  -9.300   7.177  1.00 77.77           O  
ATOM   2465  CG  PHE A 153       1.659  -5.026   6.208  1.00 77.77           C  
ATOM   2466  CD1 PHE A 153       0.619  -4.799   7.132  1.00 77.77           C  
ATOM   2467  HD1 PHE A 153       0.409  -5.511   7.917  1.00 77.77           H  
ATOM   2468  CD2 PHE A 153       1.896  -4.081   5.196  1.00 77.77           C  
ATOM   2469  HD2 PHE A 153       2.680  -4.258   4.474  1.00 77.77           H  
ATOM   2470  CE1 PHE A 153      -0.149  -3.627   7.053  1.00 77.77           C  
ATOM   2471  HE1 PHE A 153      -0.949  -3.460   7.759  1.00 77.77           H  
ATOM   2472  CE2 PHE A 153       1.137  -2.902   5.129  1.00 77.77           C  
ATOM   2473  HE2 PHE A 153       1.349  -2.171   4.363  1.00 77.77           H  
ATOM   2474  CZ  PHE A 153       0.122  -2.668   6.067  1.00 77.77           C  
ATOM   2475  HZ  PHE A 153      -0.442  -1.747   6.038  1.00 77.77           H  
ATOM   2476  N   SER A 154       4.743  -8.263   7.780  1.00 68.81           N  
ATOM   2477  H   SER A 154       5.193  -7.371   7.932  1.00 68.81           H  
ATOM   2478  CA  SER A 154       5.555  -9.485   7.852  1.00 68.81           C  
ATOM   2479  HA  SER A 154       5.329 -10.091   6.974  1.00 68.81           H  
ATOM   2480  C   SER A 154       5.222 -10.353   9.077  1.00 68.81           C  
ATOM   2481  CB  SER A 154       7.045  -9.135   7.786  1.00 68.81           C  
ATOM   2482  HB2 SER A 154       7.622 -10.055   7.695  1.00 68.81           H  
ATOM   2483  HB3 SER A 154       7.227  -8.529   6.899  1.00 68.81           H  
ATOM   2484  O   SER A 154       5.408 -11.568   9.043  1.00 68.81           O  
ATOM   2485  OG  SER A 154       7.493  -8.427   8.927  1.00 68.81           O  
ATOM   2486  HG  SER A 154       6.817  -7.816   9.230  1.00 68.81           H  
ATOM   2487  N   CYS A 155       4.662  -9.760  10.137  1.00 56.78           N  
ATOM   2488  H   CYS A 155       4.562  -8.755  10.129  1.00 56.78           H  
ATOM   2489  CA  CYS A 155       4.113 -10.481  11.283  1.00 56.78           C  
ATOM   2490  HA  CYS A 155       4.728 -11.360  11.477  1.00 56.78           H  
ATOM   2491  C   CYS A 155       2.689 -10.990  11.005  1.00 56.78           C  
ATOM   2492  CB  CYS A 155       4.174  -9.578  12.522  1.00 56.78           C  
ATOM   2493  HB2 CYS A 155       3.765  -8.596  12.282  1.00 56.78           H  
ATOM   2494  HB3 CYS A 155       3.571 -10.017  13.316  1.00 56.78           H  
ATOM   2495  O   CYS A 155       1.700 -10.423  11.472  1.00 56.78           O  
ATOM   2496  SG  CYS A 155       5.892  -9.435  13.091  1.00 56.78           S  
ATOM   2497  HG  CYS A 155       6.141 -10.743  13.204  1.00 56.78           H  
ATOM   2498  N   THR A 156       2.568 -12.107  10.288  1.00 51.48           N  
ATOM   2499  H   THR A 156       3.390 -12.528   9.880  1.00 51.48           H  
ATOM   2500  CA  THR A 156       1.285 -12.810  10.135  1.00 51.48           C  
ATOM   2501  HA  THR A 156       0.527 -12.097   9.809  1.00 51.48           H  
ATOM   2502  C   THR A 156       0.841 -13.419  11.467  1.00 51.48           C  
ATOM   2503  CB  THR A 156       1.381 -13.918   9.077  1.00 51.48           C  
ATOM   2504  HB  THR A 156       0.464 -14.507   9.094  1.00 51.48           H  
ATOM   2505  O   THR A 156       1.464 -14.362  11.954  1.00 51.48           O  
ATOM   2506  CG2 THR A 156       1.573 -13.348   7.673  1.00 51.48           C  
ATOM   2507 HG21 THR A 156       1.606 -14.168   6.956  1.00 51.48           H  
ATOM   2508 HG22 THR A 156       2.505 -12.785   7.619  1.00 51.48           H  
ATOM   2509 HG23 THR A 156       0.739 -12.692   7.422  1.00 51.48           H  
ATOM   2510  OG1 THR A 156       2.481 -14.751   9.365  1.00 51.48           O  
ATOM   2511  HG1 THR A 156       2.410 -14.973  10.297  1.00 51.48           H  
ATOM   2512  N   LYS A 157      -0.253 -12.911  12.046  1.00 45.72           N  
ATOM   2513  H   LYS A 157      -0.672 -12.096  11.623  1.00 45.72           H  
ATOM   2514  CA  LYS A 157      -0.862 -13.447  13.280  1.00 45.72           C  
ATOM   2515  HA  LYS A 157      -0.081 -13.561  14.032  1.00 45.72           H  
ATOM   2516  C   LYS A 157      -1.458 -14.858  13.137  1.00 45.72           C  
ATOM   2517  CB  LYS A 157      -1.932 -12.468  13.805  1.00 45.72           C  
ATOM   2518  HB2 LYS A 157      -2.734 -13.039  14.272  1.00 45.72           H  
ATOM   2519  HB3 LYS A 157      -2.370 -11.912  12.976  1.00 45.72           H  
ATOM   2520  O   LYS A 157      -1.706 -15.491  14.156  1.00 45.72           O  
ATOM   2521  CG  LYS A 157      -1.379 -11.493  14.856  1.00 45.72           C  
ATOM   2522  HG2 LYS A 157      -0.617 -10.856  14.407  1.00 45.72           H  
ATOM   2523  HG3 LYS A 157      -0.928 -12.069  15.664  1.00 45.72           H  
ATOM   2524  CD  LYS A 157      -2.509 -10.623  15.430  1.00 45.72           C  
ATOM   2525  HD2 LYS A 157      -3.349 -11.261  15.703  1.00 45.72           H  
ATOM   2526  HD3 LYS A 157      -2.838  -9.917  14.667  1.00 45.72           H  
ATOM   2527  CE  LYS A 157      -2.041  -9.860  16.673  1.00 45.72           C  
ATOM   2528  HE2 LYS A 157      -1.196  -9.230  16.397  1.00 45.72           H  
ATOM   2529  HE3 LYS A 157      -1.710 -10.579  17.422  1.00 45.72           H  
ATOM   2530  NZ  LYS A 157      -3.126  -9.013  17.217  1.00 45.72           N  
ATOM   2531  HZ1 LYS A 157      -3.301  -8.262  16.564  1.00 45.72           H  
ATOM   2532  HZ2 LYS A 157      -2.847  -8.532  18.060  1.00 45.72           H  
ATOM   2533  HZ3 LYS A 157      -3.990  -9.517  17.354  1.00 45.72           H  
ATOM   2534  N   ASP A 158      -1.663 -15.349  11.914  1.00 41.61           N  
ATOM   2535  H   ASP A 158      -1.533 -14.725  11.130  1.00 41.61           H  
ATOM   2536  CA  ASP A 158      -2.351 -16.621  11.635  1.00 41.61           C  
ATOM   2537  HA  ASP A 158      -3.322 -16.606  12.130  1.00 41.61           H  
ATOM   2538  C   ASP A 158      -1.616 -17.873  12.145  1.00 41.61           C  
ATOM   2539  CB  ASP A 158      -2.594 -16.757  10.122  1.00 41.61           C  
ATOM   2540  HB2 ASP A 158      -1.636 -16.703   9.606  1.00 41.61           H  
ATOM   2541  HB3 ASP A 158      -3.028 -17.736   9.920  1.00 41.61           H  
ATOM   2542  O   ASP A 158      -2.223 -18.938  12.273  1.00 41.61           O  
ATOM   2543  CG  ASP A 158      -3.541 -15.699   9.551  1.00 41.61           C  
ATOM   2544  OD1 ASP A 158      -4.352 -15.148  10.327  1.00 41.61           O  
ATOM   2545  OD2 ASP A 158      -3.397 -15.411   8.343  1.00 41.61           O  
ATOM   2546  N   THR A 159      -0.321 -17.791  12.472  1.00 38.73           N  
ATOM   2547  H   THR A 159       0.152 -16.901  12.415  1.00 38.73           H  
ATOM   2548  CA  THR A 159       0.327 -18.894  13.187  1.00 38.73           C  
ATOM   2549  HA  THR A 159       0.041 -19.826  12.702  1.00 38.73           H  
ATOM   2550  C   THR A 159      -0.183 -18.946  14.625  1.00 38.73           C  
ATOM   2551  CB  THR A 159       1.862 -18.831  13.157  1.00 38.73           C  
ATOM   2552  HB  THR A 159       2.251 -19.587  13.838  1.00 38.73           H  
ATOM   2553  O   THR A 159       0.096 -18.056  15.422  1.00 38.73           O  
ATOM   2554  CG2 THR A 159       2.404 -19.132  11.760  1.00 38.73           C  
ATOM   2555 HG21 THR A 159       2.048 -18.382  11.054  1.00 38.73           H  
ATOM   2556 HG22 THR A 159       2.070 -20.118  11.436  1.00 38.73           H  
ATOM   2557 HG23 THR A 159       3.494 -19.110  11.780  1.00 38.73           H  
ATOM   2558  OG1 THR A 159       2.361 -17.578  13.551  1.00 38.73           O  
ATOM   2559  HG1 THR A 159       2.073 -17.422  14.454  1.00 38.73           H  
ATOM   2560  N   SER A 160      -0.844 -20.050  14.989  1.00 38.57           N  
ATOM   2561  H   SER A 160      -1.121 -20.692  14.261  1.00 38.57           H  
ATOM   2562  CA  SER A 160      -1.289 -20.352  16.364  1.00 38.57           C  
ATOM   2563  HA  SER A 160      -2.068 -19.642  16.645  1.00 38.57           H  
ATOM   2564  C   SER A 160      -0.172 -20.251  17.411  1.00 38.57           C  
ATOM   2565  CB  SER A 160      -1.875 -21.765  16.403  1.00 38.57           C  
ATOM   2566  HB2 SER A 160      -2.758 -21.801  15.764  1.00 38.57           H  
ATOM   2567  HB3 SER A 160      -2.171 -22.007  17.423  1.00 38.57           H  
ATOM   2568  O   SER A 160      -0.419 -19.927  18.572  1.00 38.57           O  
ATOM   2569  OG  SER A 160      -0.923 -22.713  15.939  1.00 38.57           O  
ATOM   2570  HG  SER A 160      -1.356 -23.569  15.921  1.00 38.57           H  
ATOM   2571  N   LYS A 161       1.081 -20.450  16.987  1.00 39.93           N  
ATOM   2572  H   LYS A 161       1.179 -20.733  16.022  1.00 39.93           H  
ATOM   2573  CA  LYS A 161       2.246 -19.892  17.673  1.00 39.93           C  
ATOM   2574  HA  LYS A 161       2.178 -20.108  18.739  1.00 39.93           H  
ATOM   2575  C   LYS A 161       2.230 -18.370  17.511  1.00 39.93           C  
ATOM   2576  CB  LYS A 161       3.546 -20.500  17.122  1.00 39.93           C  
ATOM   2577  HB2 LYS A 161       4.389 -19.970  17.567  1.00 39.93           H  
ATOM   2578  HB3 LYS A 161       3.586 -20.363  16.041  1.00 39.93           H  
ATOM   2579  O   LYS A 161       2.798 -17.845  16.552  1.00 39.93           O  
ATOM   2580  CG  LYS A 161       3.668 -21.991  17.457  1.00 39.93           C  
ATOM   2581  HG2 LYS A 161       3.596 -22.121  18.536  1.00 39.93           H  
ATOM   2582  HG3 LYS A 161       2.856 -22.540  16.980  1.00 39.93           H  
ATOM   2583  CD  LYS A 161       5.009 -22.553  16.971  1.00 39.93           C  
ATOM   2584  HD2 LYS A 161       5.080 -22.430  15.890  1.00 39.93           H  
ATOM   2585  HD3 LYS A 161       5.820 -22.005  17.450  1.00 39.93           H  
ATOM   2586  CE  LYS A 161       5.092 -24.038  17.337  1.00 39.93           C  
ATOM   2587  HE2 LYS A 161       4.962 -24.134  18.415  1.00 39.93           H  
ATOM   2588  HE3 LYS A 161       4.264 -24.561  16.859  1.00 39.93           H  
ATOM   2589  NZ  LYS A 161       6.386 -24.635  16.926  1.00 39.93           N  
ATOM   2590  HZ1 LYS A 161       7.151 -24.158  17.382  1.00 39.93           H  
ATOM   2591  HZ2 LYS A 161       6.507 -24.564  15.926  1.00 39.93           H  
ATOM   2592  HZ3 LYS A 161       6.421 -25.610  17.187  1.00 39.93           H  
ATOM   2593  N   GLY A 162       1.624 -17.676  18.479  1.00 42.51           N  
ATOM   2594  H   GLY A 162       1.066 -18.187  19.148  1.00 42.51           H  
ATOM   2595  CA  GLY A 162       1.850 -16.242  18.671  1.00 42.51           C  
ATOM   2596  HA2 GLY A 162       1.436 -15.919  19.626  1.00 42.51           H  
ATOM   2597  HA3 GLY A 162       1.363 -15.695  17.864  1.00 42.51           H  
ATOM   2598  C   GLY A 162       3.355 -15.955  18.650  1.00 42.51           C  
ATOM   2599  O   GLY A 162       4.141 -16.819  19.038  1.00 42.51           O  
ATOM   2600  N   CYS A 163       3.762 -14.794  18.131  1.00 44.63           N  
ATOM   2601  H   CYS A 163       3.057 -14.135  17.832  1.00 44.63           H  
ATOM   2602  CA  CYS A 163       5.137 -14.573  17.675  1.00 44.63           C  
ATOM   2603  HA  CYS A 163       5.385 -15.393  17.001  1.00 44.63           H  
ATOM   2604  C   CYS A 163       6.176 -14.597  18.821  1.00 44.63           C  
ATOM   2605  CB  CYS A 163       5.188 -13.282  16.847  1.00 44.63           C  
ATOM   2606  HB2 CYS A 163       4.369 -13.275  16.128  1.00 44.63           H  
ATOM   2607  HB3 CYS A 163       5.064 -12.431  17.517  1.00 44.63           H  
ATOM   2608  O   CYS A 163       6.631 -13.559  19.292  1.00 44.63           O  
ATOM   2609  SG  CYS A 163       6.736 -13.095  15.926  1.00 44.63           S  
ATOM   2610  N   SER A 164       6.590 -15.794  19.244  1.00 46.22           N  
ATOM   2611  H   SER A 164       6.083 -16.596  18.898  1.00 46.22           H  
ATOM   2612  CA  SER A 164       7.509 -16.035  20.363  1.00 46.22           C  
ATOM   2613  HA  SER A 164       7.123 -15.540  21.254  1.00 46.22           H  
ATOM   2614  C   SER A 164       8.908 -15.485  20.100  1.00 46.22           C  
ATOM   2615  CB  SER A 164       7.587 -17.543  20.636  1.00 46.22           C  
ATOM   2616  HB2 SER A 164       8.228 -17.724  21.499  1.00 46.22           H  
ATOM   2617  HB3 SER A 164       6.587 -17.912  20.861  1.00 46.22           H  
ATOM   2618  O   SER A 164       9.607 -15.102  21.030  1.00 46.22           O  
ATOM   2619  OG  SER A 164       8.099 -18.241  19.509  1.00 46.22           O  
ATOM   2620  HG  SER A 164       9.058 -18.193  19.537  1.00 46.22           H  
ATOM   2621  N   ASN A 165       9.292 -15.406  18.823  1.00 45.78           N  
ATOM   2622  H   ASN A 165       8.665 -15.789  18.130  1.00 45.78           H  
ATOM   2623  CA  ASN A 165      10.538 -14.788  18.378  1.00 45.78           C  
ATOM   2624  HA  ASN A 165      11.248 -14.813  19.204  1.00 45.78           H  
ATOM   2625  C   ASN A 165      10.371 -13.295  18.029  1.00 45.78           C  
ATOM   2626  CB  ASN A 165      11.145 -15.613  17.227  1.00 45.78           C  
ATOM   2627  HB2 ASN A 165      11.972 -15.047  16.796  1.00 45.78           H  
ATOM   2628  HB3 ASN A 165      10.401 -15.772  16.446  1.00 45.78           H  
ATOM   2629  O   ASN A 165      11.364 -12.639  17.713  1.00 45.78           O  
ATOM   2630  CG  ASN A 165      11.704 -16.962  17.659  1.00 45.78           C  
ATOM   2631  ND2 ASN A 165      12.483 -17.598  16.817  1.00 45.78           N  
ATOM   2632 HD21 ASN A 165      12.738 -17.185  15.931  1.00 45.78           H  
ATOM   2633 HD22 ASN A 165      12.866 -18.471  17.151  1.00 45.78           H  
ATOM   2634  OD1 ASN A 165      11.446 -17.482  18.731  1.00 45.78           O  
ATOM   2635  N   CYS A 166       9.164 -12.715  18.121  1.00 46.74           N  
ATOM   2636  H   CYS A 166       8.379 -13.258  18.452  1.00 46.74           H  
ATOM   2637  CA  CYS A 166       8.991 -11.262  18.083  1.00 46.74           C  
ATOM   2638  HA  CYS A 166       9.663 -10.854  17.327  1.00 46.74           H  
ATOM   2639  C   CYS A 166       9.400 -10.656  19.430  1.00 46.74           C  
ATOM   2640  CB  CYS A 166       7.572 -10.816  17.690  1.00 46.74           C  
ATOM   2641  HB2 CYS A 166       6.850 -11.273  18.367  1.00 46.74           H  
ATOM   2642  HB3 CYS A 166       7.509  -9.740  17.854  1.00 46.74           H  
ATOM   2643  O   CYS A 166       8.577 -10.126  20.173  1.00 46.74           O  
ATOM   2644  SG  CYS A 166       7.063 -11.097  15.979  1.00 46.74           S  
ATOM   2645  N   ASN A 167      10.710 -10.603  19.684  1.00 44.30           N  
ATOM   2646  H   ASN A 167      11.329 -11.136  19.091  1.00 44.30           H  
ATOM   2647  CA  ASN A 167      11.277  -9.681  20.676  1.00 44.30           C  
ATOM   2648  HA  ASN A 167      10.822  -9.882  21.646  1.00 44.30           H  
ATOM   2649  C   ASN A 167      10.956  -8.209  20.340  1.00 44.30           C  
ATOM   2650  CB  ASN A 167      12.796  -9.918  20.759  1.00 44.30           C  
ATOM   2651  HB2 ASN A 167      13.266  -9.061  21.242  1.00 44.30           H  
ATOM   2652  HB3 ASN A 167      13.215 -10.016  19.758  1.00 44.30           H  
ATOM   2653  O   ASN A 167      11.110  -7.316  21.174  1.00 44.30           O  
ATOM   2654  CG  ASN A 167      13.161 -11.138  21.587  1.00 44.30           C  
ATOM   2655  ND2 ASN A 167      14.357 -11.652  21.438  1.00 44.30           N  
ATOM   2656 HD21 ASN A 167      14.551 -12.468  22.000  1.00 44.30           H  
ATOM   2657 HD22 ASN A 167      15.022 -11.264  20.784  1.00 44.30           H  
ATOM   2658  OD1 ASN A 167      12.400 -11.626  22.399  1.00 44.30           O  
ATOM   2659  N   ASN A 168      10.494  -7.943  19.115  1.00 45.93           N  
ATOM   2660  H   ASN A 168      10.369  -8.720  18.482  1.00 45.93           H  
ATOM   2661  CA  ASN A 168      10.056  -6.638  18.672  1.00 45.93           C  
ATOM   2662  HA  ASN A 168      10.746  -5.906  19.093  1.00 45.93           H  
ATOM   2663  C   ASN A 168       8.648  -6.307  19.209  1.00 45.93           C  
ATOM   2664  CB  ASN A 168      10.193  -6.589  17.138  1.00 45.93           C  
ATOM   2665  HB2 ASN A 168      11.108  -7.097  16.833  1.00 45.93           H  
ATOM   2666  HB3 ASN A 168       9.349  -7.090  16.665  1.00 45.93           H  
ATOM   2667  O   ASN A 168       7.646  -6.471  18.514  1.00 45.93           O  
ATOM   2668  CG  ASN A 168      10.294  -5.167  16.627  1.00 45.93           C  
ATOM   2669  ND2 ASN A 168      10.313  -4.978  15.331  1.00 45.93           N  
ATOM   2670 HD21 ASN A 168      10.311  -4.023  15.002  1.00 45.93           H  
ATOM   2671 HD22 ASN A 168      10.150  -5.747  14.698  1.00 45.93           H  
ATOM   2672  OD1 ASN A 168      10.379  -4.211  17.387  1.00 45.93           O  
ATOM   2673  N   LYS A 169       8.583  -5.801  20.451  1.00 46.77           N  
ATOM   2674  H   LYS A 169       9.438  -5.816  20.989  1.00 46.77           H  
ATOM   2675  CA  LYS A 169       7.345  -5.312  21.103  1.00 46.77           C  
ATOM   2676  HA  LYS A 169       6.700  -6.160  21.333  1.00 46.77           H  
ATOM   2677  C   LYS A 169       6.512  -4.381  20.205  1.00 46.77           C  
ATOM   2678  CB  LYS A 169       7.693  -4.574  22.409  1.00 46.77           C  
ATOM   2679  HB2 LYS A 169       6.780  -4.116  22.787  1.00 46.77           H  
ATOM   2680  HB3 LYS A 169       8.410  -3.779  22.205  1.00 46.77           H  
ATOM   2681  O   LYS A 169       5.283  -4.436  20.222  1.00 46.77           O  
ATOM   2682  CG  LYS A 169       8.244  -5.506  23.498  1.00 46.77           C  
ATOM   2683  HG2 LYS A 169       9.203  -5.917  23.184  1.00 46.77           H  
ATOM   2684  HG3 LYS A 169       7.539  -6.325  23.645  1.00 46.77           H  
ATOM   2685  CD  LYS A 169       8.417  -4.751  24.823  1.00 46.77           C  
ATOM   2686  HD2 LYS A 169       9.187  -3.987  24.707  1.00 46.77           H  
ATOM   2687  HD3 LYS A 169       7.473  -4.268  25.076  1.00 46.77           H  
ATOM   2688  CE  LYS A 169       8.804  -5.740  25.929  1.00 46.77           C  
ATOM   2689  HE2 LYS A 169       8.073  -6.548  25.928  1.00 46.77           H  
ATOM   2690  HE3 LYS A 169       9.775  -6.174  25.692  1.00 46.77           H  
ATOM   2691  NZ  LYS A 169       8.826  -5.090  27.261  1.00 46.77           N  
ATOM   2692  HZ1 LYS A 169       7.921  -4.684  27.451  1.00 46.77           H  
ATOM   2693  HZ2 LYS A 169       9.526  -4.363  27.291  1.00 46.77           H  
ATOM   2694  HZ3 LYS A 169       9.023  -5.772  27.980  1.00 46.77           H  
ATOM   2695  N   SER A 170       7.188  -3.609  19.350  1.00 48.60           N  
ATOM   2696  H   SER A 170       8.197  -3.667  19.368  1.00 48.60           H  
ATOM   2697  CA  SER A 170       6.567  -2.673  18.408  1.00 48.60           C  
ATOM   2698  HA  SER A 170       5.975  -1.967  18.991  1.00 48.60           H  
ATOM   2699  C   SER A 170       5.614  -3.311  17.385  1.00 48.60           C  
ATOM   2700  CB  SER A 170       7.646  -1.870  17.672  1.00 48.60           C  
ATOM   2701  HB2 SER A 170       8.354  -1.456  18.390  1.00 48.60           H  
ATOM   2702  HB3 SER A 170       7.162  -1.043  17.154  1.00 48.60           H  
ATOM   2703  O   SER A 170       4.761  -2.598  16.859  1.00 48.60           O  
ATOM   2704  OG  SER A 170       8.335  -2.653  16.714  1.00 48.60           O  
ATOM   2705  HG  SER A 170       9.069  -3.121  17.118  1.00 48.60           H  
ATOM   2706  N   CYS A 171       5.706  -4.623  17.115  1.00 51.92           N  
ATOM   2707  H   CYS A 171       6.440  -5.165  17.548  1.00 51.92           H  
ATOM   2708  CA  CYS A 171       4.826  -5.299  16.154  1.00 51.92           C  
ATOM   2709  HA  CYS A 171       4.850  -4.757  15.209  1.00 51.92           H  
ATOM   2710  C   CYS A 171       3.358  -5.346  16.603  1.00 51.92           C  
ATOM   2711  CB  CYS A 171       5.314  -6.736  15.908  1.00 51.92           C  
ATOM   2712  HB2 CYS A 171       5.365  -7.284  16.849  1.00 51.92           H  
ATOM   2713  HB3 CYS A 171       4.602  -7.234  15.250  1.00 51.92           H  
ATOM   2714  O   CYS A 171       2.468  -5.340  15.759  1.00 51.92           O  
ATOM   2715  SG  CYS A 171       6.938  -6.747  15.106  1.00 51.92           S  
ATOM   2716  HG  CYS A 171       6.797  -7.923  14.489  1.00 51.92           H  
ATOM   2717  N   ILE A 172       3.105  -5.424  17.916  1.00 52.18           N  
ATOM   2718  H   ILE A 172       3.890  -5.386  18.551  1.00 52.18           H  
ATOM   2719  CA  ILE A 172       1.748  -5.527  18.481  1.00 52.18           C  
ATOM   2720  HA  ILE A 172       1.044  -5.748  17.679  1.00 52.18           H  
ATOM   2721  C   ILE A 172       1.299  -4.187  19.076  1.00 52.18           C  
ATOM   2722  CB  ILE A 172       1.660  -6.692  19.500  1.00 52.18           C  
ATOM   2723  HB  ILE A 172       2.368  -6.500  20.306  1.00 52.18           H  
ATOM   2724  O   ILE A 172       0.127  -3.840  18.959  1.00 52.18           O  
ATOM   2725  CG1 ILE A 172       2.033  -8.037  18.826  1.00 52.18           C  
ATOM   2726 HG12 ILE A 172       1.327  -8.245  18.022  1.00 52.18           H  
ATOM   2727 HG13 ILE A 172       3.026  -7.953  18.383  1.00 52.18           H  
ATOM   2728  CG2 ILE A 172       0.246  -6.783  20.112  1.00 52.18           C  
ATOM   2729 HG21 ILE A 172      -0.493  -6.942  19.327  1.00 52.18           H  
ATOM   2730 HG22 ILE A 172       0.188  -7.590  20.842  1.00 52.18           H  
ATOM   2731 HG23 ILE A 172      -0.000  -5.863  20.642  1.00 52.18           H  
ATOM   2732  CD1 ILE A 172       2.076  -9.243  19.775  1.00 52.18           C  
ATOM   2733 HD11 ILE A 172       1.073  -9.506  20.111  1.00 52.18           H  
ATOM   2734 HD12 ILE A 172       2.705  -9.017  20.635  1.00 52.18           H  
ATOM   2735 HD13 ILE A 172       2.494 -10.099  19.246  1.00 52.18           H  
ATOM   2736  N   GLU A 173       2.218  -3.412  19.668  1.00 51.41           N  
ATOM   2737  H   GLU A 173       3.170  -3.745  19.716  1.00 51.41           H  
ATOM   2738  CA  GLU A 173       1.902  -2.193  20.436  1.00 51.41           C  
ATOM   2739  HA  GLU A 173       1.228  -2.468  21.247  1.00 51.41           H  
ATOM   2740  C   GLU A 173       1.143  -1.098  19.652  1.00 51.41           C  
ATOM   2741  CB  GLU A 173       3.198  -1.630  21.073  1.00 51.41           C  
ATOM   2742  HB2 GLU A 173       3.042  -0.587  21.348  1.00 51.41           H  
ATOM   2743  HB3 GLU A 173       4.000  -1.670  20.336  1.00 51.41           H  
ATOM   2744  O   GLU A 173       0.580  -0.213  20.286  1.00 51.41           O  
ATOM   2745  CG  GLU A 173       3.612  -2.396  22.349  1.00 51.41           C  
ATOM   2746  HG2 GLU A 173       3.677  -3.459  22.116  1.00 51.41           H  
ATOM   2747  HG3 GLU A 173       2.819  -2.277  23.088  1.00 51.41           H  
ATOM   2748  CD  GLU A 173       4.953  -1.948  22.980  1.00 51.41           C  
ATOM   2749  OE1 GLU A 173       5.238  -2.373  24.128  1.00 51.41           O  
ATOM   2750  OE2 GLU A 173       5.747  -1.240  22.317  1.00 51.41           O  
ATOM   2751  N   ASN A 174       1.078  -1.153  18.313  1.00 59.18           N  
ATOM   2752  H   ASN A 174       1.527  -1.934  17.858  1.00 59.18           H  
ATOM   2753  CA  ASN A 174       0.394  -0.154  17.477  1.00 59.18           C  
ATOM   2754  HA  ASN A 174      -0.295   0.407  18.108  1.00 59.18           H  
ATOM   2755  C   ASN A 174      -0.497  -0.746  16.361  1.00 59.18           C  
ATOM   2756  CB  ASN A 174       1.442   0.841  16.939  1.00 59.18           C  
ATOM   2757  HB2 ASN A 174       1.001   1.479  16.173  1.00 59.18           H  
ATOM   2758  HB3 ASN A 174       2.266   0.296  16.480  1.00 59.18           H  
ATOM   2759  O   ASN A 174      -0.730  -0.081  15.351  1.00 59.18           O  
ATOM   2760  CG  ASN A 174       1.954   1.774  18.019  1.00 59.18           C  
ATOM   2761  ND2 ASN A 174       3.249   1.853  18.209  1.00 59.18           N  
ATOM   2762 HD21 ASN A 174       3.879   1.268  17.678  1.00 59.18           H  
ATOM   2763 HD22 ASN A 174       3.544   2.452  18.967  1.00 59.18           H  
ATOM   2764  OD1 ASN A 174       1.212   2.483  18.673  1.00 59.18           O  
ATOM   2765  N   GLU A 175      -1.022  -1.971  16.502  1.00 68.91           N  
ATOM   2766  H   GLU A 175      -0.818  -2.502  17.336  1.00 68.91           H  
ATOM   2767  CA  GLU A 175      -1.820  -2.596  15.427  1.00 68.91           C  
ATOM   2768  HA  GLU A 175      -1.181  -2.666  14.547  1.00 68.91           H  
ATOM   2769  C   GLU A 175      -3.050  -1.761  15.008  1.00 68.91           C  
ATOM   2770  CB  GLU A 175      -2.217  -4.031  15.804  1.00 68.91           C  
ATOM   2771  HB2 GLU A 175      -2.850  -4.023  16.692  1.00 68.91           H  
ATOM   2772  HB3 GLU A 175      -1.309  -4.594  16.018  1.00 68.91           H  
ATOM   2773  O   GLU A 175      -3.366  -1.669  13.823  1.00 68.91           O  
ATOM   2774  CG  GLU A 175      -2.965  -4.696  14.635  1.00 68.91           C  
ATOM   2775  HG2 GLU A 175      -3.966  -4.272  14.559  1.00 68.91           H  
ATOM   2776  HG3 GLU A 175      -2.434  -4.472  13.710  1.00 68.91           H  
ATOM   2777  CD  GLU A 175      -3.093  -6.214  14.752  1.00 68.91           C  
ATOM   2778  OE1 GLU A 175      -3.294  -6.847  13.688  1.00 68.91           O  
ATOM   2779  OE2 GLU A 175      -2.996  -6.769  15.867  1.00 68.91           O  
ATOM   2780  N   GLU A 176      -3.701  -1.072  15.946  1.00 67.38           N  
ATOM   2781  H   GLU A 176      -3.425  -1.185  16.911  1.00 67.38           H  
ATOM   2782  CA  GLU A 176      -4.836  -0.195  15.632  1.00 67.38           C  
ATOM   2783  HA  GLU A 176      -5.522  -0.732  14.977  1.00 67.38           H  
ATOM   2784  C   GLU A 176      -4.448   1.110  14.908  1.00 67.38           C  
ATOM   2785  CB  GLU A 176      -5.590   0.176  16.904  1.00 67.38           C  
ATOM   2786  HB2 GLU A 176      -4.960   0.827  17.510  1.00 67.38           H  
ATOM   2787  HB3 GLU A 176      -6.467   0.735  16.575  1.00 67.38           H  
ATOM   2788  O   GLU A 176      -5.318   1.803  14.382  1.00 67.38           O  
ATOM   2789  CG  GLU A 176      -6.072  -0.996  17.771  1.00 67.38           C  
ATOM   2790  HG2 GLU A 176      -6.607  -1.703  17.138  1.00 67.38           H  
ATOM   2791  HG3 GLU A 176      -5.208  -1.499  18.205  1.00 67.38           H  
ATOM   2792  CD  GLU A 176      -7.005  -0.506  18.889  1.00 67.38           C  
ATOM   2793  OE1 GLU A 176      -7.428  -1.340  19.709  1.00 67.38           O  
ATOM   2794  OE2 GLU A 176      -7.312   0.713  18.897  1.00 67.38           O  
ATOM   2795  N   LEU A 177      -3.157   1.466  14.868  1.00 70.08           N  
ATOM   2796  H   LEU A 177      -2.477   0.844  15.281  1.00 70.08           H  
ATOM   2797  CA  LEU A 177      -2.656   2.616  14.105  1.00 70.08           C  
ATOM   2798  HA  LEU A 177      -3.445   3.366  14.045  1.00 70.08           H  
ATOM   2799  C   LEU A 177      -2.308   2.256  12.653  1.00 70.08           C  
ATOM   2800  CB  LEU A 177      -1.466   3.275  14.822  1.00 70.08           C  
ATOM   2801  HB2 LEU A 177      -0.653   2.552  14.886  1.00 70.08           H  
ATOM   2802  HB3 LEU A 177      -1.120   4.102  14.201  1.00 70.08           H  
ATOM   2803  O   LEU A 177      -2.180   3.150  11.818  1.00 70.08           O  
ATOM   2804  CG  LEU A 177      -1.760   3.824  16.230  1.00 70.08           C  
ATOM   2805  HG  LEU A 177      -1.978   2.994  16.904  1.00 70.08           H  
ATOM   2806  CD1 LEU A 177      -0.526   4.563  16.743  1.00 70.08           C  
ATOM   2807 HD11 LEU A 177       0.346   3.911  16.680  1.00 70.08           H  
ATOM   2808 HD12 LEU A 177      -0.670   4.839  17.788  1.00 70.08           H  
ATOM   2809 HD13 LEU A 177      -0.344   5.459  16.149  1.00 70.08           H  
ATOM   2810  CD2 LEU A 177      -2.933   4.812  16.259  1.00 70.08           C  
ATOM   2811 HD21 LEU A 177      -3.860   4.292  16.015  1.00 70.08           H  
ATOM   2812 HD22 LEU A 177      -3.027   5.236  17.259  1.00 70.08           H  
ATOM   2813 HD23 LEU A 177      -2.764   5.613  15.540  1.00 70.08           H  
ATOM   2814  N   ILE A 178      -2.215   0.965  12.320  1.00 79.47           N  
ATOM   2815  H   ILE A 178      -2.362   0.282  13.048  1.00 79.47           H  
ATOM   2816  CA  ILE A 178      -1.883   0.479  10.972  1.00 79.47           C  
ATOM   2817  HA  ILE A 178      -0.885   0.843  10.728  1.00 79.47           H  
ATOM   2818  C   ILE A 178      -2.801   1.058   9.877  1.00 79.47           C  
ATOM   2819  CB  ILE A 178      -1.839  -1.067  10.973  1.00 79.47           C  
ATOM   2820  HB  ILE A 178      -2.778  -1.442  11.379  1.00 79.47           H  
ATOM   2821  O   ILE A 178      -2.263   1.523   8.869  1.00 79.47           O  
ATOM   2822  CG1 ILE A 178      -0.724  -1.619  11.890  1.00 79.47           C  
ATOM   2823 HG12 ILE A 178      -0.872  -1.230  12.897  1.00 79.47           H  
ATOM   2824 HG13 ILE A 178      -0.823  -2.703  11.947  1.00 79.47           H  
ATOM   2825  CG2 ILE A 178      -1.730  -1.666   9.567  1.00 79.47           C  
ATOM   2826 HG21 ILE A 178      -1.636  -2.748   9.666  1.00 79.47           H  
ATOM   2827 HG22 ILE A 178      -2.627  -1.447   8.987  1.00 79.47           H  
ATOM   2828 HG23 ILE A 178      -0.861  -1.262   9.048  1.00 79.47           H  
ATOM   2829  CD1 ILE A 178       0.714  -1.288  11.484  1.00 79.47           C  
ATOM   2830 HD11 ILE A 178       0.941  -1.734  10.515  1.00 79.47           H  
ATOM   2831 HD12 ILE A 178       0.865  -0.209  11.446  1.00 79.47           H  
ATOM   2832 HD13 ILE A 178       1.394  -1.694  12.233  1.00 79.47           H  
ATOM   2833  N   PRO A 179      -4.141   1.127  10.041  1.00 79.38           N  
ATOM   2834  CA  PRO A 179      -5.008   1.772   9.054  1.00 79.38           C  
ATOM   2835  HA  PRO A 179      -4.887   1.273   8.093  1.00 79.38           H  
ATOM   2836  C   PRO A 179      -4.723   3.271   8.879  1.00 79.38           C  
ATOM   2837  CB  PRO A 179      -6.435   1.542   9.557  1.00 79.38           C  
ATOM   2838  HB2 PRO A 179      -7.141   1.410   8.737  1.00 79.38           H  
ATOM   2839  HB3 PRO A 179      -6.726   2.376  10.196  1.00 79.38           H  
ATOM   2840  O   PRO A 179      -4.814   3.781   7.768  1.00 79.38           O  
ATOM   2841  CG  PRO A 179      -6.325   0.293  10.421  1.00 79.38           C  
ATOM   2842  HG2 PRO A 179      -7.126   0.235  11.158  1.00 79.38           H  
ATOM   2843  HG3 PRO A 179      -6.304  -0.597   9.792  1.00 79.38           H  
ATOM   2844  CD  PRO A 179      -4.964   0.508  11.074  1.00 79.38           C  
ATOM   2845  HD2 PRO A 179      -5.067   1.196  11.913  1.00 79.38           H  
ATOM   2846  HD3 PRO A 179      -4.573  -0.448  11.422  1.00 79.38           H  
ATOM   2847  N   TYR A 180      -4.317   3.976   9.940  1.00 73.39           N  
ATOM   2848  H   TYR A 180      -4.184   3.494  10.818  1.00 73.39           H  
ATOM   2849  CA  TYR A 180      -3.986   5.404   9.885  1.00 73.39           C  
ATOM   2850  HA  TYR A 180      -4.742   5.913   9.287  1.00 73.39           H  
ATOM   2851  C   TYR A 180      -2.628   5.659   9.212  1.00 73.39           C  
ATOM   2852  CB  TYR A 180      -4.023   6.003  11.297  1.00 73.39           C  
ATOM   2853  HB2 TYR A 180      -3.713   7.046  11.236  1.00 73.39           H  
ATOM   2854  HB3 TYR A 180      -3.297   5.493  11.930  1.00 73.39           H  
ATOM   2855  O   TYR A 180      -2.485   6.624   8.465  1.00 73.39           O  
ATOM   2856  CG  TYR A 180      -5.386   5.953  11.963  1.00 73.39           C  
ATOM   2857  CD1 TYR A 180      -6.314   6.986  11.734  1.00 73.39           C  
ATOM   2858  HD1 TYR A 180      -6.064   7.797  11.065  1.00 73.39           H  
ATOM   2859  CD2 TYR A 180      -5.737   4.873  12.797  1.00 73.39           C  
ATOM   2860  HD2 TYR A 180      -5.051   4.052  12.940  1.00 73.39           H  
ATOM   2861  CE1 TYR A 180      -7.572   6.957  12.365  1.00 73.39           C  
ATOM   2862  HE1 TYR A 180      -8.298   7.727  12.153  1.00 73.39           H  
ATOM   2863  CE2 TYR A 180      -6.988   4.845  13.443  1.00 73.39           C  
ATOM   2864  HE2 TYR A 180      -7.237   4.012  14.084  1.00 73.39           H  
ATOM   2865  OH  TYR A 180      -9.101   5.912  13.883  1.00 73.39           O  
ATOM   2866  HH  TYR A 180      -9.266   5.061  14.297  1.00 73.39           H  
ATOM   2867  CZ  TYR A 180      -7.903   5.900  13.238  1.00 73.39           C  
ATOM   2868  N   PHE A 181      -1.644   4.776   9.410  1.00 77.17           N  
ATOM   2869  H   PHE A 181      -1.791   4.039  10.085  1.00 77.17           H  
ATOM   2870  CA  PHE A 181      -0.380   4.810   8.667  1.00 77.17           C  
ATOM   2871  HA  PHE A 181       0.021   5.823   8.689  1.00 77.17           H  
ATOM   2872  C   PHE A 181      -0.566   4.458   7.186  1.00 77.17           C  
ATOM   2873  CB  PHE A 181       0.624   3.853   9.320  1.00 77.17           C  
ATOM   2874  HB2 PHE A 181       1.517   3.802   8.697  1.00 77.17           H  
ATOM   2875  HB3 PHE A 181       0.170   2.862   9.333  1.00 77.17           H  
ATOM   2876  O   PHE A 181       0.081   5.054   6.328  1.00 77.17           O  
ATOM   2877  CG  PHE A 181       1.058   4.192  10.734  1.00 77.17           C  
ATOM   2878  CD1 PHE A 181       1.283   5.526  11.128  1.00 77.17           C  
ATOM   2879  HD1 PHE A 181       1.151   6.340  10.431  1.00 77.17           H  
ATOM   2880  CD2 PHE A 181       1.234   3.156  11.670  1.00 77.17           C  
ATOM   2881  HD2 PHE A 181       1.064   2.129  11.382  1.00 77.17           H  
ATOM   2882  CE1 PHE A 181       1.638   5.815  12.456  1.00 77.17           C  
ATOM   2883  HE1 PHE A 181       1.730   6.843  12.773  1.00 77.17           H  
ATOM   2884  CE2 PHE A 181       1.627   3.445  12.987  1.00 77.17           C  
ATOM   2885  HE2 PHE A 181       1.759   2.643  13.699  1.00 77.17           H  
ATOM   2886  CZ  PHE A 181       1.825   4.777  13.384  1.00 77.17           C  
ATOM   2887  HZ  PHE A 181       2.094   5.000  14.405  1.00 77.17           H  
ATOM   2888  N   LEU A 182      -1.476   3.533   6.869  1.00 83.74           N  
ATOM   2889  H   LEU A 182      -1.936   3.032   7.616  1.00 83.74           H  
ATOM   2890  CA  LEU A 182      -1.889   3.265   5.492  1.00 83.74           C  
ATOM   2891  HA  LEU A 182      -1.002   3.072   4.888  1.00 83.74           H  
ATOM   2892  C   LEU A 182      -2.580   4.477   4.862  1.00 83.74           C  
ATOM   2893  CB  LEU A 182      -2.816   2.041   5.469  1.00 83.74           C  
ATOM   2894  HB2 LEU A 182      -3.415   2.077   4.559  1.00 83.74           H  
ATOM   2895  HB3 LEU A 182      -3.503   2.095   6.313  1.00 83.74           H  
ATOM   2896  O   LEU A 182      -2.205   4.869   3.760  1.00 83.74           O  
ATOM   2897  CG  LEU A 182      -2.084   0.695   5.491  1.00 83.74           C  
ATOM   2898  HG  LEU A 182      -1.354   0.671   6.300  1.00 83.74           H  
ATOM   2899  CD1 LEU A 182      -3.105  -0.422   5.707  1.00 83.74           C  
ATOM   2900 HD11 LEU A 182      -3.875  -0.381   4.936  1.00 83.74           H  
ATOM   2901 HD12 LEU A 182      -3.575  -0.304   6.683  1.00 83.74           H  
ATOM   2902 HD13 LEU A 182      -2.612  -1.393   5.664  1.00 83.74           H  
ATOM   2903  CD2 LEU A 182      -1.381   0.437   4.159  1.00 83.74           C  
ATOM   2904 HD21 LEU A 182      -2.098   0.516   3.342  1.00 83.74           H  
ATOM   2905 HD22 LEU A 182      -0.580   1.159   4.004  1.00 83.74           H  
ATOM   2906 HD23 LEU A 182      -0.946  -0.562   4.157  1.00 83.74           H  
ATOM   2907  N   LEU A 183      -3.530   5.094   5.576  1.00 80.36           N  
ATOM   2908  H   LEU A 183      -3.823   4.674   6.446  1.00 80.36           H  
ATOM   2909  CA  LEU A 183      -4.234   6.299   5.136  1.00 80.36           C  
ATOM   2910  HA  LEU A 183      -4.767   6.068   4.214  1.00 80.36           H  
ATOM   2911  C   LEU A 183      -3.233   7.406   4.814  1.00 80.36           C  
ATOM   2912  CB  LEU A 183      -5.243   6.729   6.223  1.00 80.36           C  
ATOM   2913  HB2 LEU A 183      -4.690   6.991   7.125  1.00 80.36           H  
ATOM   2914  HB3 LEU A 183      -5.886   5.884   6.469  1.00 80.36           H  
ATOM   2915  O   LEU A 183      -3.249   7.921   3.710  1.00 80.36           O  
ATOM   2916  CG  LEU A 183      -6.138   7.925   5.847  1.00 80.36           C  
ATOM   2917  HG  LEU A 183      -5.515   8.775   5.568  1.00 80.36           H  
ATOM   2918  CD1 LEU A 183      -7.091   7.605   4.697  1.00 80.36           C  
ATOM   2919 HD11 LEU A 183      -6.515   7.355   3.806  1.00 80.36           H  
ATOM   2920 HD12 LEU A 183      -7.746   6.775   4.961  1.00 80.36           H  
ATOM   2921 HD13 LEU A 183      -7.700   8.481   4.470  1.00 80.36           H  
ATOM   2922  CD2 LEU A 183      -6.984   8.322   7.057  1.00 80.36           C  
ATOM   2923 HD21 LEU A 183      -7.662   9.130   6.784  1.00 80.36           H  
ATOM   2924 HD22 LEU A 183      -7.571   7.469   7.398  1.00 80.36           H  
ATOM   2925 HD23 LEU A 183      -6.335   8.666   7.862  1.00 80.36           H  
ATOM   2926  N   PHE A 184      -2.298   7.671   5.728  1.00 74.72           N  
ATOM   2927  H   PHE A 184      -2.365   7.187   6.612  1.00 74.72           H  
ATOM   2928  CA  PHE A 184      -1.211   8.636   5.567  1.00 74.72           C  
ATOM   2929  HA  PHE A 184      -1.630   9.642   5.535  1.00 74.72           H  
ATOM   2930  C   PHE A 184      -0.391   8.441   4.284  1.00 74.72           C  
ATOM   2931  CB  PHE A 184      -0.315   8.497   6.803  1.00 74.72           C  
ATOM   2932  HB2 PHE A 184      -0.905   8.756   7.683  1.00 74.72           H  
ATOM   2933  HB3 PHE A 184      -0.020   7.454   6.918  1.00 74.72           H  
ATOM   2934  O   PHE A 184      -0.135   9.411   3.571  1.00 74.72           O  
ATOM   2935  CG  PHE A 184       0.948   9.327   6.800  1.00 74.72           C  
ATOM   2936  CD1 PHE A 184       2.103   8.899   6.114  1.00 74.72           C  
ATOM   2937  HD1 PHE A 184       2.085   7.981   5.544  1.00 74.72           H  
ATOM   2938  CD2 PHE A 184       0.982  10.505   7.553  1.00 74.72           C  
ATOM   2939  HD2 PHE A 184       0.097  10.834   8.076  1.00 74.72           H  
ATOM   2940  CE1 PHE A 184       3.275   9.672   6.152  1.00 74.72           C  
ATOM   2941  HE1 PHE A 184       4.140   9.369   5.580  1.00 74.72           H  
ATOM   2942  CE2 PHE A 184       2.174  11.228   7.668  1.00 74.72           C  
ATOM   2943  HE2 PHE A 184       2.190  12.093   8.316  1.00 74.72           H  
ATOM   2944  CZ  PHE A 184       3.315  10.830   6.945  1.00 74.72           C  
ATOM   2945  HZ  PHE A 184       4.225  11.410   6.996  1.00 74.72           H  
ATOM   2946  N   LEU A 185       0.040   7.208   3.983  1.00 77.76           N  
ATOM   2947  H   LEU A 185      -0.208   6.441   4.592  1.00 77.76           H  
ATOM   2948  CA  LEU A 185       0.798   6.939   2.756  1.00 77.76           C  
ATOM   2949  HA  LEU A 185       1.592   7.680   2.661  1.00 77.76           H  
ATOM   2950  C   LEU A 185      -0.090   7.094   1.516  1.00 77.76           C  
ATOM   2951  CB  LEU A 185       1.416   5.528   2.787  1.00 77.76           C  
ATOM   2952  HB2 LEU A 185       0.610   4.807   2.927  1.00 77.76           H  
ATOM   2953  HB3 LEU A 185       1.860   5.339   1.810  1.00 77.76           H  
ATOM   2954  O   LEU A 185       0.364   7.588   0.488  1.00 77.76           O  
ATOM   2955  CG  LEU A 185       2.492   5.270   3.857  1.00 77.76           C  
ATOM   2956  HG  LEU A 185       2.068   5.405   4.853  1.00 77.76           H  
ATOM   2957  CD1 LEU A 185       2.983   3.830   3.706  1.00 77.76           C  
ATOM   2958 HD11 LEU A 185       3.760   3.624   4.441  1.00 77.76           H  
ATOM   2959 HD12 LEU A 185       2.144   3.150   3.853  1.00 77.76           H  
ATOM   2960 HD13 LEU A 185       3.392   3.671   2.708  1.00 77.76           H  
ATOM   2961  CD2 LEU A 185       3.731   6.156   3.740  1.00 77.76           C  
ATOM   2962 HD21 LEU A 185       4.267   5.878   2.833  1.00 77.76           H  
ATOM   2963 HD22 LEU A 185       3.454   7.210   3.711  1.00 77.76           H  
ATOM   2964 HD23 LEU A 185       4.381   5.985   4.598  1.00 77.76           H  
ATOM   2965  N   LEU A 186      -1.353   6.679   1.609  1.00 82.62           N  
ATOM   2966  H   LEU A 186      -1.673   6.307   2.492  1.00 82.62           H  
ATOM   2967  CA  LEU A 186      -2.278   6.643   0.482  1.00 82.62           C  
ATOM   2968  HA  LEU A 186      -1.690   6.550  -0.431  1.00 82.62           H  
ATOM   2969  C   LEU A 186      -3.054   7.944   0.257  1.00 82.62           C  
ATOM   2970  CB  LEU A 186      -3.169   5.391   0.604  1.00 82.62           C  
ATOM   2971  HB2 LEU A 186      -3.952   5.434  -0.153  1.00 82.62           H  
ATOM   2972  HB3 LEU A 186      -3.651   5.386   1.581  1.00 82.62           H  
ATOM   2973  O   LEU A 186      -3.679   8.062  -0.791  1.00 82.62           O  
ATOM   2974  CG  LEU A 186      -2.368   4.088   0.408  1.00 82.62           C  
ATOM   2975  HG  LEU A 186      -1.535   4.046   1.110  1.00 82.62           H  
ATOM   2976  CD1 LEU A 186      -3.228   2.852   0.642  1.00 82.62           C  
ATOM   2977 HD11 LEU A 186      -2.683   1.947   0.376  1.00 82.62           H  
ATOM   2978 HD12 LEU A 186      -4.147   2.912   0.059  1.00 82.62           H  
ATOM   2979 HD13 LEU A 186      -3.454   2.808   1.708  1.00 82.62           H  
ATOM   2980  CD2 LEU A 186      -1.807   4.005  -1.006  1.00 82.62           C  
ATOM   2981 HD21 LEU A 186      -1.418   3.003  -1.187  1.00 82.62           H  
ATOM   2982 HD22 LEU A 186      -0.972   4.699  -1.103  1.00 82.62           H  
ATOM   2983 HD23 LEU A 186      -2.582   4.228  -1.739  1.00 82.62           H  
ATOM   2984  N   THR A 187      -2.959   8.949   1.137  1.00 75.50           N  
ATOM   2985  H   THR A 187      -2.550   8.748   2.038  1.00 75.50           H  
ATOM   2986  CA  THR A 187      -3.666  10.238   1.005  1.00 75.50           C  
ATOM   2987  HA  THR A 187      -4.733  10.065   1.147  1.00 75.50           H  
ATOM   2988  C   THR A 187      -3.475  10.876  -0.371  1.00 75.50           C  
ATOM   2989  CB  THR A 187      -3.202  11.249   2.073  1.00 75.50           C  
ATOM   2990  HB  THR A 187      -2.144  11.470   1.931  1.00 75.50           H  
ATOM   2991  O   THR A 187      -4.428  11.405  -0.932  1.00 75.50           O  
ATOM   2992  CG2 THR A 187      -3.994  12.558   2.050  1.00 75.50           C  
ATOM   2993 HG21 THR A 187      -3.682  13.201   2.873  1.00 75.50           H  
ATOM   2994 HG22 THR A 187      -3.812  13.094   1.118  1.00 75.50           H  
ATOM   2995 HG23 THR A 187      -5.060  12.349   2.136  1.00 75.50           H  
ATOM   2996  OG1 THR A 187      -3.388  10.748   3.369  1.00 75.50           O  
ATOM   2997  HG1 THR A 187      -3.435  11.498   3.967  1.00 75.50           H  
ATOM   2998  N   ALA A 188      -2.274  10.803  -0.957  1.00 70.31           N  
ATOM   2999  H   ALA A 188      -1.528  10.321  -0.477  1.00 70.31           H  
ATOM   3000  CA  ALA A 188      -2.022  11.359  -2.288  1.00 70.31           C  
ATOM   3001  HA  ALA A 188      -2.303  12.412  -2.274  1.00 70.31           H  
ATOM   3002  C   ALA A 188      -2.863  10.677  -3.386  1.00 70.31           C  
ATOM   3003  CB  ALA A 188      -0.519  11.275  -2.582  1.00 70.31           C  
ATOM   3004  HB1 ALA A 188      -0.312  11.715  -3.557  1.00 70.31           H  
ATOM   3005  HB2 ALA A 188       0.043  11.825  -1.828  1.00 70.31           H  
ATOM   3006  HB3 ALA A 188      -0.192  10.235  -2.591  1.00 70.31           H  
ATOM   3007  O   ALA A 188      -3.413  11.364  -4.243  1.00 70.31           O  
ATOM   3008  N   PHE A 189      -3.011   9.351  -3.313  1.00 79.01           N  
ATOM   3009  H   PHE A 189      -2.610   8.879  -2.515  1.00 79.01           H  
ATOM   3010  CA  PHE A 189      -3.766   8.523  -4.260  1.00 79.01           C  
ATOM   3011  HA  PHE A 189      -3.634   8.915  -5.269  1.00 79.01           H  
ATOM   3012  C   PHE A 189      -5.274   8.504  -3.990  1.00 79.01           C  
ATOM   3013  CB  PHE A 189      -3.204   7.100  -4.190  1.00 79.01           C  
ATOM   3014  HB2 PHE A 189      -3.831   6.443  -4.792  1.00 79.01           H  
ATOM   3015  HB3 PHE A 189      -3.276   6.745  -3.162  1.00 79.01           H  
ATOM   3016  O   PHE A 189      -6.072   8.377  -4.913  1.00 79.01           O  
ATOM   3017  CG  PHE A 189      -1.774   6.964  -4.672  1.00 79.01           C  
ATOM   3018  CD1 PHE A 189      -1.395   7.447  -5.940  1.00 79.01           C  
ATOM   3019  HD1 PHE A 189      -2.117   7.936  -6.577  1.00 79.01           H  
ATOM   3020  CD2 PHE A 189      -0.819   6.329  -3.861  1.00 79.01           C  
ATOM   3021  HD2 PHE A 189      -1.103   5.948  -2.891  1.00 79.01           H  
ATOM   3022  CE1 PHE A 189      -0.069   7.298  -6.383  1.00 79.01           C  
ATOM   3023  HE1 PHE A 189       0.241   7.703  -7.335  1.00 79.01           H  
ATOM   3024  CE2 PHE A 189       0.488   6.138  -4.335  1.00 79.01           C  
ATOM   3025  HE2 PHE A 189       1.198   5.552  -3.771  1.00 79.01           H  
ATOM   3026  CZ  PHE A 189       0.865   6.620  -5.592  1.00 79.01           C  
ATOM   3027  HZ  PHE A 189       1.869   6.464  -5.958  1.00 79.01           H  
ATOM   3028  N   LEU A 190      -5.682   8.693  -2.735  1.00 77.36           N  
ATOM   3029  H   LEU A 190      -4.977   8.743  -2.013  1.00 77.36           H  
ATOM   3030  CA  LEU A 190      -7.085   8.825  -2.335  1.00 77.36           C  
ATOM   3031  HA  LEU A 190      -7.667   8.068  -2.860  1.00 77.36           H  
ATOM   3032  C   LEU A 190      -7.714  10.170  -2.742  1.00 77.36           C  
ATOM   3033  CB  LEU A 190      -7.193   8.578  -0.820  1.00 77.36           C  
ATOM   3034  HB2 LEU A 190      -8.201   8.827  -0.489  1.00 77.36           H  
ATOM   3035  HB3 LEU A 190      -6.505   9.254  -0.311  1.00 77.36           H  
ATOM   3036  O   LEU A 190      -8.871  10.410  -2.423  1.00 77.36           O  
ATOM   3037  CG  LEU A 190      -6.895   7.130  -0.395  1.00 77.36           C  
ATOM   3038  HG  LEU A 190      -5.917   6.820  -0.762  1.00 77.36           H  
ATOM   3039  CD1 LEU A 190      -6.879   7.048   1.129  1.00 77.36           C  
ATOM   3040 HD11 LEU A 190      -6.110   7.717   1.515  1.00 77.36           H  
ATOM   3041 HD12 LEU A 190      -7.851   7.342   1.528  1.00 77.36           H  
ATOM   3042 HD13 LEU A 190      -6.652   6.030   1.444  1.00 77.36           H  
ATOM   3043  CD2 LEU A 190      -7.938   6.148  -0.929  1.00 77.36           C  
ATOM   3044 HD21 LEU A 190      -8.938   6.527  -0.719  1.00 77.36           H  
ATOM   3045 HD22 LEU A 190      -7.828   6.036  -2.008  1.00 77.36           H  
ATOM   3046 HD23 LEU A 190      -7.810   5.170  -0.464  1.00 77.36           H  
ATOM   3047  N   ARG A 191      -6.971  11.044  -3.436  1.00 68.63           N  
ATOM   3048  H   ARG A 191      -6.008  10.793  -3.608  1.00 68.63           H  
ATOM   3049  CA  ARG A 191      -7.477  12.289  -4.041  1.00 68.63           C  
ATOM   3050  HA  ARG A 191      -8.448  12.532  -3.610  1.00 68.63           H  
ATOM   3051  C   ARG A 191      -7.735  12.176  -5.551  1.00 68.63           C  
ATOM   3052  CB  ARG A 191      -6.505  13.449  -3.741  1.00 68.63           C  
ATOM   3053  HB2 ARG A 191      -5.513  13.169  -4.095  1.00 68.63           H  
ATOM   3054  HB3 ARG A 191      -6.823  14.331  -4.296  1.00 68.63           H  
ATOM   3055  O   ARG A 191      -8.302  13.103  -6.117  1.00 68.63           O  
ATOM   3056  CG  ARG A 191      -6.449  13.826  -2.248  1.00 68.63           C  
ATOM   3057  HG2 ARG A 191      -7.442  14.148  -1.934  1.00 68.63           H  
ATOM   3058  HG3 ARG A 191      -6.187  12.950  -1.655  1.00 68.63           H  
ATOM   3059  CD  ARG A 191      -5.452  14.962  -1.944  1.00 68.63           C  
ATOM   3060  HD2 ARG A 191      -5.795  15.863  -2.451  1.00 68.63           H  
ATOM   3061  HD3 ARG A 191      -5.459  15.148  -0.870  1.00 68.63           H  
ATOM   3062  NE  ARG A 191      -4.072  14.647  -2.382  1.00 68.63           N  
ATOM   3063  HE  ARG A 191      -3.955  13.760  -2.851  1.00 68.63           H  
ATOM   3064  NH1 ARG A 191      -3.026  16.599  -1.733  1.00 68.63           N  
ATOM   3065 HH11 ARG A 191      -2.206  17.185  -1.793  1.00 68.63           H  
ATOM   3066 HH12 ARG A 191      -3.864  16.926  -1.274  1.00 68.63           H  
ATOM   3067  NH2 ARG A 191      -1.898  15.078  -2.919  1.00 68.63           N  
ATOM   3068 HH21 ARG A 191      -1.878  14.259  -3.511  1.00 68.63           H  
ATOM   3069 HH22 ARG A 191      -1.079  15.664  -2.992  1.00 68.63           H  
ATOM   3070  CZ  ARG A 191      -3.011  15.442  -2.336  1.00 68.63           C  
ATOM   3071  N   LEU A 192      -7.316  11.085  -6.205  1.00 70.90           N  
ATOM   3072  H   LEU A 192      -6.939  10.315  -5.672  1.00 70.90           H  
ATOM   3073  CA  LEU A 192      -7.348  10.930  -7.668  1.00 70.90           C  
ATOM   3074  HA  LEU A 192      -7.783  11.825  -8.113  1.00 70.90           H  
ATOM   3075  C   LEU A 192      -8.202   9.705  -8.067  1.00 70.90           C  
ATOM   3076  CB  LEU A 192      -5.904  10.835  -8.198  1.00 70.90           C  
ATOM   3077  HB2 LEU A 192      -5.443   9.943  -7.775  1.00 70.90           H  
ATOM   3078  HB3 LEU A 192      -5.933  10.715  -9.281  1.00 70.90           H  
ATOM   3079  O   LEU A 192      -7.923   8.611  -7.563  1.00 70.90           O  
ATOM   3080  CG  LEU A 192      -5.018  12.048  -7.847  1.00 70.90           C  
ATOM   3081  HG  LEU A 192      -5.019  12.205  -6.768  1.00 70.90           H  
ATOM   3082  CD1 LEU A 192      -3.572  11.804  -8.266  1.00 70.90           C  
ATOM   3083 HD11 LEU A 192      -3.513  11.821  -9.354  1.00 70.90           H  
ATOM   3084 HD12 LEU A 192      -3.234  10.840  -7.886  1.00 70.90           H  
ATOM   3085 HD13 LEU A 192      -2.936  12.592  -7.862  1.00 70.90           H  
ATOM   3086  CD2 LEU A 192      -5.487  13.334  -8.531  1.00 70.90           C  
ATOM   3087 HD21 LEU A 192      -4.788  14.144  -8.323  1.00 70.90           H  
ATOM   3088 HD22 LEU A 192      -5.552  13.180  -9.608  1.00 70.90           H  
ATOM   3089 HD23 LEU A 192      -6.469  13.623  -8.154  1.00 70.90           H  
ATOM   3090  N   PRO A 193      -9.246   9.850  -8.914  1.00 73.94           N  
ATOM   3091  CA  PRO A 193     -10.193   8.771  -9.237  1.00 73.94           C  
ATOM   3092  HA  PRO A 193     -10.768   8.520  -8.346  1.00 73.94           H  
ATOM   3093  C   PRO A 193      -9.544   7.484  -9.753  1.00 73.94           C  
ATOM   3094  CB  PRO A 193     -11.146   9.362 -10.282  1.00 73.94           C  
ATOM   3095  HB2 PRO A 193     -12.143   8.928 -10.208  1.00 73.94           H  
ATOM   3096  HB3 PRO A 193     -10.744   9.222 -11.286  1.00 73.94           H  
ATOM   3097  O   PRO A 193      -9.925   6.388  -9.345  1.00 73.94           O  
ATOM   3098  CG  PRO A 193     -11.149  10.849  -9.948  1.00 73.94           C  
ATOM   3099  HG2 PRO A 193     -11.429  11.459 -10.807  1.00 73.94           H  
ATOM   3100  HG3 PRO A 193     -11.815  11.036  -9.106  1.00 73.94           H  
ATOM   3101  CD  PRO A 193      -9.703  11.095  -9.526  1.00 73.94           C  
ATOM   3102  HD2 PRO A 193      -9.093  11.310 -10.403  1.00 73.94           H  
ATOM   3103  HD3 PRO A 193      -9.678  11.932  -8.829  1.00 73.94           H  
ATOM   3104  N   GLU A 194      -8.520   7.607 -10.594  1.00 72.34           N  
ATOM   3105  H   GLU A 194      -8.228   8.538 -10.856  1.00 72.34           H  
ATOM   3106  CA  GLU A 194      -7.827   6.487 -11.231  1.00 72.34           C  
ATOM   3107  HA  GLU A 194      -8.552   5.871 -11.764  1.00 72.34           H  
ATOM   3108  C   GLU A 194      -7.136   5.600 -10.188  1.00 72.34           C  
ATOM   3109  CB  GLU A 194      -6.774   7.004 -12.231  1.00 72.34           C  
ATOM   3110  HB2 GLU A 194      -6.324   6.129 -12.699  1.00 72.34           H  
ATOM   3111  HB3 GLU A 194      -5.982   7.520 -11.689  1.00 72.34           H  
ATOM   3112  O   GLU A 194      -7.284   4.377 -10.189  1.00 72.34           O  
ATOM   3113  CG  GLU A 194      -7.284   7.919 -13.360  1.00 72.34           C  
ATOM   3114  HG2 GLU A 194      -8.137   7.436 -13.837  1.00 72.34           H  
ATOM   3115  HG3 GLU A 194      -6.494   7.989 -14.108  1.00 72.34           H  
ATOM   3116  CD  GLU A 194      -7.663   9.351 -12.931  1.00 72.34           C  
ATOM   3117  OE1 GLU A 194      -8.335  10.024 -13.738  1.00 72.34           O  
ATOM   3118  OE2 GLU A 194      -7.311   9.760 -11.797  1.00 72.34           O  
ATOM   3119  N   SER A 195      -6.413   6.208  -9.242  1.00 77.60           N  
ATOM   3120  H   SER A 195      -6.334   7.215  -9.260  1.00 77.60           H  
ATOM   3121  CA  SER A 195      -5.785   5.466  -8.148  1.00 77.60           C  
ATOM   3122  HA  SER A 195      -5.402   4.533  -8.562  1.00 77.60           H  
ATOM   3123  C   SER A 195      -6.766   5.065  -7.046  1.00 77.60           C  
ATOM   3124  CB  SER A 195      -4.576   6.214  -7.596  1.00 77.60           C  
ATOM   3125  HB2 SER A 195      -4.192   5.669  -6.734  1.00 77.60           H  
ATOM   3126  HB3 SER A 195      -3.799   6.215  -8.360  1.00 77.60           H  
ATOM   3127  O   SER A 195      -6.503   4.097  -6.329  1.00 77.60           O  
ATOM   3128  OG  SER A 195      -4.853   7.554  -7.249  1.00 77.60           O  
ATOM   3129  HG  SER A 195      -5.633   7.624  -6.695  1.00 77.60           H  
ATOM   3130  N   TYR A 196      -7.910   5.744  -6.929  1.00 80.37           N  
ATOM   3131  H   TYR A 196      -8.063   6.549  -7.520  1.00 80.37           H  
ATOM   3132  CA  TYR A 196      -8.991   5.329  -6.039  1.00 80.37           C  
ATOM   3133  HA  TYR A 196      -8.566   5.149  -5.052  1.00 80.37           H  
ATOM   3134  C   TYR A 196      -9.636   4.012  -6.500  1.00 80.37           C  
ATOM   3135  CB  TYR A 196     -10.023   6.453  -5.896  1.00 80.37           C  
ATOM   3136  HB2 TYR A 196     -10.546   6.601  -6.841  1.00 80.37           H  
ATOM   3137  HB3 TYR A 196      -9.507   7.381  -5.649  1.00 80.37           H  
ATOM   3138  O   TYR A 196      -9.784   3.104  -5.682  1.00 80.37           O  
ATOM   3139  CG  TYR A 196     -11.032   6.152  -4.812  1.00 80.37           C  
ATOM   3140  CD1 TYR A 196     -12.201   5.424  -5.112  1.00 80.37           C  
ATOM   3141  HD1 TYR A 196     -12.415   5.139  -6.131  1.00 80.37           H  
ATOM   3142  CD2 TYR A 196     -10.766   6.556  -3.491  1.00 80.37           C  
ATOM   3143  HD2 TYR A 196      -9.889   7.149  -3.275  1.00 80.37           H  
ATOM   3144  CE1 TYR A 196     -13.086   5.065  -4.079  1.00 80.37           C  
ATOM   3145  HE1 TYR A 196     -13.985   4.504  -4.289  1.00 80.37           H  
ATOM   3146  CE2 TYR A 196     -11.647   6.201  -2.457  1.00 80.37           C  
ATOM   3147  HE2 TYR A 196     -11.446   6.520  -1.445  1.00 80.37           H  
ATOM   3148  OH  TYR A 196     -13.608   5.046  -1.744  1.00 80.37           O  
ATOM   3149  HH  TYR A 196     -13.297   5.355  -0.890  1.00 80.37           H  
ATOM   3150  CZ  TYR A 196     -12.795   5.439  -2.752  1.00 80.37           C  
ATOM   3151  N   GLU A 197      -9.931   3.847  -7.800  1.00 83.13           N  
ATOM   3152  H   GLU A 197      -9.822   4.634  -8.423  1.00 83.13           H  
ATOM   3153  CA  GLU A 197     -10.417   2.572  -8.364  1.00 83.13           C  
ATOM   3154  HA  GLU A 197     -11.368   2.323  -7.893  1.00 83.13           H  
ATOM   3155  C   GLU A 197      -9.436   1.435  -8.070  1.00 83.13           C  
ATOM   3156  CB  GLU A 197     -10.646   2.694  -9.884  1.00 83.13           C  
ATOM   3157  HB2 GLU A 197      -9.698   2.879 -10.390  1.00 83.13           H  
ATOM   3158  HB3 GLU A 197     -11.281   3.564 -10.052  1.00 83.13           H  
ATOM   3159  O   GLU A 197      -9.843   0.369  -7.598  1.00 83.13           O  
ATOM   3160  CG  GLU A 197     -11.352   1.477 -10.528  1.00 83.13           C  
ATOM   3161  HG2 GLU A 197     -11.685   1.773 -11.522  1.00 83.13           H  
ATOM   3162  HG3 GLU A 197     -12.243   1.251  -9.943  1.00 83.13           H  
ATOM   3163  CD  GLU A 197     -10.503   0.196 -10.682  1.00 83.13           C  
ATOM   3164  OE1 GLU A 197     -11.041  -0.932 -10.563  1.00 83.13           O  
ATOM   3165  OE2 GLU A 197      -9.277   0.258 -10.932  1.00 83.13           O  
ATOM   3166  N   ILE A 198      -8.137   1.683  -8.273  1.00 87.12           N  
ATOM   3167  H   ILE A 198      -7.901   2.555  -8.724  1.00 87.12           H  
ATOM   3168  CA  ILE A 198      -7.066   0.729  -7.973  1.00 87.12           C  
ATOM   3169  HA  ILE A 198      -7.232  -0.166  -8.572  1.00 87.12           H  
ATOM   3170  C   ILE A 198      -7.126   0.307  -6.499  1.00 87.12           C  
ATOM   3171  CB  ILE A 198      -5.698   1.336  -8.373  1.00 87.12           C  
ATOM   3172  HB  ILE A 198      -5.662   2.351  -7.976  1.00 87.12           H  
ATOM   3173  O   ILE A 198      -7.052  -0.889  -6.225  1.00 87.12           O  
ATOM   3174  CG1 ILE A 198      -5.589   1.427  -9.911  1.00 87.12           C  
ATOM   3175 HG12 ILE A 198      -6.472   1.923 -10.313  1.00 87.12           H  
ATOM   3176 HG13 ILE A 198      -5.574   0.417 -10.321  1.00 87.12           H  
ATOM   3177  CG2 ILE A 198      -4.470   0.590  -7.806  1.00 87.12           C  
ATOM   3178 HG21 ILE A 198      -4.739  -0.201  -7.106  1.00 87.12           H  
ATOM   3179 HG22 ILE A 198      -3.878   0.152  -8.609  1.00 87.12           H  
ATOM   3180 HG23 ILE A 198      -3.833   1.313  -7.296  1.00 87.12           H  
ATOM   3181  CD1 ILE A 198      -4.354   2.188 -10.420  1.00 87.12           C  
ATOM   3182 HD11 ILE A 198      -4.336   3.189  -9.988  1.00 87.12           H  
ATOM   3183 HD12 ILE A 198      -4.412   2.280 -11.504  1.00 87.12           H  
ATOM   3184 HD13 ILE A 198      -3.431   1.667 -10.167  1.00 87.12           H  
ATOM   3185  N   ILE A 199      -7.284   1.236  -5.551  1.00 86.60           N  
ATOM   3186  H   ILE A 199      -7.370   2.199  -5.842  1.00 86.60           H  
ATOM   3187  CA  ILE A 199      -7.366   0.926  -4.113  1.00 86.60           C  
ATOM   3188  HA  ILE A 199      -6.538   0.266  -3.857  1.00 86.60           H  
ATOM   3189  C   ILE A 199      -8.653   0.153  -3.779  1.00 86.60           C  
ATOM   3190  CB  ILE A 199      -7.208   2.219  -3.273  1.00 86.60           C  
ATOM   3191  HB  ILE A 199      -7.892   2.973  -3.661  1.00 86.60           H  
ATOM   3192  O   ILE A 199      -8.571  -0.906  -3.154  1.00 86.60           O  
ATOM   3193  CG1 ILE A 199      -5.758   2.746  -3.388  1.00 86.60           C  
ATOM   3194 HG12 ILE A 199      -5.101   2.111  -2.795  1.00 86.60           H  
ATOM   3195 HG13 ILE A 199      -5.427   2.691  -4.425  1.00 86.60           H  
ATOM   3196  CG2 ILE A 199      -7.546   1.974  -1.788  1.00 86.60           C  
ATOM   3197 HG21 ILE A 199      -8.602   1.725  -1.676  1.00 86.60           H  
ATOM   3198 HG22 ILE A 199      -6.942   1.157  -1.393  1.00 86.60           H  
ATOM   3199 HG23 ILE A 199      -7.364   2.874  -1.201  1.00 86.60           H  
ATOM   3200  CD1 ILE A 199      -5.575   4.200  -2.937  1.00 86.60           C  
ATOM   3201 HD11 ILE A 199      -4.553   4.514  -3.152  1.00 86.60           H  
ATOM   3202 HD12 ILE A 199      -5.748   4.296  -1.865  1.00 86.60           H  
ATOM   3203 HD13 ILE A 199      -6.261   4.847  -3.483  1.00 86.60           H  
ATOM   3204  N   LEU A 200      -9.820   0.634  -4.223  1.00 83.38           N  
ATOM   3205  H   LEU A 200      -9.798   1.493  -4.754  1.00 83.38           H  
ATOM   3206  CA  LEU A 200     -11.137   0.027  -3.982  1.00 83.38           C  
ATOM   3207  HA  LEU A 200     -11.330   0.004  -2.910  1.00 83.38           H  
ATOM   3208  C   LEU A 200     -11.199  -1.418  -4.489  1.00 83.38           C  
ATOM   3209  CB  LEU A 200     -12.208   0.915  -4.656  1.00 83.38           C  
ATOM   3210  HB2 LEU A 200     -12.330   1.822  -4.064  1.00 83.38           H  
ATOM   3211  HB3 LEU A 200     -11.838   1.216  -5.636  1.00 83.38           H  
ATOM   3212  O   LEU A 200     -11.482  -2.344  -3.729  1.00 83.38           O  
ATOM   3213  CG  LEU A 200     -13.589   0.260  -4.877  1.00 83.38           C  
ATOM   3214  HG  LEU A 200     -13.479  -0.597  -5.542  1.00 83.38           H  
ATOM   3215  CD1 LEU A 200     -14.264  -0.216  -3.592  1.00 83.38           C  
ATOM   3216 HD11 LEU A 200     -15.181  -0.750  -3.841  1.00 83.38           H  
ATOM   3217 HD12 LEU A 200     -14.529   0.653  -2.991  1.00 83.38           H  
ATOM   3218 HD13 LEU A 200     -13.608  -0.872  -3.019  1.00 83.38           H  
ATOM   3219  CD2 LEU A 200     -14.528   1.251  -5.559  1.00 83.38           C  
ATOM   3220 HD21 LEU A 200     -14.097   1.580  -6.504  1.00 83.38           H  
ATOM   3221 HD22 LEU A 200     -15.489   0.778  -5.760  1.00 83.38           H  
ATOM   3222 HD23 LEU A 200     -14.687   2.119  -4.919  1.00 83.38           H  
ATOM   3223  N   SER A 201     -10.892  -1.627  -5.768  1.00 85.29           N  
ATOM   3224  H   SER A 201     -10.642  -0.830  -6.336  1.00 85.29           H  
ATOM   3225  CA  SER A 201     -10.880  -2.962  -6.375  1.00 85.29           C  
ATOM   3226  HA  SER A 201     -11.850  -3.433  -6.213  1.00 85.29           H  
ATOM   3227  C   SER A 201      -9.815  -3.861  -5.744  1.00 85.29           C  
ATOM   3228  CB  SER A 201     -10.653  -2.841  -7.880  1.00 85.29           C  
ATOM   3229  HB2 SER A 201     -11.469  -2.275  -8.329  1.00 85.29           H  
ATOM   3230  HB3 SER A 201     -10.629  -3.837  -8.322  1.00 85.29           H  
ATOM   3231  O   SER A 201     -10.026  -5.064  -5.585  1.00 85.29           O  
ATOM   3232  OG  SER A 201      -9.428  -2.181  -8.124  1.00 85.29           O  
ATOM   3233  HG  SER A 201      -9.597  -1.239  -8.055  1.00 85.29           H  
ATOM   3234  N   SER A 202      -8.695  -3.284  -5.294  1.00 88.61           N  
ATOM   3235  H   SER A 202      -8.553  -2.299  -5.467  1.00 88.61           H  
ATOM   3236  CA  SER A 202      -7.683  -4.040  -4.564  1.00 88.61           C  
ATOM   3237  HA  SER A 202      -7.554  -4.978  -5.105  1.00 88.61           H  
ATOM   3238  C   SER A 202      -8.094  -4.429  -3.146  1.00 88.61           C  
ATOM   3239  CB  SER A 202      -6.331  -3.331  -4.523  1.00 88.61           C  
ATOM   3240  HB2 SER A 202      -5.649  -3.977  -3.970  1.00 88.61           H  
ATOM   3241  HB3 SER A 202      -6.430  -2.380  -3.999  1.00 88.61           H  
ATOM   3242  O   SER A 202      -7.540  -5.390  -2.619  1.00 88.61           O  
ATOM   3243  OG  SER A 202      -5.799  -3.104  -5.817  1.00 88.61           O  
ATOM   3244  HG  SER A 202      -6.282  -2.338  -6.135  1.00 88.61           H  
ATOM   3245  N   ALA A 203      -9.050  -3.739  -2.523  1.00 86.86           N  
ATOM   3246  H   ALA A 203      -9.441  -2.931  -2.986  1.00 86.86           H  
ATOM   3247  CA  ALA A 203      -9.505  -4.020  -1.161  1.00 86.86           C  
ATOM   3248  HA  ALA A 203      -8.641  -4.277  -0.548  1.00 86.86           H  
ATOM   3249  C   ALA A 203     -10.482  -5.213  -1.072  1.00 86.86           C  
ATOM   3250  CB  ALA A 203     -10.110  -2.728  -0.598  1.00 86.86           C  
ATOM   3251  HB1 ALA A 203      -9.375  -1.924  -0.628  1.00 86.86           H  
ATOM   3252  HB2 ALA A 203     -10.418  -2.889   0.435  1.00 86.86           H  
ATOM   3253  HB3 ALA A 203     -10.985  -2.435  -1.178  1.00 86.86           H  
ATOM   3254  O   ALA A 203     -10.685  -5.766   0.009  1.00 86.86           O  
ATOM   3255  N   GLN A 204     -11.065  -5.644  -2.195  1.00 85.58           N  
ATOM   3256  H   GLN A 204     -10.856  -5.158  -3.056  1.00 85.58           H  
ATOM   3257  CA  GLN A 204     -12.029  -6.749  -2.251  1.00 85.58           C  
ATOM   3258  HA  GLN A 204     -12.615  -6.754  -1.332  1.00 85.58           H  
ATOM   3259  C   GLN A 204     -11.329  -8.110  -2.385  1.00 85.58           C  
ATOM   3260  CB  GLN A 204     -12.993  -6.532  -3.426  1.00 85.58           C  
ATOM   3261  HB2 GLN A 204     -12.426  -6.505  -4.357  1.00 85.58           H  
ATOM   3262  HB3 GLN A 204     -13.679  -7.378  -3.468  1.00 85.58           H  
ATOM   3263  O   GLN A 204     -10.576  -8.324  -3.331  1.00 85.58           O  
ATOM   3264  CG  GLN A 204     -13.813  -5.237  -3.304  1.00 85.58           C  
ATOM   3265  HG2 GLN A 204     -13.145  -4.376  -3.306  1.00 85.58           H  
ATOM   3266  HG3 GLN A 204     -14.362  -5.242  -2.362  1.00 85.58           H  
ATOM   3267  CD  GLN A 204     -14.813  -5.062  -4.443  1.00 85.58           C  
ATOM   3268  NE2 GLN A 204     -15.504  -3.946  -4.501  1.00 85.58           N  
ATOM   3269 HE21 GLN A 204     -16.143  -3.859  -5.278  1.00 85.58           H  
ATOM   3270 HE22 GLN A 204     -15.339  -3.197  -3.843  1.00 85.58           H  
ATOM   3271  OE1 GLN A 204     -15.007  -5.917  -5.290  1.00 85.58           O  
ATOM   3272  N   ILE A 205     -11.583  -9.060  -1.476  1.00 85.57           N  
ATOM   3273  H   ILE A 205     -12.213  -8.840  -0.718  1.00 85.57           H  
ATOM   3274  CA  ILE A 205     -10.988 -10.411  -1.536  1.00 85.57           C  
ATOM   3275  HA  ILE A 205      -9.977 -10.324  -1.934  1.00 85.57           H  
ATOM   3276  C   ILE A 205     -11.787 -11.313  -2.493  1.00 85.57           C  
ATOM   3277  CB  ILE A 205     -10.864 -11.052  -0.131  1.00 85.57           C  
ATOM   3278  HB  ILE A 205     -11.864 -11.197   0.276  1.00 85.57           H  
ATOM   3279  O   ILE A 205     -12.865 -11.812  -2.140  1.00 85.57           O  
ATOM   3280  CG1 ILE A 205     -10.060 -10.178   0.853  1.00 85.57           C  
ATOM   3281 HG12 ILE A 205     -10.480  -9.172   0.862  1.00 85.57           H  
ATOM   3282 HG13 ILE A 205      -9.025 -10.132   0.512  1.00 85.57           H  
ATOM   3283  CG2 ILE A 205     -10.172 -12.420  -0.255  1.00 85.57           C  
ATOM   3284 HG21 ILE A 205     -10.732 -13.061  -0.936  1.00 85.57           H  
ATOM   3285 HG22 ILE A 205     -10.124 -12.917   0.714  1.00 85.57           H  
ATOM   3286 HG23 ILE A 205      -9.163 -12.292  -0.649  1.00 85.57           H  
ATOM   3287  CD1 ILE A 205     -10.055 -10.669   2.305  1.00 85.57           C  
ATOM   3288 HD11 ILE A 205      -9.472 -11.584   2.401  1.00 85.57           H  
ATOM   3289 HD12 ILE A 205      -9.603  -9.900   2.932  1.00 85.57           H  
ATOM   3290 HD13 ILE A 205     -11.077 -10.843   2.642  1.00 85.57           H  
ATOM   3291  N   THR A 206     -11.230 -11.590  -3.674  1.00 87.36           N  
ATOM   3292  H   THR A 206     -10.325 -11.197  -3.888  1.00 87.36           H  
ATOM   3293  CA  THR A 206     -11.834 -12.502  -4.665  1.00 87.36           C  
ATOM   3294  HA  THR A 206     -12.883 -12.231  -4.781  1.00 87.36           H  
ATOM   3295  C   THR A 206     -11.805 -13.962  -4.181  1.00 87.36           C  
ATOM   3296  CB  THR A 206     -11.191 -12.344  -6.059  1.00 87.36           C  
ATOM   3297  HB  THR A 206     -11.724 -12.981  -6.766  1.00 87.36           H  
ATOM   3298  O   THR A 206     -11.115 -14.322  -3.215  1.00 87.36           O  
ATOM   3299  CG2 THR A 206     -11.236 -10.907  -6.575  1.00 87.36           C  
ATOM   3300 HG21 THR A 206     -10.847 -10.875  -7.593  1.00 87.36           H  
ATOM   3301 HG22 THR A 206     -12.267 -10.553  -6.584  1.00 87.36           H  
ATOM   3302 HG23 THR A 206     -10.634 -10.249  -5.948  1.00 87.36           H  
ATOM   3303  OG1 THR A 206      -9.843 -12.740  -6.032  1.00 87.36           O  
ATOM   3304  HG1 THR A 206      -9.304 -12.041  -6.409  1.00 87.36           H  
ATOM   3305  N   LEU A 207     -12.597 -14.844  -4.797  1.00 90.91           N  
ATOM   3306  H   LEU A 207     -13.132 -14.551  -5.601  1.00 90.91           H  
ATOM   3307  CA  LEU A 207     -12.524 -16.281  -4.508  1.00 90.91           C  
ATOM   3308  HA  LEU A 207     -12.525 -16.419  -3.426  1.00 90.91           H  
ATOM   3309  C   LEU A 207     -11.214 -16.868  -5.051  1.00 90.91           C  
ATOM   3310  CB  LEU A 207     -13.761 -16.969  -5.099  1.00 90.91           C  
ATOM   3311  HB2 LEU A 207     -14.653 -16.485  -4.700  1.00 90.91           H  
ATOM   3312  HB3 LEU A 207     -13.763 -16.827  -6.179  1.00 90.91           H  
ATOM   3313  O   LEU A 207     -10.543 -17.648  -4.373  1.00 90.91           O  
ATOM   3314  CG  LEU A 207     -13.836 -18.477  -4.817  1.00 90.91           C  
ATOM   3315  HG  LEU A 207     -12.979 -18.987  -5.256  1.00 90.91           H  
ATOM   3316  CD1 LEU A 207     -13.892 -18.792  -3.323  1.00 90.91           C  
ATOM   3317 HD11 LEU A 207     -12.934 -18.560  -2.857  1.00 90.91           H  
ATOM   3318 HD12 LEU A 207     -14.086 -19.857  -3.193  1.00 90.91           H  
ATOM   3319 HD13 LEU A 207     -14.687 -18.221  -2.843  1.00 90.91           H  
ATOM   3320  CD2 LEU A 207     -15.106 -19.026  -5.458  1.00 90.91           C  
ATOM   3321 HD21 LEU A 207     -15.040 -18.887  -6.537  1.00 90.91           H  
ATOM   3322 HD22 LEU A 207     -15.973 -18.490  -5.072  1.00 90.91           H  
ATOM   3323 HD23 LEU A 207     -15.211 -20.089  -5.241  1.00 90.91           H  
ATOM   3324  N   LYS A 208     -10.819 -16.420  -6.240  1.00 91.28           N  
ATOM   3325  H   LYS A 208     -11.490 -15.876  -6.763  1.00 91.28           H  
ATOM   3326  CA  LYS A 208      -9.535 -16.663  -6.888  1.00 91.28           C  
ATOM   3327  HA  LYS A 208      -9.459 -17.722  -7.139  1.00 91.28           H  
ATOM   3328  C   LYS A 208      -8.346 -16.313  -6.006  1.00 91.28           C  
ATOM   3329  CB  LYS A 208      -9.584 -15.845  -8.172  1.00 91.28           C  
ATOM   3330  HB2 LYS A 208      -9.777 -14.799  -7.937  1.00 91.28           H  
ATOM   3331  HB3 LYS A 208     -10.430 -16.242  -8.734  1.00 91.28           H  
ATOM   3332  O   LYS A 208      -7.496 -17.181  -5.834  1.00 91.28           O  
ATOM   3333  CG  LYS A 208      -8.378 -15.933  -9.096  1.00 91.28           C  
ATOM   3334  HG2 LYS A 208      -7.501 -15.464  -8.650  1.00 91.28           H  
ATOM   3335  HG3 LYS A 208      -8.177 -16.984  -9.303  1.00 91.28           H  
ATOM   3336  CD  LYS A 208      -8.789 -15.199 -10.382  1.00 91.28           C  
ATOM   3337  HD2 LYS A 208      -9.870 -15.231 -10.518  1.00 91.28           H  
ATOM   3338  HD3 LYS A 208      -8.516 -14.147 -10.301  1.00 91.28           H  
ATOM   3339  CE  LYS A 208      -8.171 -15.866 -11.607  1.00 91.28           C  
ATOM   3340  HE2 LYS A 208      -8.407 -16.930 -11.587  1.00 91.28           H  
ATOM   3341  HE3 LYS A 208      -7.086 -15.768 -11.569  1.00 91.28           H  
ATOM   3342  NZ  LYS A 208      -8.719 -15.286 -12.848  1.00 91.28           N  
ATOM   3343  HZ1 LYS A 208      -8.484 -14.306 -12.904  1.00 91.28           H  
ATOM   3344  HZ2 LYS A 208      -9.728 -15.330 -12.857  1.00 91.28           H  
ATOM   3345  HZ3 LYS A 208      -8.381 -15.745 -13.682  1.00 91.28           H  
ATOM   3346  N   GLU A 209      -8.311 -15.130  -5.390  1.00 88.77           N  
ATOM   3347  H   GLU A 209      -8.995 -14.432  -5.645  1.00 88.77           H  
ATOM   3348  CA  GLU A 209      -7.257 -14.728  -4.447  1.00 88.77           C  
ATOM   3349  HA  GLU A 209      -6.294 -14.764  -4.956  1.00 88.77           H  
ATOM   3350  C   GLU A 209      -7.206 -15.675  -3.236  1.00 88.77           C  
ATOM   3351  CB  GLU A 209      -7.483 -13.276  -3.983  1.00 88.77           C  
ATOM   3352  HB2 GLU A 209      -7.560 -12.627  -4.856  1.00 88.77           H  
ATOM   3353  HB3 GLU A 209      -8.416 -13.226  -3.423  1.00 88.77           H  
ATOM   3354  O   GLU A 209      -6.132 -16.140  -2.854  1.00 88.77           O  
ATOM   3355  CG  GLU A 209      -6.331 -12.756  -3.107  1.00 88.77           C  
ATOM   3356  HG2 GLU A 209      -6.162 -13.466  -2.298  1.00 88.77           H  
ATOM   3357  HG3 GLU A 209      -5.422 -12.702  -3.706  1.00 88.77           H  
ATOM   3358  CD  GLU A 209      -6.608 -11.390  -2.464  1.00 88.77           C  
ATOM   3359  OE1 GLU A 209      -5.849 -11.012  -1.541  1.00 88.77           O  
ATOM   3360  OE2 GLU A 209      -7.603 -10.715  -2.807  1.00 88.77           O  
ATOM   3361  N   ARG A 210      -8.363 -16.037  -2.658  1.00 89.40           N  
ATOM   3362  H   ARG A 210      -9.213 -15.633  -3.024  1.00 89.40           H  
ATOM   3363  CA  ARG A 210      -8.430 -16.994  -1.535  1.00 89.40           C  
ATOM   3364  HA  ARG A 210      -7.809 -16.618  -0.722  1.00 89.40           H  
ATOM   3365  C   ARG A 210      -7.827 -18.348  -1.893  1.00 89.40           C  
ATOM   3366  CB  ARG A 210      -9.876 -17.152  -1.039  1.00 89.40           C  
ATOM   3367  HB2 ARG A 210      -9.990 -18.118  -0.548  1.00 89.40           H  
ATOM   3368  HB3 ARG A 210     -10.575 -17.103  -1.874  1.00 89.40           H  
ATOM   3369  O   ARG A 210      -6.936 -18.824  -1.191  1.00 89.40           O  
ATOM   3370  CG  ARG A 210     -10.199 -16.059  -0.021  1.00 89.40           C  
ATOM   3371  HG2 ARG A 210      -9.554 -16.197   0.847  1.00 89.40           H  
ATOM   3372  HG3 ARG A 210      -9.980 -15.084  -0.458  1.00 89.40           H  
ATOM   3373  CD  ARG A 210     -11.656 -16.116   0.447  1.00 89.40           C  
ATOM   3374  HD2 ARG A 210     -11.712 -15.627   1.419  1.00 89.40           H  
ATOM   3375  HD3 ARG A 210     -11.954 -17.158   0.567  1.00 89.40           H  
ATOM   3376  NE  ARG A 210     -12.566 -15.420  -0.480  1.00 89.40           N  
ATOM   3377  HE  ARG A 210     -12.146 -14.923  -1.253  1.00 89.40           H  
ATOM   3378  NH1 ARG A 210     -14.518 -15.918   0.624  1.00 89.40           N  
ATOM   3379 HH11 ARG A 210     -15.500 -15.746   0.784  1.00 89.40           H  
ATOM   3380 HH12 ARG A 210     -14.018 -16.592   1.186  1.00 89.40           H  
ATOM   3381  NH2 ARG A 210     -14.515 -14.395  -1.023  1.00 89.40           N  
ATOM   3382 HH21 ARG A 210     -15.493 -14.204  -0.860  1.00 89.40           H  
ATOM   3383 HH22 ARG A 210     -13.998 -13.772  -1.626  1.00 89.40           H  
ATOM   3384  CZ  ARG A 210     -13.863 -15.256  -0.295  1.00 89.40           C  
ATOM   3385  N   VAL A 211      -8.263 -18.949  -2.998  1.00 92.84           N  
ATOM   3386  H   VAL A 211      -8.980 -18.481  -3.534  1.00 92.84           H  
ATOM   3387  CA  VAL A 211      -7.732 -20.238  -3.473  1.00 92.84           C  
ATOM   3388  HA  VAL A 211      -7.813 -20.974  -2.674  1.00 92.84           H  
ATOM   3389  C   VAL A 211      -6.246 -20.124  -3.835  1.00 92.84           C  
ATOM   3390  CB  VAL A 211      -8.555 -20.734  -4.672  1.00 92.84           C  
ATOM   3391  HB  VAL A 211      -8.550 -19.953  -5.432  1.00 92.84           H  
ATOM   3392  O   VAL A 211      -5.454 -21.010  -3.510  1.00 92.84           O  
ATOM   3393  CG1 VAL A 211      -7.972 -22.024  -5.269  1.00 92.84           C  
ATOM   3394 HG11 VAL A 211      -7.105 -21.794  -5.888  1.00 92.84           H  
ATOM   3395 HG12 VAL A 211      -7.631 -22.689  -4.475  1.00 92.84           H  
ATOM   3396 HG13 VAL A 211      -8.712 -22.533  -5.887  1.00 92.84           H  
ATOM   3397  CG2 VAL A 211     -10.015 -21.005  -4.285  1.00 92.84           C  
ATOM   3398 HG21 VAL A 211     -10.572 -21.305  -5.173  1.00 92.84           H  
ATOM   3399 HG22 VAL A 211     -10.072 -21.787  -3.529  1.00 92.84           H  
ATOM   3400 HG23 VAL A 211     -10.483 -20.106  -3.884  1.00 92.84           H  
ATOM   3401  N   TYR A 212      -5.851 -19.010  -4.453  1.00 91.86           N  
ATOM   3402  H   TYR A 212      -6.549 -18.319  -4.690  1.00 91.86           H  
ATOM   3403  CA  TYR A 212      -4.472 -18.708  -4.815  1.00 91.86           C  
ATOM   3404  HA  TYR A 212      -4.095 -19.508  -5.454  1.00 91.86           H  
ATOM   3405  C   TYR A 212      -3.552 -18.656  -3.579  1.00 91.86           C  
ATOM   3406  CB  TYR A 212      -4.460 -17.397  -5.628  1.00 91.86           C  
ATOM   3407  HB2 TYR A 212      -4.861 -16.580  -5.028  1.00 91.86           H  
ATOM   3408  HB3 TYR A 212      -5.086 -17.510  -6.513  1.00 91.86           H  
ATOM   3409  O   TYR A 212      -2.468 -19.252  -3.583  1.00 91.86           O  
ATOM   3410  CG  TYR A 212      -3.072 -17.040  -6.067  1.00 91.86           C  
ATOM   3411  CD1 TYR A 212      -2.229 -16.398  -5.145  1.00 91.86           C  
ATOM   3412  HD1 TYR A 212      -2.633 -15.952  -4.249  1.00 91.86           H  
ATOM   3413  CD2 TYR A 212      -2.571 -17.569  -7.272  1.00 91.86           C  
ATOM   3414  HD2 TYR A 212      -3.236 -18.050  -7.974  1.00 91.86           H  
ATOM   3415  CE1 TYR A 212      -0.846 -16.502  -5.313  1.00 91.86           C  
ATOM   3416  HE1 TYR A 212      -0.191 -16.155  -4.527  1.00 91.86           H  
ATOM   3417  CE2 TYR A 212      -1.186 -17.615  -7.477  1.00 91.86           C  
ATOM   3418  HE2 TYR A 212      -0.781 -18.125  -8.339  1.00 91.86           H  
ATOM   3419  OH  TYR A 212       0.893 -17.707  -6.345  1.00 91.86           O  
ATOM   3420  HH  TYR A 212       1.040 -17.867  -5.410  1.00 91.86           H  
ATOM   3421  CZ  TYR A 212      -0.348 -17.195  -6.430  1.00 91.86           C  
ATOM   3422  N   ASN A 213      -3.999 -18.000  -2.505  1.00 86.63           N  
ATOM   3423  H   ASN A 213      -4.866 -17.490  -2.595  1.00 86.63           H  
ATOM   3424  CA  ASN A 213      -3.270 -17.878  -1.243  1.00 86.63           C  
ATOM   3425  HA  ASN A 213      -2.247 -17.571  -1.459  1.00 86.63           H  
ATOM   3426  C   ASN A 213      -3.170 -19.222  -0.504  1.00 86.63           C  
ATOM   3427  CB  ASN A 213      -3.930 -16.775  -0.394  1.00 86.63           C  
ATOM   3428  HB2 ASN A 213      -5.006 -16.943  -0.342  1.00 86.63           H  
ATOM   3429  HB3 ASN A 213      -3.530 -16.811   0.620  1.00 86.63           H  
ATOM   3430  O   ASN A 213      -2.081 -19.577  -0.051  1.00 86.63           O  
ATOM   3431  CG  ASN A 213      -3.664 -15.375  -0.934  1.00 86.63           C  
ATOM   3432  ND2 ASN A 213      -4.432 -14.396  -0.516  1.00 86.63           N  
ATOM   3433 HD21 ASN A 213      -5.225 -14.579   0.083  1.00 86.63           H  
ATOM   3434 HD22 ASN A 213      -4.306 -13.495  -0.954  1.00 86.63           H  
ATOM   3435  OD1 ASN A 213      -2.744 -15.144  -1.704  1.00 86.63           O  
ATOM   3436  N   ILE A 214      -4.251 -20.016  -0.469  1.00 89.23           N  
ATOM   3437  H   ILE A 214      -5.117 -19.655  -0.842  1.00 89.23           H  
ATOM   3438  CA  ILE A 214      -4.249 -21.377   0.103  1.00 89.23           C  
ATOM   3439  HA  ILE A 214      -3.984 -21.313   1.159  1.00 89.23           H  
ATOM   3440  C   ILE A 214      -3.180 -22.239  -0.578  1.00 89.23           C  
ATOM   3441  CB  ILE A 214      -5.655 -22.018  -0.001  1.00 89.23           C  
ATOM   3442  HB  ILE A 214      -6.007 -21.913  -1.027  1.00 89.23           H  
ATOM   3443  O   ILE A 214      -2.304 -22.785   0.094  1.00 89.23           O  
ATOM   3444  CG1 ILE A 214      -6.637 -21.290   0.942  1.00 89.23           C  
ATOM   3445 HG12 ILE A 214      -6.457 -21.607   1.969  1.00 89.23           H  
ATOM   3446 HG13 ILE A 214      -6.464 -20.215   0.908  1.00 89.23           H  
ATOM   3447  CG2 ILE A 214      -5.631 -23.520   0.349  1.00 89.23           C  
ATOM   3448 HG21 ILE A 214      -5.030 -24.080  -0.368  1.00 89.23           H  
ATOM   3449 HG22 ILE A 214      -6.637 -23.938   0.324  1.00 89.23           H  
ATOM   3450 HG23 ILE A 214      -5.222 -23.663   1.349  1.00 89.23           H  
ATOM   3451  CD1 ILE A 214      -8.109 -21.527   0.585  1.00 89.23           C  
ATOM   3452 HD11 ILE A 214      -8.370 -22.581   0.673  1.00 89.23           H  
ATOM   3453 HD12 ILE A 214      -8.307 -21.191  -0.433  1.00 89.23           H  
ATOM   3454 HD13 ILE A 214      -8.730 -20.951   1.270  1.00 89.23           H  
ATOM   3455  N   ILE A 215      -3.177 -22.302  -1.912  1.00 92.49           N  
ATOM   3456  H   ILE A 215      -3.916 -21.832  -2.416  1.00 92.49           H  
ATOM   3457  CA  ILE A 215      -2.196 -23.104  -2.658  1.00 92.49           C  
ATOM   3458  HA  ILE A 215      -2.197 -24.111  -2.242  1.00 92.49           H  
ATOM   3459  C   ILE A 215      -0.774 -22.545  -2.472  1.00 92.49           C  
ATOM   3460  CB  ILE A 215      -2.612 -23.211  -4.142  1.00 92.49           C  
ATOM   3461  HB  ILE A 215      -2.698 -22.203  -4.549  1.00 92.49           H  
ATOM   3462  O   ILE A 215       0.171 -23.310  -2.283  1.00 92.49           O  
ATOM   3463  CG1 ILE A 215      -3.980 -23.928  -4.277  1.00 92.49           C  
ATOM   3464 HG12 ILE A 215      -3.851 -25.002  -4.147  1.00 92.49           H  
ATOM   3465 HG13 ILE A 215      -4.667 -23.591  -3.500  1.00 92.49           H  
ATOM   3466  CG2 ILE A 215      -1.546 -23.984  -4.947  1.00 92.49           C  
ATOM   3467 HG21 ILE A 215      -1.412 -24.980  -4.525  1.00 92.49           H  
ATOM   3468 HG22 ILE A 215      -1.847 -24.077  -5.990  1.00 92.49           H  
ATOM   3469 HG23 ILE A 215      -0.590 -23.461  -4.924  1.00 92.49           H  
ATOM   3470  CD1 ILE A 215      -4.669 -23.652  -5.617  1.00 92.49           C  
ATOM   3471 HD11 ILE A 215      -5.646 -24.136  -5.629  1.00 92.49           H  
ATOM   3472 HD12 ILE A 215      -4.804 -22.578  -5.740  1.00 92.49           H  
ATOM   3473 HD13 ILE A 215      -4.076 -24.040  -6.446  1.00 92.49           H  
ATOM   3474  N   SER A 216      -0.610 -21.218  -2.460  1.00 89.09           N  
ATOM   3475  H   SER A 216      -1.424 -20.637  -2.602  1.00 89.09           H  
ATOM   3476  CA  SER A 216       0.695 -20.560  -2.275  1.00 89.09           C  
ATOM   3477  HA  SER A 216       1.400 -20.988  -2.987  1.00 89.09           H  
ATOM   3478  C   SER A 216       1.300 -20.743  -0.882  1.00 89.09           C  
ATOM   3479  CB  SER A 216       0.594 -19.064  -2.552  1.00 89.09           C  
ATOM   3480  HB2 SER A 216      -0.159 -18.611  -1.907  1.00 89.09           H  
ATOM   3481  HB3 SER A 216       1.558 -18.593  -2.359  1.00 89.09           H  
ATOM   3482  O   SER A 216       2.522 -20.677  -0.757  1.00 89.09           O  
ATOM   3483  OG  SER A 216       0.252 -18.873  -3.905  1.00 89.09           O  
ATOM   3484  HG  SER A 216      -0.702 -18.962  -3.954  1.00 89.09           H  
ATOM   3485  N   SER A 217       0.481 -21.004   0.143  1.00 85.47           N  
ATOM   3486  H   SER A 217      -0.515 -20.948  -0.016  1.00 85.47           H  
ATOM   3487  CA  SER A 217       0.945 -21.327   1.501  1.00 85.47           C  
ATOM   3488  HA  SER A 217       1.642 -20.554   1.825  1.00 85.47           H  
ATOM   3489  C   SER A 217       1.678 -22.674   1.576  1.00 85.47           C  
ATOM   3490  CB  SER A 217      -0.239 -21.329   2.479  1.00 85.47           C  
ATOM   3491  HB2 SER A 217       0.153 -21.264   3.494  1.00 85.47           H  
ATOM   3492  HB3 SER A 217      -0.874 -20.461   2.302  1.00 85.47           H  
ATOM   3493  O   SER A 217       2.498 -22.898   2.462  1.00 85.47           O  
ATOM   3494  OG  SER A 217      -0.998 -22.520   2.378  1.00 85.47           O  
ATOM   3495  HG  SER A 217      -1.525 -22.515   1.576  1.00 85.47           H  
ATOM   3496  N   SER A 218       1.392 -23.591   0.646  1.00 90.69           N  
ATOM   3497  H   SER A 218       0.704 -23.341  -0.050  1.00 90.69           H  
ATOM   3498  CA  SER A 218       1.974 -24.937   0.586  1.00 90.69           C  
ATOM   3499  HA  SER A 218       2.996 -24.913   0.964  1.00 90.69           H  
ATOM   3500  C   SER A 218       2.016 -25.436  -0.865  1.00 90.69           C  
ATOM   3501  CB  SER A 218       1.170 -25.888   1.481  1.00 90.69           C  
ATOM   3502  HB2 SER A 218       1.454 -26.919   1.273  1.00 90.69           H  
ATOM   3503  HB3 SER A 218       0.105 -25.767   1.286  1.00 90.69           H  
ATOM   3504  O   SER A 218       1.266 -26.344  -1.228  1.00 90.69           O  
ATOM   3505  OG  SER A 218       1.448 -25.618   2.838  1.00 90.69           O  
ATOM   3506  HG  SER A 218       1.543 -24.669   2.953  1.00 90.69           H  
ATOM   3507  N   PRO A 219       2.877 -24.862  -1.727  1.00 89.21           N  
ATOM   3508  CA  PRO A 219       2.851 -25.119  -3.170  1.00 89.21           C  
ATOM   3509  HA  PRO A 219       1.839 -24.974  -3.548  1.00 89.21           H  
ATOM   3510  C   PRO A 219       3.293 -26.542  -3.537  1.00 89.21           C  
ATOM   3511  CB  PRO A 219       3.772 -24.055  -3.777  1.00 89.21           C  
ATOM   3512  HB2 PRO A 219       3.190 -23.161  -4.001  1.00 89.21           H  
ATOM   3513  HB3 PRO A 219       4.278 -24.411  -4.675  1.00 89.21           H  
ATOM   3514  O   PRO A 219       2.907 -27.048  -4.591  1.00 89.21           O  
ATOM   3515  CG  PRO A 219       4.759 -23.750  -2.648  1.00 89.21           C  
ATOM   3516  HG2 PRO A 219       5.549 -24.500  -2.634  1.00 89.21           H  
ATOM   3517  HG3 PRO A 219       5.176 -22.746  -2.729  1.00 89.21           H  
ATOM   3518  CD  PRO A 219       3.899 -23.883  -1.396  1.00 89.21           C  
ATOM   3519  HD2 PRO A 219       3.426 -22.926  -1.172  1.00 89.21           H  
ATOM   3520  HD3 PRO A 219       4.510 -24.205  -0.553  1.00 89.21           H  
ATOM   3521  N   SER A 220       4.076 -27.197  -2.673  1.00 90.59           N  
ATOM   3522  H   SER A 220       4.361 -26.731  -1.823  1.00 90.59           H  
ATOM   3523  CA  SER A 220       4.500 -28.592  -2.823  1.00 90.59           C  
ATOM   3524  HA  SER A 220       4.804 -28.751  -3.857  1.00 90.59           H  
ATOM   3525  C   SER A 220       3.399 -29.611  -2.517  1.00 90.59           C  
ATOM   3526  CB  SER A 220       5.709 -28.871  -1.927  1.00 90.59           C  
ATOM   3527  HB2 SER A 220       6.566 -28.301  -2.287  1.00 90.59           H  
ATOM   3528  HB3 SER A 220       5.953 -29.932  -1.967  1.00 90.59           H  
ATOM   3529  O   SER A 220       3.472 -30.735  -3.008  1.00 90.59           O  
ATOM   3530  OG  SER A 220       5.417 -28.488  -0.593  1.00 90.59           O  
ATOM   3531  HG  SER A 220       5.988 -28.986  -0.003  1.00 90.59           H  
ATOM   3532  N   ARG A 221       2.362 -29.243  -1.748  1.00 92.33           N  
ATOM   3533  H   ARG A 221       2.309 -28.284  -1.439  1.00 92.33           H  
ATOM   3534  CA  ARG A 221       1.221 -30.130  -1.484  1.00 92.33           C  
ATOM   3535  HA  ARG A 221       1.615 -31.083  -1.131  1.00 92.33           H  
ATOM   3536  C   ARG A 221       0.475 -30.402  -2.792  1.00 92.33           C  
ATOM   3537  CB  ARG A 221       0.325 -29.538  -0.376  1.00 92.33           C  
ATOM   3538  HB2 ARG A 221       0.898 -29.496   0.550  1.00 92.33           H  
ATOM   3539  HB3 ARG A 221       0.045 -28.521  -0.650  1.00 92.33           H  
ATOM   3540  O   ARG A 221       0.258 -29.494  -3.598  1.00 92.33           O  
ATOM   3541  CG  ARG A 221      -0.963 -30.344  -0.137  1.00 92.33           C  
ATOM   3542  HG2 ARG A 221      -1.587 -30.280  -1.029  1.00 92.33           H  
ATOM   3543  HG3 ARG A 221      -0.712 -31.389   0.043  1.00 92.33           H  
ATOM   3544  CD  ARG A 221      -1.775 -29.818   1.051  1.00 92.33           C  
ATOM   3545  HD2 ARG A 221      -1.236 -30.028   1.974  1.00 92.33           H  
ATOM   3546  HD3 ARG A 221      -1.895 -28.739   0.952  1.00 92.33           H  
ATOM   3547  NE  ARG A 221      -3.106 -30.453   1.087  1.00 92.33           N  
ATOM   3548  HE  ARG A 221      -3.354 -31.072   0.329  1.00 92.33           H  
ATOM   3549  NH1 ARG A 221      -3.936 -29.443   2.980  1.00 92.33           N  
ATOM   3550 HH11 ARG A 221      -4.711 -29.295   3.611  1.00 92.33           H  
ATOM   3551 HH12 ARG A 221      -3.116 -28.855   3.021  1.00 92.33           H  
ATOM   3552  NH2 ARG A 221      -5.184 -30.913   1.836  1.00 92.33           N  
ATOM   3553 HH21 ARG A 221      -5.354 -31.433   0.988  1.00 92.33           H  
ATOM   3554 HH22 ARG A 221      -5.948 -30.785   2.484  1.00 92.33           H  
ATOM   3555  CZ  ARG A 221      -4.065 -30.262   1.973  1.00 92.33           C  
ATOM   3556  N   GLN A 222       0.066 -31.655  -2.987  1.00 90.76           N  
ATOM   3557  H   GLN A 222       0.309 -32.354  -2.300  1.00 90.76           H  
ATOM   3558  CA  GLN A 222      -0.753 -32.073  -4.126  1.00 90.76           C  
ATOM   3559  HA  GLN A 222      -0.457 -31.483  -4.993  1.00 90.76           H  
ATOM   3560  C   GLN A 222      -2.231 -31.734  -3.868  1.00 90.76           C  
ATOM   3561  CB  GLN A 222      -0.504 -33.558  -4.469  1.00 90.76           C  
ATOM   3562  HB2 GLN A 222      -0.864 -34.171  -3.643  1.00 90.76           H  
ATOM   3563  HB3 GLN A 222      -1.096 -33.809  -5.349  1.00 90.76           H  
ATOM   3564  O   GLN A 222      -3.050 -32.618  -3.622  1.00 90.76           O  
ATOM   3565  CG  GLN A 222       0.965 -33.954  -4.745  1.00 90.76           C  
ATOM   3566  HG2 GLN A 222       1.559 -33.783  -3.847  1.00 90.76           H  
ATOM   3567  HG3 GLN A 222       0.994 -35.025  -4.947  1.00 90.76           H  
ATOM   3568  CD  GLN A 222       1.653 -33.243  -5.916  1.00 90.76           C  
ATOM   3569  NE2 GLN A 222       2.903 -33.546  -6.187  1.00 90.76           N  
ATOM   3570 HE21 GLN A 222       3.375 -34.320  -5.742  1.00 90.76           H  
ATOM   3571 HE22 GLN A 222       3.374 -33.089  -6.955  1.00 90.76           H  
ATOM   3572  OE1 GLN A 222       1.111 -32.371  -6.585  1.00 90.76           O  
ATOM   3573  N   TRP A 223      -2.551 -30.436  -3.848  1.00 93.26           N  
ATOM   3574  H   TRP A 223      -1.825 -29.765  -4.058  1.00 93.26           H  
ATOM   3575  CA  TRP A 223      -3.908 -29.944  -3.599  1.00 93.26           C  
ATOM   3576  HA  TRP A 223      -4.238 -30.304  -2.624  1.00 93.26           H  
ATOM   3577  C   TRP A 223      -4.891 -30.456  -4.653  1.00 93.26           C  
ATOM   3578  CB  TRP A 223      -3.953 -28.410  -3.595  1.00 93.26           C  
ATOM   3579  HB2 TRP A 223      -3.614 -28.032  -4.559  1.00 93.26           H  
ATOM   3580  HB3 TRP A 223      -4.997 -28.110  -3.502  1.00 93.26           H  
ATOM   3581  O   TRP A 223      -4.649 -30.342  -5.856  1.00 93.26           O  
ATOM   3582  CG  TRP A 223      -3.204 -27.717  -2.502  1.00 93.26           C  
ATOM   3583  CD1 TRP A 223      -1.947 -27.225  -2.568  1.00 93.26           C  
ATOM   3584  HD1 TRP A 223      -1.289 -27.297  -3.421  1.00 93.26           H  
ATOM   3585  CD2 TRP A 223      -3.689 -27.393  -1.165  1.00 93.26           C  
ATOM   3586  CE2 TRP A 223      -2.680 -26.653  -0.481  1.00 93.26           C  
ATOM   3587  CE3 TRP A 223      -4.895 -27.640  -0.475  1.00 93.26           C  
ATOM   3588  HE3 TRP A 223      -5.689 -28.177  -0.972  1.00 93.26           H  
ATOM   3589  NE1 TRP A 223      -1.634 -26.595  -1.380  1.00 93.26           N  
ATOM   3590  HE1 TRP A 223      -0.731 -26.175  -1.211  1.00 93.26           H  
ATOM   3591  CH2 TRP A 223      -4.084 -26.422   1.480  1.00 93.26           C  
ATOM   3592  HH2 TRP A 223      -4.262 -26.015   2.464  1.00 93.26           H  
ATOM   3593  CZ2 TRP A 223      -2.867 -26.169   0.822  1.00 93.26           C  
ATOM   3594  HZ2 TRP A 223      -2.108 -25.567   1.300  1.00 93.26           H  
ATOM   3595  CZ3 TRP A 223      -5.094 -27.158   0.833  1.00 93.26           C  
ATOM   3596  HZ3 TRP A 223      -6.041 -27.320   1.325  1.00 93.26           H  
ATOM   3597  N   LYS A 224      -6.044 -30.941  -4.195  1.00 92.00           N  
ATOM   3598  H   LYS A 224      -6.144 -31.056  -3.196  1.00 92.00           H  
ATOM   3599  CA  LYS A 224      -7.206 -31.242  -5.040  1.00 92.00           C  
ATOM   3600  HA  LYS A 224      -6.894 -31.257  -6.085  1.00 92.00           H  
ATOM   3601  C   LYS A 224      -8.270 -30.151  -4.901  1.00 92.00           C  
ATOM   3602  CB  LYS A 224      -7.758 -32.628  -4.678  1.00 92.00           C  
ATOM   3603  HB2 LYS A 224      -8.072 -32.611  -3.634  1.00 92.00           H  
ATOM   3604  HB3 LYS A 224      -8.634 -32.841  -5.289  1.00 92.00           H  
ATOM   3605  O   LYS A 224      -8.270 -29.383  -3.941  1.00 92.00           O  
ATOM   3606  CG  LYS A 224      -6.731 -33.754  -4.879  1.00 92.00           C  
ATOM   3607  HG2 LYS A 224      -6.487 -33.838  -5.938  1.00 92.00           H  
ATOM   3608  HG3 LYS A 224      -5.820 -33.534  -4.322  1.00 92.00           H  
ATOM   3609  CD  LYS A 224      -7.298 -35.082  -4.369  1.00 92.00           C  
ATOM   3610  HD2 LYS A 224      -8.203 -35.329  -4.924  1.00 92.00           H  
ATOM   3611  HD3 LYS A 224      -7.547 -34.970  -3.314  1.00 92.00           H  
ATOM   3612  CE  LYS A 224      -6.256 -36.193  -4.536  1.00 92.00           C  
ATOM   3613  HE2 LYS A 224      -5.338 -35.873  -4.043  1.00 92.00           H  
ATOM   3614  HE3 LYS A 224      -6.042 -36.321  -5.597  1.00 92.00           H  
ATOM   3615  NZ  LYS A 224      -6.734 -37.466  -3.942  1.00 92.00           N  
ATOM   3616  HZ1 LYS A 224      -6.925 -37.333  -2.959  1.00 92.00           H  
ATOM   3617  HZ2 LYS A 224      -7.589 -37.771  -4.385  1.00 92.00           H  
ATOM   3618  HZ3 LYS A 224      -6.039 -38.192  -4.034  1.00 92.00           H  
ATOM   3619  N   LEU A 225      -9.220 -30.127  -5.840  1.00 94.94           N  
ATOM   3620  H   LEU A 225      -9.134 -30.761  -6.622  1.00 94.94           H  
ATOM   3621  CA  LEU A 225     -10.393 -29.248  -5.766  1.00 94.94           C  
ATOM   3622  HA  LEU A 225     -10.045 -28.216  -5.743  1.00 94.94           H  
ATOM   3623  C   LEU A 225     -11.203 -29.491  -4.479  1.00 94.94           C  
ATOM   3624  CB  LEU A 225     -11.260 -29.469  -7.023  1.00 94.94           C  
ATOM   3625  HB2 LEU A 225     -11.546 -30.520  -7.057  1.00 94.94           H  
ATOM   3626  HB3 LEU A 225     -10.661 -29.252  -7.907  1.00 94.94           H  
ATOM   3627  O   LEU A 225     -11.688 -28.529  -3.896  1.00 94.94           O  
ATOM   3628  CG  LEU A 225     -12.548 -28.617  -7.073  1.00 94.94           C  
ATOM   3629  HG  LEU A 225     -13.127 -28.754  -6.160  1.00 94.94           H  
ATOM   3630  CD1 LEU A 225     -12.258 -27.131  -7.263  1.00 94.94           C  
ATOM   3631 HD11 LEU A 225     -13.194 -26.573  -7.251  1.00 94.94           H  
ATOM   3632 HD12 LEU A 225     -11.625 -26.765  -6.454  1.00 94.94           H  
ATOM   3633 HD13 LEU A 225     -11.757 -26.977  -8.219  1.00 94.94           H  
ATOM   3634  CD2 LEU A 225     -13.422 -29.061  -8.246  1.00 94.94           C  
ATOM   3635 HD21 LEU A 225     -14.340 -28.475  -8.257  1.00 94.94           H  
ATOM   3636 HD22 LEU A 225     -13.684 -30.113  -8.128  1.00 94.94           H  
ATOM   3637 HD23 LEU A 225     -12.888 -28.924  -9.187  1.00 94.94           H  
ATOM   3638  N   THR A 226     -11.321 -30.751  -4.040  1.00 94.15           N  
ATOM   3639  H   THR A 226     -10.845 -31.487  -4.543  1.00 94.15           H  
ATOM   3640  CA  THR A 226     -11.950 -31.154  -2.768  1.00 94.15           C  
ATOM   3641  HA  THR A 226     -12.992 -30.836  -2.745  1.00 94.15           H  
ATOM   3642  C   THR A 226     -11.272 -30.487  -1.581  1.00 94.15           C  
ATOM   3643  CB  THR A 226     -11.902 -32.684  -2.589  1.00 94.15           C  
ATOM   3644  HB  THR A 226     -12.137 -32.945  -1.557  1.00 94.15           H  
ATOM   3645  O   THR A 226     -11.914 -29.726  -0.871  1.00 94.15           O  
ATOM   3646  CG2 THR A 226     -12.905 -33.375  -3.512  1.00 94.15           C  
ATOM   3647 HG21 THR A 226     -12.813 -34.455  -3.397  1.00 94.15           H  
ATOM   3648 HG22 THR A 226     -12.722 -33.105  -4.552  1.00 94.15           H  
ATOM   3649 HG23 THR A 226     -13.915 -33.086  -3.223  1.00 94.15           H  
ATOM   3650  OG1 THR A 226     -10.621 -33.192  -2.932  1.00 94.15           O  
ATOM   3651  HG1 THR A 226     -10.110 -33.249  -2.121  1.00 94.15           H  
ATOM   3652  N   ASP A 227      -9.955 -30.663  -1.450  1.00 94.63           N  
ATOM   3653  H   ASP A 227      -9.502 -31.341  -2.046  1.00 94.63           H  
ATOM   3654  CA  ASP A 227      -9.161 -30.156  -0.330  1.00 94.63           C  
ATOM   3655  HA  ASP A 227      -9.437 -30.684   0.583  1.00 94.63           H  
ATOM   3656  C   ASP A 227      -9.346 -28.651  -0.107  1.00 94.63           C  
ATOM   3657  CB  ASP A 227      -7.666 -30.351  -0.625  1.00 94.63           C  
ATOM   3658  HB2 ASP A 227      -7.110 -29.937   0.216  1.00 94.63           H  
ATOM   3659  HB3 ASP A 227      -7.400 -29.758  -1.500  1.00 94.63           H  
ATOM   3660  O   ASP A 227      -9.394 -28.188   1.029  1.00 94.63           O  
ATOM   3661  CG  ASP A 227      -7.163 -31.770  -0.875  1.00 94.63           C  
ATOM   3662  OD1 ASP A 227      -7.962 -32.691  -1.153  1.00 94.63           O  
ATOM   3663  OD2 ASP A 227      -5.914 -31.884  -0.842  1.00 94.63           O  
ATOM   3664  N   VAL A 228      -9.408 -27.882  -1.198  1.00 95.11           N  
ATOM   3665  H   VAL A 228      -9.353 -28.338  -2.097  1.00 95.11           H  
ATOM   3666  CA  VAL A 228      -9.601 -26.430  -1.139  1.00 95.11           C  
ATOM   3667  HA  VAL A 228      -9.040 -26.037  -0.291  1.00 95.11           H  
ATOM   3668  C   VAL A 228     -11.060 -26.068  -0.885  1.00 95.11           C  
ATOM   3669  CB  VAL A 228      -9.061 -25.760  -2.412  1.00 95.11           C  
ATOM   3670  HB  VAL A 228      -9.499 -26.236  -3.289  1.00 95.11           H  
ATOM   3671  O   VAL A 228     -11.304 -25.127  -0.136  1.00 95.11           O  
ATOM   3672  CG1 VAL A 228      -9.383 -24.265  -2.472  1.00 95.11           C  
ATOM   3673 HG11 VAL A 228     -10.460 -24.097  -2.451  1.00 95.11           H  
ATOM   3674 HG12 VAL A 228      -9.014 -23.869  -3.418  1.00 95.11           H  
ATOM   3675 HG13 VAL A 228      -8.920 -23.742  -1.635  1.00 95.11           H  
ATOM   3676  CG2 VAL A 228      -7.533 -25.911  -2.469  1.00 95.11           C  
ATOM   3677 HG21 VAL A 228      -7.112 -25.265  -3.239  1.00 95.11           H  
ATOM   3678 HG22 VAL A 228      -7.095 -25.626  -1.512  1.00 95.11           H  
ATOM   3679 HG23 VAL A 228      -7.274 -26.947  -2.684  1.00 95.11           H  
ATOM   3680  N   ALA A 229     -12.015 -26.792  -1.475  1.00 94.12           N  
ATOM   3681  H   ALA A 229     -11.750 -27.602  -2.017  1.00 94.12           H  
ATOM   3682  CA  ALA A 229     -13.443 -26.576  -1.251  1.00 94.12           C  
ATOM   3683  HA  ALA A 229     -13.685 -25.544  -1.501  1.00 94.12           H  
ATOM   3684  C   ALA A 229     -13.806 -26.779   0.231  1.00 94.12           C  
ATOM   3685  CB  ALA A 229     -14.227 -27.501  -2.194  1.00 94.12           C  
ATOM   3686  HB1 ALA A 229     -13.861 -27.399  -3.216  1.00 94.12           H  
ATOM   3687  HB2 ALA A 229     -14.127 -28.537  -1.872  1.00 94.12           H  
ATOM   3688  HB3 ALA A 229     -15.281 -27.224  -2.190  1.00 94.12           H  
ATOM   3689  O   ALA A 229     -14.412 -25.893   0.835  1.00 94.12           O  
ATOM   3690  N   ASP A 230     -13.320 -27.864   0.837  1.00 91.95           N  
ATOM   3691  H   ASP A 230     -12.872 -28.570   0.270  1.00 91.95           H  
ATOM   3692  CA  ASP A 230     -13.493 -28.161   2.261  1.00 91.95           C  
ATOM   3693  HA  ASP A 230     -14.557 -28.186   2.492  1.00 91.95           H  
ATOM   3694  C   ASP A 230     -12.836 -27.079   3.136  1.00 91.95           C  
ATOM   3695  CB  ASP A 230     -12.895 -29.547   2.576  1.00 91.95           C  
ATOM   3696  HB2 ASP A 230     -13.015 -29.740   3.642  1.00 91.95           H  
ATOM   3697  HB3 ASP A 230     -11.827 -29.525   2.360  1.00 91.95           H  
ATOM   3698  O   ASP A 230     -13.446 -26.582   4.081  1.00 91.95           O  
ATOM   3699  CG  ASP A 230     -13.537 -30.711   1.803  1.00 91.95           C  
ATOM   3700  OD1 ASP A 230     -14.722 -30.596   1.418  1.00 91.95           O  
ATOM   3701  OD2 ASP A 230     -12.820 -31.717   1.590  1.00 91.95           O  
ATOM   3702  N   HIS A 231     -11.623 -26.634   2.781  1.00 88.82           N  
ATOM   3703  H   HIS A 231     -11.170 -27.079   1.995  1.00 88.82           H  
ATOM   3704  CA  HIS A 231     -10.880 -25.608   3.527  1.00 88.82           C  
ATOM   3705  HA  HIS A 231     -10.835 -25.925   4.568  1.00 88.82           H  
ATOM   3706  C   HIS A 231     -11.540 -24.215   3.517  1.00 88.82           C  
ATOM   3707  CB  HIS A 231      -9.448 -25.543   2.977  1.00 88.82           C  
ATOM   3708  HB2 HIS A 231      -9.452 -25.056   2.002  1.00 88.82           H  
ATOM   3709  HB3 HIS A 231      -9.080 -26.561   2.849  1.00 88.82           H  
ATOM   3710  O   HIS A 231     -11.242 -23.392   4.381  1.00 88.82           O  
ATOM   3711  CG  HIS A 231      -8.467 -24.854   3.887  1.00 88.82           C  
ATOM   3712  CD2 HIS A 231      -7.932 -23.604   3.733  1.00 88.82           C  
ATOM   3713  HD2 HIS A 231      -8.175 -22.907   2.945  1.00 88.82           H  
ATOM   3714  ND1 HIS A 231      -7.924 -25.387   5.032  1.00 88.82           N  
ATOM   3715  HD1 HIS A 231      -8.211 -26.250   5.471  1.00 88.82           H  
ATOM   3716  CE1 HIS A 231      -7.078 -24.482   5.551  1.00 88.82           C  
ATOM   3717  HE1 HIS A 231      -6.531 -24.598   6.475  1.00 88.82           H  
ATOM   3718  NE2 HIS A 231      -7.028 -23.388   4.778  1.00 88.82           N  
ATOM   3719  N   ILE A 232     -12.435 -23.940   2.561  1.00 90.52           N  
ATOM   3720  H   ILE A 232     -12.611 -24.654   1.868  1.00 90.52           H  
ATOM   3721  CA  ILE A 232     -13.229 -22.699   2.495  1.00 90.52           C  
ATOM   3722  HA  ILE A 232     -12.892 -22.042   3.297  1.00 90.52           H  
ATOM   3723  C   ILE A 232     -14.723 -22.923   2.780  1.00 90.52           C  
ATOM   3724  CB  ILE A 232     -12.989 -21.933   1.176  1.00 90.52           C  
ATOM   3725  HB  ILE A 232     -13.476 -20.962   1.271  1.00 90.52           H  
ATOM   3726  O   ILE A 232     -15.523 -22.017   2.544  1.00 90.52           O  
ATOM   3727  CG1 ILE A 232     -13.637 -22.661  -0.018  1.00 90.52           C  
ATOM   3728 HG12 ILE A 232     -13.256 -23.679  -0.091  1.00 90.52           H  
ATOM   3729 HG13 ILE A 232     -14.713 -22.725   0.147  1.00 90.52           H  
ATOM   3730  CG2 ILE A 232     -11.490 -21.659   0.969  1.00 90.52           C  
ATOM   3731 HG21 ILE A 232     -11.342 -20.937   0.166  1.00 90.52           H  
ATOM   3732 HG22 ILE A 232     -10.975 -22.586   0.717  1.00 90.52           H  
ATOM   3733 HG23 ILE A 232     -11.064 -21.257   1.888  1.00 90.52           H  
ATOM   3734  CD1 ILE A 232     -13.428 -21.963  -1.357  1.00 90.52           C  
ATOM   3735 HD11 ILE A 232     -12.393 -22.060  -1.683  1.00 90.52           H  
ATOM   3736 HD12 ILE A 232     -14.083 -22.440  -2.087  1.00 90.52           H  
ATOM   3737 HD13 ILE A 232     -13.694 -20.911  -1.259  1.00 90.52           H  
ATOM   3738  N   PHE A 233     -15.100 -24.108   3.273  1.00 94.25           N  
ATOM   3739  H   PHE A 233     -14.381 -24.792   3.464  1.00 94.25           H  
ATOM   3740  CA  PHE A 233     -16.478 -24.496   3.596  1.00 94.25           C  
ATOM   3741  HA  PHE A 233     -16.446 -25.564   3.814  1.00 94.25           H  
ATOM   3742  C   PHE A 233     -17.460 -24.350   2.414  1.00 94.25           C  
ATOM   3743  CB  PHE A 233     -16.931 -23.801   4.891  1.00 94.25           C  
ATOM   3744  HB2 PHE A 233     -17.911 -24.188   5.171  1.00 94.25           H  
ATOM   3745  HB3 PHE A 233     -17.048 -22.733   4.703  1.00 94.25           H  
ATOM   3746  O   PHE A 233     -18.567 -23.827   2.548  1.00 94.25           O  
ATOM   3747  CG  PHE A 233     -15.984 -23.997   6.063  1.00 94.25           C  
ATOM   3748  CD1 PHE A 233     -16.082 -25.150   6.864  1.00 94.25           C  
ATOM   3749  HD1 PHE A 233     -16.834 -25.894   6.651  1.00 94.25           H  
ATOM   3750  CD2 PHE A 233     -14.986 -23.041   6.336  1.00 94.25           C  
ATOM   3751  HD2 PHE A 233     -14.897 -22.161   5.716  1.00 94.25           H  
ATOM   3752  CE1 PHE A 233     -15.193 -25.342   7.937  1.00 94.25           C  
ATOM   3753  HE1 PHE A 233     -15.268 -26.231   8.546  1.00 94.25           H  
ATOM   3754  CE2 PHE A 233     -14.092 -23.237   7.404  1.00 94.25           C  
ATOM   3755  HE2 PHE A 233     -13.317 -22.511   7.600  1.00 94.25           H  
ATOM   3756  CZ  PHE A 233     -14.198 -24.386   8.207  1.00 94.25           C  
ATOM   3757  HZ  PHE A 233     -13.509 -24.540   9.024  1.00 94.25           H  
ATOM   3758  N   MET A 234     -17.060 -24.816   1.228  1.00 92.84           N  
ATOM   3759  H   MET A 234     -16.153 -25.259   1.183  1.00 92.84           H  
ATOM   3760  CA  MET A 234     -17.884 -24.837   0.015  1.00 92.84           C  
ATOM   3761  HA  MET A 234     -18.909 -24.568   0.268  1.00 92.84           H  
ATOM   3762  C   MET A 234     -17.924 -26.232  -0.616  1.00 92.84           C  
ATOM   3763  CB  MET A 234     -17.350 -23.824  -1.009  1.00 92.84           C  
ATOM   3764  HB2 MET A 234     -16.280 -23.973  -1.149  1.00 92.84           H  
ATOM   3765  HB3 MET A 234     -17.848 -24.020  -1.958  1.00 92.84           H  
ATOM   3766  O   MET A 234     -16.984 -27.005  -0.497  1.00 92.84           O  
ATOM   3767  CG  MET A 234     -17.627 -22.367  -0.608  1.00 92.84           C  
ATOM   3768  HG2 MET A 234     -17.155 -22.175   0.356  1.00 92.84           H  
ATOM   3769  HG3 MET A 234     -18.702 -22.248  -0.473  1.00 92.84           H  
ATOM   3770  SD  MET A 234     -17.050 -21.093  -1.779  1.00 92.84           S  
ATOM   3771  CE  MET A 234     -17.729 -21.702  -3.340  1.00 92.84           C  
ATOM   3772  HE1 MET A 234     -18.809 -21.816  -3.239  1.00 92.84           H  
ATOM   3773  HE2 MET A 234     -17.495 -21.001  -4.141  1.00 92.84           H  
ATOM   3774  HE3 MET A 234     -17.277 -22.665  -3.577  1.00 92.84           H  
ATOM   3775  N   SER A 235     -18.979 -26.541  -1.379  1.00 93.11           N  
ATOM   3776  H   SER A 235     -19.739 -25.881  -1.460  1.00 93.11           H  
ATOM   3777  CA  SER A 235     -18.962 -27.729  -2.244  1.00 93.11           C  
ATOM   3778  HA  SER A 235     -18.573 -28.559  -1.655  1.00 93.11           H  
ATOM   3779  C   SER A 235     -18.025 -27.528  -3.444  1.00 93.11           C  
ATOM   3780  CB  SER A 235     -20.372 -28.129  -2.702  1.00 93.11           C  
ATOM   3781  HB2 SER A 235     -21.078 -28.009  -1.881  1.00 93.11           H  
ATOM   3782  HB3 SER A 235     -20.357 -29.181  -2.988  1.00 93.11           H  
ATOM   3783  O   SER A 235     -17.868 -26.410  -3.951  1.00 93.11           O  
ATOM   3784  OG  SER A 235     -20.788 -27.371  -3.826  1.00 93.11           O  
ATOM   3785  HG  SER A 235     -21.573 -26.867  -3.601  1.00 93.11           H  
ATOM   3786  N   THR A 236     -17.459 -28.619  -3.962  1.00 94.89           N  
ATOM   3787  H   THR A 236     -17.611 -29.508  -3.507  1.00 94.89           H  
ATOM   3788  CA  THR A 236     -16.639 -28.614  -5.188  1.00 94.89           C  
ATOM   3789  HA  THR A 236     -15.764 -27.985  -5.026  1.00 94.89           H  
ATOM   3790  C   THR A 236     -17.395 -28.053  -6.395  1.00 94.89           C  
ATOM   3791  CB  THR A 236     -16.165 -30.034  -5.528  1.00 94.89           C  
ATOM   3792  HB  THR A 236     -15.689 -30.030  -6.508  1.00 94.89           H  
ATOM   3793  O   THR A 236     -16.823 -27.295  -7.180  1.00 94.89           O  
ATOM   3794  CG2 THR A 236     -15.169 -30.570  -4.507  1.00 94.89           C  
ATOM   3795 HG21 THR A 236     -14.354 -29.858  -4.381  1.00 94.89           H  
ATOM   3796 HG22 THR A 236     -14.760 -31.516  -4.863  1.00 94.89           H  
ATOM   3797 HG23 THR A 236     -15.651 -30.725  -3.541  1.00 94.89           H  
ATOM   3798  OG1 THR A 236     -17.264 -30.915  -5.543  1.00 94.89           O  
ATOM   3799  HG1 THR A 236     -16.935 -31.812  -5.443  1.00 94.89           H  
ATOM   3800  N   SER A 237     -18.689 -28.362  -6.517  1.00 94.32           N  
ATOM   3801  H   SER A 237     -19.058 -29.069  -5.897  1.00 94.32           H  
ATOM   3802  CA  SER A 237     -19.583 -27.850  -7.561  1.00 94.32           C  
ATOM   3803  HA  SER A 237     -19.166 -28.096  -8.537  1.00 94.32           H  
ATOM   3804  C   SER A 237     -19.748 -26.331  -7.483  1.00 94.32           C  
ATOM   3805  CB  SER A 237     -20.958 -28.520  -7.442  1.00 94.32           C  
ATOM   3806  HB2 SER A 237     -21.589 -28.208  -8.274  1.00 94.32           H  
ATOM   3807  HB3 SER A 237     -21.430 -28.225  -6.505  1.00 94.32           H  
ATOM   3808  O   SER A 237     -19.589 -25.638  -8.490  1.00 94.32           O  
ATOM   3809  OG  SER A 237     -20.808 -29.925  -7.461  1.00 94.32           O  
ATOM   3810  HG  SER A 237     -21.660 -30.343  -7.318  1.00 94.32           H  
ATOM   3811  N   THR A 238     -20.013 -25.792  -6.286  1.00 93.92           N  
ATOM   3812  H   THR A 238     -20.119 -26.401  -5.487  1.00 93.92           H  
ATOM   3813  CA  THR A 238     -20.159 -24.343  -6.081  1.00 93.92           C  
ATOM   3814  HA  THR A 238     -20.855 -23.962  -6.829  1.00 93.92           H  
ATOM   3815  C   THR A 238     -18.827 -23.622  -6.287  1.00 93.92           C  
ATOM   3816  CB  THR A 238     -20.731 -24.009  -4.691  1.00 93.92           C  
ATOM   3817  HB  THR A 238     -19.984 -24.221  -3.925  1.00 93.92           H  
ATOM   3818  O   THR A 238     -18.809 -22.562  -6.908  1.00 93.92           O  
ATOM   3819  CG2 THR A 238     -21.176 -22.549  -4.587  1.00 93.92           C  
ATOM   3820 HG21 THR A 238     -20.351 -21.879  -4.829  1.00 93.92           H  
ATOM   3821 HG22 THR A 238     -21.991 -22.361  -5.286  1.00 93.92           H  
ATOM   3822 HG23 THR A 238     -21.512 -22.338  -3.571  1.00 93.92           H  
ATOM   3823  OG1 THR A 238     -21.896 -24.759  -4.425  1.00 93.92           O  
ATOM   3824  HG1 THR A 238     -22.332 -24.362  -3.668  1.00 93.92           H  
ATOM   3825  N   LEU A 239     -17.708 -24.201  -5.831  1.00 96.29           N  
ATOM   3826  H   LEU A 239     -17.784 -25.061  -5.308  1.00 96.29           H  
ATOM   3827  CA  LEU A 239     -16.368 -23.649  -6.056  1.00 96.29           C  
ATOM   3828  HA  LEU A 239     -16.354 -22.623  -5.688  1.00 96.29           H  
ATOM   3829  C   LEU A 239     -16.036 -23.583  -7.551  1.00 96.29           C  
ATOM   3830  CB  LEU A 239     -15.335 -24.471  -5.255  1.00 96.29           C  
ATOM   3831  HB2 LEU A 239     -15.414 -25.520  -5.541  1.00 96.29           H  
ATOM   3832  HB3 LEU A 239     -15.580 -24.398  -4.195  1.00 96.29           H  
ATOM   3833  O   LEU A 239     -15.648 -22.528  -8.046  1.00 96.29           O  
ATOM   3834  CG  LEU A 239     -13.872 -24.025  -5.457  1.00 96.29           C  
ATOM   3835  HG  LEU A 239     -13.574 -24.223  -6.486  1.00 96.29           H  
ATOM   3836  CD1 LEU A 239     -13.677 -22.539  -5.170  1.00 96.29           C  
ATOM   3837 HD11 LEU A 239     -14.133 -22.274  -4.216  1.00 96.29           H  
ATOM   3838 HD12 LEU A 239     -12.615 -22.294  -5.145  1.00 96.29           H  
ATOM   3839 HD13 LEU A 239     -14.146 -21.949  -5.958  1.00 96.29           H  
ATOM   3840  CD2 LEU A 239     -12.937 -24.804  -4.536  1.00 96.29           C  
ATOM   3841 HD21 LEU A 239     -13.161 -24.572  -3.494  1.00 96.29           H  
ATOM   3842 HD22 LEU A 239     -13.059 -25.874  -4.698  1.00 96.29           H  
ATOM   3843 HD23 LEU A 239     -11.901 -24.536  -4.742  1.00 96.29           H  
ATOM   3844  N   LYS A 240     -16.251 -24.677  -8.293  1.00 94.84           N  
ATOM   3845  H   LYS A 240     -16.574 -25.513  -7.828  1.00 94.84           H  
ATOM   3846  CA  LYS A 240     -16.009 -24.719  -9.741  1.00 94.84           C  
ATOM   3847  HA  LYS A 240     -14.967 -24.452  -9.921  1.00 94.84           H  
ATOM   3848  C   LYS A 240     -16.848 -23.680 -10.492  1.00 94.84           C  
ATOM   3849  CB  LYS A 240     -16.254 -26.147 -10.254  1.00 94.84           C  
ATOM   3850  HB2 LYS A 240     -15.672 -26.842  -9.648  1.00 94.84           H  
ATOM   3851  HB3 LYS A 240     -17.310 -26.395 -10.142  1.00 94.84           H  
ATOM   3852  O   LYS A 240     -16.318 -23.026 -11.385  1.00 94.84           O  
ATOM   3853  CG  LYS A 240     -15.837 -26.314 -11.724  1.00 94.84           C  
ATOM   3854  HG2 LYS A 240     -16.417 -25.634 -12.347  1.00 94.84           H  
ATOM   3855  HG3 LYS A 240     -14.779 -26.069 -11.826  1.00 94.84           H  
ATOM   3856  CD  LYS A 240     -16.074 -27.749 -12.211  1.00 94.84           C  
ATOM   3857  HD2 LYS A 240     -15.487 -28.439 -11.605  1.00 94.84           H  
ATOM   3858  HD3 LYS A 240     -17.132 -27.988 -12.100  1.00 94.84           H  
ATOM   3859  CE  LYS A 240     -15.667 -27.870 -13.685  1.00 94.84           C  
ATOM   3860  HE2 LYS A 240     -16.201 -27.108 -14.252  1.00 94.84           H  
ATOM   3861  HE3 LYS A 240     -14.601 -27.657 -13.773  1.00 94.84           H  
ATOM   3862  NZ  LYS A 240     -15.973 -29.215 -14.238  1.00 94.84           N  
ATOM   3863  HZ1 LYS A 240     -16.963 -29.404 -14.178  1.00 94.84           H  
ATOM   3864  HZ2 LYS A 240     -15.479 -29.936 -13.732  1.00 94.84           H  
ATOM   3865  HZ3 LYS A 240     -15.708 -29.267 -15.211  1.00 94.84           H  
ATOM   3866  N   ARG A 241     -18.124 -23.504 -10.120  1.00 95.67           N  
ATOM   3867  H   ARG A 241     -18.494 -24.098  -9.392  1.00 95.67           H  
ATOM   3868  CA  ARG A 241     -19.009 -22.509 -10.748  1.00 95.67           C  
ATOM   3869  HA  ARG A 241     -18.932 -22.620 -11.829  1.00 95.67           H  
ATOM   3870  C   ARG A 241     -18.560 -21.073 -10.457  1.00 95.67           C  
ATOM   3871  CB  ARG A 241     -20.469 -22.755 -10.340  1.00 95.67           C  
ATOM   3872  HB2 ARG A 241     -20.616 -22.438  -9.307  1.00 95.67           H  
ATOM   3873  HB3 ARG A 241     -20.692 -23.820 -10.412  1.00 95.67           H  
ATOM   3874  O   ARG A 241     -18.359 -20.321 -11.400  1.00 95.67           O  
ATOM   3875  CG  ARG A 241     -21.420 -21.992 -11.277  1.00 95.67           C  
ATOM   3876  HG2 ARG A 241     -21.304 -22.384 -12.287  1.00 95.67           H  
ATOM   3877  HG3 ARG A 241     -21.155 -20.935 -11.303  1.00 95.67           H  
ATOM   3878  CD  ARG A 241     -22.890 -22.136 -10.872  1.00 95.67           C  
ATOM   3879  HD2 ARG A 241     -23.500 -21.652 -11.634  1.00 95.67           H  
ATOM   3880  HD3 ARG A 241     -23.140 -23.197 -10.854  1.00 95.67           H  
ATOM   3881  NE  ARG A 241     -23.161 -21.491  -9.576  1.00 95.67           N  
ATOM   3882  HE  ARG A 241     -22.786 -20.557  -9.497  1.00 95.67           H  
ATOM   3883  NH1 ARG A 241     -24.519 -23.121  -8.666  1.00 95.67           N  
ATOM   3884 HH11 ARG A 241     -24.462 -23.633  -9.535  1.00 95.67           H  
ATOM   3885 HH12 ARG A 241     -25.139 -23.429  -7.930  1.00 95.67           H  
ATOM   3886  NH2 ARG A 241     -24.095 -21.261  -7.516  1.00 95.67           N  
ATOM   3887 HH21 ARG A 241     -24.768 -21.554  -6.822  1.00 95.67           H  
ATOM   3888 HH22 ARG A 241     -23.735 -20.317  -7.521  1.00 95.67           H  
ATOM   3889  CZ  ARG A 241     -23.916 -21.964  -8.597  1.00 95.67           C  
ATOM   3890  N   LYS A 242     -18.308 -20.720  -9.191  1.00 96.03           N  
ATOM   3891  H   LYS A 242     -18.468 -21.400  -8.461  1.00 96.03           H  
ATOM   3892  CA  LYS A 242     -17.870 -19.362  -8.819  1.00 96.03           C  
ATOM   3893  HA  LYS A 242     -18.565 -18.636  -9.241  1.00 96.03           H  
ATOM   3894  C   LYS A 242     -16.502 -18.980  -9.389  1.00 96.03           C  
ATOM   3895  CB  LYS A 242     -17.869 -19.186  -7.300  1.00 96.03           C  
ATOM   3896  HB2 LYS A 242     -17.319 -20.003  -6.833  1.00 96.03           H  
ATOM   3897  HB3 LYS A 242     -17.356 -18.247  -7.090  1.00 96.03           H  
ATOM   3898  O   LYS A 242     -16.290 -17.834  -9.759  1.00 96.03           O  
ATOM   3899  CG  LYS A 242     -19.277 -19.101  -6.700  1.00 96.03           C  
ATOM   3900  HG2 LYS A 242     -19.900 -18.464  -7.328  1.00 96.03           H  
ATOM   3901  HG3 LYS A 242     -19.726 -20.093  -6.651  1.00 96.03           H  
ATOM   3902  CD  LYS A 242     -19.204 -18.480  -5.301  1.00 96.03           C  
ATOM   3903  HD2 LYS A 242     -18.722 -17.505  -5.382  1.00 96.03           H  
ATOM   3904  HD3 LYS A 242     -18.613 -19.115  -4.641  1.00 96.03           H  
ATOM   3905  CE  LYS A 242     -20.613 -18.293  -4.736  1.00 96.03           C  
ATOM   3906  HE2 LYS A 242     -21.054 -19.273  -4.552  1.00 96.03           H  
ATOM   3907  HE3 LYS A 242     -21.211 -17.789  -5.495  1.00 96.03           H  
ATOM   3908  NZ  LYS A 242     -20.590 -17.480  -3.496  1.00 96.03           N  
ATOM   3909  HZ1 LYS A 242     -21.526 -17.341  -3.142  1.00 96.03           H  
ATOM   3910  HZ2 LYS A 242     -20.025 -17.918  -2.782  1.00 96.03           H  
ATOM   3911  HZ3 LYS A 242     -20.205 -16.568  -3.700  1.00 96.03           H  
ATOM   3912  N   LEU A 243     -15.576 -19.932  -9.510  1.00 95.92           N  
ATOM   3913  H   LEU A 243     -15.767 -20.854  -9.145  1.00 95.92           H  
ATOM   3914  CA  LEU A 243     -14.311 -19.675 -10.201  1.00 95.92           C  
ATOM   3915  HA  LEU A 243     -13.873 -18.759  -9.805  1.00 95.92           H  
ATOM   3916  C   LEU A 243     -14.527 -19.407 -11.697  1.00 95.92           C  
ATOM   3917  CB  LEU A 243     -13.343 -20.841  -9.960  1.00 95.92           C  
ATOM   3918  HB2 LEU A 243     -13.857 -21.775 -10.187  1.00 95.92           H  
ATOM   3919  HB3 LEU A 243     -12.504 -20.751 -10.649  1.00 95.92           H  
ATOM   3920  O   LEU A 243     -13.884 -18.514 -12.238  1.00 95.92           O  
ATOM   3921  CG  LEU A 243     -12.797 -20.891  -8.522  1.00 95.92           C  
ATOM   3922  HG  LEU A 243     -13.631 -20.968  -7.824  1.00 95.92           H  
ATOM   3923  CD1 LEU A 243     -11.933 -22.148  -8.378  1.00 95.92           C  
ATOM   3924 HD11 LEU A 243     -11.487 -22.178  -7.384  1.00 95.92           H  
ATOM   3925 HD12 LEU A 243     -11.148 -22.151  -9.134  1.00 95.92           H  
ATOM   3926 HD13 LEU A 243     -12.562 -23.029  -8.507  1.00 95.92           H  
ATOM   3927  CD2 LEU A 243     -11.995 -19.645  -8.134  1.00 95.92           C  
ATOM   3928 HD21 LEU A 243     -11.447 -19.815  -7.208  1.00 95.92           H  
ATOM   3929 HD22 LEU A 243     -11.306 -19.367  -8.932  1.00 95.92           H  
ATOM   3930 HD23 LEU A 243     -12.671 -18.805  -7.971  1.00 95.92           H  
ATOM   3931  N   ALA A 244     -15.460 -20.109 -12.348  1.00 94.79           N  
ATOM   3932  H   ALA A 244     -15.970 -20.831 -11.859  1.00 94.79           H  
ATOM   3933  CA  ALA A 244     -15.817 -19.838 -13.740  1.00 94.79           C  
ATOM   3934  HA  ALA A 244     -14.898 -19.791 -14.323  1.00 94.79           H  
ATOM   3935  C   ALA A 244     -16.530 -18.481 -13.916  1.00 94.79           C  
ATOM   3936  CB  ALA A 244     -16.651 -21.008 -14.274  1.00 94.79           C  
ATOM   3937  HB1 ALA A 244     -16.108 -21.943 -14.133  1.00 94.79           H  
ATOM   3938  HB2 ALA A 244     -16.835 -20.859 -15.338  1.00 94.79           H  
ATOM   3939  HB3 ALA A 244     -17.608 -21.059 -13.755  1.00 94.79           H  
ATOM   3940  O   ALA A 244     -16.307 -17.819 -14.926  1.00 94.79           O  
ATOM   3941  N   GLU A 245     -17.314 -18.034 -12.927  1.00 93.51           N  
ATOM   3942  H   GLU A 245     -17.524 -18.665 -12.167  1.00 93.51           H  
ATOM   3943  CA  GLU A 245     -17.876 -16.671 -12.856  1.00 93.51           C  
ATOM   3944  HA  GLU A 245     -18.429 -16.466 -13.773  1.00 93.51           H  
ATOM   3945  C   GLU A 245     -16.749 -15.607 -12.775  1.00 93.51           C  
ATOM   3946  CB  GLU A 245     -18.866 -16.569 -11.666  1.00 93.51           C  
ATOM   3947  HB2 GLU A 245     -18.335 -16.852 -10.757  1.00 93.51           H  
ATOM   3948  HB3 GLU A 245     -19.170 -15.528 -11.554  1.00 93.51           H  
ATOM   3949  O   GLU A 245     -16.814 -14.588 -13.457  1.00 93.51           O  
ATOM   3950  CG  GLU A 245     -20.151 -17.433 -11.787  1.00 93.51           C  
ATOM   3951  HG2 GLU A 245     -19.899 -18.379 -12.267  1.00 93.51           H  
ATOM   3952  HG3 GLU A 245     -20.849 -16.920 -12.449  1.00 93.51           H  
ATOM   3953  CD  GLU A 245     -20.861 -17.755 -10.441  1.00 93.51           C  
ATOM   3954  OE1 GLU A 245     -21.668 -18.723 -10.385  1.00 93.51           O  
ATOM   3955  OE2 GLU A 245     -20.566 -17.107  -9.411  1.00 93.51           O  
ATOM   3956  N   GLU A 246     -15.647 -15.883 -12.062  1.00 90.91           N  
ATOM   3957  H   GLU A 246     -15.673 -16.700 -11.470  1.00 90.91           H  
ATOM   3958  CA  GLU A 246     -14.392 -15.093 -12.082  1.00 90.91           C  
ATOM   3959  HA  GLU A 246     -14.665 -14.042 -12.177  1.00 90.91           H  
ATOM   3960  C   GLU A 246     -13.481 -15.404 -13.307  1.00 90.91           C  
ATOM   3961  CB  GLU A 246     -13.646 -15.253 -10.738  1.00 90.91           C  
ATOM   3962  HB2 GLU A 246     -12.686 -14.740 -10.804  1.00 90.91           H  
ATOM   3963  HB3 GLU A 246     -13.455 -16.313 -10.569  1.00 90.91           H  
ATOM   3964  O   GLU A 246     -12.279 -15.091 -13.332  1.00 90.91           O  
ATOM   3965  CG  GLU A 246     -14.405 -14.670  -9.525  1.00 90.91           C  
ATOM   3966  HG2 GLU A 246     -14.578 -13.609  -9.704  1.00 90.91           H  
ATOM   3967  HG3 GLU A 246     -15.375 -15.161  -9.439  1.00 90.91           H  
ATOM   3968  CD  GLU A 246     -13.649 -14.839  -8.192  1.00 90.91           C  
ATOM   3969  OE1 GLU A 246     -14.067 -14.275  -7.153  1.00 90.91           O  
ATOM   3970  OE2 GLU A 246     -12.631 -15.560  -8.152  1.00 90.91           O  
ATOM   3971  N   GLY A 247     -14.043 -16.049 -14.337  1.00 93.47           N  
ATOM   3972  H   GLY A 247     -15.024 -16.273 -14.250  1.00 93.47           H  
ATOM   3973  CA  GLY A 247     -13.411 -16.376 -15.619  1.00 93.47           C  
ATOM   3974  HA2 GLY A 247     -12.993 -15.464 -16.046  1.00 93.47           H  
ATOM   3975  HA3 GLY A 247     -14.186 -16.739 -16.293  1.00 93.47           H  
ATOM   3976  C   GLY A 247     -12.311 -17.441 -15.561  1.00 93.47           C  
ATOM   3977  O   GLY A 247     -11.486 -17.512 -16.469  1.00 93.47           O  
ATOM   3978  N   THR A 248     -12.225 -18.234 -14.495  1.00 92.83           N  
ATOM   3979  H   THR A 248     -12.951 -18.172 -13.796  1.00 92.83           H  
ATOM   3980  CA  THR A 248     -11.046 -19.052 -14.183  1.00 92.83           C  
ATOM   3981  HA  THR A 248     -10.452 -19.174 -15.088  1.00 92.83           H  
ATOM   3982  C   THR A 248     -11.373 -20.470 -13.702  1.00 92.83           C  
ATOM   3983  CB  THR A 248     -10.200 -18.268 -13.179  1.00 92.83           C  
ATOM   3984  HB  THR A 248     -10.140 -17.239 -13.533  1.00 92.83           H  
ATOM   3985  O   THR A 248     -12.532 -20.857 -13.577  1.00 92.83           O  
ATOM   3986  CG2 THR A 248     -10.722 -18.249 -11.737  1.00 92.83           C  
ATOM   3987 HG21 THR A 248     -11.032 -19.247 -11.425  1.00 92.83           H  
ATOM   3988 HG22 THR A 248      -9.961 -17.906 -11.037  1.00 92.83           H  
ATOM   3989 HG23 THR A 248     -11.575 -17.574 -11.673  1.00 92.83           H  
ATOM   3990  OG1 THR A 248      -8.900 -18.777 -13.167  1.00 92.83           O  
ATOM   3991  HG1 THR A 248      -8.505 -18.678 -14.036  1.00 92.83           H  
ATOM   3992  N   SER A 249     -10.351 -21.283 -13.427  1.00 94.13           N  
ATOM   3993  H   SER A 249      -9.410 -20.930 -13.530  1.00 94.13           H  
ATOM   3994  CA  SER A 249     -10.516 -22.645 -12.916  1.00 94.13           C  
ATOM   3995  HA  SER A 249     -11.506 -22.728 -12.467  1.00 94.13           H  
ATOM   3996  C   SER A 249      -9.498 -22.981 -11.830  1.00 94.13           C  
ATOM   3997  CB  SER A 249     -10.445 -23.655 -14.068  1.00 94.13           C  
ATOM   3998  HB2 SER A 249     -10.970 -24.561 -13.763  1.00 94.13           H  
ATOM   3999  HB3 SER A 249     -10.942 -23.253 -14.950  1.00 94.13           H  
ATOM   4000  O   SER A 249      -8.414 -22.405 -11.769  1.00 94.13           O  
ATOM   4001  OG  SER A 249      -9.113 -24.006 -14.381  1.00 94.13           O  
ATOM   4002  HG  SER A 249      -8.776 -23.340 -14.985  1.00 94.13           H  
ATOM   4003  N   PHE A 250      -9.811 -23.974 -10.991  1.00 94.02           N  
ATOM   4004  H   PHE A 250     -10.724 -24.401 -11.065  1.00 94.02           H  
ATOM   4005  CA  PHE A 250      -8.871 -24.489  -9.990  1.00 94.02           C  
ATOM   4006  HA  PHE A 250      -8.653 -23.705  -9.265  1.00 94.02           H  
ATOM   4007  C   PHE A 250      -7.524 -24.904 -10.602  1.00 94.02           C  
ATOM   4008  CB  PHE A 250      -9.524 -25.661  -9.249  1.00 94.02           C  
ATOM   4009  HB2 PHE A 250     -10.358 -25.266  -8.667  1.00 94.02           H  
ATOM   4010  HB3 PHE A 250      -9.921 -26.371  -9.974  1.00 94.02           H  
ATOM   4011  O   PHE A 250      -6.478 -24.607 -10.030  1.00 94.02           O  
ATOM   4012  CG  PHE A 250      -8.578 -26.395  -8.318  1.00 94.02           C  
ATOM   4013  CD1 PHE A 250      -7.901 -27.551  -8.761  1.00 94.02           C  
ATOM   4014  HD1 PHE A 250      -8.075 -27.937  -9.754  1.00 94.02           H  
ATOM   4015  CD2 PHE A 250      -8.317 -25.881  -7.036  1.00 94.02           C  
ATOM   4016  HD2 PHE A 250      -8.822 -24.990  -6.691  1.00 94.02           H  
ATOM   4017  CE1 PHE A 250      -6.957 -28.178  -7.929  1.00 94.02           C  
ATOM   4018  HE1 PHE A 250      -6.411 -29.044  -8.274  1.00 94.02           H  
ATOM   4019  CE2 PHE A 250      -7.375 -26.513  -6.208  1.00 94.02           C  
ATOM   4020  HE2 PHE A 250      -7.162 -26.114  -5.227  1.00 94.02           H  
ATOM   4021  CZ  PHE A 250      -6.690 -27.654  -6.654  1.00 94.02           C  
ATOM   4022  HZ  PHE A 250      -5.951 -28.120  -6.020  1.00 94.02           H  
ATOM   4023  N   SER A 251      -7.543 -25.535 -11.779  1.00 93.11           N  
ATOM   4024  H   SER A 251      -8.429 -25.704 -12.232  1.00 93.11           H  
ATOM   4025  CA  SER A 251      -6.335 -25.965 -12.488  1.00 93.11           C  
ATOM   4026  HA  SER A 251      -5.749 -26.610 -11.834  1.00 93.11           H  
ATOM   4027  C   SER A 251      -5.451 -24.786 -12.901  1.00 93.11           C  
ATOM   4028  CB  SER A 251      -6.725 -26.762 -13.734  1.00 93.11           C  
ATOM   4029  HB2 SER A 251      -7.283 -26.121 -14.417  1.00 93.11           H  
ATOM   4030  HB3 SER A 251      -5.822 -27.109 -14.236  1.00 93.11           H  
ATOM   4031  O   SER A 251      -4.227 -24.879 -12.792  1.00 93.11           O  
ATOM   4032  OG  SER A 251      -7.523 -27.877 -13.375  1.00 93.11           O  
ATOM   4033  HG  SER A 251      -7.755 -28.343 -14.181  1.00 93.11           H  
ATOM   4034  N   ASP A 252      -6.054 -23.668 -13.314  1.00 93.15           N  
ATOM   4035  H   ASP A 252      -7.062 -23.647 -13.375  1.00 93.15           H  
ATOM   4036  CA  ASP A 252      -5.327 -22.449 -13.683  1.00 93.15           C  
ATOM   4037  HA  ASP A 252      -4.491 -22.723 -14.327  1.00 93.15           H  
ATOM   4038  C   ASP A 252      -4.749 -21.753 -12.442  1.00 93.15           C  
ATOM   4039  CB  ASP A 252      -6.233 -21.503 -14.484  1.00 93.15           C  
ATOM   4040  HB2 ASP A 252      -5.651 -20.637 -14.798  1.00 93.15           H  
ATOM   4041  HB3 ASP A 252      -7.045 -21.158 -13.845  1.00 93.15           H  
ATOM   4042  O   ASP A 252      -3.571 -21.375 -12.448  1.00 93.15           O  
ATOM   4043  CG  ASP A 252      -6.813 -22.176 -15.726  1.00 93.15           C  
ATOM   4044  OD1 ASP A 252      -6.025 -22.763 -16.501  1.00 93.15           O  
ATOM   4045  OD2 ASP A 252      -8.062 -22.174 -15.837  1.00 93.15           O  
ATOM   4046  N   ILE A 253      -5.519 -21.686 -11.340  1.00 94.61           N  
ATOM   4047  H   ILE A 253      -6.480 -21.984 -11.418  1.00 94.61           H  
ATOM   4048  CA  ILE A 253      -5.026 -21.152 -10.057  1.00 94.61           C  
ATOM   4049  HA  ILE A 253      -4.664 -20.139 -10.233  1.00 94.61           H  
ATOM   4050  C   ILE A 253      -3.836 -21.976  -9.589  1.00 94.61           C  
ATOM   4051  CB  ILE A 253      -6.086 -21.119  -8.923  1.00 94.61           C  
ATOM   4052  HB  ILE A 253      -6.300 -22.142  -8.612  1.00 94.61           H  
ATOM   4053  O   ILE A 253      -2.807 -21.417  -9.229  1.00 94.61           O  
ATOM   4054  CG1 ILE A 253      -7.413 -20.433  -9.288  1.00 94.61           C  
ATOM   4055 HG12 ILE A 253      -7.666 -20.663 -10.323  1.00 94.61           H  
ATOM   4056 HG13 ILE A 253      -7.307 -19.354  -9.178  1.00 94.61           H  
ATOM   4057  CG2 ILE A 253      -5.487 -20.337  -7.740  1.00 94.61           C  
ATOM   4058 HG21 ILE A 253      -5.117 -19.372  -8.086  1.00 94.61           H  
ATOM   4059 HG22 ILE A 253      -6.246 -20.144  -6.982  1.00 94.61           H  
ATOM   4060 HG23 ILE A 253      -4.666 -20.891  -7.286  1.00 94.61           H  
ATOM   4061  CD1 ILE A 253      -8.615 -20.825  -8.443  1.00 94.61           C  
ATOM   4062 HD11 ILE A 253      -9.511 -20.615  -9.027  1.00 94.61           H  
ATOM   4063 HD12 ILE A 253      -8.638 -20.219  -7.538  1.00 94.61           H  
ATOM   4064 HD13 ILE A 253      -8.589 -21.885  -8.189  1.00 94.61           H  
ATOM   4065  N   TYR A 254      -3.958 -23.301  -9.626  1.00 93.52           N  
ATOM   4066  H   TYR A 254      -4.841 -23.681  -9.935  1.00 93.52           H  
ATOM   4067  CA  TYR A 254      -2.941 -24.237  -9.170  1.00 93.52           C  
ATOM   4068  HA  TYR A 254      -2.667 -23.988  -8.145  1.00 93.52           H  
ATOM   4069  C   TYR A 254      -1.665 -24.172 -10.012  1.00 93.52           C  
ATOM   4070  CB  TYR A 254      -3.568 -25.631  -9.190  1.00 93.52           C  
ATOM   4071  HB2 TYR A 254      -4.486 -25.609  -8.604  1.00 93.52           H  
ATOM   4072  HB3 TYR A 254      -3.842 -25.890 -10.213  1.00 93.52           H  
ATOM   4073  O   TYR A 254      -0.565 -24.059  -9.462  1.00 93.52           O  
ATOM   4074  CG  TYR A 254      -2.693 -26.715  -8.615  1.00 93.52           C  
ATOM   4075  CD1 TYR A 254      -2.130 -27.695  -9.455  1.00 93.52           C  
ATOM   4076  HD1 TYR A 254      -2.278 -27.639 -10.524  1.00 93.52           H  
ATOM   4077  CD2 TYR A 254      -2.513 -26.783  -7.222  1.00 93.52           C  
ATOM   4078  HD2 TYR A 254      -2.963 -26.043  -6.577  1.00 93.52           H  
ATOM   4079  CE1 TYR A 254      -1.465 -28.800  -8.891  1.00 93.52           C  
ATOM   4080  HE1 TYR A 254      -1.100 -29.599  -9.520  1.00 93.52           H  
ATOM   4081  CE2 TYR A 254      -1.815 -27.863  -6.661  1.00 93.52           C  
ATOM   4082  HE2 TYR A 254      -1.690 -27.953  -5.592  1.00 93.52           H  
ATOM   4083  OH  TYR A 254      -0.843 -30.013  -6.908  1.00 93.52           O  
ATOM   4084  HH  TYR A 254      -0.599 -30.700  -7.532  1.00 93.52           H  
ATOM   4085  CZ  TYR A 254      -1.353 -28.901  -7.488  1.00 93.52           C  
ATOM   4086  N   LEU A 255      -1.796 -24.160 -11.344  1.00 92.74           N  
ATOM   4087  H   LEU A 255      -2.720 -24.246 -11.743  1.00 92.74           H  
ATOM   4088  CA  LEU A 255      -0.661 -23.978 -12.243  1.00 92.74           C  
ATOM   4089  HA  LEU A 255       0.066 -24.759 -12.021  1.00 92.74           H  
ATOM   4090  C   LEU A 255       0.015 -22.630 -11.984  1.00 92.74           C  
ATOM   4091  CB  LEU A 255      -1.115 -24.119 -13.707  1.00 92.74           C  
ATOM   4092  HB2 LEU A 255      -1.894 -23.383 -13.902  1.00 92.74           H  
ATOM   4093  HB3 LEU A 255      -1.550 -25.108 -13.848  1.00 92.74           H  
ATOM   4094  O   LEU A 255       1.228 -22.597 -11.785  1.00 92.74           O  
ATOM   4095  CG  LEU A 255       0.023 -23.916 -14.730  1.00 92.74           C  
ATOM   4096  HG  LEU A 255       0.464 -22.929 -14.596  1.00 92.74           H  
ATOM   4097  CD1 LEU A 255       1.131 -24.968 -14.605  1.00 92.74           C  
ATOM   4098 HD11 LEU A 255       0.709 -25.965 -14.732  1.00 92.74           H  
ATOM   4099 HD12 LEU A 255       1.604 -24.899 -13.625  1.00 92.74           H  
ATOM   4100 HD13 LEU A 255       1.891 -24.792 -15.366  1.00 92.74           H  
ATOM   4101  CD2 LEU A 255      -0.532 -23.989 -16.151  1.00 92.74           C  
ATOM   4102 HD21 LEU A 255       0.264 -23.813 -16.874  1.00 92.74           H  
ATOM   4103 HD22 LEU A 255      -1.300 -23.225 -16.278  1.00 92.74           H  
ATOM   4104 HD23 LEU A 255      -0.982 -24.966 -16.326  1.00 92.74           H  
ATOM   4105  N   SER A 256      -0.739 -21.530 -11.914  1.00 93.66           N  
ATOM   4106  H   SER A 256      -1.735 -21.605 -12.059  1.00 93.66           H  
ATOM   4107  CA  SER A 256      -0.164 -20.216 -11.614  1.00 93.66           C  
ATOM   4108  HA  SER A 256       0.603 -20.000 -12.357  1.00 93.66           H  
ATOM   4109  C   SER A 256       0.506 -20.186 -10.233  1.00 93.66           C  
ATOM   4110  CB  SER A 256      -1.220 -19.119 -11.720  1.00 93.66           C  
ATOM   4111  HB2 SER A 256      -2.042 -19.313 -11.031  1.00 93.66           H  
ATOM   4112  HB3 SER A 256      -1.597 -19.067 -12.742  1.00 93.66           H  
ATOM   4113  O   SER A 256       1.652 -19.736 -10.107  1.00 93.66           O  
ATOM   4114  OG  SER A 256      -0.564 -17.915 -11.378  1.00 93.66           O  
ATOM   4115  HG  SER A 256      -0.977 -17.171 -11.821  1.00 93.66           H  
ATOM   4116  N   ALA A 257      -0.142 -20.734  -9.201  1.00 93.19           N  
ATOM   4117  H   ALA A 257      -1.074 -21.086  -9.371  1.00 93.19           H  
ATOM   4118  CA  ALA A 257       0.330 -20.799  -7.815  1.00 93.19           C  
ATOM   4119  HA  ALA A 257       0.642 -19.796  -7.527  1.00 93.19           H  
ATOM   4120  C   ALA A 257       1.550 -21.715  -7.608  1.00 93.19           C  
ATOM   4121  CB  ALA A 257      -0.829 -21.173  -6.893  1.00 93.19           C  
ATOM   4122  HB1 ALA A 257      -0.493 -21.171  -5.856  1.00 93.19           H  
ATOM   4123  HB2 ALA A 257      -1.204 -22.162  -7.156  1.00 93.19           H  
ATOM   4124  HB3 ALA A 257      -1.638 -20.449  -6.992  1.00 93.19           H  
ATOM   4125  O   ALA A 257       2.299 -21.538  -6.640  1.00 93.19           O  
ATOM   4126  N   ARG A 258       1.892 -22.548  -8.594  1.00 93.78           N  
ATOM   4127  H   ARG A 258       1.194 -22.744  -9.297  1.00 93.78           H  
ATOM   4128  CA  ARG A 258       3.203 -23.208  -8.690  1.00 93.78           C  
ATOM   4129  HA  ARG A 258       3.672 -23.232  -7.706  1.00 93.78           H  
ATOM   4130  C   ARG A 258       4.197 -22.470  -9.595  1.00 93.78           C  
ATOM   4131  CB  ARG A 258       2.980 -24.663  -9.115  1.00 93.78           C  
ATOM   4132  HB2 ARG A 258       2.348 -24.706 -10.002  1.00 93.78           H  
ATOM   4133  HB3 ARG A 258       3.951 -25.098  -9.348  1.00 93.78           H  
ATOM   4134  O   ARG A 258       5.337 -22.247  -9.194  1.00 93.78           O  
ATOM   4135  CG  ARG A 258       2.351 -25.476  -7.972  1.00 93.78           C  
ATOM   4136  HG2 ARG A 258       3.032 -25.456  -7.121  1.00 93.78           H  
ATOM   4137  HG3 ARG A 258       1.399 -25.042  -7.668  1.00 93.78           H  
ATOM   4138  CD  ARG A 258       2.119 -26.927  -8.393  1.00 93.78           C  
ATOM   4139  HD2 ARG A 258       1.228 -26.982  -9.019  1.00 93.78           H  
ATOM   4140  HD3 ARG A 258       2.980 -27.269  -8.966  1.00 93.78           H  
ATOM   4141  NE  ARG A 258       1.960 -27.790  -7.213  1.00 93.78           N  
ATOM   4142  HE  ARG A 258       1.991 -27.353  -6.302  1.00 93.78           H  
ATOM   4143  NH1 ARG A 258       2.207 -29.819  -8.258  1.00 93.78           N  
ATOM   4144 HH11 ARG A 258       2.500 -30.775  -8.115  1.00 93.78           H  
ATOM   4145 HH12 ARG A 258       2.443 -29.341  -9.116  1.00 93.78           H  
ATOM   4146  NH2 ARG A 258       1.931 -29.742  -6.063  1.00 93.78           N  
ATOM   4147 HH21 ARG A 258       1.800 -30.742  -6.110  1.00 93.78           H  
ATOM   4148 HH22 ARG A 258       1.650 -29.250  -5.227  1.00 93.78           H  
ATOM   4149  CZ  ARG A 258       2.031 -29.103  -7.186  1.00 93.78           C  
ATOM   4150  N   MET A 259       3.781 -22.012 -10.775  1.00 93.39           N  
ATOM   4151  H   MET A 259       2.826 -22.205 -11.041  1.00 93.39           H  
ATOM   4152  CA  MET A 259       4.678 -21.453 -11.798  1.00 93.39           C  
ATOM   4153  HA  MET A 259       5.451 -22.191 -12.012  1.00 93.39           H  
ATOM   4154  C   MET A 259       5.445 -20.223 -11.335  1.00 93.39           C  
ATOM   4155  CB  MET A 259       3.898 -21.165 -13.091  1.00 93.39           C  
ATOM   4156  HB2 MET A 259       2.949 -20.681 -12.860  1.00 93.39           H  
ATOM   4157  HB3 MET A 259       4.474 -20.493 -13.727  1.00 93.39           H  
ATOM   4158  O   MET A 259       6.675 -20.222 -11.344  1.00 93.39           O  
ATOM   4159  CG  MET A 259       3.650 -22.456 -13.874  1.00 93.39           C  
ATOM   4160  HG2 MET A 259       3.095 -23.162 -13.257  1.00 93.39           H  
ATOM   4161  HG3 MET A 259       3.036 -22.217 -14.742  1.00 93.39           H  
ATOM   4162  SD  MET A 259       5.170 -23.253 -14.451  1.00 93.39           S  
ATOM   4163  CE  MET A 259       5.328 -24.628 -13.288  1.00 93.39           C  
ATOM   4164  HE1 MET A 259       4.529 -25.338 -13.503  1.00 93.39           H  
ATOM   4165  HE2 MET A 259       6.287 -25.124 -13.438  1.00 93.39           H  
ATOM   4166  HE3 MET A 259       5.247 -24.289 -12.255  1.00 93.39           H  
ATOM   4167  N   ASN A 260       4.762 -19.188 -10.854  1.00 90.35           N  
ATOM   4168  H   ASN A 260       3.754 -19.199 -10.922  1.00 90.35           H  
ATOM   4169  CA  ASN A 260       5.478 -17.996 -10.401  1.00 90.35           C  
ATOM   4170  HA  ASN A 260       6.353 -17.944 -11.049  1.00 90.35           H  
ATOM   4171  C   ASN A 260       6.129 -18.144  -8.991  1.00 90.35           C  
ATOM   4172  CB  ASN A 260       4.742 -16.677 -10.748  1.00 90.35           C  
ATOM   4173  HB2 ASN A 260       5.451 -16.043 -11.281  1.00 90.35           H  
ATOM   4174  HB3 ASN A 260       4.523 -16.102  -9.848  1.00 90.35           H  
ATOM   4175  O   ASN A 260       6.792 -17.220  -8.525  1.00 90.35           O  
ATOM   4176  CG  ASN A 260       3.491 -16.746 -11.625  1.00 90.35           C  
ATOM   4177  ND2 ASN A 260       2.403 -17.357 -11.226  1.00 90.35           N  
ATOM   4178 HD21 ASN A 260       1.606 -17.285 -11.842  1.00 90.35           H  
ATOM   4179 HD22 ASN A 260       2.312 -17.989 -10.443  1.00 90.35           H  
ATOM   4180  OD1 ASN A 260       3.471 -16.226 -12.718  1.00 90.35           O  
ATOM   4181  N   GLN A 261       6.010 -19.318  -8.340  1.00 91.76           N  
ATOM   4182  H   GLN A 261       5.463 -20.044  -8.780  1.00 91.76           H  
ATOM   4183  CA  GLN A 261       6.742 -19.692  -7.117  1.00 91.76           C  
ATOM   4184  HA  GLN A 261       6.878 -18.808  -6.494  1.00 91.76           H  
ATOM   4185  C   GLN A 261       8.102 -20.192  -7.544  1.00 91.76           C  
ATOM   4186  CB  GLN A 261       6.050 -20.807  -6.294  1.00 91.76           C  
ATOM   4187  HB2 GLN A 261       5.994 -21.717  -6.892  1.00 91.76           H  
ATOM   4188  HB3 GLN A 261       5.025 -20.540  -6.037  1.00 91.76           H  
ATOM   4189  O   GLN A 261       9.111 -19.753  -7.006  1.00 91.76           O  
ATOM   4190  CG  GLN A 261       6.803 -21.167  -4.996  1.00 91.76           C  
ATOM   4191  HG2 GLN A 261       6.306 -22.025  -4.545  1.00 91.76           H  
ATOM   4192  HG3 GLN A 261       7.820 -21.480  -5.232  1.00 91.76           H  
ATOM   4193  CD  GLN A 261       6.866 -20.049  -3.954  1.00 91.76           C  
ATOM   4194  NE2 GLN A 261       7.545 -20.270  -2.850  1.00 91.76           N  
ATOM   4195 HE21 GLN A 261       7.472 -19.562  -2.134  1.00 91.76           H  
ATOM   4196 HE22 GLN A 261       7.953 -21.176  -2.669  1.00 91.76           H  
ATOM   4197  OE1 GLN A 261       6.312 -18.970  -4.102  1.00 91.76           O  
ATOM   4198  N   ALA A 262       8.125 -21.031  -8.581  1.00 92.20           N  
ATOM   4199  H   ALA A 262       7.261 -21.407  -8.942  1.00 92.20           H  
ATOM   4200  CA  ALA A 262       9.352 -21.335  -9.277  1.00 92.20           C  
ATOM   4201  HA  ALA A 262      10.040 -21.786  -8.562  1.00 92.20           H  
ATOM   4202  C   ALA A 262      10.007 -20.049  -9.789  1.00 92.20           C  
ATOM   4203  CB  ALA A 262       9.080 -22.346 -10.385  1.00 92.20           C  
ATOM   4204  HB1 ALA A 262       8.730 -23.283  -9.952  1.00 92.20           H  
ATOM   4205  HB2 ALA A 262       8.343 -21.975 -11.097  1.00 92.20           H  
ATOM   4206  HB3 ALA A 262      10.020 -22.517 -10.909  1.00 92.20           H  
ATOM   4207  O   ALA A 262      11.179 -19.846  -9.513  1.00 92.20           O  
ATOM   4208  N   ALA A 263       9.269 -19.118 -10.408  1.00 87.59           N  
ATOM   4209  H   ALA A 263       8.322 -19.352 -10.671  1.00 87.59           H  
ATOM   4210  CA  ALA A 263       9.841 -17.827 -10.812  1.00 87.59           C  
ATOM   4211  HA  ALA A 263      10.643 -18.025 -11.523  1.00 87.59           H  
ATOM   4212  C   ALA A 263      10.463 -17.048  -9.633  1.00 87.59           C  
ATOM   4213  CB  ALA A 263       8.781 -16.987 -11.526  1.00 87.59           C  
ATOM   4214  HB1 ALA A 263       9.248 -16.095 -11.942  1.00 87.59           H  
ATOM   4215  HB2 ALA A 263       8.335 -17.560 -12.340  1.00 87.59           H  
ATOM   4216  HB3 ALA A 263       8.019 -16.658 -10.820  1.00 87.59           H  
ATOM   4217  O   ALA A 263      11.582 -16.557  -9.757  1.00 87.59           O  
ATOM   4218  N   LYS A 264       9.784 -16.978  -8.477  1.00 83.88           N  
ATOM   4219  H   LYS A 264       8.852 -17.368  -8.449  1.00 83.88           H  
ATOM   4220  CA  LYS A 264      10.318 -16.377  -7.240  1.00 83.88           C  
ATOM   4221  HA  LYS A 264      10.619 -15.350  -7.450  1.00 83.88           H  
ATOM   4222  C   LYS A 264      11.593 -17.090  -6.764  1.00 83.88           C  
ATOM   4223  CB  LYS A 264       9.198 -16.346  -6.178  1.00 83.88           C  
ATOM   4224  HB2 LYS A 264       8.871 -17.364  -5.965  1.00 83.88           H  
ATOM   4225  HB3 LYS A 264       8.350 -15.801  -6.593  1.00 83.88           H  
ATOM   4226  O   LYS A 264      12.600 -16.436  -6.520  1.00 83.88           O  
ATOM   4227  CG  LYS A 264       9.601 -15.677  -4.852  1.00 83.88           C  
ATOM   4228  HG2 LYS A 264      10.010 -14.687  -5.058  1.00 83.88           H  
ATOM   4229  HG3 LYS A 264      10.368 -16.281  -4.366  1.00 83.88           H  
ATOM   4230  CD  LYS A 264       8.398 -15.536  -3.901  1.00 83.88           C  
ATOM   4231  HD2 LYS A 264       7.646 -14.905  -4.375  1.00 83.88           H  
ATOM   4232  HD3 LYS A 264       7.967 -16.518  -3.709  1.00 83.88           H  
ATOM   4233  CE  LYS A 264       8.832 -14.896  -2.574  1.00 83.88           C  
ATOM   4234  HE2 LYS A 264       9.516 -15.568  -2.056  1.00 83.88           H  
ATOM   4235  HE3 LYS A 264       9.384 -13.983  -2.798  1.00 83.88           H  
ATOM   4236  NZ  LYS A 264       7.690 -14.560  -1.685  1.00 83.88           N  
ATOM   4237  HZ1 LYS A 264       8.046 -14.096  -0.862  1.00 83.88           H  
ATOM   4238  HZ2 LYS A 264       7.170 -15.366  -1.369  1.00 83.88           H  
ATOM   4239  HZ3 LYS A 264       7.071 -13.878  -2.100  1.00 83.88           H  
ATOM   4240  N   LEU A 265      11.588 -18.423  -6.687  1.00 86.09           N  
ATOM   4241  H   LEU A 265      10.733 -18.902  -6.932  1.00 86.09           H  
ATOM   4242  CA  LEU A 265      12.736 -19.231  -6.253  1.00 86.09           C  
ATOM   4243  HA  LEU A 265      13.107 -18.829  -5.310  1.00 86.09           H  
ATOM   4244  C   LEU A 265      13.923 -19.184  -7.237  1.00 86.09           C  
ATOM   4245  CB  LEU A 265      12.288 -20.683  -6.008  1.00 86.09           C  
ATOM   4246  HB2 LEU A 265      13.180 -21.278  -5.812  1.00 86.09           H  
ATOM   4247  HB3 LEU A 265      11.830 -21.059  -6.923  1.00 86.09           H  
ATOM   4248  O   LEU A 265      15.069 -19.192  -6.796  1.00 86.09           O  
ATOM   4249  CG  LEU A 265      11.314 -20.896  -4.831  1.00 86.09           C  
ATOM   4250  HG  LEU A 265      10.432 -20.267  -4.951  1.00 86.09           H  
ATOM   4251  CD1 LEU A 265      10.867 -22.359  -4.808  1.00 86.09           C  
ATOM   4252 HD11 LEU A 265      10.168 -22.524  -3.987  1.00 86.09           H  
ATOM   4253 HD12 LEU A 265      11.728 -23.017  -4.692  1.00 86.09           H  
ATOM   4254 HD13 LEU A 265      10.361 -22.600  -5.743  1.00 86.09           H  
ATOM   4255  CD2 LEU A 265      11.940 -20.570  -3.473  1.00 86.09           C  
ATOM   4256 HD21 LEU A 265      12.182 -19.509  -3.420  1.00 86.09           H  
ATOM   4257 HD22 LEU A 265      11.230 -20.793  -2.677  1.00 86.09           H  
ATOM   4258 HD23 LEU A 265      12.848 -21.154  -3.322  1.00 86.09           H  
ATOM   4259  N   LEU A 266      13.663 -19.088  -8.544  1.00 85.68           N  
ATOM   4260  H   LEU A 266      12.697 -19.138  -8.834  1.00 85.68           H  
ATOM   4261  CA  LEU A 266      14.681 -18.951  -9.592  1.00 85.68           C  
ATOM   4262  HA  LEU A 266      15.471 -19.680  -9.415  1.00 85.68           H  
ATOM   4263  C   LEU A 266      15.345 -17.567  -9.539  1.00 85.68           C  
ATOM   4264  CB  LEU A 266      14.055 -19.219 -10.977  1.00 85.68           C  
ATOM   4265  HB2 LEU A 266      13.185 -18.572 -11.085  1.00 85.68           H  
ATOM   4266  HB3 LEU A 266      14.770 -18.935 -11.750  1.00 85.68           H  
ATOM   4267  O   LEU A 266      16.569 -17.500  -9.552  1.00 85.68           O  
ATOM   4268  CG  LEU A 266      13.632 -20.682 -11.220  1.00 85.68           C  
ATOM   4269  HG  LEU A 266      13.116 -21.061 -10.338  1.00 85.68           H  
ATOM   4270  CD1 LEU A 266      12.684 -20.763 -12.418  1.00 85.68           C  
ATOM   4271 HD11 LEU A 266      12.339 -21.789 -12.550  1.00 85.68           H  
ATOM   4272 HD12 LEU A 266      11.817 -20.127 -12.238  1.00 85.68           H  
ATOM   4273 HD13 LEU A 266      13.190 -20.425 -13.322  1.00 85.68           H  
ATOM   4274  CD2 LEU A 266      14.798 -21.626 -11.500  1.00 85.68           C  
ATOM   4275 HD21 LEU A 266      15.538 -21.554 -10.703  1.00 85.68           H  
ATOM   4276 HD22 LEU A 266      15.258 -21.363 -12.453  1.00 85.68           H  
ATOM   4277 HD23 LEU A 266      14.435 -22.653 -11.547  1.00 85.68           H  
ATOM   4278  N   ARG A 267      14.566 -16.480  -9.386  1.00 79.32           N  
ATOM   4279  H   ARG A 267      13.565 -16.608  -9.395  1.00 79.32           H  
ATOM   4280  CA  ARG A 267      15.100 -15.120  -9.137  1.00 79.32           C  
ATOM   4281  HA  ARG A 267      15.811 -14.846  -9.916  1.00 79.32           H  
ATOM   4282  C   ARG A 267      15.868 -15.023  -7.818  1.00 79.32           C  
ATOM   4283  CB  ARG A 267      13.962 -14.090  -9.088  1.00 79.32           C  
ATOM   4284  HB2 ARG A 267      14.364 -13.147  -8.717  1.00 79.32           H  
ATOM   4285  HB3 ARG A 267      13.207 -14.432  -8.380  1.00 79.32           H  
ATOM   4286  O   ARG A 267      16.799 -14.241  -7.694  1.00 79.32           O  
ATOM   4287  CG  ARG A 267      13.307 -13.815 -10.444  1.00 79.32           C  
ATOM   4288  HG2 ARG A 267      12.920 -14.744 -10.864  1.00 79.32           H  
ATOM   4289  HG3 ARG A 267      14.038 -13.392 -11.133  1.00 79.32           H  
ATOM   4290  CD  ARG A 267      12.160 -12.823 -10.234  1.00 79.32           C  
ATOM   4291  HD2 ARG A 267      11.563 -13.170  -9.391  1.00 79.32           H  
ATOM   4292  HD3 ARG A 267      12.580 -11.852  -9.972  1.00 79.32           H  
ATOM   4293  NE  ARG A 267      11.324 -12.685 -11.441  1.00 79.32           N  
ATOM   4294  HE  ARG A 267      11.802 -12.425 -12.292  1.00 79.32           H  
ATOM   4295  NH1 ARG A 267       9.276 -13.162 -10.497  1.00 79.32           N  
ATOM   4296 HH11 ARG A 267       9.720 -13.259  -9.595  1.00 79.32           H  
ATOM   4297 HH12 ARG A 267       8.275 -13.231 -10.609  1.00 79.32           H  
ATOM   4298  NH2 ARG A 267       9.410 -12.645 -12.649  1.00 79.32           N  
ATOM   4299 HH21 ARG A 267       9.899 -12.283 -13.456  1.00 79.32           H  
ATOM   4300 HH22 ARG A 267       8.407 -12.715 -12.742  1.00 79.32           H  
ATOM   4301  CZ  ARG A 267      10.016 -12.831 -11.519  1.00 79.32           C  
ATOM   4302  N   ILE A 268      15.474 -15.812  -6.817  1.00 73.31           N  
ATOM   4303  H   ILE A 268      14.631 -16.352  -6.954  1.00 73.31           H  
ATOM   4304  CA  ILE A 268      16.183 -15.916  -5.539  1.00 73.31           C  
ATOM   4305  HA  ILE A 268      16.342 -14.903  -5.169  1.00 73.31           H  
ATOM   4306  C   ILE A 268      17.589 -16.516  -5.709  1.00 73.31           C  
ATOM   4307  CB  ILE A 268      15.295 -16.682  -4.521  1.00 73.31           C  
ATOM   4308  HB  ILE A 268      14.717 -17.416  -5.082  1.00 73.31           H  
ATOM   4309  O   ILE A 268      18.448 -16.198  -4.892  1.00 73.31           O  
ATOM   4310  CG1 ILE A 268      14.278 -15.722  -3.865  1.00 73.31           C  
ATOM   4311 HG12 ILE A 268      14.788 -15.117  -3.115  1.00 73.31           H  
ATOM   4312 HG13 ILE A 268      13.872 -15.055  -4.626  1.00 73.31           H  
ATOM   4313  CG2 ILE A 268      16.074 -17.486  -3.461  1.00 73.31           C  
ATOM   4314 HG21 ILE A 268      16.569 -18.320  -3.959  1.00 73.31           H  
ATOM   4315 HG22 ILE A 268      16.834 -16.881  -2.966  1.00 73.31           H  
ATOM   4316 HG23 ILE A 268      15.402 -17.915  -2.718  1.00 73.31           H  
ATOM   4317  CD1 ILE A 268      13.098 -16.413  -3.171  1.00 73.31           C  
ATOM   4318 HD11 ILE A 268      12.599 -17.090  -3.864  1.00 73.31           H  
ATOM   4319 HD12 ILE A 268      12.386 -15.656  -2.843  1.00 73.31           H  
ATOM   4320 HD13 ILE A 268      13.435 -16.971  -2.297  1.00 73.31           H  
ATOM   4321  N   GLY A 269      17.825 -17.369  -6.713  1.00 74.63           N  
ATOM   4322  H   GLY A 269      17.077 -17.546  -7.368  1.00 74.63           H  
ATOM   4323  CA  GLY A 269      19.135 -17.949  -7.046  1.00 74.63           C  
ATOM   4324  HA2 GLY A 269      19.097 -18.333  -8.065  1.00 74.63           H  
ATOM   4325  HA3 GLY A 269      19.882 -17.155  -7.017  1.00 74.63           H  
ATOM   4326  C   GLY A 269      19.628 -19.081  -6.130  1.00 74.63           C  
ATOM   4327  O   GLY A 269      20.436 -19.899  -6.553  1.00 74.63           O  
ATOM   4328  N   ASN A 270      19.107 -19.197  -4.903  1.00 75.36           N  
ATOM   4329  H   ASN A 270      18.580 -18.396  -4.583  1.00 75.36           H  
ATOM   4330  CA  ASN A 270      19.579 -20.153  -3.885  1.00 75.36           C  
ATOM   4331  HA  ASN A 270      20.656 -20.022  -3.777  1.00 75.36           H  
ATOM   4332  C   ASN A 270      19.353 -21.650  -4.214  1.00 75.36           C  
ATOM   4333  CB  ASN A 270      18.905 -19.833  -2.530  1.00 75.36           C  
ATOM   4334  HB2 ASN A 270      19.221 -20.587  -1.810  1.00 75.36           H  
ATOM   4335  HB3 ASN A 270      17.823 -19.914  -2.633  1.00 75.36           H  
ATOM   4336  O   ASN A 270      19.750 -22.513  -3.427  1.00 75.36           O  
ATOM   4337  CG  ASN A 270      19.238 -18.482  -1.917  1.00 75.36           C  
ATOM   4338  ND2 ASN A 270      18.929 -18.293  -0.656  1.00 75.36           N  
ATOM   4339 HD21 ASN A 270      19.346 -17.476  -0.234  1.00 75.36           H  
ATOM   4340 HD22 ASN A 270      18.602 -19.069  -0.098  1.00 75.36           H  
ATOM   4341  OD1 ASN A 270      19.728 -17.556  -2.529  1.00 75.36           O  
ATOM   4342  N   HIS A 271      18.656 -21.988  -5.303  1.00 83.37           N  
ATOM   4343  H   HIS A 271      18.446 -21.264  -5.975  1.00 83.37           H  
ATOM   4344  CA  HIS A 271      18.247 -23.358  -5.627  1.00 83.37           C  
ATOM   4345  HA  HIS A 271      18.878 -24.062  -5.084  1.00 83.37           H  
ATOM   4346  C   HIS A 271      18.415 -23.656  -7.120  1.00 83.37           C  
ATOM   4347  CB  HIS A 271      16.786 -23.579  -5.195  1.00 83.37           C  
ATOM   4348  HB2 HIS A 271      16.161 -22.847  -5.707  1.00 83.37           H  
ATOM   4349  HB3 HIS A 271      16.467 -24.569  -5.521  1.00 83.37           H  
ATOM   4350  O   HIS A 271      18.023 -22.859  -7.970  1.00 83.37           O  
ATOM   4351  CG  HIS A 271      16.534 -23.474  -3.708  1.00 83.37           C  
ATOM   4352  CD2 HIS A 271      15.432 -22.927  -3.113  1.00 83.37           C  
ATOM   4353  HD2 HIS A 271      14.584 -22.511  -3.636  1.00 83.37           H  
ATOM   4354  ND1 HIS A 271      17.387 -23.853  -2.697  1.00 83.37           N  
ATOM   4355  HD1 HIS A 271      18.377 -24.016  -2.817  1.00 83.37           H  
ATOM   4356  CE1 HIS A 271      16.822 -23.526  -1.526  1.00 83.37           C  
ATOM   4357  HE1 HIS A 271      17.309 -23.614  -0.566  1.00 83.37           H  
ATOM   4358  NE2 HIS A 271      15.603 -22.992  -1.722  1.00 83.37           N  
ATOM   4359  N   ASN A 272      18.940 -24.842  -7.439  1.00 90.13           N  
ATOM   4360  H   ASN A 272      19.224 -25.465  -6.696  1.00 90.13           H  
ATOM   4361  CA  ASN A 272      18.992 -25.333  -8.815  1.00 90.13           C  
ATOM   4362  HA  ASN A 272      19.336 -24.508  -9.439  1.00 90.13           H  
ATOM   4363  C   ASN A 272      17.589 -25.715  -9.337  1.00 90.13           C  
ATOM   4364  CB  ASN A 272      20.047 -26.458  -8.924  1.00 90.13           C  
ATOM   4365  HB2 ASN A 272      20.231 -26.679  -9.975  1.00 90.13           H  
ATOM   4366  HB3 ASN A 272      20.985 -26.095  -8.504  1.00 90.13           H  
ATOM   4367  O   ASN A 272      16.631 -25.850  -8.573  1.00 90.13           O  
ATOM   4368  CG  ASN A 272      19.674 -27.768  -8.243  1.00 90.13           C  
ATOM   4369  ND2 ASN A 272      20.637 -28.514  -7.760  1.00 90.13           N  
ATOM   4370 HD21 ASN A 272      20.375 -29.385  -7.323  1.00 90.13           H  
ATOM   4371 HD22 ASN A 272      21.605 -28.234  -7.835  1.00 90.13           H  
ATOM   4372  OD1 ASN A 272      18.523 -28.157  -8.158  1.00 90.13           O  
ATOM   4373  N   VAL A 273      17.473 -25.921 -10.652  1.00 92.90           N  
ATOM   4374  H   VAL A 273      18.294 -25.788 -11.225  1.00 92.90           H  
ATOM   4375  CA  VAL A 273      16.193 -26.188 -11.334  1.00 92.90           C  
ATOM   4376  HA  VAL A 273      15.534 -25.338 -11.159  1.00 92.90           H  
ATOM   4377  C   VAL A 273      15.467 -27.425 -10.770  1.00 92.90           C  
ATOM   4378  CB  VAL A 273      16.423 -26.303 -12.858  1.00 92.90           C  
ATOM   4379  HB  VAL A 273      17.076 -27.154 -13.055  1.00 92.90           H  
ATOM   4380  O   VAL A 273      14.250 -27.376 -10.605  1.00 92.90           O  
ATOM   4381  CG1 VAL A 273      15.123 -26.493 -13.644  1.00 92.90           C  
ATOM   4382 HG11 VAL A 273      14.488 -25.618 -13.504  1.00 92.90           H  
ATOM   4383 HG12 VAL A 273      14.596 -27.386 -13.307  1.00 92.90           H  
ATOM   4384 HG13 VAL A 273      15.346 -26.612 -14.704  1.00 92.90           H  
ATOM   4385  CG2 VAL A 273      17.085 -25.032 -13.422  1.00 92.90           C  
ATOM   4386 HG21 VAL A 273      17.181 -25.111 -14.505  1.00 92.90           H  
ATOM   4387 HG22 VAL A 273      18.087 -24.902 -13.012  1.00 92.90           H  
ATOM   4388 HG23 VAL A 273      16.486 -24.154 -13.181  1.00 92.90           H  
ATOM   4389  N   ASN A 274      16.192 -28.489 -10.394  1.00 93.21           N  
ATOM   4390  H   ASN A 274      17.195 -28.450 -10.504  1.00 93.21           H  
ATOM   4391  CA  ASN A 274      15.618 -29.687  -9.759  1.00 93.21           C  
ATOM   4392  HA  ASN A 274      14.805 -30.071 -10.375  1.00 93.21           H  
ATOM   4393  C   ASN A 274      15.020 -29.369  -8.378  1.00 93.21           C  
ATOM   4394  CB  ASN A 274      16.700 -30.783  -9.614  1.00 93.21           C  
ATOM   4395  HB2 ASN A 274      16.296 -31.586  -8.997  1.00 93.21           H  
ATOM   4396  HB3 ASN A 274      17.573 -30.380  -9.102  1.00 93.21           H  
ATOM   4397  O   ASN A 274      13.876 -29.713  -8.092  1.00 93.21           O  
ATOM   4398  CG  ASN A 274      17.156 -31.418 -10.914  1.00 93.21           C  
ATOM   4399  ND2 ASN A 274      18.150 -32.271 -10.877  1.00 93.21           N  
ATOM   4400 HD21 ASN A 274      18.398 -32.718 -11.748  1.00 93.21           H  
ATOM   4401 HD22 ASN A 274      18.569 -32.547 -10.001  1.00 93.21           H  
ATOM   4402  OD1 ASN A 274      16.623 -31.175 -11.979  1.00 93.21           O  
ATOM   4403  N   ALA A 275      15.772 -28.672  -7.523  1.00 94.13           N  
ATOM   4404  H   ALA A 275      16.700 -28.395  -7.811  1.00 94.13           H  
ATOM   4405  CA  ALA A 275      15.324 -28.295  -6.186  1.00 94.13           C  
ATOM   4406  HA  ALA A 275      14.991 -29.192  -5.664  1.00 94.13           H  
ATOM   4407  C   ALA A 275      14.134 -27.321  -6.226  1.00 94.13           C  
ATOM   4408  CB  ALA A 275      16.520 -27.706  -5.430  1.00 94.13           C  
ATOM   4409  HB1 ALA A 275      16.211 -27.406  -4.429  1.00 94.13           H  
ATOM   4410  HB2 ALA A 275      17.307 -28.455  -5.348  1.00 94.13           H  
ATOM   4411  HB3 ALA A 275      16.909 -26.840  -5.966  1.00 94.13           H  
ATOM   4412  O   ALA A 275      13.256 -27.391  -5.366  1.00 94.13           O  
ATOM   4413  N   VAL A 276      14.070 -26.442  -7.234  1.00 94.79           N  
ATOM   4414  H   VAL A 276      14.846 -26.402  -7.879  1.00 94.79           H  
ATOM   4415  CA  VAL A 276      12.896 -25.593  -7.484  1.00 94.79           C  
ATOM   4416  HA  VAL A 276      12.619 -25.106  -6.549  1.00 94.79           H  
ATOM   4417  C   VAL A 276      11.684 -26.428  -7.908  1.00 94.79           C  
ATOM   4418  CB  VAL A 276      13.205 -24.487  -8.511  1.00 94.79           C  
ATOM   4419  HB  VAL A 276      13.607 -24.926  -9.424  1.00 94.79           H  
ATOM   4420  O   VAL A 276      10.607 -26.219  -7.354  1.00 94.79           O  
ATOM   4421  CG1 VAL A 276      11.942 -23.695  -8.860  1.00 94.79           C  
ATOM   4422 HG11 VAL A 276      12.195 -22.846  -9.495  1.00 94.79           H  
ATOM   4423 HG12 VAL A 276      11.242 -24.325  -9.408  1.00 94.79           H  
ATOM   4424 HG13 VAL A 276      11.467 -23.342  -7.944  1.00 94.79           H  
ATOM   4425  CG2 VAL A 276      14.222 -23.490  -7.942  1.00 94.79           C  
ATOM   4426 HG21 VAL A 276      15.174 -23.987  -7.754  1.00 94.79           H  
ATOM   4427 HG22 VAL A 276      14.401 -22.683  -8.653  1.00 94.79           H  
ATOM   4428 HG23 VAL A 276      13.854 -23.071  -7.005  1.00 94.79           H  
ATOM   4429  N   ALA A 277      11.846 -27.390  -8.825  1.00 94.31           N  
ATOM   4430  H   ALA A 277      12.753 -27.517  -9.251  1.00 94.31           H  
ATOM   4431  CA  ALA A 277      10.763 -28.280  -9.257  1.00 94.31           C  
ATOM   4432  HA  ALA A 277       9.989 -27.678  -9.734  1.00 94.31           H  
ATOM   4433  C   ALA A 277      10.120 -29.008  -8.061  1.00 94.31           C  
ATOM   4434  CB  ALA A 277      11.315 -29.268 -10.296  1.00 94.31           C  
ATOM   4435  HB1 ALA A 277      10.497 -29.849 -10.722  1.00 94.31           H  
ATOM   4436  HB2 ALA A 277      11.827 -28.730 -11.094  1.00 94.31           H  
ATOM   4437  HB3 ALA A 277      12.018 -29.961  -9.834  1.00 94.31           H  
ATOM   4438  O   ALA A 277       8.911 -28.895  -7.846  1.00 94.31           O  
ATOM   4439  N   LEU A 278      10.948 -29.641  -7.221  1.00 92.94           N  
ATOM   4440  H   LEU A 278      11.919 -29.705  -7.488  1.00 92.94           H  
ATOM   4441  CA  LEU A 278      10.518 -30.345  -6.007  1.00 92.94           C  
ATOM   4442  HA  LEU A 278       9.792 -31.110  -6.282  1.00 92.94           H  
ATOM   4443  C   LEU A 278       9.822 -29.405  -5.005  1.00 92.94           C  
ATOM   4444  CB  LEU A 278      11.746 -31.020  -5.366  1.00 92.94           C  
ATOM   4445  HB2 LEU A 278      12.512 -30.261  -5.207  1.00 92.94           H  
ATOM   4446  HB3 LEU A 278      11.460 -31.412  -4.390  1.00 92.94           H  
ATOM   4447  O   LEU A 278       8.733 -29.707  -4.518  1.00 92.94           O  
ATOM   4448  CG  LEU A 278      12.353 -32.175  -6.190  1.00 92.94           C  
ATOM   4449  HG  LEU A 278      12.526 -31.848  -7.215  1.00 92.94           H  
ATOM   4450  CD1 LEU A 278      13.698 -32.579  -5.582  1.00 92.94           C  
ATOM   4451 HD11 LEU A 278      14.129 -33.391  -6.166  1.00 92.94           H  
ATOM   4452 HD12 LEU A 278      14.383 -31.731  -5.602  1.00 92.94           H  
ATOM   4453 HD13 LEU A 278      13.558 -32.917  -4.555  1.00 92.94           H  
ATOM   4454  CD2 LEU A 278      11.450 -33.407  -6.212  1.00 92.94           C  
ATOM   4455 HD21 LEU A 278      11.250 -33.758  -5.200  1.00 92.94           H  
ATOM   4456 HD22 LEU A 278      10.504 -33.176  -6.703  1.00 92.94           H  
ATOM   4457 HD23 LEU A 278      11.927 -34.207  -6.778  1.00 92.94           H  
ATOM   4458  N   LYS A 279      10.385 -28.214  -4.743  1.00 92.33           N  
ATOM   4459  H   LYS A 279      11.270 -28.006  -5.182  1.00 92.33           H  
ATOM   4460  CA  LYS A 279       9.763 -27.195  -3.866  1.00 92.33           C  
ATOM   4461  HA  LYS A 279       9.525 -27.657  -2.908  1.00 92.33           H  
ATOM   4462  C   LYS A 279       8.428 -26.662  -4.398  1.00 92.33           C  
ATOM   4463  CB  LYS A 279      10.743 -26.034  -3.638  1.00 92.33           C  
ATOM   4464  HB2 LYS A 279      11.194 -25.752  -4.590  1.00 92.33           H  
ATOM   4465  HB3 LYS A 279      10.201 -25.171  -3.251  1.00 92.33           H  
ATOM   4466  O   LYS A 279       7.624 -26.158  -3.618  1.00 92.33           O  
ATOM   4467  CG  LYS A 279      11.826 -26.414  -2.621  1.00 92.33           C  
ATOM   4468  HG2 LYS A 279      12.256 -27.381  -2.885  1.00 92.33           H  
ATOM   4469  HG3 LYS A 279      11.372 -26.497  -1.634  1.00 92.33           H  
ATOM   4470  CD  LYS A 279      12.948 -25.369  -2.591  1.00 92.33           C  
ATOM   4471  HD2 LYS A 279      13.403 -25.326  -3.581  1.00 92.33           H  
ATOM   4472  HD3 LYS A 279      12.550 -24.383  -2.352  1.00 92.33           H  
ATOM   4473  CE  LYS A 279      14.028 -25.779  -1.584  1.00 92.33           C  
ATOM   4474  HE2 LYS A 279      14.172 -26.857  -1.648  1.00 92.33           H  
ATOM   4475  HE3 LYS A 279      14.966 -25.308  -1.879  1.00 92.33           H  
ATOM   4476  NZ  LYS A 279      13.686 -25.373  -0.198  1.00 92.33           N  
ATOM   4477  HZ1 LYS A 279      14.381 -25.718   0.449  1.00 92.33           H  
ATOM   4478  HZ2 LYS A 279      12.784 -25.739   0.071  1.00 92.33           H  
ATOM   4479  HZ3 LYS A 279      13.678 -24.365  -0.137  1.00 92.33           H  
ATOM   4480  N   CYS A 280       8.182 -26.781  -5.699  1.00 94.47           N  
ATOM   4481  H   CYS A 280       8.923 -27.136  -6.286  1.00 94.47           H  
ATOM   4482  CA  CYS A 280       6.916 -26.447  -6.346  1.00 94.47           C  
ATOM   4483  HA  CYS A 280       6.344 -25.796  -5.684  1.00 94.47           H  
ATOM   4484  C   CYS A 280       6.006 -27.668  -6.581  1.00 94.47           C  
ATOM   4485  CB  CYS A 280       7.213 -25.657  -7.629  1.00 94.47           C  
ATOM   4486  HB2 CYS A 280       7.882 -26.233  -8.268  1.00 94.47           H  
ATOM   4487  HB3 CYS A 280       6.283 -25.468  -8.165  1.00 94.47           H  
ATOM   4488  O   CYS A 280       5.000 -27.525  -7.270  1.00 94.47           O  
ATOM   4489  SG  CYS A 280       7.989 -24.073  -7.191  1.00 94.47           S  
ATOM   4490  HG  CYS A 280       7.051 -23.697  -6.317  1.00 94.47           H  
ATOM   4491  N   GLY A 281       6.331 -28.840  -6.018  1.00 92.78           N  
ATOM   4492  H   GLY A 281       7.204 -28.913  -5.517  1.00 92.78           H  
ATOM   4493  CA  GLY A 281       5.484 -30.039  -6.046  1.00 92.78           C  
ATOM   4494  HA2 GLY A 281       4.456 -29.760  -5.815  1.00 92.78           H  
ATOM   4495  HA3 GLY A 281       5.828 -30.722  -5.270  1.00 92.78           H  
ATOM   4496  C   GLY A 281       5.488 -30.814  -7.366  1.00 92.78           C  
ATOM   4497  O   GLY A 281       4.483 -31.444  -7.705  1.00 92.78           O  
ATOM   4498  N   TYR A 282       6.586 -30.737  -8.122  1.00 92.87           N  
ATOM   4499  H   TYR A 282       7.365 -30.192  -7.782  1.00 92.87           H  
ATOM   4500  CA  TYR A 282       6.819 -31.539  -9.323  1.00 92.87           C  
ATOM   4501  HA  TYR A 282       5.888 -32.008  -9.642  1.00 92.87           H  
ATOM   4502  C   TYR A 282       7.841 -32.640  -9.050  1.00 92.87           C  
ATOM   4503  CB  TYR A 282       7.327 -30.659 -10.472  1.00 92.87           C  
ATOM   4504  HB2 TYR A 282       8.222 -30.129 -10.146  1.00 92.87           H  
ATOM   4505  HB3 TYR A 282       7.621 -31.308 -11.297  1.00 92.87           H  
ATOM   4506  O   TYR A 282       8.999 -32.345  -8.757  1.00 92.87           O  
ATOM   4507  CG  TYR A 282       6.324 -29.654 -10.986  1.00 92.87           C  
ATOM   4508  CD1 TYR A 282       5.504 -29.980 -12.082  1.00 92.87           C  
ATOM   4509  HD1 TYR A 282       5.614 -30.940 -12.564  1.00 92.87           H  
ATOM   4510  CD2 TYR A 282       6.208 -28.400 -10.364  1.00 92.87           C  
ATOM   4511  HD2 TYR A 282       6.842 -28.159  -9.524  1.00 92.87           H  
ATOM   4512  CE1 TYR A 282       4.525 -29.074 -12.527  1.00 92.87           C  
ATOM   4513  HE1 TYR A 282       3.885 -29.341 -13.356  1.00 92.87           H  
ATOM   4514  CE2 TYR A 282       5.237 -27.488 -10.811  1.00 92.87           C  
ATOM   4515  HE2 TYR A 282       5.132 -26.533 -10.318  1.00 92.87           H  
ATOM   4516  OH  TYR A 282       3.367 -26.996 -12.227  1.00 92.87           O  
ATOM   4517  HH  TYR A 282       2.829 -27.373 -12.928  1.00 92.87           H  
ATOM   4518  CZ  TYR A 282       4.371 -27.837 -11.868  1.00 92.87           C  
ATOM   4519  N   ASP A 283       7.432 -33.890  -9.249  1.00 89.14           N  
ATOM   4520  H   ASP A 283       6.441 -34.072  -9.310  1.00 89.14           H  
ATOM   4521  CA  ASP A 283       8.296 -35.068  -9.074  1.00 89.14           C  
ATOM   4522  HA  ASP A 283       8.922 -34.916  -8.195  1.00 89.14           H  
ATOM   4523  C   ASP A 283       9.230 -35.301 -10.281  1.00 89.14           C  
ATOM   4524  CB  ASP A 283       7.400 -36.286  -8.797  1.00 89.14           C  
ATOM   4525  HB2 ASP A 283       8.016 -37.114  -8.448  1.00 89.14           H  
ATOM   4526  HB3 ASP A 283       6.915 -36.587  -9.726  1.00 89.14           H  
ATOM   4527  O   ASP A 283      10.248 -35.979 -10.177  1.00 89.14           O  
ATOM   4528  CG  ASP A 283       6.331 -35.957  -7.748  1.00 89.14           C  
ATOM   4529  OD1 ASP A 283       6.707 -35.681  -6.590  1.00 89.14           O  
ATOM   4530  OD2 ASP A 283       5.154 -35.833  -8.155  1.00 89.14           O  
ATOM   4531  N   SER A 284       8.916 -34.696 -11.435  1.00 89.90           N  
ATOM   4532  H   SER A 284       8.083 -34.125 -11.429  1.00 89.90           H  
ATOM   4533  CA  SER A 284       9.728 -34.739 -12.658  1.00 89.90           C  
ATOM   4534  HA  SER A 284      10.613 -35.351 -12.483  1.00 89.90           H  
ATOM   4535  C   SER A 284      10.193 -33.340 -13.062  1.00 89.90           C  
ATOM   4536  CB  SER A 284       8.935 -35.408 -13.787  1.00 89.90           C  
ATOM   4537  HB2 SER A 284       8.786 -36.458 -13.533  1.00 89.90           H  
ATOM   4538  HB3 SER A 284       7.958 -34.933 -13.876  1.00 89.90           H  
ATOM   4539  O   SER A 284       9.383 -32.497 -13.463  1.00 89.90           O  
ATOM   4540  OG  SER A 284       9.615 -35.313 -15.031  1.00 89.90           O  
ATOM   4541  HG  SER A 284       9.483 -36.150 -15.482  1.00 89.90           H  
ATOM   4542  N   THR A 285      11.511 -33.101 -13.035  1.00 92.34           N  
ATOM   4543  H   THR A 285      12.123 -33.771 -12.592  1.00 92.34           H  
ATOM   4544  CA  THR A 285      12.102 -31.849 -13.542  1.00 92.34           C  
ATOM   4545  HA  THR A 285      11.690 -31.019 -12.968  1.00 92.34           H  
ATOM   4546  C   THR A 285      11.771 -31.636 -15.018  1.00 92.34           C  
ATOM   4547  CB  THR A 285      13.632 -31.809 -13.406  1.00 92.34           C  
ATOM   4548  HB  THR A 285      14.079 -32.491 -14.130  1.00 92.34           H  
ATOM   4549  O   THR A 285      11.467 -30.515 -15.419  1.00 92.34           O  
ATOM   4550  CG2 THR A 285      14.173 -30.394 -13.635  1.00 92.34           C  
ATOM   4551 HG21 THR A 285      13.975 -29.772 -12.763  1.00 92.34           H  
ATOM   4552 HG22 THR A 285      13.714 -29.931 -14.508  1.00 92.34           H  
ATOM   4553 HG23 THR A 285      15.245 -30.436 -13.829  1.00 92.34           H  
ATOM   4554  OG1 THR A 285      14.038 -32.180 -12.116  1.00 92.34           O  
ATOM   4555  HG1 THR A 285      14.975 -31.977 -12.069  1.00 92.34           H  
ATOM   4556  N   SER A 286      11.789 -32.691 -15.838  1.00 91.75           N  
ATOM   4557  H   SER A 286      12.059 -33.594 -15.474  1.00 91.75           H  
ATOM   4558  CA  SER A 286      11.489 -32.595 -17.272  1.00 91.75           C  
ATOM   4559  HA  SER A 286      12.188 -31.898 -17.734  1.00 91.75           H  
ATOM   4560  C   SER A 286      10.073 -32.067 -17.511  1.00 91.75           C  
ATOM   4561  CB  SER A 286      11.667 -33.959 -17.945  1.00 91.75           C  
ATOM   4562  HB2 SER A 286      11.499 -33.861 -19.018  1.00 91.75           H  
ATOM   4563  HB3 SER A 286      10.953 -34.673 -17.533  1.00 91.75           H  
ATOM   4564  O   SER A 286       9.883 -31.154 -18.317  1.00 91.75           O  
ATOM   4565  OG  SER A 286      12.983 -34.421 -17.712  1.00 91.75           O  
ATOM   4566  HG  SER A 286      13.107 -35.270 -18.142  1.00 91.75           H  
ATOM   4567  N   TYR A 287       9.093 -32.566 -16.752  1.00 92.19           N  
ATOM   4568  H   TYR A 287       9.314 -33.284 -16.076  1.00 92.19           H  
ATOM   4569  CA  TYR A 287       7.719 -32.069 -16.811  1.00 92.19           C  
ATOM   4570  HA  TYR A 287       7.412 -32.039 -17.856  1.00 92.19           H  
ATOM   4571  C   TYR A 287       7.602 -30.636 -16.264  1.00 92.19           C  
ATOM   4572  CB  TYR A 287       6.796 -33.042 -16.069  1.00 92.19           C  
ATOM   4573  HB2 TYR A 287       7.106 -33.095 -15.026  1.00 92.19           H  
ATOM   4574  HB3 TYR A 287       6.908 -34.036 -16.503  1.00 92.19           H  
ATOM   4575  O   TYR A 287       6.992 -29.781 -16.904  1.00 92.19           O  
ATOM   4576  CG  TYR A 287       5.331 -32.660 -16.138  1.00 92.19           C  
ATOM   4577  CD1 TYR A 287       4.598 -32.454 -14.952  1.00 92.19           C  
ATOM   4578  HD1 TYR A 287       5.069 -32.615 -13.994  1.00 92.19           H  
ATOM   4579  CD2 TYR A 287       4.702 -32.506 -17.389  1.00 92.19           C  
ATOM   4580  HD2 TYR A 287       5.249 -32.683 -18.304  1.00 92.19           H  
ATOM   4581  CE1 TYR A 287       3.245 -32.071 -15.014  1.00 92.19           C  
ATOM   4582  HE1 TYR A 287       2.682 -31.927 -14.103  1.00 92.19           H  
ATOM   4583  CE2 TYR A 287       3.350 -32.121 -17.455  1.00 92.19           C  
ATOM   4584  HE2 TYR A 287       2.859 -32.007 -18.410  1.00 92.19           H  
ATOM   4585  OH  TYR A 287       1.317 -31.522 -16.340  1.00 92.19           O  
ATOM   4586  HH  TYR A 287       0.902 -31.520 -15.474  1.00 92.19           H  
ATOM   4587  CZ  TYR A 287       2.621 -31.897 -16.270  1.00 92.19           C  
ATOM   4588  N   PHE A 288       8.270 -30.322 -15.148  1.00 96.32           N  
ATOM   4589  H   PHE A 288       8.750 -31.056 -14.648  1.00 96.32           H  
ATOM   4590  CA  PHE A 288       8.349 -28.952 -14.628  1.00 96.32           C  
ATOM   4591  HA  PHE A 288       7.343 -28.620 -14.372  1.00 96.32           H  
ATOM   4592  C   PHE A 288       8.901 -27.955 -15.665  1.00 96.32           C  
ATOM   4593  CB  PHE A 288       9.196 -28.939 -13.348  1.00 96.32           C  
ATOM   4594  HB2 PHE A 288       8.619 -29.378 -12.534  1.00 96.32           H  
ATOM   4595  HB3 PHE A 288      10.079 -29.560 -13.491  1.00 96.32           H  
ATOM   4596  O   PHE A 288       8.311 -26.893 -15.867  1.00 96.32           O  
ATOM   4597  CG  PHE A 288       9.644 -27.550 -12.948  1.00 96.32           C  
ATOM   4598  CD1 PHE A 288      10.983 -27.164 -13.144  1.00 96.32           C  
ATOM   4599  HD1 PHE A 288      11.709 -27.880 -13.500  1.00 96.32           H  
ATOM   4600  CD2 PHE A 288       8.702 -26.614 -12.485  1.00 96.32           C  
ATOM   4601  HD2 PHE A 288       7.673 -26.912 -12.346  1.00 96.32           H  
ATOM   4602  CE1 PHE A 288      11.373 -25.841 -12.888  1.00 96.32           C  
ATOM   4603  HE1 PHE A 288      12.401 -25.541 -13.027  1.00 96.32           H  
ATOM   4604  CE2 PHE A 288       9.090 -25.284 -12.254  1.00 96.32           C  
ATOM   4605  HE2 PHE A 288       8.355 -24.561 -11.932  1.00 96.32           H  
ATOM   4606  CZ  PHE A 288      10.425 -24.897 -12.469  1.00 96.32           C  
ATOM   4607  HZ  PHE A 288      10.737 -23.873 -12.329  1.00 96.32           H  
ATOM   4608  N   ILE A 289       9.988 -28.298 -16.368  1.00 93.84           N  
ATOM   4609  H   ILE A 289      10.427 -29.180 -16.146  1.00 93.84           H  
ATOM   4610  CA  ILE A 289      10.585 -27.464 -17.424  1.00 93.84           C  
ATOM   4611  HA  ILE A 289      10.801 -26.481 -17.003  1.00 93.84           H  
ATOM   4612  C   ILE A 289       9.591 -27.243 -18.573  1.00 93.84           C  
ATOM   4613  CB  ILE A 289      11.917 -28.087 -17.916  1.00 93.84           C  
ATOM   4614  HB  ILE A 289      11.749 -29.146 -18.112  1.00 93.84           H  
ATOM   4615  O   ILE A 289       9.485 -26.121 -19.073  1.00 93.84           O  
ATOM   4616  CG1 ILE A 289      13.011 -27.948 -16.831  1.00 93.84           C  
ATOM   4617 HG12 ILE A 289      12.597 -28.209 -15.857  1.00 93.84           H  
ATOM   4618 HG13 ILE A 289      13.340 -26.910 -16.778  1.00 93.84           H  
ATOM   4619  CG2 ILE A 289      12.407 -27.430 -19.226  1.00 93.84           C  
ATOM   4620 HG21 ILE A 289      13.367 -27.847 -19.528  1.00 93.84           H  
ATOM   4621 HG22 ILE A 289      12.505 -26.352 -19.094  1.00 93.84           H  
ATOM   4622 HG23 ILE A 289      11.707 -27.634 -20.035  1.00 93.84           H  
ATOM   4623  CD1 ILE A 289      14.238 -28.840 -17.068  1.00 93.84           C  
ATOM   4624 HD11 ILE A 289      13.929 -29.882 -17.150  1.00 93.84           H  
ATOM   4625 HD12 ILE A 289      14.767 -28.544 -17.974  1.00 93.84           H  
ATOM   4626 HD13 ILE A 289      14.924 -28.739 -16.227  1.00 93.84           H  
ATOM   4627  N   GLN A 290       8.837 -28.274 -18.972  1.00 92.26           N  
ATOM   4628  H   GLN A 290       8.966 -29.169 -18.521  1.00 92.26           H  
ATOM   4629  CA  GLN A 290       7.786 -28.154 -19.988  1.00 92.26           C  
ATOM   4630  HA  GLN A 290       8.216 -27.713 -20.887  1.00 92.26           H  
ATOM   4631  C   GLN A 290       6.650 -27.225 -19.531  1.00 92.26           C  
ATOM   4632  CB  GLN A 290       7.231 -29.539 -20.351  1.00 92.26           C  
ATOM   4633  HB2 GLN A 290       6.328 -29.407 -20.947  1.00 92.26           H  
ATOM   4634  HB3 GLN A 290       6.954 -30.066 -19.438  1.00 92.26           H  
ATOM   4635  O   GLN A 290       6.284 -26.310 -20.273  1.00 92.26           O  
ATOM   4636  CG  GLN A 290       8.210 -30.406 -21.160  1.00 92.26           C  
ATOM   4637  HG2 GLN A 290       9.166 -30.477 -20.641  1.00 92.26           H  
ATOM   4638  HG3 GLN A 290       8.386 -29.938 -22.129  1.00 92.26           H  
ATOM   4639  CD  GLN A 290       7.674 -31.819 -21.390  1.00 92.26           C  
ATOM   4640  NE2 GLN A 290       8.406 -32.675 -22.067  1.00 92.26           N  
ATOM   4641 HE21 GLN A 290       7.994 -33.588 -22.201  1.00 92.26           H  
ATOM   4642 HE22 GLN A 290       9.320 -32.434 -22.422  1.00 92.26           H  
ATOM   4643  OE1 GLN A 290       6.586 -32.180 -20.978  1.00 92.26           O  
ATOM   4644  N   CYS A 291       6.134 -27.390 -18.306  1.00 92.92           N  
ATOM   4645  H   CYS A 291       6.440 -28.180 -17.757  1.00 92.92           H  
ATOM   4646  CA  CYS A 291       5.118 -26.502 -17.731  1.00 92.92           C  
ATOM   4647  HA  CYS A 291       4.231 -26.516 -18.365  1.00 92.92           H  
ATOM   4648  C   CYS A 291       5.605 -25.047 -17.665  1.00 92.92           C  
ATOM   4649  CB  CYS A 291       4.731 -26.991 -16.327  1.00 92.92           C  
ATOM   4650  HB2 CYS A 291       4.087 -26.250 -15.852  1.00 92.92           H  
ATOM   4651  HB3 CYS A 291       5.627 -27.111 -15.718  1.00 92.92           H  
ATOM   4652  O   CYS A 291       4.905 -24.142 -18.121  1.00 92.92           O  
ATOM   4653  SG  CYS A 291       3.848 -28.572 -16.404  1.00 92.92           S  
ATOM   4654  HG  CYS A 291       2.867 -28.221 -17.240  1.00 92.92           H  
ATOM   4655  N   PHE A 292       6.826 -24.826 -17.170  1.00 94.75           N  
ATOM   4656  H   PHE A 292       7.342 -25.614 -16.804  1.00 94.75           H  
ATOM   4657  CA  PHE A 292       7.426 -23.499 -17.043  1.00 94.75           C  
ATOM   4658  HA  PHE A 292       6.746 -22.854 -16.488  1.00 94.75           H  
ATOM   4659  C   PHE A 292       7.622 -22.829 -18.408  1.00 94.75           C  
ATOM   4660  CB  PHE A 292       8.725 -23.622 -16.235  1.00 94.75           C  
ATOM   4661  HB2 PHE A 292       9.486 -24.111 -16.843  1.00 94.75           H  
ATOM   4662  HB3 PHE A 292       8.540 -24.260 -15.371  1.00 94.75           H  
ATOM   4663  O   PHE A 292       7.238 -21.672 -18.581  1.00 94.75           O  
ATOM   4664  CG  PHE A 292       9.257 -22.297 -15.728  1.00 94.75           C  
ATOM   4665  CD1 PHE A 292       9.997 -21.461 -16.581  1.00 94.75           C  
ATOM   4666  HD1 PHE A 292      10.187 -21.763 -17.601  1.00 94.75           H  
ATOM   4667  CD2 PHE A 292       9.004 -21.893 -14.403  1.00 94.75           C  
ATOM   4668  HD2 PHE A 292       8.426 -22.526 -13.746  1.00 94.75           H  
ATOM   4669  CE1 PHE A 292      10.472 -20.221 -16.122  1.00 94.75           C  
ATOM   4670  HE1 PHE A 292      11.016 -19.573 -16.793  1.00 94.75           H  
ATOM   4671  CE2 PHE A 292       9.487 -20.656 -13.940  1.00 94.75           C  
ATOM   4672  HE2 PHE A 292       9.276 -20.339 -12.930  1.00 94.75           H  
ATOM   4673  CZ  PHE A 292      10.218 -19.818 -14.800  1.00 94.75           C  
ATOM   4674  HZ  PHE A 292      10.568 -18.857 -14.453  1.00 94.75           H  
ATOM   4675  N   LYS A 293       8.107 -23.576 -19.412  1.00 92.27           N  
ATOM   4676  H   LYS A 293       8.404 -24.519 -19.202  1.00 92.27           H  
ATOM   4677  CA  LYS A 293       8.216 -23.094 -20.797  1.00 92.27           C  
ATOM   4678  HA  LYS A 293       8.749 -22.143 -20.780  1.00 92.27           H  
ATOM   4679  C   LYS A 293       6.848 -22.782 -21.407  1.00 92.27           C  
ATOM   4680  CB  LYS A 293       9.028 -24.093 -21.640  1.00 92.27           C  
ATOM   4681  HB2 LYS A 293       8.463 -25.020 -21.744  1.00 92.27           H  
ATOM   4682  HB3 LYS A 293       9.961 -24.315 -21.122  1.00 92.27           H  
ATOM   4683  O   LYS A 293       6.713 -21.765 -22.082  1.00 92.27           O  
ATOM   4684  CG  LYS A 293       9.366 -23.533 -23.034  1.00 92.27           C  
ATOM   4685  HG2 LYS A 293       9.968 -22.632 -22.917  1.00 92.27           H  
ATOM   4686  HG3 LYS A 293       8.444 -23.269 -23.553  1.00 92.27           H  
ATOM   4687  CD  LYS A 293      10.131 -24.543 -23.903  1.00 92.27           C  
ATOM   4688  HD2 LYS A 293       9.525 -25.442 -24.018  1.00 92.27           H  
ATOM   4689  HD3 LYS A 293      11.068 -24.807 -23.413  1.00 92.27           H  
ATOM   4690  CE  LYS A 293      10.420 -23.933 -25.285  1.00 92.27           C  
ATOM   4691  HE2 LYS A 293      11.030 -23.040 -25.151  1.00 92.27           H  
ATOM   4692  HE3 LYS A 293       9.475 -23.616 -25.726  1.00 92.27           H  
ATOM   4693  NZ  LYS A 293      11.105 -24.884 -26.202  1.00 92.27           N  
ATOM   4694  HZ1 LYS A 293      11.996 -25.179 -25.829  1.00 92.27           H  
ATOM   4695  HZ2 LYS A 293      10.537 -25.703 -26.365  1.00 92.27           H  
ATOM   4696  HZ3 LYS A 293      11.274 -24.451 -27.098  1.00 92.27           H  
ATOM   4697  N   LYS A 294       5.818 -23.599 -21.157  1.00 88.74           N  
ATOM   4698  H   LYS A 294       5.997 -24.436 -20.620  1.00 88.74           H  
ATOM   4699  CA  LYS A 294       4.449 -23.341 -21.643  1.00 88.74           C  
ATOM   4700  HA  LYS A 294       4.501 -23.164 -22.717  1.00 88.74           H  
ATOM   4701  C   LYS A 294       3.850 -22.072 -21.022  1.00 88.74           C  
ATOM   4702  CB  LYS A 294       3.571 -24.585 -21.400  1.00 88.74           C  
ATOM   4703  HB2 LYS A 294       3.465 -24.755 -20.329  1.00 88.74           H  
ATOM   4704  HB3 LYS A 294       4.068 -25.453 -21.836  1.00 88.74           H  
ATOM   4705  O   LYS A 294       3.182 -21.322 -21.737  1.00 88.74           O  
ATOM   4706  CG  LYS A 294       2.173 -24.451 -22.035  1.00 88.74           C  
ATOM   4707  HG2 LYS A 294       1.643 -23.622 -21.566  1.00 88.74           H  
ATOM   4708  HG3 LYS A 294       2.284 -24.238 -23.098  1.00 88.74           H  
ATOM   4709  CD  LYS A 294       1.330 -25.726 -21.866  1.00 88.74           C  
ATOM   4710  HD2 LYS A 294       1.222 -25.944 -20.803  1.00 88.74           H  
ATOM   4711  HD3 LYS A 294       1.840 -26.560 -22.349  1.00 88.74           H  
ATOM   4712  CE  LYS A 294      -0.060 -25.532 -22.497  1.00 88.74           C  
ATOM   4713  HE2 LYS A 294      -0.539 -24.676 -22.023  1.00 88.74           H  
ATOM   4714  HE3 LYS A 294       0.068 -25.296 -23.554  1.00 88.74           H  
ATOM   4715  NZ  LYS A 294      -0.927 -26.732 -22.352  1.00 88.74           N  
ATOM   4716  HZ1 LYS A 294      -0.524 -27.533 -22.816  1.00 88.74           H  
ATOM   4717  HZ2 LYS A 294      -1.071 -26.963 -21.379  1.00 88.74           H  
ATOM   4718  HZ3 LYS A 294      -1.835 -26.566 -22.762  1.00 88.74           H  
ATOM   4719  N   TYR A 295       4.113 -21.828 -19.736  1.00 91.24           N  
ATOM   4720  H   TYR A 295       4.634 -22.527 -19.226  1.00 91.24           H  
ATOM   4721  CA  TYR A 295       3.592 -20.692 -18.973  1.00 91.24           C  
ATOM   4722  HA  TYR A 295       2.553 -20.531 -19.263  1.00 91.24           H  
ATOM   4723  C   TYR A 295       4.344 -19.382 -19.286  1.00 91.24           C  
ATOM   4724  CB  TYR A 295       3.588 -21.068 -17.480  1.00 91.24           C  
ATOM   4725  HB2 TYR A 295       3.144 -22.058 -17.371  1.00 91.24           H  
ATOM   4726  HB3 TYR A 295       4.615 -21.139 -17.121  1.00 91.24           H  
ATOM   4727  O   TYR A 295       3.752 -18.465 -19.847  1.00 91.24           O  
ATOM   4728  CG  TYR A 295       2.818 -20.115 -16.585  1.00 91.24           C  
ATOM   4729  CD1 TYR A 295       3.437 -18.937 -16.132  1.00 91.24           C  
ATOM   4730  HD1 TYR A 295       4.450 -18.705 -16.427  1.00 91.24           H  
ATOM   4731  CD2 TYR A 295       1.491 -20.399 -16.199  1.00 91.24           C  
ATOM   4732  HD2 TYR A 295       1.000 -21.295 -16.549  1.00 91.24           H  
ATOM   4733  CE1 TYR A 295       2.737 -18.038 -15.312  1.00 91.24           C  
ATOM   4734  HE1 TYR A 295       3.210 -17.119 -14.999  1.00 91.24           H  
ATOM   4735  CE2 TYR A 295       0.795 -19.512 -15.351  1.00 91.24           C  
ATOM   4736  HE2 TYR A 295      -0.222 -19.717 -15.052  1.00 91.24           H  
ATOM   4737  OH  TYR A 295       0.764 -17.456 -14.098  1.00 91.24           O  
ATOM   4738  HH  TYR A 295       1.273 -16.652 -13.970  1.00 91.24           H  
ATOM   4739  CZ  TYR A 295       1.418 -18.325 -14.910  1.00 91.24           C  
ATOM   4740  N   PHE A 296       5.657 -19.309 -19.028  1.00 89.21           N  
ATOM   4741  H   PHE A 296       6.113 -20.118 -18.631  1.00 89.21           H  
ATOM   4742  CA  PHE A 296       6.467 -18.084 -19.196  1.00 89.21           C  
ATOM   4743  HA  PHE A 296       5.824 -17.221 -19.025  1.00 89.21           H  
ATOM   4744  C   PHE A 296       7.069 -17.884 -20.595  1.00 89.21           C  
ATOM   4745  CB  PHE A 296       7.586 -18.052 -18.144  1.00 89.21           C  
ATOM   4746  HB2 PHE A 296       8.180 -18.963 -18.221  1.00 89.21           H  
ATOM   4747  HB3 PHE A 296       8.252 -17.213 -18.347  1.00 89.21           H  
ATOM   4748  O   PHE A 296       7.792 -16.915 -20.813  1.00 89.21           O  
ATOM   4749  CG  PHE A 296       7.089 -17.877 -16.732  1.00 89.21           C  
ATOM   4750  CD1 PHE A 296       6.553 -16.639 -16.327  1.00 89.21           C  
ATOM   4751  HD1 PHE A 296       6.491 -15.818 -17.025  1.00 89.21           H  
ATOM   4752  CD2 PHE A 296       7.147 -18.953 -15.832  1.00 89.21           C  
ATOM   4753  HD2 PHE A 296       7.552 -19.904 -16.146  1.00 89.21           H  
ATOM   4754  CE1 PHE A 296       6.071 -16.481 -15.017  1.00 89.21           C  
ATOM   4755  HE1 PHE A 296       5.634 -15.544 -14.705  1.00 89.21           H  
ATOM   4756  CE2 PHE A 296       6.675 -18.792 -14.522  1.00 89.21           C  
ATOM   4757  HE2 PHE A 296       6.726 -19.623 -13.834  1.00 89.21           H  
ATOM   4758  CZ  PHE A 296       6.133 -17.561 -14.123  1.00 89.21           C  
ATOM   4759  HZ  PHE A 296       5.741 -17.446 -13.123  1.00 89.21           H  
ATOM   4760  N   LYS A 297       6.831 -18.810 -21.533  1.00 88.36           N  
ATOM   4761  H   LYS A 297       6.256 -19.595 -21.264  1.00 88.36           H  
ATOM   4762  CA  LYS A 297       7.414 -18.822 -22.894  1.00 88.36           C  
ATOM   4763  HA  LYS A 297       7.095 -19.749 -23.370  1.00 88.36           H  
ATOM   4764  C   LYS A 297       8.950 -18.912 -22.937  1.00 88.36           C  
ATOM   4765  CB  LYS A 297       6.845 -17.677 -23.761  1.00 88.36           C  
ATOM   4766  HB2 LYS A 297       7.115 -17.861 -24.800  1.00 88.36           H  
ATOM   4767  HB3 LYS A 297       7.316 -16.740 -23.464  1.00 88.36           H  
ATOM   4768  O   LYS A 297       9.557 -18.716 -23.982  1.00 88.36           O  
ATOM   4769  CG  LYS A 297       5.318 -17.489 -23.681  1.00 88.36           C  
ATOM   4770  HG2 LYS A 297       5.030 -16.725 -24.403  1.00 88.36           H  
ATOM   4771  HG3 LYS A 297       5.058 -17.119 -22.690  1.00 88.36           H  
ATOM   4772  CD  LYS A 297       4.514 -18.767 -23.964  1.00 88.36           C  
ATOM   4773  HD2 LYS A 297       4.721 -19.116 -24.976  1.00 88.36           H  
ATOM   4774  HD3 LYS A 297       4.789 -19.541 -23.247  1.00 88.36           H  
ATOM   4775  CE  LYS A 297       3.025 -18.452 -23.804  1.00 88.36           C  
ATOM   4776  HE2 LYS A 297       2.717 -17.773 -24.599  1.00 88.36           H  
ATOM   4777  HE3 LYS A 297       2.889 -17.937 -22.853  1.00 88.36           H  
ATOM   4778  NZ  LYS A 297       2.203 -19.683 -23.815  1.00 88.36           N  
ATOM   4779  HZ1 LYS A 297       2.493 -20.280 -23.053  1.00 88.36           H  
ATOM   4780  HZ2 LYS A 297       1.231 -19.451 -23.674  1.00 88.36           H  
ATOM   4781  HZ3 LYS A 297       2.307 -20.177 -24.690  1.00 88.36           H  
ATOM   4782  N   THR A 298       9.585 -19.282 -21.824  1.00 87.32           N  
ATOM   4783  H   THR A 298       9.024 -19.446 -21.001  1.00 87.32           H  
ATOM   4784  CA  THR A 298      11.040 -19.452 -21.691  1.00 87.32           C  
ATOM   4785  HA  THR A 298      11.457 -19.713 -22.663  1.00 87.32           H  
ATOM   4786  C   THR A 298      11.362 -20.591 -20.720  1.00 87.32           C  
ATOM   4787  CB  THR A 298      11.690 -18.129 -21.260  1.00 87.32           C  
ATOM   4788  HB  THR A 298      11.411 -17.354 -21.974  1.00 87.32           H  
ATOM   4789  O   THR A 298      10.544 -20.920 -19.865  1.00 87.32           O  
ATOM   4790  CG2 THR A 298      11.304 -17.656 -19.859  1.00 87.32           C  
ATOM   4791 HG21 THR A 298      11.551 -18.417 -19.119  1.00 87.32           H  
ATOM   4792 HG22 THR A 298      11.836 -16.733 -19.627  1.00 87.32           H  
ATOM   4793 HG23 THR A 298      10.234 -17.454 -19.823  1.00 87.32           H  
ATOM   4794  OG1 THR A 298      13.087 -18.262 -21.283  1.00 87.32           O  
ATOM   4795  HG1 THR A 298      13.440 -17.418 -20.990  1.00 87.32           H  
ATOM   4796  N   THR A 299      12.522 -21.238 -20.847  1.00 89.93           N  
ATOM   4797  H   THR A 299      13.229 -20.846 -21.452  1.00 89.93           H  
ATOM   4798  CA  THR A 299      12.933 -22.314 -19.923  1.00 89.93           C  
ATOM   4799  HA  THR A 299      12.056 -22.927 -19.712  1.00 89.93           H  
ATOM   4800  C   THR A 299      13.454 -21.743 -18.596  1.00 89.93           C  
ATOM   4801  CB  THR A 299      14.005 -23.228 -20.538  1.00 89.93           C  
ATOM   4802  HB  THR A 299      14.316 -23.964 -19.797  1.00 89.93           H  
ATOM   4803  O   THR A 299      13.968 -20.623 -18.585  1.00 89.93           O  
ATOM   4804  CG2 THR A 299      13.499 -23.972 -21.772  1.00 89.93           C  
ATOM   4805 HG21 THR A 299      13.259 -23.268 -22.568  1.00 89.93           H  
ATOM   4806 HG22 THR A 299      14.267 -24.664 -22.119  1.00 89.93           H  
ATOM   4807 HG23 THR A 299      12.609 -24.543 -21.506  1.00 89.93           H  
ATOM   4808  OG1 THR A 299      15.122 -22.469 -20.919  1.00 89.93           O  
ATOM   4809  HG1 THR A 299      15.751 -23.036 -21.372  1.00 89.93           H  
ATOM   4810  N   PRO A 300      13.405 -22.502 -17.479  1.00 90.91           N  
ATOM   4811  CA  PRO A 300      13.933 -22.051 -16.186  1.00 90.91           C  
ATOM   4812  HA  PRO A 300      13.294 -21.251 -15.811  1.00 90.91           H  
ATOM   4813  C   PRO A 300      15.381 -21.539 -16.245  1.00 90.91           C  
ATOM   4814  CB  PRO A 300      13.812 -23.263 -15.257  1.00 90.91           C  
ATOM   4815  HB2 PRO A 300      13.664 -22.966 -14.219  1.00 90.91           H  
ATOM   4816  HB3 PRO A 300      14.693 -23.899 -15.347  1.00 90.91           H  
ATOM   4817  O   PRO A 300      15.688 -20.498 -15.674  1.00 90.91           O  
ATOM   4818  CG  PRO A 300      12.600 -24.003 -15.814  1.00 90.91           C  
ATOM   4819  HG2 PRO A 300      12.610 -25.059 -15.546  1.00 90.91           H  
ATOM   4820  HG3 PRO A 300      11.689 -23.528 -15.450  1.00 90.91           H  
ATOM   4821  CD  PRO A 300      12.742 -23.791 -17.321  1.00 90.91           C  
ATOM   4822  HD2 PRO A 300      13.371 -24.577 -17.741  1.00 90.91           H  
ATOM   4823  HD3 PRO A 300      11.757 -23.804 -17.786  1.00 90.91           H  
ATOM   4824  N   SER A 301      16.264 -22.220 -16.983  1.00 87.79           N  
ATOM   4825  H   SER A 301      15.997 -23.113 -17.372  1.00 87.79           H  
ATOM   4826  CA  SER A 301      17.675 -21.829 -17.106  1.00 87.79           C  
ATOM   4827  HA  SER A 301      18.097 -21.731 -16.105  1.00 87.79           H  
ATOM   4828  C   SER A 301      17.860 -20.486 -17.818  1.00 87.79           C  
ATOM   4829  CB  SER A 301      18.467 -22.913 -17.846  1.00 87.79           C  
ATOM   4830  HB2 SER A 301      18.218 -22.889 -18.907  1.00 87.79           H  
ATOM   4831  HB3 SER A 301      19.533 -22.719 -17.728  1.00 87.79           H  
ATOM   4832  O   SER A 301      18.671 -19.669 -17.392  1.00 87.79           O  
ATOM   4833  OG  SER A 301      18.153 -24.195 -17.330  1.00 87.79           O  
ATOM   4834  HG  SER A 301      18.840 -24.812 -17.590  1.00 87.79           H  
ATOM   4835  N   THR A 302      17.092 -20.223 -18.880  1.00 84.83           N  
ATOM   4836  H   THR A 302      16.437 -20.917 -19.212  1.00 84.83           H  
ATOM   4837  CA  THR A 302      17.129 -18.930 -19.581  1.00 84.83           C  
ATOM   4838  HA  THR A 302      18.168 -18.630 -19.711  1.00 84.83           H  
ATOM   4839  C   THR A 302      16.435 -17.840 -18.761  1.00 84.83           C  
ATOM   4840  CB  THR A 302      16.495 -19.041 -20.975  1.00 84.83           C  
ATOM   4841  HB  THR A 302      15.413 -19.123 -20.874  1.00 84.83           H  
ATOM   4842  O   THR A 302      16.876 -16.697 -18.770  1.00 84.83           O  
ATOM   4843  CG2 THR A 302      16.855 -17.866 -21.882  1.00 84.83           C  
ATOM   4844 HG21 THR A 302      16.680 -16.920 -21.369  1.00 84.83           H  
ATOM   4845 HG22 THR A 302      16.250 -17.897 -22.788  1.00 84.83           H  
ATOM   4846 HG23 THR A 302      17.911 -17.911 -22.150  1.00 84.83           H  
ATOM   4847  OG1 THR A 302      16.980 -20.182 -21.644  1.00 84.83           O  
ATOM   4848  HG1 THR A 302      16.630 -20.153 -22.537  1.00 84.83           H  
ATOM   4849  N   PHE A 303      15.398 -18.188 -17.995  1.00 83.19           N  
ATOM   4850  H   PHE A 303      15.058 -19.137 -18.047  1.00 83.19           H  
ATOM   4851  CA  PHE A 303      14.728 -17.273 -17.071  1.00 83.19           C  
ATOM   4852  HA  PHE A 303      14.387 -16.400 -17.626  1.00 83.19           H  
ATOM   4853  C   PHE A 303      15.663 -16.761 -15.963  1.00 83.19           C  
ATOM   4854  CB  PHE A 303      13.503 -17.986 -16.492  1.00 83.19           C  
ATOM   4855  HB2 PHE A 303      13.823 -18.844 -15.901  1.00 83.19           H  
ATOM   4856  HB3 PHE A 303      12.902 -18.366 -17.318  1.00 83.19           H  
ATOM   4857  O   PHE A 303      15.639 -15.571 -15.673  1.00 83.19           O  
ATOM   4858  CG  PHE A 303      12.630 -17.110 -15.624  1.00 83.19           C  
ATOM   4859  CD1 PHE A 303      12.845 -17.064 -14.234  1.00 83.19           C  
ATOM   4860  HD1 PHE A 303      13.643 -17.638 -13.788  1.00 83.19           H  
ATOM   4861  CD2 PHE A 303      11.603 -16.345 -16.207  1.00 83.19           C  
ATOM   4862  HD2 PHE A 303      11.442 -16.372 -17.274  1.00 83.19           H  
ATOM   4863  CE1 PHE A 303      12.028 -16.256 -13.428  1.00 83.19           C  
ATOM   4864  HE1 PHE A 303      12.197 -16.219 -12.362  1.00 83.19           H  
ATOM   4865  CE2 PHE A 303      10.789 -15.534 -15.400  1.00 83.19           C  
ATOM   4866  HE2 PHE A 303      10.003 -14.940 -15.843  1.00 83.19           H  
ATOM   4867  CZ  PHE A 303      11.005 -15.494 -14.014  1.00 83.19           C  
ATOM   4868  HZ  PHE A 303      10.375 -14.869 -13.398  1.00 83.19           H  
ATOM   4869  N   ILE A 304      16.530 -17.619 -15.402  1.00 77.91           N  
ATOM   4870  H   ILE A 304      16.460 -18.598 -15.639  1.00 77.91           H  
ATOM   4871  CA  ILE A 304      17.586 -17.190 -14.463  1.00 77.91           C  
ATOM   4872  HA  ILE A 304      17.122 -16.672 -13.623  1.00 77.91           H  
ATOM   4873  C   ILE A 304      18.528 -16.183 -15.140  1.00 77.91           C  
ATOM   4874  CB  ILE A 304      18.382 -18.398 -13.909  1.00 77.91           C  
ATOM   4875  HB  ILE A 304      18.765 -18.969 -14.755  1.00 77.91           H  
ATOM   4876  O   ILE A 304      18.796 -15.126 -14.577  1.00 77.91           O  
ATOM   4877  CG1 ILE A 304      17.502 -19.328 -13.042  1.00 77.91           C  
ATOM   4878 HG12 ILE A 304      16.526 -19.460 -13.509  1.00 77.91           H  
ATOM   4879 HG13 ILE A 304      17.339 -18.870 -12.066  1.00 77.91           H  
ATOM   4880  CG2 ILE A 304      19.582 -17.919 -13.064  1.00 77.91           C  
ATOM   4881 HG21 ILE A 304      20.291 -17.358 -13.673  1.00 77.91           H  
ATOM   4882 HG22 ILE A 304      20.128 -18.759 -12.635  1.00 77.91           H  
ATOM   4883 HG23 ILE A 304      19.235 -17.275 -12.256  1.00 77.91           H  
ATOM   4884  CD1 ILE A 304      18.126 -20.721 -12.852  1.00 77.91           C  
ATOM   4885 HD11 ILE A 304      18.245 -21.208 -13.820  1.00 77.91           H  
ATOM   4886 HD12 ILE A 304      19.096 -20.652 -12.360  1.00 77.91           H  
ATOM   4887 HD13 ILE A 304      17.483 -21.336 -12.222  1.00 77.91           H  
ATOM   4888  N   LYS A 305      18.995 -16.473 -16.365  1.00 75.59           N  
ATOM   4889  H   LYS A 305      18.734 -17.356 -16.780  1.00 75.59           H  
ATOM   4890  CA  LYS A 305      19.885 -15.562 -17.110  1.00 75.59           C  
ATOM   4891  HA  LYS A 305      20.769 -15.357 -16.506  1.00 75.59           H  
ATOM   4892  C   LYS A 305      19.248 -14.189 -17.351  1.00 75.59           C  
ATOM   4893  CB  LYS A 305      20.335 -16.183 -18.441  1.00 75.59           C  
ATOM   4894  HB2 LYS A 305      19.462 -16.484 -19.022  1.00 75.59           H  
ATOM   4895  HB3 LYS A 305      20.867 -15.418 -19.006  1.00 75.59           H  
ATOM   4896  O   LYS A 305      19.931 -13.190 -17.215  1.00 75.59           O  
ATOM   4897  CG  LYS A 305      21.274 -17.383 -18.256  1.00 75.59           C  
ATOM   4898  HG2 LYS A 305      20.757 -18.184 -17.728  1.00 75.59           H  
ATOM   4899  HG3 LYS A 305      22.135 -17.071 -17.665  1.00 75.59           H  
ATOM   4900  CD  LYS A 305      21.758 -17.895 -19.620  1.00 75.59           C  
ATOM   4901  HD2 LYS A 305      22.260 -17.076 -20.136  1.00 75.59           H  
ATOM   4902  HD3 LYS A 305      20.902 -18.217 -20.213  1.00 75.59           H  
ATOM   4903  CE  LYS A 305      22.737 -19.060 -19.438  1.00 75.59           C  
ATOM   4904  HE2 LYS A 305      23.488 -18.759 -18.708  1.00 75.59           H  
ATOM   4905  HE3 LYS A 305      22.197 -19.914 -19.028  1.00 75.59           H  
ATOM   4906  NZ  LYS A 305      23.403 -19.419 -20.717  1.00 75.59           N  
ATOM   4907  HZ1 LYS A 305      24.064 -20.169 -20.580  1.00 75.59           H  
ATOM   4908  HZ2 LYS A 305      22.730 -19.693 -21.418  1.00 75.59           H  
ATOM   4909  HZ3 LYS A 305      23.919 -18.625 -21.069  1.00 75.59           H  
ATOM   4910  N   MET A 306      17.949 -14.130 -17.654  1.00 66.44           N  
ATOM   4911  H   MET A 306      17.443 -14.998 -17.756  1.00 66.44           H  
ATOM   4912  CA  MET A 306      17.222 -12.859 -17.818  1.00 66.44           C  
ATOM   4913  HA  MET A 306      17.814 -12.191 -18.444  1.00 66.44           H  
ATOM   4914  C   MET A 306      16.958 -12.100 -16.507  1.00 66.44           C  
ATOM   4915  CB  MET A 306      15.864 -13.098 -18.497  1.00 66.44           C  
ATOM   4916  HB2 MET A 306      15.315 -12.157 -18.522  1.00 66.44           H  
ATOM   4917  HB3 MET A 306      15.287 -13.804 -17.901  1.00 66.44           H  
ATOM   4918  O   MET A 306      16.463 -10.983 -16.573  1.00 66.44           O  
ATOM   4919  CG  MET A 306      15.938 -13.608 -19.935  1.00 66.44           C  
ATOM   4920  HG2 MET A 306      16.398 -14.595 -19.940  1.00 66.44           H  
ATOM   4921  HG3 MET A 306      16.558 -12.935 -20.527  1.00 66.44           H  
ATOM   4922  SD  MET A 306      14.287 -13.709 -20.690  1.00 66.44           S  
ATOM   4923  CE  MET A 306      14.565 -15.015 -21.906  1.00 66.44           C  
ATOM   4924  HE1 MET A 306      15.426 -14.765 -22.525  1.00 66.44           H  
ATOM   4925  HE2 MET A 306      14.744 -15.955 -21.385  1.00 66.44           H  
ATOM   4926  HE3 MET A 306      13.683 -15.116 -22.540  1.00 66.44           H  
ATOM   4927  N   ALA A 307      17.185 -12.705 -15.337  1.00 59.58           N  
ATOM   4928  H   ALA A 307      17.566 -13.641 -15.335  1.00 59.58           H  
ATOM   4929  CA  ALA A 307      16.919 -12.088 -14.034  1.00 59.58           C  
ATOM   4930  HA  ALA A 307      16.295 -11.204 -14.169  1.00 59.58           H  
ATOM   4931  C   ALA A 307      18.188 -11.609 -13.305  1.00 59.58           C  
ATOM   4932  CB  ALA A 307      16.140 -13.099 -13.186  1.00 59.58           C  
ATOM   4933  HB1 ALA A 307      15.216 -13.378 -13.693  1.00 59.58           H  
ATOM   4934  HB2 ALA A 307      15.911 -12.644 -12.222  1.00 59.58           H  
ATOM   4935  HB3 ALA A 307      16.748 -13.987 -13.019  1.00 59.58           H  
ATOM   4936  O   ALA A 307      18.079 -10.831 -12.360  1.00 59.58           O  
ATOM   4937  N   ASN A 308      19.362 -12.087 -13.734  1.00 53.66           N  
ATOM   4938  H   ASN A 308      19.348 -12.709 -14.529  1.00 53.66           H
[truncated: 193,924 more chars]
