# Supplementary material for: HilE represses the activity of the Salmonella virulence regulator HilD via a mechanism distinct from that of intestinal long-chain fatty acids
Source: J Biol Chem. 2023 Oct 27;299(12):105387. doi: 10.1016/j.jbc.2023.105387 (PMC10696396; doi:10.1016/j.jbc.2023.105387)
Supplement: Dataset S3 [file mmc4.zip › S6 Dataset/ranked_5.pdb]

ATOM      1  N   MET A   1     -15.253   6.392 -28.661  1.00 32.53           N  
ATOM      2  H   MET A   1     -16.000   5.800 -28.995  1.00 32.53           H  
ATOM      3  H2  MET A   1     -15.640   7.217 -28.227  1.00 32.53           H  
ATOM      4  H3  MET A   1     -14.672   6.650 -29.445  1.00 32.53           H  
ATOM      5  CA  MET A   1     -14.460   5.627 -27.682  1.00 32.53           C  
ATOM      6  HA  MET A   1     -13.588   6.193 -27.354  1.00 32.53           H  
ATOM      7  C   MET A   1     -13.981   4.372 -28.368  1.00 32.53           C  
ATOM      8  CB  MET A   1     -15.298   5.242 -26.457  1.00 32.53           C  
ATOM      9  HB2 MET A   1     -14.884   4.339 -26.008  1.00 32.53           H  
ATOM     10  HB3 MET A   1     -16.322   5.028 -26.764  1.00 32.53           H  
ATOM     11  O   MET A   1     -14.814   3.635 -28.884  1.00 32.53           O  
ATOM     12  CG  MET A   1     -15.293   6.320 -25.377  1.00 32.53           C  
ATOM     13  HG2 MET A   1     -14.303   6.360 -24.924  1.00 32.53           H  
ATOM     14  HG3 MET A   1     -15.522   7.292 -25.815  1.00 32.53           H  
ATOM     15  SD  MET A   1     -16.516   5.962 -24.096  1.00 32.53           S  
ATOM     16  CE  MET A   1     -15.969   7.079 -22.783  1.00 32.53           C  
ATOM     17  HE1 MET A   1     -16.637   6.992 -21.926  1.00 32.53           H  
ATOM     18  HE2 MET A   1     -15.983   8.110 -23.136  1.00 32.53           H  
ATOM     19  HE3 MET A   1     -14.964   6.806 -22.460  1.00 32.53           H  
ATOM     20  N   GLU A   2     -12.673   4.159 -28.437  1.00 33.02           N  
ATOM     21  H   GLU A   2     -12.024   4.788 -27.984  1.00 33.02           H  
ATOM     22  CA  GLU A   2     -12.156   2.832 -28.767  1.00 33.02           C  
ATOM     23  HA  GLU A   2     -12.864   2.307 -29.408  1.00 33.02           H  
ATOM     24  C   GLU A   2     -12.029   2.022 -27.475  1.00 33.02           C  
ATOM     25  CB  GLU A   2     -10.834   2.911 -29.534  1.00 33.02           C  
ATOM     26  HB2 GLU A   2     -10.171   3.636 -29.062  1.00 33.02           H  
ATOM     27  HB3 GLU A   2     -10.372   1.925 -29.492  1.00 33.02           H  
ATOM     28  O   GLU A   2     -11.435   2.489 -26.501  1.00 33.02           O  
ATOM     29  CG  GLU A   2     -11.079   3.283 -31.008  1.00 33.02           C  
ATOM     30  HG2 GLU A   2     -11.449   4.307 -31.055  1.00 33.02           H  
ATOM     31  HG3 GLU A   2     -11.852   2.627 -31.411  1.00 33.02           H  
ATOM     32  CD  GLU A   2      -9.825   3.149 -31.880  1.00 33.02           C  
ATOM     33  OE1 GLU A   2      -9.894   3.512 -33.073  1.00 33.02           O  
ATOM     34  OE2 GLU A   2      -8.804   2.677 -31.357  1.00 33.02           O  
ATOM     35  N   ASN A   3     -12.628   0.828 -27.477  1.00 35.15           N  
ATOM     36  H   ASN A   3     -13.080   0.520 -28.327  1.00 35.15           H  
ATOM     37  CA  ASN A   3     -12.703  -0.058 -26.321  1.00 35.15           C  
ATOM     38  HA  ASN A   3     -12.333   0.466 -25.440  1.00 35.15           H  
ATOM     39  C   ASN A   3     -11.817  -1.279 -26.561  1.00 35.15           C  
ATOM     40  CB  ASN A   3     -14.167  -0.451 -26.042  1.00 35.15           C  
ATOM     41  HB2 ASN A   3     -14.646  -0.789 -26.961  1.00 35.15           H  
ATOM     42  HB3 ASN A   3     -14.176  -1.272 -25.326  1.00 35.15           H  
ATOM     43  O   ASN A   3     -12.158  -2.155 -27.358  1.00 35.15           O  
ATOM     44  CG  ASN A   3     -14.986   0.678 -25.443  1.00 35.15           C  
ATOM     45  ND2 ASN A   3     -16.194   0.412 -25.018  1.00 35.15           N  
ATOM     46 HD21 ASN A   3     -16.563  -0.528 -25.036  1.00 35.15           H  
ATOM     47 HD22 ASN A   3     -16.557   1.125 -24.402  1.00 35.15           H  
ATOM     48  OD1 ASN A   3     -14.566   1.811 -25.337  1.00 35.15           O  
ATOM     49  N   VAL A   4     -10.695  -1.366 -25.849  1.00 34.43           N  
ATOM     50  H   VAL A   4     -10.481  -0.614 -25.209  1.00 34.43           H  
ATOM     51  CA  VAL A   4      -9.782  -2.513 -25.940  1.00 34.43           C  
ATOM     52  HA  VAL A   4     -10.023  -3.084 -26.836  1.00 34.43           H  
ATOM     53  C   VAL A   4      -9.992  -3.414 -24.730  1.00 34.43           C  
ATOM     54  CB  VAL A   4      -8.315  -2.072 -26.084  1.00 34.43           C  
ATOM     55  HB  VAL A   4      -7.980  -1.600 -25.160  1.00 34.43           H  
ATOM     56  O   VAL A   4      -9.865  -2.970 -23.594  1.00 34.43           O  
ATOM     57  CG1 VAL A   4      -7.432  -3.292 -26.370  1.00 34.43           C  
ATOM     58 HG11 VAL A   4      -7.489  -4.008 -25.550  1.00 34.43           H  
ATOM     59 HG12 VAL A   4      -7.747  -3.773 -27.296  1.00 34.43           H  
ATOM     60 HG13 VAL A   4      -6.398  -2.965 -26.481  1.00 34.43           H  
ATOM     61  CG2 VAL A   4      -8.128  -1.084 -27.243  1.00 34.43           C  
ATOM     62 HG21 VAL A   4      -8.514  -1.505 -28.171  1.00 34.43           H  
ATOM     63 HG22 VAL A   4      -8.651  -0.151 -27.032  1.00 34.43           H  
ATOM     64 HG23 VAL A   4      -7.071  -0.849 -27.368  1.00 34.43           H  
ATOM     65  N   THR A   5     -10.308  -4.692 -24.952  1.00 36.78           N  
ATOM     66  H   THR A   5     -10.368  -5.013 -25.908  1.00 36.78           H  
ATOM     67  CA  THR A   5     -10.480  -5.670 -23.866  1.00 36.78           C  
ATOM     68  HA  THR A   5     -10.444  -5.141 -22.915  1.00 36.78           H  
ATOM     69  C   THR A   5      -9.364  -6.711 -23.875  1.00 36.78           C  
ATOM     70  CB  THR A   5     -11.855  -6.347 -23.906  1.00 36.78           C  
ATOM     71  HB  THR A   5     -11.972  -6.889 -24.844  1.00 36.78           H  
ATOM     72  O   THR A   5      -9.172  -7.416 -24.862  1.00 36.78           O  
ATOM     73  CG2 THR A   5     -12.072  -7.303 -22.729  1.00 36.78           C  
ATOM     74 HG21 THR A   5     -13.093  -7.684 -22.762  1.00 36.78           H  
ATOM     75 HG22 THR A   5     -11.384  -8.146 -22.796  1.00 36.78           H  
ATOM     76 HG23 THR A   5     -11.907  -6.773 -21.791  1.00 36.78           H  
ATOM     77  OG1 THR A   5     -12.875  -5.386 -23.791  1.00 36.78           O  
ATOM     78  HG1 THR A   5     -12.663  -4.654 -24.375  1.00 36.78           H  
ATOM     79  N   PHE A   6      -8.677  -6.873 -22.746  1.00 38.89           N  
ATOM     80  H   PHE A   6      -8.888  -6.248 -21.980  1.00 38.89           H  
ATOM     81  CA  PHE A   6      -7.711  -7.942 -22.502  1.00 38.89           C  
ATOM     82  HA  PHE A   6      -7.517  -8.470 -23.436  1.00 38.89           H  
ATOM     83  C   PHE A   6      -8.278  -8.946 -21.496  1.00 38.89           C  
ATOM     84  CB  PHE A   6      -6.385  -7.349 -22.011  1.00 38.89           C  
ATOM     85  HB2 PHE A   6      -6.551  -6.858 -21.052  1.00 38.89           H  
ATOM     86  HB3 PHE A   6      -5.679  -8.162 -21.843  1.00 38.89           H  
ATOM     87  O   PHE A   6      -8.934  -8.564 -20.534  1.00 38.89           O  
ATOM     88  CG  PHE A   6      -5.760  -6.359 -22.975  1.00 38.89           C  
ATOM     89  CD1 PHE A   6      -4.997  -6.824 -24.062  1.00 38.89           C  
ATOM     90  HD1 PHE A   6      -4.855  -7.884 -24.212  1.00 38.89           H  
ATOM     91  CD2 PHE A   6      -5.974  -4.976 -22.811  1.00 38.89           C  
ATOM     92  HD2 PHE A   6      -6.579  -4.610 -21.994  1.00 38.89           H  
ATOM     93  CE1 PHE A   6      -4.454  -5.913 -24.985  1.00 38.89           C  
ATOM     94  HE1 PHE A   6      -3.894  -6.264 -25.839  1.00 38.89           H  
ATOM     95  CE2 PHE A   6      -5.421  -4.066 -23.728  1.00 38.89           C  
ATOM     96  HE2 PHE A   6      -5.594  -3.006 -23.616  1.00 38.89           H  
ATOM     97  CZ  PHE A   6      -4.671  -4.535 -24.819  1.00 38.89           C  
ATOM     98  HZ  PHE A   6      -4.275  -3.830 -25.535  1.00 38.89           H  
ATOM     99  N   VAL A   7      -8.001 -10.236 -21.672  1.00 36.15           N  
ATOM    100  H   VAL A   7      -7.467 -10.517 -22.482  1.00 36.15           H  
ATOM    101  CA  VAL A   7      -8.328 -11.264 -20.670  1.00 36.15           C  
ATOM    102  HA  VAL A   7      -8.969 -10.837 -19.898  1.00 36.15           H  
ATOM    103  C   VAL A   7      -7.031 -11.703 -19.999  1.00 36.15           C  
ATOM    104  CB  VAL A   7      -9.107 -12.444 -21.281  1.00 36.15           C  
ATOM    105  HB  VAL A   7      -8.477 -12.957 -22.007  1.00 36.15           H  
ATOM    106  O   VAL A   7      -6.111 -12.188 -20.665  1.00 36.15           O  
ATOM    107  CG1 VAL A   7      -9.525 -13.440 -20.192  1.00 36.15           C  
ATOM    108 HG11 VAL A   7     -10.135 -12.943 -19.438  1.00 36.15           H  
ATOM    109 HG12 VAL A   7      -8.645 -13.872 -19.715  1.00 36.15           H  
ATOM    110 HG13 VAL A   7     -10.097 -14.255 -20.637  1.00 36.15           H  
ATOM    111  CG2 VAL A   7     -10.381 -11.965 -21.994  1.00 36.15           C  
ATOM    112 HG21 VAL A   7     -10.930 -12.824 -22.381  1.00 36.15           H  
ATOM    113 HG22 VAL A   7     -11.019 -11.417 -21.301  1.00 36.15           H  
ATOM    114 HG23 VAL A   7     -10.127 -11.321 -22.835  1.00 36.15           H  
ATOM    115  N   SER A   8      -6.927 -11.505 -18.685  1.00 44.03           N  
ATOM    116  H   SER A   8      -7.723 -11.142 -18.181  1.00 44.03           H  
ATOM    117  CA  SER A   8      -5.790 -12.005 -17.917  1.00 44.03           C  
ATOM    118  HA  SER A   8      -4.875 -11.799 -18.471  1.00 44.03           H  
ATOM    119  C   SER A   8      -5.937 -13.514 -17.741  1.00 44.03           C  
ATOM    120  CB  SER A   8      -5.673 -11.299 -16.568  1.00 44.03           C  
ATOM    121  HB2 SER A   8      -5.639 -10.220 -16.723  1.00 44.03           H  
ATOM    122  HB3 SER A   8      -6.537 -11.543 -15.949  1.00 44.03           H  
ATOM    123  O   SER A   8      -6.829 -13.993 -17.056  1.00 44.03           O  
ATOM    124  OG  SER A   8      -4.477 -11.724 -15.935  1.00 44.03           O  
ATOM    125  HG  SER A   8      -4.381 -11.237 -15.114  1.00 44.03           H  
ATOM    126  N   ASN A   9      -5.050 -14.282 -18.372  1.00 39.61           N  
ATOM    127  H   ASN A   9      -4.426 -13.831 -19.025  1.00 39.61           H  
ATOM    128  CA  ASN A   9      -5.033 -15.745 -18.249  1.00 39.61           C  
ATOM    129  HA  ASN A   9      -6.043 -16.097 -18.038  1.00 39.61           H  
ATOM    130  C   ASN A   9      -4.175 -16.237 -17.074  1.00 39.61           C  
ATOM    131  CB  ASN A   9      -4.578 -16.358 -19.584  1.00 39.61           C  
ATOM    132  HB2 ASN A   9      -3.672 -15.860 -19.931  1.00 39.61           H  
ATOM    133  HB3 ASN A   9      -4.361 -17.417 -19.442  1.00 39.61           H  
ATOM    134  O   ASN A   9      -3.903 -17.431 -16.962  1.00 39.61           O  
ATOM    135  CG  ASN A   9      -5.645 -16.287 -20.657  1.00 39.61           C  
ATOM    136  ND2 ASN A   9      -5.275 -16.448 -21.905  1.00 39.61           N  
ATOM    137 HD21 ASN A   9      -4.313 -16.617 -22.163  1.00 39.61           H  
ATOM    138 HD22 ASN A   9      -6.036 -16.399 -22.567  1.00 39.61           H  
ATOM    139  OD1 ASN A   9      -6.819 -16.111 -20.413  1.00 39.61           O  
ATOM    140  N   SER A  10      -3.651 -15.338 -16.242  1.00 46.70           N  
ATOM    141  H   SER A  10      -3.939 -14.372 -16.317  1.00 46.70           H  
ATOM    142  CA  SER A  10      -2.730 -15.723 -15.179  1.00 46.70           C  
ATOM    143  HA  SER A  10      -2.399 -16.751 -15.328  1.00 46.70           H  
ATOM    144  C   SER A  10      -3.415 -15.671 -13.820  1.00 46.70           C  
ATOM    145  CB  SER A  10      -1.466 -14.876 -15.234  1.00 46.70           C  
ATOM    146  HB2 SER A  10      -1.018 -14.928 -16.226  1.00 46.70           H  
ATOM    147  HB3 SER A  10      -0.767 -15.264 -14.493  1.00 46.70           H  
ATOM    148  O   SER A  10      -3.341 -14.661 -13.123  1.00 46.70           O  
ATOM    149  OG  SER A  10      -1.794 -13.548 -14.923  1.00 46.70           O  
ATOM    150  HG  SER A  10      -2.476 -13.606 -14.250  1.00 46.70           H  
ATOM    151  N   HIS A  11      -3.962 -16.806 -13.392  1.00 44.55           N  
ATOM    152  H   HIS A  11      -4.104 -17.557 -14.052  1.00 44.55           H  
ATOM    153  CA  HIS A  11      -4.338 -17.051 -11.991  1.00 44.55           C  
ATOM    154  HA  HIS A  11      -5.047 -16.286 -11.672  1.00 44.55           H  
ATOM    155  C   HIS A  11      -3.142 -16.996 -11.015  1.00 44.55           C  
ATOM    156  CB  HIS A  11      -5.031 -18.418 -11.912  1.00 44.55           C  
ATOM    157  HB2 HIS A  11      -4.381 -19.188 -12.328  1.00 44.55           H  
ATOM    158  HB3 HIS A  11      -5.211 -18.667 -10.867  1.00 44.55           H  
ATOM    159  O   HIS A  11      -3.291 -17.194  -9.814  1.00 44.55           O  
ATOM    160  CG  HIS A  11      -6.360 -18.444 -12.618  1.00 44.55           C  
ATOM    161  CD2 HIS A  11      -6.635 -18.968 -13.853  1.00 44.55           C  
ATOM    162  HD2 HIS A  11      -5.931 -19.452 -14.514  1.00 44.55           H  
ATOM    163  ND1 HIS A  11      -7.540 -17.947 -12.115  1.00 44.55           N  
ATOM    164  HD1 HIS A  11      -7.684 -17.566 -11.191  1.00 44.55           H  
ATOM    165  CE1 HIS A  11      -8.502 -18.162 -13.027  1.00 44.55           C  
ATOM    166  HE1 HIS A  11      -9.544 -17.903 -12.907  1.00 44.55           H  
ATOM    167  NE2 HIS A  11      -7.993 -18.771 -14.108  1.00 44.55           N  
ATOM    168  N   GLN A  12      -1.924 -16.786 -11.525  1.00 43.27           N  
ATOM    169  H   GLN A  12      -1.856 -16.660 -12.525  1.00 43.27           H  
ATOM    170  CA  GLN A  12      -0.683 -16.919 -10.763  1.00 43.27           C  
ATOM    171  HA  GLN A  12      -0.910 -16.991  -9.699  1.00 43.27           H  
ATOM    172  C   GLN A  12       0.277 -15.737 -10.887  1.00 43.27           C  
ATOM    173  CB  GLN A  12       0.022 -18.211 -11.187  1.00 43.27           C  
ATOM    174  HB2 GLN A  12       0.984 -18.268 -10.677  1.00 43.27           H  
ATOM    175  HB3 GLN A  12       0.205 -18.202 -12.261  1.00 43.27           H  
ATOM    176  O   GLN A  12       1.369 -15.791 -10.327  1.00 43.27           O  
ATOM    177  CG  GLN A  12      -0.783 -19.457 -10.804  1.00 43.27           C  
ATOM    178  HG2 GLN A  12      -1.664 -19.552 -11.438  1.00 43.27           H  
ATOM    179  HG3 GLN A  12      -1.109 -19.369  -9.768  1.00 43.27           H  
ATOM    180  CD  GLN A  12       0.052 -20.720 -10.939  1.00 43.27           C  
ATOM    181  NE2 GLN A  12      -0.322 -21.774 -10.254  1.00 43.27           N  
ATOM    182 HE21 GLN A  12       0.226 -22.613 -10.377  1.00 43.27           H  
ATOM    183 HE22 GLN A  12      -1.156 -21.797  -9.684  1.00 43.27           H  
ATOM    184  OE1 GLN A  12       1.044 -20.773 -11.648  1.00 43.27           O  
ATOM    185  N   ARG A  13      -0.075 -14.673 -11.620  1.00 43.92           N  
ATOM    186  H   ARG A  13      -1.042 -14.568 -11.892  1.00 43.92           H  
ATOM    187  CA  ARG A  13       0.808 -13.501 -11.652  1.00 43.92           C  
ATOM    188  HA  ARG A  13       1.835 -13.850 -11.541  1.00 43.92           H  
ATOM    189  C   ARG A  13       0.512 -12.569 -10.491  1.00 43.92           C  
ATOM    190  CB  ARG A  13       0.736 -12.724 -12.958  1.00 43.92           C  
ATOM    191  HB2 ARG A  13       1.185 -11.739 -12.831  1.00 43.92           H  
ATOM    192  HB3 ARG A  13      -0.309 -12.591 -13.235  1.00 43.92           H  
ATOM    193  O   ARG A  13      -0.665 -12.407 -10.167  1.00 43.92           O  
ATOM    194  CG  ARG A  13       1.520 -13.477 -14.019  1.00 43.92           C  
ATOM    195  HG2 ARG A  13       1.179 -14.511 -14.065  1.00 43.92           H  
ATOM    196  HG3 ARG A  13       2.579 -13.476 -13.761  1.00 43.92           H  
ATOM    197  CD  ARG A  13       1.332 -12.804 -15.368  1.00 43.92           C  
ATOM    198  HD2 ARG A  13       1.870 -11.856 -15.354  1.00 43.92           H  
ATOM    199  HD3 ARG A  13       0.280 -12.594 -15.559  1.00 43.92           H  
ATOM    200  NE  ARG A  13       1.838 -13.718 -16.385  1.00 43.92           N  
ATOM    201  HE  ARG A  13       1.757 -14.700 -16.163  1.00 43.92           H  
ATOM    202  NH1 ARG A  13       2.841 -12.192 -17.738  1.00 43.92           N  
ATOM    203 HH11 ARG A  13       3.652 -11.908 -18.268  1.00 43.92           H  
ATOM    204 HH12 ARG A  13       2.175 -11.522 -17.380  1.00 43.92           H  
ATOM    205  NH2 ARG A  13       3.665 -14.291 -17.440  1.00 43.92           N  
ATOM    206 HH21 ARG A  13       3.550 -15.211 -17.040  1.00 43.92           H  
ATOM    207 HH22 ARG A  13       4.572 -14.037 -17.804  1.00 43.92           H  
ATOM    208  CZ  ARG A  13       2.771 -13.389 -17.221  1.00 43.92           C  
ATOM    209  N   PRO A  14       1.555 -11.908  -9.962  1.00 47.75           N  
ATOM    210  CA  PRO A  14       1.396 -10.682  -9.203  1.00 47.75           C  
ATOM    211  HA  PRO A  14       1.063 -10.912  -8.191  1.00 47.75           H  
ATOM    212  C   PRO A  14       0.391  -9.764  -9.898  1.00 47.75           C  
ATOM    213  CB  PRO A  14       2.793 -10.073  -9.085  1.00 47.75           C  
ATOM    214  HB2 PRO A  14       2.979  -9.375  -9.901  1.00 47.75           H  
ATOM    215  HB3 PRO A  14       2.935  -9.581  -8.122  1.00 47.75           H  
ATOM    216  O   PRO A  14       0.493  -9.536 -11.112  1.00 47.75           O  
ATOM    217  CG  PRO A  14       3.718 -11.277  -9.225  1.00 47.75           C  
ATOM    218  HG2 PRO A  14       4.700 -10.993  -9.601  1.00 47.75           H  
ATOM    219  HG3 PRO A  14       3.802 -11.788  -8.265  1.00 47.75           H  
ATOM    220  CD  PRO A  14       2.967 -12.159 -10.212  1.00 47.75           C  
ATOM    221  HD2 PRO A  14       3.223 -11.861 -11.229  1.00 47.75           H  
ATOM    222  HD3 PRO A  14       3.226 -13.204 -10.040  1.00 47.75           H  
ATOM    223  N   ALA A  15      -0.582  -9.260  -9.142  1.00 46.01           N  
ATOM    224  H   ALA A  15      -0.451  -9.330  -8.143  1.00 46.01           H  
ATOM    225  CA  ALA A  15      -1.506  -8.244  -9.619  1.00 46.01           C  
ATOM    226  HA  ALA A  15      -2.150  -8.680 -10.382  1.00 46.01           H  
ATOM    227  C   ALA A  15      -0.708  -7.092 -10.237  1.00 46.01           C  
ATOM    228  CB  ALA A  15      -2.369  -7.754  -8.451  1.00 46.01           C  
ATOM    229  HB1 ALA A  15      -3.182  -7.130  -8.825  1.00 46.01           H  
ATOM    230  HB2 ALA A  15      -1.767  -7.172  -7.753  1.00 46.01           H  
ATOM    231  HB3 ALA A  15      -2.777  -8.608  -7.910  1.00 46.01           H  
ATOM    232  O   ALA A  15      -0.975  -6.727 -11.372  1.00 46.01           O  
ATOM    233  N   ALA A  16       0.346  -6.619  -9.571  1.00 47.29           N  
ATOM    234  H   ALA A  16       0.536  -7.037  -8.671  1.00 47.29           H  
ATOM    235  CA  ALA A  16       1.252  -5.578 -10.031  1.00 47.29           C  
ATOM    236  HA  ALA A  16       0.688  -4.653 -10.149  1.00 47.29           H  
ATOM    237  C   ALA A  16       1.895  -5.894 -11.371  1.00 47.29           C  
ATOM    238  CB  ALA A  16       2.367  -5.342  -9.013  1.00 47.29           C  
ATOM    239  HB1 ALA A  16       1.955  -4.901  -8.105  1.00 47.29           H  
ATOM    240  HB2 ALA A  16       3.093  -4.638  -9.420  1.00 47.29           H  
ATOM    241  HB3 ALA A  16       2.882  -6.276  -8.788  1.00 47.29           H  
ATOM    242  O   ALA A  16       2.000  -4.986 -12.177  1.00 47.29           O  
ATOM    243  N   ASP A  17       2.293  -7.131 -11.666  1.00 50.26           N  
ATOM    244  H   ASP A  17       2.149  -7.869 -10.991  1.00 50.26           H  
ATOM    245  CA  ASP A  17       2.857  -7.440 -12.984  1.00 50.26           C  
ATOM    246  HA  ASP A  17       3.640  -6.718 -13.215  1.00 50.26           H  
ATOM    247  C   ASP A  17       1.797  -7.299 -14.078  1.00 50.26           C  
ATOM    248  CB  ASP A  17       3.447  -8.858 -13.011  1.00 50.26           C  
ATOM    249  HB2 ASP A  17       2.837  -9.526 -12.404  1.00 50.26           H  
ATOM    250  HB3 ASP A  17       3.406  -9.228 -14.036  1.00 50.26           H  
ATOM    251  O   ASP A  17       2.072  -6.758 -15.148  1.00 50.26           O  
ATOM    252  CG  ASP A  17       4.911  -8.947 -12.574  1.00 50.26           C  
ATOM    253  OD1 ASP A  17       5.620  -7.912 -12.550  1.00 50.26           O  
ATOM    254  OD2 ASP A  17       5.381 -10.092 -12.422  1.00 50.26           O  
ATOM    255  N   ASN A  18       0.570  -7.747 -13.812  1.00 51.00           N  
ATOM    256  H   ASN A  18       0.397  -8.134 -12.895  1.00 51.00           H  
ATOM    257  CA  ASN A  18      -0.547  -7.585 -14.740  1.00 51.00           C  
ATOM    258  HA  ASN A  18      -0.242  -7.905 -15.737  1.00 51.00           H  
ATOM    259  C   ASN A  18      -1.000  -6.126 -14.859  1.00 51.00           C  
ATOM    260  CB  ASN A  18      -1.704  -8.459 -14.257  1.00 51.00           C  
ATOM    261  HB2 ASN A  18      -1.850  -8.303 -13.189  1.00 51.00           H  
ATOM    262  HB3 ASN A  18      -2.607  -8.160 -14.789  1.00 51.00           H  
ATOM    263  O   ASN A  18      -1.367  -5.679 -15.942  1.00 51.00           O  
ATOM    264  CG  ASN A  18      -1.502  -9.932 -14.519  1.00 51.00           C  
ATOM    265  ND2 ASN A  18      -2.144 -10.776 -13.750  1.00 51.00           N  
ATOM    266 HD21 ASN A  18      -2.580 -10.459 -12.896  1.00 51.00           H  
ATOM    267 HD22 ASN A  18      -1.968 -11.753 -13.938  1.00 51.00           H  
ATOM    268  OD1 ASN A  18      -0.802 -10.345 -15.435  1.00 51.00           O  
ATOM    269  N   LEU A  19      -0.957  -5.385 -13.758  1.00 53.09           N  
ATOM    270  H   LEU A  19      -0.675  -5.847 -12.905  1.00 53.09           H  
ATOM    271  CA  LEU A  19      -1.471  -4.028 -13.636  1.00 53.09           C  
ATOM    272  HA  LEU A  19      -2.314  -3.965 -14.325  1.00 53.09           H  
ATOM    273  C   LEU A  19      -0.396  -2.998 -14.083  1.00 53.09           C  
ATOM    274  CB  LEU A  19      -2.106  -3.900 -12.231  1.00 53.09           C  
ATOM    275  HB2 LEU A  19      -2.274  -4.917 -11.876  1.00 53.09           H  
ATOM    276  HB3 LEU A  19      -1.430  -3.455 -11.500  1.00 53.09           H  
ATOM    277  O   LEU A  19      -0.705  -1.962 -14.665  1.00 53.09           O  
ATOM    278  CG  LEU A  19      -3.528  -3.323 -12.132  1.00 53.09           C  
ATOM    279  HG  LEU A  19      -4.139  -3.794 -12.902  1.00 53.09           H  
ATOM    280  CD1 LEU A  19      -4.128  -3.705 -10.779  1.00 53.09           C  
ATOM    281 HD11 LEU A  19      -3.567  -3.229  -9.974  1.00 53.09           H  
ATOM    282 HD12 LEU A  19      -5.164  -3.371 -10.730  1.00 53.09           H  
ATOM    283 HD13 LEU A  19      -4.104  -4.784 -10.628  1.00 53.09           H  
ATOM    284  CD2 LEU A  19      -3.651  -1.815 -12.285  1.00 53.09           C  
ATOM    285 HD21 LEU A  19      -3.225  -1.286 -11.433  1.00 53.09           H  
ATOM    286 HD22 LEU A  19      -3.167  -1.504 -13.211  1.00 53.09           H  
ATOM    287 HD23 LEU A  19      -4.705  -1.545 -12.351  1.00 53.09           H  
ATOM    288  N   GLN A  20       0.894  -3.335 -13.978  1.00 51.18           N  
ATOM    289  H   GLN A  20       1.125  -4.155 -13.437  1.00 51.18           H  
ATOM    290  CA  GLN A  20       1.989  -2.678 -14.708  1.00 51.18           C  
ATOM    291  HA  GLN A  20       1.911  -1.597 -14.592  1.00 51.18           H  
ATOM    292  C   GLN A  20       1.916  -2.991 -16.195  1.00 51.18           C  
ATOM    293  CB  GLN A  20       3.375  -3.142 -14.236  1.00 51.18           C  
ATOM    294  HB2 GLN A  20       3.394  -4.225 -14.118  1.00 51.18           H  
ATOM    295  HB3 GLN A  20       4.091  -2.893 -15.020  1.00 51.18           H  
ATOM    296  O   GLN A  20       2.118  -2.096 -17.011  1.00 51.18           O  
ATOM    297  CG  GLN A  20       3.868  -2.449 -12.964  1.00 51.18           C  
ATOM    298  HG2 GLN A  20       3.246  -2.729 -12.114  1.00 51.18           H  
ATOM    299  HG3 GLN A  20       3.796  -1.370 -13.099  1.00 51.18           H  
ATOM    300  CD  GLN A  20       5.324  -2.801 -12.659  1.00 51.18           C  
ATOM    301  NE2 GLN A  20       5.963  -2.068 -11.776  1.00 51.18           N  
ATOM    302 HE21 GLN A  20       6.925  -2.322 -11.602  1.00 51.18           H  
ATOM    303 HE22 GLN A  20       5.490  -1.325 -11.281  1.00 51.18           H  
ATOM    304  OE1 GLN A  20       5.926  -3.712 -13.210  1.00 51.18           O  
ATOM    305  N   LYS A  21       1.603  -4.240 -16.564  1.00 51.12           N  
ATOM    306  H   LYS A  21       1.543  -4.958 -15.856  1.00 51.12           H  
ATOM    307  CA  LYS A  21       1.346  -4.590 -17.963  1.00 51.12           C  
ATOM    308  HA  LYS A  21       2.208  -4.265 -18.546  1.00 51.12           H  
ATOM    309  C   LYS A  21       0.149  -3.813 -18.512  1.00 51.12           C  
ATOM    310  CB  LYS A  21       1.208  -6.109 -18.108  1.00 51.12           C  
ATOM    311  HB2 LYS A  21       2.040  -6.581 -17.585  1.00 51.12           H  
ATOM    312  HB3 LYS A  21       0.270  -6.446 -17.667  1.00 51.12           H  
ATOM    313  O   LYS A  21       0.162  -3.450 -19.676  1.00 51.12           O  
ATOM    314  CG  LYS A  21       1.281  -6.559 -19.566  1.00 51.12           C  
ATOM    315  HG2 LYS A  21       2.220  -6.217 -20.002  1.00 51.12           H  
ATOM    316  HG3 LYS A  21       0.450  -6.130 -20.127  1.00 51.12           H  
ATOM    317  CD  LYS A  21       1.206  -8.087 -19.640  1.00 51.12           C  
ATOM    318  HD2 LYS A  21       0.242  -8.412 -19.249  1.00 51.12           H  
ATOM    319  HD3 LYS A  21       2.008  -8.521 -19.044  1.00 51.12           H  
ATOM    320  CE  LYS A  21       1.353  -8.505 -21.104  1.00 51.12           C  
ATOM    321  HE2 LYS A  21       0.605  -7.965 -21.683  1.00 51.12           H  
ATOM    322  HE3 LYS A  21       2.332  -8.189 -21.463  1.00 51.12           H  
ATOM    323  NZ  LYS A  21       1.173  -9.966 -21.283  1.00 51.12           N  
ATOM    324  HZ1 LYS A  21       0.271 -10.242 -20.922  1.00 51.12           H  
ATOM    325  HZ2 LYS A  21       1.906 -10.480 -20.815  1.00 51.12           H  
ATOM    326  HZ3 LYS A  21       1.202 -10.189 -22.268  1.00 51.12           H  
ATOM    327  N   LEU A  22      -0.837  -3.492 -17.675  1.00 53.07           N  
ATOM    328  H   LEU A  22      -0.841  -3.934 -16.767  1.00 53.07           H  
ATOM    329  CA  LEU A  22      -1.899  -2.528 -17.978  1.00 53.07           C  
ATOM    330  HA  LEU A  22      -2.429  -2.839 -18.878  1.00 53.07           H  
ATOM    331  C   LEU A  22      -1.357  -1.142 -18.242  1.00 53.07           C  
ATOM    332  CB  LEU A  22      -2.871  -2.434 -16.795  1.00 53.07           C  
ATOM    333  HB2 LEU A  22      -2.399  -2.889 -15.925  1.00 53.07           H  
ATOM    334  HB3 LEU A  22      -3.119  -1.402 -16.544  1.00 53.07           H  
ATOM    335  O   LEU A  22      -1.700  -0.552 -19.256  1.00 53.07           O  
ATOM    336  CG  LEU A  22      -4.132  -3.209 -17.061  1.00 53.07           C  
ATOM    337  HG  LEU A  22      -3.771  -4.112 -17.552  1.00 53.07           H  
ATOM    338  CD1 LEU A  22      -4.831  -3.613 -15.760  1.00 53.07           C  
ATOM    339 HD11 LEU A  22      -5.805  -4.053 -15.975  1.00 53.07           H  
ATOM    340 HD12 LEU A  22      -4.984  -2.733 -15.135  1.00 53.07           H  
ATOM    341 HD13 LEU A  22      -4.232  -4.355 -15.232  1.00 53.07           H  
ATOM    342  CD2 LEU A  22      -5.041  -2.403 -17.997  1.00 53.07           C  
ATOM    343 HD21 LEU A  22      -4.628  -1.417 -18.210  1.00 53.07           H  
ATOM    344 HD22 LEU A  22      -5.145  -2.911 -18.956  1.00 53.07           H  
ATOM    345 HD23 LEU A  22      -6.025  -2.252 -17.553  1.00 53.07           H  
ATOM    346  N   LYS A  23      -0.504  -0.634 -17.350  1.00 53.56           N  
ATOM    347  H   LYS A  23      -0.329  -1.158 -16.504  1.00 53.56           H  
ATOM    348  CA  LYS A  23       0.100   0.688 -17.506  1.00 53.56           C  
ATOM    349  HA  LYS A  23      -0.708   1.415 -17.587  1.00 53.56           H  
ATOM    350  C   LYS A  23       0.886   0.772 -18.820  1.00 53.56           C  
ATOM    351  CB  LYS A  23       0.934   1.013 -16.251  1.00 53.56           C  
ATOM    352  HB2 LYS A  23       1.939   0.602 -16.348  1.00 53.56           H  
ATOM    353  HB3 LYS A  23       0.460   0.562 -15.380  1.00 53.56           H  
ATOM    354  O   LYS A  23       0.718   1.730 -19.570  1.00 53.56           O  
ATOM    355  CG  LYS A  23       1.003   2.527 -16.007  1.00 53.56           C  
ATOM    356  HG2 LYS A  23       1.516   3.000 -16.844  1.00 53.56           H  
ATOM    357  HG3 LYS A  23      -0.012   2.920 -15.956  1.00 53.56           H  
ATOM    358  CD  LYS A  23       1.730   2.885 -14.698  1.00 53.56           C  
ATOM    359  HD2 LYS A  23       2.763   2.540 -14.742  1.00 53.56           H  
ATOM    360  HD3 LYS A  23       1.217   2.413 -13.860  1.00 53.56           H  
ATOM    361  CE  LYS A  23       1.692   4.412 -14.526  1.00 53.56           C  
ATOM    362  HE2 LYS A  23       2.226   4.876 -15.355  1.00 53.56           H  
ATOM    363  HE3 LYS A  23       0.652   4.732 -14.592  1.00 53.56           H  
ATOM    364  NZ  LYS A  23       2.247   4.890 -13.233  1.00 53.56           N  
ATOM    365  HZ1 LYS A  23       2.141   5.892 -13.171  1.00 53.56           H  
ATOM    366  HZ2 LYS A  23       3.210   4.632 -13.070  1.00 53.56           H  
ATOM    367  HZ3 LYS A  23       1.693   4.537 -12.466  1.00 53.56           H  
ATOM    368  N   SER A  24       1.660  -0.261 -19.164  1.00 50.91           N  
ATOM    369  H   SER A  24       1.753  -1.034 -18.520  1.00 50.91           H  
ATOM    370  CA  SER A  24       2.393  -0.312 -20.434  1.00 50.91           C  
ATOM    371  HA  SER A  24       2.877   0.653 -20.582  1.00 50.91           H  
ATOM    372  C   SER A  24       1.485  -0.531 -21.646  1.00 50.91           C  
ATOM    373  CB  SER A  24       3.509  -1.356 -20.383  1.00 50.91           C  
ATOM    374  HB2 SER A  24       4.168  -1.119 -19.548  1.00 50.91           H  
ATOM    375  HB3 SER A  24       4.091  -1.295 -21.303  1.00 50.91           H  
ATOM    376  O   SER A  24       1.715   0.077 -22.688  1.00 50.91           O  
ATOM    377  OG  SER A  24       3.023  -2.674 -20.228  1.00 50.91           O  
ATOM    378  HG  SER A  24       3.788  -3.213 -20.013  1.00 50.91           H  
ATOM    379  N   LEU A  25       0.426  -1.340 -21.527  1.00 48.54           N  
ATOM    380  H   LEU A  25       0.322  -1.868 -20.672  1.00 48.54           H  
ATOM    381  CA  LEU A  25      -0.588  -1.501 -22.572  1.00 48.54           C  
ATOM    382  HA  LEU A  25      -0.093  -1.774 -23.503  1.00 48.54           H  
ATOM    383  C   LEU A  25      -1.309  -0.184 -22.850  1.00 48.54           C  
ATOM    384  CB  LEU A  25      -1.600  -2.597 -22.195  1.00 48.54           C  
ATOM    385  HB2 LEU A  25      -1.845  -2.502 -21.137  1.00 48.54           H  
ATOM    386  HB3 LEU A  25      -2.524  -2.436 -22.751  1.00 48.54           H  
ATOM    387  O   LEU A  25      -1.367   0.209 -24.005  1.00 48.54           O  
ATOM    388  CG  LEU A  25      -1.107  -4.023 -22.493  1.00 48.54           C  
ATOM    389  HG  LEU A  25      -0.085  -4.151 -22.136  1.00 48.54           H  
ATOM    390  CD1 LEU A  25      -1.997  -5.044 -21.781  1.00 48.54           C  
ATOM    391 HD11 LEU A  25      -1.972  -4.863 -20.706  1.00 48.54           H  
ATOM    392 HD12 LEU A  25      -1.646  -6.055 -21.987  1.00 48.54           H  
ATOM    393 HD13 LEU A  25      -3.023  -4.939 -22.131  1.00 48.54           H  
ATOM    394  CD2 LEU A  25      -1.131  -4.326 -23.993  1.00 48.54           C  
ATOM    395 HD21 LEU A  25      -0.406  -3.701 -24.514  1.00 48.54           H  
ATOM    396 HD22 LEU A  25      -2.120  -4.113 -24.399  1.00 48.54           H  
ATOM    397 HD23 LEU A  25      -0.884  -5.372 -24.172  1.00 48.54           H  
ATOM    398  N   LEU A  26      -1.790   0.520 -21.825  1.00 51.67           N  
ATOM    399  H   LEU A  26      -1.716   0.124 -20.899  1.00 51.67           H  
ATOM    400  CA  LEU A  26      -2.394   1.850 -21.947  1.00 51.67           C  
ATOM    401  HA  LEU A  26      -3.289   1.795 -22.566  1.00 51.67           H  
ATOM    402  C   LEU A  26      -1.440   2.831 -22.624  1.00 51.67           C  
ATOM    403  CB  LEU A  26      -2.754   2.372 -20.548  1.00 51.67           C  
ATOM    404  HB2 LEU A  26      -2.018   2.012 -19.829  1.00 51.67           H  
ATOM    405  HB3 LEU A  26      -2.697   3.461 -20.543  1.00 51.67           H  
ATOM    406  O   LEU A  26      -1.811   3.463 -23.605  1.00 51.67           O  
ATOM    407  CG  LEU A  26      -4.165   1.975 -20.100  1.00 51.67           C  
ATOM    408  HG  LEU A  26      -4.375   0.940 -20.368  1.00 51.67           H  
ATOM    409  CD1 LEU A  26      -4.246   2.124 -18.588  1.00 51.67           C  
ATOM    410 HD11 LEU A  26      -3.686   1.324 -18.103  1.00 51.67           H  
ATOM    411 HD12 LEU A  26      -5.297   2.087 -18.299  1.00 51.67           H  
ATOM    412 HD13 LEU A  26      -3.848   3.094 -18.292  1.00 51.67           H  
ATOM    413  CD2 LEU A  26      -5.218   2.897 -20.717  1.00 51.67           C  
ATOM    414 HD21 LEU A  26      -5.052   3.929 -20.407  1.00 51.67           H  
ATOM    415 HD22 LEU A  26      -6.218   2.595 -20.406  1.00 51.67           H  
ATOM    416 HD23 LEU A  26      -5.169   2.862 -21.805  1.00 51.67           H  
ATOM    417  N   THR A  27      -0.190   2.890 -22.157  1.00 49.53           N  
ATOM    418  H   THR A  27       0.028   2.367 -21.322  1.00 49.53           H  
ATOM    419  CA  THR A  27       0.831   3.773 -22.743  1.00 49.53           C  
ATOM    420  HA  THR A  27       0.475   4.800 -22.666  1.00 49.53           H  
ATOM    421  C   THR A  27       1.050   3.478 -24.236  1.00 49.53           C  
ATOM    422  CB  THR A  27       2.164   3.670 -21.982  1.00 49.53           C  
ATOM    423  HB  THR A  27       2.627   2.701 -22.172  1.00 49.53           H  
ATOM    424  O   THR A  27       1.099   4.404 -25.042  1.00 49.53           O  
ATOM    425  CG2 THR A  27       3.128   4.781 -22.380  1.00 49.53           C  
ATOM    426 HG21 THR A  27       2.646   5.750 -22.253  1.00 49.53           H  
ATOM    427 HG22 THR A  27       3.434   4.652 -23.419  1.00 49.53           H  
ATOM    428 HG23 THR A  27       4.013   4.739 -21.745  1.00 49.53           H  
ATOM    429  OG1 THR A  27       1.979   3.828 -20.594  1.00 49.53           O  
ATOM    430  HG1 THR A  27       1.487   3.074 -20.261  1.00 49.53           H  
ATOM    431  N   ASN A  28       1.112   2.198 -24.628  1.00 45.51           N  
ATOM    432  H   ASN A  28       1.080   1.478 -23.921  1.00 45.51           H  
ATOM    433  CA  ASN A  28       1.230   1.786 -26.034  1.00 45.51           C  
ATOM    434  HA  ASN A  28       2.026   2.356 -26.513  1.00 45.51           H  
ATOM    435  C   ASN A  28      -0.049   2.050 -26.846  1.00 45.51           C  
ATOM    436  CB  ASN A  28       1.578   0.288 -26.091  1.00 45.51           C  
ATOM    437  HB2 ASN A  28       1.376  -0.081 -27.097  1.00 45.51           H  
ATOM    438  HB3 ASN A  28       0.946  -0.265 -25.397  1.00 45.51           H  
ATOM    439  O   ASN A  28       0.027   2.460 -28.002  1.00 45.51           O  
ATOM    440  CG  ASN A  28       3.040  -0.001 -25.816  1.00 45.51           C  
ATOM    441  ND2 ASN A  28       3.342  -1.074 -25.127  1.00 45.51           N  
ATOM    442 HD21 ASN A  28       4.322  -1.140 -24.894  1.00 45.51           H  
ATOM    443 HD22 ASN A  28       2.607  -1.527 -24.603  1.00 45.51           H  
ATOM    444  OD1 ASN A  28       3.941   0.700 -26.227  1.00 45.51           O  
ATOM    445  N   THR A  29      -1.222   1.829 -26.250  1.00 44.44           N  
ATOM    446  H   THR A  29      -1.211   1.514 -25.290  1.00 44.44           H  
ATOM    447  CA  THR A  29      -2.531   2.057 -26.887  1.00 44.44           C  
ATOM    448  HA  THR A  29      -2.563   1.522 -27.836  1.00 44.44           H  
ATOM    449  C   THR A  29      -2.702   3.547 -27.190  1.00 44.44           C  
ATOM    450  CB  THR A  29      -3.687   1.540 -26.009  1.00 44.44           C  
ATOM    451  HB  THR A  29      -3.796   2.179 -25.133  1.00 44.44           H  
ATOM    452  O   THR A  29      -3.073   3.903 -28.303  1.00 44.44           O  
ATOM    453  CG2 THR A  29      -5.011   1.458 -26.752  1.00 44.44           C  
ATOM    454 HG21 THR A  29      -5.218   2.397 -27.265  1.00 44.44           H  
ATOM    455 HG22 THR A  29      -5.812   1.274 -26.037  1.00 44.44           H  
ATOM    456 HG23 THR A  29      -4.976   0.638 -27.470  1.00 44.44           H  
ATOM    457  OG1 THR A  29      -3.443   0.212 -25.595  1.00 44.44           O  
ATOM    458  HG1 THR A  29      -2.670   0.233 -25.026  1.00 44.44           H  
ATOM    459  N   ARG A  30      -2.283   4.429 -26.272  1.00 46.48           N  
ATOM    460  H   ARG A  30      -2.049   4.076 -25.355  1.00 46.48           H  
ATOM    461  CA  ARG A  30      -2.174   5.881 -26.491  1.00 46.48           C  
ATOM    462  HA  ARG A  30      -3.165   6.295 -26.674  1.00 46.48           H  
ATOM    463  C   ARG A  30      -1.331   6.258 -27.702  1.00 46.48           C  
ATOM    464  CB  ARG A  30      -1.558   6.550 -25.255  1.00 46.48           C  
ATOM    465  HB2 ARG A  30      -0.706   7.161 -25.551  1.00 46.48           H  
ATOM    466  HB3 ARG A  30      -1.197   5.808 -24.543  1.00 46.48           H  
ATOM    467  O   ARG A  30      -1.693   7.170 -28.436  1.00 46.48           O  
ATOM    468  CG  ARG A  30      -2.579   7.449 -24.566  1.00 46.48           C  
ATOM    469  HG2 ARG A  30      -3.070   8.096 -25.293  1.00 46.48           H  
ATOM    470  HG3 ARG A  30      -3.325   6.826 -24.072  1.00 46.48           H  
ATOM    471  CD  ARG A  30      -1.835   8.314 -23.554  1.00 46.48           C  
ATOM    472  HD2 ARG A  30      -1.250   7.659 -22.908  1.00 46.48           H  
ATOM    473  HD3 ARG A  30      -1.172   8.999 -24.082  1.00 46.48           H  
ATOM    474  NE  ARG A  30      -2.787   9.071 -22.753  1.00 46.48           N  
ATOM    475  HE  ARG A  30      -3.761   8.950 -22.991  1.00 46.48           H  
ATOM    476  NH1 ARG A  30      -1.412   9.537 -20.972  1.00 46.48           N  
ATOM    477 HH11 ARG A  30      -1.329   9.749 -19.988  1.00 46.48           H  
ATOM    478 HH12 ARG A  30      -0.621   9.509 -21.601  1.00 46.48           H  
ATOM    479  NH2 ARG A  30      -3.632   9.453 -20.741  1.00 46.48           N  
ATOM    480 HH21 ARG A  30      -3.578   9.152 -19.778  1.00 46.48           H  
ATOM    481 HH22 ARG A  30      -4.489   9.301 -21.252  1.00 46.48           H  
ATOM    482  CZ  ARG A  30      -2.596   9.384 -21.498  1.00 46.48           C  
ATOM    483  N   GLN A  31      -0.196   5.585 -27.894  1.00 45.18           N  
ATOM    484  H   GLN A  31       0.053   4.858 -27.238  1.00 45.18           H  
ATOM    485  CA  GLN A  31       0.675   5.854 -29.040  1.00 45.18           C  
ATOM    486  HA  GLN A  31       0.863   6.927 -29.099  1.00 45.18           H  
ATOM    487  C   GLN A  31       0.023   5.451 -30.366  1.00 45.18           C  
ATOM    488  CB  GLN A  31       2.019   5.130 -28.887  1.00 45.18           C  
ATOM    489  HB2 GLN A  31       1.851   4.082 -28.639  1.00 45.18           H  
ATOM    490  HB3 GLN A  31       2.538   5.168 -29.844  1.00 45.18           H  
ATOM    491  O   GLN A  31       0.234   6.128 -31.371  1.00 45.18           O  
ATOM    492  CG  GLN A  31       2.934   5.768 -27.835  1.00 45.18           C  
ATOM    493  HG2 GLN A  31       2.452   5.736 -26.858  1.00 45.18           H  
ATOM    494  HG3 GLN A  31       3.108   6.811 -28.099  1.00 45.18           H  
ATOM    495  CD  GLN A  31       4.283   5.058 -27.738  1.00 45.18           C  
ATOM    496  NE2 GLN A  31       5.210   5.582 -26.969  1.00 45.18           N  
ATOM    497 HE21 GLN A  31       5.025   6.412 -26.424  1.00 45.18           H  
ATOM    498 HE22 GLN A  31       6.071   5.057 -26.906  1.00 45.18           H  
ATOM    499  OE1 GLN A  31       4.545   4.037 -28.348  1.00 45.18           O  
ATOM    500  N   GLN A  32      -0.755   4.364 -30.384  1.00 41.38           N  
ATOM    501  H   GLN A  32      -0.877   3.843 -29.527  1.00 41.38           H  
ATOM    502  CA  GLN A  32      -1.422   3.885 -31.599  1.00 41.38           C  
ATOM    503  HA  GLN A  32      -0.763   4.039 -32.453  1.00 41.38           H  
ATOM    504  C   GLN A  32      -2.714   4.642 -31.915  1.00 41.38           C  
ATOM    505  CB  GLN A  32      -1.722   2.384 -31.476  1.00 41.38           C  
ATOM    506  HB2 GLN A  32      -2.163   2.167 -30.503  1.00 41.38           H  
ATOM    507  HB3 GLN A  32      -2.444   2.112 -32.247  1.00 41.38           H  
ATOM    508  O   GLN A  32      -2.969   4.975 -33.071  1.00 41.38           O  
ATOM    509  CG  GLN A  32      -0.466   1.535 -31.689  1.00 41.38           C  
ATOM    510  HG2 GLN A  32       0.026   1.856 -32.607  1.00 41.38           H  
ATOM    511  HG3 GLN A  32       0.225   1.684 -30.859  1.00 41.38           H  
ATOM    512  CD  GLN A  32      -0.784   0.048 -31.801  1.00 41.38           C  
ATOM    513  NE2 GLN A  32      -0.024  -0.698 -32.571  1.00 41.38           N  
ATOM    514 HE21 GLN A  32      -0.319  -1.660 -32.662  1.00 41.38           H  
ATOM    515 HE22 GLN A  32       0.722  -0.280 -33.110  1.00 41.38           H  
ATOM    516  OE1 GLN A  32      -1.702  -0.490 -31.209  1.00 41.38           O  
ATOM    517  N   ILE A  33      -3.539   4.890 -30.904  1.00 39.44           N  
ATOM    518  H   ILE A  33      -3.257   4.608 -29.976  1.00 39.44           H  
ATOM    519  CA  ILE A  33      -4.912   5.350 -31.070  1.00 39.44           C  
ATOM    520  HA  ILE A  33      -5.205   5.263 -32.116  1.00 39.44           H  
ATOM    521  C   ILE A  33      -4.965   6.833 -30.692  1.00 39.44           C  
ATOM    522  CB  ILE A  33      -5.851   4.419 -30.267  1.00 39.44           C  
ATOM    523  HB  ILE A  33      -5.485   4.345 -29.243  1.00 39.44           H  
ATOM    524  O   ILE A  33      -4.895   7.211 -29.531  1.00 39.44           O  
ATOM    525  CG1 ILE A  33      -5.832   2.995 -30.873  1.00 39.44           C  
ATOM    526 HG12 ILE A  33      -6.385   3.008 -31.812  1.00 39.44           H  
ATOM    527 HG13 ILE A  33      -4.813   2.698 -31.122  1.00 39.44           H  
ATOM    528  CG2 ILE A  33      -7.271   5.006 -30.242  1.00 39.44           C  
ATOM    529 HG21 ILE A  33      -7.930   4.348 -29.676  1.00 39.44           H  
ATOM    530 HG22 ILE A  33      -7.277   5.971 -29.736  1.00 39.44           H  
ATOM    531 HG23 ILE A  33      -7.661   5.099 -31.255  1.00 39.44           H  
ATOM    532  CD1 ILE A  33      -6.387   1.894 -29.961  1.00 39.44           C  
ATOM    533 HD11 ILE A  33      -7.183   2.263 -29.314  1.00 39.44           H  
ATOM    534 HD12 ILE A  33      -5.567   1.505 -29.358  1.00 39.44           H  
ATOM    535 HD13 ILE A  33      -6.770   1.076 -30.572  1.00 39.44           H  
ATOM    536  N   LYS A  34      -5.112   7.727 -31.670  1.00 42.87           N  
ATOM    537  H   LYS A  34      -5.129   7.382 -32.619  1.00 42.87           H  
ATOM    538  CA  LYS A  34      -5.245   9.177 -31.411  1.00 42.87           C  
ATOM    539  HA  LYS A  34      -4.540   9.448 -30.624  1.00 42.87           H  
ATOM    540  C   LYS A  34      -6.617   9.596 -30.849  1.00 42.87           C  
ATOM    541  CB  LYS A  34      -4.891   9.978 -32.676  1.00 42.87           C  
ATOM    542  HB2 LYS A  34      -5.304   9.479 -33.553  1.00 42.87           H  
ATOM    543  HB3 LYS A  34      -5.347  10.967 -32.621  1.00 42.87           H  
ATOM    544  O   LYS A  34      -6.894  10.790 -30.771  1.00 42.87           O  
ATOM    545  CG  LYS A  34      -3.383  10.192 -32.854  1.00 42.87           C  
ATOM    546  HG2 LYS A  34      -2.894   9.238 -33.048  1.00 42.87           H  
ATOM    547  HG3 LYS A  34      -2.969  10.634 -31.947  1.00 42.87           H  
ATOM    548  CD  LYS A  34      -3.160  11.150 -34.033  1.00 42.87           C  
ATOM    549  HD2 LYS A  34      -3.694  12.081 -33.841  1.00 42.87           H  
ATOM    550  HD3 LYS A  34      -3.558  10.693 -34.939  1.00 42.87           H  
ATOM    551  CE  LYS A  34      -1.672  11.453 -34.220  1.00 42.87           C  
ATOM    552  HE2 LYS A  34      -1.288  11.886 -33.296  1.00 42.87           H  
ATOM    553  HE3 LYS A  34      -1.147  10.514 -34.392  1.00 42.87           H  
ATOM    554  NZ  LYS A  34      -1.458  12.385 -35.356  1.00 42.87           N  
ATOM    555  HZ1 LYS A  34      -0.474  12.577 -35.473  1.00 42.87           H  
ATOM    556  HZ2 LYS A  34      -1.811  11.980 -36.212  1.00 42.87           H  
ATOM    557  HZ3 LYS A  34      -1.939  13.257 -35.191  1.00 42.87           H  
ATOM    558  N   SER A  35      -7.519   8.668 -30.520  1.00 45.78           N  
ATOM    559  H   SER A  35      -7.253   7.694 -30.546  1.00 45.78           H  
ATOM    560  CA  SER A  35      -8.860   9.037 -30.046  1.00 45.78           C  
ATOM    561  HA  SER A  35      -9.271   9.762 -30.750  1.00 45.78           H  
ATOM    562  C   SER A  35      -8.807   9.700 -28.663  1.00 45.78           C  
ATOM    563  CB  SER A  35      -9.806   7.830 -30.042  1.00 45.78           C  
ATOM    564  HB2 SER A  35      -9.697   7.267 -30.969  1.00 45.78           H  
ATOM    565  HB3 SER A  35     -10.832   8.192 -29.977  1.00 45.78           H  
ATOM    566  O   SER A  35      -8.117   9.188 -27.786  1.00 45.78           O  
ATOM    567  OG  SER A  35      -9.568   6.980 -28.940  1.00 45.78           O  
ATOM    568  HG  SER A  35      -8.997   7.429 -28.313  1.00 45.78           H  
ATOM    569  N   GLN A  36      -9.581  10.774 -28.453  1.00 48.25           N  
ATOM    570  H   GLN A  36     -10.094  11.146 -29.239  1.00 48.25           H  
ATOM    571  CA  GLN A  36      -9.626  11.555 -27.200  1.00 48.25           C  
ATOM    572  HA  GLN A  36      -8.659  12.033 -27.041  1.00 48.25           H  
ATOM    573  C   GLN A  36      -9.916  10.727 -25.941  1.00 48.25           C  
ATOM    574  CB  GLN A  36     -10.723  12.631 -27.308  1.00 48.25           C  
ATOM    575  HB2 GLN A  36     -11.211  12.750 -26.341  1.00 48.25           H  
ATOM    576  HB3 GLN A  36     -11.485  12.310 -28.018  1.00 48.25           H  
ATOM    577  O   GLN A  36      -9.283  10.944 -24.912  1.00 48.25           O  
ATOM    578  CG  GLN A  36     -10.186  14.010 -27.708  1.00 48.25           C  
ATOM    579  HG2 GLN A  36      -9.476  14.348 -26.954  1.00 48.25           H  
ATOM    580  HG3 GLN A  36      -9.668  13.937 -28.664  1.00 48.25           H  
ATOM    581  CD  GLN A  36     -11.300  15.048 -27.833  1.00 48.25           C  
ATOM    582  NE2 GLN A  36     -10.970  16.307 -28.006  1.00 48.25           N  
ATOM    583 HE21 GLN A  36     -10.005  16.603 -28.001  1.00 48.25           H  
ATOM    584 HE22 GLN A  36     -11.744  16.954 -28.058  1.00 48.25           H  
ATOM    585  OE1 GLN A  36     -12.482  14.755 -27.804  1.00 48.25           O  
ATOM    586  N   THR A  37     -10.885   9.810 -26.018  1.00 56.29           N  
ATOM    587  H   THR A  37     -11.400   9.726 -26.883  1.00 56.29           H  
ATOM    588  CA  THR A  37     -11.302   8.979 -24.883  1.00 56.29           C  
ATOM    589  HA  THR A  37     -10.666   9.199 -24.025  1.00 56.29           H  
ATOM    590  C   THR A  37     -11.113   7.517 -25.246  1.00 56.29           C  
ATOM    591  CB  THR A  37     -12.751   9.246 -24.448  1.00 56.29           C  
ATOM    592  HB  THR A  37     -13.442   8.739 -25.122  1.00 56.29           H  
ATOM    593  O   THR A  37     -11.859   6.962 -26.062  1.00 56.29           O  
ATOM    594  CG2 THR A  37     -12.983   8.769 -23.019  1.00 56.29           C  
ATOM    595 HG21 THR A  37     -12.254   9.220 -22.345  1.00 56.29           H  
ATOM    596 HG22 THR A  37     -13.978   9.059 -22.681  1.00 56.29           H  
ATOM    597 HG23 THR A  37     -12.886   7.685 -22.963  1.00 56.29           H  
ATOM    598  OG1 THR A  37     -13.049  10.619 -24.481  1.00 56.29           O  
ATOM    599  HG1 THR A  37     -12.816  10.973 -23.619  1.00 56.29           H  
ATOM    600  N   GLN A  38     -10.089   6.912 -24.653  1.00 61.51           N  
ATOM    601  H   GLN A  38      -9.525   7.442 -24.004  1.00 61.51           H  
ATOM    602  CA  GLN A  38      -9.827   5.483 -24.744  1.00 61.51           C  
ATOM    603  HA  GLN A  38     -10.345   5.060 -25.605  1.00 61.51           H  
ATOM    604  C   GLN A  38     -10.339   4.787 -23.492  1.00 61.51           C  
ATOM    605  CB  GLN A  38      -8.332   5.213 -24.910  1.00 61.51           C  
ATOM    606  HB2 GLN A  38      -7.774   5.732 -24.130  1.00 61.51           H  
ATOM    607  HB3 GLN A  38      -8.163   4.142 -24.800  1.00 61.51           H  
ATOM    608  O   GLN A  38     -10.119   5.265 -22.375  1.00 61.51           O  
ATOM    609  CG  GLN A  38      -7.822   5.649 -26.282  1.00 61.51           C  
ATOM    610  HG2 GLN A  38      -8.382   5.136 -27.064  1.00 61.51           H  
ATOM    611  HG3 GLN A  38      -7.960   6.724 -26.396  1.00 61.51           H  
ATOM    612  CD  GLN A  38      -6.348   5.317 -26.449  1.00 61.51           C  
ATOM    613  NE2 GLN A  38      -5.658   6.001 -27.310  1.00 61.51           N  
ATOM    614 HE21 GLN A  38      -4.723   5.675 -27.513  1.00 61.51           H  
ATOM    615 HE22 GLN A  38      -6.038   6.773 -27.838  1.00 61.51           H  
ATOM    616  OE1 GLN A  38      -5.773   4.439 -25.829  1.00 61.51           O  
ATOM    617  N   GLN A  39     -10.987   3.643 -23.695  1.00 70.71           N  
ATOM    618  H   GLN A  39     -11.118   3.308 -24.639  1.00 70.71           H  
ATOM    619  CA  GLN A  39     -11.382   2.752 -22.619  1.00 70.71           C  
ATOM    620  HA  GLN A  39     -11.118   3.208 -21.665  1.00 70.71           H  
ATOM    621  C   GLN A  39     -10.617   1.436 -22.768  1.00 70.71           C  
ATOM    622  CB  GLN A  39     -12.901   2.561 -22.637  1.00 70.71           C  
ATOM    623  HB2 GLN A  39     -13.141   1.869 -23.444  1.00 70.71           H  
ATOM    624  HB3 GLN A  39     -13.388   3.519 -22.822  1.00 70.71           H  
ATOM    625  O   GLN A  39     -10.646   0.786 -23.816  1.00 70.71           O  
ATOM    626  CG  GLN A  39     -13.439   1.984 -21.326  1.00 70.71           C  
ATOM    627  HG2 GLN A  39     -13.007   0.995 -21.173  1.00 70.71           H  
ATOM    628  HG3 GLN A  39     -13.137   2.633 -20.504  1.00 70.71           H  
ATOM    629  CD  GLN A  39     -14.962   1.849 -21.322  1.00 70.71           C  
ATOM    630  NE2 GLN A  39     -15.607   1.971 -20.186  1.00 70.71           N  
ATOM    631 HE21 GLN A  39     -15.136   2.372 -19.388  1.00 70.71           H  
ATOM    632 HE22 GLN A  39     -16.613   2.009 -20.268  1.00 70.71           H  
ATOM    633  OE1 GLN A  39     -15.621   1.612 -22.319  1.00 70.71           O  
ATOM    634  N   VAL A  40      -9.930   1.022 -21.710  1.00 70.75           N  
ATOM    635  H   VAL A  40      -9.937   1.603 -20.883  1.00 70.75           H  
ATOM    636  CA  VAL A  40      -9.221  -0.258 -21.667  1.00 70.75           C  
ATOM    637  HA  VAL A  40      -9.386  -0.789 -22.604  1.00 70.75           H  
ATOM    638  C   VAL A  40      -9.801  -1.107 -20.552  1.00 70.75           C  
ATOM    639  CB  VAL A  40      -7.701  -0.077 -21.528  1.00 70.75           C  
ATOM    640  HB  VAL A  40      -7.475   0.480 -20.619  1.00 70.75           H  
ATOM    641  O   VAL A  40      -9.742  -0.741 -19.382  1.00 70.75           O  
ATOM    642  CG1 VAL A  40      -6.999  -1.441 -21.456  1.00 70.75           C  
ATOM    643 HG11 VAL A  40      -5.918  -1.300 -21.466  1.00 70.75           H  
ATOM    644 HG12 VAL A  40      -7.297  -2.051 -22.309  1.00 70.75           H  
ATOM    645 HG13 VAL A  40      -7.268  -1.953 -20.531  1.00 70.75           H  
ATOM    646  CG2 VAL A  40      -7.133   0.683 -22.735  1.00 70.75           C  
ATOM    647 HG21 VAL A  40      -6.046   0.735 -22.673  1.00 70.75           H  
ATOM    648 HG22 VAL A  40      -7.415   0.187 -23.663  1.00 70.75           H  
ATOM    649 HG23 VAL A  40      -7.522   1.701 -22.751  1.00 70.75           H  
ATOM    650  N   THR A  41     -10.325  -2.273 -20.905  1.00 74.84           N  
ATOM    651  H   THR A  41     -10.330  -2.508 -21.887  1.00 74.84           H  
ATOM    652  CA  THR A  41     -10.870  -3.244 -19.957  1.00 74.84           C  
ATOM    653  HA  THR A  41     -10.948  -2.776 -18.976  1.00 74.84           H  
ATOM    654  C   THR A  41      -9.940  -4.443 -19.832  1.00 74.84           C  
ATOM    655  CB  THR A  41     -12.289  -3.669 -20.354  1.00 74.84           C  
ATOM    656  HB  THR A  41     -12.269  -4.101 -21.355  1.00 74.84           H  
ATOM    657  O   THR A  41      -9.527  -5.036 -20.823  1.00 74.84           O  
ATOM    658  CG2 THR A  41     -12.899  -4.681 -19.384  1.00 74.84           C  
ATOM    659 HG21 THR A  41     -13.948  -4.840 -19.638  1.00 74.84           H  
ATOM    660 HG22 THR A  41     -12.827  -4.313 -18.361  1.00 74.84           H  
ATOM    661 HG23 THR A  41     -12.371  -5.632 -19.460  1.00 74.84           H  
ATOM    662  OG1 THR A  41     -13.149  -2.557 -20.359  1.00 74.84           O  
ATOM    663  HG1 THR A  41     -13.317  -2.305 -19.448  1.00 74.84           H  
ATOM    664  N   ILE A  42      -9.648  -4.867 -18.608  1.00 71.71           N  
ATOM    665  H   ILE A  42      -9.993  -4.319 -17.832  1.00 71.71           H  
ATOM    666  CA  ILE A  42      -9.053  -6.163 -18.302  1.00 71.71           C  
ATOM    667  HA  ILE A  42      -8.811  -6.662 -19.240  1.00 71.71           H  
ATOM    668  C   ILE A  42     -10.062  -7.019 -17.578  1.00 71.71           C  
ATOM    669  CB  ILE A  42      -7.743  -6.046 -17.517  1.00 71.71           C  
ATOM    670  HB  ILE A  42      -7.915  -5.464 -16.611  1.00 71.71           H  
ATOM    671  O   ILE A  42     -10.521  -6.671 -16.496  1.00 71.71           O  
ATOM    672  CG1 ILE A  42      -6.775  -5.273 -18.429  1.00 71.71           C  
ATOM    673 HG12 ILE A  42      -7.100  -5.310 -19.469  1.00 71.71           H  
ATOM    674 HG13 ILE A  42      -6.818  -4.226 -18.129  1.00 71.71           H  
ATOM    675  CG2 ILE A  42      -7.236  -7.445 -17.093  1.00 71.71           C  
ATOM    676 HG21 ILE A  42      -7.078  -8.073 -17.970  1.00 71.71           H  
ATOM    677 HG22 ILE A  42      -6.316  -7.364 -16.514  1.00 71.71           H  
ATOM    678 HG23 ILE A  42      -7.964  -7.935 -16.447  1.00 71.71           H  
ATOM    679  CD1 ILE A  42      -5.345  -5.792 -18.428  1.00 71.71           C  
ATOM    680 HD11 ILE A  42      -5.323  -6.797 -18.850  1.00 71.71           H  
ATOM    681 HD12 ILE A  42      -4.732  -5.181 -19.090  1.00 71.71           H  
ATOM    682 HD13 ILE A  42      -4.941  -5.844 -17.417  1.00 71.71           H  
ATOM    683  N   LYS A  43     -10.350  -8.176 -18.159  1.00 71.86           N  
ATOM    684  H   LYS A  43      -9.891  -8.384 -19.034  1.00 71.86           H  
ATOM    685  CA  LYS A  43     -11.188  -9.198 -17.555  1.00 71.86           C  
ATOM    686  HA  LYS A  43     -11.792  -8.720 -16.785  1.00 71.86           H  
ATOM    687  C   LYS A  43     -10.349 -10.259 -16.857  1.00 71.86           C  
ATOM    688  CB  LYS A  43     -12.140  -9.796 -18.597  1.00 71.86           C  
ATOM    689  HB2 LYS A  43     -12.725 -10.583 -18.121  1.00 71.86           H  
ATOM    690  HB3 LYS A  43     -11.562 -10.233 -19.411  1.00 71.86           H  
ATOM    691  O   LYS A  43      -9.235 -10.565 -17.292  1.00 71.86           O  
ATOM    692  CG  LYS A  43     -13.097  -8.730 -19.151  1.00 71.86           C  
ATOM    693  HG2 LYS A  43     -13.593  -8.231 -18.318  1.00 71.86           H  
ATOM    694  HG3 LYS A  43     -12.532  -7.992 -19.720  1.00 71.86           H  
ATOM    695  CD  LYS A  43     -14.161  -9.351 -20.063  1.00 71.86           C  
ATOM    696  HD2 LYS A  43     -14.708 -10.112 -19.505  1.00 71.86           H  
ATOM    697  HD3 LYS A  43     -13.676  -9.811 -20.924  1.00 71.86           H  
ATOM    698  CE  LYS A  43     -15.131  -8.257 -20.528  1.00 71.86           C  
ATOM    699  HE2 LYS A  43     -14.573  -7.508 -21.090  1.00 71.86           H  
ATOM    700  HE3 LYS A  43     -15.540  -7.763 -19.646  1.00 71.86           H  
ATOM    701  NZ  LYS A  43     -16.235  -8.804 -21.356  1.00 71.86           N  
ATOM    702  HZ1 LYS A  43     -16.776  -9.475 -20.830  1.00 71.86           H  
ATOM    703  HZ2 LYS A  43     -15.876  -9.247 -22.190  1.00 71.86           H  
ATOM    704  HZ3 LYS A  43     -16.855  -8.059 -21.639  1.00 71.86           H  
ATOM    705  N   ASN A  44     -10.921 -10.853 -15.819  1.00 73.43           N  
ATOM    706  H   ASN A  44     -11.843 -10.535 -15.556  1.00 73.43           H  
ATOM    707  CA  ASN A  44     -10.367 -11.976 -15.068  1.00 73.43           C  
ATOM    708  HA  ASN A  44     -11.034 -12.104 -14.216  1.00 73.43           H  
ATOM    709  C   ASN A  44      -8.973 -11.713 -14.470  1.00 73.43           C  
ATOM    710  CB  ASN A  44     -10.458 -13.265 -15.905  1.00 73.43           C  
ATOM    711  HB2 ASN A  44      -9.843 -13.164 -16.799  1.00 73.43           H  
ATOM    712  HB3 ASN A  44     -10.064 -14.099 -15.324  1.00 73.43           H  
ATOM    713  O   ASN A  44      -8.124 -12.603 -14.406  1.00 73.43           O  
ATOM    714  CG  ASN A  44     -11.878 -13.620 -16.301  1.00 73.43           C  
ATOM    715  ND2 ASN A  44     -12.044 -14.423 -17.323  1.00 73.43           N  
ATOM    716 HD21 ASN A  44     -11.245 -14.840 -17.779  1.00 73.43           H  
ATOM    717 HD22 ASN A  44     -12.997 -14.700 -17.511  1.00 73.43           H  
ATOM    718  OD1 ASN A  44     -12.853 -13.198 -15.709  1.00 73.43           O  
ATOM    719  N   LEU A  45      -8.712 -10.483 -14.026  1.00 72.51           N  
ATOM    720  H   LEU A  45      -9.473  -9.820 -13.986  1.00 72.51           H  
ATOM    721  CA  LEU A  45      -7.480 -10.138 -13.333  1.00 72.51           C  
ATOM    722  HA  LEU A  45      -6.644 -10.525 -13.915  1.00 72.51           H  
ATOM    723  C   LEU A  45      -7.457 -10.795 -11.951  1.00 72.51           C  
ATOM    724  CB  LEU A  45      -7.356  -8.609 -13.245  1.00 72.51           C  
ATOM    725  HB2 LEU A  45      -7.347  -8.193 -14.252  1.00 72.51           H  
ATOM    726  HB3 LEU A  45      -8.232  -8.215 -12.730  1.00 72.51           H  
ATOM    727  O   LEU A  45      -8.216 -10.425 -11.063  1.00 72.51           O  
ATOM    728  CG  LEU A  45      -6.107  -8.132 -12.491  1.00 72.51           C  
ATOM    729  HG  LEU A  45      -6.108  -8.522 -11.473  1.00 72.51           H  
ATOM    730  CD1 LEU A  45      -4.830  -8.582 -13.191  1.00 72.51           C  
ATOM    731 HD11 LEU A  45      -4.737  -9.667 -13.132  1.00 72.51           H  
ATOM    732 HD12 LEU A  45      -4.844  -8.251 -14.230  1.00 72.51           H  
ATOM    733 HD13 LEU A  45      -3.988  -8.136 -12.663  1.00 72.51           H  
ATOM    734  CD2 LEU A  45      -6.093  -6.609 -12.418  1.00 72.51           C  
ATOM    735 HD21 LEU A  45      -5.198  -6.277 -11.892  1.00 72.51           H  
ATOM    736 HD22 LEU A  45      -6.110  -6.177 -13.419  1.00 72.51           H  
ATOM    737 HD23 LEU A  45      -6.967  -6.266 -11.865  1.00 72.51           H  
ATOM    738  N   TYR A  46      -6.556 -11.752 -11.757  1.00 74.04           N  
ATOM    739  H   TYR A  46      -6.023 -12.095 -12.544  1.00 74.04           H  
ATOM    740  CA  TYR A  46      -6.317 -12.331 -10.443  1.00 74.04           C  
ATOM    741  HA  TYR A  46      -7.277 -12.487  -9.950  1.00 74.04           H  
ATOM    742  C   TYR A  46      -5.472 -11.401  -9.565  1.00 74.04           C  
ATOM    743  CB  TYR A  46      -5.652 -13.692 -10.606  1.00 74.04           C  
ATOM    744  HB2 TYR A  46      -6.245 -14.294 -11.295  1.00 74.04           H  
ATOM    745  HB3 TYR A  46      -4.662 -13.560 -11.041  1.00 74.04           H  
ATOM    746  O   TYR A  46      -4.415 -10.928  -9.992  1.00 74.04           O  
ATOM    747  CG  TYR A  46      -5.534 -14.434  -9.299  1.00 74.04           C  
ATOM    748  CD1 TYR A  46      -4.307 -14.471  -8.604  1.00 74.04           C  
ATOM    749  HD1 TYR A  46      -3.448 -13.946  -8.995  1.00 74.04           H  
ATOM    750  CD2 TYR A  46      -6.670 -15.074  -8.773  1.00 74.04           C  
ATOM    751  HD2 TYR A  46      -7.619 -15.018  -9.286  1.00 74.04           H  
ATOM    752  CE1 TYR A  46      -4.207 -15.199  -7.403  1.00 74.04           C  
ATOM    753  HE1 TYR A  46      -3.274 -15.258  -6.862  1.00 74.04           H  
ATOM    754  CE2 TYR A  46      -6.566 -15.820  -7.593  1.00 74.04           C  
ATOM    755  HE2 TYR A  46      -7.412 -16.360  -7.194  1.00 74.04           H  
ATOM    756  OH  TYR A  46      -5.249 -16.721  -5.866  1.00 74.04           O  
ATOM    757  HH  TYR A  46      -4.683 -16.426  -5.148  1.00 74.04           H  
ATOM    758  CZ  TYR A  46      -5.333 -15.898  -6.925  1.00 74.04           C  
ATOM    759  N   VAL A  47      -5.922 -11.172  -8.333  1.00 82.93           N  
ATOM    760  H   VAL A  47      -6.809 -11.580  -8.074  1.00 82.93           H  
ATOM    761  CA  VAL A  47      -5.227 -10.376  -7.319  1.00 82.93           C  
ATOM    762  HA  VAL A  47      -4.476  -9.761  -7.816  1.00 82.93           H  
ATOM    763  C   VAL A  47      -4.523 -11.316  -6.341  1.00 82.93           C  
ATOM    764  CB  VAL A  47      -6.199  -9.420  -6.595  1.00 82.93           C  
ATOM    765  HB  VAL A  47      -6.934 -10.003  -6.041  1.00 82.93           H  
ATOM    766  O   VAL A  47      -5.150 -11.849  -5.431  1.00 82.93           O  
ATOM    767  CG1 VAL A  47      -5.437  -8.525  -5.613  1.00 82.93           C  
ATOM    768 HG11 VAL A  47      -4.957  -9.137  -4.849  1.00 82.93           H  
ATOM    769 HG12 VAL A  47      -6.134  -7.859  -5.105  1.00 82.93           H  
ATOM    770 HG13 VAL A  47      -4.686  -7.932  -6.135  1.00 82.93           H  
ATOM    771  CG2 VAL A  47      -6.953  -8.510  -7.574  1.00 82.93           C  
ATOM    772 HG21 VAL A  47      -6.249  -7.923  -8.163  1.00 82.93           H  
ATOM    773 HG22 VAL A  47      -7.612  -7.842  -7.020  1.00 82.93           H  
ATOM    774 HG23 VAL A  47      -7.570  -9.110  -8.243  1.00 82.93           H  
ATOM    775  N   SER A  48      -3.219 -11.535  -6.512  1.00 73.26           N  
ATOM    776  H   SER A  48      -2.747 -11.108  -7.296  1.00 73.26           H  
ATOM    777  CA  SER A  48      -2.456 -12.506  -5.704  1.00 73.26           C  
ATOM    778  HA  SER A  48      -3.069 -13.391  -5.532  1.00 73.26           H  
ATOM    779  C   SER A  48      -2.015 -12.004  -4.329  1.00 73.26           C  
ATOM    780  CB  SER A  48      -1.207 -12.923  -6.473  1.00 73.26           C  
ATOM    781  HB2 SER A  48      -1.496 -13.365  -7.426  1.00 73.26           H  
ATOM    782  HB3 SER A  48      -0.640 -13.654  -5.896  1.00 73.26           H  
ATOM    783  O   SER A  48      -1.678 -12.798  -3.459  1.00 73.26           O  
ATOM    784  OG  SER A  48      -0.415 -11.780  -6.712  1.00 73.26           O  
ATOM    785  HG  SER A  48      -0.028 -11.462  -5.893  1.00 73.26           H  
ATOM    786  N   SER A  49      -1.959 -10.691  -4.130  1.00 80.69           N  
ATOM    787  H   SER A  49      -2.235 -10.078  -4.883  1.00 80.69           H  
ATOM    788  CA  SER A  49      -1.518 -10.066  -2.881  1.00 80.69           C  
ATOM    789  HA  SER A  49      -1.614 -10.780  -2.063  1.00 80.69           H  
ATOM    790  C   SER A  49      -2.392  -8.871  -2.556  1.00 80.69           C  
ATOM    791  CB  SER A  49      -0.050  -9.636  -2.955  1.00 80.69           C  
ATOM    792  HB2 SER A  49       0.218  -9.063  -2.068  1.00 80.69           H  
ATOM    793  HB3 SER A  49       0.576 -10.528  -2.995  1.00 80.69           H  
ATOM    794  O   SER A  49      -3.029  -8.298  -3.441  1.00 80.69           O  
ATOM    795  OG  SER A  49       0.196  -8.863  -4.108  1.00 80.69           O  
ATOM    796  HG  SER A  49      -0.389  -8.103  -4.151  1.00 80.69           H  
ATOM    797  N   PHE A  50      -2.413  -8.480  -1.286  1.00 89.31           N  
ATOM    798  H   PHE A  50      -1.811  -8.932  -0.613  1.00 89.31           H  
ATOM    799  CA  PHE A  50      -3.155  -7.302  -0.865  1.00 89.31           C  
ATOM    800  HA  PHE A  50      -4.204  -7.425  -1.133  1.00 89.31           H  
ATOM    801  C   PHE A  50      -2.587  -6.090  -1.606  1.00 89.31           C  
ATOM    802  CB  PHE A  50      -3.044  -7.177   0.650  1.00 89.31           C  
ATOM    803  HB2 PHE A  50      -2.006  -6.993   0.926  1.00 89.31           H  
ATOM    804  HB3 PHE A  50      -3.337  -8.126   1.099  1.00 89.31           H  
ATOM    805  O   PHE A  50      -1.385  -5.837  -1.535  1.00 89.31           O  
ATOM    806  CG  PHE A  50      -3.915  -6.087   1.226  1.00 89.31           C  
ATOM    807  CD1 PHE A  50      -3.445  -4.765   1.277  1.00 89.31           C  
ATOM    808  HD1 PHE A  50      -2.475  -4.519   0.870  1.00 89.31           H  
ATOM    809  CD2 PHE A  50      -5.192  -6.396   1.726  1.00 89.31           C  
ATOM    810  HD2 PHE A  50      -5.573  -7.405   1.665  1.00 89.31           H  
ATOM    811  CE1 PHE A  50      -4.222  -3.766   1.881  1.00 89.31           C  
ATOM    812  HE1 PHE A  50      -3.841  -2.758   1.944  1.00 89.31           H  
ATOM    813  CE2 PHE A  50      -5.970  -5.395   2.327  1.00 89.31           C  
ATOM    814  HE2 PHE A  50      -6.945  -5.625   2.732  1.00 89.31           H  
ATOM    815  CZ  PHE A  50      -5.474  -4.087   2.429  1.00 89.31           C  
ATOM    816  HZ  PHE A  50      -6.060  -3.327   2.925  1.00 89.31           H  
ATOM    817  N   THR A  51      -3.413  -5.399  -2.382  1.00 88.92           N  
ATOM    818  H   THR A  51      -4.399  -5.614  -2.358  1.00 88.92           H  
ATOM    819  CA  THR A  51      -2.930  -4.420  -3.365  1.00 88.92           C  
ATOM    820  HA  THR A  51      -1.855  -4.282  -3.250  1.00 88.92           H  
ATOM    821  C   THR A  51      -3.583  -3.073  -3.131  1.00 88.92           C  
ATOM    822  CB  THR A  51      -3.155  -4.909  -4.804  1.00 88.92           C  
ATOM    823  HB  THR A  51      -4.219  -5.055  -4.991  1.00 88.92           H  
ATOM    824  O   THR A  51      -4.801  -2.980  -2.997  1.00 88.92           O  
ATOM    825  CG2 THR A  51      -2.599  -3.943  -5.847  1.00 88.92           C  
ATOM    826 HG21 THR A  51      -1.547  -3.746  -5.641  1.00 88.92           H  
ATOM    827 HG22 THR A  51      -2.694  -4.388  -6.837  1.00 88.92           H  
ATOM    828 HG23 THR A  51      -3.159  -3.008  -5.831  1.00 88.92           H  
ATOM    829  OG1 THR A  51      -2.488  -6.131  -5.014  1.00 88.92           O  
ATOM    830  HG1 THR A  51      -2.873  -6.792  -4.435  1.00 88.92           H  
ATOM    831  N   LEU A  52      -2.765  -2.026  -3.115  1.00 90.77           N  
ATOM    832  H   LEU A  52      -1.775  -2.189  -3.225  1.00 90.77           H  
ATOM    833  CA  LEU A  52      -3.212  -0.642  -3.126  1.00 90.77           C  
ATOM    834  HA  LEU A  52      -4.269  -0.599  -2.864  1.00 90.77           H  
ATOM    835  C   LEU A  52      -3.049  -0.078  -4.535  1.00 90.77           C  
ATOM    836  CB  LEU A  52      -2.424   0.178  -2.091  1.00 90.77           C  
ATOM    837  HB2 LEU A  52      -2.820   1.193  -2.091  1.00 90.77           H  
ATOM    838  HB3 LEU A  52      -1.381   0.217  -2.403  1.00 90.77           H  
ATOM    839  O   LEU A  52      -1.992  -0.243  -5.146  1.00 90.77           O  
ATOM    840  CG  LEU A  52      -2.471  -0.369  -0.657  1.00 90.77           C  
ATOM    841  HG  LEU A  52      -2.004  -1.353  -0.616  1.00 90.77           H  
ATOM    842  CD1 LEU A  52      -1.713   0.566   0.286  1.00 90.77           C  
ATOM    843 HD11 LEU A  52      -1.705   0.148   1.293  1.00 90.77           H  
ATOM    844 HD12 LEU A  52      -0.685   0.682  -0.057  1.00 90.77           H  
ATOM    845 HD13 LEU A  52      -2.194   1.544   0.309  1.00 90.77           H  
ATOM    846  CD2 LEU A  52      -3.906  -0.477  -0.162  1.00 90.77           C  
ATOM    847 HD21 LEU A  52      -4.406   0.484  -0.287  1.00 90.77           H  
ATOM    848 HD22 LEU A  52      -3.904  -0.751   0.892  1.00 90.77           H  
ATOM    849 HD23 LEU A  52      -4.443  -1.245  -0.718  1.00 90.77           H  
ATOM    850  N   VAL A  53      -4.069   0.609  -5.041  1.00 87.92           N  
ATOM    851  H   VAL A  53      -4.911   0.687  -4.490  1.00 87.92           H  
ATOM    852  CA  VAL A  53      -4.000   1.329  -6.320  1.00 87.92           C  
ATOM    853  HA  VAL A  53      -2.988   1.252  -6.718  1.00 87.92           H  
ATOM    854  C   VAL A  53      -4.288   2.797  -6.059  1.00 87.92           C  
ATOM    855  CB  VAL A  53      -4.945   0.746  -7.388  1.00 87.92           C  
ATOM    856  HB  VAL A  53      -5.979   0.964  -7.122  1.00 87.92           H  
ATOM    857  O   VAL A  53      -5.350   3.143  -5.564  1.00 87.92           O  
ATOM    858  CG1 VAL A  53      -4.661   1.382  -8.753  1.00 87.92           C  
ATOM    859 HG11 VAL A  53      -4.775   2.465  -8.698  1.00 87.92           H  
ATOM    860 HG12 VAL A  53      -5.365   1.001  -9.493  1.00 87.92           H  
ATOM    861 HG13 VAL A  53      -3.644   1.151  -9.073  1.00 87.92           H  
ATOM    862  CG2 VAL A  53      -4.785  -0.775  -7.533  1.00 87.92           C  
ATOM    863 HG21 VAL A  53      -5.410  -1.136  -8.349  1.00 87.92           H  
ATOM    864 HG22 VAL A  53      -3.743  -1.023  -7.736  1.00 87.92           H  
ATOM    865 HG23 VAL A  53      -5.103  -1.272  -6.616  1.00 87.92           H  
ATOM    866  N   CYS A  54      -3.334   3.662  -6.366  1.00 85.46           N  
ATOM    867  H   CYS A  54      -2.507   3.295  -6.816  1.00 85.46           H  
ATOM    868  CA  CYS A  54      -3.389   5.100  -6.157  1.00 85.46           C  
ATOM    869  HA  CYS A  54      -4.250   5.371  -5.547  1.00 85.46           H  
ATOM    870  C   CYS A  54      -3.527   5.784  -7.521  1.00 85.46           C  
ATOM    871  CB  CYS A  54      -2.094   5.464  -5.405  1.00 85.46           C  
ATOM    872  HB2 CYS A  54      -2.162   5.105  -4.378  1.00 85.46           H  
ATOM    873  HB3 CYS A  54      -1.257   4.955  -5.882  1.00 85.46           H  
ATOM    874  O   CYS A  54      -2.539   5.904  -8.240  1.00 85.46           O  
ATOM    875  SG  CYS A  54      -1.717   7.236  -5.407  1.00 85.46           S  
ATOM    876  HG  CYS A  54      -1.572   7.324  -6.732  1.00 85.46           H  
ATOM    877  N   PHE A  55      -4.726   6.236  -7.880  1.00 82.34           N  
ATOM    878  H   PHE A  55      -5.511   6.119  -7.255  1.00 82.34           H  
ATOM    879  CA  PHE A  55      -4.979   6.984  -9.120  1.00 82.34           C  
ATOM    880  HA  PHE A  55      -4.163   6.794  -9.818  1.00 82.34           H  
ATOM    881  C   PHE A  55      -4.968   8.488  -8.848  1.00 82.34           C  
ATOM    882  CB  PHE A  55      -6.253   6.512  -9.843  1.00 82.34           C  
ATOM    883  HB2 PHE A  55      -6.746   7.361 -10.316  1.00 82.34           H  
ATOM    884  HB3 PHE A  55      -5.977   5.825 -10.643  1.00 82.34           H  
ATOM    885  O   PHE A  55      -5.504   8.973  -7.845  1.00 82.34           O  
ATOM    886  CG  PHE A  55      -7.225   5.802  -8.940  1.00 82.34           C  
ATOM    887  CD1 PHE A  55      -7.135   4.410  -8.776  1.00 82.34           C  
ATOM    888  HD1 PHE A  55      -6.457   3.840  -9.394  1.00 82.34           H  
ATOM    889  CD2 PHE A  55      -8.114   6.550  -8.162  1.00 82.34           C  
ATOM    890  HD2 PHE A  55      -8.189   7.620  -8.286  1.00 82.34           H  
ATOM    891  CE1 PHE A  55      -7.923   3.764  -7.816  1.00 82.34           C  
ATOM    892  HE1 PHE A  55      -7.848   2.691  -7.718  1.00 82.34           H  
ATOM    893  CE2 PHE A  55      -8.868   5.904  -7.180  1.00 82.34           C  
ATOM    894  HE2 PHE A  55      -9.465   6.519  -6.522  1.00 82.34           H  
ATOM    895  CZ  PHE A  55      -8.787   4.514  -7.000  1.00 82.34           C  
ATOM    896  HZ  PHE A  55      -9.381   4.032  -6.238  1.00 82.34           H  
ATOM    897  N   ARG A  56      -4.293   9.197  -9.750  1.00 76.61           N  
ATOM    898  H   ARG A  56      -3.921   8.684 -10.536  1.00 76.61           H  
ATOM    899  CA  ARG A  56      -4.103  10.649  -9.774  1.00 76.61           C  
ATOM    900  HA  ARG A  56      -4.436  11.091  -8.835  1.00 76.61           H  
ATOM    901  C   ARG A  56      -4.943  11.297 -10.866  1.00 76.61           C  
ATOM    902  CB  ARG A  56      -2.617  10.964 -10.006  1.00 76.61           C  
ATOM    903  HB2 ARG A  56      -2.506  12.039 -10.149  1.00 76.61           H  
ATOM    904  HB3 ARG A  56      -2.277  10.465 -10.913  1.00 76.61           H  
ATOM    905  O   ARG A  56      -5.414  12.404 -10.647  1.00 76.61           O  
ATOM    906  CG  ARG A  56      -1.743  10.534  -8.819  1.00 76.61           C  
ATOM    907  HG2 ARG A  56      -2.081  11.066  -7.930  1.00 76.61           H  
ATOM    908  HG3 ARG A  56      -1.846   9.463  -8.641  1.00 76.61           H  
ATOM    909  CD  ARG A  56      -0.266  10.867  -9.058  1.00 76.61           C  
ATOM    910  HD2 ARG A  56      -0.188  11.886  -9.437  1.00 76.61           H  
ATOM    911  HD3 ARG A  56       0.262  10.820  -8.106  1.00 76.61           H  
ATOM    912  NE  ARG A  56       0.353   9.947 -10.022  1.00 76.61           N  
ATOM    913  HE  ARG A  56       0.219  10.143 -11.003  1.00 76.61           H  
ATOM    914  NH1 ARG A  56       1.573   8.610  -8.600  1.00 76.61           N  
ATOM    915 HH11 ARG A  56       1.288   9.114  -7.773  1.00 76.61           H  
ATOM    916 HH12 ARG A  56       2.198   7.821  -8.511  1.00 76.61           H  
ATOM    917  NH2 ARG A  56       1.599   8.202 -10.763  1.00 76.61           N  
ATOM    918 HH21 ARG A  56       1.316   8.401 -11.712  1.00 76.61           H  
ATOM    919 HH22 ARG A  56       2.197   7.431 -10.503  1.00 76.61           H  
ATOM    920  CZ  ARG A  56       1.160   8.933  -9.791  1.00 76.61           C  
ATOM    921  N   SER A  57      -5.114  10.609 -11.994  1.00 78.35           N  
ATOM    922  H   SER A  57      -4.656   9.715 -12.098  1.00 78.35           H  
ATOM    923  CA  SER A  57      -6.034  10.985 -13.066  1.00 78.35           C  
ATOM    924  HA  SER A  57      -6.896  11.467 -12.604  1.00 78.35           H  
ATOM    925  C   SER A  57      -6.545   9.765 -13.834  1.00 78.35           C  
ATOM    926  CB  SER A  57      -5.399  11.994 -14.025  1.00 78.35           C  
ATOM    927  HB2 SER A  57      -6.138  12.294 -14.768  1.00 78.35           H  
ATOM    928  HB3 SER A  57      -5.112  12.881 -13.460  1.00 78.35           H  
ATOM    929  O   SER A  57      -5.922   8.699 -13.802  1.00 78.35           O  
ATOM    930  OG  SER A  57      -4.258  11.460 -14.681  1.00 78.35           O  
ATOM    931  HG  SER A  57      -3.848  12.198 -15.137  1.00 78.35           H  
ATOM    932  N   GLY A  58      -7.650   9.937 -14.545  1.00 80.65           N  
ATOM    933  H   GLY A  58      -8.123  10.822 -14.428  1.00 80.65           H  
ATOM    934  CA  GLY A  58      -8.477   8.902 -15.143  1.00 80.65           C  
ATOM    935  HA2 GLY A  58      -8.915   9.299 -16.059  1.00 80.65           H  
ATOM    936  HA3 GLY A  58      -7.851   8.050 -15.408  1.00 80.65           H  
ATOM    937  C   GLY A  58      -9.608   8.400 -14.235  1.00 80.65           C  
ATOM    938  O   GLY A  58      -9.559   8.490 -13.007  1.00 80.65           O  
ATOM    939  N   LYS A  59     -10.601   7.763 -14.859  1.00 81.98           N  
ATOM    940  H   LYS A  59     -10.552   7.691 -15.865  1.00 81.98           H  
ATOM    941  CA  LYS A  59     -11.657   7.010 -14.171  1.00 81.98           C  
ATOM    942  HA  LYS A  59     -11.702   7.325 -13.128  1.00 81.98           H  
ATOM    943  C   LYS A  59     -11.350   5.522 -14.179  1.00 81.98           C  
ATOM    944  CB  LYS A  59     -13.019   7.292 -14.808  1.00 81.98           C  
ATOM    945  HB2 LYS A  59     -12.942   7.194 -15.891  1.00 81.98           H  
ATOM    946  HB3 LYS A  59     -13.746   6.568 -14.440  1.00 81.98           H  
ATOM    947  O   LYS A  59     -10.837   4.976 -15.160  1.00 81.98           O  
ATOM    948  CG  LYS A  59     -13.506   8.695 -14.451  1.00 81.98           C  
ATOM    949  HG2 LYS A  59     -12.762   9.434 -14.748  1.00 81.98           H  
ATOM    950  HG3 LYS A  59     -13.660   8.762 -13.374  1.00 81.98           H  
ATOM    951  CD  LYS A  59     -14.821   8.977 -15.174  1.00 81.98           C  
ATOM    952  HD2 LYS A  59     -15.563   8.241 -14.865  1.00 81.98           H  
ATOM    953  HD3 LYS A  59     -14.667   8.907 -16.251  1.00 81.98           H  
ATOM    954  CE  LYS A  59     -15.294  10.379 -14.801  1.00 81.98           C  
ATOM    955  HE2 LYS A  59     -15.385  10.432 -13.716  1.00 81.98           H  
ATOM    956  HE3 LYS A  59     -14.537  11.099 -15.112  1.00 81.98           H  
ATOM    957  NZ  LYS A  59     -16.596  10.665 -15.442  1.00 81.98           N  
ATOM    958  HZ1 LYS A  59     -16.894  11.604 -15.217  1.00 81.98           H  
ATOM    959  HZ2 LYS A  59     -16.519  10.550 -16.443  1.00 81.98           H  
ATOM    960  HZ3 LYS A  59     -17.282  10.013 -15.090  1.00 81.98           H  
ATOM    961  N   LEU A  60     -11.705   4.849 -13.090  1.00 85.08           N  
ATOM    962  H   LEU A  60     -12.134   5.362 -12.333  1.00 85.08           H  
ATOM    963  CA  LEU A  60     -11.537   3.408 -12.949  1.00 85.08           C  
ATOM    964  HA  LEU A  60     -11.299   2.982 -13.924  1.00 85.08           H  
ATOM    965  C   LEU A  60     -12.855   2.789 -12.493  1.00 85.08           C  
ATOM    966  CB  LEU A  60     -10.327   3.143 -12.033  1.00 85.08           C  
ATOM    967  HB2 LEU A  60     -10.469   3.639 -11.073  1.00 85.08           H  
ATOM    968  HB3 LEU A  60      -9.473   3.624 -12.509  1.00 85.08           H  
ATOM    969  O   LEU A  60     -13.421   3.171 -11.478  1.00 85.08           O  
ATOM    970  CG  LEU A  60      -9.980   1.660 -11.798  1.00 85.08           C  
ATOM    971  HG  LEU A  60     -10.160   1.089 -12.709  1.00 85.08           H  
ATOM    972  CD1 LEU A  60      -8.503   1.516 -11.416  1.00 85.08           C  
ATOM    973 HD11 LEU A  60      -8.341   1.938 -10.424  1.00 85.08           H  
ATOM    974 HD12 LEU A  60      -8.218   0.464 -11.419  1.00 85.08           H  
ATOM    975 HD13 LEU A  60      -7.873   2.066 -12.115  1.00 85.08           H  
ATOM    976  CD2 LEU A  60     -10.758   1.042 -10.635  1.00 85.08           C  
ATOM    977 HD21 LEU A  60     -11.815   0.948 -10.885  1.00 85.08           H  
ATOM    978 HD22 LEU A  60     -10.672   1.671  -9.749  1.00 85.08           H  
ATOM    979 HD23 LEU A  60     -10.358   0.054 -10.405  1.00 85.08           H  
ATOM    980  N   THR A  61     -13.344   1.808 -13.239  1.00 86.18           N  
ATOM    981  H   THR A  61     -12.834   1.551 -14.072  1.00 86.18           H  
ATOM    982  CA  THR A  61     -14.425   0.926 -12.791  1.00 86.18           C  
ATOM    983  HA  THR A  61     -14.874   1.312 -11.876  1.00 86.18           H  
ATOM    984  C   THR A  61     -13.830  -0.436 -12.500  1.00 86.18           C  
ATOM    985  CB  THR A  61     -15.535   0.812 -13.835  1.00 86.18           C  
ATOM    986  HB  THR A  61     -15.135   0.358 -14.742  1.00 86.18           H  
ATOM    987  O   THR A  61     -13.124  -0.994 -13.338  1.00 86.18           O  
ATOM    988  CG2 THR A  61     -16.717  -0.021 -13.339  1.00 86.18           C  
ATOM    989 HG21 THR A  61     -16.419  -1.059 -13.192  1.00 86.18           H  
ATOM    990 HG22 THR A  61     -17.519   0.012 -14.077  1.00 86.18           H  
ATOM    991 HG23 THR A  61     -17.089   0.386 -12.398  1.00 86.18           H  
ATOM    992  OG1 THR A  61     -16.020   2.091 -14.152  1.00 86.18           O  
ATOM    993  HG1 THR A  61     -15.273   2.694 -14.180  1.00 86.18           H  
ATOM    994  N   ILE A  62     -14.107  -0.996 -11.332  1.00 89.51           N  
ATOM    995  H   ILE A  62     -14.690  -0.495 -10.677  1.00 89.51           H  
ATOM    996  CA  ILE A  62     -13.659  -2.336 -10.971  1.00 89.51           C  
ATOM    997  HA  ILE A  62     -13.287  -2.822 -11.873  1.00 89.51           H  
ATOM    998  C   ILE A  62     -14.831  -3.166 -10.474  1.00 89.51           C  
ATOM    999  CB  ILE A  62     -12.491  -2.279  -9.979  1.00 89.51           C  
ATOM   1000  HB  ILE A  62     -11.716  -1.663 -10.436  1.00 89.51           H  
ATOM   1001  O   ILE A  62     -15.680  -2.678  -9.737  1.00 89.51           O  
ATOM   1002  CG1 ILE A  62     -11.903  -3.692  -9.809  1.00 89.51           C  
ATOM   1003 HG12 ILE A  62     -12.636  -4.354  -9.348  1.00 89.51           H  
ATOM   1004 HG13 ILE A  62     -11.656  -4.098 -10.790  1.00 89.51           H  
ATOM   1005  CG2 ILE A  62     -12.914  -1.616  -8.657  1.00 89.51           C  
ATOM   1006 HG21 ILE A  62     -13.334  -0.628  -8.846  1.00 89.51           H  
ATOM   1007 HG22 ILE A  62     -13.665  -2.224  -8.153  1.00 89.51           H  
ATOM   1008 HG23 ILE A  62     -12.056  -1.477  -8.001  1.00 89.51           H  
ATOM   1009  CD1 ILE A  62     -10.648  -3.702  -8.953  1.00 89.51           C  
ATOM   1010 HD11 ILE A  62      -9.943  -2.940  -9.288  1.00 89.51           H  
ATOM   1011 HD12 ILE A  62     -10.175  -4.683  -8.992  1.00 89.51           H  
ATOM   1012 HD13 ILE A  62     -10.970  -3.513  -7.929  1.00 89.51           H  
ATOM   1013  N   SER A  63     -14.882  -4.430 -10.873  1.00 89.13           N  
ATOM   1014  H   SER A  63     -14.153  -4.781 -11.477  1.00 89.13           H  
ATOM   1015  CA  SER A  63     -15.935  -5.351 -10.454  1.00 89.13           C  
ATOM   1016  HA  SER A  63     -16.394  -4.957  -9.547  1.00 89.13           H  
ATOM   1017  C   SER A  63     -15.386  -6.725 -10.108  1.00 89.13           C  
ATOM   1018  CB  SER A  63     -17.030  -5.457 -11.521  1.00 89.13           C  
ATOM   1019  HB2 SER A  63     -17.756  -6.216 -11.227  1.00 89.13           H  
ATOM   1020  HB3 SER A  63     -17.544  -4.500 -11.605  1.00 89.13           H  
ATOM   1021  O   SER A  63     -14.387  -7.167 -10.675  1.00 89.13           O  
ATOM   1022  OG  SER A  63     -16.465  -5.792 -12.778  1.00 89.13           O  
ATOM   1023  HG  SER A  63     -15.968  -5.020 -13.057  1.00 89.13           H  
ATOM   1024  N   ASN A  64     -16.052  -7.410  -9.188  1.00 87.58           N  
ATOM   1025  H   ASN A  64     -16.867  -6.967  -8.789  1.00 87.58           H  
ATOM   1026  CA  ASN A  64     -15.929  -8.851  -8.976  1.00 87.58           C  
ATOM   1027  HA  ASN A  64     -15.307  -9.281  -9.762  1.00 87.58           H  
ATOM   1028  C   ASN A  64     -17.327  -9.492  -9.140  1.00 87.58           C  
ATOM   1029  CB  ASN A  64     -15.206  -9.098  -7.630  1.00 87.58           C  
ATOM   1030  HB2 ASN A  64     -14.975 -10.158  -7.525  1.00 87.58           H  
ATOM   1031  HB3 ASN A  64     -14.257  -8.561  -7.644  1.00 87.58           H  
ATOM   1032  O   ASN A  64     -18.205  -8.904  -9.767  1.00 87.58           O  
ATOM   1033  CG  ASN A  64     -15.984  -8.656  -6.404  1.00 87.58           C  
ATOM   1034  ND2 ASN A  64     -15.347  -8.410  -5.286  1.00 87.58           N  
ATOM   1035 HD21 ASN A  64     -15.922  -8.016  -4.555  1.00 87.58           H  
ATOM   1036 HD22 ASN A  64     -14.337  -8.417  -5.249  1.00 87.58           H  
ATOM   1037  OD1 ASN A  64     -17.192  -8.579  -6.417  1.00 87.58           O  
ATOM   1038  N   ASN A  65     -17.550 -10.695  -8.604  1.00 81.05           N  
ATOM   1039  H   ASN A  65     -16.796 -11.155  -8.114  1.00 81.05           H  
ATOM   1040  CA  ASN A  65     -18.845 -11.384  -8.710  1.00 81.05           C  
ATOM   1041  HA  ASN A  65     -19.190 -11.317  -9.742  1.00 81.05           H  
ATOM   1042  C   ASN A  65     -19.974 -10.774  -7.849  1.00 81.05           C  
ATOM   1043  CB  ASN A  65     -18.651 -12.869  -8.357  1.00 81.05           C  
ATOM   1044  HB2 ASN A  65     -18.220 -12.951  -7.359  1.00 81.05           H  
ATOM   1045  HB3 ASN A  65     -19.627 -13.354  -8.335  1.00 81.05           H  
ATOM   1046  O   ASN A  65     -21.117 -11.207  -7.970  1.00 81.05           O  
ATOM   1047  CG  ASN A  65     -17.796 -13.640  -9.345  1.00 81.05           C  
ATOM   1048  ND2 ASN A  65     -17.420 -14.847  -8.996  1.00 81.05           N  
ATOM   1049 HD21 ASN A  65     -17.759 -15.253  -8.136  1.00 81.05           H  
ATOM   1050 HD22 ASN A  65     -16.902 -15.367  -9.690  1.00 81.05           H  
ATOM   1051  OD1 ASN A  65     -17.442 -13.196 -10.422  1.00 81.05           O  
ATOM   1052  N   HIS A  66     -19.668  -9.827  -6.960  1.00 79.70           N  
ATOM   1053  H   HIS A  66     -18.723  -9.472  -6.943  1.00 79.70           H  
ATOM   1054  CA  HIS A  66     -20.604  -9.268  -5.976  1.00 79.70           C  
ATOM   1055  HA  HIS A  66     -21.609  -9.648  -6.157  1.00 79.70           H  
ATOM   1056  C   HIS A  66     -20.691  -7.743  -6.048  1.00 79.70           C  
ATOM   1057  CB  HIS A  66     -20.163  -9.700  -4.569  1.00 79.70           C  
ATOM   1058  HB2 HIS A  66     -19.181  -9.281  -4.352  1.00 79.70           H  
ATOM   1059  HB3 HIS A  66     -20.863  -9.291  -3.841  1.00 79.70           H  
ATOM   1060  O   HIS A  66     -21.783  -7.186  -5.992  1.00 79.70           O  
ATOM   1061  CG  HIS A  66     -20.112 -11.196  -4.398  1.00 79.70           C  
ATOM   1062  CD2 HIS A  66     -18.997 -11.955  -4.174  1.00 79.70           C  
ATOM   1063  HD2 HIS A  66     -17.994 -11.573  -4.059  1.00 79.70           H  
ATOM   1064  ND1 HIS A  66     -21.176 -12.058  -4.504  1.00 79.70           N  
ATOM   1065  HD1 HIS A  66     -22.120 -11.794  -4.747  1.00 79.70           H  
ATOM   1066  CE1 HIS A  66     -20.714 -13.308  -4.342  1.00 79.70           C  
ATOM   1067  HE1 HIS A  66     -21.319 -14.202  -4.394  1.00 79.70           H  
ATOM   1068  NE2 HIS A  66     -19.383 -13.300  -4.149  1.00 79.70           N  
ATOM   1069  N   ASP A  67     -19.548  -7.084  -6.214  1.00 80.92           N  
ATOM   1070  H   ASP A  67     -18.695  -7.620  -6.282  1.00 80.92           H  
ATOM   1071  CA  ASP A  67     -19.401  -5.642  -6.106  1.00 80.92           C  
ATOM   1072  HA  ASP A  67     -20.350  -5.201  -5.801  1.00 80.92           H  
ATOM   1073  C   ASP A  67     -18.980  -5.050  -7.450  1.00 80.92           C  
ATOM   1074  CB  ASP A  67     -18.360  -5.299  -5.028  1.00 80.92           C  
ATOM   1075  HB2 ASP A  67     -17.377  -5.613  -5.379  1.00 80.92           H  
ATOM   1076  HB3 ASP A  67     -18.333  -4.217  -4.896  1.00 80.92           H  
ATOM   1077  O   ASP A  67     -18.149  -5.614  -8.167  1.00 80.92           O  
ATOM   1078  CG  ASP A  67     -18.639  -5.954  -3.673  1.00 80.92           C  
ATOM   1079  OD1 ASP A  67     -19.789  -5.843  -3.201  1.00 80.92           O  
ATOM   1080  OD2 ASP A  67     -17.675  -6.548  -3.121  1.00 80.92           O  
ATOM   1081  N   THR A  68     -19.507  -3.868  -7.766  1.00 87.09           N  
ATOM   1082  H   THR A  68     -20.179  -3.465  -7.128  1.00 87.09           H  
ATOM   1083  CA  THR A  68     -18.960  -2.981  -8.798  1.00 87.09           C  
ATOM   1084  HA  THR A  68     -18.003  -3.371  -9.144  1.00 87.09           H  
ATOM   1085  C   THR A  68     -18.720  -1.620  -8.174  1.00 87.09           C  
ATOM   1086  CB  THR A  68     -19.879  -2.869 -10.018  1.00 87.09           C  
ATOM   1087  HB  THR A  68     -20.859  -2.504  -9.712  1.00 87.09           H  
ATOM   1088  O   THR A  68     -19.636  -1.020  -7.617  1.00 87.09           O  
ATOM   1089  CG2 THR A  68     -19.300  -1.948 -11.094  1.00 87.09           C  
ATOM   1090 HG21 THR A  68     -19.893  -2.030 -12.005  1.00 87.09           H  
ATOM   1091 HG22 THR A  68     -18.267  -2.222 -11.309  1.00 87.09           H  
ATOM   1092 HG23 THR A  68     -19.331  -0.913 -10.754  1.00 87.09           H  
ATOM   1093  OG1 THR A  68     -20.019  -4.143 -10.600  1.00 87.09           O  
ATOM   1094  HG1 THR A  68     -20.245  -4.752  -9.893  1.00 87.09           H  
ATOM   1095  N   ILE A  69     -17.481  -1.147  -8.252  1.00 89.07           N  
ATOM   1096  H   ILE A  69     -16.794  -1.681  -8.764  1.00 89.07           H  
ATOM   1097  CA  ILE A  69     -17.044   0.111  -7.661  1.00 89.07           C  
ATOM   1098  HA  ILE A  69     -17.898   0.586  -7.176  1.00 89.07           H  
ATOM   1099  C   ILE A  69     -16.572   1.034  -8.771  1.00 89.07           C  
ATOM   1100  CB  ILE A  69     -15.976  -0.111  -6.572  1.00 89.07           C  
ATOM   1101  HB  ILE A  69     -15.073  -0.513  -7.032  1.00 89.07           H  
ATOM   1102  O   ILE A  69     -15.732   0.668  -9.596  1.00 89.07           O  
ATOM   1103  CG1 ILE A  69     -16.508  -1.142  -5.553  1.00 89.07           C  
ATOM   1104 HG12 ILE A  69     -17.541  -0.905  -5.298  1.00 89.07           H  
ATOM   1105 HG13 ILE A  69     -16.495  -2.128  -6.017  1.00 89.07           H  
ATOM   1106  CG2 ILE A  69     -15.617   1.229  -5.902  1.00 89.07           C  
ATOM   1107 HG21 ILE A  69     -14.809   1.085  -5.184  1.00 89.07           H  
ATOM   1108 HG22 ILE A  69     -16.487   1.639  -5.389  1.00 89.07           H  
ATOM   1109 HG23 ILE A  69     -15.272   1.951  -6.641  1.00 89.07           H  
ATOM   1110  CD1 ILE A  69     -15.721  -1.239  -4.253  1.00 89.07           C  
ATOM   1111 HD11 ILE A  69     -14.650  -1.249  -4.459  1.00 89.07           H  
ATOM   1112 HD12 ILE A  69     -16.019  -2.160  -3.752  1.00 89.07           H  
ATOM   1113 HD13 ILE A  69     -15.953  -0.392  -3.608  1.00 89.07           H  
ATOM   1114  N   TYR A  70     -17.124   2.240  -8.754  1.00 86.54           N  
ATOM   1115  H   TYR A  70     -17.783   2.456  -8.019  1.00 86.54           H  
ATOM   1116  CA  TYR A  70     -16.733   3.343  -9.613  1.00 86.54           C  
ATOM   1117  HA  TYR A  70     -16.185   2.963 -10.476  1.00 86.54           H  
ATOM   1118  C   TYR A  70     -15.815   4.259  -8.813  1.00 86.54           C  
ATOM   1119  CB  TYR A  70     -17.985   4.058 -10.127  1.00 86.54           C  
ATOM   1120  HB2 TYR A  70     -17.679   4.879 -10.775  1.00 86.54           H  
ATOM   1121  HB3 TYR A  70     -18.525   4.490  -9.285  1.00 86.54           H  
ATOM   1122  O   TYR A  70     -16.123   4.629  -7.680  1.00 86.54           O  
ATOM   1123  CG  TYR A  70     -18.917   3.140 -10.898  1.00 86.54           C  
ATOM   1124  CD1 TYR A  70     -18.727   2.948 -12.279  1.00 86.54           C  
ATOM   1125  HD1 TYR A  70     -17.932   3.466 -12.794  1.00 86.54           H  
ATOM   1126  CD2 TYR A  70     -19.949   2.452 -10.229  1.00 86.54           C  
ATOM   1127  HD2 TYR A  70     -20.096   2.599  -9.169  1.00 86.54           H  
ATOM   1128  CE1 TYR A  70     -19.570   2.075 -12.992  1.00 86.54           C  
ATOM   1129  HE1 TYR A  70     -19.428   1.926 -14.053  1.00 86.54           H  
ATOM   1130  CE2 TYR A  70     -20.792   1.575 -10.937  1.00 86.54           C  
ATOM   1131  HE2 TYR A  70     -21.580   1.050 -10.418  1.00 86.54           H  
ATOM   1132  OH  TYR A  70     -21.409   0.540 -13.014  1.00 86.54           O  
ATOM   1133  HH  TYR A  70     -22.086   0.159 -12.449  1.00 86.54           H  
ATOM   1134  CZ  TYR A  70     -20.603   1.387 -12.324  1.00 86.54           C  
ATOM   1135  N   CYS A  71     -14.656   4.559  -9.380  1.00 84.92           N  
ATOM   1136  H   CYS A  71     -14.445   4.182 -10.293  1.00 84.92           H  
ATOM   1137  CA  CYS A  71     -13.597   5.312  -8.736  1.00 84.92           C  
ATOM   1138  HA  CYS A  71     -13.898   5.605  -7.730  1.00 84.92           H  
ATOM   1139  C   CYS A  71     -13.323   6.572  -9.546  1.00 84.92           C  
ATOM   1140  CB  CYS A  71     -12.343   4.435  -8.644  1.00 84.92           C  
ATOM   1141  HB2 CYS A  71     -11.996   4.209  -9.652  1.00 84.92           H  
ATOM   1142  HB3 CYS A  71     -11.553   4.979  -8.126  1.00 84.92           H  
ATOM   1143  O   CYS A  71     -12.969   6.486 -10.726  1.00 84.92           O  
ATOM   1144  SG  CYS A  71     -12.720   2.888  -7.779  1.00 84.92           S  
ATOM   1145  HG  CYS A  71     -13.579   3.435  -6.915  1.00 84.92           H  
ATOM   1146  N   ASP A  72     -13.442   7.714  -8.879  1.00 79.54           N  
ATOM   1147  H   ASP A  72     -13.729   7.697  -7.911  1.00 79.54           H  
ATOM   1148  CA  ASP A  72     -13.079   9.013  -9.427  1.00 79.54           C  
ATOM   1149  HA  ASP A  72     -13.064   8.952 -10.515  1.00 79.54           H  
ATOM   1150  C   ASP A  72     -11.661   9.412  -8.984  1.00 79.54           C  
ATOM   1151  CB  ASP A  72     -14.147  10.053  -9.054  1.00 79.54           C  
ATOM   1152  HB2 ASP A  72     -13.803  11.039  -9.366  1.00 79.54           H  
ATOM   1153  HB3 ASP A  72     -14.270  10.066  -7.971  1.00 79.54           H  
ATOM   1154  O   ASP A  72     -11.093   8.885  -8.022  1.00 79.54           O  
ATOM   1155  CG  ASP A  72     -15.494   9.779  -9.739  1.00 79.54           C  
ATOM   1156  OD1 ASP A  72     -15.502   9.624 -10.986  1.00 79.54           O  
ATOM   1157  OD2 ASP A  72     -16.512   9.751  -9.013  1.00 79.54           O  
ATOM   1158  N   GLU A  73     -11.051  10.333  -9.721  1.00 74.62           N  
ATOM   1159  H   GLU A  73     -11.553  10.752 -10.490  1.00 74.62           H  
ATOM   1160  CA  GLU A  73      -9.733  10.872  -9.403  1.00 74.62           C  
ATOM   1161  HA  GLU A  73      -9.180  10.084  -8.891  1.00 74.62           H  
ATOM   1162  C   GLU A  73      -9.821  12.111  -8.490  1.00 74.62           C  
ATOM   1163  CB  GLU A  73      -8.966  11.195 -10.695  1.00 74.62           C  
ATOM   1164  HB2 GLU A  73      -7.929  11.415 -10.442  1.00 74.62           H  
ATOM   1165  HB3 GLU A  73      -8.974  10.314 -11.336  1.00 74.62           H  
ATOM   1166  O   GLU A  73     -10.749  12.909  -8.624  1.00 74.62           O  
ATOM   1167  CG  GLU A  73      -9.563  12.403 -11.446  1.00 74.62           C  
ATOM   1168  HG2 GLU A  73     -10.650  12.324 -11.458  1.00 74.62           H  
ATOM   1169  HG3 GLU A  73      -9.299  13.317 -10.914  1.00 74.62           H  
ATOM   1170  CD  GLU A  73      -9.084  12.503 -12.892  1.00 74.62           C  
ATOM   1171  OE1 GLU A  73      -8.321  13.422 -13.250  1.00 74.62           O  
ATOM   1172  OE2 GLU A  73      -9.444  11.614 -13.677  1.00 74.62           O  
ATOM   1173  N   PRO A  74      -8.823  12.351  -7.622  1.00 80.50           N  
ATOM   1174  CA  PRO A  74      -7.828  11.401  -7.140  1.00 80.50           C  
ATOM   1175  HA  PRO A  74      -7.467  10.768  -7.951  1.00 80.50           H  
ATOM   1176  C   PRO A  74      -8.399  10.516  -6.015  1.00 80.50           C  
ATOM   1177  CB  PRO A  74      -6.667  12.285  -6.678  1.00 80.50           C  
ATOM   1178  HB2 PRO A  74      -6.026  12.500  -7.533  1.00 80.50           H  
ATOM   1179  HB3 PRO A  74      -6.081  11.832  -5.878  1.00 80.50           H  
ATOM   1180  O   PRO A  74      -9.196  10.953  -5.188  1.00 80.50           O  
ATOM   1181  CG  PRO A  74      -7.333  13.585  -6.220  1.00 80.50           C  
ATOM   1182  HG2 PRO A  74      -6.685  14.445  -6.391  1.00 80.50           H  
ATOM   1183  HG3 PRO A  74      -7.604  13.530  -5.166  1.00 80.50           H  
ATOM   1184  CD  PRO A  74      -8.605  13.672  -7.056  1.00 80.50           C  
ATOM   1185  HD2 PRO A  74      -9.450  13.967  -6.433  1.00 80.50           H  
ATOM   1186  HD3 PRO A  74      -8.470  14.392  -7.864  1.00 80.50           H  
ATOM   1187  N   GLY A  75      -7.916   9.277  -5.905  1.00 85.04           N  
ATOM   1188  H   GLY A  75      -7.310   8.921  -6.631  1.00 85.04           H  
ATOM   1189  CA  GLY A  75      -8.343   8.372  -4.830  1.00 85.04           C  
ATOM   1190  HA2 GLY A  75      -8.303   8.896  -3.876  1.00 85.04           H  
ATOM   1191  HA3 GLY A  75      -9.381   8.082  -4.993  1.00 85.04           H  
ATOM   1192  C   GLY A  75      -7.479   7.120  -4.718  1.00 85.04           C  
ATOM   1193  O   GLY A  75      -6.512   6.947  -5.473  1.00 85.04           O  
ATOM   1194  N   MET A  76      -7.793   6.259  -3.752  1.00 89.94           N  
ATOM   1195  H   MET A  76      -8.611   6.450  -3.191  1.00 89.94           H  
ATOM   1196  CA  MET A  76      -7.081   5.006  -3.527  1.00 89.94           C  
ATOM   1197  HA  MET A  76      -6.443   4.830  -4.393  1.00 89.94           H  
ATOM   1198  C   MET A  76      -8.042   3.825  -3.422  1.00 89.94           C  
ATOM   1199  CB  MET A  76      -6.166   5.119  -2.299  1.00 89.94           C  
ATOM   1200  HB2 MET A  76      -5.549   6.012  -2.394  1.00 89.94           H  
ATOM   1201  HB3 MET A  76      -6.775   5.216  -1.400  1.00 89.94           H  
ATOM   1202  O   MET A  76      -9.023   3.858  -2.685  1.00 89.94           O  
ATOM   1203  CG  MET A  76      -5.242   3.903  -2.160  1.00 89.94           C  
ATOM   1204  HG2 MET A  76      -4.626   3.836  -3.057  1.00 89.94           H  
ATOM   1205  HG3 MET A  76      -5.841   2.994  -2.096  1.00 89.94           H  
ATOM   1206  SD  MET A  76      -4.138   3.946  -0.723  1.00 89.94           S  
ATOM   1207  CE  MET A  76      -5.345   3.690   0.606  1.00 89.94           C  
ATOM   1208  HE1 MET A  76      -5.937   4.593   0.754  1.00 89.94           H  
ATOM   1209  HE2 MET A  76      -4.814   3.451   1.528  1.00 89.94           H  
ATOM   1210  HE3 MET A  76      -6.004   2.859   0.354  1.00 89.94           H  
ATOM   1211  N   LEU A  77      -7.711   2.754  -4.131  1.00 90.49           N  
ATOM   1212  H   LEU A  77      -6.892   2.815  -4.719  1.00 90.49           H  
ATOM   1213  CA  LEU A  77      -8.391   1.475  -4.059  1.00 90.49           C  
ATOM   1214  HA  LEU A  77      -9.379   1.635  -3.626  1.00 90.49           H  
ATOM   1215  C   LEU A  77      -7.600   0.502  -3.188  1.00 90.49           C  
ATOM   1216  CB  LEU A  77      -8.561   0.930  -5.474  1.00 90.49           C  
ATOM   1217  HB2 LEU A  77      -8.813   1.756  -6.140  1.00 90.49           H  
ATOM   1218  HB3 LEU A  77      -7.605   0.507  -5.783  1.00 90.49           H  
ATOM   1219  O   LEU A  77      -6.373   0.426  -3.285  1.00 90.49           O  
ATOM   1220  CG  LEU A  77      -9.661  -0.122  -5.625  1.00 90.49           C  
ATOM   1221  HG  LEU A  77      -9.689  -0.791  -4.765  1.00 90.49           H  
ATOM   1222  CD1 LEU A  77     -11.014   0.547  -5.831  1.00 90.49           C  
ATOM   1223 HD11 LEU A  77     -11.803  -0.201  -5.905  1.00 90.49           H  
ATOM   1224 HD12 LEU A  77     -11.238   1.208  -4.994  1.00 90.49           H  
ATOM   1225 HD13 LEU A  77     -10.992   1.127  -6.753  1.00 90.49           H  
ATOM   1226  CD2 LEU A  77      -9.355  -0.927  -6.877  1.00 90.49           C  
ATOM   1227 HD21 LEU A  77      -9.304  -0.271  -7.745  1.00 90.49           H  
ATOM   1228 HD22 LEU A  77     -10.163  -1.643  -7.026  1.00 90.49           H  
ATOM   1229 HD23 LEU A  77      -8.406  -1.452  -6.764  1.00 90.49           H  
ATOM   1230  N   VAL A  78      -8.314  -0.279  -2.392  1.00 90.78           N  
ATOM   1231  H   VAL A  78      -9.314  -0.138  -2.383  1.00 90.78           H  
ATOM   1232  CA  VAL A  78      -7.787  -1.387  -1.601  1.00 90.78           C  
ATOM   1233  HA  VAL A  78      -6.703  -1.430  -1.708  1.00 90.78           H  
ATOM   1234  C   VAL A  78      -8.384  -2.680  -2.135  1.00 90.78           C  
ATOM   1235  CB  VAL A  78      -8.116  -1.210  -0.111  1.00 90.78           C  
ATOM   1236  HB  VAL A  78      -9.196  -1.264   0.023  1.00 90.78           H  
ATOM   1237  O   VAL A  78      -9.604  -2.843  -2.174  1.00 90.78           O  
ATOM   1238  CG1 VAL A  78      -7.484  -2.327   0.715  1.00 90.78           C  
ATOM   1239 HG11 VAL A  78      -7.883  -3.298   0.419  1.00 90.78           H  
ATOM   1240 HG12 VAL A  78      -6.403  -2.318   0.578  1.00 90.78           H  
ATOM   1241 HG13 VAL A  78      -7.727  -2.174   1.767  1.00 90.78           H  
ATOM   1242  CG2 VAL A  78      -7.625   0.133   0.446  1.00 90.78           C  
ATOM   1243 HG21 VAL A  78      -8.143   0.954  -0.049  1.00 90.78           H  
ATOM   1244 HG22 VAL A  78      -7.843   0.190   1.512  1.00 90.78           H  
ATOM   1245 HG23 VAL A  78      -6.551   0.238   0.290  1.00 90.78           H  
ATOM   1246  N   LEU A  79      -7.519  -3.606  -2.536  1.00 89.95           N  
ATOM   1247  H   LEU A  79      -6.535  -3.380  -2.509  1.00 89.95           H  
ATOM   1248  CA  LEU A  79      -7.894  -4.917  -3.048  1.00 89.95           C  
ATOM   1249  HA  LEU A  79      -8.978  -4.991  -3.132  1.00 89.95           H  
ATOM   1250  C   LEU A  79      -7.429  -6.002  -2.089  1.00 89.95           C  
ATOM   1251  CB  LEU A  79      -7.272  -5.134  -4.436  1.00 89.95           C  
ATOM   1252  HB2 LEU A  79      -7.563  -6.123  -4.788  1.00 89.95           H  
ATOM   1253  HB3 LEU A  79      -6.187  -5.116  -4.332  1.00 89.95           H  
ATOM   1254  O   LEU A  79      -6.225  -6.196  -1.892  1.00 89.95           O  
ATOM   1255  CG  LEU A  79      -7.678  -4.100  -5.489  1.00 89.95           C  
ATOM   1256  HG  LEU A  79      -7.383  -3.099  -5.175  1.00 89.95           H  
ATOM   1257  CD1 LEU A  79      -7.008  -4.403  -6.830  1.00 89.95           C  
ATOM   1258 HD11 LEU A  79      -7.308  -5.388  -7.186  1.00 89.95           H  
ATOM   1259 HD12 LEU A  79      -5.925  -4.373  -6.712  1.00 89.95           H  
ATOM   1260 HD13 LEU A  79      -7.299  -3.652  -7.565  1.00 89.95           H  
ATOM   1261  CD2 LEU A  79      -9.183  -4.154  -5.668  1.00 89.95           C  
ATOM   1262 HD21 LEU A  79      -9.523  -5.181  -5.808  1.00 89.95           H  
ATOM   1263 HD22 LEU A  79      -9.435  -3.576  -6.557  1.00 89.95           H  
ATOM   1264 HD23 LEU A  79      -9.674  -3.711  -4.802  1.00 89.95           H  
ATOM   1265  N   LYS A  80      -8.385  -6.762  -1.551  1.00 89.83           N  
ATOM   1266  H   LYS A  80      -9.350  -6.518  -1.725  1.00 89.83           H  
ATOM   1267  CA  LYS A  80      -8.091  -8.015  -0.853  1.00 89.83           C  
ATOM   1268  HA  LYS A  80      -7.438  -7.790  -0.011  1.00 89.83           H  
ATOM   1269  C   LYS A  80      -7.362  -8.981  -1.798  1.00 89.83           C  
ATOM   1270  CB  LYS A  80      -9.404  -8.617  -0.329  1.00 89.83           C  
ATOM   1271  HB2 LYS A  80      -9.977  -7.846   0.187  1.00 89.83           H  
ATOM   1272  HB3 LYS A  80      -9.997  -8.978  -1.169  1.00 89.83           H  
ATOM   1273  O   LYS A  80      -7.659  -9.020  -2.992  1.00 89.83           O  
ATOM   1274  CG  LYS A  80      -9.140  -9.775   0.639  1.00 89.83           C  
ATOM   1275  HG2 LYS A  80      -8.585  -9.397   1.497  1.00 89.83           H  
ATOM   1276  HG3 LYS A  80      -8.534 -10.535   0.145  1.00 89.83           H  
ATOM   1277  CD  LYS A  80     -10.428 -10.434   1.140  1.00 89.83           C  
ATOM   1278  HD2 LYS A  80     -11.011  -9.708   1.707  1.00 89.83           H  
ATOM   1279  HD3 LYS A  80     -11.028 -10.778   0.298  1.00 89.83           H  
ATOM   1280  CE  LYS A  80     -10.084 -11.613   2.058  1.00 89.83           C  
ATOM   1281  HE2 LYS A  80     -10.976 -11.905   2.612  1.00 89.83           H  
ATOM   1282  HE3 LYS A  80      -9.361 -11.269   2.797  1.00 89.83           H  
ATOM   1283  NZ  LYS A  80      -9.539 -12.773   1.305  1.00 89.83           N  
ATOM   1284  HZ1 LYS A  80     -10.252 -13.201   0.731  1.00 89.83           H  
ATOM   1285  HZ2 LYS A  80      -8.778 -12.491   0.703  1.00 89.83           H  
ATOM   1286  HZ3 LYS A  80      -9.199 -13.463   1.960  1.00 89.83           H  
ATOM   1287  N   LYS A  81      -6.444  -9.792  -1.269  1.00 86.12           N  
ATOM   1288  H   LYS A  81      -6.272  -9.732  -0.276  1.00 86.12           H  
ATOM   1289  CA  LYS A  81      -5.834 -10.886  -2.039  1.00 86.12           C  
ATOM   1290  HA  LYS A  81      -5.561 -10.497  -3.021  1.00 86.12           H  
ATOM   1291  C   LYS A  81      -6.804 -12.044  -2.293  1.00 86.12           C  
ATOM   1292  CB  LYS A  81      -4.546 -11.367  -1.361  1.00 86.12           C  
ATOM   1293  HB2 LYS A  81      -3.936 -10.499  -1.110  1.00 86.12           H  
ATOM   1294  HB3 LYS A  81      -3.997 -11.974  -2.080  1.00 86.12           H  
ATOM   1295  O   LYS A  81      -7.816 -12.176  -1.598  1.00 86.12           O  
ATOM   1296  CG  LYS A  81      -4.746 -12.185  -0.078  1.00 86.12           C  
ATOM   1297  HG2 LYS A  81      -5.390 -13.044  -0.269  1.00 86.12           H  
ATOM   1298  HG3 LYS A  81      -5.213 -11.567   0.689  1.00 86.12           H  
ATOM   1299  CD  LYS A  81      -3.379 -12.677   0.416  1.00 86.12           C  
ATOM   1300  HD2 LYS A  81      -2.803 -13.068  -0.423  1.00 86.12           H  
ATOM   1301  HD3 LYS A  81      -2.835 -11.836   0.847  1.00 86.12           H  
ATOM   1302  CE  LYS A  81      -3.516 -13.793   1.453  1.00 86.12           C  
ATOM   1303  HE2 LYS A  81      -4.183 -13.476   2.255  1.00 86.12           H  
ATOM   1304  HE3 LYS A  81      -3.949 -14.672   0.976  1.00 86.12           H  
ATOM   1305  NZ  LYS A  81      -2.192 -14.130   2.021  1.00 86.12           N  
ATOM   1306  HZ1 LYS A  81      -2.270 -14.863   2.711  1.00 86.12           H  
ATOM   1307  HZ2 LYS A  81      -1.536 -14.457   1.327  1.00 86.12           H  
ATOM   1308  HZ3 LYS A  81      -1.797 -13.326   2.489  1.00 86.12           H  
ATOM   1309  N   GLU A  82      -6.422 -12.918  -3.220  1.00 79.18           N  
ATOM   1310  H   GLU A  82      -5.604 -12.688  -3.767  1.00 79.18           H  
ATOM   1311  CA  GLU A  82      -7.122 -14.153  -3.585  1.00 79.18           C  
ATOM   1312  HA  GLU A  82      -6.587 -14.590  -4.428  1.00 79.18           H  
ATOM   1313  C   GLU A  82      -8.545 -13.869  -4.107  1.00 79.18           C  
ATOM   1314  CB  GLU A  82      -7.042 -15.187  -2.441  1.00 79.18           C  
ATOM   1315  HB2 GLU A  82      -7.585 -14.804  -1.578  1.00 79.18           H  
ATOM   1316  HB3 GLU A  82      -7.538 -16.104  -2.759  1.00 79.18           H  
ATOM   1317  O   GLU A  82      -9.539 -14.421  -3.634  1.00 79.18           O  
ATOM   1318  CG  GLU A  82      -5.608 -15.536  -1.988  1.00 79.18           C  
ATOM   1319  HG2 GLU A  82      -5.671 -16.111  -1.065  1.00 79.18           H  
ATOM   1320  HG3 GLU A  82      -5.051 -14.628  -1.758  1.00 79.18           H  
ATOM   1321  CD  GLU A  82      -4.837 -16.353  -3.031  1.00 79.18           C  
ATOM   1322  OE1 GLU A  82      -3.978 -15.792  -3.756  1.00 79.18           O  
ATOM   1323  OE2 GLU A  82      -5.135 -17.548  -3.195  1.00 79.18           O  
ATOM   1324  N   GLN A  83      -8.649 -12.957  -5.079  1.00 83.32           N  
ATOM   1325  H   GLN A  83      -7.801 -12.526  -5.419  1.00 83.32           H  
ATOM   1326  CA  GLN A  83      -9.892 -12.673  -5.803  1.00 83.32           C  
ATOM   1327  HA  GLN A  83     -10.528 -13.555  -5.738  1.00 83.32           H  
ATOM   1328  C   GLN A  83      -9.634 -12.425  -7.290  1.00 83.32           C  
ATOM   1329  CB  GLN A  83     -10.664 -11.506  -5.158  1.00 83.32           C  
ATOM   1330  HB2 GLN A  83     -10.800 -11.713  -4.096  1.00 83.32           H  
ATOM   1331  HB3 GLN A  83     -11.652 -11.452  -5.615  1.00 83.32           H  
ATOM   1332  O   GLN A  83      -8.520 -12.091  -7.696  1.00 83.32           O  
ATOM   1333  CG  GLN A  83      -9.976 -10.142  -5.318  1.00 83.32           C  
ATOM   1334  HG2 GLN A  83      -9.824  -9.915  -6.373  1.00 83.32           H  
ATOM   1335  HG3 GLN A  83      -8.997 -10.188  -4.840  1.00 83.32           H  
ATOM   1336  CD  GLN A  83     -10.791  -9.008  -4.704  1.00 83.32           C  
ATOM   1337  NE2 GLN A  83     -10.180  -8.197  -3.875  1.00 83.32           N  
ATOM   1338 HE21 GLN A  83      -9.212  -8.365  -3.642  1.00 83.32           H  
ATOM   1339 HE22 GLN A  83     -10.727  -7.473  -3.431  1.00 83.32           H  
ATOM   1340  OE1 GLN A  83     -11.980  -8.848  -4.939  1.00 83.32           O  
ATOM   1341  N   VAL A  84     -10.682 -12.565  -8.097  1.00 82.98           N  
ATOM   1342  H   VAL A  84     -11.580 -12.776  -7.687  1.00 82.98           H  
ATOM   1343  CA  VAL A  84     -10.673 -12.219  -9.519  1.00 82.98           C  
ATOM   1344  HA  VAL A  84      -9.654 -12.000  -9.836  1.00 82.98           H  
ATOM   1345  C   VAL A  84     -11.511 -10.964  -9.714  1.00 82.98           C  
ATOM   1346  CB  VAL A  84     -11.186 -13.385 -10.379  1.00 82.98           C  
ATOM   1347  HB  VAL A  84     -12.197 -13.653 -10.071  1.00 82.98           H  
ATOM   1348  O   VAL A  84     -12.629 -10.884  -9.207  1.00 82.98           O  
ATOM   1349  CG1 VAL A  84     -11.196 -13.013 -11.861  1.00 82.98           C  
ATOM   1350 HG11 VAL A  84     -11.497 -13.873 -12.459  1.00 82.98           H  
ATOM   1351 HG12 VAL A  84     -10.199 -12.689 -12.160  1.00 82.98           H  
ATOM   1352 HG13 VAL A  84     -11.915 -12.214 -12.042  1.00 82.98           H  
ATOM   1353  CG2 VAL A  84     -10.280 -14.616 -10.242  1.00 82.98           C  
ATOM   1354 HG21 VAL A  84     -10.224 -14.933  -9.201  1.00 82.98           H  
ATOM   1355 HG22 VAL A  84      -9.284 -14.377 -10.613  1.00 82.98           H  
ATOM   1356 HG23 VAL A  84     -10.692 -15.438 -10.827  1.00 82.98           H  
ATOM   1357  N   VAL A  85     -10.964  -9.996 -10.443  1.00 86.77           N  
ATOM   1358  H   VAL A  85     -10.028 -10.130 -10.799  1.00 86.77           H  
ATOM   1359  CA  VAL A  85     -11.616  -8.720 -10.737  1.00 86.77           C  
ATOM   1360  HA  VAL A  85     -12.666  -8.804 -10.455  1.00 86.77           H  
ATOM   1361  C   VAL A  85     -11.584  -8.416 -12.231  1.00 86.77           C  
ATOM   1362  CB  VAL A  85     -11.016  -7.558  -9.915  1.00 86.77           C  
ATOM   1363  HB  VAL A  85     -11.582  -6.654 -10.140  1.00 86.77           H  
ATOM   1364  O   VAL A  85     -10.692  -8.853 -12.957  1.00 86.77           O  
ATOM   1365  CG1 VAL A  85     -11.127  -7.815  -8.409  1.00 86.77           C  
ATOM   1366 HG11 VAL A  85     -10.472  -8.635  -8.119  1.00 86.77           H  
ATOM   1367 HG12 VAL A  85     -12.156  -8.074  -8.158  1.00 86.77           H  
ATOM   1368 HG13 VAL A  85     -10.848  -6.918  -7.856  1.00 86.77           H  
ATOM   1369  CG2 VAL A  85      -9.540  -7.289 -10.239  1.00 86.77           C  
ATOM   1370 HG21 VAL A  85      -8.950  -8.195 -10.099  1.00 86.77           H  
ATOM   1371 HG22 VAL A  85      -9.449  -6.947 -11.270  1.00 86.77           H  
ATOM   1372 HG23 VAL A  85      -9.139  -6.519  -9.580  1.00 86.77           H  
ATOM   1373  N   ASN A  86     -12.541  -7.625 -12.694  1.00 82.55           N  
ATOM   1374  H   ASN A  86     -13.252  -7.322 -12.044  1.00 82.55           H  
ATOM   1375  CA  ASN A  86     -12.501  -6.971 -13.991  1.00 82.55           C  
ATOM   1376  HA  ASN A  86     -11.672  -7.378 -14.571  1.00 82.55           H  
ATOM   1377  C   ASN A  86     -12.259  -5.480 -13.758  1.00 82.55           C  
ATOM   1378  CB  ASN A  86     -13.802  -7.234 -14.759  1.00 82.55           C  
ATOM   1379  HB2 ASN A  86     -14.616  -6.698 -14.271  1.00 82.55           H  
ATOM   1380  HB3 ASN A  86     -13.706  -6.848 -15.774  1.00 82.55           H  
ATOM   1381  O   ASN A  86     -12.937  -4.881 -12.928  1.00 82.55           O  
ATOM   1382  CG  ASN A  86     -14.154  -8.706 -14.836  1.00 82.55           C  
ATOM   1383  ND2 ASN A  86     -15.316  -9.088 -14.366  1.00 82.55           N  
ATOM   1384 HD21 ASN A  86     -15.507 -10.079 -14.345  1.00 82.55           H  
ATOM   1385 HD22 ASN A  86     -15.908  -8.425 -13.886  1.00 82.55           H  
ATOM   1386  OD1 ASN A  86     -13.395  -9.524 -15.327  1.00 82.55           O  
ATOM   1387  N   VAL A  87     -11.309  -4.883 -14.470  1.00 84.52           N  
ATOM   1388  H   VAL A  87     -10.849  -5.424 -15.189  1.00 84.52           H  
ATOM   1389  CA  VAL A  87     -10.931  -3.471 -14.331  1.00 84.52           C  
ATOM   1390  HA  VAL A  87     -11.560  -2.989 -13.582  1.00 84.52           H  
ATOM   1391  C   VAL A  87     -11.147  -2.779 -15.663  1.00 84.52           C  
ATOM   1392  CB  VAL A  87      -9.460  -3.307 -13.898  1.00 84.52           C  
ATOM   1393  HB  VAL A  87      -8.809  -3.664 -14.696  1.00 84.52           H  
ATOM   1394  O   VAL A  87     -10.633  -3.240 -16.672  1.00 84.52           O  
ATOM   1395  CG1 VAL A  87      -9.129  -1.836 -13.617  1.00 84.52           C  
ATOM   1396 HG11 VAL A  87      -9.274  -1.234 -14.513  1.00 84.52           H  
ATOM   1397 HG12 VAL A  87      -9.776  -1.452 -12.828  1.00 84.52           H  
ATOM   1398 HG13 VAL A  87      -8.089  -1.738 -13.307  1.00 84.52           H  
ATOM   1399  CG2 VAL A  87      -9.122  -4.101 -12.631  1.00 84.52           C  
ATOM   1400 HG21 VAL A  87      -9.305  -5.164 -12.791  1.00 84.52           H  
ATOM   1401 HG22 VAL A  87      -8.069  -3.966 -12.383  1.00 84.52           H  
ATOM   1402 HG23 VAL A  87      -9.728  -3.744 -11.799  1.00 84.52           H  
ATOM   1403  N   THR A  88     -11.848  -1.660 -15.673  1.00 82.97           N  
ATOM   1404  H   THR A  88     -12.250  -1.340 -14.803  1.00 82.97           H  
ATOM   1405  CA  THR A  88     -12.008  -0.790 -16.832  1.00 82.97           C  
ATOM   1406  HA  THR A  88     -11.460  -1.198 -17.681  1.00 82.97           H  
ATOM   1407  C   THR A  88     -11.424   0.574 -16.509  1.00 82.97           C  
ATOM   1408  CB  THR A  88     -13.476  -0.697 -17.241  1.00 82.97           C  
ATOM   1409  HB  THR A  88     -14.078  -0.344 -16.404  1.00 82.97           H  
ATOM   1410  O   THR A  88     -11.826   1.210 -15.541  1.00 82.97           O  
ATOM   1411  CG2 THR A  88     -13.657   0.234 -18.426  1.00 82.97           C  
ATOM   1412 HG21 THR A  88     -13.718   1.263 -18.071  1.00 82.97           H  
ATOM   1413 HG22 THR A  88     -12.811   0.139 -19.108  1.00 82.97           H  
ATOM   1414 HG23 THR A  88     -14.575  -0.021 -18.955  1.00 82.97           H  
ATOM   1415  OG1 THR A  88     -13.957  -1.960 -17.651  1.00 82.97           O  
ATOM   1416  HG1 THR A  88     -14.915  -1.889 -17.648  1.00 82.97           H  
ATOM   1417  N   LEU A  89     -10.455   0.997 -17.309  1.00 80.46           N  
ATOM   1418  H   LEU A  89     -10.212   0.420 -18.101  1.00 80.46           H  
ATOM   1419  CA  LEU A  89      -9.733   2.257 -17.194  1.00 80.46           C  
ATOM   1420  HA  LEU A  89      -9.959   2.741 -16.244  1.00 80.46           H  
ATOM   1421  C   LEU A  89     -10.205   3.176 -18.320  1.00 80.46           C  
ATOM   1422  CB  LEU A  89      -8.220   1.963 -17.281  1.00 80.46           C  
ATOM   1423  HB2 LEU A  89      -8.023   1.475 -18.236  1.00 80.46           H  
ATOM   1424  HB3 LEU A  89      -7.663   2.900 -17.266  1.00 80.46           H  
ATOM   1425  O   LEU A  89     -10.234   2.752 -19.474  1.00 80.46           O  
ATOM   1426  CG  LEU A  89      -7.705   1.060 -16.146  1.00 80.46           C  
ATOM   1427  HG  LEU A  89      -8.337   0.176 -16.067  1.00 80.46           H  
ATOM   1428  CD1 LEU A  89      -6.284   0.564 -16.387  1.00 80.46           C  
ATOM   1429 HD11 LEU A  89      -6.051  -0.225 -15.673  1.00 80.46           H  
ATOM   1430 HD12 LEU A  89      -6.209   0.166 -17.399  1.00 80.46           H  
ATOM   1431 HD13 LEU A  89      -5.580   1.384 -16.243  1.00 80.46           H  
ATOM   1432  CD2 LEU A  89      -7.696   1.787 -14.808  1.00 80.46           C  
ATOM   1433 HD21 LEU A  89      -7.274   1.130 -14.047  1.00 80.46           H  
ATOM   1434 HD22 LEU A  89      -8.715   2.052 -14.526  1.00 80.46           H  
ATOM   1435 HD23 LEU A  89      -7.101   2.698 -14.872  1.00 80.46           H  
ATOM   1436  N   GLU A  90     -10.565   4.409 -17.992  1.00 80.09           N  
ATOM   1437  H   GLU A  90     -10.566   4.679 -17.019  1.00 80.09           H  
ATOM   1438  CA  GLU A  90     -11.022   5.417 -18.949  1.00 80.09           C  
ATOM   1439  HA  GLU A  90     -10.878   5.060 -19.969  1.00 80.09           H  
ATOM   1440  C   GLU A  90     -10.215   6.704 -18.778  1.00 80.09           C  
ATOM   1441  CB  GLU A  90     -12.520   5.660 -18.746  1.00 80.09           C  
ATOM   1442  HB2 GLU A  90     -12.682   6.033 -17.735  1.00 80.09           H  
ATOM   1443  HB3 GLU A  90     -13.044   4.709 -18.850  1.00 80.09           H  
ATOM   1444  O   GLU A  90     -10.165   7.280 -17.689  1.00 80.09           O  
ATOM   1445  CG  GLU A  90     -13.101   6.657 -19.760  1.00 80.09           C  
ATOM   1446  HG2 GLU A  90     -12.501   7.567 -19.760  1.00 80.09           H  
ATOM   1447  HG3 GLU A  90     -13.045   6.216 -20.756  1.00 80.09           H  
ATOM   1448  CD  GLU A  90     -14.556   7.037 -19.447  1.00 80.09           C  
ATOM   1449  OE1 GLU A  90     -15.023   8.047 -20.019  1.00 80.09           O  
ATOM   1450  OE2 GLU A  90     -15.205   6.321 -18.649  1.00 80.09           O  
ATOM   1451  N   GLU A  91      -9.562   7.151 -19.850  1.00 75.68           N  
ATOM   1452  H   GLU A  91      -9.669   6.667 -20.729  1.00 75.68           H  
ATOM   1453  CA  GLU A  91      -8.796   8.398 -19.813  1.00 75.68           C  
ATOM   1454  HA  GLU A  91      -8.158   8.383 -18.929  1.00 75.68           H  
ATOM   1455  C   GLU A  91      -9.714   9.618 -19.695  1.00 75.68           C  
ATOM   1456  CB  GLU A  91      -7.891   8.553 -21.041  1.00 75.68           C  
ATOM   1457  HB2 GLU A  91      -8.496   8.724 -21.931  1.00 75.68           H  
ATOM   1458  HB3 GLU A  91      -7.275   9.436 -20.867  1.00 75.68           H  
ATOM   1459  O   GLU A  91     -10.691   9.746 -20.430  1.00 75.68           O  
ATOM   1460  CG  GLU A  91      -6.982   7.340 -21.285  1.00 75.68           C  
ATOM   1461  HG2 GLU A  91      -7.549   6.570 -21.809  1.00 75.68           H  
ATOM   1462  HG3 GLU A  91      -6.674   6.927 -20.325  1.00 75.68           H  
ATOM   1463  CD  GLU A  91      -5.728   7.690 -22.091  1.00 75.68           C  
ATOM   1464  OE1 GLU A  91      -4.715   6.981 -21.926  1.00 75.68           O  
ATOM   1465  OE2 GLU A  91      -5.647   8.777 -22.704  1.00 75.68           O  
ATOM   1466  N   VAL A  92      -9.351  10.561 -18.828  1.00 71.83           N  
ATOM   1467  H   VAL A  92      -8.502  10.434 -18.296  1.00 71.83           H  
ATOM   1468  CA  VAL A  92     -10.060  11.836 -18.665  1.00 71.83           C  
ATOM   1469  HA  VAL A  92     -10.974  11.826 -19.258  1.00 71.83           H  
ATOM   1470  C   VAL A  92      -9.159  12.946 -19.185  1.00 71.83           C  
ATOM   1471  CB  VAL A  92     -10.465  12.063 -17.199  1.00 71.83           C  
ATOM   1472  HB  VAL A  92      -9.573  12.052 -16.572  1.00 71.83           H  
ATOM   1473  O   VAL A  92      -8.008  13.057 -18.773  1.00 71.83           O  
ATOM   1474  CG1 VAL A  92     -11.183  13.409 -17.026  1.00 71.83           C  
ATOM   1475 HG11 VAL A  92     -11.485  13.520 -15.984  1.00 71.83           H  
ATOM   1476 HG12 VAL A  92     -10.504  14.230 -17.258  1.00 71.83           H  
ATOM   1477 HG13 VAL A  92     -12.062  13.461 -17.667  1.00 71.83           H  
ATOM   1478  CG2 VAL A  92     -11.426  10.970 -16.719  1.00 71.83           C  
ATOM   1479 HG21 VAL A  92     -11.644  11.143 -15.665  1.00 71.83           H  
ATOM   1480 HG22 VAL A  92     -10.966   9.986 -16.814  1.00 71.83           H  
ATOM   1481 HG23 VAL A  92     -12.347  10.987 -17.301  1.00 71.83           H  
ATOM   1482  N   ASN A  93      -9.656  13.758 -20.124  1.00 68.16           N  
ATOM   1483  H   ASN A  93     -10.624  13.648 -20.387  1.00 68.16           H  
ATOM   1484  CA  ASN A  93      -8.878  14.815 -20.791  1.00 68.16           C  
ATOM   1485  HA  ASN A  93      -9.458  15.152 -21.650  1.00 68.16           H  
ATOM   1486  C   ASN A  93      -7.541  14.317 -21.376  1.00 68.16           C  
ATOM   1487  CB  ASN A  93      -8.722  16.018 -19.842  1.00 68.16           C  
ATOM   1488  HB2 ASN A  93      -8.187  15.708 -18.945  1.00 68.16           H  
ATOM   1489  HB3 ASN A  93      -8.135  16.796 -20.331  1.00 68.16           H  
ATOM   1490  O   ASN A  93      -6.537  15.024 -21.338  1.00 68.16           O  
ATOM   1491  CG  ASN A  93     -10.052  16.630 -19.461  1.00 68.16           C  
ATOM   1492  ND2 ASN A  93     -10.172  17.151 -18.264  1.00 68.16           N  
ATOM   1493 HD21 ASN A  93      -9.410  17.099 -17.603  1.00 68.16           H  
ATOM   1494 HD22 ASN A  93     -11.076  17.535 -18.028  1.00 68.16           H  
ATOM   1495  OD1 ASN A  93     -10.999  16.645 -20.228  1.00 68.16           O  
ATOM   1496  N   GLY A  94      -7.512  13.079 -21.881  1.00 64.16           N  
ATOM   1497  H   GLY A  94      -8.363  12.534 -21.889  1.00 64.16           H  
ATOM   1498  CA  GLY A  94      -6.289  12.461 -22.399  1.00 64.16           C  
ATOM   1499  HA2 GLY A  94      -6.545  11.509 -22.863  1.00 64.16           H  
ATOM   1500  HA3 GLY A  94      -5.849  13.110 -23.157  1.00 64.16           H  
ATOM   1501  C   GLY A  94      -5.227  12.190 -21.329  1.00 64.16           C  
ATOM   1502  O   GLY A  94      -4.049  12.070 -21.664  1.00 64.16           O  
ATOM   1503  N   HIS A  95      -5.621  12.102 -20.053  1.00 69.98           N  
ATOM   1504  H   HIS A  95      -6.587  12.303 -19.834  1.00 69.98           H  
ATOM   1505  CA  HIS A  95      -4.765  11.754 -18.925  1.00 69.98           C  
ATOM   1506  HA  HIS A  95      -3.784  11.481 -19.315  1.00 69.98           H  
ATOM   1507  C   HIS A  95      -5.310  10.530 -18.168  1.00 69.98           C  
ATOM   1508  CB  HIS A  95      -4.522  12.977 -18.037  1.00 69.98           C  
ATOM   1509  HB2 HIS A  95      -5.477  13.399 -17.727  1.00 69.98           H  
ATOM   1510  HB3 HIS A  95      -3.984  12.664 -17.142  1.00 69.98           H  
ATOM   1511  O   HIS A  95      -6.509  10.334 -17.995  1.00 69.98           O  
ATOM   1512  CG  HIS A  95      -3.697  14.035 -18.732  1.00 69.98           C  
ATOM   1513  CD2 HIS A  95      -4.128  15.265 -19.152  1.00 69.98           C  
ATOM   1514  HD2 HIS A  95      -5.129  15.656 -19.047  1.00 69.98           H  
ATOM   1515  ND1 HIS A  95      -2.375  13.923 -19.110  1.00 69.98           N  
ATOM   1516  HD1 HIS A  95      -1.792  13.105 -19.013  1.00 69.98           H  
ATOM   1517  CE1 HIS A  95      -2.023  15.058 -19.735  1.00 69.98           C  
ATOM   1518  HE1 HIS A  95      -1.054  15.260 -20.167  1.00 69.98           H  
ATOM   1519  NE2 HIS A  95      -3.050  15.915 -19.763  1.00 69.98           N  
ATOM   1520  N   MET A  96      -4.384   9.662 -17.769  1.00 74.61           N  
ATOM   1521  H   MET A  96      -3.418   9.943 -17.859  1.00 74.61           H  
ATOM   1522  CA  MET A  96      -4.615   8.464 -16.966  1.00 74.61           C  
ATOM   1523  HA  MET A  96      -5.400   8.649 -16.233  1.00 74.61           H  
ATOM   1524  C   MET A  96      -3.297   8.201 -16.265  1.00 74.61           C  
ATOM   1525  CB  MET A  96      -5.014   7.264 -17.841  1.00 74.61           C  
ATOM   1526  HB2 MET A  96      -5.995   7.464 -18.271  1.00 74.61           H  
ATOM   1527  HB3 MET A  96      -4.303   7.167 -18.662  1.00 74.61           H  
ATOM   1528  O   MET A  96      -2.283   7.952 -16.925  1.00 74.61           O  
ATOM   1529  CG  MET A  96      -5.052   5.923 -17.086  1.00 74.61           C  
ATOM   1530  HG2 MET A  96      -5.234   5.138 -17.820  1.00 74.61           H  
ATOM   1531  HG3 MET A  96      -4.070   5.731 -16.653  1.00 74.61           H  
ATOM   1532  SD  MET A  96      -6.292   5.744 -15.779  1.00 74.61           S  
ATOM   1533  CE  MET A  96      -7.772   5.780 -16.808  1.00 74.61           C  
ATOM   1534  HE1 MET A  96      -8.649   5.594 -16.188  1.00 74.61           H  
ATOM   1535  HE2 MET A  96      -7.709   5.036 -17.603  1.00 74.61           H  
ATOM   1536  HE3 MET A  96      -7.856   6.768 -17.259  1.00 74.61           H  
ATOM   1537  N   ASP A  97      -3.292   8.311 -14.949  1.00 76.86           N  
ATOM   1538  H   ASP A  97      -4.153   8.544 -14.474  1.00 76.86           H  
ATOM   1539  CA  ASP A  97      -2.094   8.108 -14.161  1.00 76.86           C  
ATOM   1540  HA  ASP A  97      -1.442   7.417 -14.696  1.00 76.86           H  
ATOM   1541  C   ASP A  97      -2.451   7.475 -12.826  1.00 76.86           C  
ATOM   1542  CB  ASP A  97      -1.330   9.424 -13.999  1.00 76.86           C  
ATOM   1543  HB2 ASP A  97      -1.153   9.862 -14.981  1.00 76.86           H  
ATOM   1544  HB3 ASP A  97      -1.927  10.123 -13.413  1.00 76.86           H  
ATOM   1545  O   ASP A  97      -3.163   8.042 -11.999  1.00 76.86           O  
ATOM   1546  CG  ASP A  97       0.021   9.205 -13.322  1.00 76.86           C  
ATOM   1547  OD1 ASP A  97       0.574   8.074 -13.337  1.00 76.86           O  
ATOM   1548  OD2 ASP A  97       0.514  10.157 -12.686  1.00 76.86           O  
ATOM   1549  N   PHE A  98      -1.931   6.275 -12.618  1.00 81.61           N  
ATOM   1550  H   PHE A  98      -1.332   5.881 -13.329  1.00 81.61           H  
ATOM   1551  CA  PHE A  98      -2.112   5.521 -11.395  1.00 81.61           C  
ATOM   1552  HA  PHE A  98      -2.287   6.229 -10.585  1.00 81.61           H  
ATOM   1553  C   PHE A  98      -0.847   4.750 -11.059  1.00 81.61           C  
ATOM   1554  CB  PHE A  98      -3.327   4.591 -11.519  1.00 81.61           C  
ATOM   1555  HB2 PHE A  98      -3.524   4.131 -10.551  1.00 81.61           H  
ATOM   1556  HB3 PHE A  98      -4.197   5.192 -11.782  1.00 81.61           H  
ATOM   1557  O   PHE A  98      -0.065   4.368 -11.932  1.00 81.61           O  
ATOM   1558  CG  PHE A  98      -3.169   3.503 -12.563  1.00 81.61           C  
ATOM   1559  CD1 PHE A  98      -3.581   3.736 -13.887  1.00 81.61           C  
ATOM   1560  HD1 PHE A  98      -4.050   4.674 -14.148  1.00 81.61           H  
ATOM   1561  CD2 PHE A  98      -2.568   2.277 -12.224  1.00 81.61           C  
ATOM   1562  HD2 PHE A  98      -2.246   2.097 -11.209  1.00 81.61           H  
ATOM   1563  CE1 PHE A  98      -3.389   2.753 -14.871  1.00 81.61           C  
ATOM   1564  HE1 PHE A  98      -3.717   2.942 -15.883  1.00 81.61           H  
ATOM   1565  CE2 PHE A  98      -2.363   1.304 -13.217  1.00 81.61           C  
ATOM   1566  HE2 PHE A  98      -1.872   0.374 -12.972  1.00 81.61           H  
ATOM   1567  CZ  PHE A  98      -2.778   1.534 -14.538  1.00 81.61           C  
ATOM   1568  HZ  PHE A  98      -2.625   0.778 -15.294  1.00 81.61           H  
ATOM   1569  N   ASP A  99      -0.658   4.478  -9.780  1.00 80.79           N  
ATOM   1570  H   ASP A  99      -1.331   4.833  -9.114  1.00 80.79           H  
ATOM   1571  CA  ASP A  99       0.388   3.602  -9.290  1.00 80.79           C  
ATOM   1572  HA  ASP A  99       0.875   3.117 -10.136  1.00 80.79           H  
ATOM   1573  C   ASP A  99      -0.182   2.471  -8.454  1.00 80.79           C  
ATOM   1574  CB  ASP A  99       1.443   4.404  -8.538  1.00 80.79           C  
ATOM   1575  HB2 ASP A  99       0.974   5.110  -7.852  1.00 80.79           H  
ATOM   1576  HB3 ASP A  99       2.064   3.708  -7.974  1.00 80.79           H  
ATOM   1577  O   ASP A  99      -1.248   2.576  -7.856  1.00 80.79           O  
ATOM   1578  CG  ASP A  99       2.370   5.117  -9.508  1.00 80.79           C  
ATOM   1579  OD1 ASP A  99       2.895   4.454 -10.434  1.00 80.79           O  
ATOM   1580  OD2 ASP A  99       2.756   6.269  -9.268  1.00 80.79           O  
ATOM   1581  N   ILE A 100       0.548   1.364  -8.437  1.00 83.82           N  
ATOM   1582  H   ILE A 100       1.450   1.371  -8.893  1.00 83.82           H  
ATOM   1583  CA  ILE A 100       0.158   0.137  -7.757  1.00 83.82           C  
ATOM   1584  HA  ILE A 100      -0.802   0.270  -7.259  1.00 83.82           H  
ATOM   1585  C   ILE A 100       1.223  -0.176  -6.723  1.00 83.82           C  
ATOM   1586  CB  ILE A 100       0.035  -1.021  -8.755  1.00 83.82           C  
ATOM   1587  HB  ILE A 100       1.034  -1.191  -9.157  1.00 83.82           H  
ATOM   1588  O   ILE A 100       2.420  -0.065  -7.002  1.00 83.82           O  
ATOM   1589  CG1 ILE A 100      -0.938  -0.720  -9.912  1.00 83.82           C  
ATOM   1590 HG12 ILE A 100      -1.164   0.342 -10.005  1.00 83.82           H  
ATOM   1591 HG13 ILE A 100      -1.880  -1.244  -9.748  1.00 83.82           H  
ATOM   1592  CG2 ILE A 100      -0.423  -2.325  -8.081  1.00 83.82           C  
ATOM   1593 HG21 ILE A 100      -0.498  -3.124  -8.819  1.00 83.82           H  
ATOM   1594 HG22 ILE A 100      -1.400  -2.175  -7.622  1.00 83.82           H  
ATOM   1595 HG23 ILE A 100       0.285  -2.644  -7.316  1.00 83.82           H  
ATOM   1596  CD1 ILE A 100      -0.290  -1.186 -11.214  1.00 83.82           C  
ATOM   1597 HD11 ILE A 100       0.475  -0.469 -11.513  1.00 83.82           H  
ATOM   1598 HD12 ILE A 100      -1.028  -1.261 -12.012  1.00 83.82           H  
ATOM   1599 HD13 ILE A 100       0.195  -2.153 -11.078  1.00 83.82           H  
ATOM   1600  N   LEU A 101       0.779  -0.603  -5.551  1.00 85.19           N  
ATOM   1601  H   LEU A 101      -0.219  -0.623  -5.397  1.00 85.19           H  
ATOM   1602  CA  LEU A 101       1.630  -1.081  -4.484  1.00 85.19           C  
ATOM   1603  HA  LEU A 101       2.633  -1.256  -4.874  1.00 85.19           H  
ATOM   1604  C   LEU A 101       1.078  -2.406  -3.962  1.00 85.19           C  
ATOM   1605  CB  LEU A 101       1.702   0.009  -3.408  1.00 85.19           C  
ATOM   1606  HB2 LEU A 101       2.032   0.943  -3.862  1.00 85.19           H  
ATOM   1607  HB3 LEU A 101       0.703   0.168  -3.001  1.00 85.19           H  
ATOM   1608  O   LEU A 101       0.035  -2.452  -3.314  1.00 85.19           O  
ATOM   1609  CG  LEU A 101       2.656  -0.346  -2.265  1.00 85.19           C  
ATOM   1610  HG  LEU A 101       2.397  -1.327  -1.866  1.00 85.19           H  
ATOM   1611  CD1 LEU A 101       4.098  -0.399  -2.754  1.00 85.19           C  
ATOM   1612 HD11 LEU A 101       4.785  -0.354  -1.910  1.00 85.19           H  
ATOM   1613 HD12 LEU A 101       4.269   0.447  -3.419  1.00 85.19           H  
ATOM   1614 HD13 LEU A 101       4.272  -1.328  -3.298  1.00 85.19           H  
ATOM   1615  CD2 LEU A 101       2.533   0.684  -1.148  1.00 85.19           C  
ATOM   1616 HD21 LEU A 101       1.488   0.794  -0.858  1.00 85.19           H  
ATOM   1617 HD22 LEU A 101       2.911   1.650  -1.484  1.00 85.19           H  
ATOM   1618 HD23 LEU A 101       3.095   0.334  -0.283  1.00 85.19           H  
ATOM   1619  N   GLU A 102       1.791  -3.491  -4.239  1.00 83.52           N  
ATOM   1620  H   GLU A 102       2.642  -3.402  -4.777  1.00 83.52           H  
ATOM   1621  CA  GLU A 102       1.510  -4.787  -3.630  1.00 83.52           C  
ATOM   1622  HA  GLU A 102       0.434  -4.927  -3.528  1.00 83.52           H  
ATOM   1623  C   GLU A 102       2.131  -4.863  -2.243  1.00 83.52           C  
ATOM   1624  CB  GLU A 102       2.062  -5.917  -4.490  1.00 83.52           C  
ATOM   1625  HB2 GLU A 102       2.122  -6.825  -3.890  1.00 83.52           H  
ATOM   1626  HB3 GLU A 102       3.062  -5.655  -4.835  1.00 83.52           H  
ATOM   1627  O   GLU A 102       3.323  -4.608  -2.065  1.00 83.52           O  
ATOM   1628  CG  GLU A 102       1.137  -6.178  -5.672  1.00 83.52           C  
ATOM   1629  HG2 GLU A 102       0.150  -6.434  -5.286  1.00 83.52           H  
ATOM   1630  HG3 GLU A 102       1.027  -5.267  -6.262  1.00 83.52           H  
ATOM   1631  CD  GLU A 102       1.650  -7.333  -6.533  1.00 83.52           C  
ATOM   1632  OE1 GLU A 102       0.816  -7.914  -7.254  1.00 83.52           O  
ATOM   1633  OE2 GLU A 102       2.865  -7.618  -6.534  1.00 83.52           O  
ATOM   1634  N   ILE A 103       1.319  -5.233  -1.259  1.00 86.97           N  
ATOM   1635  H   ILE A 103       0.355  -5.441  -1.477  1.00 86.97           H  
ATOM   1636  CA  ILE A 103       1.737  -5.377   0.126  1.00 86.97           C  
ATOM   1637  HA  ILE A 103       2.635  -4.776   0.275  1.00 86.97           H  
ATOM   1638  C   ILE A 103       2.051  -6.852   0.377  1.00 86.97           C  
ATOM   1639  CB  ILE A 103       0.675  -4.835   1.106  1.00 86.97           C  
ATOM   1640  HB  ILE A 103      -0.151  -5.545   1.148  1.00 86.97           H  
ATOM   1641  O   ILE A 103       1.142  -7.686   0.329  1.00 86.97           O  
ATOM   1642  CG1 ILE A 103       0.066  -3.474   0.694  1.00 86.97           C  
ATOM   1643 HG12 ILE A 103      -0.559  -3.618  -0.187  1.00 86.97           H  
ATOM   1644 HG13 ILE A 103      -0.585  -3.119   1.493  1.00 86.97           H  
ATOM   1645  CG2 ILE A 103       1.290  -4.755   2.517  1.00 86.97           C  
ATOM   1646 HG21 ILE A 103       2.170  -4.111   2.518  1.00 86.97           H  
ATOM   1647 HG22 ILE A 103       0.555  -4.354   3.215  1.00 86.97           H  
ATOM   1648 HG23 ILE A 103       1.570  -5.752   2.858  1.00 86.97           H  
ATOM   1649  CD1 ILE A 103       1.073  -2.377   0.371  1.00 86.97           C  
ATOM   1650 HD11 ILE A 103       0.545  -1.462   0.101  1.00 86.97           H  
ATOM   1651 HD12 ILE A 103       1.694  -2.694  -0.467  1.00 86.97           H  
ATOM   1652 HD13 ILE A 103       1.704  -2.190   1.240  1.00 86.97           H  
ATOM   1653  N   PRO A 104       3.314  -7.207   0.676  1.00 79.22           N  
ATOM   1654  CA  PRO A 104       3.656  -8.579   1.015  1.00 79.22           C  
ATOM   1655  HA  PRO A 104       3.407  -9.221   0.170  1.00 79.22           H  
ATOM   1656  C   PRO A 104       2.899  -9.040   2.262  1.00 79.22           C  
ATOM   1657  CB  PRO A 104       5.174  -8.589   1.236  1.00 79.22           C  
ATOM   1658  HB2 PRO A 104       5.406  -8.458   2.293  1.00 79.22           H  
ATOM   1659  HB3 PRO A 104       5.626  -9.508   0.861  1.00 79.22           H  
ATOM   1660  O   PRO A 104       2.836  -8.309   3.254  1.00 79.22           O  
ATOM   1661  CG  PRO A 104       5.663  -7.367   0.460  1.00 79.22           C  
ATOM   1662  HG2 PRO A 104       6.594  -6.969   0.866  1.00 79.22           H  
ATOM   1663  HG3 PRO A 104       5.782  -7.626  -0.592  1.00 79.22           H  
ATOM   1664  CD  PRO A 104       4.511  -6.381   0.614  1.00 79.22           C  
ATOM   1665  HD2 PRO A 104       4.503  -5.704  -0.239  1.00 79.22           H  
ATOM   1666  HD3 PRO A 104       4.616  -5.818   1.542  1.00 79.22           H  
ATOM   1667  N   THR A 105       2.410 -10.281   2.255  1.00 81.99           N  
ATOM   1668  H   THR A 105       2.383 -10.780   1.378  1.00 81.99           H  
ATOM   1669  CA  THR A 105       1.643 -10.884   3.361  1.00 81.99           C  
ATOM   1670  HA  THR A 105       0.677 -10.384   3.427  1.00 81.99           H  
ATOM   1671  C   THR A 105       2.338 -10.719   4.721  1.00 81.99           C  
ATOM   1672  CB  THR A 105       1.375 -12.365   3.024  1.00 81.99           C  
ATOM   1673  HB  THR A 105       2.321 -12.894   2.909  1.00 81.99           H  
ATOM   1674  O   THR A 105       1.703 -10.356   5.708  1.00 81.99           O  
ATOM   1675  CG2 THR A 105       0.527 -13.070   4.073  1.00 81.99           C  
ATOM   1676 HG21 THR A 105       1.083 -13.158   5.006  1.00 81.99           H  
ATOM   1677 HG22 THR A 105       0.257 -14.067   3.725  1.00 81.99           H  
ATOM   1678 HG23 THR A 105      -0.382 -12.497   4.260  1.00 81.99           H  
ATOM   1679  OG1 THR A 105       0.675 -12.395   1.797  1.00 81.99           O  
ATOM   1680  HG1 THR A 105       0.637 -13.275   1.415  1.00 81.99           H  
ATOM   1681  N   GLN A 106       3.670 -10.849   4.771  1.00 76.55           N  
ATOM   1682  H   GLN A 106       4.150 -11.131   3.929  1.00 76.55           H  
ATOM   1683  CA  GLN A 106       4.458 -10.635   5.993  1.00 76.55           C  
ATOM   1684  HA  GLN A 106       4.069 -11.292   6.771  1.00 76.55           H  
ATOM   1685  C   GLN A 106       4.385  -9.191   6.529  1.00 76.55           C  
ATOM   1686  CB  GLN A 106       5.914 -11.027   5.700  1.00 76.55           C  
ATOM   1687  HB2 GLN A 106       6.335 -10.321   4.984  1.00 76.55           H  
ATOM   1688  HB3 GLN A 106       5.928 -12.021   5.253  1.00 76.55           H  
ATOM   1689  O   GLN A 106       4.322  -8.981   7.740  1.00 76.55           O  
ATOM   1690  CG  GLN A 106       6.787 -11.055   6.966  1.00 76.55           C  
ATOM   1691  HG2 GLN A 106       6.370 -11.776   7.670  1.00 76.55           H  
ATOM   1692  HG3 GLN A 106       6.790 -10.074   7.440  1.00 76.55           H  
ATOM   1693  CD  GLN A 106       8.235 -11.436   6.675  1.00 76.55           C  
ATOM   1694  NE2 GLN A 106       9.039 -11.659   7.690  1.00 76.55           N  
ATOM   1695 HE21 GLN A 106       9.987 -11.918   7.457  1.00 76.55           H  
ATOM   1696 HE22 GLN A 106       8.707 -11.609   8.642  1.00 76.55           H  
ATOM   1697  OE1 GLN A 106       8.677 -11.519   5.543  1.00 76.55           O  
ATOM   1698  N   ARG A 107       4.381  -8.183   5.644  1.00 82.56           N  
ATOM   1699  H   ARG A 107       4.269  -8.416   4.668  1.00 82.56           H  
ATOM   1700  CA  ARG A 107       4.251  -6.769   6.041  1.00 82.56           C  
ATOM   1701  HA  ARG A 107       4.918  -6.559   6.877  1.00 82.56           H  
ATOM   1702  C   ARG A 107       2.850  -6.471   6.555  1.00 82.56           C  
ATOM   1703  CB  ARG A 107       4.566  -5.830   4.865  1.00 82.56           C  
ATOM   1704  HB2 ARG A 107       4.370  -4.804   5.174  1.00 82.56           H  
ATOM   1705  HB3 ARG A 107       3.894  -6.051   4.035  1.00 82.56           H  
ATOM   1706  O   ARG A 107       2.708  -5.705   7.503  1.00 82.56           O  
ATOM   1707  CG  ARG A 107       6.008  -5.909   4.357  1.00 82.56           C  
ATOM   1708  HG2 ARG A 107       6.233  -6.927   4.041  1.00 82.56           H  
ATOM   1709  HG3 ARG A 107       6.090  -5.256   3.487  1.00 82.56           H  
ATOM   1710  CD  ARG A 107       7.033  -5.460   5.405  1.00 82.56           C  
ATOM   1711  HD2 ARG A 107       6.752  -4.479   5.790  1.00 82.56           H  
ATOM   1712  HD3 ARG A 107       7.048  -6.175   6.228  1.00 82.56           H  
ATOM   1713  NE  ARG A 107       8.362  -5.389   4.789  1.00 82.56           N  
ATOM   1714  HE  ARG A 107       8.409  -5.581   3.798  1.00 82.56           H  
ATOM   1715  NH1 ARG A 107       9.665  -4.833   6.624  1.00 82.56           N  
ATOM   1716 HH11 ARG A 107       8.870  -4.705   7.234  1.00 82.56           H  
ATOM   1717 HH12 ARG A 107      10.609  -4.703   6.959  1.00 82.56           H  
ATOM   1718  NH2 ARG A 107      10.595  -5.234   4.654  1.00 82.56           N  
ATOM   1719 HH21 ARG A 107      10.582  -5.453   3.668  1.00 82.56           H  
ATOM   1720 HH22 ARG A 107      11.484  -5.124   5.120  1.00 82.56           H  
ATOM   1721  CZ  ARG A 107       9.520  -5.148   5.369  1.00 82.56           C  
ATOM   1722  N   LEU A 108       1.840  -7.106   5.964  1.00 85.33           N  
ATOM   1723  H   LEU A 108       2.038  -7.706   5.176  1.00 85.33           H  
ATOM   1724  CA  LEU A 108       0.462  -6.986   6.422  1.00 85.33           C  
ATOM   1725  HA  LEU A 108       0.247  -5.923   6.533  1.00 85.33           H  
ATOM   1726  C   LEU A 108       0.263  -7.629   7.805  1.00 85.33           C  
ATOM   1727  CB  LEU A 108      -0.460  -7.583   5.349  1.00 85.33           C  
ATOM   1728  HB2 LEU A 108      -0.071  -7.354   4.356  1.00 85.33           H  
ATOM   1729  HB3 LEU A 108      -0.478  -8.667   5.461  1.00 85.33           H  
ATOM   1730  O   LEU A 108      -0.427  -7.062   8.645  1.00 85.33           O  
ATOM   1731  CG  LEU A 108      -1.890  -7.033   5.443  1.00 85.33           C  
ATOM   1732  HG  LEU A 108      -2.251  -7.132   6.467  1.00 85.33           H  
ATOM   1733  CD1 LEU A 108      -1.988  -5.573   4.992  1.00 85.33           C  
ATOM   1734 HD11 LEU A 108      -3.022  -5.236   5.067  1.00 85.33           H  
ATOM   1735 HD12 LEU A 108      -1.668  -5.478   3.954  1.00 85.33           H  
ATOM   1736 HD13 LEU A 108      -1.375  -4.926   5.620  1.00 85.33           H  
ATOM   1737  CD2 LEU A 108      -2.792  -7.835   4.522  1.00 85.33           C  
ATOM   1738 HD21 LEU A 108      -2.824  -8.864   4.879  1.00 85.33           H  
ATOM   1739 HD22 LEU A 108      -2.416  -7.808   3.499  1.00 85.33           H  
ATOM   1740 HD23 LEU A 108      -3.797  -7.414   4.554  1.00 85.33           H  
ATOM   1741  N   GLY A 109       0.945  -8.744   8.090  1.00 81.97           N  
ATOM   1742  H   GLY A 109       1.414  -9.227   7.337  1.00 81.97           H  
ATOM   1743  CA  GLY A 109       0.985  -9.329   9.435  1.00 81.97           C  
ATOM   1744  HA2 GLY A 109      -0.028  -9.561   9.762  1.00 81.97           H  
ATOM   1745  HA3 GLY A 109       1.561 -10.254   9.403  1.00 81.97           H  
ATOM   1746  C   GLY A 109       1.619  -8.401  10.479  1.00 81.97           C  
ATOM   1747  O   GLY A 109       1.077  -8.241  11.570  1.00 81.97           O  
ATOM   1748  N   ALA A 110       2.720  -7.724  10.131  1.00 79.93           N  
ATOM   1749  H   ALA A 110       3.144  -7.918   9.235  1.00 79.93           H  
ATOM   1750  CA  ALA A 110       3.350  -6.739  11.016  1.00 79.93           C  
ATOM   1751  HA  ALA A 110       3.544  -7.212  11.979  1.00 79.93           H  
ATOM   1752  C   ALA A 110       2.446  -5.522  11.285  1.00 79.93           C  
ATOM   1753  CB  ALA A 110       4.690  -6.311  10.407  1.00 79.93           C  
ATOM   1754  HB1 ALA A 110       5.198  -5.635  11.095  1.00 79.93           H  
ATOM   1755  HB2 ALA A 110       5.316  -7.187  10.243  1.00 79.93           H  
ATOM   1756  HB3 ALA A 110       4.525  -5.798   9.459  1.00 79.93           H  
ATOM   1757  O   ALA A 110       2.408  -5.020  12.405  1.00 79.93           O  
ATOM   1758  N   LEU A 111       1.695  -5.068  10.275  1.00 81.40           N  
ATOM   1759  H   LEU A 111       1.803  -5.499   9.368  1.00 81.40           H  
ATOM   1760  CA  LEU A 111       0.656  -4.051  10.440  1.00 81.40           C  
ATOM   1761  HA  LEU A 111       1.098  -3.152  10.868  1.00 81.40           H  
ATOM   1762  C   LEU A 111      -0.438  -4.526  11.403  1.00 81.40           C  
ATOM   1763  CB  LEU A 111       0.067  -3.717   9.058  1.00 81.40           C  
ATOM   1764  HB2 LEU A 111      -0.184  -4.647   8.548  1.00 81.40           H  
ATOM   1765  HB3 LEU A 111       0.822  -3.209   8.457  1.00 81.40           H  
ATOM   1766  O   LEU A 111      -0.795  -3.794  12.322  1.00 81.40           O  
ATOM   1767  CG  LEU A 111      -1.210  -2.863   9.122  1.00 81.40           C  
ATOM   1768  HG  LEU A 111      -1.923  -3.266   9.842  1.00 81.40           H  
ATOM   1769  CD1 LEU A 111      -0.874  -1.436   9.507  1.00 81.40           C  
ATOM   1770 HD11 LEU A 111      -1.794  -0.852   9.503  1.00 81.40           H  
ATOM   1771 HD12 LEU A 111      -0.446  -1.413  10.510  1.00 81.40           H  
ATOM   1772 HD13 LEU A 111      -0.164  -1.014   8.795  1.00 81.40           H  
ATOM   1773  CD2 LEU A 111      -1.916  -2.868   7.777  1.00 81.40           C  
ATOM   1774 HD21 LEU A 111      -1.254  -2.488   6.998  1.00 81.40           H  
ATOM   1775 HD22 LEU A 111      -2.226  -3.885   7.536  1.00 81.40           H  
ATOM   1776 HD23 LEU A 111      -2.813  -2.253   7.846  1.00 81.40           H  
ATOM   1777  N   TYR A 112      -0.969  -5.734  11.194  1.00 76.36           N  
ATOM   1778  H   TYR A 112      -0.651  -6.275  10.402  1.00 76.36           H  
ATOM   1779  CA  TYR A 112      -2.062  -6.274  12.001  1.00 76.36           C  
ATOM   1780  HA  TYR A 112      -2.920  -5.607  11.916  1.00 76.36           H  
ATOM   1781  C   TYR A 112      -1.693  -6.352  13.490  1.00 76.36           C  
ATOM   1782  CB  TYR A 112      -2.463  -7.646  11.452  1.00 76.36           C  
ATOM   1783  HB2 TYR A 112      -1.630  -8.341  11.560  1.00 76.36           H  
ATOM   1784  HB3 TYR A 112      -2.683  -7.555  10.388  1.00 76.36           H  
ATOM   1785  O   TYR A 112      -2.506  -6.018  14.345  1.00 76.36           O  
ATOM   1786  CG  TYR A 112      -3.681  -8.213  12.148  1.00 76.36           C  
ATOM   1787  CD1 TYR A 112      -3.533  -9.157  13.183  1.00 76.36           C  
ATOM   1788  HD1 TYR A 112      -2.551  -9.500  13.475  1.00 76.36           H  
ATOM   1789  CD2 TYR A 112      -4.961  -7.744  11.797  1.00 76.36           C  
ATOM   1790  HD2 TYR A 112      -5.077  -7.010  11.013  1.00 76.36           H  
ATOM   1791  CE1 TYR A 112      -4.669  -9.637  13.860  1.00 76.36           C  
ATOM   1792  HE1 TYR A 112      -4.579 -10.350  14.665  1.00 76.36           H  
ATOM   1793  CE2 TYR A 112      -6.098  -8.223  12.470  1.00 76.36           C  
ATOM   1794  HE2 TYR A 112      -7.081  -7.874  12.190  1.00 76.36           H  
ATOM   1795  OH  TYR A 112      -7.050  -9.694  14.105  1.00 76.36           O  
ATOM   1796  HH  TYR A 112      -7.871  -9.336  13.759  1.00 76.36           H  
ATOM   1797  CZ  TYR A 112      -5.953  -9.178  13.498  1.00 76.36           C  
ATOM   1798  N   ALA A 113      -0.437  -6.676  13.806  1.00 74.87           N  
ATOM   1799  H   ALA A 113       0.186  -6.962  13.065  1.00 74.87           H  
ATOM   1800  CA  ALA A 113       0.065  -6.688  15.180  1.00 74.87           C  
ATOM   1801  HA  ALA A 113      -0.564  -7.356  15.768  1.00 74.87           H  
ATOM   1802  C   ALA A 113       0.032  -5.310  15.884  1.00 74.87           C  
ATOM   1803  CB  ALA A 113       1.485  -7.262  15.151  1.00 74.87           C  
ATOM   1804  HB1 ALA A 113       1.860  -7.354  16.171  1.00 74.87           H  
ATOM   1805  HB2 ALA A 113       2.144  -6.601  14.588  1.00 74.87           H  
ATOM   1806  HB3 ALA A 113       1.477  -8.248  14.687  1.00 74.87           H  
ATOM   1807  O   ALA A 113       0.062  -5.255  17.111  1.00 74.87           O  
ATOM   1808  N   LEU A 114      -0.039  -4.197  15.140  1.00 72.29           N  
ATOM   1809  H   LEU A 114      -0.081  -4.298  14.135  1.00 72.29           H  
ATOM   1810  CA  LEU A 114      -0.179  -2.843  15.701  1.00 72.29           C  
ATOM   1811  HA  LEU A 114       0.338  -2.805  16.661  1.00 72.29           H  
ATOM   1812  C   LEU A 114      -1.636  -2.448  15.990  1.00 72.29           C  
ATOM   1813  CB  LEU A 114       0.457  -1.815  14.748  1.00 72.29           C  
ATOM   1814  HB2 LEU A 114       0.284  -0.820  15.156  1.00 72.29           H  
ATOM   1815  HB3 LEU A 114      -0.055  -1.862  13.787  1.00 72.29           H  
ATOM   1816  O   LEU A 114      -1.884  -1.402  16.611  1.00 72.29           O  
ATOM   1817  CG  LEU A 114       1.967  -1.975  14.516  1.00 72.29           C  
ATOM   1818  HG  LEU A 114       2.182  -2.952  14.084  1.00 72.29           H  
ATOM   1819  CD1 LEU A 114       2.424  -0.892  13.540  1.00 72.29           C  
ATOM   1820 HD11 LEU A 114       2.143   0.095  13.907  1.00 72.29           H  
ATOM   1821 HD12 LEU A 114       1.966  -1.061  12.565  1.00 72.29           H  
ATOM   1822 HD13 LEU A 114       3.510  -0.928  13.452  1.00 72.29           H  
ATOM   1823  CD2 LEU A 114       2.772  -1.808  15.807  1.00 72.29           C  
ATOM   1824 HD21 LEU A 114       2.551  -0.848  16.274  1.00 72.29           H  
ATOM   1825 HD22 LEU A 114       3.838  -1.862  15.585  1.00 72.29           H  
ATOM   1826 HD23 LEU A 114       2.535  -2.617  16.499  1.00 72.29           H  
ATOM   1827  N   ILE A 115      -2.592  -3.247  15.512  1.00 66.77           N  
ATOM   1828  H   ILE A 115      -2.319  -4.117  15.078  1.00 66.77           H  
ATOM   1829  CA  ILE A 115      -4.022  -3.004  15.668  1.00 66.77           C  
ATOM   1830  HA  ILE A 115      -4.186  -1.929  15.591  1.00 66.77           H  
ATOM   1831  C   ILE A 115      -4.467  -3.519  17.046  1.00 66.77           C  
ATOM   1832  CB  ILE A 115      -4.822  -3.646  14.520  1.00 66.77           C  
ATOM   1833  HB  ILE A 115      -4.641  -4.721  14.510  1.00 66.77           H  
ATOM   1834  O   ILE A 115      -4.253  -4.694  17.340  1.00 66.77           O  
ATOM   1835  CG1 ILE A 115      -4.347  -3.045  13.171  1.00 66.77           C  
ATOM   1836 HG12 ILE A 115      -4.439  -1.960  13.202  1.00 66.77           H  
ATOM   1837 HG13 ILE A 115      -3.291  -3.282  13.042  1.00 66.77           H  
ATOM   1838  CG2 ILE A 115      -6.318  -3.439  14.793  1.00 66.77           C  
ATOM   1839 HG21 ILE A 115      -6.898  -3.969  14.038  1.00 66.77           H  
ATOM   1840 HG22 ILE A 115      -6.614  -3.889  15.740  1.00 66.77           H  
ATOM   1841 HG23 ILE A 115      -6.564  -2.377  14.817  1.00 66.77           H  
ATOM   1842  CD1 ILE A 115      -5.058  -3.553  11.914  1.00 66.77           C  
ATOM   1843 HD11 ILE A 115      -4.400  -3.426  11.054  1.00 66.77           H  
ATOM   1844 HD12 ILE A 115      -5.310  -4.608  12.017  1.00 66.77           H  
ATOM   1845 HD13 ILE A 115      -5.951  -2.954  11.740  1.00 66.77           H  
ATOM   1846  N   PRO A 116      -5.104  -2.682  17.890  1.00 60.24           N  
ATOM   1847  CA  PRO A 116      -5.535  -3.079  19.231  1.00 60.24           C  
ATOM   1848  HA  PRO A 116      -4.645  -3.302  19.820  1.00 60.24           H  
ATOM   1849  C   PRO A 116      -6.477  -4.293  19.252  1.00 60.24           C  
ATOM   1850  CB  PRO A 116      -6.234  -1.848  19.820  1.00 60.24           C  
ATOM   1851  HB2 PRO A 116      -7.307  -1.898  19.633  1.00 60.24           H  
ATOM   1852  HB3 PRO A 116      -6.045  -1.750  20.889  1.00 60.24           H  
ATOM   1853  O   PRO A 116      -7.423  -4.363  18.468  1.00 60.24           O  
ATOM   1854  CG  PRO A 116      -5.652  -0.677  19.035  1.00 60.24           C  
ATOM   1855  HG2 PRO A 116      -6.343   0.164  18.989  1.00 60.24           H  
ATOM   1856  HG3 PRO A 116      -4.705  -0.378  19.483  1.00 60.24           H  
ATOM   1857  CD  PRO A 116      -5.401  -1.276  17.657  1.00 60.24           C  
ATOM   1858  HD2 PRO A 116      -6.300  -1.193  17.047  1.00 60.24           H  
ATOM   1859  HD3 PRO A 116      -4.569  -0.749  17.190  1.00 60.24           H  
ATOM   1860  N   ASN A 117      -6.275  -5.200  20.218  1.00 55.72           N  
ATOM   1861  H   ASN A 117      -5.449  -5.101  20.791  1.00 55.72           H  
ATOM   1862  CA  ASN A 117      -7.037  -6.451  20.351  1.00 55.72           C  
ATOM   1863  HA  ASN A 117      -6.876  -7.049  19.454  1.00 55.72           H  
ATOM   1864  C   ASN A 117      -8.555  -6.265  20.450  1.00 55.72           C  
ATOM   1865  CB  ASN A 117      -6.548  -7.240  21.585  1.00 55.72           C  
ATOM   1866  HB2 ASN A 117      -7.401  -7.730  22.054  1.00 55.72           H  
ATOM   1867  HB3 ASN A 117      -6.108  -6.572  22.325  1.00 55.72           H  
ATOM   1868  O   ASN A 117      -9.284  -7.051  19.862  1.00 55.72           O  
ATOM   1869  CG  ASN A 117      -5.562  -8.345  21.256  1.00 55.72           C  
ATOM   1870  ND2 ASN A 117      -5.140  -9.102  22.239  1.00 55.72           N  
ATOM   1871 HD21 ASN A 117      -5.515  -9.003  23.171  1.00 55.72           H  
ATOM   1872 HD22 ASN A 117      -4.526  -9.855  21.965  1.00 55.72           H  
ATOM   1873  OD1 ASN A 117      -5.140  -8.542  20.138  1.00 55.72           O  
ATOM   1874  N   GLU A 118      -9.053  -5.239  21.149  1.00 53.82           N  
ATOM   1875  H   GLU A 118      -8.425  -4.631  21.655  1.00 53.82           H  
ATOM   1876  CA  GLU A 118     -10.504  -5.016  21.274  1.00 53.82           C  
ATOM   1877  HA  GLU A 118     -10.959  -5.861  21.791  1.00 53.82           H  
ATOM   1878  C   GLU A 118     -11.191  -4.885  19.907  1.00 53.82           C  
ATOM   1879  CB  GLU A 118     -10.779  -3.739  22.074  1.00 53.82           C  
ATOM   1880  HB2 GLU A 118     -10.214  -2.917  21.633  1.00 53.82           H  
ATOM   1881  HB3 GLU A 118     -11.842  -3.511  21.996  1.00 53.82           H  
ATOM   1882  O   GLU A 118     -12.299  -5.395  19.714  1.00 53.82           O  
ATOM   1883  CG  GLU A 118     -10.424  -3.873  23.561  1.00 53.82           C  
ATOM   1884  HG2 GLU A 118      -9.357  -4.078  23.651  1.00 53.82           H  
ATOM   1885  HG3 GLU A 118     -10.971  -4.720  23.974  1.00 53.82           H  
ATOM   1886  CD  GLU A 118     -10.764  -2.604  24.359  1.00 53.82           C  
ATOM   1887  OE1 GLU A 118     -10.607  -2.656  25.596  1.00 53.82           O  
ATOM   1888  OE2 GLU A 118     -11.150  -1.591  23.729  1.00 53.82           O  
ATOM   1889  N   GLN A 119     -10.505  -4.258  18.945  1.00 56.41           N  
ATOM   1890  H   GLN A 119      -9.562  -3.957  19.148  1.00 56.41           H  
ATOM   1891  CA  GLN A 119     -10.967  -4.163  17.562  1.00 56.41           C  
ATOM   1892  HA  GLN A 119     -12.022  -3.887  17.563  1.00 56.41           H  
ATOM   1893  C   GLN A 119     -10.869  -5.516  16.850  1.00 56.41           C  
ATOM   1894  CB  GLN A 119     -10.188  -3.072  16.806  1.00 56.41           C  
ATOM   1895  HB2 GLN A 119     -10.554  -3.042  15.780  1.00 56.41           H  
ATOM   1896  HB3 GLN A 119      -9.126  -3.318  16.778  1.00 56.41           H  
ATOM   1897  O   GLN A 119     -11.770  -5.865  16.101  1.00 56.41           O  
ATOM   1898  CG  GLN A 119     -10.382  -1.683  17.434  1.00 56.41           C  
ATOM   1899  HG2 GLN A 119     -11.446  -1.521  17.602  1.00 56.41           H  
ATOM   1900  HG3 GLN A 119      -9.874  -1.636  18.397  1.00 56.41           H  
ATOM   1901  CD  GLN A 119      -9.842  -0.565  16.549  1.00 56.41           C  
ATOM   1902  NE2 GLN A 119     -10.638   0.447  16.280  1.00 56.41           N  
ATOM   1903 HE21 GLN A 119     -11.601   0.420  16.585  1.00 56.41           H  
ATOM   1904 HE22 GLN A 119     -10.361   1.038  15.509  1.00 56.41           H  
ATOM   1905  OE1 GLN A 119      -8.709  -0.572  16.083  1.00 56.41           O  
ATOM   1906  N   GLN A 120      -9.842  -6.321  17.141  1.00 54.93           N  
ATOM   1907  H   GLN A 120      -9.164  -6.011  17.822  1.00 54.93           H  
ATOM   1908  CA  GLN A 120      -9.697  -7.668  16.578  1.00 54.93           C  
ATOM   1909  HA  GLN A 120      -9.755  -7.594  15.492  1.00 54.93           H  
ATOM   1910  C   GLN A 120     -10.824  -8.620  17.025  1.00 54.93           C  
ATOM   1911  CB  GLN A 120      -8.330  -8.271  16.949  1.00 54.93           C  
ATOM   1912  HB2 GLN A 120      -8.266  -9.248  16.472  1.00 54.93           H  
ATOM   1913  HB3 GLN A 120      -8.279  -8.438  18.025  1.00 54.93           H  
ATOM   1914  O   GLN A 120     -11.392  -9.331  16.198  1.00 54.93           O  
ATOM   1915  CG  GLN A 120      -7.112  -7.434  16.519  1.00 54.93           C  
ATOM   1916  HG2 GLN A 120      -7.116  -6.480  17.045  1.00 54.93           H  
ATOM   1917  HG3 GLN A 120      -7.168  -7.229  15.449  1.00 54.93           H  
ATOM   1918  CD  GLN A 120      -5.787  -8.140  16.813  1.00 54.93           C  
ATOM   1919  NE2 GLN A 120      -4.662  -7.494  16.619  1.00 54.93           N  
ATOM   1920 HE21 GLN A 120      -4.640  -6.498  16.450  1.00 54.93           H  
ATOM   1921 HE22 GLN A 120      -3.829  -7.998  16.888  1.00 54.93           H  
ATOM   1922  OE1 GLN A 120      -5.725  -9.287  17.219  1.00 54.93           O  
ATOM   1923  N   THR A 121     -11.178  -8.633  18.317  1.00 51.11           N  
ATOM   1924  H   THR A 121     -10.633  -8.079  18.962  1.00 51.11           H  
ATOM   1925  CA  THR A 121     -12.161  -9.583  18.880  1.00 51.11           C  
ATOM   1926  HA  THR A 121     -11.935 -10.573  18.486  1.00 51.11           H  
ATOM   1927  C   THR A 121     -13.605  -9.304  18.488  1.00 51.11           C  
ATOM   1928  CB  THR A 121     -12.110  -9.661  20.416  1.00 51.11           C  
ATOM   1929  HB  THR A 121     -13.111  -9.848  20.805  1.00 51.11           H  
ATOM   1930  O   THR A 121     -14.332 -10.252  18.204  1.00 51.11           O  
ATOM   1931  CG2 THR A 121     -11.219 -10.807  20.879  1.00 51.11           C  
ATOM   1932 HG21 THR A 121     -11.194 -10.829  21.968  1.00 51.11           H  
ATOM   1933 HG22 THR A 121     -11.614 -11.754  20.513  1.00 51.11           H  
ATOM   1934 HG23 THR A 121     -10.207 -10.662  20.500  1.00 51.11           H  
ATOM   1935  OG1 THR A 121     -11.618  -8.473  20.999  1.00 51.11           O  
ATOM   1936  HG1 THR A 121     -12.106  -7.723  20.651  1.00 51.11           H  
ATOM   1937  N   LYS A 122     -14.040  -8.033  18.431  1.00 50.52           N  
ATOM   1938  H   LYS A 122     -13.387  -7.287  18.623  1.00 50.52           H  
ATOM   1939  CA  LYS A 122     -15.415  -7.687  18.003  1.00 50.52           C  
ATOM   1940  HA  LYS A 122     -16.136  -8.172  18.660  1.00 50.52           H  
ATOM   1941  C   LYS A 122     -15.748  -8.194  16.595  1.00 50.52           C  
ATOM   1942  CB  LYS A 122     -15.615  -6.161  18.044  1.00 50.52           C  
ATOM   1943  HB2 LYS A 122     -16.415  -5.894  17.353  1.00 50.52           H  
ATOM   1944  HB3 LYS A 122     -14.707  -5.657  17.712  1.00 50.52           H  
ATOM   1945  O   LYS A 122     -16.912  -8.257  16.223  1.00 50.52           O  
ATOM   1946  CG  LYS A 122     -16.019  -5.665  19.436  1.00 50.52           C  
ATOM   1947  HG2 LYS A 122     -15.207  -5.847  20.140  1.00 50.52           H  
ATOM   1948  HG3 LYS A 122     -16.905  -6.208  19.766  1.00 50.52           H  
ATOM   1949  CD  LYS A 122     -16.339  -4.164  19.392  1.00 50.52           C  
ATOM   1950  HD2 LYS A 122     -15.437  -3.619  19.114  1.00 50.52           H  
ATOM   1951  HD3 LYS A 122     -17.112  -3.985  18.644  1.00 50.52           H  
ATOM   1952  CE  LYS A 122     -16.835  -3.693  20.763  1.00 50.52           C  
ATOM   1953  HE2 LYS A 122     -16.062  -3.907  21.501  1.00 50.52           H  
ATOM   1954  HE3 LYS A 122     -17.719  -4.272  21.029  1.00 50.52           H  
ATOM   1955  NZ  LYS A 122     -17.152  -2.243  20.761  1.00 50.52           N  
ATOM   1956  HZ1 LYS A 122     -17.871  -2.040  20.081  1.00 50.52           H  
ATOM   1957  HZ2 LYS A 122     -16.326  -1.705  20.536  1.00 50.52           H  
ATOM   1958  HZ3 LYS A 122     -17.479  -1.956  21.672  1.00 50.52           H  
ATOM   1959  N   MET A 123     -14.718  -8.514  15.823  1.00 49.97           N  
ATOM   1960  H   MET A 123     -13.799  -8.456  16.238  1.00 49.97           H  
ATOM   1961  CA  MET A 123     -14.760  -8.643  14.380  1.00 49.97           C  
ATOM   1962  HA  MET A 123     -15.711  -8.283  13.987  1.00 49.97           H  
ATOM   1963  C   MET A 123     -14.559 -10.055  13.850  1.00 49.97           C  
ATOM   1964  CB  MET A 123     -13.634  -7.780  13.860  1.00 49.97           C  
ATOM   1965  HB2 MET A 123     -13.456  -8.099  12.834  1.00 49.97           H  
ATOM   1966  HB3 MET A 123     -12.715  -7.951  14.421  1.00 49.97           H  
ATOM   1967  O   MET A 123     -14.639 -10.268  12.643  1.00 49.97           O  
ATOM   1968  CG  MET A 123     -14.021  -6.305  13.933  1.00 49.97           C  
ATOM   1969  HG2 MET A 123     -14.979  -6.161  13.433  1.00 49.97           H  
ATOM   1970  HG3 MET A 123     -14.119  -5.993  14.973  1.00 49.97           H  
ATOM   1971  SD  MET A 123     -12.807  -5.273  13.125  1.00 49.97           S  
ATOM   1972  CE  MET A 123     -12.799  -6.165  11.544  1.00 49.97           C  
ATOM   1973  HE1 MET A 123     -12.531  -5.495  10.728  1.00 49.97           H  
ATOM   1974  HE2 MET A 123     -12.113  -7.011  11.590  1.00 49.97           H  
ATOM   1975  HE3 MET A 123     -13.784  -6.589  11.344  1.00 49.97           H  
ATOM   1976  N   ALA A 124     -14.285 -11.022  14.722  1.00 49.74           N  
ATOM   1977  H   ALA A 124     -14.247 -10.790  15.704  1.00 49.74           H  
ATOM   1978  CA  ALA A 124     -13.924 -12.377  14.321  1.00 49.74           C  
ATOM   1979  HA  ALA A 124     -13.168 -12.300  13.539  1.00 49.74           H  
ATOM   1980  C   ALA A 124     -15.086 -13.189  13.714  1.00 49.74           C  
ATOM   1981  CB  ALA A 124     -13.281 -13.077  15.523  1.00 49.74           C  
ATOM   1982  HB1 ALA A 124     -12.446 -12.483  15.895  1.00 49.74           H  
ATOM   1983  HB2 ALA A 124     -14.018 -13.202  16.316  1.00 49.74           H  
ATOM   1984  HB3 ALA A 124     -12.907 -14.057  15.224  1.00 49.74           H  
ATOM   1985  O   ALA A 124     -14.975 -14.407  13.624  1.00 49.74           O  
ATOM   1986  N   VAL A 125     -16.192 -12.559  13.308  1.00 45.80           N  
ATOM   1987  H   VAL A 125     -16.177 -11.549  13.301  1.00 45.80           H  
ATOM   1988  CA  VAL A 125     -17.222 -13.221  12.507  1.00 45.80           C  
ATOM   1989  HA  VAL A 125     -17.236 -14.284  12.750  1.00 45.80           H  
ATOM   1990  C   VAL A 125     -16.846 -13.036  11.035  1.00 45.80           C  
ATOM   1991  CB  VAL A 125     -18.638 -12.704  12.821  1.00 45.80           C  
ATOM   1992  HB  VAL A 125     -18.729 -11.657  12.533  1.00 45.80           H  
ATOM   1993  O   VAL A 125     -17.147 -11.982  10.468  1.00 45.80           O  
ATOM   1994  CG1 VAL A 125     -19.679 -13.535  12.055  1.00 45.80           C  
ATOM   1995 HG11 VAL A 125     -19.533 -13.424  10.981  1.00 45.80           H  
ATOM   1996 HG12 VAL A 125     -19.597 -14.588  12.323  1.00 45.80           H  
ATOM   1997 HG13 VAL A 125     -20.681 -13.180  12.296  1.00 45.80           H  
ATOM   1998  CG2 VAL A 125     -18.956 -12.823  14.318  1.00 45.80           C  
ATOM   1999 HG21 VAL A 125     -19.982 -12.504  14.503  1.00 45.80           H  
ATOM   2000 HG22 VAL A 125     -18.834 -13.854  14.647  1.00 45.80           H  
ATOM   2001 HG23 VAL A 125     -18.292 -12.178  14.894  1.00 45.80           H  
ATOM   2002  N   PRO A 126     -16.176 -14.014  10.391  1.00 50.23           N  
ATOM   2003  CA  PRO A 126     -15.964 -13.969   8.955  1.00 50.23           C  
ATOM   2004  HA  PRO A 126     -15.385 -13.086   8.684  1.00 50.23           H  
ATOM   2005  C   PRO A 126     -17.332 -13.919   8.283  1.00 50.23           C  
ATOM   2006  CB  PRO A 126     -15.169 -15.230   8.595  1.00 50.23           C  
ATOM   2007  HB2 PRO A 126     -14.105 -14.996   8.610  1.00 50.23           H  
ATOM   2008  HB3 PRO A 126     -15.449 -15.635   7.623  1.00 50.23           H  
ATOM   2009  O   PRO A 126     -18.095 -14.883   8.305  1.00 50.23           O  
ATOM   2010  CG  PRO A 126     -15.489 -16.199   9.729  1.00 50.23           C  
ATOM   2011  HG2 PRO A 126     -14.683 -16.914   9.892  1.00 50.23           H  
ATOM   2012  HG3 PRO A 126     -16.424 -16.718   9.519  1.00 50.23           H  
ATOM   2013  CD  PRO A 126     -15.675 -15.274  10.922  1.00 50.23           C  
ATOM   2014  HD2 PRO A 126     -14.696 -15.105  11.371  1.00 50.23           H  
ATOM   2015  HD3 PRO A 126     -16.357 -15.736  11.636  1.00 50.23           H  
ATOM   2016  N   THR A 127     -17.664 -12.772   7.705  1.00 50.16           N  
ATOM   2017  H   THR A 127     -17.015 -11.999   7.742  1.00 50.16           H  
ATOM   2018  CA  THR A 127     -18.856 -12.669   6.875  1.00 50.16           C  
ATOM   2019  HA  THR A 127     -19.597 -13.398   7.204  1.00 50.16           H  
ATOM   2020  C   THR A 127     -18.405 -13.022   5.471  1.00 50.16           C  
ATOM   2021  CB  THR A 127     -19.508 -11.285   6.977  1.00 50.16           C  
ATOM   2022  HB  THR A 127     -18.893 -10.538   6.475  1.00 50.16           H  
ATOM   2023  O   THR A 127     -17.635 -12.286   4.868  1.00 50.16           O  
ATOM   2024  CG2 THR A 127     -20.914 -11.304   6.380  1.00 50.16           C  
ATOM   2025 HG21 THR A 127     -21.349 -10.308   6.463  1.00 50.16           H  
ATOM   2026 HG22 THR A 127     -20.862 -11.583   5.327  1.00 50.16           H  
ATOM   2027 HG23 THR A 127     -21.540 -12.013   6.922  1.00 50.16           H  
ATOM   2028  OG1 THR A 127     -19.668 -10.930   8.330  1.00 50.16           O  
ATOM   2029  HG1 THR A 127     -18.836 -11.060   8.790  1.00 50.16           H  
ATOM   2030  N   GLU A 128     -18.852 -14.155   4.931  1.00 52.39           N  
ATOM   2031  H   GLU A 128     -19.371 -14.797   5.513  1.00 52.39           H  
ATOM   2032  CA  GLU A 128     -18.490 -14.594   3.570  1.00 52.39           C  
ATOM   2033  HA  GLU A 128     -17.415 -14.776   3.538  1.00 52.39           H  
ATOM   2034  C   GLU A 128     -18.819 -13.524   2.506  1.00 52.39           C  
ATOM   2035  CB  GLU A 128     -19.240 -15.906   3.285  1.00 52.39           C  
ATOM   2036  HB2 GLU A 128     -19.562 -16.352   4.225  1.00 52.39           H  
ATOM   2037  HB3 GLU A 128     -20.130 -15.688   2.694  1.00 52.39           H  
ATOM   2038  O   GLU A 128     -18.176 -13.437   1.460  1.00 52.39           O  
ATOM   2039  CG  GLU A 128     -18.366 -16.937   2.561  1.00 52.39           C  
ATOM   2040  HG2 GLU A 128     -17.479 -17.124   3.166  1.00 52.39           H  
ATOM   2041  HG3 GLU A 128     -18.044 -16.520   1.607  1.00 52.39           H  
ATOM   2042  CD  GLU A 128     -19.104 -18.265   2.318  1.00 52.39           C  
ATOM   2043  OE1 GLU A 128     -18.407 -19.238   1.958  1.00 52.39           O  
ATOM   2044  OE2 GLU A 128     -20.348 -18.288   2.469  1.00 52.39           O  
ATOM   2045  N   LYS A 129     -19.792 -12.659   2.833  1.00 61.37           N  
ATOM   2046  H   LYS A 129     -20.228 -12.824   3.729  1.00 61.37           H  
ATOM   2047  CA  LYS A 129     -20.229 -11.478   2.078  1.00 61.37           C  
ATOM   2048  HA  LYS A 129     -20.072 -11.673   1.017  1.00 61.37           H  
ATOM   2049  C   LYS A 129     -19.433 -10.198   2.366  1.00 61.37           C  
ATOM   2050  CB  LYS A 129     -21.728 -11.237   2.316  1.00 61.37           C  
ATOM   2051  HB2 LYS A 129     -21.916 -11.089   3.380  1.00 61.37           H  
ATOM   2052  HB3 LYS A 129     -22.025 -10.326   1.797  1.00 61.37           H  
ATOM   2053  O   LYS A 129     -19.880  -9.122   1.982  1.00 61.37           O  
ATOM   2054  CG  LYS A 129     -22.608 -12.372   1.787  1.00 61.37           C  
ATOM   2055  HG2 LYS A 129     -22.403 -12.520   0.726  1.00 61.37           H  
ATOM   2056  HG3 LYS A 129     -22.398 -13.295   2.327  1.00 61.37           H  
ATOM   2057  CD  LYS A 129     -24.079 -11.991   1.977  1.00 61.37           C  
ATOM   2058  HD2 LYS A 129     -24.268 -11.033   1.491  1.00 61.37           H  
ATOM   2059  HD3 LYS A 129     -24.289 -11.899   3.042  1.00 61.37           H  
ATOM   2060  CE  LYS A 129     -24.978 -13.061   1.356  1.00 61.37           C  
ATOM   2061  HE2 LYS A 129     -24.761 -14.018   1.832  1.00 61.37           H  
ATOM   2062  HE3 LYS A 129     -24.730 -13.151   0.298  1.00 61.37           H  
ATOM   2063  NZ  LYS A 129     -26.411 -12.713   1.521  1.00 61.37           N  
ATOM   2064  HZ1 LYS A 129     -26.610 -11.828   1.079  1.00 61.37           H  
ATOM   2065  HZ2 LYS A 129     -26.997 -13.423   1.105  1.00 61.37           H  
ATOM   2066  HZ3 LYS A 129     -26.642 -12.641   2.502  1.00 61.37           H  
ATOM   2067  N   ALA A 130     -18.296 -10.273   3.053  1.00 66.16           N  
ATOM   2068  H   ALA A 130     -17.965 -11.167   3.386  1.00 66.16           H  
ATOM   2069  CA  ALA A 130     -17.464  -9.100   3.278  1.00 66.16           C  
ATOM   2070  HA  ALA A 130     -18.074  -8.332   3.753  1.00 66.16           H  
ATOM   2071  C   ALA A 130     -16.971  -8.557   1.930  1.00 66.16           C  
ATOM   2072  CB  ALA A 130     -16.313  -9.434   4.233  1.00 66.16           C  
ATOM   2073  HB1 ALA A 130     -15.688  -8.553   4.378  1.00 66.16           H  
ATOM   2074  HB2 ALA A 130     -15.702 -10.237   3.821  1.00 66.16           H  
ATOM   2075  HB3 ALA A 130     -16.709  -9.744   5.200  1.00 66.16           H  
ATOM   2076  O   ALA A 130     -16.418  -9.295   1.105  1.00 66.16           O  
ATOM   2077  N   GLN A 131     -17.189  -7.261   1.721  1.00 78.10           N  
ATOM   2078  H   GLN A 131     -17.692  -6.740   2.425  1.00 78.10           H  
ATOM   2079  CA  GLN A 131     -16.750  -6.533   0.538  1.00 78.10           C  
ATOM   2080  HA  GLN A 131     -17.278  -6.925  -0.332  1.00 78.10           H  
ATOM   2081  C   GLN A 131     -15.239  -6.746   0.350  1.00 78.10           C  
ATOM   2082  CB  GLN A 131     -17.170  -5.071   0.749  1.00 78.10           C  
ATOM   2083  HB2 GLN A 131     -18.240  -5.055   0.958  1.00 78.10           H  
ATOM   2084  HB3 GLN A 131     -16.656  -4.661   1.618  1.00 78.10           H  
ATOM   2085  O   GLN A 131     -14.483  -6.732   1.315  1.00 78.10           O  
ATOM   2086  CG  GLN A 131     -16.922  -4.174  -0.461  1.00 78.10           C  
ATOM   2087  HG2 GLN A 131     -17.424  -4.597  -1.331  1.00 78.10           H  
ATOM   2088  HG3 GLN A 131     -15.849  -4.147  -0.649  1.00 78.10           H  
ATOM   2089  CD  GLN A 131     -17.436  -2.748  -0.258  1.00 78.10           C  
ATOM   2090  NE2 GLN A 131     -17.338  -1.901  -1.255  1.00 78.10           N  
ATOM   2091 HE21 GLN A 131     -16.843  -2.175  -2.091  1.00 78.10           H  
ATOM   2092 HE22 GLN A 131     -17.744  -0.989  -1.100  1.00 78.10           H  
ATOM   2093  OE1 GLN A 131     -17.924  -2.353   0.786  1.00 78.10           O  
ATOM   2094  N   LYS A 132     -14.767  -7.013  -0.872  1.00 86.78           N  
ATOM   2095  H   LYS A 132     -15.445  -7.064  -1.619  1.00 86.78           H  
ATOM   2096  CA  LYS A 132     -13.340  -7.356  -1.126  1.00 86.78           C  
ATOM   2097  HA  LYS A 132     -12.837  -7.498  -0.169  1.00 86.78           H  
ATOM   2098  C   LYS A 132     -12.559  -6.241  -1.816  1.00 86.78           C  
ATOM   2099  CB  LYS A 132     -13.236  -8.681  -1.895  1.00 86.78           C  
ATOM   2100  HB2 LYS A 132     -12.187  -8.894  -2.101  1.00 86.78           H  
ATOM   2101  HB3 LYS A 132     -13.768  -8.590  -2.842  1.00 86.78           H  
ATOM   2102  O   LYS A 132     -11.350  -6.368  -2.042  1.00 86.78           O  
ATOM   2103  CG  LYS A 132     -13.812  -9.853  -1.093  1.00 86.78           C  
ATOM   2104  HG2 LYS A 132     -14.875  -9.678  -0.926  1.00 86.78           H  
ATOM   2105  HG3 LYS A 132     -13.309  -9.917  -0.128  1.00 86.78           H  
ATOM   2106  CD  LYS A 132     -13.661 -11.182  -1.842  1.00 86.78           C  
ATOM   2107  HD2 LYS A 132     -14.162 -11.101  -2.806  1.00 86.78           H  
ATOM   2108  HD3 LYS A 132     -12.606 -11.410  -1.993  1.00 86.78           H  
ATOM   2109  CE  LYS A 132     -14.330 -12.273  -0.995  1.00 86.78           C  
ATOM   2110  HE2 LYS A 132     -15.325 -11.923  -0.719  1.00 86.78           H  
ATOM   2111  HE3 LYS A 132     -13.775 -12.394  -0.064  1.00 86.78           H  
ATOM   2112  NZ  LYS A 132     -14.445 -13.567  -1.712  1.00 86.78           N  
ATOM   2113  HZ1 LYS A 132     -13.543 -13.934  -1.981  1.00 86.78           H  
ATOM   2114  HZ2 LYS A 132     -15.029 -13.457  -2.529  1.00 86.78           H  
ATOM   2115  HZ3 LYS A 132     -14.912 -14.236  -1.116  1.00 86.78           H  
ATOM   2116  N   ILE A 133     -13.257  -5.172  -2.171  1.00 89.72           N  
ATOM   2117  H   ILE A 133     -14.225  -5.134  -1.886  1.00 89.72           H  
ATOM   2118  CA  ILE A 133     -12.753  -4.022  -2.909  1.00 89.72           C  
ATOM   2119  HA  ILE A 133     -11.663  -4.031  -2.924  1.00 89.72           H  
ATOM   2120  C   ILE A 133     -13.244  -2.787  -2.165  1.00 89.72           C  
ATOM   2121  CB  ILE A 133     -13.282  -4.033  -4.359  1.00 89.72           C  
ATOM   2122  HB  ILE A 133     -14.362  -3.890  -4.323  1.00 89.72           H  
ATOM   2123  O   ILE A 133     -14.436  -2.665  -1.911  1.00 89.72           O  
ATOM   2124  CG1 ILE A 133     -13.014  -5.373  -5.084  1.00 89.72           C  
ATOM   2125 HG12 ILE A 133     -13.459  -6.192  -4.519  1.00 89.72           H  
ATOM   2126 HG13 ILE A 133     -11.940  -5.549  -5.146  1.00 89.72           H  
ATOM   2127  CG2 ILE A 133     -12.667  -2.869  -5.157  1.00 89.72           C  
ATOM   2128 HG21 ILE A 133     -11.688  -3.143  -5.551  1.00 89.72           H  
ATOM   2129 HG22 ILE A 133     -13.327  -2.627  -5.990  1.00 89.72           H  
ATOM   2130 HG23 ILE A 133     -12.556  -1.972  -4.549  1.00 89.72           H  
ATOM   2131  CD1 ILE A 133     -13.617  -5.434  -6.491  1.00 89.72           C  
ATOM   2132 HD11 ILE A 133     -13.449  -6.424  -6.914  1.00 89.72           H  
ATOM   2133 HD12 ILE A 133     -13.146  -4.694  -7.139  1.00 89.72           H  
ATOM   2134 HD13 ILE A 133     -14.690  -5.247  -6.446  1.00 89.72           H  
ATOM   2135  N   PHE A 134     -12.347  -1.870  -1.830  1.00 87.30           N  
ATOM   2136  H   PHE A 134     -11.374  -2.028  -2.052  1.00 87.30           H  
ATOM   2137  CA  PHE A 134     -12.715  -0.622  -1.165  1.00 87.30           C  
ATOM   2138  HA  PHE A 134     -13.798  -0.503  -1.185  1.00 87.30           H  
ATOM   2139  C   PHE A 134     -12.116   0.535  -1.912  1.00 87.30           C  
ATOM   2140  CB  PHE A 134     -12.279  -0.575   0.300  1.00 87.30           C  
ATOM   2141  HB2 PHE A 134     -12.577   0.381   0.731  1.00 87.30           H  
ATOM   2142  HB3 PHE A 134     -11.193  -0.642   0.371  1.00 87.30           H  
ATOM   2143  O   PHE A 134     -11.010   0.443  -2.437  1.00 87.30           O  
ATOM   2144  CG  PHE A 134     -12.898  -1.683   1.096  1.00 87.30           C  
ATOM   2145  CD1 PHE A 134     -14.028  -1.449   1.899  1.00 87.30           C  
ATOM   2146  HD1 PHE A 134     -14.439  -0.454   1.995  1.00 87.30           H  
ATOM   2147  CD2 PHE A 134     -12.399  -2.980   0.926  1.00 87.30           C  
ATOM   2148  HD2 PHE A 134     -11.544  -3.166   0.293  1.00 87.30           H  
ATOM   2149  CE1 PHE A 134     -14.650  -2.520   2.559  1.00 87.30           C  
ATOM   2150  HE1 PHE A 134     -15.526  -2.354   3.167  1.00 87.30           H  
ATOM   2151  CE2 PHE A 134     -13.082  -4.046   1.497  1.00 87.30           C  
ATOM   2152  HE2 PHE A 134     -12.776  -5.040   1.205  1.00 87.30           H  
ATOM   2153  CZ  PHE A 134     -14.178  -3.824   2.351  1.00 87.30           C  
ATOM   2154  HZ  PHE A 134     -14.701  -4.653   2.805  1.00 87.30           H  
ATOM   2155  N   TYR A 135     -12.842   1.634  -1.903  1.00 87.93           N  
ATOM   2156  H   TYR A 135     -13.720   1.642  -1.405  1.00 87.93           H  
ATOM   2157  CA  TYR A 135     -12.401   2.889  -2.459  1.00 87.93           C  
ATOM   2158  HA  TYR A 135     -11.384   2.809  -2.843  1.00 87.93           H  
ATOM   2159  C   TYR A 135     -12.414   3.934  -1.350  1.00 87.93           C  
ATOM   2160  CB  TYR A 135     -13.322   3.240  -3.623  1.00 87.93           C  
ATOM   2161  HB2 TYR A 135     -14.360   3.139  -3.308  1.00 87.93           H  
ATOM   2162  HB3 TYR A 135     -13.151   2.533  -4.436  1.00 87.93           H  
ATOM   2163  O   TYR A 135     -13.378   4.034  -0.593  1.00 87.93           O  
ATOM   2164  CG  TYR A 135     -13.108   4.638  -4.138  1.00 87.93           C  
ATOM   2165  CD1 TYR A 135     -13.917   5.683  -3.654  1.00 87.93           C  
ATOM   2166  HD1 TYR A 135     -14.683   5.480  -2.920  1.00 87.93           H  
ATOM   2167  CD2 TYR A 135     -12.122   4.888  -5.105  1.00 87.93           C  
ATOM   2168  HD2 TYR A 135     -11.531   4.077  -5.504  1.00 87.93           H  
ATOM   2169  CE1 TYR A 135     -13.731   6.994  -4.122  1.00 87.93           C  
ATOM   2170  HE1 TYR A 135     -14.352   7.798  -3.757  1.00 87.93           H  
ATOM   2171  CE2 TYR A 135     -11.990   6.191  -5.614  1.00 87.93           C  
ATOM   2172  HE2 TYR A 135     -11.387   6.414  -6.482  1.00 87.93           H  
ATOM   2173  OH  TYR A 135     -12.559   8.495  -5.580  1.00 87.93           O  
ATOM   2174  HH  TYR A 135     -13.204   9.141  -5.283  1.00 87.93           H  
ATOM   2175  CZ  TYR A 135     -12.752   7.248  -5.097  1.00 87.93           C  
ATOM   2176  N   THR A 136     -11.342   4.710  -1.263  1.00 83.23           N  
ATOM   2177  H   THR A 136     -10.583   4.554  -1.910  1.00 83.23           H  
ATOM   2178  CA  THR A 136     -11.304   5.938  -0.478  1.00 83.23           C  
ATOM   2179  HA  THR A 136     -12.286   6.084  -0.027  1.00 83.23           H  
ATOM   2180  C   THR A 136     -10.999   7.104  -1.411  1.00 83.23           C  
ATOM   2181  CB  THR A 136     -10.323   5.857   0.701  1.00 83.23           C  
ATOM   2182  HB  THR A 136     -10.662   5.059   1.362  1.00 83.23           H  
ATOM   2183  O   THR A 136     -10.067   7.004  -2.218  1.00 83.23           O  
ATOM   2184  CG2 THR A 136      -8.867   5.579   0.341  1.00 83.23           C  
ATOM   2185 HG21 THR A 136      -8.467   6.390  -0.268  1.00 83.23           H  
ATOM   2186 HG22 THR A 136      -8.797   4.635  -0.198  1.00 83.23           H  
ATOM   2187 HG23 THR A 136      -8.284   5.499   1.259  1.00 83.23           H  
ATOM   2188  OG1 THR A 136     -10.333   7.059   1.435  1.00 83.23           O  
ATOM   2189  HG1 THR A 136      -9.976   7.759   0.883  1.00 83.23           H  
ATOM   2190  N   PRO A 137     -11.720   8.228  -1.281  1.00 81.11           N  
ATOM   2191  CA  PRO A 137     -11.288   9.494  -1.854  1.00 81.11           C  
ATOM   2192  HA  PRO A 137     -11.288   9.418  -2.941  1.00 81.11           H  
ATOM   2193  C   PRO A 137      -9.888   9.872  -1.363  1.00 81.11           C  
ATOM   2194  CB  PRO A 137     -12.324  10.531  -1.407  1.00 81.11           C  
ATOM   2195  HB2 PRO A 137     -12.538  11.250  -2.198  1.00 81.11           H  
ATOM   2196  HB3 PRO A 137     -11.977  11.047  -0.512  1.00 81.11           H  
ATOM   2197  O   PRO A 137      -9.374   9.300  -0.389  1.00 81.11           O  
ATOM   2198  CG  PRO A 137     -13.556   9.699  -1.055  1.00 81.11           C  
ATOM   2199  HG2 PRO A 137     -14.131   9.496  -1.958  1.00 81.11           H  
ATOM   2200  HG3 PRO A 137     -14.177  10.190  -0.306  1.00 81.11           H  
ATOM   2201  CD  PRO A 137     -12.952   8.403  -0.529  1.00 81.11           C  
ATOM   2202  HD2 PRO A 137     -12.723   8.502   0.532  1.00 81.11           H  
ATOM   2203  HD3 PRO A 137     -13.649   7.581  -0.697  1.00 81.11           H  
ATOM   2204  N   ASP A 138      -9.273  10.843  -2.032  1.00 75.48           N  
ATOM   2205  H   ASP A 138      -9.709  11.246  -2.849  1.00 75.48           H  
ATOM   2206  CA  ASP A 138      -7.992  11.378  -1.592  1.00 75.48           C  
ATOM   2207  HA  ASP A 138      -7.298  10.537  -1.586  1.00 75.48           H  
ATOM   2208  C   ASP A 138      -8.050  11.937  -0.166  1.00 75.48           C  
ATOM   2209  CB  ASP A 138      -7.476  12.432  -2.580  1.00 75.48           C  
ATOM   2210  HB2 ASP A 138      -8.024  13.365  -2.451  1.00 75.48           H  
ATOM   2211  HB3 ASP A 138      -7.649  12.054  -3.587  1.00 75.48           H  
ATOM   2212  O   ASP A 138      -9.072  12.444   0.300  1.00 75.48           O  
ATOM   2213  CG  ASP A 138      -5.970  12.676  -2.460  1.00 75.48           C  
ATOM   2214  OD1 ASP A 138      -5.270  11.727  -2.023  1.00 75.48           O  
ATOM   2215  OD2 ASP A 138      -5.478  13.696  -2.973  1.00 75.48           O  
ATOM   2216  N   PHE A 139      -6.922  11.837   0.528  1.00 73.87           N  
ATOM   2217  H   PHE A 139      -6.095  11.519   0.044  1.00 73.87           H  
ATOM   2218  CA  PHE A 139      -6.747  12.384   1.864  1.00 73.87           C  
ATOM   2219  HA  PHE A 139      -7.435  13.223   1.972  1.00 73.87           H  
ATOM   2220  C   PHE A 139      -5.322  12.927   2.012  1.00 73.87           C  
ATOM   2221  CB  PHE A 139      -7.109  11.335   2.930  1.00 73.87           C  
ATOM   2222  HB2 PHE A 139      -8.157  11.065   2.796  1.00 73.87           H  
ATOM   2223  HB3 PHE A 139      -7.028  11.774   3.924  1.00 73.87           H  
ATOM   2224  O   PHE A 139      -4.398  12.463   1.333  1.00 73.87           O  
ATOM   2225  CG  PHE A 139      -6.281  10.069   2.909  1.00 73.87           C  
ATOM   2226  CD1 PHE A 139      -6.719   8.971   2.149  1.00 73.87           C  
ATOM   2227  HD1 PHE A 139      -7.629   9.044   1.571  1.00 73.87           H  
ATOM   2228  CD2 PHE A 139      -5.097   9.975   3.666  1.00 73.87           C  
ATOM   2229  HD2 PHE A 139      -4.757  10.818   4.250  1.00 73.87           H  
ATOM   2230  CE1 PHE A 139      -5.978   7.780   2.143  1.00 73.87           C  
ATOM   2231  HE1 PHE A 139      -6.321   6.936   1.563  1.00 73.87           H  
ATOM   2232  CE2 PHE A 139      -4.355   8.781   3.661  1.00 73.87           C  
ATOM   2233  HE2 PHE A 139      -3.455   8.703   4.253  1.00 73.87           H  
ATOM   2234  CZ  PHE A 139      -4.797   7.688   2.895  1.00 73.87           C  
ATOM   2235  HZ  PHE A 139      -4.239   6.764   2.887  1.00 73.87           H  
ATOM   2236  N   PRO A 140      -5.116  13.916   2.892  1.00 66.56           N  
ATOM   2237  CA  PRO A 140      -3.828  14.582   3.029  1.00 66.56           C  
ATOM   2238  HA  PRO A 140      -3.616  15.114   2.102  1.00 66.56           H  
ATOM   2239  C   PRO A 140      -2.682  13.601   3.300  1.00 66.56           C  
ATOM   2240  CB  PRO A 140      -4.009  15.612   4.146  1.00 66.56           C  
ATOM   2241  HB2 PRO A 140      -4.169  16.589   3.689  1.00 66.56           H  
ATOM   2242  HB3 PRO A 140      -3.158  15.642   4.827  1.00 66.56           H  
ATOM   2243  O   PRO A 140      -2.833  12.632   4.043  1.00 66.56           O  
ATOM   2244  CG  PRO A 140      -5.284  15.175   4.861  1.00 66.56           C  
ATOM   2245  HG2 PRO A 140      -5.813  16.004   5.332  1.00 66.56           H  
ATOM   2246  HG3 PRO A 140      -5.039  14.418   5.606  1.00 66.56           H  
ATOM   2247  CD  PRO A 140      -6.104  14.539   3.756  1.00 66.56           C  
ATOM   2248  HD2 PRO A 140      -6.812  13.830   4.187  1.00 66.56           H  
ATOM   2249  HD3 PRO A 140      -6.641  15.303   3.194  1.00 66.56           H  
ATOM   2250  N   ALA A 141      -1.523  13.875   2.696  1.00 65.43           N  
ATOM   2251  H   ALA A 141      -1.498  14.694   2.105  1.00 65.43           H  
ATOM   2252  CA  ALA A 141      -0.301  13.063   2.744  1.00 65.43           C  
ATOM   2253  HA  ALA A 141       0.437  13.600   2.149  1.00 65.43           H  
ATOM   2254  C   ALA A 141      -0.378  11.656   2.112  1.00 65.43           C  
ATOM   2255  CB  ALA A 141       0.241  13.041   4.180  1.00 65.43           C  
ATOM   2256  HB1 ALA A 141      -0.447  12.517   4.844  1.00 65.43           H  
ATOM   2257  HB2 ALA A 141       0.374  14.060   4.543  1.00 65.43           H  
ATOM   2258  HB3 ALA A 141       1.193  12.511   4.204  1.00 65.43           H  
ATOM   2259  O   ALA A 141       0.629  10.939   2.100  1.00 65.43           O  
ATOM   2260  N   ARG A 142      -1.527  11.237   1.560  1.00 79.28           N  
ATOM   2261  H   ARG A 142      -2.341  11.831   1.633  1.00 79.28           H  
ATOM   2262  CA  ARG A 142      -1.691   9.912   0.940  1.00 79.28           C  
ATOM   2263  HA  ARG A 142      -1.555   9.148   1.705  1.00 79.28           H  
ATOM   2264  C   ARG A 142      -0.640   9.657  -0.135  1.00 79.28           C  
ATOM   2265  CB  ARG A 142      -3.121   9.804   0.386  1.00 79.28           C  
ATOM   2266  HB2 ARG A 142      -3.308  10.619  -0.314  1.00 79.28           H  
ATOM   2267  HB3 ARG A 142      -3.808   9.942   1.221  1.00 79.28           H  
ATOM   2268  O   ARG A 142      -0.004   8.605  -0.129  1.00 79.28           O  
ATOM   2269  CG  ARG A 142      -3.467   8.455  -0.268  1.00 79.28           C  
ATOM   2270  HG2 ARG A 142      -4.538   8.287  -0.153  1.00 79.28           H  
ATOM   2271  HG3 ARG A 142      -2.948   7.653   0.256  1.00 79.28           H  
ATOM   2272  CD  ARG A 142      -3.153   8.369  -1.765  1.00 79.28           C  
ATOM   2273  HD2 ARG A 142      -3.380   7.353  -2.088  1.00 79.28           H  
ATOM   2274  HD3 ARG A 142      -2.095   8.554  -1.951  1.00 79.28           H  
ATOM   2275  NE  ARG A 142      -3.969   9.332  -2.524  1.00 79.28           N  
ATOM   2276  HE  ARG A 142      -4.244  10.193  -2.074  1.00 79.28           H  
ATOM   2277  NH1 ARG A 142      -4.331   8.102  -4.412  1.00 79.28           N  
ATOM   2278 HH11 ARG A 142      -3.561   7.492  -4.181  1.00 79.28           H  
ATOM   2279 HH12 ARG A 142      -4.964   7.900  -5.173  1.00 79.28           H  
ATOM   2280  NH2 ARG A 142      -5.409   9.993  -4.129  1.00 79.28           N  
ATOM   2281 HH21 ARG A 142      -5.548  10.815  -3.558  1.00 79.28           H  
ATOM   2282 HH22 ARG A 142      -5.894   9.866  -5.006  1.00 79.28           H  
ATOM   2283  CZ  ARG A 142      -4.558   9.137  -3.681  1.00 79.28           C  
ATOM   2284  N   ARG A 143      -0.436  10.615  -1.044  1.00 74.03           N  
ATOM   2285  H   ARG A 143      -0.961  11.471  -0.936  1.00 74.03           H  
ATOM   2286  CA  ARG A 143       0.491  10.477  -2.177  1.00 74.03           C  
ATOM   2287  HA  ARG A 143       0.249   9.567  -2.726  1.00 74.03           H  
ATOM   2288  C   ARG A 143       1.939  10.331  -1.710  1.00 74.03           C  
ATOM   2289  CB  ARG A 143       0.310  11.687  -3.103  1.00 74.03           C  
ATOM   2290  HB2 ARG A 143       0.573  12.589  -2.552  1.00 74.03           H  
ATOM   2291  HB3 ARG A 143      -0.739  11.758  -3.391  1.00 74.03           H  
ATOM   2292  O   ARG A 143       2.648   9.446  -2.176  1.00 74.03           O  
ATOM   2293  CG  ARG A 143       1.165  11.577  -4.378  1.00 74.03           C  
ATOM   2294  HG2 ARG A 143       0.845  10.706  -4.950  1.00 74.03           H  
ATOM   2295  HG3 ARG A 143       2.217  11.455  -4.119  1.00 74.03           H  
ATOM   2296  CD  ARG A 143       1.021  12.828  -5.249  1.00 74.03           C  
ATOM   2297  HD2 ARG A 143       1.589  12.681  -6.168  1.00 74.03           H  
ATOM   2298  HD3 ARG A 143      -0.032  12.959  -5.499  1.00 74.03           H  
ATOM   2299  NE  ARG A 143       1.525  14.021  -4.545  1.00 74.03           N  
ATOM   2300  HE  ARG A 143       1.922  13.889  -3.626  1.00 74.03           H  
ATOM   2301  NH1 ARG A 143       0.732  15.640  -5.972  1.00 74.03           N  
ATOM   2302 HH11 ARG A 143       0.443  16.602  -6.077  1.00 74.03           H  
ATOM   2303 HH12 ARG A 143       0.309  14.919  -6.539  1.00 74.03           H  
ATOM   2304  NH2 ARG A 143       1.747  16.191  -4.036  1.00 74.03           N  
ATOM   2305 HH21 ARG A 143       1.499  17.164  -4.143  1.00 74.03           H  
ATOM   2306 HH22 ARG A 143       2.044  15.876  -3.124  1.00 74.03           H  
ATOM   2307  CZ  ARG A 143       1.336  15.281  -4.870  1.00 74.03           C  
ATOM   2308  N   GLU A 144       2.370  11.173  -0.780  1.00 73.00           N  
ATOM   2309  H   GLU A 144       1.734  11.884  -0.446  1.00 73.00           H  
ATOM   2310  CA  GLU A 144       3.739  11.199  -0.265  1.00 73.00           C  
ATOM   2311  HA  GLU A 144       4.437  11.291  -1.097  1.00 73.00           H  
ATOM   2312  C   GLU A 144       4.076   9.895   0.469  1.00 73.00           C  
ATOM   2313  CB  GLU A 144       3.923  12.406   0.676  1.00 73.00           C  
ATOM   2314  HB2 GLU A 144       4.911  12.322   1.129  1.00 73.00           H  
ATOM   2315  HB3 GLU A 144       3.194  12.358   1.486  1.00 73.00           H  
ATOM   2316  O   GLU A 144       5.146   9.318   0.257  1.00 73.00           O  
ATOM   2317  CG  GLU A 144       3.851  13.792  -0.002  1.00 73.00           C  
ATOM   2318  HG2 GLU A 144       4.163  14.539   0.727  1.00 73.00           H  
ATOM   2319  HG3 GLU A 144       4.576  13.810  -0.816  1.00 73.00           H  
ATOM   2320  CD  GLU A 144       2.463  14.192  -0.543  1.00 73.00           C  
ATOM   2321  OE1 GLU A 144       2.417  14.960  -1.539  1.00 73.00           O  
ATOM   2322  OE2 GLU A 144       1.449  13.654  -0.042  1.00 73.00           O  
ATOM   2323  N   VAL A 145       3.150   9.394   1.294  1.00 81.49           N  
ATOM   2324  H   VAL A 145       2.293   9.910   1.431  1.00 81.49           H  
ATOM   2325  CA  VAL A 145       3.339   8.126   2.013  1.00 81.49           C  
ATOM   2326  HA  VAL A 145       4.338   8.132   2.450  1.00 81.49           H  
ATOM   2327  C   VAL A 145       3.292   6.934   1.053  1.00 81.49           C  
ATOM   2328  CB  VAL A 145       2.329   7.987   3.170  1.00 81.49           C  
ATOM   2329  HB  VAL A 145       1.311   8.004   2.782  1.00 81.49           H  
ATOM   2330  O   VAL A 145       4.088   6.003   1.199  1.00 81.49           O  
ATOM   2331  CG1 VAL A 145       2.557   6.685   3.948  1.00 81.49           C  
ATOM   2332 HG11 VAL A 145       2.398   5.819   3.306  1.00 81.49           H  
ATOM   2333 HG12 VAL A 145       1.865   6.618   4.787  1.00 81.49           H  
ATOM   2334 HG13 VAL A 145       3.580   6.657   4.323  1.00 81.49           H  
ATOM   2335  CG2 VAL A 145       2.516   9.126   4.184  1.00 81.49           C  
ATOM   2336 HG21 VAL A 145       3.533   9.118   4.575  1.00 81.49           H  
ATOM   2337 HG22 VAL A 145       1.817   9.013   5.013  1.00 81.49           H  
ATOM   2338 HG23 VAL A 145       2.330  10.094   3.718  1.00 81.49           H  
ATOM   2339  N   PHE A 146       2.428   6.972   0.035  1.00 88.37           N  
ATOM   2340  H   PHE A 146       1.787   7.750  -0.033  1.00 88.37           H  
ATOM   2341  CA  PHE A 146       2.353   5.932  -0.992  1.00 88.37           C  
ATOM   2342  HA  PHE A 146       2.186   4.969  -0.508  1.00 88.37           H  
ATOM   2343  C   PHE A 146       3.663   5.809  -1.778  1.00 88.37           C  
ATOM   2344  CB  PHE A 146       1.161   6.210  -1.915  1.00 88.37           C  
ATOM   2345  HB2 PHE A 146       0.269   6.349  -1.306  1.00 88.37           H  
ATOM   2346  HB3 PHE A 146       1.331   7.134  -2.469  1.00 88.37           H  
ATOM   2347  O   PHE A 146       4.221   4.715  -1.871  1.00 88.37           O  
ATOM   2348  CG  PHE A 146       0.888   5.092  -2.894  1.00 88.37           C  
ATOM   2349  CD1 PHE A 146       1.636   4.991  -4.081  1.00 88.37           C  
ATOM   2350  HD1 PHE A 146       2.394   5.724  -4.318  1.00 88.37           H  
ATOM   2351  CD2 PHE A 146      -0.108   4.139  -2.610  1.00 88.37           C  
ATOM   2352  HD2 PHE A 146      -0.688   4.212  -1.702  1.00 88.37           H  
ATOM   2353  CE1 PHE A 146       1.398   3.931  -4.967  1.00 88.37           C  
ATOM   2354  HE1 PHE A 146       1.996   3.850  -5.863  1.00 88.37           H  
ATOM   2355  CE2 PHE A 146      -0.366   3.099  -3.519  1.00 88.37           C  
ATOM   2356  HE2 PHE A 146      -1.151   2.384  -3.318  1.00 88.37           H  
ATOM   2357  CZ  PHE A 146       0.386   2.995  -4.700  1.00 88.37           C  
ATOM   2358  HZ  PHE A 146       0.181   2.198  -5.399  1.00 88.37           H  
ATOM   2359  N   GLU A 147       4.204   6.920  -2.284  1.00 77.71           N  
ATOM   2360  H   GLU A 147       3.699   7.791  -2.198  1.00 77.71           H  
ATOM   2361  CA  GLU A 147       5.479   6.916  -3.016  1.00 77.71           C  
ATOM   2362  HA  GLU A 147       5.424   6.187  -3.824  1.00 77.71           H  
ATOM   2363  C   GLU A 147       6.654   6.491  -2.126  1.00 77.71           C  
ATOM   2364  CB  GLU A 147       5.755   8.303  -3.620  1.00 77.71           C  
ATOM   2365  HB2 GLU A 147       5.662   9.061  -2.843  1.00 77.71           H  
ATOM   2366  HB3 GLU A 147       6.783   8.327  -3.982  1.00 77.71           H  
ATOM   2367  O   GLU A 147       7.565   5.784  -2.575  1.00 77.71           O  
ATOM   2368  CG  GLU A 147       4.827   8.664  -4.790  1.00 77.71           C  
ATOM   2369  HG2 GLU A 147       5.138   9.628  -5.193  1.00 77.71           H  
ATOM   2370  HG3 GLU A 147       3.811   8.782  -4.412  1.00 77.71           H  
ATOM   2371  CD  GLU A 147       4.826   7.620  -5.921  1.00 77.71           C  
ATOM   2372  OE1 GLU A 147       3.738   7.385  -6.488  1.00 77.71           O  
ATOM   2373  OE2 GLU A 147       5.889   7.016  -6.205  1.00 77.71           O  
ATOM   2374  N   HIS A 148       6.618   6.853  -0.839  1.00 76.58           N  
ATOM   2375  H   HIS A 148       5.872   7.456  -0.523  1.00 76.58           H  
ATOM   2376  CA  HIS A 148       7.616   6.395   0.121  1.00 76.58           C  
ATOM   2377  HA  HIS A 148       8.598   6.665  -0.265  1.00 76.58           H  
ATOM   2378  C   HIS A 148       7.596   4.868   0.277  1.00 76.58           C  
ATOM   2379  CB  HIS A 148       7.416   7.100   1.467  1.00 76.58           C  
ATOM   2380  HB2 HIS A 148       7.378   8.177   1.304  1.00 76.58           H  
ATOM   2381  HB3 HIS A 148       6.471   6.789   1.913  1.00 76.58           H  
ATOM   2382  O   HIS A 148       8.644   4.226   0.169  1.00 76.58           O  
ATOM   2383  CG  HIS A 148       8.541   6.804   2.422  1.00 76.58           C  
ATOM   2384  CD2 HIS A 148       8.479   6.069   3.574  1.00 76.58           C  
ATOM   2385  HD2 HIS A 148       7.591   5.612   3.985  1.00 76.58           H  
ATOM   2386  ND1 HIS A 148       9.854   7.170   2.242  1.00 76.58           N  
ATOM   2387  HD1 HIS A 148      10.223   7.641   1.428  1.00 76.58           H  
ATOM   2388  CE1 HIS A 148      10.570   6.659   3.255  1.00 76.58           C  
ATOM   2389  HE1 HIS A 148      11.643   6.725   3.354  1.00 76.58           H  
ATOM   2390  NE2 HIS A 148       9.773   6.003   4.110  1.00 76.58           N  
ATOM   2391  N   LEU A 149       6.415   4.269   0.466  1.00 85.29           N  
ATOM   2392  H   LEU A 149       5.585   4.841   0.523  1.00 85.29           H  
ATOM   2393  CA  LEU A 149       6.280   2.813   0.556  1.00 85.29           C  
ATOM   2394  HA  LEU A 149       6.978   2.436   1.304  1.00 85.29           H  
ATOM   2395  C   LEU A 149       6.631   2.109  -0.755  1.00 85.29           C  
ATOM   2396  CB  LEU A 149       4.853   2.434   0.950  1.00 85.29           C  
ATOM   2397  HB2 LEU A 149       4.739   1.370   0.745  1.00 85.29           H  
ATOM   2398  HB3 LEU A 149       4.151   2.977   0.316  1.00 85.29           H  
ATOM   2399  O   LEU A 149       7.316   1.089  -0.734  1.00 85.29           O  
ATOM   2400  CG  LEU A 149       4.484   2.654   2.420  1.00 85.29           C  
ATOM   2401  HG  LEU A 149       4.500   3.715   2.669  1.00 85.29           H  
ATOM   2402  CD1 LEU A 149       3.080   2.100   2.608  1.00 85.29           C  
ATOM   2403 HD11 LEU A 149       2.696   2.380   3.589  1.00 85.29           H  
ATOM   2404 HD12 LEU A 149       3.105   1.014   2.518  1.00 85.29           H  
ATOM   2405 HD13 LEU A 149       2.430   2.482   1.821  1.00 85.29           H  
ATOM   2406  CD2 LEU A 149       5.401   1.876   3.368  1.00 85.29           C  
ATOM   2407 HD21 LEU A 149       6.361   2.386   3.454  1.00 85.29           H  
ATOM   2408 HD22 LEU A 149       4.948   1.810   4.357  1.00 85.29           H  
ATOM   2409 HD23 LEU A 149       5.556   0.866   2.989  1.00 85.29           H  
ATOM   2410  N   LYS A 150       6.218   2.664  -1.896  1.00 79.95           N  
ATOM   2411  H   LYS A 150       5.618   3.474  -1.839  1.00 79.95           H  
ATOM   2412  CA  LYS A 150       6.564   2.137  -3.220  1.00 79.95           C  
ATOM   2413  HA  LYS A 150       6.228   1.103  -3.295  1.00 79.95           H  
ATOM   2414  C   LYS A 150       8.072   2.085  -3.419  1.00 79.95           C  
ATOM   2415  CB  LYS A 150       5.844   2.989  -4.270  1.00 79.95           C  
ATOM   2416  HB2 LYS A 150       6.220   4.010  -4.211  1.00 79.95           H  
ATOM   2417  HB3 LYS A 150       4.780   3.004  -4.036  1.00 79.95           H  
ATOM   2418  O   LYS A 150       8.593   1.060  -3.859  1.00 79.95           O  
ATOM   2419  CG  LYS A 150       6.020   2.474  -5.704  1.00 79.95           C  
ATOM   2420  HG2 LYS A 150       7.078   2.492  -5.968  1.00 79.95           H  
ATOM   2421  HG3 LYS A 150       5.638   1.457  -5.792  1.00 79.95           H  
ATOM   2422  CD  LYS A 150       5.249   3.407  -6.644  1.00 79.95           C  
ATOM   2423  HD2 LYS A 150       5.491   4.435  -6.377  1.00 79.95           H  
ATOM   2424  HD3 LYS A 150       4.178   3.258  -6.508  1.00 79.95           H  
ATOM   2425  CE  LYS A 150       5.625   3.191  -8.110  1.00 79.95           C  
ATOM   2426  HE2 LYS A 150       5.165   2.276  -8.481  1.00 79.95           H  
ATOM   2427  HE3 LYS A 150       6.709   3.087  -8.162  1.00 79.95           H  
ATOM   2428  NZ  LYS A 150       5.210   4.374  -8.908  1.00 79.95           N  
ATOM   2429  HZ1 LYS A 150       4.309   4.261  -9.350  1.00 79.95           H  
ATOM   2430  HZ2 LYS A 150       5.870   4.604  -9.637  1.00 79.95           H  
ATOM   2431  HZ3 LYS A 150       5.118   5.192  -8.324  1.00 79.95           H  
ATOM   2432  N   THR A 151       8.781   3.133  -3.011  1.00 72.75           N  
ATOM   2433  H   THR A 151       8.276   3.942  -2.679  1.00 72.75           H  
ATOM   2434  CA  THR A 151      10.248   3.158  -3.017  1.00 72.75           C  
ATOM   2435  HA  THR A 151      10.599   2.930  -4.023  1.00 72.75           H  
ATOM   2436  C   THR A 151      10.825   2.100  -2.073  1.00 72.75           C  
ATOM   2437  CB  THR A 151      10.764   4.552  -2.637  1.00 72.75           C  
ATOM   2438  HB  THR A 151      10.459   4.799  -1.620  1.00 72.75           H  
ATOM   2439  O   THR A 151      11.685   1.319  -2.480  1.00 72.75           O  
ATOM   2440  CG2 THR A 151      12.285   4.650  -2.740  1.00 72.75           C  
ATOM   2441 HG21 THR A 151      12.611   4.318  -3.725  1.00 72.75           H  
ATOM   2442 HG22 THR A 151      12.745   4.032  -1.969  1.00 72.75           H  
ATOM   2443 HG23 THR A 151      12.593   5.684  -2.586  1.00 72.75           H  
ATOM   2444  OG1 THR A 151      10.240   5.519  -3.514  1.00 72.75           O  
ATOM   2445  HG1 THR A 151       9.312   5.653  -3.307  1.00 72.75           H  
ATOM   2446  N   ALA A 152      10.315   2.019  -0.840  1.00 74.88           N  
ATOM   2447  H   ALA A 152       9.604   2.679  -0.560  1.00 74.88           H  
ATOM   2448  CA  ALA A 152      10.779   1.057   0.159  1.00 74.88           C  
ATOM   2449  HA  ALA A 152      11.847   1.205   0.315  1.00 74.88           H  
ATOM   2450  C   ALA A 152      10.581  -0.406  -0.282  1.00 74.88           C  
ATOM   2451  CB  ALA A 152      10.055   1.345   1.481  1.00 74.88           C  
ATOM   2452  HB1 ALA A 152      10.219   2.382   1.776  1.00 74.88           H  
ATOM   2453  HB2 ALA A 152      10.449   0.692   2.259  1.00 74.88           H  
ATOM   2454  HB3 ALA A 152       8.985   1.166   1.374  1.00 74.88           H  
ATOM   2455  O   ALA A 152      11.428  -1.249   0.001  1.00 74.88           O  
ATOM   2456  N   PHE A 153       9.491  -0.720  -0.988  1.00 74.04           N  
ATOM   2457  H   PHE A 153       8.786  -0.008  -1.118  1.00 74.04           H  
ATOM   2458  CA  PHE A 153       9.181  -2.090  -1.421  1.00 74.04           C  
ATOM   2459  HA  PHE A 153       9.530  -2.798  -0.670  1.00 74.04           H  
ATOM   2460  C   PHE A 153       9.892  -2.460  -2.721  1.00 74.04           C  
ATOM   2461  CB  PHE A 153       7.664  -2.259  -1.572  1.00 74.04           C  
ATOM   2462  HB2 PHE A 153       7.286  -1.479  -2.233  1.00 74.04           H  
ATOM   2463  HB3 PHE A 153       7.481  -3.215  -2.061  1.00 74.04           H  
ATOM   2464  O   PHE A 153      10.254  -3.619  -2.917  1.00 74.04           O  
ATOM   2465  CG  PHE A 153       6.845  -2.245  -0.293  1.00 74.04           C  
ATOM   2466  CD1 PHE A 153       7.393  -1.882   0.956  1.00 74.04           C  
ATOM   2467  HD1 PHE A 153       8.433  -1.613   1.066  1.00 74.04           H  
ATOM   2468  CD2 PHE A 153       5.488  -2.599  -0.364  1.00 74.04           C  
ATOM   2469  HD2 PHE A 153       5.056  -2.897  -1.308  1.00 74.04           H  
ATOM   2470  CE1 PHE A 153       6.581  -1.813   2.092  1.00 74.04           C  
ATOM   2471  HE1 PHE A 153       7.007  -1.449   3.014  1.00 74.04           H  
ATOM   2472  CE2 PHE A 153       4.689  -2.570   0.787  1.00 74.04           C  
ATOM   2473  HE2 PHE A 153       3.652  -2.864   0.713  1.00 74.04           H  
ATOM   2474  CZ  PHE A 153       5.225  -2.157   2.015  1.00 74.04           C  
ATOM   2475  HZ  PHE A 153       4.595  -2.087   2.889  1.00 74.04           H  
ATOM   2476  N   SER A 154      10.130  -1.475  -3.590  1.00 63.17           N  
ATOM   2477  H   SER A 154       9.762  -0.557  -3.386  1.00 63.17           H  
ATOM   2478  CA  SER A 154      10.904  -1.662  -4.823  1.00 63.17           C  
ATOM   2479  HA  SER A 154      10.529  -2.536  -5.356  1.00 63.17           H  
ATOM   2480  C   SER A 154      12.386  -1.885  -4.532  1.00 63.17           C  
ATOM   2481  CB  SER A 154      10.766  -0.445  -5.736  1.00 63.17           C  
ATOM   2482  HB2 SER A 154      11.177   0.437  -5.245  1.00 63.17           H  
ATOM   2483  HB3 SER A 154      11.318  -0.626  -6.658  1.00 63.17           H  
ATOM   2484  O   SER A 154      13.052  -2.647  -5.235  1.00 63.17           O  
ATOM   2485  OG  SER A 154       9.410  -0.216  -6.054  1.00 63.17           O  
ATOM   2486  HG  SER A 154       9.000   0.190  -5.286  1.00 63.17           H  
ATOM   2487  N   CYS A 155      12.903  -1.252  -3.475  1.00 56.39           N  
ATOM   2488  H   CYS A 155      12.318  -0.596  -2.977  1.00 56.39           H  
ATOM   2489  CA  CYS A 155      14.221  -1.530  -2.924  1.00 56.39           C  
ATOM   2490  HA  CYS A 155      14.943  -1.568  -3.740  1.00 56.39           H  
ATOM   2491  C   CYS A 155      14.222  -2.913  -2.260  1.00 56.39           C  
ATOM   2492  CB  CYS A 155      14.633  -0.384  -1.984  1.00 56.39           C  
ATOM   2493  HB2 CYS A 155      13.746   0.032  -1.506  1.00 56.39           H  
ATOM   2494  HB3 CYS A 155      15.274  -0.776  -1.195  1.00 56.39           H  
ATOM   2495  O   CYS A 155      14.232  -3.046  -1.037  1.00 56.39           O  
ATOM   2496  SG  CYS A 155      15.553   0.934  -2.827  1.00 56.39           S  
ATOM   2497  N   THR A 156      14.239  -3.978  -3.065  1.00 49.34           N  
ATOM   2498  H   THR A 156      14.115  -3.842  -4.059  1.00 49.34           H  
ATOM   2499  CA  THR A 156      14.544  -5.305  -2.540  1.00 49.34           C  
ATOM   2500  HA  THR A 156      13.865  -5.513  -1.713  1.00 49.34           H  
ATOM   2501  C   THR A 156      15.965  -5.251  -1.997  1.00 49.34           C  
ATOM   2502  CB  THR A 156      14.378  -6.440  -3.568  1.00 49.34           C  
ATOM   2503  HB  THR A 156      14.648  -7.374  -3.075  1.00 49.34           H  
ATOM   2504  O   THR A 156      16.921  -5.198  -2.773  1.00 49.34           O  
ATOM   2505  CG2 THR A 156      12.937  -6.562  -4.057  1.00 49.34           C  
ATOM   2506 HG21 THR A 156      12.646  -5.657  -4.591  1.00 49.34           H  
ATOM   2507 HG22 THR A 156      12.832  -7.417  -4.724  1.00 49.34           H  
ATOM   2508 HG23 THR A 156      12.269  -6.692  -3.205  1.00 49.34           H  
ATOM   2509  OG1 THR A 156      15.193  -6.303  -4.711  1.00 49.34           O  
ATOM   2510  HG1 THR A 156      16.020  -5.919  -4.408  1.00 49.34           H  
ATOM   2511  N   LYS A 157      16.118  -5.233  -0.669  1.00 43.85           N  
ATOM   2512  H   LYS A 157      15.296  -5.105  -0.096  1.00 43.85           H  
ATOM   2513  CA  LYS A 157      17.387  -5.584  -0.037  1.00 43.85           C  
ATOM   2514  HA  LYS A 157      18.188  -4.934  -0.387  1.00 43.85           H  
ATOM   2515  C   LYS A 157      17.708  -7.016  -0.461  1.00 43.85           C  
ATOM   2516  CB  LYS A 157      17.286  -5.525   1.499  1.00 43.85           C  
ATOM   2517  HB2 LYS A 157      16.367  -6.023   1.809  1.00 43.85           H  
ATOM   2518  HB3 LYS A 157      18.119  -6.102   1.902  1.00 43.85           H  
ATOM   2519  O   LYS A 157      17.260  -7.958   0.185  1.00 43.85           O  
ATOM   2520  CG  LYS A 157      17.345  -4.138   2.148  1.00 43.85           C  
ATOM   2521  HG2 LYS A 157      16.508  -3.529   1.808  1.00 43.85           H  
ATOM   2522  HG3 LYS A 157      18.288  -3.658   1.887  1.00 43.85           H  
ATOM   2523  CD  LYS A 157      17.264  -4.350   3.672  1.00 43.85           C  
ATOM   2524  HD2 LYS A 157      16.321  -4.844   3.907  1.00 43.85           H  
ATOM   2525  HD3 LYS A 157      18.081  -4.997   3.990  1.00 43.85           H  
ATOM   2526  CE  LYS A 157      17.333  -3.047   4.458  1.00 43.85           C  
ATOM   2527  HE2 LYS A 157      16.533  -2.394   4.110  1.00 43.85           H  
ATOM   2528  HE3 LYS A 157      18.295  -2.573   4.261  1.00 43.85           H  
ATOM   2529  NZ  LYS A 157      17.168  -3.266   5.915  1.00 43.85           N  
ATOM   2530  HZ1 LYS A 157      16.237  -3.614   6.098  1.00 43.85           H  
ATOM   2531  HZ2 LYS A 157      17.816  -3.941   6.296  1.00 43.85           H  
ATOM   2532  HZ3 LYS A 157      17.200  -2.404   6.439  1.00 43.85           H  
ATOM   2533  N   ASP A 158      18.509  -7.197  -1.503  1.00 39.62           N  
ATOM   2534  H   ASP A 158      18.746  -6.408  -2.087  1.00 39.62           H  
ATOM   2535  CA  ASP A 158      19.388  -8.359  -1.506  1.00 39.62           C  
ATOM   2536  HA  ASP A 158      18.825  -9.259  -1.257  1.00 39.62           H  
ATOM   2537  C   ASP A 158      20.382  -8.085  -0.371  1.00 39.62           C  
ATOM   2538  CB  ASP A 158      20.045  -8.581  -2.879  1.00 39.62           C  
ATOM   2539  HB2 ASP A 158      20.922  -9.213  -2.737  1.00 39.62           H  
ATOM   2540  HB3 ASP A 158      20.384  -7.625  -3.278  1.00 39.62           H  
ATOM   2541  O   ASP A 158      21.333  -7.322  -0.522  1.00 39.62           O  
ATOM   2542  CG  ASP A 158      19.133  -9.279  -3.907  1.00 39.62           C  
ATOM   2543  OD1 ASP A 158      18.032  -9.760  -3.545  1.00 39.62           O  
ATOM   2544  OD2 ASP A 158      19.542  -9.336  -5.087  1.00 39.62           O  
ATOM   2545  N   THR A 159      20.084  -8.613   0.819  1.00 41.77           N  
ATOM   2546  H   THR A 159      19.272  -9.211   0.869  1.00 41.77           H  
ATOM   2547  CA  THR A 159      20.771  -8.319   2.093  1.00 41.77           C  
ATOM   2548  HA  THR A 159      20.462  -7.338   2.455  1.00 41.77           H  
ATOM   2549  C   THR A 159      22.292  -8.299   1.981  1.00 41.77           C  
ATOM   2550  CB  THR A 159      20.416  -9.382   3.147  1.00 41.77           C  
ATOM   2551  HB  THR A 159      21.137  -9.343   3.964  1.00 41.77           H  
ATOM   2552  O   THR A 159      22.944  -7.488   2.632  1.00 41.77           O  
ATOM   2553  CG2 THR A 159      19.022  -9.169   3.729  1.00 41.77           C  
ATOM   2554 HG21 THR A 159      18.272  -9.226   2.941  1.00 41.77           H  
ATOM   2555 HG22 THR A 159      18.969  -8.189   4.203  1.00 41.77           H  
ATOM   2556 HG23 THR A 159      18.815  -9.932   4.479  1.00 41.77           H  
ATOM   2557  OG1 THR A 159      20.438 -10.666   2.562  1.00 41.77           O  
ATOM   2558  HG1 THR A 159      20.190 -11.304   3.236  1.00 41.77           H  
ATOM   2559  N   SER A 160      22.856  -9.168   1.142  1.00 42.32           N  
ATOM   2560  H   SER A 160      22.243  -9.820   0.674  1.00 42.32           H  
ATOM   2561  CA  SER A 160      24.301  -9.335   0.981  1.00 42.32           C  
ATOM   2562  HA  SER A 160      24.739  -9.512   1.963  1.00 42.32           H  
ATOM   2563  C   SER A 160      25.030  -8.129   0.384  1.00 42.32           C  
ATOM   2564  CB  SER A 160      24.571 -10.567   0.115  1.00 42.32           C  
ATOM   2565  HB2 SER A 160      24.222 -11.457   0.639  1.00 42.32           H  
ATOM   2566  HB3 SER A 160      25.645 -10.664  -0.046  1.00 42.32           H  
ATOM   2567  O   SER A 160      26.236  -7.997   0.576  1.00 42.32           O  
ATOM   2568  OG  SER A 160      23.913 -10.484  -1.140  1.00 42.32           O  
ATOM   2569  HG  SER A 160      23.628  -9.582  -1.299  1.00 42.32           H  
ATOM   2570  N   LYS A 161      24.344  -7.263  -0.366  1.00 39.97           N  
ATOM   2571  H   LYS A 161      23.341  -7.363  -0.430  1.00 39.97           H  
ATOM   2572  CA  LYS A 161      24.946  -6.080  -0.988  1.00 39.97           C  
ATOM   2573  HA  LYS A 161      25.803  -5.745  -0.404  1.00 39.97           H  
ATOM   2574  C   LYS A 161      23.891  -4.987  -0.955  1.00 39.97           C  
ATOM   2575  CB  LYS A 161      25.411  -6.398  -2.427  1.00 39.97           C  
ATOM   2576  HB2 LYS A 161      24.585  -6.833  -2.990  1.00 39.97           H  
ATOM   2577  HB3 LYS A 161      25.696  -5.463  -2.909  1.00 39.97           H  
ATOM   2578  O   LYS A 161      22.895  -5.101  -1.662  1.00 39.97           O  
ATOM   2579  CG  LYS A 161      26.617  -7.356  -2.458  1.00 39.97           C  
ATOM   2580  HG2 LYS A 161      27.417  -6.936  -1.848  1.00 39.97           H  
ATOM   2581  HG3 LYS A 161      26.323  -8.320  -2.043  1.00 39.97           H  
ATOM   2582  CD  LYS A 161      27.146  -7.598  -3.877  1.00 39.97           C  
ATOM   2583  HD2 LYS A 161      26.359  -8.050  -4.480  1.00 39.97           H  
ATOM   2584  HD3 LYS A 161      27.441  -6.646  -4.318  1.00 39.97           H  
ATOM   2585  CE  LYS A 161      28.358  -8.538  -3.799  1.00 39.97           C  
ATOM   2586  HE2 LYS A 161      28.048  -9.462  -3.309  1.00 39.97           H  
ATOM   2587  HE3 LYS A 161      29.114  -8.071  -3.168  1.00 39.97           H  
ATOM   2588  NZ  LYS A 161      28.922  -8.831  -5.140  1.00 39.97           N  
ATOM   2589  HZ1 LYS A 161      28.234  -9.288  -5.722  1.00 39.97           H  
ATOM   2590  HZ2 LYS A 161      29.729  -9.432  -5.054  1.00 39.97           H  
ATOM   2591  HZ3 LYS A 161      29.215  -7.975  -5.590  1.00 39.97           H  
ATOM   2592  N   GLY A 162      24.087  -3.968  -0.107  1.00 42.81           N  
ATOM   2593  H   GLY A 162      24.923  -3.976   0.460  1.00 42.81           H  
ATOM   2594  CA  GLY A 162      23.185  -2.813  -0.018  1.00 42.81           C  
ATOM   2595  HA2 GLY A 162      22.307  -3.090   0.566  1.00 42.81           H  
ATOM   2596  HA3 GLY A 162      23.689  -1.977   0.468  1.00 42.81           H  
ATOM   2597  C   GLY A 162      22.745  -2.373  -1.413  1.00 42.81           C  
ATOM   2598  O   GLY A 162      23.549  -2.452  -2.338  1.00 42.81           O  
ATOM   2599  N   CYS A 163      21.466  -2.023  -1.586  1.00 45.85           N  
ATOM   2600  H   CYS A 163      20.854  -1.965  -0.785  1.00 45.85           H  
ATOM   2601  CA  CYS A 163      20.887  -1.863  -2.919  1.00 45.85           C  
ATOM   2602  HA  CYS A 163      20.952  -2.823  -3.431  1.00 45.85           H  
ATOM   2603  C   CYS A 163      21.725  -0.861  -3.732  1.00 45.85           C  
ATOM   2604  CB  CYS A 163      19.396  -1.523  -2.771  1.00 45.85           C  
ATOM   2605  HB2 CYS A 163      18.865  -2.406  -2.416  1.00 45.85           H  
ATOM   2606  HB3 CYS A 163      19.270  -0.751  -2.012  1.00 45.85           H  
ATOM   2607  O   CYS A 163      21.712   0.340  -3.489  1.00 45.85           O  
ATOM   2608  SG  CYS A 163      18.648  -0.993  -4.341  1.00 45.85           S  
ATOM   2609  HG  CYS A 163      18.544  -2.204  -4.897  1.00 45.85           H  
ATOM   2610  N   SER A 164      22.511  -1.387  -4.673  1.00 46.22           N  
ATOM   2611  H   SER A 164      22.552  -2.392  -4.762  1.00 46.22           H  
ATOM   2612  CA  SER A 164      23.520  -0.621  -5.411  1.00 46.22           C  
ATOM   2613  HA  SER A 164      24.197  -0.140  -4.706  1.00 46.22           H  
ATOM   2614  C   SER A 164      22.885   0.466  -6.266  1.00 46.22           C  
ATOM   2615  CB  SER A 164      24.321  -1.574  -6.301  1.00 46.22           C  
ATOM   2616  HB2 SER A 164      24.879  -2.261  -5.664  1.00 46.22           H  
ATOM   2617  HB3 SER A 164      25.028  -1.007  -6.907  1.00 46.22           H  
ATOM   2618  O   SER A 164      23.485   1.508  -6.495  1.00 46.22           O  
ATOM   2619  OG  SER A 164      23.456  -2.326  -7.139  1.00 46.22           O  
ATOM   2620  HG  SER A 164      23.273  -1.811  -7.928  1.00 46.22           H  
ATOM   2621  N   ASN A 165      21.653   0.221  -6.718  1.00 45.70           N  
ATOM   2622  H   ASN A 165      21.247  -0.679  -6.507  1.00 45.70           H  
ATOM   2623  CA  ASN A 165      20.871   1.186  -7.479  1.00 45.70           C  
ATOM   2624  HA  ASN A 165      21.523   1.692  -8.191  1.00 45.70           H  
ATOM   2625  C   ASN A 165      20.274   2.280  -6.593  1.00 45.70           C  
ATOM   2626  CB  ASN A 165      19.763   0.454  -8.253  1.00 45.70           C  
ATOM   2627  HB2 ASN A 165      19.041   1.191  -8.604  1.00 45.70           H  
ATOM   2628  HB3 ASN A 165      19.242  -0.247  -7.601  1.00 45.70           H  
ATOM   2629  O   ASN A 165      20.024   3.381  -7.081  1.00 45.70           O  
ATOM   2630  CG  ASN A 165      20.275  -0.276  -9.479  1.00 45.70           C  
ATOM   2631  ND2 ASN A 165      19.392  -0.857 -10.254  1.00 45.70           N  
ATOM   2632 HD21 ASN A 165      18.402  -0.748 -10.090  1.00 45.70           H  
ATOM   2633 HD22 ASN A 165      19.753  -1.269 -11.103  1.00 45.70           H  
ATOM   2634  OD1 ASN A 165      21.459  -0.353  -9.752  1.00 45.70           O  
ATOM   2635  N   CYS A 166      20.033   2.019  -5.303  1.00 46.94           N  
ATOM   2636  H   CYS A 166      20.344   1.150  -4.893  1.00 46.94           H  
ATOM   2637  CA  CYS A 166      19.596   3.074  -4.407  1.00 46.94           C  
ATOM   2638  HA  CYS A 166      19.036   3.795  -5.003  1.00 46.94           H  
ATOM   2639  C   CYS A 166      20.819   3.835  -3.880  1.00 46.94           C  
ATOM   2640  CB  CYS A 166      18.565   2.588  -3.374  1.00 46.94           C  
ATOM   2641  HB2 CYS A 166      17.849   1.938  -3.877  1.00 46.94           H  
ATOM   2642  HB3 CYS A 166      18.025   3.456  -2.997  1.00 46.94           H  
ATOM   2643  O   CYS A 166      21.277   3.665  -2.755  1.00 46.94           O  
ATOM   2644  SG  CYS A 166      19.248   1.723  -1.935  1.00 46.94           S  
ATOM   2645  HG  CYS A 166      20.365   2.450  -1.831  1.00 46.94           H  
ATOM   2646  N   ASN A 167      21.276   4.817  -4.658  1.00 44.24           N  
ATOM   2647  H   ASN A 167      21.004   4.838  -5.630  1.00 44.24           H  
ATOM   2648  CA  ASN A 167      21.994   5.957  -4.070  1.00 44.24           C  
ATOM   2649  HA  ASN A 167      22.913   5.600  -3.605  1.00 44.24           H  
ATOM   2650  C   ASN A 167      21.167   6.626  -2.952  1.00 44.24           C  
ATOM   2651  CB  ASN A 167      22.331   6.967  -5.177  1.00 44.24           C  
ATOM   2652  HB2 ASN A 167      22.539   7.937  -4.725  1.00 44.24           H  
ATOM   2653  HB3 ASN A 167      21.485   7.081  -5.854  1.00 44.24           H  
ATOM   2654  O   ASN A 167      21.695   7.331  -2.092  1.00 44.24           O  
ATOM   2655  CG  ASN A 167      23.569   6.585  -5.966  1.00 44.24           C  
ATOM   2656  ND2 ASN A 167      23.778   7.196  -7.106  1.00 44.24           N  
ATOM   2657 HD21 ASN A 167      24.603   6.907  -7.611  1.00 44.24           H  
ATOM   2658 HD22 ASN A 167      23.122   7.869  -7.474  1.00 44.24           H  
ATOM   2659  OD1 ASN A 167      24.379   5.775  -5.559  1.00 44.24           O  
ATOM   2660  N   ASN A 168      19.855   6.377  -2.940  1.00 44.50           N  
ATOM   2661  H   ASN A 168      19.486   5.815  -3.694  1.00 44.50           H  
ATOM   2662  CA  ASN A 168      18.968   6.705  -1.845  1.00 44.50           C  
ATOM   2663  HA  ASN A 168      19.176   7.732  -1.548  1.00 44.50           H  
ATOM   2664  C   ASN A 168      19.264   5.846  -0.608  1.00 44.50           C  
ATOM   2665  CB  ASN A 168      17.510   6.605  -2.347  1.00 44.50           C  
ATOM   2666  HB2 ASN A 168      17.445   5.943  -3.210  1.00 44.50           H  
ATOM   2667  HB3 ASN A 168      16.873   6.176  -1.573  1.00 44.50           H  
ATOM   2668  O   ASN A 168      18.640   4.812  -0.372  1.00 44.50           O  
ATOM   2669  CG  ASN A 168      16.924   7.959  -2.709  1.00 44.50           C  
ATOM   2670  ND2 ASN A 168      15.829   7.984  -3.428  1.00 44.50           N  
ATOM   2671 HD21 ASN A 168      15.391   7.133  -3.749  1.00 44.50           H  
ATOM   2672 HD22 ASN A 168      15.483   8.897  -3.689  1.00 44.50           H  
ATOM   2673  OD1 ASN A 168      17.414   9.008  -2.331  1.00 44.50           O  
ATOM   2674  N   LYS A 169      20.144   6.369   0.258  1.00 44.10           N  
ATOM   2675  H   LYS A 169      20.714   7.127  -0.089  1.00 44.10           H  
ATOM   2676  CA  LYS A 169      20.284   5.955   1.670  1.00 44.10           C  
ATOM   2677  HA  LYS A 169      20.774   4.983   1.720  1.00 44.10           H  
ATOM   2678  C   LYS A 169      18.928   5.796   2.376  1.00 44.10           C  
ATOM   2679  CB  LYS A 169      21.113   7.002   2.436  1.00 44.10           C  
ATOM   2680  HB2 LYS A 169      20.710   7.996   2.246  1.00 44.10           H  
ATOM   2681  HB3 LYS A 169      21.018   6.801   3.503  1.00 44.10           H  
ATOM   2682  O   LYS A 169      18.786   4.964   3.267  1.00 44.10           O  
ATOM   2683  CG  LYS A 169      22.605   6.967   2.077  1.00 44.10           C  
ATOM   2684  HG2 LYS A 169      22.999   5.973   2.289  1.00 44.10           H  
ATOM   2685  HG3 LYS A 169      22.733   7.181   1.016  1.00 44.10           H  
ATOM   2686  CD  LYS A 169      23.375   8.008   2.902  1.00 44.10           C  
ATOM   2687  HD2 LYS A 169      23.010   9.002   2.646  1.00 44.10           H  
ATOM   2688  HD3 LYS A 169      23.200   7.826   3.963  1.00 44.10           H  
ATOM   2689  CE  LYS A 169      24.874   7.907   2.600  1.00 44.10           C  
ATOM   2690  HE2 LYS A 169      25.221   6.915   2.891  1.00 44.10           H  
ATOM   2691  HE3 LYS A 169      25.015   8.002   1.523  1.00 44.10           H  
ATOM   2692  NZ  LYS A 169      25.648   8.957   3.308  1.00 44.10           N  
ATOM   2693  HZ1 LYS A 169      25.345   9.871   3.006  1.00 44.10           H  
ATOM   2694  HZ2 LYS A 169      26.632   8.865   3.099  1.00 44.10           H  
ATOM   2695  HZ3 LYS A 169      25.513   8.882   4.306  1.00 44.10           H  
ATOM   2696  N   SER A 170      17.920   6.544   1.929  1.00 46.18           N  
ATOM   2697  H   SER A 170      18.100   7.161   1.150  1.00 46.18           H  
ATOM   2698  CA  SER A 170      16.551   6.505   2.438  1.00 46.18           C  
ATOM   2699  HA  SER A 170      16.576   6.719   3.507  1.00 46.18           H  
ATOM   2700  C   SER A 170      15.831   5.165   2.262  1.00 46.18           C  
ATOM   2701  CB  SER A 170      15.728   7.595   1.748  1.00 46.18           C  
ATOM   2702  HB2 SER A 170      14.705   7.571   2.122  1.00 46.18           H  
ATOM   2703  HB3 SER A 170      16.162   8.569   1.975  1.00 46.18           H  
ATOM   2704  O   SER A 170      14.911   4.907   3.032  1.00 46.18           O  
ATOM   2705  OG  SER A 170      15.728   7.397   0.347  1.00 46.18           O  
ATOM   2706  HG  SER A 170      15.276   8.130  -0.078  1.00 46.18           H  
ATOM   2707  N   CYS A 171      16.221   4.309   1.305  1.00 52.68           N  
ATOM   2708  H   CYS A 171      16.977   4.573   0.689  1.00 52.68           H  
ATOM   2709  CA  CYS A 171      15.500   3.057   1.031  1.00 52.68           C  
ATOM   2710  HA  CYS A 171      14.465   3.294   0.782  1.00 52.68           H  
ATOM   2711  C   CYS A 171      15.453   2.111   2.236  1.00 52.68           C  
ATOM   2712  CB  CYS A 171      16.136   2.324  -0.160  1.00 52.68           C  
ATOM   2713  HB2 CYS A 171      16.074   1.251   0.024  1.00 52.68           H  
ATOM   2714  HB3 CYS A 171      17.190   2.586  -0.254  1.00 52.68           H  
ATOM   2715  O   CYS A 171      14.513   1.334   2.375  1.00 52.68           O  
ATOM   2716  SG  CYS A 171      15.283   2.630  -1.723  1.00 52.68           S  
ATOM   2717  N   ILE A 172      16.483   2.154   3.085  1.00 52.32           N  
ATOM   2718  H   ILE A 172      17.200   2.844   2.913  1.00 52.32           H  
ATOM   2719  CA  ILE A 172      16.674   1.192   4.173  1.00 52.32           C  
ATOM   2720  HA  ILE A 172      15.906   0.420   4.119  1.00 52.32           H  
ATOM   2721  C   ILE A 172      16.521   1.832   5.549  1.00 52.32           C  
ATOM   2722  CB  ILE A 172      18.048   0.509   3.993  1.00 52.32           C  
ATOM   2723  HB  ILE A 172      18.795   1.289   3.845  1.00 52.32           H  
ATOM   2724  O   ILE A 172      16.155   1.131   6.491  1.00 52.32           O  
ATOM   2725  CG1 ILE A 172      18.023  -0.352   2.704  1.00 52.32           C  
ATOM   2726 HG12 ILE A 172      17.792   0.297   1.859  1.00 52.32           H  
ATOM   2727 HG13 ILE A 172      17.222  -1.089   2.750  1.00 52.32           H  
ATOM   2728  CG2 ILE A 172      18.460  -0.252   5.269  1.00 52.32           C  
ATOM   2729 HG21 ILE A 172      17.599  -0.773   5.689  1.00 52.32           H  
ATOM   2730 HG22 ILE A 172      19.299  -0.924   5.090  1.00 52.32           H  
ATOM   2731 HG23 ILE A 172      18.792   0.469   6.016  1.00 52.32           H  
ATOM   2732  CD1 ILE A 172      19.351  -1.037   2.355  1.00 52.32           C  
ATOM   2733 HD11 ILE A 172      20.145  -0.292   2.314  1.00 52.32           H  
ATOM   2734 HD12 ILE A 172      19.620  -1.806   3.079  1.00 52.32           H  
ATOM   2735 HD13 ILE A 172      19.264  -1.501   1.372  1.00 52.32           H  
ATOM   2736  N   GLU A 173      16.812   3.128   5.692  1.00 50.10           N  
ATOM   2737  H   GLU A 173      17.065   3.672   4.880  1.00 50.10           H  
ATOM   2738  CA  GLU A 173      17.050   3.717   7.015  1.00 50.10           C  
ATOM   2739  HA  GLU A 173      17.822   3.122   7.503  1.00 50.10           H  
ATOM   2740  C   GLU A 173      15.866   3.612   7.984  1.00 50.10           C  
ATOM   2741  CB  GLU A 173      17.594   5.155   6.877  1.00 50.10           C  
ATOM   2742  HB2 GLU A 173      17.086   5.674   6.064  1.00 50.10           H  
ATOM   2743  HB3 GLU A 173      17.430   5.701   7.806  1.00 50.10           H  
ATOM   2744  O   GLU A 173      16.094   3.665   9.184  1.00 50.10           O  
ATOM   2745  CG  GLU A 173      19.109   5.084   6.620  1.00 50.10           C  
ATOM   2746  HG2 GLU A 173      19.560   4.524   7.439  1.00 50.10           H  
ATOM   2747  HG3 GLU A 173      19.299   4.514   5.710  1.00 50.10           H  
ATOM   2748  CD  GLU A 173      19.825   6.437   6.525  1.00 50.10           C  
ATOM   2749  OE1 GLU A 173      21.013   6.459   6.948  1.00 50.10           O  
ATOM   2750  OE2 GLU A 173      19.229   7.426   6.047  1.00 50.10           O  
ATOM   2751  N   ASN A 174      14.646   3.356   7.502  1.00 60.25           N  
ATOM   2752  H   ASN A 174      14.555   3.218   6.505  1.00 60.25           H  
ATOM   2753  CA  ASN A 174      13.433   3.390   8.317  1.00 60.25           C  
ATOM   2754  HA  ASN A 174      13.706   3.367   9.372  1.00 60.25           H  
ATOM   2755  C   ASN A 174      12.505   2.180   8.099  1.00 60.25           C  
ATOM   2756  CB  ASN A 174      12.747   4.730   8.033  1.00 60.25           C  
ATOM   2757  HB2 ASN A 174      12.554   4.806   6.963  1.00 60.25           H  
ATOM   2758  HB3 ASN A 174      11.783   4.764   8.540  1.00 60.25           H  
ATOM   2759  O   ASN A 174      11.284   2.325   8.106  1.00 60.25           O  
ATOM   2760  CG  ASN A 174      13.566   5.930   8.480  1.00 60.25           C  
ATOM   2761  ND2 ASN A 174      13.321   7.072   7.895  1.00 60.25           N  
ATOM   2762 HD21 ASN A 174      13.890   7.840   8.221  1.00 60.25           H  
ATOM   2763 HD22 ASN A 174      12.614   7.124   7.175  1.00 60.25           H  
ATOM   2764  OD1 ASN A 174      14.415   5.907   9.345  1.00 60.25           O  
ATOM   2765  N   GLU A 175      13.054   0.982   7.887  1.00 66.95           N  
ATOM   2766  H   GLU A 175      14.061   0.916   7.847  1.00 66.95           H  
ATOM   2767  CA  GLU A 175      12.246  -0.225   7.636  1.00 66.95           C  
ATOM   2768  HA  GLU A 175      11.667  -0.059   6.728  1.00 66.95           H  
ATOM   2769  C   GLU A 175      11.242  -0.530   8.768  1.00 66.95           C  
ATOM   2770  CB  GLU A 175      13.193  -1.410   7.402  1.00 66.95           C  
ATOM   2771  HB2 GLU A 175      13.600  -1.747   8.355  1.00 66.95           H  
ATOM   2772  HB3 GLU A 175      14.016  -1.082   6.767  1.00 66.95           H  
ATOM   2773  O   GLU A 175      10.127  -0.981   8.507  1.00 66.95           O  
ATOM   2774  CG  GLU A 175      12.477  -2.567   6.699  1.00 66.95           C  
ATOM   2775  HG2 GLU A 175      11.622  -2.879   7.298  1.00 66.95           H  
ATOM   2776  HG3 GLU A 175      12.112  -2.213   5.734  1.00 66.95           H  
ATOM   2777  CD  GLU A 175      13.372  -3.783   6.454  1.00 66.95           C  
ATOM   2778  OE1 GLU A 175      12.787  -4.832   6.109  1.00 66.95           O  
ATOM   2779  OE2 GLU A 175      14.618  -3.680   6.539  1.00 66.95           O  
ATOM   2780  N   GLU A 176      11.602  -0.205  10.014  1.00 67.06           N  
ATOM   2781  H   GLU A 176      12.534   0.153  10.165  1.00 67.06           H  
ATOM   2782  CA  GLU A 176      10.739  -0.348  11.197  1.00 67.06           C  
ATOM   2783  HA  GLU A 176      10.398  -1.381  11.270  1.00 67.06           H  
ATOM   2784  C   GLU A 176       9.482   0.534  11.144  1.00 67.06           C  
ATOM   2785  CB  GLU A 176      11.542  -0.016  12.465  1.00 67.06           C  
ATOM   2786  HB2 GLU A 176      10.868  -0.067  13.320  1.00 67.06           H  
ATOM   2787  HB3 GLU A 176      11.931   0.999  12.384  1.00 67.06           H  
ATOM   2788  O   GLU A 176       8.491   0.238  11.810  1.00 67.06           O  
ATOM   2789  CG  GLU A 176      12.704  -0.997  12.695  1.00 67.06           C  
ATOM   2790  HG2 GLU A 176      13.406  -0.915  11.866  1.00 67.06           H  
ATOM   2791  HG3 GLU A 176      12.304  -2.011  12.697  1.00 67.06           H  
ATOM   2792  CD  GLU A 176      13.462  -0.753  14.012  1.00 67.06           C  
ATOM   2793  OE1 GLU A 176      14.395  -1.542  14.276  1.00 67.06           O  
ATOM   2794  OE2 GLU A 176      13.130   0.219  14.727  1.00 67.06           O  
ATOM   2795  N   LEU A 177       9.477   1.588  10.320  1.00 72.74           N  
ATOM   2796  H   LEU A 177      10.294   1.767   9.754  1.00 72.74           H  
ATOM   2797  CA  LEU A 177       8.296   2.428  10.135  1.00 72.74           C  
ATOM   2798  HA  LEU A 177       7.761   2.497  11.082  1.00 72.74           H  
ATOM   2799  C   LEU A 177       7.305   1.928   9.099  1.00 72.74           C  
ATOM   2800  CB  LEU A 177       8.668   3.827   9.699  1.00 72.74           C  
ATOM   2801  HB2 LEU A 177       9.340   3.782   8.842  1.00 72.74           H  
ATOM   2802  HB3 LEU A 177       7.745   4.292   9.353  1.00 72.74           H  
ATOM   2803  O   LEU A 177       6.185   2.437   9.056  1.00 72.74           O  
ATOM   2804  CG  LEU A 177       9.269   4.708  10.775  1.00 72.74           C  
ATOM   2805  HG  LEU A 177      10.309   4.401  10.888  1.00 72.74           H  
ATOM   2806  CD1 LEU A 177       9.106   6.099  10.163  1.00 72.74           C  
ATOM   2807 HD11 LEU A 177       9.281   6.879  10.904  1.00 72.74           H  
ATOM   2808 HD12 LEU A 177       9.740   6.201   9.282  1.00 72.74           H  
ATOM   2809 HD13 LEU A 177       8.071   6.273   9.868  1.00 72.74           H  
ATOM   2810  CD2 LEU A 177       8.602   4.705  12.150  1.00 72.74           C  
ATOM   2811 HD21 LEU A 177       8.749   3.738  12.632  1.00 72.74           H  
ATOM   2812 HD22 LEU A 177       7.535   4.906  12.054  1.00 72.74           H  
ATOM   2813 HD23 LEU A 177       9.062   5.464  12.783  1.00 72.74           H  
ATOM   2814  N   ILE A 178       7.692   0.983   8.244  1.00 81.83           N  
ATOM   2815  H   ILE A 178       8.612   0.581   8.354  1.00 81.83           H  
ATOM   2816  CA  ILE A 178       6.821   0.501   7.167  1.00 81.83           C  
ATOM   2817  HA  ILE A 178       6.677   1.319   6.461  1.00 81.83           H  
ATOM   2818  C   ILE A 178       5.414   0.144   7.686  1.00 81.83           C  
ATOM   2819  CB  ILE A 178       7.504  -0.657   6.410  1.00 81.83           C  
ATOM   2820  HB  ILE A 178       7.954  -1.344   7.127  1.00 81.83           H  
ATOM   2821  O   ILE A 178       4.444   0.597   7.075  1.00 81.83           O  
ATOM   2822  CG1 ILE A 178       8.640  -0.089   5.531  1.00 81.83           C  
ATOM   2823 HG12 ILE A 178       8.219   0.541   4.747  1.00 81.83           H  
ATOM   2824 HG13 ILE A 178       9.291   0.532   6.147  1.00 81.83           H  
ATOM   2825  CG2 ILE A 178       6.483  -1.467   5.592  1.00 81.83           C  
ATOM   2826 HG21 ILE A 178       5.944  -0.809   4.911  1.00 81.83           H  
ATOM   2827 HG22 ILE A 178       6.987  -2.259   5.038  1.00 81.83           H  
ATOM   2828 HG23 ILE A 178       5.766  -1.957   6.251  1.00 81.83           H  
ATOM   2829  CD1 ILE A 178       9.512  -1.172   4.886  1.00 81.83           C  
ATOM   2830 HD11 ILE A 178       8.971  -1.690   4.094  1.00 81.83           H  
ATOM   2831 HD12 ILE A 178       9.818  -1.893   5.644  1.00 81.83           H  
ATOM   2832 HD13 ILE A 178      10.399  -0.710   4.452  1.00 81.83           H  
ATOM   2833  N   PRO A 179       5.255  -0.579   8.815  1.00 82.59           N  
ATOM   2834  CA  PRO A 179       3.934  -0.870   9.370  1.00 82.59           C  
ATOM   2835  HA  PRO A 179       3.364  -1.449   8.643  1.00 82.59           H  
ATOM   2836  C   PRO A 179       3.129   0.383   9.744  1.00 82.59           C  
ATOM   2837  CB  PRO A 179       4.204  -1.740  10.600  1.00 82.59           C  
ATOM   2838  HB2 PRO A 179       4.341  -1.101  11.472  1.00 82.59           H  
ATOM   2839  HB3 PRO A 179       3.412  -2.469  10.770  1.00 82.59           H  
ATOM   2840  O   PRO A 179       1.922   0.415   9.537  1.00 82.59           O  
ATOM   2841  CG  PRO A 179       5.539  -2.407  10.296  1.00 82.59           C  
ATOM   2842  HG2 PRO A 179       6.054  -2.724  11.203  1.00 82.59           H  
ATOM   2843  HG3 PRO A 179       5.392  -3.244   9.613  1.00 82.59           H  
ATOM   2844  CD  PRO A 179       6.276  -1.279   9.589  1.00 82.59           C  
ATOM   2845  HD2 PRO A 179       7.072  -1.695   8.972  1.00 82.59           H  
ATOM   2846  HD3 PRO A 179       6.690  -0.599  10.333  1.00 82.59           H  
ATOM   2847  N   TYR A 180       3.778   1.439  10.239  1.00 78.47           N  
ATOM   2848  H   TYR A 180       4.786   1.400  10.306  1.00 78.47           H  
ATOM   2849  CA  TYR A 180       3.117   2.695  10.606  1.00 78.47           C  
ATOM   2850  HA  TYR A 180       2.219   2.466  11.180  1.00 78.47           H  
ATOM   2851  C   TYR A 180       2.682   3.497   9.377  1.00 78.47           C  
ATOM   2852  CB  TYR A 180       4.046   3.537  11.486  1.00 78.47           C  
ATOM   2853  HB2 TYR A 180       3.554   4.488  11.695  1.00 78.47           H  
ATOM   2854  HB3 TYR A 180       4.963   3.764  10.943  1.00 78.47           H  
ATOM   2855  O   TYR A 180       1.587   4.054   9.362  1.00 78.47           O  
ATOM   2856  CG  TYR A 180       4.401   2.886  12.806  1.00 78.47           C  
ATOM   2857  CD1 TYR A 180       3.590   3.100  13.936  1.00 78.47           C  
ATOM   2858  HD1 TYR A 180       2.711   3.723  13.861  1.00 78.47           H  
ATOM   2859  CD2 TYR A 180       5.538   2.063  12.905  1.00 78.47           C  
ATOM   2860  HD2 TYR A 180       6.133   1.846  12.030  1.00 78.47           H  
ATOM   2861  CE1 TYR A 180       3.934   2.508  15.167  1.00 78.47           C  
ATOM   2862  HE1 TYR A 180       3.332   2.667  16.049  1.00 78.47           H  
ATOM   2863  CE2 TYR A 180       5.898   1.487  14.134  1.00 78.47           C  
ATOM   2864  HE2 TYR A 180       6.779   0.865  14.199  1.00 78.47           H  
ATOM   2865  OH  TYR A 180       5.420   1.157  16.463  1.00 78.47           O  
ATOM   2866  HH  TYR A 180       6.233   0.649  16.410  1.00 78.47           H  
ATOM   2867  CZ  TYR A 180       5.092   1.711  15.269  1.00 78.47           C  
ATOM   2868  N   PHE A 181       3.501   3.519   8.323  1.00 81.56           N  
ATOM   2869  H   PHE A 181       4.402   3.070   8.402  1.00 81.56           H  
ATOM   2870  CA  PHE A 181       3.120   4.128   7.047  1.00 81.56           C  
ATOM   2871  HA  PHE A 181       2.754   5.139   7.230  1.00 81.56           H  
ATOM   2872  C   PHE A 181       1.971   3.375   6.370  1.00 81.56           C  
ATOM   2873  CB  PHE A 181       4.344   4.186   6.128  1.00 81.56           C  
ATOM   2874  HB2 PHE A 181       4.777   3.186   6.079  1.00 81.56           H  
ATOM   2875  HB3 PHE A 181       4.016   4.452   5.123  1.00 81.56           H  
ATOM   2876  O   PHE A 181       1.059   4.006   5.838  1.00 81.56           O  
ATOM   2877  CG  PHE A 181       5.423   5.166   6.540  1.00 81.56           C  
ATOM   2878  CD1 PHE A 181       5.095   6.489   6.901  1.00 81.56           C  
ATOM   2879  HD1 PHE A 181       4.067   6.820   6.899  1.00 81.56           H  
ATOM   2880  CD2 PHE A 181       6.772   4.767   6.521  1.00 81.56           C  
ATOM   2881  HD2 PHE A 181       7.037   3.759   6.237  1.00 81.56           H  
ATOM   2882  CE1 PHE A 181       6.106   7.397   7.255  1.00 81.56           C  
ATOM   2883  HE1 PHE A 181       5.842   8.406   7.536  1.00 81.56           H  
ATOM   2884  CE2 PHE A 181       7.785   5.681   6.858  1.00 81.56           C  
ATOM   2885  HE2 PHE A 181       8.819   5.371   6.823  1.00 81.56           H  
ATOM   2886  CZ  PHE A 181       7.452   6.995   7.228  1.00 81.56           C  
ATOM   2887  HZ  PHE A 181       8.233   7.693   7.494  1.00 81.56           H  
ATOM   2888  N   LEU A 182       1.974   2.039   6.439  1.00 87.59           N  
ATOM   2889  H   LEU A 182       2.770   1.578   6.856  1.00 87.59           H  
ATOM   2890  CA  LEU A 182       0.847   1.222   5.986  1.00 87.59           C  
ATOM   2891  HA  LEU A 182       0.618   1.480   4.952  1.00 87.59           H  
ATOM   2892  C   LEU A 182      -0.421   1.518   6.789  1.00 87.59           C  
ATOM   2893  CB  LEU A 182       1.198  -0.272   6.095  1.00 87.59           C  
ATOM   2894  HB2 LEU A 182       1.658  -0.456   7.066  1.00 87.59           H  
ATOM   2895  HB3 LEU A 182       0.275  -0.851   6.054  1.00 87.59           H  
ATOM   2896  O   LEU A 182      -1.481   1.691   6.195  1.00 87.59           O  
ATOM   2897  CG  LEU A 182       2.126  -0.781   4.990  1.00 87.59           C  
ATOM   2898  HG  LEU A 182       2.994  -0.129   4.902  1.00 87.59           H  
ATOM   2899  CD1 LEU A 182       2.603  -2.195   5.333  1.00 87.59           C  
ATOM   2900 HD11 LEU A 182       1.746  -2.854   5.472  1.00 87.59           H  
ATOM   2901 HD12 LEU A 182       3.181  -2.167   6.257  1.00 87.59           H  
ATOM   2902 HD13 LEU A 182       3.229  -2.588   4.532  1.00 87.59           H  
ATOM   2903  CD2 LEU A 182       1.414  -0.849   3.643  1.00 87.59           C  
ATOM   2904 HD21 LEU A 182       0.966   0.109   3.381  1.00 87.59           H  
ATOM   2905 HD22 LEU A 182       0.638  -1.614   3.652  1.00 87.59           H  
ATOM   2906 HD23 LEU A 182       2.172  -1.079   2.895  1.00 87.59           H  
ATOM   2907  N   LEU A 183      -0.312   1.623   8.117  1.00 83.12           N  
ATOM   2908  H   LEU A 183       0.576   1.407   8.548  1.00 83.12           H  
ATOM   2909  CA  LEU A 183      -1.440   1.950   8.990  1.00 83.12           C  
ATOM   2910  HA  LEU A 183      -2.224   1.212   8.821  1.00 83.12           H  
ATOM   2911  C   LEU A 183      -2.029   3.318   8.643  1.00 83.12           C  
ATOM   2912  CB  LEU A 183      -0.975   1.903  10.460  1.00 83.12           C  
ATOM   2913  HB2 LEU A 183      -0.422   0.982  10.644  1.00 83.12           H  
ATOM   2914  HB3 LEU A 183      -0.288   2.732  10.630  1.00 83.12           H  
ATOM   2915  O   LEU A 183      -3.246   3.457   8.549  1.00 83.12           O  
ATOM   2916  CG  LEU A 183      -2.118   1.998  11.487  1.00 83.12           C  
ATOM   2917  HG  LEU A 183      -2.736   2.870  11.273  1.00 83.12           H  
ATOM   2918  CD1 LEU A 183      -2.996   0.748  11.502  1.00 83.12           C  
ATOM   2919 HD11 LEU A 183      -2.412  -0.125  11.792  1.00 83.12           H  
ATOM   2920 HD12 LEU A 183      -3.420   0.581  10.512  1.00 83.12           H  
ATOM   2921 HD13 LEU A 183      -3.815   0.880  12.208  1.00 83.12           H  
ATOM   2922  CD2 LEU A 183      -1.533   2.155  12.891  1.00 83.12           C  
ATOM   2923 HD21 LEU A 183      -0.910   1.293  13.132  1.00 83.12           H  
ATOM   2924 HD22 LEU A 183      -2.343   2.231  13.616  1.00 83.12           H  
ATOM   2925 HD23 LEU A 183      -0.930   3.062  12.934  1.00 83.12           H  
ATOM   2926  N   PHE A 184      -1.170   4.312   8.407  1.00 80.49           N  
ATOM   2927  H   PHE A 184      -0.183   4.136   8.536  1.00 80.49           H  
ATOM   2928  CA  PHE A 184      -1.587   5.640   7.971  1.00 80.49           C  
ATOM   2929  HA  PHE A 184      -2.252   6.069   8.721  1.00 80.49           H  
ATOM   2930  C   PHE A 184      -2.369   5.579   6.654  1.00 80.49           C  
ATOM   2931  CB  PHE A 184      -0.362   6.551   7.849  1.00 80.49           C  
ATOM   2932  HB2 PHE A 184       0.374   6.097   7.184  1.00 80.49           H  
ATOM   2933  HB3 PHE A 184       0.102   6.661   8.830  1.00 80.49           H  
ATOM   2934  O   PHE A 184      -3.506   6.043   6.595  1.00 80.49           O  
ATOM   2935  CG  PHE A 184      -0.726   7.918   7.316  1.00 80.49           C  
ATOM   2936  CD1 PHE A 184      -0.604   8.199   5.941  1.00 80.49           C  
ATOM   2937  HD1 PHE A 184      -0.219   7.453   5.263  1.00 80.49           H  
ATOM   2938  CD2 PHE A 184      -1.277   8.878   8.184  1.00 80.49           C  
ATOM   2939  HD2 PHE A 184      -1.400   8.655   9.233  1.00 80.49           H  
ATOM   2940  CE1 PHE A 184      -1.019   9.444   5.439  1.00 80.49           C  
ATOM   2941  HE1 PHE A 184      -0.940   9.664   4.384  1.00 80.49           H  
ATOM   2942  CE2 PHE A 184      -1.702  10.117   7.679  1.00 80.49           C  
ATOM   2943  HE2 PHE A 184      -2.149  10.849   8.336  1.00 80.49           H  
ATOM   2944  CZ  PHE A 184      -1.580  10.394   6.309  1.00 80.49           C  
ATOM   2945  HZ  PHE A 184      -1.948  11.334   5.925  1.00 80.49           H  
ATOM   2946  N   LEU A 185      -1.807   4.939   5.623  1.00 85.66           N  
ATOM   2947  H   LEU A 185      -0.883   4.548   5.740  1.00 85.66           H  
ATOM   2948  CA  LEU A 185      -2.470   4.801   4.323  1.00 85.66           C  
ATOM   2949  HA  LEU A 185      -2.671   5.800   3.936  1.00 85.66           H  
ATOM   2950  C   LEU A 185      -3.816   4.084   4.421  1.00 85.66           C  
ATOM   2951  CB  LEU A 185      -1.545   4.042   3.362  1.00 85.66           C  
ATOM   2952  HB2 LEU A 185      -2.138   3.455   2.661  1.00 85.66           H  
ATOM   2953  HB3 LEU A 185      -0.932   3.344   3.931  1.00 85.66           H  
ATOM   2954  O   LEU A 185      -4.773   4.453   3.748  1.00 85.66           O  
ATOM   2955  CG  LEU A 185      -0.664   5.006   2.563  1.00 85.66           C  
ATOM   2956  HG  LEU A 185      -0.312   5.812   3.207  1.00 85.66           H  
ATOM   2957  CD1 LEU A 185       0.535   4.249   2.032  1.00 85.66           C  
ATOM   2958 HD11 LEU A 185       1.165   4.922   1.450  1.00 85.66           H  
ATOM   2959 HD12 LEU A 185       0.213   3.412   1.413  1.00 85.66           H  
ATOM   2960 HD13 LEU A 185       1.097   3.890   2.894  1.00 85.66           H  
ATOM   2961  CD2 LEU A 185      -1.414   5.593   1.373  1.00 85.66           C  
ATOM   2962 HD21 LEU A 185      -1.687   4.805   0.671  1.00 85.66           H  
ATOM   2963 HD22 LEU A 185      -2.321   6.087   1.720  1.00 85.66           H  
ATOM   2964 HD23 LEU A 185      -0.782   6.325   0.869  1.00 85.66           H  
ATOM   2965  N   LEU A 186      -3.900   3.072   5.279  1.00 86.46           N  
ATOM   2966  H   LEU A 186      -3.066   2.794   5.776  1.00 86.46           H  
ATOM   2967  CA  LEU A 186      -5.114   2.295   5.478  1.00 86.46           C  
ATOM   2968  HA  LEU A 186      -5.666   2.263   4.539  1.00 86.46           H  
ATOM   2969  C   LEU A 186      -6.082   2.932   6.478  1.00 86.46           C  
ATOM   2970  CB  LEU A 186      -4.722   0.858   5.855  1.00 86.46           C  
ATOM   2971  HB2 LEU A 186      -4.048   0.890   6.711  1.00 86.46           H  
ATOM   2972  HB3 LEU A 186      -5.613   0.308   6.157  1.00 86.46           H  
ATOM   2973  O   LEU A 186      -7.158   2.386   6.674  1.00 86.46           O  
ATOM   2974  CG  LEU A 186      -4.052   0.100   4.694  1.00 86.46           C  
ATOM   2975  HG  LEU A 186      -3.198   0.660   4.314  1.00 86.46           H  
ATOM   2976  CD1 LEU A 186      -3.544  -1.248   5.190  1.00 86.46           C  
ATOM   2977 HD11 LEU A 186      -4.360  -1.825   5.625  1.00 86.46           H  
ATOM   2978 HD12 LEU A 186      -3.097  -1.808   4.368  1.00 86.46           H  
ATOM   2979 HD13 LEU A 186      -2.776  -1.055   5.938  1.00 86.46           H  
ATOM   2980  CD2 LEU A 186      -5.029  -0.138   3.543  1.00 86.46           C  
ATOM   2981 HD21 LEU A 186      -4.626  -0.894   2.869  1.00 86.46           H  
ATOM   2982 HD22 LEU A 186      -5.983  -0.501   3.924  1.00 86.46           H  
ATOM   2983 HD23 LEU A 186      -5.188   0.785   2.985  1.00 86.46           H  
ATOM   2984  N   THR A 187      -5.772   4.082   7.087  1.00 77.00           N  
ATOM   2985  H   THR A 187      -4.898   4.529   6.853  1.00 77.00           H  
ATOM   2986  CA  THR A 187      -6.601   4.661   8.163  1.00 77.00           C  
ATOM   2987  HA  THR A 187      -6.657   3.941   8.980  1.00 77.00           H  
ATOM   2988  C   THR A 187      -8.036   4.939   7.713  1.00 77.00           C  
ATOM   2989  CB  THR A 187      -5.971   5.946   8.720  1.00 77.00           C  
ATOM   2990  HB  THR A 187      -5.811   6.659   7.911  1.00 77.00           H  
ATOM   2991  O   THR A 187      -8.961   4.688   8.480  1.00 77.00           O  
ATOM   2992  CG2 THR A 187      -6.809   6.603   9.820  1.00 77.00           C  
ATOM   2993 HG21 THR A 187      -6.258   7.447  10.237  1.00 77.00           H  
ATOM   2994 HG22 THR A 187      -7.749   6.972   9.411  1.00 77.00           H  
ATOM   2995 HG23 THR A 187      -7.013   5.879  10.609  1.00 77.00           H  
ATOM   2996  OG1 THR A 187      -4.744   5.648   9.341  1.00 77.00           O  
ATOM   2997  HG1 THR A 187      -4.305   4.973   8.819  1.00 77.00           H  
ATOM   2998  N   ALA A 188      -8.246   5.425   6.485  1.00 71.96           N  
ATOM   2999  H   ALA A 188      -7.453   5.611   5.888  1.00 71.96           H  
ATOM   3000  CA  ALA A 188      -9.590   5.671   5.953  1.00 71.96           C  
ATOM   3001  HA  ALA A 188     -10.143   6.294   6.657  1.00 71.96           H  
ATOM   3002  C   ALA A 188     -10.389   4.368   5.774  1.00 71.96           C  
ATOM   3003  CB  ALA A 188      -9.456   6.439   4.634  1.00 71.96           C  
ATOM   3004  HB1 ALA A 188      -8.929   7.379   4.795  1.00 71.96           H  
ATOM   3005  HB2 ALA A 188      -8.910   5.845   3.900  1.00 71.96           H  
ATOM   3006  HB3 ALA A 188     -10.446   6.658   4.236  1.00 71.96           H  
ATOM   3007  O   ALA A 188     -11.560   4.303   6.136  1.00 71.96           O  
ATOM   3008  N   PHE A 189      -9.725   3.316   5.290  1.00 77.10           N  
ATOM   3009  H   PHE A 189      -8.745   3.434   5.078  1.00 77.10           H  
ATOM   3010  CA  PHE A 189     -10.295   1.979   5.137  1.00 77.10           C  
ATOM   3011  HA  PHE A 189     -11.247   2.050   4.610  1.00 77.10           H  
ATOM   3012  C   PHE A 189     -10.586   1.317   6.493  1.00 77.10           C  
ATOM   3013  CB  PHE A 189      -9.316   1.161   4.282  1.00 77.10           C  
ATOM   3014  HB2 PHE A 189      -8.300   1.322   4.641  1.00 77.10           H  
ATOM   3015  HB3 PHE A 189      -9.360   1.530   3.258  1.00 77.10           H  
ATOM   3016  O   PHE A 189     -11.653   0.745   6.685  1.00 77.10           O  
ATOM   3017  CG  PHE A 189      -9.582  -0.325   4.267  1.00 77.10           C  
ATOM   3018  CD1 PHE A 189      -8.660  -1.214   4.849  1.00 77.10           C  
ATOM   3019  HD1 PHE A 189      -7.769  -0.837   5.330  1.00 77.10           H  
ATOM   3020  CD2 PHE A 189     -10.773  -0.818   3.711  1.00 77.10           C  
ATOM   3021  HD2 PHE A 189     -11.517  -0.142   3.317  1.00 77.10           H  
ATOM   3022  CE1 PHE A 189      -8.895  -2.597   4.805  1.00 77.10           C  
ATOM   3023  HE1 PHE A 189      -8.182  -3.283   5.237  1.00 77.10           H  
ATOM   3024  CE2 PHE A 189     -11.029  -2.197   3.736  1.00 77.10           C  
ATOM   3025  HE2 PHE A 189     -11.987  -2.577   3.413  1.00 77.10           H  
ATOM   3026  CZ  PHE A 189     -10.076  -3.090   4.237  1.00 77.10           C  
ATOM   3027  HZ  PHE A 189     -10.279  -4.151   4.238  1.00 77.10           H  
ATOM   3028  N   LEU A 190      -9.683   1.482   7.462  1.00 75.26           N  
ATOM   3029  H   LEU A 190      -8.838   1.978   7.218  1.00 75.26           H  
ATOM   3030  CA  LEU A 190      -9.756   0.915   8.812  1.00 75.26           C  
ATOM   3031  HA  LEU A 190      -9.899  -0.162   8.729  1.00 75.26           H  
ATOM   3032  C   LEU A 190     -10.925   1.436   9.658  1.00 75.26           C  
ATOM   3033  CB  LEU A 190      -8.421   1.168   9.525  1.00 75.26           C  
ATOM   3034  HB2 LEU A 190      -8.136   2.210   9.381  1.00 75.26           H  
ATOM   3035  HB3 LEU A 190      -8.549   1.013  10.597  1.00 75.26           H  
ATOM   3036  O   LEU A 190     -11.192   0.905  10.730  1.00 75.26           O  
ATOM   3037  CG  LEU A 190      -7.298   0.245   9.034  1.00 75.26           C  
ATOM   3038  HG  LEU A 190      -7.220   0.266   7.947  1.00 75.26           H  
ATOM   3039  CD1 LEU A 190      -5.968   0.696   9.627  1.00 75.26           C  
ATOM   3040 HD11 LEU A 190      -5.175   0.065   9.226  1.00 75.26           H  
ATOM   3041 HD12 LEU A 190      -6.001   0.615  10.713  1.00 75.26           H  
ATOM   3042 HD13 LEU A 190      -5.767   1.729   9.341  1.00 75.26           H  
ATOM   3043  CD2 LEU A 190      -7.535  -1.196   9.462  1.00 75.26           C  
ATOM   3044 HD21 LEU A 190      -6.597  -1.752   9.441  1.00 75.26           H  
ATOM   3045 HD22 LEU A 190      -7.922  -1.218  10.481  1.00 75.26           H  
ATOM   3046 HD23 LEU A 190      -8.270  -1.667   8.810  1.00 75.26           H  
ATOM   3047  N   ARG A 191     -11.628   2.479   9.206  1.00 66.20           N  
ATOM   3048  H   ARG A 191     -11.376   2.864   8.307  1.00 66.20           H  
ATOM   3049  CA  ARG A 191     -12.844   2.961   9.878  1.00 66.20           C  
ATOM   3050  HA  ARG A 191     -12.675   2.995  10.954  1.00 66.20           H  
ATOM   3051  C   ARG A 191     -14.030   2.015   9.694  1.00 66.20           C  
ATOM   3052  CB  ARG A 191     -13.202   4.363   9.375  1.00 66.20           C  
ATOM   3053  HB2 ARG A 191     -13.273   4.350   8.287  1.00 66.20           H  
ATOM   3054  HB3 ARG A 191     -14.174   4.648   9.777  1.00 66.20           H  
ATOM   3055  O   ARG A 191     -14.970   2.091  10.479  1.00 66.20           O  
ATOM   3056  CG  ARG A 191     -12.169   5.404   9.820  1.00 66.20           C  
ATOM   3057  HG2 ARG A 191     -11.182   5.122   9.454  1.00 66.20           H  
ATOM   3058  HG3 ARG A 191     -12.148   5.451  10.908  1.00 66.20           H  
ATOM   3059  CD  ARG A 191     -12.539   6.773   9.252  1.00 66.20           C  
ATOM   3060  HD2 ARG A 191     -12.595   6.692   8.167  1.00 66.20           H  
ATOM   3061  HD3 ARG A 191     -13.519   7.056   9.635  1.00 66.20           H  
ATOM   3062  NE  ARG A 191     -11.542   7.795   9.618  1.00 66.20           N  
ATOM   3063  HE  ARG A 191     -10.733   7.468  10.127  1.00 66.20           H  
ATOM   3064  NH1 ARG A 191     -12.597   9.569   8.620  1.00 66.20           N  
ATOM   3065 HH11 ARG A 191     -13.336   8.949   8.319  1.00 66.20           H  
ATOM   3066 HH12 ARG A 191     -12.645  10.550   8.384  1.00 66.20           H  
ATOM   3067  NH2 ARG A 191     -10.665   9.898   9.680  1.00 66.20           N  
ATOM   3068 HH21 ARG A 191     -10.733  10.875   9.435  1.00 66.20           H  
ATOM   3069 HH22 ARG A 191      -9.882   9.563  10.222  1.00 66.20           H  
ATOM   3070  CZ  ARG A 191     -11.606   9.076   9.307  1.00 66.20           C  
ATOM   3071  N   LEU A 192     -14.002   1.159   8.672  1.00 66.78           N  
ATOM   3072  H   LEU A 192     -13.175   1.117   8.094  1.00 66.78           H  
ATOM   3073  CA  LEU A 192     -15.088   0.226   8.386  1.00 66.78           C  
ATOM   3074  HA  LEU A 192     -16.030   0.721   8.622  1.00 66.78           H  
ATOM   3075  C   LEU A 192     -14.953  -1.030   9.255  1.00 66.78           C  
ATOM   3076  CB  LEU A 192     -15.109  -0.123   6.892  1.00 66.78           C  
ATOM   3077  HB2 LEU A 192     -14.151  -0.569   6.623  1.00 66.78           H  
ATOM   3078  HB3 LEU A 192     -15.885  -0.869   6.717  1.00 66.78           H  
ATOM   3079  O   LEU A 192     -13.851  -1.580   9.339  1.00 66.78           O  
ATOM   3080  CG  LEU A 192     -15.368   1.088   5.979  1.00 66.78           C  
ATOM   3081  HG  LEU A 192     -14.640   1.872   6.187  1.00 66.78           H  
ATOM   3082  CD1 LEU A 192     -15.193   0.672   4.522  1.00 66.78           C  
ATOM   3083 HD11 LEU A 192     -15.916  -0.106   4.275  1.00 66.78           H  
ATOM   3084 HD12 LEU A 192     -14.183   0.291   4.373  1.00 66.78           H  
ATOM   3085 HD13 LEU A 192     -15.352   1.531   3.871  1.00 66.78           H  
ATOM   3086  CD2 LEU A 192     -16.775   1.662   6.163  1.00 66.78           C  
ATOM   3087 HD21 LEU A 192     -16.952   2.451   5.432  1.00 66.78           H  
ATOM   3088 HD22 LEU A 192     -17.515   0.874   6.021  1.00 66.78           H  
ATOM   3089 HD23 LEU A 192     -16.888   2.086   7.161  1.00 66.78           H  
ATOM   3090  N   PRO A 193     -16.035  -1.528   9.872  1.00 66.06           N  
ATOM   3091  CA  PRO A 193     -15.988  -2.745  10.668  1.00 66.06           C  
ATOM   3092  HA  PRO A 193     -15.336  -2.580  11.526  1.00 66.06           H  
ATOM   3093  C   PRO A 193     -15.487  -3.951   9.886  1.00 66.06           C  
ATOM   3094  CB  PRO A 193     -17.416  -2.996  11.149  1.00 66.06           C  
ATOM   3095  HB2 PRO A 193     -17.941  -3.649  10.452  1.00 66.06           H  
ATOM   3096  HB3 PRO A 193     -17.432  -3.417  12.154  1.00 66.06           H  
ATOM   3097  O   PRO A 193     -14.831  -4.784  10.467  1.00 66.06           O  
ATOM   3098  CG  PRO A 193     -18.053  -1.613  11.103  1.00 66.06           C  
ATOM   3099  HG2 PRO A 193     -17.807  -1.068  12.014  1.00 66.06           H  
ATOM   3100  HG3 PRO A 193     -19.132  -1.670  10.964  1.00 66.06           H  
ATOM   3101  CD  PRO A 193     -17.367  -0.950   9.916  1.00 66.06           C  
ATOM   3102  HD2 PRO A 193     -17.899  -1.190   8.995  1.00 66.06           H  
ATOM   3103  HD3 PRO A 193     -17.343   0.127  10.079  1.00 66.06           H  
ATOM   3104  N   GLU A 194     -15.731  -4.067   8.587  1.00 68.23           N  
ATOM   3105  H   GLU A 194     -16.354  -3.405   8.146  1.00 68.23           H  
ATOM   3106  CA  GLU A 194     -15.307  -5.224   7.788  1.00 68.23           C  
ATOM   3107  HA  GLU A 194     -15.487  -6.135   8.360  1.00 68.23           H  
ATOM   3108  C   GLU A 194     -13.804  -5.175   7.455  1.00 68.23           C  
ATOM   3109  CB  GLU A 194     -16.147  -5.300   6.500  1.00 68.23           C  
ATOM   3110  HB2 GLU A 194     -15.911  -4.452   5.857  1.00 68.23           H  
ATOM   3111  HB3 GLU A 194     -15.846  -6.201   5.965  1.00 68.23           H  
ATOM   3112  O   GLU A 194     -13.185  -6.187   7.126  1.00 68.23           O  
ATOM   3113  CG  GLU A 194     -17.673  -5.383   6.725  1.00 68.23           C  
ATOM   3114  HG2 GLU A 194     -18.126  -5.715   5.791  1.00 68.23           H  
ATOM   3115  HG3 GLU A 194     -17.869  -6.150   7.474  1.00 68.23           H  
ATOM   3116  CD  GLU A 194     -18.347  -4.059   7.143  1.00 68.23           C  
ATOM   3117  OE1 GLU A 194     -19.493  -4.129   7.632  1.00 68.23           O  
ATOM   3118  OE2 GLU A 194     -17.698  -2.988   7.032  1.00 68.23           O  
ATOM   3119  N   SER A 195     -13.182  -3.998   7.570  1.00 75.31           N  
ATOM   3120  H   SER A 195     -13.719  -3.226   7.938  1.00 75.31           H  
ATOM   3121  CA  SER A 195     -11.826  -3.741   7.076  1.00 75.31           C  
ATOM   3122  HA  SER A 195     -11.811  -3.986   6.013  1.00 75.31           H  
ATOM   3123  C   SER A 195     -10.737  -4.572   7.759  1.00 75.31           C  
ATOM   3124  CB  SER A 195     -11.490  -2.260   7.233  1.00 75.31           C  
ATOM   3125  HB2 SER A 195     -12.255  -1.658   6.743  1.00 75.31           H  
ATOM   3126  HB3 SER A 195     -10.524  -2.046   6.778  1.00 75.31           H  
ATOM   3127  O   SER A 195      -9.794  -5.022   7.101  1.00 75.31           O  
ATOM   3128  OG  SER A 195     -11.407  -1.926   8.598  1.00 75.31           O  
ATOM   3129  HG  SER A 195     -12.293  -1.748   8.921  1.00 75.31           H  
ATOM   3130  N   TYR A 196     -10.845  -4.817   9.067  1.00 73.23           N  
ATOM   3131  H   TYR A 196     -11.592  -4.370   9.579  1.00 73.23           H  
ATOM   3132  CA  TYR A 196      -9.823  -5.579   9.781  1.00 73.23           C  
ATOM   3133  HA  TYR A 196      -8.858  -5.266   9.382  1.00 73.23           H  
ATOM   3134  C   TYR A 196      -9.919  -7.084   9.540  1.00 73.23           C  
ATOM   3135  CB  TYR A 196      -9.764  -5.294  11.282  1.00 73.23           C  
ATOM   3136  HB2 TYR A 196      -8.791  -5.674  11.594  1.00 73.23           H  
ATOM   3137  HB3 TYR A 196     -10.426  -5.929  11.871  1.00 73.23           H  
ATOM   3138  O   TYR A 196      -8.884  -7.746   9.596  1.00 73.23           O  
ATOM   3139  CG  TYR A 196      -9.872  -3.858  11.751  1.00 73.23           C  
ATOM   3140  CD1 TYR A 196      -8.700  -3.300  12.257  1.00 73.23           C  
ATOM   3141  HD1 TYR A 196      -7.789  -3.877  12.191  1.00 73.23           H  
ATOM   3142  CD2 TYR A 196     -11.061  -3.093  11.755  1.00 73.23           C  
ATOM   3143  HD2 TYR A 196     -11.975  -3.469  11.319  1.00 73.23           H  
ATOM   3144  CE1 TYR A 196      -8.700  -2.026  12.838  1.00 73.23           C  
ATOM   3145  HE1 TYR A 196      -7.786  -1.594  13.219  1.00 73.23           H  
ATOM   3146  CE2 TYR A 196     -11.072  -1.810  12.335  1.00 73.23           C  
ATOM   3147  HE2 TYR A 196     -11.973  -1.214  12.332  1.00 73.23           H  
ATOM   3148  OH  TYR A 196      -9.857  -0.065  13.482  1.00 73.23           O  
ATOM   3149  HH  TYR A 196      -9.048   0.011  13.995  1.00 73.23           H  
ATOM   3150  CZ  TYR A 196      -9.890  -1.283  12.889  1.00 73.23           C  
ATOM   3151  N   GLU A 197     -11.104  -7.625   9.229  1.00 76.69           N  
ATOM   3152  H   GLU A 197     -11.908  -7.023   9.120  1.00 76.69           H  
ATOM   3153  CA  GLU A 197     -11.238  -9.026   8.799  1.00 76.69           C  
ATOM   3154  HA  GLU A 197     -10.830  -9.686   9.564  1.00 76.69           H  
ATOM   3155  C   GLU A 197     -10.427  -9.223   7.522  1.00 76.69           C  
ATOM   3156  CB  GLU A 197     -12.720  -9.383   8.578  1.00 76.69           C  
ATOM   3157  HB2 GLU A 197     -13.263  -9.128   9.488  1.00 76.69           H  
ATOM   3158  HB3 GLU A 197     -13.132  -8.778   7.770  1.00 76.69           H  
ATOM   3159  O   GLU A 197      -9.635 -10.154   7.407  1.00 76.69           O  
ATOM   3160  CG  GLU A 197     -12.977 -10.876   8.283  1.00 76.69           C  
ATOM   3161  HG2 GLU A 197     -14.053 -11.047   8.334  1.00 76.69           H  
ATOM   3162  HG3 GLU A 197     -12.516 -11.465   9.076  1.00 76.69           H  
ATOM   3163  CD  GLU A 197     -12.476 -11.368   6.907  1.00 76.69           C  
ATOM   3164  OE1 GLU A 197     -11.942 -12.498   6.839  1.00 76.69           O  
ATOM   3165  OE2 GLU A 197     -12.555 -10.611   5.914  1.00 76.69           O  
ATOM   3166  N   ILE A 198     -10.531  -8.266   6.608  1.00 83.01           N  
ATOM   3167  H   ILE A 198     -11.247  -7.569   6.756  1.00 83.01           H  
ATOM   3168  CA  ILE A 198      -9.875  -8.310   5.307  1.00 83.01           C  
ATOM   3169  HA  ILE A 198     -10.114  -9.261   4.830  1.00 83.01           H  
ATOM   3170  C   ILE A 198      -8.363  -8.223   5.451  1.00 83.01           C  
ATOM   3171  CB  ILE A 198     -10.447  -7.170   4.464  1.00 83.01           C  
ATOM   3172  HB  ILE A 198     -10.369  -6.246   5.037  1.00 83.01           H  
ATOM   3173  O   ILE A 198      -7.638  -8.908   4.725  1.00 83.01           O  
ATOM   3174  CG1 ILE A 198     -11.935  -7.495   4.248  1.00 83.01           C  
ATOM   3175 HG12 ILE A 198     -12.043  -8.374   3.612  1.00 83.01           H  
ATOM   3176 HG13 ILE A 198     -12.450  -7.704   5.186  1.00 83.01           H  
ATOM   3177  CG2 ILE A 198      -9.696  -6.963   3.138  1.00 83.01           C  
ATOM   3178 HG21 ILE A 198      -9.835  -7.845   2.513  1.00 83.01           H  
ATOM   3179 HG22 ILE A 198     -10.082  -6.088   2.617  1.00 83.01           H  
ATOM   3180 HG23 ILE A 198      -8.633  -6.802   3.320  1.00 83.01           H  
ATOM   3181  CD1 ILE A 198     -12.645  -6.333   3.617  1.00 83.01           C  
ATOM   3182 HD11 ILE A 198     -12.382  -5.395   4.106  1.00 83.01           H  
ATOM   3183 HD12 ILE A 198     -12.326  -6.353   2.575  1.00 83.01           H  
ATOM   3184 HD13 ILE A 198     -13.719  -6.497   3.699  1.00 83.01           H  
ATOM   3185  N   ILE A 199      -7.872  -7.410   6.389  1.00 82.66           N  
ATOM   3186  H   ILE A 199      -8.530  -6.856   6.918  1.00 82.66           H  
ATOM   3187  CA  ILE A 199      -6.444  -7.345   6.718  1.00 82.66           C  
ATOM   3188  HA  ILE A 199      -5.878  -7.240   5.792  1.00 82.66           H  
ATOM   3189  C   ILE A 199      -5.992  -8.651   7.366  1.00 82.66           C  
ATOM   3190  CB  ILE A 199      -6.137  -6.125   7.608  1.00 82.66           C  
ATOM   3191  HB  ILE A 199      -6.829  -6.128   8.450  1.00 82.66           H  
ATOM   3192  O   ILE A 199      -4.976  -9.197   6.940  1.00 82.66           O  
ATOM   3193  CG1 ILE A 199      -6.354  -4.854   6.766  1.00 82.66           C  
ATOM   3194 HG12 ILE A 199      -7.336  -4.907   6.295  1.00 82.66           H  
ATOM   3195 HG13 ILE A 199      -5.606  -4.794   5.976  1.00 82.66           H  
ATOM   3196  CG2 ILE A 199      -4.698  -6.133   8.160  1.00 82.66           C  
ATOM   3197 HG21 ILE A 199      -4.485  -7.060   8.693  1.00 82.66           H  
ATOM   3198 HG22 ILE A 199      -4.561  -5.317   8.870  1.00 82.66           H  
ATOM   3199 HG23 ILE A 199      -3.986  -6.020   7.343  1.00 82.66           H  
ATOM   3200  CD1 ILE A 199      -6.310  -3.579   7.600  1.00 82.66           C  
ATOM   3201 HD11 ILE A 199      -6.621  -2.732   6.988  1.00 82.66           H  
ATOM   3202 HD12 ILE A 199      -5.302  -3.390   7.968  1.00 82.66           H  
ATOM   3203 HD13 ILE A 199      -6.999  -3.697   8.436  1.00 82.66           H  
ATOM   3204  N   LEU A 200      -6.739  -9.173   8.344  1.00 79.21           N  
ATOM   3205  H   LEU A 200      -7.583  -8.692   8.620  1.00 79.21           H  
ATOM   3206  CA  LEU A 200      -6.413 -10.419   9.038  1.00 79.21           C  
ATOM   3207  HA  LEU A 200      -5.433 -10.308   9.501  1.00 79.21           H  
ATOM   3208  C   LEU A 200      -6.340 -11.593   8.057  1.00 79.21           C  
ATOM   3209  CB  LEU A 200      -7.459 -10.681  10.140  1.00 79.21           C  
ATOM   3210  HB2 LEU A 200      -8.453 -10.653   9.693  1.00 79.21           H  
ATOM   3211  HB3 LEU A 200      -7.411  -9.880  10.878  1.00 79.21           H  
ATOM   3212  O   LEU A 200      -5.317 -12.273   7.983  1.00 79.21           O  
ATOM   3213  CG  LEU A 200      -7.299 -12.037  10.855  1.00 79.21           C  
ATOM   3214  HG  LEU A 200      -7.368 -12.839  10.120  1.00 79.21           H  
ATOM   3215  CD1 LEU A 200      -5.968 -12.188  11.591  1.00 79.21           C  
ATOM   3216 HD11 LEU A 200      -5.893 -13.197  11.996  1.00 79.21           H  
ATOM   3217 HD12 LEU A 200      -5.129 -12.020  10.915  1.00 79.21           H  
ATOM   3218 HD13 LEU A 200      -5.918 -11.486  12.424  1.00 79.21           H  
ATOM   3219  CD2 LEU A 200      -8.435 -12.241  11.852  1.00 79.21           C  
ATOM   3220 HD21 LEU A 200      -8.417 -11.464  12.616  1.00 79.21           H  
ATOM   3221 HD22 LEU A 200      -9.392 -12.204  11.331  1.00 79.21           H  
ATOM   3222 HD23 LEU A 200      -8.341 -13.215  12.332  1.00 79.21           H  
ATOM   3223  N   SER A 201      -7.393 -11.808   7.269  1.00 82.17           N  
ATOM   3224  H   SER A 201      -8.202 -11.211   7.363  1.00 82.17           H  
ATOM   3225  CA  SER A 201      -7.457 -12.893   6.290  1.00 82.17           C  
ATOM   3226  HA  SER A 201      -7.224 -13.828   6.799  1.00 82.17           H  
ATOM   3227  C   SER A 201      -6.425 -12.714   5.177  1.00 82.17           C  
ATOM   3228  CB  SER A 201      -8.876 -13.024   5.727  1.00 82.17           C  
ATOM   3229  HB2 SER A 201      -8.915 -13.879   5.052  1.00 82.17           H  
ATOM   3230  HB3 SER A 201      -9.562 -13.212   6.553  1.00 82.17           H  
ATOM   3231  O   SER A 201      -5.855 -13.691   4.692  1.00 82.17           O  
ATOM   3232  OG  SER A 201      -9.292 -11.867   5.026  1.00 82.17           O  
ATOM   3233  HG  SER A 201     -10.059 -11.555   5.512  1.00 82.17           H  
ATOM   3234  N   SER A 202      -6.092 -11.474   4.808  1.00 85.73           N  
ATOM   3235  H   SER A 202      -6.616 -10.704   5.197  1.00 85.73           H  
ATOM   3236  CA  SER A 202      -5.004 -11.209   3.860  1.00 85.73           C  
ATOM   3237  HA  SER A 202      -5.099 -11.911   3.032  1.00 85.73           H  
ATOM   3238  C   SER A 202      -3.609 -11.407   4.461  1.00 85.73           C  
ATOM   3239  CB  SER A 202      -5.118  -9.807   3.275  1.00 85.73           C  
ATOM   3240  HB2 SER A 202      -4.273  -9.623   2.611  1.00 85.73           H  
ATOM   3241  HB3 SER A 202      -5.119  -9.076   4.083  1.00 85.73           H  
ATOM   3242  O   SER A 202      -2.673 -11.695   3.712  1.00 85.73           O  
ATOM   3243  OG  SER A 202      -6.314  -9.685   2.540  1.00 85.73           O  
ATOM   3244  HG  SER A 202      -6.972  -9.468   3.205  1.00 85.73           H  
ATOM   3245  N   ALA A 203      -3.453 -11.274   5.782  1.00 84.81           N  
ATOM   3246  H   ALA A 203      -4.249 -10.977   6.329  1.00 84.81           H  
ATOM   3247  CA  ALA A 203      -2.194 -11.467   6.500  1.00 84.81           C  
ATOM   3248  HA  ALA A 203      -1.379 -11.069   5.895  1.00 84.81           H  
ATOM   3249  C   ALA A 203      -1.878 -12.949   6.764  1.00 84.81           C  
ATOM   3250  CB  ALA A 203      -2.242 -10.663   7.805  1.00 84.81           C  
ATOM   3251  HB1 ALA A 203      -1.310 -10.807   8.351  1.00 84.81           H  
ATOM   3252  HB2 ALA A 203      -2.370  -9.603   7.588  1.00 84.81           H  
ATOM   3253  HB3 ALA A 203      -3.069 -11.003   8.429  1.00 84.81           H  
ATOM   3254  O   ALA A 203      -0.727 -13.296   7.037  1.00 84.81           O  
ATOM   3255  N   GLN A 204      -2.865 -13.840   6.647  1.00 83.21           N  
ATOM   3256  H   GLN A 204      -3.800 -13.503   6.464  1.00 83.21           H  
ATOM   3257  CA  GLN A 204      -2.652 -15.282   6.742  1.00 83.21           C  
ATOM   3258  HA  GLN A 204      -2.036 -15.481   7.620  1.00 83.21           H  
ATOM   3259  C   GLN A 204      -1.903 -15.809   5.510  1.00 83.21           C  
ATOM   3260  CB  GLN A 204      -3.990 -16.005   6.932  1.00 83.21           C  
ATOM   3261  HB2 GLN A 204      -4.680 -15.705   6.143  1.00 83.21           H  
ATOM   3262  HB3 GLN A 204      -3.821 -17.079   6.850  1.00 83.21           H  
ATOM   3263  O   GLN A 204      -2.292 -15.556   4.370  1.00 83.21           O  
ATOM   3264  CG  GLN A 204      -4.612 -15.712   8.307  1.00 83.21           C  
ATOM   3265  HG2 GLN A 204      -3.926 -16.037   9.089  1.00 83.21           H  
ATOM   3266  HG3 GLN A 204      -4.773 -14.641   8.423  1.00 83.21           H  
ATOM   3267  CD  GLN A 204      -5.946 -16.419   8.516  1.00 83.21           C  
ATOM   3268  NE2 GLN A 204      -6.589 -16.220   9.644  1.00 83.21           N  
ATOM   3269 HE21 GLN A 204      -7.489 -16.674   9.718  1.00 83.21           H  
ATOM   3270 HE22 GLN A 204      -6.258 -15.553  10.325  1.00 83.21           H  
ATOM   3271  OE1 GLN A 204      -6.427 -17.172   7.690  1.00 83.21           O  
ATOM   3272  N   ILE A 205      -0.817 -16.554   5.737  1.00 82.28           N  
ATOM   3273  H   ILE A 205      -0.559 -16.733   6.697  1.00 82.28           H  
ATOM   3274  CA  ILE A 205      -0.019 -17.175   4.670  1.00 82.28           C  
ATOM   3275  HA  ILE A 205      -0.032 -16.520   3.799  1.00 82.28           H  
ATOM   3276  C   ILE A 205      -0.657 -18.510   4.266  1.00 82.28           C  
ATOM   3277  CB  ILE A 205       1.460 -17.340   5.099  1.00 82.28           C  
ATOM   3278  HB  ILE A 205       1.488 -17.939   6.010  1.00 82.28           H  
ATOM   3279  O   ILE A 205      -0.709 -19.440   5.075  1.00 82.28           O  
ATOM   3280  CG1 ILE A 205       2.106 -15.966   5.392  1.00 82.28           C  
ATOM   3281 HG12 ILE A 205       1.491 -15.422   6.109  1.00 82.28           H  
ATOM   3282 HG13 ILE A 205       2.145 -15.387   4.469  1.00 82.28           H  
ATOM   3283  CG2 ILE A 205       2.271 -18.073   4.013  1.00 82.28           C  
ATOM   3284 HG21 ILE A 205       3.301 -18.229   4.334  1.00 82.28           H  
ATOM   3285 HG22 ILE A 205       2.264 -17.488   3.093  1.00 82.28           H  
ATOM   3286 HG23 ILE A 205       1.843 -19.054   3.810  1.00 82.28           H  
ATOM   3287  CD1 ILE A 205       3.522 -16.040   5.979  1.00 82.28           C  
ATOM   3288 HD11 ILE A 205       3.530 -16.693   6.851  1.00 82.28           H  
ATOM   3289 HD12 ILE A 205       4.229 -16.407   5.235  1.00 82.28           H  
ATOM   3290 HD13 ILE A 205       3.833 -15.041   6.283  1.00 82.28           H  
ATOM   3291  N   THR A 206      -1.079 -18.607   3.008  1.00 82.30           N  
ATOM   3292  H   THR A 206      -0.963 -17.790   2.424  1.00 82.30           H  
ATOM   3293  CA  THR A 206      -1.635 -19.816   2.370  1.00 82.30           C  
ATOM   3294  HA  THR A 206      -2.409 -20.234   3.013  1.00 82.30           H  
ATOM   3295  C   THR A 206      -0.571 -20.900   2.159  1.00 82.30           C  
ATOM   3296  CB  THR A 206      -2.283 -19.480   1.016  1.00 82.30           C  
ATOM   3297  HB  THR A 206      -2.659 -20.394   0.555  1.00 82.30           H  
ATOM   3298  O   THR A 206       0.639 -20.636   2.224  1.00 82.30           O  
ATOM   3299  CG2 THR A 206      -3.437 -18.485   1.152  1.00 82.30           C  
ATOM   3300 HG21 THR A 206      -4.199 -18.903   1.810  1.00 82.30           H  
ATOM   3301 HG22 THR A 206      -3.090 -17.534   1.555  1.00 82.30           H  
ATOM   3302 HG23 THR A 206      -3.881 -18.321   0.170  1.00 82.30           H  
ATOM   3303  OG1 THR A 206      -1.318 -18.900   0.170  1.00 82.30           O  
ATOM   3304  HG1 THR A 206      -1.192 -18.004   0.491  1.00 82.30           H  
ATOM   3305  N   LEU A 207      -0.991 -22.140   1.889  1.00 87.66           N  
ATOM   3306  H   LEU A 207      -1.970 -22.311   1.711  1.00 87.66           H  
ATOM   3307  CA  LEU A 207      -0.052 -23.225   1.602  1.00 87.66           C  
ATOM   3308  HA  LEU A 207       0.674 -23.261   2.414  1.00 87.66           H  
ATOM   3309  C   LEU A 207       0.713 -22.958   0.300  1.00 87.66           C  
ATOM   3310  CB  LEU A 207      -0.817 -24.555   1.549  1.00 87.66           C  
ATOM   3311  HB2 LEU A 207      -1.406 -24.657   2.460  1.00 87.66           H  
ATOM   3312  HB3 LEU A 207      -1.508 -24.528   0.707  1.00 87.66           H  
ATOM   3313  O   LEU A 207       1.931 -23.139   0.264  1.00 87.66           O  
ATOM   3314  CG  LEU A 207       0.082 -25.789   1.386  1.00 87.66           C  
ATOM   3315  HG  LEU A 207       0.649 -25.725   0.457  1.00 87.66           H  
ATOM   3316  CD1 LEU A 207       1.057 -25.961   2.551  1.00 87.66           C  
ATOM   3317 HD11 LEU A 207       0.520 -25.922   3.498  1.00 87.66           H  
ATOM   3318 HD12 LEU A 207       1.815 -25.178   2.516  1.00 87.66           H  
ATOM   3319 HD13 LEU A 207       1.554 -26.926   2.450  1.00 87.66           H  
ATOM   3320  CD2 LEU A 207      -0.802 -27.028   1.330  1.00 87.66           C  
ATOM   3321 HD21 LEU A 207      -1.438 -26.964   0.447  1.00 87.66           H  
ATOM   3322 HD22 LEU A 207      -0.195 -27.932   1.268  1.00 87.66           H  
ATOM   3323 HD23 LEU A 207      -1.426 -27.073   2.222  1.00 87.66           H  
ATOM   3324  N   LYS A 208       0.031 -22.455  -0.730  1.00 88.35           N  
ATOM   3325  H   LYS A 208      -0.975 -22.418  -0.646  1.00 88.35           H  
ATOM   3326  CA  LYS A 208       0.605 -21.990  -1.995  1.00 88.35           C  
ATOM   3327  HA  LYS A 208       1.065 -22.835  -2.507  1.00 88.35           H  
ATOM   3328  C   LYS A 208       1.686 -20.941  -1.770  1.00 88.35           C  
ATOM   3329  CB  LYS A 208      -0.546 -21.447  -2.851  1.00 88.35           C  
ATOM   3330  HB2 LYS A 208      -1.115 -20.743  -2.244  1.00 88.35           H  
ATOM   3331  HB3 LYS A 208      -1.208 -22.275  -3.103  1.00 88.35           H  
ATOM   3332  O   LYS A 208       2.787 -21.106  -2.291  1.00 88.35           O  
ATOM   3333  CG  LYS A 208      -0.133 -20.742  -4.154  1.00 88.35           C  
ATOM   3334  HG2 LYS A 208       0.330 -21.453  -4.839  1.00 88.35           H  
ATOM   3335  HG3 LYS A 208       0.564 -19.931  -3.942  1.00 88.35           H  
ATOM   3336  CD  LYS A 208      -1.401 -20.149  -4.779  1.00 88.35           C  
ATOM   3337  HD2 LYS A 208      -2.081 -20.957  -5.051  1.00 88.35           H  
ATOM   3338  HD3 LYS A 208      -1.899 -19.541  -4.024  1.00 88.35           H  
ATOM   3339  CE  LYS A 208      -1.140 -19.268  -6.004  1.00 88.35           C  
ATOM   3340  HE2 LYS A 208      -0.794 -19.895  -6.826  1.00 88.35           H  
ATOM   3341  HE3 LYS A 208      -0.365 -18.543  -5.757  1.00 88.35           H  
ATOM   3342  NZ  LYS A 208      -2.401 -18.562  -6.366  1.00 88.35           N  
ATOM   3343  HZ1 LYS A 208      -3.158 -19.216  -6.502  1.00 88.35           H  
ATOM   3344  HZ2 LYS A 208      -2.718 -17.985  -5.600  1.00 88.35           H  
ATOM   3345  HZ3 LYS A 208      -2.325 -17.984  -7.191  1.00 88.35           H  
ATOM   3346  N   GLU A 209       1.417 -19.899  -0.977  1.00 82.67           N  
ATOM   3347  H   GLU A 209       0.486 -19.813  -0.596  1.00 82.67           H  
ATOM   3348  CA  GLU A 209       2.421 -18.875  -0.642  1.00 82.67           C  
ATOM   3349  HA  GLU A 209       2.811 -18.430  -1.558  1.00 82.67           H  
ATOM   3350  C   GLU A 209       3.610 -19.483   0.112  1.00 82.67           C  
ATOM   3351  CB  GLU A 209       1.807 -17.763   0.223  1.00 82.67           C  
ATOM   3352  HB2 GLU A 209       2.613 -17.201   0.693  1.00 82.67           H  
ATOM   3353  HB3 GLU A 209       1.228 -18.235   1.017  1.00 82.67           H  
ATOM   3354  O   GLU A 209       4.761 -19.150  -0.170  1.00 82.67           O  
ATOM   3355  CG  GLU A 209       0.936 -16.752  -0.545  1.00 82.67           C  
ATOM   3356  HG2 GLU A 209       1.585 -16.134  -1.166  1.00 82.67           H  
ATOM   3357  HG3 GLU A 209       0.250 -17.282  -1.206  1.00 82.67           H  
ATOM   3358  CD  GLU A 209       0.130 -15.869   0.425  1.00 82.67           C  
ATOM   3359  OE1 GLU A 209       0.097 -14.625   0.311  1.00 82.67           O  
ATOM   3360  OE2 GLU A 209      -0.485 -16.414   1.365  1.00 82.67           O  
ATOM   3361  N   ARG A 210       3.359 -20.411   1.044  1.00 86.81           N  
ATOM   3362  H   ARG A 210       2.394 -20.633   1.242  1.00 86.81           H  
ATOM   3363  CA  ARG A 210       4.424 -21.081   1.801  1.00 86.81           C  
ATOM   3364  HA  ARG A 210       5.055 -20.310   2.244  1.00 86.81           H  
ATOM   3365  C   ARG A 210       5.333 -21.904   0.885  1.00 86.81           C  
ATOM   3366  CB  ARG A 210       3.792 -21.918   2.921  1.00 86.81           C  
ATOM   3367  HB2 ARG A 210       3.019 -21.319   3.402  1.00 86.81           H  
ATOM   3368  HB3 ARG A 210       3.323 -22.809   2.502  1.00 86.81           H  
ATOM   3369  O   ARG A 210       6.551 -21.762   0.957  1.00 86.81           O  
ATOM   3370  CG  ARG A 210       4.828 -22.331   3.977  1.00 86.81           C  
ATOM   3371  HG2 ARG A 210       5.592 -22.953   3.510  1.00 86.81           H  
ATOM   3372  HG3 ARG A 210       5.309 -21.442   4.386  1.00 86.81           H  
ATOM   3373  CD  ARG A 210       4.184 -23.125   5.122  1.00 86.81           C  
ATOM   3374  HD2 ARG A 210       3.719 -24.019   4.706  1.00 86.81           H  
ATOM   3375  HD3 ARG A 210       4.972 -23.434   5.809  1.00 86.81           H  
ATOM   3376  NE  ARG A 210       3.175 -22.329   5.852  1.00 86.81           N  
ATOM   3377  HE  ARG A 210       3.000 -21.395   5.510  1.00 86.81           H  
ATOM   3378  NH1 ARG A 210       2.531 -23.943   7.351  1.00 86.81           N  
ATOM   3379 HH11 ARG A 210       1.989 -24.219   8.157  1.00 86.81           H  
ATOM   3380 HH12 ARG A 210       3.237 -24.563   6.980  1.00 86.81           H  
ATOM   3381  NH2 ARG A 210       1.536 -21.944   7.383  1.00 86.81           N  
ATOM   3382 HH21 ARG A 210       1.323 -21.061   6.940  1.00 86.81           H  
ATOM   3383 HH22 ARG A 210       0.940 -22.260   8.135  1.00 86.81           H  
ATOM   3384  CZ  ARG A 210       2.424 -22.740   6.858  1.00 86.81           C  
ATOM   3385  N   VAL A 211       4.754 -22.707  -0.007  1.00 92.22           N  
ATOM   3386  H   VAL A 211       3.745 -22.753  -0.003  1.00 92.22           H  
ATOM   3387  CA  VAL A 211       5.489 -23.505  -1.004  1.00 92.22           C  
ATOM   3388  HA  VAL A 211       6.230 -24.120  -0.494  1.00 92.22           H  
ATOM   3389  C   VAL A 211       6.247 -22.602  -1.976  1.00 92.22           C  
ATOM   3390  CB  VAL A 211       4.520 -24.437  -1.757  1.00 92.22           C  
ATOM   3391  HB  VAL A 211       3.683 -23.849  -2.134  1.00 92.22           H  
ATOM   3392  O   VAL A 211       7.419 -22.854  -2.260  1.00 92.22           O  
ATOM   3393  CG1 VAL A 211       5.178 -25.153  -2.946  1.00 92.22           C  
ATOM   3394 HG11 VAL A 211       6.126 -25.602  -2.648  1.00 92.22           H  
ATOM   3395 HG12 VAL A 211       4.511 -25.918  -3.341  1.00 92.22           H  
ATOM   3396 HG13 VAL A 211       5.386 -24.441  -3.745  1.00 92.22           H  
ATOM   3397  CG2 VAL A 211       3.967 -25.514  -0.818  1.00 92.22           C  
ATOM   3398 HG21 VAL A 211       3.215 -26.099  -1.348  1.00 92.22           H  
ATOM   3399 HG22 VAL A 211       3.493 -25.067   0.056  1.00 92.22           H  
ATOM   3400 HG23 VAL A 211       4.767 -26.171  -0.477  1.00 92.22           H  
ATOM   3401  N   TYR A 212       5.614 -21.522  -2.440  1.00 87.79           N  
ATOM   3402  H   TYR A 212       4.649 -21.373  -2.182  1.00 87.79           H  
ATOM   3403  CA  TYR A 212       6.246 -20.535  -3.312  1.00 87.79           C  
ATOM   3404  HA  TYR A 212       6.579 -21.030  -4.225  1.00 87.79           H  
ATOM   3405  C   TYR A 212       7.485 -19.925  -2.649  1.00 87.79           C  
ATOM   3406  CB  TYR A 212       5.222 -19.458  -3.689  1.00 87.79           C  
ATOM   3407  HB2 TYR A 212       4.865 -18.964  -2.785  1.00 87.79           H  
ATOM   3408  HB3 TYR A 212       4.361 -19.933  -4.159  1.00 87.79           H  
ATOM   3409  O   TYR A 212       8.558 -19.934  -3.246  1.00 87.79           O  
ATOM   3410  CG  TYR A 212       5.773 -18.406  -4.628  1.00 87.79           C  
ATOM   3411  CD1 TYR A 212       6.439 -17.281  -4.104  1.00 87.79           C  
ATOM   3412  HD1 TYR A 212       6.546 -17.160  -3.037  1.00 87.79           H  
ATOM   3413  CD2 TYR A 212       5.628 -18.557  -6.020  1.00 87.79           C  
ATOM   3414  HD2 TYR A 212       5.110 -19.413  -6.425  1.00 87.79           H  
ATOM   3415  CE1 TYR A 212       6.982 -16.317  -4.971  1.00 87.79           C  
ATOM   3416  HE1 TYR A 212       7.508 -15.469  -4.559  1.00 87.79           H  
ATOM   3417  CE2 TYR A 212       6.152 -17.584  -6.890  1.00 87.79           C  
ATOM   3418  HE2 TYR A 212       6.027 -17.688  -7.957  1.00 87.79           H  
ATOM   3419  OH  TYR A 212       7.370 -15.544  -7.204  1.00 87.79           O  
ATOM   3420  HH  TYR A 212       7.799 -14.854  -6.692  1.00 87.79           H  
ATOM   3421  CZ  TYR A 212       6.845 -16.474  -6.365  1.00 87.79           C  
ATOM   3422  N   ASN A 213       7.373 -19.479  -1.395  1.00 84.60           N  
ATOM   3423  H   ASN A 213       6.459 -19.485  -0.966  1.00 84.60           H  
ATOM   3424  CA  ASN A 213       8.483 -18.873  -0.656  1.00 84.60           C  
ATOM   3425  HA  ASN A 213       8.855 -18.018  -1.221  1.00 84.60           H  
ATOM   3426  C   ASN A 213       9.668 -19.835  -0.485  1.00 84.60           C  
ATOM   3427  CB  ASN A 213       7.964 -18.384   0.706  1.00 84.60           C  
ATOM   3428  HB2 ASN A 213       8.812 -18.106   1.332  1.00 84.60           H  
ATOM   3429  HB3 ASN A 213       7.422 -19.190   1.201  1.00 84.60           H  
ATOM   3430  O   ASN A 213      10.817 -19.420  -0.640  1.00 84.60           O  
ATOM   3431  CG  ASN A 213       7.064 -17.166   0.597  1.00 84.60           C  
ATOM   3432  ND2 ASN A 213       6.301 -16.877   1.623  1.00 84.60           N  
ATOM   3433 HD21 ASN A 213       6.266 -17.491   2.424  1.00 84.60           H  
ATOM   3434 HD22 ASN A 213       5.673 -16.096   1.491  1.00 84.60           H  
ATOM   3435  OD1 ASN A 213       7.055 -16.439  -0.381  1.00 84.60           O  
ATOM   3436  N   ILE A 214       9.399 -21.120  -0.227  1.00 89.53           N  
ATOM   3437  H   ILE A 214       8.435 -21.391  -0.100  1.00 89.53           H  
ATOM   3438  CA  ILE A 214      10.442 -22.153  -0.133  1.00 89.53           C  
ATOM   3439  HA  ILE A 214      11.167 -21.855   0.625  1.00 89.53           H  
ATOM   3440  C   ILE A 214      11.195 -22.262  -1.459  1.00 89.53           C  
ATOM   3441  CB  ILE A 214       9.828 -23.506   0.290  1.00 89.53           C  
ATOM   3442  HB  ILE A 214       8.984 -23.729  -0.363  1.00 89.53           H  
ATOM   3443  O   ILE A 214      12.421 -22.155  -1.485  1.00 89.53           O  
ATOM   3444  CG1 ILE A 214       9.320 -23.398   1.743  1.00 89.53           C  
ATOM   3445 HG12 ILE A 214      10.169 -23.395   2.427  1.00 89.53           H  
ATOM   3446 HG13 ILE A 214       8.799 -22.452   1.893  1.00 89.53           H  
ATOM   3447  CG2 ILE A 214      10.847 -24.657   0.167  1.00 89.53           C  
ATOM   3448 HG21 ILE A 214      10.412 -25.595   0.511  1.00 89.53           H  
ATOM   3449 HG22 ILE A 214      11.145 -24.804  -0.871  1.00 89.53           H  
ATOM   3450 HG23 ILE A 214      11.735 -24.438   0.761  1.00 89.53           H  
ATOM   3451  CD1 ILE A 214       8.347 -24.512   2.132  1.00 89.53           C  
ATOM   3452 HD11 ILE A 214       7.481 -24.499   1.470  1.00 89.53           H  
ATOM   3453 HD12 ILE A 214       8.014 -24.327   3.153  1.00 89.53           H  
ATOM   3454 HD13 ILE A 214       8.823 -25.492   2.084  1.00 89.53           H  
ATOM   3455  N   ILE A 215      10.476 -22.400  -2.572  1.00 91.54           N  
ATOM   3456  H   ILE A 215       9.469 -22.439  -2.494  1.00 91.54           H  
ATOM   3457  CA  ILE A 215      11.095 -22.554  -3.894  1.00 91.54           C  
ATOM   3458  HA  ILE A 215      11.833 -23.353  -3.837  1.00 91.54           H  
ATOM   3459  C   ILE A 215      11.846 -21.274  -4.292  1.00 91.54           C  
ATOM   3460  CB  ILE A 215      10.025 -22.963  -4.926  1.00 91.54           C  
ATOM   3461  HB  ILE A 215       9.230 -22.217  -4.910  1.00 91.54           H  
ATOM   3462  O   ILE A 215      12.982 -21.344  -4.762  1.00 91.54           O  
ATOM   3463  CG1 ILE A 215       9.430 -24.347  -4.564  1.00 91.54           C  
ATOM   3464 HG12 ILE A 215       9.250 -24.415  -3.491  1.00 91.54           H  
ATOM   3465 HG13 ILE A 215      10.142 -25.132  -4.821  1.00 91.54           H  
ATOM   3466  CG2 ILE A 215      10.629 -23.008  -6.343  1.00 91.54           C  
ATOM   3467 HG21 ILE A 215       9.863 -23.278  -7.070  1.00 91.54           H  
ATOM   3468 HG22 ILE A 215      11.439 -23.737  -6.382  1.00 91.54           H  
ATOM   3469 HG23 ILE A 215      11.019 -22.032  -6.630  1.00 91.54           H  
ATOM   3470  CD1 ILE A 215       8.092 -24.633  -5.249  1.00 91.54           C  
ATOM   3471 HD11 ILE A 215       7.694 -25.580  -4.885  1.00 91.54           H  
ATOM   3472 HD12 ILE A 215       7.387 -23.839  -5.004  1.00 91.54           H  
ATOM   3473 HD13 ILE A 215       8.211 -24.697  -6.331  1.00 91.54           H  
ATOM   3474  N   SER A 216      11.254 -20.102  -4.055  1.00 86.16           N  
ATOM   3475  H   SER A 216      10.311 -20.106  -3.692  1.00 86.16           H  
ATOM   3476  CA  SER A 216      11.853 -18.797  -4.354  1.00 86.16           C  
ATOM   3477  HA  SER A 216      12.153 -18.783  -5.402  1.00 86.16           H  
ATOM   3478  C   SER A 216      13.105 -18.493  -3.532  1.00 86.16           C  
ATOM   3479  CB  SER A 216      10.829 -17.683  -4.126  1.00 86.16           C  
ATOM   3480  HB2 SER A 216      10.376 -17.793  -3.141  1.00 86.16           H  
ATOM   3481  HB3 SER A 216      11.326 -16.714  -4.179  1.00 86.16           H  
ATOM   3482  O   SER A 216      13.940 -17.720  -3.996  1.00 86.16           O  
ATOM   3483  OG  SER A 216       9.830 -17.736  -5.123  1.00 86.16           O  
ATOM   3484  HG  SER A 216      10.227 -17.543  -5.975  1.00 86.16           H  
ATOM   3485  N   SER A 217      13.278 -19.106  -2.356  1.00 85.26           N  
ATOM   3486  H   SER A 217      12.524 -19.666  -1.984  1.00 85.26           H  
ATOM   3487  CA  SER A 217      14.506 -18.966  -1.560  1.00 85.26           C  
ATOM   3488  HA  SER A 217      14.733 -17.904  -1.464  1.00 85.26           H  
ATOM   3489  C   SER A 217      15.726 -19.634  -2.206  1.00 85.26           C  
ATOM   3490  CB  SER A 217      14.292 -19.525  -0.149  1.00 85.26           C  
ATOM   3491  HB2 SER A 217      13.339 -19.180   0.249  1.00 85.26           H  
ATOM   3492  HB3 SER A 217      15.091 -19.154   0.493  1.00 85.26           H  
ATOM   3493  O   SER A 217      16.865 -19.274  -1.918  1.00 85.26           O  
ATOM   3494  OG  SER A 217      14.339 -20.938  -0.132  1.00 85.26           O  
ATOM   3495  HG  SER A 217      13.574 -21.305  -0.581  1.00 85.26           H  
ATOM   3496  N   SER A 218      15.513 -20.615  -3.086  1.00 91.11           N  
ATOM   3497  H   SER A 218      14.555 -20.867  -3.281  1.00 91.11           H  
ATOM   3498  CA  SER A 218      16.576 -21.334  -3.798  1.00 91.11           C  
ATOM   3499  HA  SER A 218      17.423 -20.669  -3.965  1.00 91.11           H  
ATOM   3500  C   SER A 218      16.071 -21.812  -5.164  1.00 91.11           C  
ATOM   3501  CB  SER A 218      17.074 -22.507  -2.948  1.00 91.11           C  
ATOM   3502  HB2 SER A 218      17.756 -23.123  -3.535  1.00 91.11           H  
ATOM   3503  HB3 SER A 218      16.226 -23.116  -2.636  1.00 91.11           H  
ATOM   3504  O   SER A 218      15.877 -23.011  -5.367  1.00 91.11           O  
ATOM   3505  OG  SER A 218      17.767 -22.034  -1.815  1.00 91.11           O  
ATOM   3506  HG  SER A 218      17.428 -21.166  -1.584  1.00 91.11           H  
ATOM   3507  N   PRO A 219      15.845 -20.899  -6.125  1.00 88.18           N  
ATOM   3508  CA  PRO A 219      15.167 -21.215  -7.383  1.00 88.18           C  
ATOM   3509  HA  PRO A 219      14.228 -21.727  -7.171  1.00 88.18           H  
ATOM   3510  C   PRO A 219      15.999 -22.117  -8.303  1.00 88.18           C  
ATOM   3511  CB  PRO A 219      14.862 -19.855  -8.021  1.00 88.18           C  
ATOM   3512  HB2 PRO A 219      13.875 -19.523  -7.698  1.00 88.18           H  
ATOM   3513  HB3 PRO A 219      14.909 -19.886  -9.109  1.00 88.18           H  
ATOM   3514  O   PRO A 219      15.432 -22.870  -9.094  1.00 88.18           O  
ATOM   3515  CG  PRO A 219      15.923 -18.924  -7.432  1.00 88.18           C  
ATOM   3516  HG2 PRO A 219      15.567 -17.896  -7.357  1.00 88.18           H  
ATOM   3517  HG3 PRO A 219      16.837 -18.984  -8.023  1.00 88.18           H  
ATOM   3518  CD  PRO A 219      16.168 -19.487  -6.041  1.00 88.18           C  
ATOM   3519  HD2 PRO A 219      17.206 -19.327  -5.748  1.00 88.18           H  
ATOM   3520  HD3 PRO A 219      15.499 -19.005  -5.328  1.00 88.18           H  
ATOM   3521  N   SER A 220      17.331 -22.075  -8.184  1.00 91.22           N  
ATOM   3522  H   SER A 220      17.741 -21.441  -7.514  1.00 91.22           H  
ATOM   3523  CA  SER A 220      18.253 -22.945  -8.922  1.00 91.22           C  
ATOM   3524  HA  SER A 220      17.955 -22.952  -9.970  1.00 91.22           H  
ATOM   3525  C   SER A 220      18.246 -24.394  -8.435  1.00 91.22           C  
ATOM   3526  CB  SER A 220      19.680 -22.398  -8.837  1.00 91.22           C  
ATOM   3527  HB2 SER A 220      20.360 -23.086  -9.340  1.00 91.22           H  
ATOM   3528  HB3 SER A 220      19.731 -21.430  -9.336  1.00 91.22           H  
ATOM   3529  O   SER A 220      18.606 -25.292  -9.195  1.00 91.22           O  
ATOM   3530  OG  SER A 220      20.060 -22.250  -7.480  1.00 91.22           O  
ATOM   3531  HG  SER A 220      21.019 -22.232  -7.433  1.00 91.22           H  
ATOM   3532  N   ARG A 221      17.817 -24.649  -7.191  1.00 93.25           N  
ATOM   3533  H   ARG A 221      17.454 -23.883  -6.642  1.00 93.25           H  
ATOM   3534  CA  ARG A 221      17.703 -26.007  -6.655  1.00 93.25           C  
ATOM   3535  HA  ARG A 221      18.648 -26.518  -6.840  1.00 93.25           H  
ATOM   3536  C   ARG A 221      16.612 -26.764  -7.409  1.00 93.25           C  
ATOM   3537  CB  ARG A 221      17.467 -25.957  -5.135  1.00 93.25           C  
ATOM   3538  HB2 ARG A 221      18.313 -25.455  -4.666  1.00 93.25           H  
ATOM   3539  HB3 ARG A 221      16.566 -25.378  -4.933  1.00 93.25           H  
ATOM   3540  O   ARG A 221      15.549 -26.217  -7.711  1.00 93.25           O  
ATOM   3541  CG  ARG A 221      17.291 -27.346  -4.503  1.00 93.25           C  
ATOM   3542  HG2 ARG A 221      16.377 -27.799  -4.884  1.00 93.25           H  
ATOM   3543  HG3 ARG A 221      18.140 -27.979  -4.761  1.00 93.25           H  
ATOM   3544  CD  ARG A 221      17.182 -27.248  -2.979  1.00 93.25           C  
ATOM   3545  HD2 ARG A 221      18.139 -26.917  -2.576  1.00 93.25           H  
ATOM   3546  HD3 ARG A 221      16.423 -26.508  -2.726  1.00 93.25           H  
ATOM   3547  NE  ARG A 221      16.812 -28.547  -2.387  1.00 93.25           N  
ATOM   3548  HE  ARG A 221      16.608 -29.306  -3.021  1.00 93.25           H  
ATOM   3549  NH1 ARG A 221      16.806 -27.895  -0.184  1.00 93.25           N  
ATOM   3550 HH11 ARG A 221      16.945 -26.938  -0.475  1.00 93.25           H  
ATOM   3551 HH12 ARG A 221      16.650 -28.117   0.789  1.00 93.25           H  
ATOM   3552  NH2 ARG A 221      16.333 -30.011  -0.715  1.00 93.25           N  
ATOM   3553 HH21 ARG A 221      16.183 -30.219   0.262  1.00 93.25           H  
ATOM   3554 HH22 ARG A 221      16.125 -30.727  -1.397  1.00 93.25           H  
ATOM   3555  CZ  ARG A 221      16.653 -28.808  -1.101  1.00 93.25           C  
ATOM   3556  N   GLN A 222      16.876 -28.036  -7.698  1.00 92.59           N  
ATOM   3557  H   GLN A 222      17.779 -28.413  -7.449  1.00 92.59           H  
ATOM   3558  CA  GLN A 222      15.893 -28.942  -8.288  1.00 92.59           C  
ATOM   3559  HA  GLN A 222      15.275 -28.378  -8.986  1.00 92.59           H  
ATOM   3560  C   GLN A 222      14.953 -29.469  -7.200  1.00 92.59           C  
ATOM   3561  CB  GLN A 222      16.584 -30.070  -9.078  1.00 92.59           C  
ATOM   3562  HB2 GLN A 222      15.815 -30.721  -9.496  1.00 92.59           H  
ATOM   3563  HB3 GLN A 222      17.189 -30.665  -8.394  1.00 92.59           H  
ATOM   3564  O   GLN A 222      15.137 -30.573  -6.695  1.00 92.59           O  
ATOM   3565  CG  GLN A 222      17.491 -29.591 -10.227  1.00 92.59           C  
ATOM   3566  HG2 GLN A 222      17.920 -30.466 -10.716  1.00 92.59           H  
ATOM   3567  HG3 GLN A 222      18.319 -29.017  -9.812  1.00 92.59           H  
ATOM   3568  CD  GLN A 222      16.804 -28.744 -11.302  1.00 92.59           C  
ATOM   3569  NE2 GLN A 222      17.570 -28.083 -12.140  1.00 92.59           N  
ATOM   3570 HE21 GLN A 222      18.565 -28.253 -12.170  1.00 92.59           H  
ATOM   3571 HE22 GLN A 222      17.167 -27.532 -12.884  1.00 92.59           H  
ATOM   3572  OE1 GLN A 222      15.589 -28.598 -11.379  1.00 92.59           O  
ATOM   3573  N   TRP A 223      13.986 -28.647  -6.792  1.00 94.80           N  
ATOM   3574  H   TRP A 223      13.892 -27.750  -7.247  1.00 94.80           H  
ATOM   3575  CA  TRP A 223      13.011 -29.032  -5.774  1.00 94.80           C  
ATOM   3576  HA  TRP A 223      13.544 -29.434  -4.912  1.00 94.80           H  
ATOM   3577  C   TRP A 223      12.075 -30.123  -6.292  1.00 94.80           C  
ATOM   3578  CB  TRP A 223      12.191 -27.824  -5.309  1.00 94.80           C  
ATOM   3579  HB2 TRP A 223      11.426 -28.187  -4.623  1.00 94.80           H  
ATOM   3580  HB3 TRP A 223      11.660 -27.385  -6.153  1.00 94.80           H  
ATOM   3581  O   TRP A 223      11.475 -29.989  -7.362  1.00 94.80           O  
ATOM   3582  CG  TRP A 223      12.958 -26.765  -4.585  1.00 94.80           C  
ATOM   3583  CD1 TRP A 223      13.461 -25.621  -5.101  1.00 94.80           C  
ATOM   3584  HD1 TRP A 223      13.402 -25.316  -6.136  1.00 94.80           H  
ATOM   3585  CD2 TRP A 223      13.311 -26.753  -3.173  1.00 94.80           C  
ATOM   3586  CE2 TRP A 223      13.985 -25.531  -2.881  1.00 94.80           C  
ATOM   3587  CE3 TRP A 223      13.111 -27.657  -2.109  1.00 94.80           C  
ATOM   3588  HE3 TRP A 223      12.589 -28.584  -2.297  1.00 94.80           H  
ATOM   3589  NE1 TRP A 223      14.061 -24.887  -4.099  1.00 94.80           N  
ATOM   3590  HE1 TRP A 223      14.515 -24.002  -4.276  1.00 94.80           H  
ATOM   3591  CH2 TRP A 223      14.180 -26.123  -0.542  1.00 94.80           C  
ATOM   3592  HH2 TRP A 223      14.454 -25.868   0.471  1.00 94.80           H  
ATOM   3593  CZ2 TRP A 223      14.413 -25.209  -1.584  1.00 94.80           C  
ATOM   3594  HZ2 TRP A 223      14.865 -24.251  -1.374  1.00 94.80           H  
ATOM   3595  CZ3 TRP A 223      13.540 -27.347  -0.806  1.00 94.80           C  
ATOM   3596  HZ3 TRP A 223      13.336 -28.034   0.002  1.00 94.80           H  
ATOM   3597  N   LYS A 224      11.892 -31.172  -5.494  1.00 95.49           N  
ATOM   3598  H   LYS A 224      12.507 -31.280  -4.700  1.00 95.49           H  
ATOM   3599  CA  LYS A 224      10.837 -32.172  -5.677  1.00 95.49           C  
ATOM   3600  HA  LYS A 224      10.442 -32.090  -6.689  1.00 95.49           H  
ATOM   3601  C   LYS A 224       9.682 -31.912  -4.713  1.00 95.49           C  
ATOM   3602  CB  LYS A 224      11.429 -33.577  -5.495  1.00 95.49           C  
ATOM   3603  HB2 LYS A 224      11.844 -33.662  -4.490  1.00 95.49           H  
ATOM   3604  HB3 LYS A 224      10.636 -34.318  -5.597  1.00 95.49           H  
ATOM   3605  O   LYS A 224       9.847 -31.275  -3.674  1.00 95.49           O  
ATOM   3606  CG  LYS A 224      12.529 -33.879  -6.525  1.00 95.49           C  
ATOM   3607  HG2 LYS A 224      12.113 -33.819  -7.530  1.00 95.49           H  
ATOM   3608  HG3 LYS A 224      13.336 -33.152  -6.432  1.00 95.49           H  
ATOM   3609  CD  LYS A 224      13.103 -35.279  -6.287  1.00 95.49           C  
ATOM   3610  HD2 LYS A 224      12.311 -36.020  -6.395  1.00 95.49           H  
ATOM   3611  HD3 LYS A 224      13.498 -35.325  -5.272  1.00 95.49           H  
ATOM   3612  CE  LYS A 224      14.229 -35.557  -7.288  1.00 95.49           C  
ATOM   3613  HE2 LYS A 224      13.823 -35.514  -8.299  1.00 95.49           H  
ATOM   3614  HE3 LYS A 224      14.971 -34.764  -7.188  1.00 95.49           H  
ATOM   3615  NZ  LYS A 224      14.856 -36.878  -7.031  1.00 95.49           N  
ATOM   3616  HZ1 LYS A 224      15.227 -36.902  -6.092  1.00 95.49           H  
ATOM   3617  HZ2 LYS A 224      15.617 -37.047  -7.674  1.00 95.49           H  
ATOM   3618  HZ3 LYS A 224      14.178 -37.621  -7.119  1.00 95.49           H  
ATOM   3619  N   LEU A 225       8.514 -32.470  -5.038  1.00 95.92           N  
ATOM   3620  H   LEU A 225       8.440 -32.946  -5.926  1.00 95.92           H  
ATOM   3621  CA  LEU A 225       7.349 -32.440  -4.148  1.00 95.92           C  
ATOM   3622  HA  LEU A 225       7.056 -31.401  -4.002  1.00 95.92           H  
ATOM   3623  C   LEU A 225       7.686 -33.025  -2.766  1.00 95.92           C  
ATOM   3624  CB  LEU A 225       6.192 -33.214  -4.811  1.00 95.92           C  
ATOM   3625  HB2 LEU A 225       6.531 -34.230  -5.009  1.00 95.92           H  
ATOM   3626  HB3 LEU A 225       5.954 -32.744  -5.765  1.00 95.92           H  
ATOM   3627  O   LEU A 225       7.248 -32.471  -1.766  1.00 95.92           O  
ATOM   3628  CG  LEU A 225       4.908 -33.292  -3.957  1.00 95.92           C  
ATOM   3629  HG  LEU A 225       5.137 -33.678  -2.964  1.00 95.92           H  
ATOM   3630  CD1 LEU A 225       4.220 -31.938  -3.823  1.00 95.92           C  
ATOM   3631 HD11 LEU A 225       4.903 -31.207  -3.390  1.00 95.92           H  
ATOM   3632 HD12 LEU A 225       3.892 -31.601  -4.807  1.00 95.92           H  
ATOM   3633 HD13 LEU A 225       3.353 -32.035  -3.171  1.00 95.92           H  
ATOM   3634  CD2 LEU A 225       3.905 -34.247  -4.605  1.00 95.92           C  
ATOM   3635 HD21 LEU A 225       3.015 -34.316  -3.979  1.00 95.92           H  
ATOM   3636 HD22 LEU A 225       4.348 -35.240  -4.686  1.00 95.92           H  
ATOM   3637 HD23 LEU A 225       3.630 -33.890  -5.597  1.00 95.92           H  
ATOM   3638  N   THR A 226       8.471 -34.109  -2.722  1.00 94.07           N  
ATOM   3639  H   THR A 226       8.850 -34.472  -3.585  1.00 94.07           H  
ATOM   3640  CA  THR A 226       8.964 -34.749  -1.487  1.00 94.07           C  
ATOM   3641  HA  THR A 226       8.128 -35.079  -0.871  1.00 94.07           H  
ATOM   3642  C   THR A 226       9.764 -33.778  -0.630  1.00 94.07           C  
ATOM   3643  CB  THR A 226       9.839 -35.972  -1.812  1.00 94.07           C  
ATOM   3644  HB  THR A 226      10.359 -36.305  -0.913  1.00 94.07           H  
ATOM   3645  O   THR A 226       9.449 -33.609   0.538  1.00 94.07           O  
ATOM   3646  CG2 THR A 226       9.005 -37.134  -2.353  1.00 94.07           C  
ATOM   3647 HG21 THR A 226       8.385 -37.528  -1.549  1.00 94.07           H  
ATOM   3648 HG22 THR A 226       9.673 -37.930  -2.683  1.00 94.07           H  
ATOM   3649 HG23 THR A 226       8.385 -36.812  -3.190  1.00 94.07           H  
ATOM   3650  OG1 THR A 226      10.788 -35.654  -2.814  1.00 94.07           O  
ATOM   3651  HG1 THR A 226      11.590 -35.380  -2.362  1.00 94.07           H  
ATOM   3652  N   ASP A 227      10.713 -33.062  -1.235  1.00 94.03           N  
ATOM   3653  H   ASP A 227      10.937 -33.271  -2.197  1.00 94.03           H  
ATOM   3654  CA  ASP A 227      11.605 -32.151  -0.514  1.00 94.03           C  
ATOM   3655  HA  ASP A 227      12.152 -32.713   0.242  1.00 94.03           H  
ATOM   3656  C   ASP A 227      10.822 -31.030   0.178  1.00 94.03           C  
ATOM   3657  CB  ASP A 227      12.601 -31.493  -1.484  1.00 94.03           C  
ATOM   3658  HB2 ASP A 227      12.055 -30.784  -2.105  1.00 94.03           H  
ATOM   3659  HB3 ASP A 227      13.329 -30.927  -0.902  1.00 94.03           H  
ATOM   3660  O   ASP A 227      11.117 -30.660   1.311  1.00 94.03           O  
ATOM   3661  CG  ASP A 227      13.357 -32.434  -2.420  1.00 94.03           C  
ATOM   3662  OD1 ASP A 227      13.484 -33.641  -2.128  1.00 94.03           O  
ATOM   3663  OD2 ASP A 227      13.782 -31.918  -3.478  1.00 94.03           O  
ATOM   3664  N   VAL A 228       9.819 -30.475  -0.511  1.00 95.06           N  
ATOM   3665  H   VAL A 228       9.630 -30.827  -1.439  1.00 95.06           H  
ATOM   3666  CA  VAL A 228       8.980 -29.413   0.053  1.00 95.06           C  
ATOM   3667  HA  VAL A 228       9.626 -28.703   0.570  1.00 95.06           H  
ATOM   3668  C   VAL A 228       8.026 -29.962   1.106  1.00 95.06           C  
ATOM   3669  CB  VAL A 228       8.226 -28.650  -1.046  1.00 95.06           C  
ATOM   3670  HB  VAL A 228       7.639 -29.344  -1.646  1.00 95.06           H  
ATOM   3671  O   VAL A 228       7.831 -29.300   2.122  1.00 95.06           O  
ATOM   3672  CG1 VAL A 228       7.282 -27.595  -0.459  1.00 95.06           C  
ATOM   3673 HG11 VAL A 228       7.840 -26.899   0.169  1.00 95.06           H  
ATOM   3674 HG12 VAL A 228       6.802 -27.052  -1.273  1.00 95.06           H  
ATOM   3675 HG13 VAL A 228       6.499 -28.066   0.134  1.00 95.06           H  
ATOM   3676  CG2 VAL A 228       9.234 -27.927  -1.951  1.00 95.06           C  
ATOM   3677 HG21 VAL A 228       8.734 -27.173  -2.558  1.00 95.06           H  
ATOM   3678 HG22 VAL A 228       9.734 -28.648  -2.597  1.00 95.06           H  
ATOM   3679 HG23 VAL A 228       9.984 -27.420  -1.343  1.00 95.06           H  
ATOM   3680  N   ALA A 229       7.453 -31.147   0.883  1.00 90.89           N  
ATOM   3681  H   ALA A 229       7.706 -31.659   0.050  1.00 90.89           H  
ATOM   3682  CA  ALA A 229       6.565 -31.810   1.833  1.00 90.89           C  
ATOM   3683  HA  ALA A 229       5.718 -31.155   2.039  1.00 90.89           H  
ATOM   3684  C   ALA A 229       7.282 -32.058   3.172  1.00 90.89           C  
ATOM   3685  CB  ALA A 229       6.039 -33.092   1.170  1.00 90.89           C  
ATOM   3686  HB1 ALA A 229       5.698 -32.881   0.156  1.00 90.89           H  
ATOM   3687  HB2 ALA A 229       6.823 -33.848   1.140  1.00 90.89           H  
ATOM   3688  HB3 ALA A 229       5.182 -33.480   1.720  1.00 90.89           H  
ATOM   3689  O   ALA A 229       6.784 -31.633   4.216  1.00 90.89           O  
ATOM   3690  N   ASP A 230       8.499 -32.606   3.123  1.00 87.19           N  
ATOM   3691  H   ASP A 230       8.833 -32.976   2.244  1.00 87.19           H  
ATOM   3692  CA  ASP A 230       9.346 -32.816   4.300  1.00 87.19           C  
ATOM   3693  HA  ASP A 230       8.811 -33.432   5.022  1.00 87.19           H  
ATOM   3694  C   ASP A 230       9.693 -31.486   4.980  1.00 87.19           C  
ATOM   3695  CB  ASP A 230      10.635 -33.552   3.891  1.00 87.19           C  
ATOM   3696  HB2 ASP A 230      11.303 -33.580   4.752  1.00 87.19           H  
ATOM   3697  HB3 ASP A 230      11.132 -32.989   3.101  1.00 87.19           H  
ATOM   3698  O   ASP A 230       9.591 -31.362   6.200  1.00 87.19           O  
ATOM   3699  CG  ASP A 230      10.411 -34.995   3.420  1.00 87.19           C  
ATOM   3700  OD1 ASP A 230       9.339 -35.567   3.725  1.00 87.19           O  
ATOM   3701  OD2 ASP A 230      11.329 -35.520   2.751  1.00 87.19           O  
ATOM   3702  N   HIS A 231      10.027 -30.453   4.198  1.00 85.38           N  
ATOM   3703  H   HIS A 231      10.113 -30.617   3.205  1.00 85.38           H  
ATOM   3704  CA  HIS A 231      10.403 -29.144   4.736  1.00 85.38           C  
ATOM   3705  HA  HIS A 231      11.202 -29.311   5.458  1.00 85.38           H  
ATOM   3706  C   HIS A 231       9.267 -28.432   5.491  1.00 85.38           C  
ATOM   3707  CB  HIS A 231      10.938 -28.268   3.596  1.00 85.38           C  
ATOM   3708  HB2 HIS A 231      11.618 -28.861   2.984  1.00 85.38           H  
ATOM   3709  HB3 HIS A 231      10.112 -27.934   2.970  1.00 85.38           H  
ATOM   3710  O   HIS A 231       9.533 -27.641   6.395  1.00 85.38           O  
ATOM   3711  CG  HIS A 231      11.724 -27.083   4.085  1.00 85.38           C  
ATOM   3712  CD2 HIS A 231      11.580 -25.781   3.700  1.00 85.38           C  
ATOM   3713  HD2 HIS A 231      10.859 -25.415   2.983  1.00 85.38           H  
ATOM   3714  ND1 HIS A 231      12.764 -27.123   4.983  1.00 85.38           N  
ATOM   3715  HD1 HIS A 231      13.057 -27.932   5.511  1.00 85.38           H  
ATOM   3716  CE1 HIS A 231      13.227 -25.873   5.140  1.00 85.38           C  
ATOM   3717  HE1 HIS A 231      14.020 -25.586   5.814  1.00 85.38           H  
ATOM   3718  NE2 HIS A 231      12.544 -25.017   4.364  1.00 85.38           N  
ATOM   3719  N   ILE A 232       8.006 -28.709   5.143  1.00 87.16           N  
ATOM   3720  H   ILE A 232       7.864 -29.360   4.384  1.00 87.16           H  
ATOM   3721  CA  ILE A 232       6.826 -28.180   5.847  1.00 87.16           C  
ATOM   3722  HA  ILE A 232       7.161 -27.382   6.509  1.00 87.16           H  
ATOM   3723  C   ILE A 232       6.166 -29.206   6.779  1.00 87.16           C  
ATOM   3724  CB  ILE A 232       5.813 -27.545   4.875  1.00 87.16           C  
ATOM   3725  HB  ILE A 232       5.049 -27.053   5.478  1.00 87.16           H  
ATOM   3726  O   ILE A 232       5.056 -28.951   7.252  1.00 87.16           O  
ATOM   3727  CG1 ILE A 232       5.113 -28.620   4.023  1.00 87.16           C  
ATOM   3728 HG12 ILE A 232       4.614 -29.328   4.684  1.00 87.16           H  
ATOM   3729 HG13 ILE A 232       5.839 -29.182   3.436  1.00 87.16           H  
ATOM   3730  CG2 ILE A 232       6.477 -26.449   4.030  1.00 87.16           C  
ATOM   3731 HG21 ILE A 232       7.044 -25.786   4.683  1.00 87.16           H  
ATOM   3732 HG22 ILE A 232       5.725 -25.870   3.494  1.00 87.16           H  
ATOM   3733 HG23 ILE A 232       7.155 -26.906   3.310  1.00 87.16           H  
ATOM   3734  CD1 ILE A 232       4.050 -28.061   3.089  1.00 87.16           C  
ATOM   3735 HD11 ILE A 232       3.453 -28.901   2.734  1.00 87.16           H  
ATOM   3736 HD12 ILE A 232       4.511 -27.552   2.243  1.00 87.16           H  
ATOM   3737 HD13 ILE A 232       3.411 -27.372   3.641  1.00 87.16           H  
ATOM   3738  N   PHE A 233       6.824 -30.343   7.030  1.00 88.50           N  
ATOM   3739  H   PHE A 233       7.737 -30.467   6.616  1.00 88.50           H  
ATOM   3740  CA  PHE A 233       6.344 -31.431   7.888  1.00 88.50           C  
ATOM   3741  HA  PHE A 233       7.039 -32.260   7.750  1.00 88.50           H  
ATOM   3742  C   PHE A 233       4.962 -31.971   7.479  1.00 88.50           C  
ATOM   3743  CB  PHE A 233       6.436 -31.015   9.364  1.00 88.50           C  
ATOM   3744  HB2 PHE A 233       6.162 -31.869   9.985  1.00 88.50           H  
ATOM   3745  HB3 PHE A 233       5.710 -30.227   9.563  1.00 88.50           H  
ATOM   3746  O   PHE A 233       4.051 -32.115   8.296  1.00 88.50           O  
ATOM   3747  CG  PHE A 233       7.811 -30.540   9.786  1.00 88.50           C  
ATOM   3748  CD1 PHE A 233       8.794 -31.476  10.155  1.00 88.50           C  
ATOM   3749  HD1 PHE A 233       8.569 -32.532  10.137  1.00 88.50           H  
ATOM   3750  CD2 PHE A 233       8.118 -29.166   9.791  1.00 88.50           C  
ATOM   3751  HD2 PHE A 233       7.371 -28.445   9.491  1.00 88.50           H  
ATOM   3752  CE1 PHE A 233      10.073 -31.041  10.542  1.00 88.50           C  
ATOM   3753  HE1 PHE A 233      10.826 -31.763  10.820  1.00 88.50           H  
ATOM   3754  CE2 PHE A 233       9.400 -28.730  10.170  1.00 88.50           C  
ATOM   3755  HE2 PHE A 233       9.638 -27.677  10.158  1.00 88.50           H  
ATOM   3756  CZ  PHE A 233      10.375 -29.668  10.551  1.00 88.50           C  
ATOM   3757  HZ  PHE A 233      11.362 -29.336  10.839  1.00 88.50           H  
ATOM   3758  N   MET A 234       4.784 -32.257   6.188  1.00 87.74           N  
ATOM   3759  H   MET A 234       5.570 -32.137   5.565  1.00 87.74           H  
ATOM   3760  CA  MET A 234       3.541 -32.773   5.614  1.00 87.74           C  
ATOM   3761  HA  MET A 234       2.903 -33.137   6.420  1.00 87.74           H  
ATOM   3762  C   MET A 234       3.837 -33.942   4.674  1.00 87.74           C  
ATOM   3763  CB  MET A 234       2.830 -31.617   4.898  1.00 87.74           C  
ATOM   3764  HB2 MET A 234       2.874 -30.748   5.555  1.00 87.74           H  
ATOM   3765  HB3 MET A 234       3.354 -31.380   3.972  1.00 87.74           H  
ATOM   3766  O   MET A 234       4.856 -33.949   4.000  1.00 87.74           O  
ATOM   3767  CG  MET A 234       1.359 -31.913   4.593  1.00 87.74           C  
ATOM   3768  HG2 MET A 234       1.319 -32.758   3.906  1.00 87.74           H  
ATOM   3769  HG3 MET A 234       0.864 -32.197   5.522  1.00 87.74           H  
ATOM   3770  SD  MET A 234       0.425 -30.542   3.846  1.00 87.74           S  
ATOM   3771  CE  MET A 234       0.728 -29.203   5.032  1.00 87.74           C  
ATOM   3772  HE1 MET A 234       0.485 -29.537   6.040  1.00 87.74           H  
ATOM   3773  HE2 MET A 234       0.115 -28.341   4.768  1.00 87.74           H  
ATOM   3774  HE3 MET A 234       1.776 -28.907   4.994  1.00 87.74           H  
ATOM   3775  N   SER A 235       2.941 -34.927   4.567  1.00 88.36           N  
ATOM   3776  H   SER A 235       2.110 -34.919   5.140  1.00 88.36           H  
ATOM   3777  CA  SER A 235       3.106 -35.973   3.549  1.00 88.36           C  
ATOM   3778  HA  SER A 235       4.136 -36.324   3.601  1.00 88.36           H  
ATOM   3779  C   SER A 235       2.878 -35.420   2.139  1.00 88.36           C  
ATOM   3780  CB  SER A 235       2.209 -37.182   3.827  1.00 88.36           C  
ATOM   3781  HB2 SER A 235       2.357 -37.507   4.857  1.00 88.36           H  
ATOM   3782  HB3 SER A 235       2.503 -37.998   3.166  1.00 88.36           H  
ATOM   3783  O   SER A 235       2.082 -34.498   1.937  1.00 88.36           O  
ATOM   3784  OG  SER A 235       0.838 -36.890   3.614  1.00 88.36           O  
ATOM   3785  HG  SER A 235       0.344 -37.676   3.858  1.00 88.36           H  
ATOM   3786  N   THR A 236       3.521 -36.022   1.135  1.00 93.71           N  
ATOM   3787  H   THR A 236       4.175 -36.762   1.346  1.00 93.71           H  
ATOM   3788  CA  THR A 236       3.363 -35.634  -0.279  1.00 93.71           C  
ATOM   3789  HA  THR A 236       3.697 -34.604  -0.402  1.00 93.71           H  
ATOM   3790  C   THR A 236       1.912 -35.704  -0.749  1.00 93.71           C  
ATOM   3791  CB  THR A 236       4.202 -36.534  -1.192  1.00 93.71           C  
ATOM   3792  HB  THR A 236       3.943 -36.335  -2.232  1.00 93.71           H  
ATOM   3793  O   THR A 236       1.447 -34.797  -1.440  1.00 93.71           O  
ATOM   3794  CG2 THR A 236       5.691 -36.286  -1.012  1.00 93.71           C  
ATOM   3795 HG21 THR A 236       6.017 -36.578  -0.014  1.00 93.71           H  
ATOM   3796 HG22 THR A 236       5.900 -35.226  -1.158  1.00 93.71           H  
ATOM   3797 HG23 THR A 236       6.237 -36.860  -1.761  1.00 93.71           H  
ATOM   3798  OG1 THR A 236       3.954 -37.889  -0.896  1.00 93.71           O  
ATOM   3799  HG1 THR A 236       4.667 -38.415  -1.266  1.00 93.71           H  
ATOM   3800  N   SER A 237       1.176 -36.740  -0.338  1.00 93.43           N  
ATOM   3801  H   SER A 237       1.658 -37.510   0.104  1.00 93.43           H  
ATOM   3802  CA  SER A 237      -0.249 -36.909  -0.646  1.00 93.43           C  
ATOM   3803  HA  SER A 237      -0.378 -36.902  -1.728  1.00 93.43           H  
ATOM   3804  C   SER A 237      -1.096 -35.779  -0.062  1.00 93.43           C  
ATOM   3805  CB  SER A 237      -0.754 -38.254  -0.111  1.00 93.43           C  
ATOM   3806  HB2 SER A 237      -0.704 -38.259   0.978  1.00 93.43           H  
ATOM   3807  HB3 SER A 237      -1.788 -38.402  -0.423  1.00 93.43           H  
ATOM   3808  O   SER A 237      -1.936 -35.214  -0.764  1.00 93.43           O  
ATOM   3809  OG  SER A 237       0.050 -39.299  -0.619  1.00 93.43           O  
ATOM   3810  HG  SER A 237      -0.285 -40.145  -0.313  1.00 93.43           H  
ATOM   3811  N   THR A 238      -0.854 -35.404   1.199  1.00 89.00           N  
ATOM   3812  H   THR A 238      -0.125 -35.868   1.722  1.00 89.00           H  
ATOM   3813  CA  THR A 238      -1.580 -34.306   1.852  1.00 89.00           C  
ATOM   3814  HA  THR A 238      -2.649 -34.460   1.708  1.00 89.00           H  
ATOM   3815  C   THR A 238      -1.227 -32.961   1.224  1.00 89.00           C  
ATOM   3816  CB  THR A 238      -1.310 -34.286   3.362  1.00 89.00           C  
ATOM   3817  HB  THR A 238      -0.244 -34.152   3.542  1.00 89.00           H  
ATOM   3818  O   THR A 238      -2.133 -32.177   0.953  1.00 89.00           O  
ATOM   3819  CG2 THR A 238      -2.106 -33.209   4.099  1.00 89.00           C  
ATOM   3820 HG21 THR A 238      -1.828 -32.219   3.739  1.00 89.00           H  
ATOM   3821 HG22 THR A 238      -3.172 -33.361   3.930  1.00 89.00           H  
ATOM   3822 HG23 THR A 238      -1.895 -33.268   5.167  1.00 89.00           H  
ATOM   3823  OG1 THR A 238      -1.724 -35.506   3.926  1.00 89.00           O  
ATOM   3824  HG1 THR A 238      -1.036 -35.775   4.539  1.00 89.00           H  
ATOM   3825  N   LEU A 239       0.054 -32.711   0.923  1.00 93.98           N  
ATOM   3826  H   LEU A 239       0.757 -33.384   1.190  1.00 93.98           H  
ATOM   3827  CA  LEU A 239       0.493 -31.491   0.240  1.00 93.98           C  
ATOM   3828  HA  LEU A 239       0.184 -30.634   0.838  1.00 93.98           H  
ATOM   3829  C   LEU A 239      -0.177 -31.356  -1.131  1.00 93.98           C  
ATOM   3830  CB  LEU A 239       2.032 -31.493   0.132  1.00 93.98           C  
ATOM   3831  HB2 LEU A 239       2.355 -32.417  -0.349  1.00 93.98           H  
ATOM   3832  HB3 LEU A 239       2.448 -31.481   1.139  1.00 93.98           H  
ATOM   3833  O   LEU A 239      -0.749 -30.314  -1.439  1.00 93.98           O  
ATOM   3834  CG  LEU A 239       2.612 -30.306  -0.663  1.00 93.98           C  
ATOM   3835  HG  LEU A 239       2.291 -30.374  -1.703  1.00 93.98           H  
ATOM   3836  CD1 LEU A 239       2.161 -28.964  -0.099  1.00 93.98           C  
ATOM   3837 HD11 LEU A 239       2.288 -28.946   0.983  1.00 93.98           H  
ATOM   3838 HD12 LEU A 239       1.106 -28.810  -0.325  1.00 93.98           H  
ATOM   3839 HD13 LEU A 239       2.734 -28.154  -0.550  1.00 93.98           H  
ATOM   3840  CD2 LEU A 239       4.137 -30.335  -0.641  1.00 93.98           C  
ATOM   3841 HD21 LEU A 239       4.500 -31.300  -0.994  1.00 93.98           H  
ATOM   3842 HD22 LEU A 239       4.496 -30.172   0.376  1.00 93.98           H  
ATOM   3843 HD23 LEU A 239       4.536 -29.552  -1.285  1.00 93.98           H  
ATOM   3844  N   LYS A 240      -0.162 -32.422  -1.939  1.00 94.25           N  
ATOM   3845  H   LYS A 240       0.322 -33.251  -1.624  1.00 94.25           H  
ATOM   3846  CA  LYS A 240      -0.794 -32.426  -3.263  1.00 94.25           C  
ATOM   3847  HA  LYS A 240      -0.362 -31.618  -3.852  1.00 94.25           H  
ATOM   3848  C   LYS A 240      -2.294 -32.138  -3.174  1.00 94.25           C  
ATOM   3849  CB  LYS A 240      -0.504 -33.767  -3.951  1.00 94.25           C  
ATOM   3850  HB2 LYS A 240      -1.016 -34.569  -3.418  1.00 94.25           H  
ATOM   3851  HB3 LYS A 240       0.569 -33.956  -3.908  1.00 94.25           H  
ATOM   3852  O   LYS A 240      -2.790 -31.332  -3.955  1.00 94.25           O  
ATOM   3853  CG  LYS A 240      -0.938 -33.764  -5.424  1.00 94.25           C  
ATOM   3854  HG2 LYS A 240      -0.420 -32.962  -5.949  1.00 94.25           H  
ATOM   3855  HG3 LYS A 240      -2.013 -33.595  -5.490  1.00 94.25           H  
ATOM   3856  CD  LYS A 240      -0.604 -35.105  -6.089  1.00 94.25           C  
ATOM   3857  HD2 LYS A 240      -1.133 -35.901  -5.565  1.00 94.25           H  
ATOM   3858  HD3 LYS A 240       0.469 -35.284  -6.023  1.00 94.25           H  
ATOM   3859  CE  LYS A 240      -1.037 -35.079  -7.561  1.00 94.25           C  
ATOM   3860  HE2 LYS A 240      -2.097 -34.828  -7.603  1.00 94.25           H  
ATOM   3861  HE3 LYS A 240      -0.490 -34.287  -8.072  1.00 94.25           H  
ATOM   3862  NZ  LYS A 240      -0.800 -36.385  -8.230  1.00 94.25           N  
ATOM   3863  HZ1 LYS A 240      -1.326 -37.116  -7.773  1.00 94.25           H  
ATOM   3864  HZ2 LYS A 240      -1.102 -36.346  -9.193  1.00 94.25           H  
ATOM   3865  HZ3 LYS A 240       0.180 -36.632  -8.209  1.00 94.25           H  
ATOM   3866  N   ARG A 241      -2.996 -32.762  -2.219  1.00 93.44           N  
ATOM   3867  H   ARG A 241      -2.510 -33.417  -1.623  1.00 93.44           H  
ATOM   3868  CA  ARG A 241      -4.435 -32.550  -2.010  1.00 93.44           C  
ATOM   3869  HA  ARG A 241      -4.953 -32.692  -2.959  1.00 93.44           H  
ATOM   3870  C   ARG A 241      -4.741 -31.112  -1.590  1.00 93.44           C  
ATOM   3871  CB  ARG A 241      -4.975 -33.572  -0.999  1.00 93.44           C  
ATOM   3872  HB2 ARG A 241      -4.527 -33.386  -0.023  1.00 93.44           H  
ATOM   3873  HB3 ARG A 241      -4.700 -34.576  -1.323  1.00 93.44           H  
ATOM   3874  O   ARG A 241      -5.562 -30.472  -2.229  1.00 93.44           O  
ATOM   3875  CG  ARG A 241      -6.508 -33.486  -0.901  1.00 93.44           C  
ATOM   3876  HG2 ARG A 241      -6.802 -32.482  -0.598  1.00 93.44           H  
ATOM   3877  HG3 ARG A 241      -6.939 -33.682  -1.883  1.00 93.44           H  
ATOM   3878  CD  ARG A 241      -7.090 -34.493   0.096  1.00 93.44           C  
ATOM   3879  HD2 ARG A 241      -8.177 -34.422   0.044  1.00 93.44           H  
ATOM   3880  HD3 ARG A 241      -6.797 -35.496  -0.212  1.00 93.44           H  
ATOM   3881  NE  ARG A 241      -6.665 -34.196   1.476  1.00 93.44           N  
ATOM   3882  HE  ARG A 241      -6.829 -33.240   1.756  1.00 93.44           H  
ATOM   3883  NH1 ARG A 241      -6.118 -36.332   2.142  1.00 93.44           N  
ATOM   3884 HH11 ARG A 241      -5.828 -36.971   2.867  1.00 93.44           H  
ATOM   3885 HH12 ARG A 241      -6.487 -36.680   1.268  1.00 93.44           H  
ATOM   3886  NH2 ARG A 241      -5.848 -34.632   3.553  1.00 93.44           N  
ATOM   3887 HH21 ARG A 241      -6.038 -33.669   3.790  1.00 93.44           H  
ATOM   3888 HH22 ARG A 241      -5.534 -35.286   4.255  1.00 93.44           H  
ATOM   3889  CZ  ARG A 241      -6.212 -35.051   2.376  1.00 93.44           C  
ATOM   3890  N   LYS A 242      -4.038 -30.583  -0.586  1.00 91.95           N  
ATOM   3891  H   LYS A 242      -3.356 -31.162  -0.116  1.00 91.95           H  
ATOM   3892  CA  LYS A 242      -4.263 -29.213  -0.100  1.00 91.95           C  
ATOM   3893  HA  LYS A 242      -5.323 -29.077   0.115  1.00 91.95           H  
ATOM   3894  C   LYS A 242      -3.918 -28.142  -1.136  1.00 91.95           C  
ATOM   3895  CB  LYS A 242      -3.475 -28.972   1.186  1.00 91.95           C  
ATOM   3896  HB2 LYS A 242      -2.437 -29.274   1.047  1.00 91.95           H  
ATOM   3897  HB3 LYS A 242      -3.514 -27.902   1.389  1.00 91.95           H  
ATOM   3898  O   LYS A 242      -4.612 -27.142  -1.232  1.00 91.95           O  
ATOM   3899  CG  LYS A 242      -4.072 -29.701   2.392  1.00 91.95           C  
ATOM   3900  HG2 LYS A 242      -3.929 -30.778   2.297  1.00 91.95           H  
ATOM   3901  HG3 LYS A 242      -5.140 -29.489   2.441  1.00 91.95           H  
ATOM   3902  CD  LYS A 242      -3.405 -29.191   3.674  1.00 91.95           C  
ATOM   3903  HD2 LYS A 242      -3.490 -28.105   3.701  1.00 91.95           H  
ATOM   3904  HD3 LYS A 242      -2.351 -29.471   3.677  1.00 91.95           H  
ATOM   3905  CE  LYS A 242      -4.120 -29.781   4.890  1.00 91.95           C  
ATOM   3906  HE2 LYS A 242      -5.192 -29.642   4.746  1.00 91.95           H  
ATOM   3907  HE3 LYS A 242      -3.921 -30.851   4.932  1.00 91.95           H  
ATOM   3908  NZ  LYS A 242      -3.696 -29.111   6.144  1.00 91.95           N  
ATOM   3909  HZ1 LYS A 242      -4.203 -29.487   6.932  1.00 91.95           H  
ATOM   3910  HZ2 LYS A 242      -3.913 -28.126   6.086  1.00 91.95           H  
ATOM   3911  HZ3 LYS A 242      -2.704 -29.224   6.297  1.00 91.95           H  
ATOM   3912  N   LEU A 243      -2.876 -28.347  -1.945  1.00 92.78           N  
ATOM   3913  H   LEU A 243      -2.296 -29.162  -1.804  1.00 92.78           H  
ATOM   3914  CA  LEU A 243      -2.594 -27.439  -3.062  1.00 92.78           C  
ATOM   3915  HA  LEU A 243      -2.572 -26.415  -2.690  1.00 92.78           H  
ATOM   3916  C   LEU A 243      -3.714 -27.469  -4.109  1.00 92.78           C  
ATOM   3917  CB  LEU A 243      -1.240 -27.783  -3.701  1.00 92.78           C  
ATOM   3918  HB2 LEU A 243      -1.217 -28.851  -3.918  1.00 92.78           H  
ATOM   3919  HB3 LEU A 243      -1.164 -27.252  -4.650  1.00 92.78           H  
ATOM   3920  O   LEU A 243      -4.072 -26.417  -4.631  1.00 92.78           O  
ATOM   3921  CG  LEU A 243      -0.026 -27.408  -2.838  1.00 92.78           C  
ATOM   3922  HG  LEU A 243      -0.088 -27.928  -1.882  1.00 92.78           H  
ATOM   3923  CD1 LEU A 243       1.250 -27.850  -3.560  1.00 92.78           C  
ATOM   3924 HD11 LEU A 243       1.338 -27.319  -4.508  1.00 92.78           H  
ATOM   3925 HD12 LEU A 243       1.213 -28.925  -3.736  1.00 92.78           H  
ATOM   3926 HD13 LEU A 243       2.118 -27.626  -2.939  1.00 92.78           H  
ATOM   3927  CD2 LEU A 243       0.056 -25.910  -2.546  1.00 92.78           C  
ATOM   3928 HD21 LEU A 243      -0.723 -25.625  -1.840  1.00 92.78           H  
ATOM   3929 HD22 LEU A 243      -0.095 -25.342  -3.464  1.00 92.78           H  
ATOM   3930 HD23 LEU A 243       1.019 -25.655  -2.103  1.00 92.78           H  
ATOM   3931  N   ALA A 244      -4.290 -28.644  -4.379  1.00 91.01           N  
ATOM   3932  H   ALA A 244      -3.955 -29.480  -3.923  1.00 91.01           H  
ATOM   3933  CA  ALA A 244      -5.429 -28.764  -5.284  1.00 91.01           C  
ATOM   3934  HA  ALA A 244      -5.182 -28.251  -6.214  1.00 91.01           H  
ATOM   3935  C   ALA A 244      -6.693 -28.088  -4.723  1.00 91.01           C  
ATOM   3936  CB  ALA A 244      -5.661 -30.245  -5.606  1.00 91.01           C  
ATOM   3937  HB1 ALA A 244      -4.747 -30.683  -6.007  1.00 91.01           H  
ATOM   3938  HB2 ALA A 244      -6.454 -30.328  -6.349  1.00 91.01           H  
ATOM   3939  HB3 ALA A 244      -5.965 -30.786  -4.710  1.00 91.01           H  
ATOM   3940  O   ALA A 244      -7.424 -27.465  -5.487  1.00 91.01           O  
ATOM   3941  N   GLU A 245      -6.920 -28.153  -3.406  1.00 86.77           N  
ATOM   3942  H   GLU A 245      -6.323 -28.744  -2.845  1.00 86.77           H  
ATOM   3943  CA  GLU A 245      -7.977 -27.395  -2.711  1.00 86.77           C  
ATOM   3944  HA  GLU A 245      -8.944 -27.628  -3.157  1.00 86.77           H  
ATOM   3945  C   GLU A 245      -7.775 -25.873  -2.864  1.00 86.77           C  
ATOM   3946  CB  GLU A 245      -8.018 -27.789  -1.218  1.00 86.77           C  
ATOM   3947  HB2 GLU A 245      -8.673 -27.097  -0.689  1.00 86.77           H  
ATOM   3948  HB3 GLU A 245      -7.015 -27.676  -0.807  1.00 86.77           H  
ATOM   3949  O   GLU A 245      -8.740 -25.142  -3.060  1.00 86.77           O  
ATOM   3950  CG  GLU A 245      -8.520 -29.224  -0.948  1.00 86.77           C  
ATOM   3951  HG2 GLU A 245      -8.083 -29.899  -1.683  1.00 86.77           H  
ATOM   3952  HG3 GLU A 245      -9.600 -29.246  -1.093  1.00 86.77           H  
ATOM   3953  CD  GLU A 245      -8.180 -29.761   0.463  1.00 86.77           C  
ATOM   3954  OE1 GLU A 245      -8.333 -30.990   0.683  1.00 86.77           O  
ATOM   3955  OE2 GLU A 245      -7.665 -29.003   1.317  1.00 86.77           O  
ATOM   3956  N   GLU A 246      -6.524 -25.397  -2.879  1.00 83.38           N  
ATOM   3957  H   GLU A 246      -5.776 -26.031  -2.637  1.00 83.38           H  
ATOM   3958  CA  GLU A 246      -6.166 -24.006  -3.214  1.00 83.38           C  
ATOM   3959  HA  GLU A 246      -6.944 -23.352  -2.820  1.00 83.38           H  
ATOM   3960  C   GLU A 246      -6.121 -23.726  -4.738  1.00 83.38           C  
ATOM   3961  CB  GLU A 246      -4.843 -23.613  -2.524  1.00 83.38           C  
ATOM   3962  HB2 GLU A 246      -4.064 -24.320  -2.809  1.00 83.38           H  
ATOM   3963  HB3 GLU A 246      -4.551 -22.624  -2.877  1.00 83.38           H  
ATOM   3964  O   GLU A 246      -5.627 -22.685  -5.179  1.00 83.38           O  
ATOM   3965  CG  GLU A 246      -4.936 -23.545  -0.986  1.00 83.38           C  
ATOM   3966  HG2 GLU A 246      -5.759 -22.883  -0.716  1.00 83.38           H  
ATOM   3967  HG3 GLU A 246      -5.158 -24.538  -0.594  1.00 83.38           H  
ATOM   3968  CD  GLU A 246      -3.643 -23.022  -0.328  1.00 83.38           C  
ATOM   3969  OE1 GLU A 246      -3.561 -22.938   0.921  1.00 83.38           O  
ATOM   3970  OE2 GLU A 246      -2.666 -22.713  -1.045  1.00 83.38           O  
ATOM   3971  N   GLY A 247      -6.613 -24.649  -5.573  1.00 84.34           N  
ATOM   3972  H   GLY A 247      -7.020 -25.481  -5.169  1.00 84.34           H  
ATOM   3973  CA  GLY A 247      -6.713 -24.474  -7.025  1.00 84.34           C  
ATOM   3974  HA2 GLY A 247      -7.302 -25.299  -7.428  1.00 84.34           H  
ATOM   3975  HA3 GLY A 247      -7.236 -23.541  -7.235  1.00 84.34           H  
ATOM   3976  C   GLY A 247      -5.368 -24.450  -7.761  1.00 84.34           C  
ATOM   3977  O   GLY A 247      -5.251 -23.817  -8.812  1.00 84.34           O  
ATOM   3978  N   THR A 248      -4.330 -25.094  -7.220  1.00 88.46           N  
ATOM   3979  H   THR A 248      -4.474 -25.572  -6.343  1.00 88.46           H  
ATOM   3980  CA  THR A 248      -2.978 -25.094  -7.798  1.00 88.46           C  
ATOM   3981  HA  THR A 248      -3.057 -24.903  -8.868  1.00 88.46           H  
ATOM   3982  C   THR A 248      -2.280 -26.450  -7.649  1.00 88.46           C  
ATOM   3983  CB  THR A 248      -2.165 -23.935  -7.188  1.00 88.46           C  
ATOM   3984  HB  THR A 248      -2.759 -23.025  -7.276  1.00 88.46           H  
ATOM   3985  O   THR A 248      -2.765 -27.378  -7.007  1.00 88.46           O  
ATOM   3986  CG2 THR A 248      -1.804 -24.128  -5.718  1.00 88.46           C  
ATOM   3987 HG21 THR A 248      -1.235 -23.267  -5.366  1.00 88.46           H  
ATOM   3988 HG22 THR A 248      -1.225 -25.040  -5.575  1.00 88.46           H  
ATOM   3989 HG23 THR A 248      -2.717 -24.188  -5.126  1.00 88.46           H  
ATOM   3990  OG1 THR A 248      -0.953 -23.714  -7.883  1.00 88.46           O  
ATOM   3991  HG1 THR A 248      -0.293 -24.281  -7.477  1.00 88.46           H  
ATOM   3992  N   SER A 249      -1.097 -26.592  -8.243  1.00 93.70           N  
ATOM   3993  H   SER A 249      -0.784 -25.863  -8.868  1.00 93.70           H  
ATOM   3994  CA  SER A 249      -0.231 -27.756  -8.049  1.00 93.70           C  
ATOM   3995  HA  SER A 249      -0.609 -28.349  -7.216  1.00 93.70           H  
ATOM   3996  C   SER A 249       1.198 -27.345  -7.697  1.00 93.70           C  
ATOM   3997  CB  SER A 249      -0.277 -28.641  -9.296  1.00 93.70           C  
ATOM   3998  HB2 SER A 249      -1.306 -28.755  -9.638  1.00 93.70           H  
ATOM   3999  HB3 SER A 249       0.119 -29.626  -9.046  1.00 93.70           H  
ATOM   4000  O   SER A 249       1.604 -26.200  -7.904  1.00 93.70           O  
ATOM   4001  OG  SER A 249       0.520 -28.096 -10.325  1.00 93.70           O  
ATOM   4002  HG  SER A 249      -0.014 -27.461 -10.808  1.00 93.70           H  
ATOM   4003  N   PHE A 250       1.991 -28.293  -7.188  1.00 94.63           N  
ATOM   4004  H   PHE A 250       1.599 -29.204  -6.997  1.00 94.63           H  
ATOM   4005  CA  PHE A 250       3.423 -28.076  -6.964  1.00 94.63           C  
ATOM   4006  HA  PHE A 250       3.557 -27.259  -6.255  1.00 94.63           H  
ATOM   4007  C   PHE A 250       4.146 -27.675  -8.254  1.00 94.63           C  
ATOM   4008  CB  PHE A 250       4.044 -29.346  -6.373  1.00 94.63           C  
ATOM   4009  HB2 PHE A 250       3.642 -29.472  -5.368  1.00 94.63           H  
ATOM   4010  HB3 PHE A 250       3.748 -30.207  -6.971  1.00 94.63           H  
ATOM   4011  O   PHE A 250       4.944 -26.744  -8.239  1.00 94.63           O  
ATOM   4012  CG  PHE A 250       5.560 -29.305  -6.295  1.00 94.63           C  
ATOM   4013  CD1 PHE A 250       6.347 -29.898  -7.304  1.00 94.63           C  
ATOM   4014  HD1 PHE A 250       5.875 -30.412  -8.129  1.00 94.63           H  
ATOM   4015  CD2 PHE A 250       6.183 -28.611  -5.242  1.00 94.63           C  
ATOM   4016  HD2 PHE A 250       5.590 -28.141  -4.472  1.00 94.63           H  
ATOM   4017  CE1 PHE A 250       7.749 -29.787  -7.264  1.00 94.63           C  
ATOM   4018  HE1 PHE A 250       8.357 -30.213  -8.048  1.00 94.63           H  
ATOM   4019  CE2 PHE A 250       7.582 -28.504  -5.208  1.00 94.63           C  
ATOM   4020  HE2 PHE A 250       8.063 -27.952  -4.415  1.00 94.63           H  
ATOM   4021  CZ  PHE A 250       8.364 -29.084  -6.217  1.00 94.63           C  
ATOM   4022  HZ  PHE A 250       9.438 -28.975  -6.194  1.00 94.63           H  
ATOM   4023  N   SER A 251       3.840 -28.342  -9.372  1.00 93.44           N  
ATOM   4024  H   SER A 251       3.139 -29.068  -9.338  1.00 93.44           H  
ATOM   4025  CA  SER A 251       4.450 -28.057 -10.673  1.00 93.44           C  
ATOM   4026  HA  SER A 251       5.532 -28.169 -10.592  1.00 93.44           H  
ATOM   4027  C   SER A 251       4.170 -26.629 -11.138  1.00 93.44           C  
ATOM   4028  CB  SER A 251       3.928 -29.046 -11.718  1.00 93.44           C  
ATOM   4029  HB2 SER A 251       2.841 -28.979 -11.770  1.00 93.44           H  
ATOM   4030  HB3 SER A 251       4.343 -28.803 -12.696  1.00 93.44           H  
ATOM   4031  O   SER A 251       5.079 -25.967 -11.641  1.00 93.44           O  
ATOM   4032  OG  SER A 251       4.304 -30.363 -11.355  1.00 93.44           O  
ATOM   4033  HG  SER A 251       5.183 -30.533 -11.702  1.00 93.44           H  
ATOM   4034  N   ASP A 252       2.952 -26.131 -10.916  1.00 90.26           N  
ATOM   4035  H   ASP A 252       2.232 -26.726 -10.534  1.00 90.26           H  
ATOM   4036  CA  ASP A 252       2.601 -24.760 -11.290  1.00 90.26           C  
ATOM   4037  HA  ASP A 252       2.925 -24.586 -12.316  1.00 90.26           H  
ATOM   4038  C   ASP A 252       3.313 -23.736 -10.400  1.00 90.26           C  
ATOM   4039  CB  ASP A 252       1.088 -24.542 -11.244  1.00 90.26           C  
ATOM   4040  HB2 ASP A 252       0.897 -23.541 -11.630  1.00 90.26           H  
ATOM   4041  HB3 ASP A 252       0.738 -24.603 -10.213  1.00 90.26           H  
ATOM   4042  O   ASP A 252       3.890 -22.776 -10.911  1.00 90.26           O  
ATOM   4043  CG  ASP A 252       0.310 -25.511 -12.122  1.00 90.26           C  
ATOM   4044  OD1 ASP A 252       0.721 -25.702 -13.287  1.00 90.26           O  
ATOM   4045  OD2 ASP A 252      -0.650 -26.102 -11.579  1.00 90.26           O  
ATOM   4046  N   ILE A 253       3.358 -23.965  -9.079  1.00 91.38           N  
ATOM   4047  H   ILE A 253       2.878 -24.776  -8.716  1.00 91.38           H  
ATOM   4048  CA  ILE A 253       4.075 -23.076  -8.149  1.00 91.38           C  
ATOM   4049  HA  ILE A 253       3.703 -22.061  -8.294  1.00 91.38           H  
ATOM   4050  C   ILE A 253       5.572 -23.059  -8.470  1.00 91.38           C  
ATOM   4051  CB  ILE A 253       3.835 -23.473  -6.676  1.00 91.38           C  
ATOM   4052  HB  ILE A 253       4.169 -24.499  -6.523  1.00 91.38           H  
ATOM   4053  O   ILE A 253       6.193 -21.997  -8.487  1.00 91.38           O  
ATOM   4054  CG1 ILE A 253       2.342 -23.361  -6.310  1.00 91.38           C  
ATOM   4055 HG12 ILE A 253       2.056 -22.309  -6.272  1.00 91.38           H  
ATOM   4056 HG13 ILE A 253       1.729 -23.832  -7.078  1.00 91.38           H  
ATOM   4057  CG2 ILE A 253       4.637 -22.532  -5.758  1.00 91.38           C  
ATOM   4058 HG21 ILE A 253       5.709 -22.662  -5.903  1.00 91.38           H  
ATOM   4059 HG22 ILE A 253       4.371 -21.498  -5.981  1.00 91.38           H  
ATOM   4060 HG23 ILE A 253       4.414 -22.715  -4.707  1.00 91.38           H  
ATOM   4061  CD1 ILE A 253       1.999 -24.026  -4.975  1.00 91.38           C  
ATOM   4062 HD11 ILE A 253       2.287 -25.077  -4.996  1.00 91.38           H  
ATOM   4063 HD12 ILE A 253       2.497 -23.523  -4.146  1.00 91.38           H  
ATOM   4064 HD13 ILE A 253       0.923 -23.948  -4.819  1.00 91.38           H  
ATOM   4065  N   TYR A 254       6.146 -24.222  -8.774  1.00 92.96           N  
ATOM   4066  H   TYR A 254       5.584 -25.059  -8.724  1.00 92.96           H  
ATOM   4067  CA  TYR A 254       7.549 -24.359  -9.141  1.00 92.96           C  
ATOM   4068  HA  TYR A 254       8.163 -23.948  -8.340  1.00 92.96           H  
ATOM   4069  C   TYR A 254       7.893 -23.582 -10.412  1.00 92.96           C  
ATOM   4070  CB  TYR A 254       7.855 -25.849  -9.297  1.00 92.96           C  
ATOM   4071  HB2 TYR A 254       7.568 -26.363  -8.380  1.00 92.96           H  
ATOM   4072  HB3 TYR A 254       7.255 -26.264 -10.107  1.00 92.96           H  
ATOM   4073  O   TYR A 254       8.864 -22.815 -10.433  1.00 92.96           O  
ATOM   4074  CG  TYR A 254       9.313 -26.144  -9.545  1.00 92.96           C  
ATOM   4075  CD1 TYR A 254       9.740 -26.651 -10.788  1.00 92.96           C  
ATOM   4076  HD1 TYR A 254       9.030 -26.783 -11.590  1.00 92.96           H  
ATOM   4077  CD2 TYR A 254      10.231 -25.958  -8.497  1.00 92.96           C  
ATOM   4078  HD2 TYR A 254       9.900 -25.579  -7.541  1.00 92.96           H  
ATOM   4079  CE1 TYR A 254      11.072 -27.078 -10.944  1.00 92.96           C  
ATOM   4080  HE1 TYR A 254      11.391 -27.553 -11.860  1.00 92.96           H  
ATOM   4081  CE2 TYR A 254      11.568 -26.339  -8.667  1.00 92.96           C  
ATOM   4082  HE2 TYR A 254      12.286 -26.234  -7.867  1.00 92.96           H  
ATOM   4083  OH  TYR A 254      13.189 -27.536  -9.903  1.00 92.96           O  
ATOM   4084  HH  TYR A 254      13.361 -28.033 -10.706  1.00 92.96           H  
ATOM   4085  CZ  TYR A 254      11.963 -26.969  -9.857  1.00 92.96           C  
ATOM   4086  N   LEU A 255       7.064 -23.718 -11.452  1.00 89.57           N  
ATOM   4087  H   LEU A 255       6.281 -24.350 -11.370  1.00 89.57           H  
ATOM   4088  CA  LEU A 255       7.207 -22.939 -12.677  1.00 89.57           C  
ATOM   4089  HA  LEU A 255       8.213 -23.106 -13.063  1.00 89.57           H  
ATOM   4090  C   LEU A 255       7.061 -21.440 -12.390  1.00 89.57           C  
ATOM   4091  CB  LEU A 255       6.182 -23.433 -13.714  1.00 89.57           C  
ATOM   4092  HB2 LEU A 255       6.348 -24.495 -13.894  1.00 89.57           H  
ATOM   4093  HB3 LEU A 255       5.182 -23.320 -13.297  1.00 89.57           H  
ATOM   4094  O   LEU A 255       7.916 -20.661 -12.813  1.00 89.57           O  
ATOM   4095  CG  LEU A 255       6.243 -22.679 -15.057  1.00 89.57           C  
ATOM   4096  HG  LEU A 255       6.071 -21.616 -14.890  1.00 89.57           H  
ATOM   4097  CD1 LEU A 255       7.588 -22.852 -15.769  1.00 89.57           C  
ATOM   4098 HD11 LEU A 255       7.562 -22.348 -16.735  1.00 89.57           H  
ATOM   4099 HD12 LEU A 255       8.387 -22.408 -15.175  1.00 89.57           H  
ATOM   4100 HD13 LEU A 255       7.799 -23.911 -15.918  1.00 89.57           H  
ATOM   4101  CD2 LEU A 255       5.145 -23.190 -15.989  1.00 89.57           C  
ATOM   4102 HD21 LEU A 255       4.175 -23.046 -15.513  1.00 89.57           H  
ATOM   4103 HD22 LEU A 255       5.167 -22.637 -16.928  1.00 89.57           H  
ATOM   4104 HD23 LEU A 255       5.286 -24.253 -16.181  1.00 89.57           H  
ATOM   4105  N   SER A 256       6.029 -21.038 -11.644  1.00 85.75           N  
ATOM   4106  H   SER A 256       5.360 -21.729 -11.334  1.00 85.75           H  
ATOM   4107  CA  SER A 256       5.774 -19.636 -11.304  1.00 85.75           C  
ATOM   4108  HA  SER A 256       5.633 -19.077 -12.229  1.00 85.75           H  
ATOM   4109  C   SER A 256       6.944 -19.009 -10.545  1.00 85.75           C  
ATOM   4110  CB  SER A 256       4.494 -19.501 -10.474  1.00 85.75           C  
ATOM   4111  HB2 SER A 256       4.597 -20.059  -9.544  1.00 85.75           H  
ATOM   4112  HB3 SER A 256       3.648 -19.902 -11.033  1.00 85.75           H  
ATOM   4113  O   SER A 256       7.378 -17.919 -10.913  1.00 85.75           O  
ATOM   4114  OG  SER A 256       4.256 -18.133 -10.180  1.00 85.75           O  
ATOM   4115  HG  SER A 256       5.088 -17.658 -10.121  1.00 85.75           H  
ATOM   4116  N   ALA A 257       7.481 -19.674  -9.520  1.00 87.38           N  
ATOM   4117  H   ALA A 257       7.070 -20.556  -9.247  1.00 87.38           H  
ATOM   4118  CA  ALA A 257       8.592 -19.161  -8.719  1.00 87.38           C  
ATOM   4119  HA  ALA A 257       8.312 -18.201  -8.284  1.00 87.38           H  
ATOM   4120  C   ALA A 257       9.843 -18.920  -9.575  1.00 87.38           C  
ATOM   4121  CB  ALA A 257       8.857 -20.151  -7.580  1.00 87.38           C  
ATOM   4122  HB1 ALA A 257       7.982 -20.214  -6.933  1.00 87.38           H  
ATOM   4123  HB2 ALA A 257       9.069 -21.140  -7.987  1.00 87.38           H  
ATOM   4124  HB3 ALA A 257       9.705 -19.814  -6.983  1.00 87.38           H  
ATOM   4125  O   ALA A 257      10.453 -17.849  -9.511  1.00 87.38           O  
ATOM   4126  N   ARG A 258      10.188 -19.878 -10.445  1.00 90.68           N  
ATOM   4127  H   ARG A 258       9.641 -20.727 -10.453  1.00 90.68           H  
ATOM   4128  CA  ARG A 258      11.328 -19.750 -11.366  1.00 90.68           C  
ATOM   4129  HA  ARG A 258      12.203 -19.424 -10.803  1.00 90.68           H  
ATOM   4130  C   ARG A 258      11.103 -18.679 -12.433  1.00 90.68           C  
ATOM   4131  CB  ARG A 258      11.627 -21.113 -12.000  1.00 90.68           C  
ATOM   4132  HB2 ARG A 258      10.707 -21.557 -12.381  1.00 90.68           H  
ATOM   4133  HB3 ARG A 258      12.312 -20.959 -12.834  1.00 90.68           H  
ATOM   4134  O   ARG A 258      12.026 -17.935 -12.753  1.00 90.68           O  
ATOM   4135  CG  ARG A 258      12.297 -22.071 -11.006  1.00 90.68           C  
ATOM   4136  HG2 ARG A 258      13.226 -21.619 -10.657  1.00 90.68           H  
ATOM   4137  HG3 ARG A 258      11.647 -22.250 -10.150  1.00 90.68           H  
ATOM   4138  CD  ARG A 258      12.614 -23.405 -11.689  1.00 90.68           C  
ATOM   4139  HD2 ARG A 258      13.035 -23.201 -12.674  1.00 90.68           H  
ATOM   4140  HD3 ARG A 258      11.693 -23.977 -11.802  1.00 90.68           H  
ATOM   4141  NE  ARG A 258      13.592 -24.181 -10.913  1.00 90.68           N  
ATOM   4142  HE  ARG A 258      13.936 -23.777 -10.053  1.00 90.68           H  
ATOM   4143  NH1 ARG A 258      14.140 -25.711 -12.539  1.00 90.68           N  
ATOM   4144 HH11 ARG A 258      13.533 -25.229 -13.187  1.00 90.68           H  
ATOM   4145 HH12 ARG A 258      14.865 -26.327 -12.878  1.00 90.68           H  
ATOM   4146  NH2 ARG A 258      15.195 -25.758 -10.595  1.00 90.68           N  
ATOM   4147 HH21 ARG A 258      15.595 -26.638 -10.889  1.00 90.68           H  
ATOM   4148 HH22 ARG A 258      15.279 -25.482  -9.627  1.00 90.68           H  
ATOM   4149  CZ  ARG A 258      14.294 -25.207 -11.349  1.00 90.68           C  
ATOM   4150  N   MET A 259       9.891 -18.573 -12.975  1.00 85.33           N  
ATOM   4151  H   MET A 259       9.178 -19.222 -12.675  1.00 85.33           H  
ATOM   4152  CA  MET A 259       9.539 -17.566 -13.982  1.00 85.33           C  
ATOM   4153  HA  MET A 259      10.287 -17.579 -14.774  1.00 85.33           H  
ATOM   4154  C   MET A 259       9.547 -16.145 -13.416  1.00 85.33           C  
ATOM   4155  CB  MET A 259       8.164 -17.902 -14.578  1.00 85.33           C  
ATOM   4156  HB2 MET A 259       7.774 -17.033 -15.108  1.00 85.33           H  
ATOM   4157  HB3 MET A 259       7.461 -18.139 -13.780  1.00 85.33           H  
ATOM   4158  O   MET A 259      10.075 -15.236 -14.057  1.00 85.33           O  
ATOM   4159  CG  MET A 259       8.232 -19.072 -15.564  1.00 85.33           C  
ATOM   4160  HG2 MET A 259       8.590 -19.963 -15.048  1.00 85.33           H  
ATOM   4161  HG3 MET A 259       7.221 -19.282 -15.914  1.00 85.33           H  
ATOM   4162  SD  MET A 259       9.288 -18.770 -17.005  1.00 85.33           S  
ATOM   4163  CE  MET A 259      10.658 -19.886 -16.631  1.00 85.33           C  
ATOM   4164  HE1 MET A 259      11.453 -19.746 -17.363  1.00 85.33           H  
ATOM   4165  HE2 MET A 259      11.043 -19.690 -15.630  1.00 85.33           H  
ATOM   4166  HE3 MET A 259      10.286 -20.908 -16.702  1.00 85.33           H  
ATOM   4167  N   ASN A 260       9.022 -15.954 -12.207  1.00 80.20           N  
ATOM   4168  H   ASN A 260       8.562 -16.726 -11.745  1.00 80.20           H  
ATOM   4169  CA  ASN A 260       9.028 -14.657 -11.533  1.00 80.20           C  
ATOM   4170  HA  ASN A 260       8.638 -13.898 -12.211  1.00 80.20           H  
ATOM   4171  C   ASN A 260      10.457 -14.235 -11.163  1.00 80.20           C  
ATOM   4172  CB  ASN A 260       8.106 -14.733 -10.307  1.00 80.20           C  
ATOM   4173  HB2 ASN A 260       8.217 -13.822  -9.719  1.00 80.20           H  
ATOM   4174  HB3 ASN A 260       8.400 -15.579  -9.687  1.00 80.20           H  
ATOM   4175  O   ASN A 260      10.830 -13.081 -11.378  1.00 80.20           O  
ATOM   4176  CG  ASN A 260       6.630 -14.863 -10.662  1.00 80.20           C  
ATOM   4177  ND2 ASN A 260       5.821 -15.294  -9.721  1.00 80.20           N  
ATOM   4178 HD21 ASN A 260       6.187 -15.445  -8.792  1.00 80.20           H  
ATOM   4179 HD22 ASN A 260       4.829 -15.297  -9.912  1.00 80.20           H  
ATOM   4180  OD1 ASN A 260       6.186 -14.592 -11.768  1.00 80.20           O  
ATOM   4181  N   GLN A 261      11.297 -15.172 -10.705  1.00 85.71           N  
ATOM   4182  H   GLN A 261      10.943 -16.092 -10.486  1.00 85.71           H  
ATOM   4183  CA  GLN A 261      12.715 -14.888 -10.482  1.00 85.71           C  
ATOM   4184  HA  GLN A 261      12.778 -14.032  -9.811  1.00 85.71           H  
ATOM   4185  C   GLN A 261      13.428 -14.503 -11.784  1.00 85.71           C  
ATOM   4186  CB  GLN A 261      13.396 -16.097  -9.822  1.00 85.71           C  
ATOM   4187  HB2 GLN A 261      12.859 -16.367  -8.912  1.00 85.71           H  
ATOM   4188  HB3 GLN A 261      13.360 -16.947 -10.503  1.00 85.71           H  
ATOM   4189  O   GLN A 261      14.192 -13.537 -11.805  1.00 85.71           O  
ATOM   4190  CG  GLN A 261      14.864 -15.802  -9.472  1.00 85.71           C  
ATOM   4191  HG2 GLN A 261      15.334 -16.729  -9.144  1.00 85.71           H  
ATOM   4192  HG3 GLN A 261      15.407 -15.489 -10.364  1.00 85.71           H  
ATOM   4193  CD  GLN A 261      15.049 -14.743  -8.383  1.00 85.71           C  
ATOM   4194  NE2 GLN A 261      16.274 -14.381  -8.075  1.00 85.71           N  
ATOM   4195 HE21 GLN A 261      16.363 -13.745  -7.295  1.00 85.71           H  
ATOM   4196 HE22 GLN A 261      17.068 -14.833  -8.505  1.00 85.71           H  
ATOM   4197  OE1 GLN A 261      14.124 -14.214  -7.792  1.00 85.71           O  
ATOM   4198  N   ALA A 262      13.155 -15.213 -12.881  1.00 86.99           N  
ATOM   4199  H   ALA A 262      12.580 -16.039 -12.800  1.00 86.99           H  
ATOM   4200  CA  ALA A 262      13.715 -14.880 -14.183  1.00 86.99           C  
ATOM   4201  HA  ALA A 262      14.802 -14.906 -14.110  1.00 86.99           H  
ATOM   4202  C   ALA A 262      13.313 -13.467 -14.623  1.00 86.99           C  
ATOM   4203  CB  ALA A 262      13.271 -15.928 -15.204  1.00 86.99           C  
ATOM   4204  HB1 ALA A 262      12.186 -15.930 -15.310  1.00 86.99           H  
ATOM   4205  HB2 ALA A 262      13.600 -16.918 -14.887  1.00 86.99           H  
ATOM   4206  HB3 ALA A 262      13.722 -15.688 -16.167  1.00 86.99           H  
ATOM   4207  O   ALA A 262      14.173 -12.684 -15.018  1.00 86.99           O  
ATOM   4208  N   ALA A 263      12.032 -13.109 -14.497  1.00 78.01           N  
ATOM   4209  H   ALA A 263      11.368 -13.793 -14.163  1.00 78.01           H  
ATOM   4210  CA  ALA A 263      11.549 -11.768 -14.811  1.00 78.01           C  
ATOM   4211  HA  ALA A 263      11.779 -11.548 -15.854  1.00 78.01           H  
ATOM   4212  C   ALA A 263      12.239 -10.692 -13.956  1.00 78.01           C  
ATOM   4213  CB  ALA A 263      10.029 -11.741 -14.639  1.00 78.01           C  
ATOM   4214  HB1 ALA A 263       9.653 -10.738 -14.841  1.00 78.01           H  
ATOM   4215  HB2 ALA A 263       9.576 -12.437 -15.346  1.00 78.01           H  
ATOM   4216  HB3 ALA A 263       9.753 -12.023 -13.623  1.00 78.01           H  
ATOM   4217  O   ALA A 263      12.665  -9.672 -14.499  1.00 78.01           O  
ATOM   4218  N   LYS A 264      12.423 -10.939 -12.651  1.00 73.97           N  
ATOM   4219  H   LYS A 264      12.019 -11.779 -12.262  1.00 73.97           H  
ATOM   4220  CA  LYS A 264      13.168 -10.037 -11.758  1.00 73.97           C  
ATOM   4221  HA  LYS A 264      12.691  -9.057 -11.786  1.00 73.97           H  
ATOM   4222  C   LYS A 264      14.606  -9.832 -12.245  1.00 73.97           C  
ATOM   4223  CB  LYS A 264      13.113 -10.569 -10.310  1.00 73.97           C  
ATOM   4224  HB2 LYS A 264      13.684 -11.495 -10.236  1.00 73.97           H  
ATOM   4225  HB3 LYS A 264      12.078 -10.783 -10.045  1.00 73.97           H  
ATOM   4226  O   LYS A 264      15.044  -8.694 -12.384  1.00 73.97           O  
ATOM   4227  CG  LYS A 264      13.675  -9.544  -9.308  1.00 73.97           C  
ATOM   4228  HG2 LYS A 264      13.047  -8.653  -9.328  1.00 73.97           H  
ATOM   4229  HG3 LYS A 264      14.682  -9.260  -9.613  1.00 73.97           H  
ATOM   4230  CD  LYS A 264      13.749 -10.078  -7.866  1.00 73.97           C  
ATOM   4231  HD2 LYS A 264      14.399 -10.953  -7.844  1.00 73.97           H  
ATOM   4232  HD3 LYS A 264      12.754 -10.361  -7.522  1.00 73.97           H  
ATOM   4233  CE  LYS A 264      14.326  -8.972  -6.963  1.00 73.97           C  
ATOM   4234  HE2 LYS A 264      13.596  -8.165  -6.892  1.00 73.97           H  
ATOM   4235  HE3 LYS A 264      15.211  -8.558  -7.446  1.00 73.97           H  
ATOM   4236  NZ  LYS A 264      14.701  -9.432  -5.598  1.00 73.97           N  
ATOM   4237  HZ1 LYS A 264      15.025  -8.640  -5.061  1.00 73.97           H  
ATOM   4238  HZ2 LYS A 264      15.482 -10.072  -5.619  1.00 73.97           H  
ATOM   4239  HZ3 LYS A 264      13.926  -9.862  -5.113  1.00 73.97           H  
ATOM   4240  N   LEU A 265      15.328 -10.911 -12.553  1.00 81.69           N  
ATOM   4241  H   LEU A 265      14.900 -11.817 -12.429  1.00 81.69           H  
ATOM   4242  CA  LEU A 265      16.719 -10.835 -13.017  1.00 81.69           C  
ATOM   4243  HA  LEU A 265      17.289 -10.220 -12.320  1.00 81.69           H  
ATOM   4244  C   LEU A 265      16.852 -10.154 -14.388  1.00 81.69           C  
ATOM   4245  CB  LEU A 265      17.327 -12.247 -13.060  1.00 81.69           C  
ATOM   4246  HB2 LEU A 265      16.687 -12.877 -13.678  1.00 81.69           H  
ATOM   4247  HB3 LEU A 265      18.302 -12.181 -13.544  1.00 81.69           H  
ATOM   4248  O   LEU A 265      17.790  -9.387 -14.591  1.00 81.69           O  
ATOM   4249  CG  LEU A 265      17.525 -12.921 -11.691  1.00 81.69           C  
ATOM   4250  HG  LEU A 265      16.582 -12.947 -11.143  1.00 81.69           H  
ATOM   4251  CD1 LEU A 265      18.004 -14.358 -11.908  1.00 81.69           C  
ATOM   4252 HD11 LEU A 265      18.933 -14.366 -12.479  1.00 81.69           H  
ATOM   4253 HD12 LEU A 265      18.159 -14.847 -10.946  1.00 81.69           H  
ATOM   4254 HD13 LEU A 265      17.241 -14.912 -12.455  1.00 81.69           H  
ATOM   4255  CD2 LEU A 265      18.561 -12.202 -10.825  1.00 81.69           C  
ATOM   4256 HD21 LEU A 265      18.218 -11.194 -10.588  1.00 81.69           H  
ATOM   4257 HD22 LEU A 265      19.519 -12.144 -11.341  1.00 81.69           H  
ATOM   4258 HD23 LEU A 265      18.689 -12.736  -9.883  1.00 81.69           H  
ATOM   4259  N   LEU A 266      15.913 -10.397 -15.307  1.00 80.83           N  
ATOM   4260  H   LEU A 266      15.189 -11.067 -15.087  1.00 80.83           H  
ATOM   4261  CA  LEU A 266      15.893  -9.754 -16.626  1.00 80.83           C  
ATOM   4262  HA  LEU A 266      16.874  -9.863 -17.089  1.00 80.83           H  
ATOM   4263  C   LEU A 266      15.633  -8.247 -16.520  1.00 80.83           C  
ATOM   4264  CB  LEU A 266      14.830 -10.416 -17.521  1.00 80.83           C  
ATOM   4265  HB2 LEU A 266      13.885 -10.420 -16.979  1.00 80.83           H  
ATOM   4266  HB3 LEU A 266      14.695  -9.811 -18.417  1.00 80.83           H  
ATOM   4267  O   LEU A 266      16.283  -7.483 -17.225  1.00 80.83           O  
ATOM   4268  CG  LEU A 266      15.171 -11.852 -17.952  1.00 80.83           C  
ATOM   4269  HG  LEU A 266      15.492 -12.422 -17.081  1.00 80.83           H  
ATOM   4270  CD1 LEU A 266      13.930 -12.518 -18.548  1.00 80.83           C  
ATOM   4271 HD11 LEU A 266      13.593 -11.973 -19.429  1.00 80.83           H  
ATOM   4272 HD12 LEU A 266      13.134 -12.520 -17.804  1.00 80.83           H  
ATOM   4273 HD13 LEU A 266      14.156 -13.552 -18.812  1.00 80.83           H  
ATOM   4274  CD2 LEU A 266      16.280 -11.934 -18.998  1.00 80.83           C  
ATOM   4275 HD21 LEU A 266      15.918 -11.518 -19.938  1.00 80.83           H  
ATOM   4276 HD22 LEU A 266      16.559 -12.977 -19.151  1.00 80.83           H  
ATOM   4277 HD23 LEU A 266      17.160 -11.383 -18.666  1.00 80.83           H  
ATOM   4278  N   ARG A 267      14.736  -7.820 -15.619  1.00 70.30           N  
ATOM   4279  H   ARG A 267      14.225  -8.512 -15.090  1.00 70.30           H  
ATOM   4280  CA  ARG A 267      14.478  -6.394 -15.339  1.00 70.30           C  
ATOM   4281  HA  ARG A 267      14.248  -5.867 -16.265  1.00 70.30           H  
ATOM   4282  C   ARG A 267      15.702  -5.678 -14.770  1.00 70.30           C  
ATOM   4283  CB  ARG A 267      13.305  -6.241 -14.358  1.00 70.30           C  
ATOM   4284  HB2 ARG A 267      13.315  -5.227 -13.956  1.00 70.30           H  
ATOM   4285  HB3 ARG A 267      13.435  -6.932 -13.525  1.00 70.30           H  
ATOM   4286  O   ARG A 267      15.919  -4.518 -15.080  1.00 70.30           O  
ATOM   4287  CG  ARG A 267      11.939  -6.468 -15.011  1.00 70.30           C  
ATOM   4288  HG2 ARG A 267      11.764  -5.690 -15.754  1.00 70.30           H  
ATOM   4289  HG3 ARG A 267      11.927  -7.439 -15.507  1.00 70.30           H  
ATOM   4290  CD  ARG A 267      10.825  -6.419 -13.961  1.00 70.30           C  
ATOM   4291  HD2 ARG A 267      10.995  -7.221 -13.243  1.00 70.30           H  
ATOM   4292  HD3 ARG A 267      10.876  -5.464 -13.438  1.00 70.30           H  
ATOM   4293  NE  ARG A 267       9.488  -6.562 -14.567  1.00 70.30           N  
ATOM   4294  HE  ARG A 267       9.384  -6.256 -15.524  1.00 70.30           H  
ATOM   4295  NH1 ARG A 267       8.335  -7.322 -12.707  1.00 70.30           N  
ATOM   4296 HH11 ARG A 267       7.430  -7.596 -12.354  1.00 70.30           H  
ATOM   4297 HH12 ARG A 267       9.131  -7.227 -12.092  1.00 70.30           H  
ATOM   4298  NH2 ARG A 267       7.248  -7.013 -14.575  1.00 70.30           N  
ATOM   4299 HH21 ARG A 267       7.095  -6.472 -15.414  1.00 70.30           H  
ATOM   4300 HH22 ARG A 267       6.467  -7.252 -13.982  1.00 70.30           H  
ATOM   4301  CZ  ARG A 267       8.384  -6.961 -13.953  1.00 70.30           C  
ATOM   4302  N   ILE A 268      16.508  -6.358 -13.950  1.00 68.04           N  
ATOM   4303  H   ILE A 268      16.240  -7.296 -13.689  1.00 68.04           H  
ATOM   4304  CA  ILE A 268      17.742  -5.778 -13.394  1.00 68.04           C  
ATOM   4305  HA  ILE A 268      17.509  -4.792 -12.993  1.00 68.04           H  
ATOM   4306  C   ILE A 268      18.797  -5.547 -14.494  1.00 68.04           C  
ATOM   4307  CB  ILE A 268      18.259  -6.657 -12.226  1.00 68.04           C  
ATOM   4308  HB  ILE A 268      18.335  -7.686 -12.579  1.00 68.04           H  
ATOM   4309  O   ILE A 268      19.654  -4.684 -14.341  1.00 68.04           O  
ATOM   4310  CG1 ILE A 268      17.274  -6.612 -11.033  1.00 68.04           C  
ATOM   4311 HG12 ILE A 268      17.354  -5.645 -10.536  1.00 68.04           H  
ATOM   4312 HG13 ILE A 268      16.249  -6.700 -11.392  1.00 68.04           H  
ATOM   4313  CG2 ILE A 268      19.652  -6.216 -11.736  1.00 68.04           C  
ATOM   4314 HG21 ILE A 268      19.634  -5.162 -11.459  1.00 68.04           H  
ATOM   4315 HG22 ILE A 268      20.388  -6.361 -12.526  1.00 68.04           H  
ATOM   4316 HG23 ILE A 268      19.973  -6.808 -10.879  1.00 68.04           H  
ATOM   4317  CD1 ILE A 268      17.496  -7.725  -9.998  1.00 68.04           C  
ATOM   4318 HD11 ILE A 268      16.707  -7.675  -9.247  1.00 68.04           H  
ATOM   4319 HD12 ILE A 268      17.456  -8.699 -10.485  1.00 68.04           H  
ATOM   4320 HD13 ILE A 268      18.455  -7.606  -9.494  1.00 68.04           H  
ATOM   4321  N   GLY A 269      18.765  -6.304 -15.597  1.00 71.13           N  
ATOM   4322  H   GLY A 269      18.009  -6.966 -15.694  1.00 71.13           H  
ATOM   4323  CA  GLY A 269      19.618  -6.078 -16.774  1.00 71.13           C  
ATOM   4324  HA2 GLY A 269      19.195  -6.618 -17.620  1.00 71.13           H  
ATOM   4325  HA3 GLY A 269      19.601  -5.014 -17.013  1.00 71.13           H  
ATOM   4326  C   GLY A 269      21.092  -6.492 -16.632  1.00 71.13           C  
ATOM   4327  O   GLY A 269      21.801  -6.564 -17.629  1.00 71.13           O  
ATOM   4328  N   ASN A 270      21.554  -6.851 -15.430  1.00 75.91           N  
ATOM   4329  H   ASN A 270      20.952  -6.639 -14.647  1.00 75.91           H  
ATOM   4330  CA  ASN A 270      22.959  -7.207 -15.155  1.00 75.91           C  
ATOM   4331  HA  ASN A 270      23.596  -6.492 -15.674  1.00 75.91           H  
ATOM   4332  C   ASN A 270      23.385  -8.601 -15.661  1.00 75.91           C  
ATOM   4333  CB  ASN A 270      23.209  -7.076 -13.640  1.00 75.91           C  
ATOM   4334  HB2 ASN A 270      22.476  -7.671 -13.095  1.00 75.91           H  
ATOM   4335  HB3 ASN A 270      24.202  -7.456 -13.404  1.00 75.91           H  
ATOM   4336  O   ASN A 270      24.523  -9.027 -15.447  1.00 75.91           O  
ATOM   4337  CG  ASN A 270      23.165  -5.640 -13.151  1.00 75.91           C  
ATOM   4338  ND2 ASN A 270      23.032  -5.429 -11.864  1.00 75.91           N  
ATOM   4339 HD21 ASN A 270      22.925  -6.189 -11.208  1.00 75.91           H  
ATOM   4340 HD22 ASN A 270      22.983  -4.455 -11.603  1.00 75.91           H  
ATOM   4341  OD1 ASN A 270      23.269  -4.691 -13.900  1.00 75.91           O  
ATOM   4342  N   HIS A 271      22.476  -9.356 -16.277  1.00 81.09           N  
ATOM   4343  H   HIS A 271      21.590  -8.932 -16.512  1.00 81.09           H  
ATOM   4344  CA  HIS A 271      22.713 -10.729 -16.710  1.00 81.09           C  
ATOM   4345  HA  HIS A 271      23.786 -10.919 -16.747  1.00 81.09           H  
ATOM   4346  C   HIS A 271      22.161 -10.959 -18.113  1.00 81.09           C  
ATOM   4347  CB  HIS A 271      22.080 -11.704 -15.705  1.00 81.09           C  
ATOM   4348  HB2 HIS A 271      22.204 -12.723 -16.070  1.00 81.09           H  
ATOM   4349  HB3 HIS A 271      21.011 -11.498 -15.648  1.00 81.09           H  
ATOM   4350  O   HIS A 271      21.042 -10.556 -18.428  1.00 81.09           O  
ATOM   4351  CG  HIS A 271      22.666 -11.625 -14.317  1.00 81.09           C  
ATOM   4352  CD2 HIS A 271      21.970 -11.497 -13.147  1.00 81.09           C  
ATOM   4353  HD2 HIS A 271      20.894 -11.446 -13.057  1.00 81.09           H  
ATOM   4354  ND1 HIS A 271      24.004 -11.584 -13.997  1.00 81.09           N  
ATOM   4355  HD1 HIS A 271      24.739 -11.347 -14.648  1.00 81.09           H  
ATOM   4356  CE1 HIS A 271      24.108 -11.428 -12.669  1.00 81.09           C  
ATOM   4357  HE1 HIS A 271      25.034 -11.246 -12.145  1.00 81.09           H  
ATOM   4358  NE2 HIS A 271      22.894 -11.422 -12.097  1.00 81.09           N  
ATOM   4359  N   ASN A 272      22.924 -11.670 -18.944  1.00 90.07           N  
ATOM   4360  H   ASN A 272      23.829 -11.991 -18.628  1.00 90.07           H  
ATOM   4361  CA  ASN A 272      22.410 -12.153 -20.219  1.00 90.07           C  
ATOM   4362  HA  ASN A 272      21.866 -11.330 -20.682  1.00 90.07           H  
ATOM   4363  C   ASN A 272      21.388 -13.289 -20.006  1.00 90.07           C  
ATOM   4364  CB  ASN A 272      23.582 -12.505 -21.159  1.00 90.07           C  
ATOM   4365  HB2 ASN A 272      24.263 -11.654 -21.198  1.00 90.07           H  
ATOM   4366  HB3 ASN A 272      23.202 -12.660 -22.168  1.00 90.07           H  
ATOM   4367  O   ASN A 272      21.300 -13.891 -18.933  1.00 90.07           O  
ATOM   4368  CG  ASN A 272      24.366 -13.749 -20.772  1.00 90.07           C  
ATOM   4369  ND2 ASN A 272      25.646 -13.788 -21.042  1.00 90.07           N  
ATOM   4370 HD21 ASN A 272      26.153 -14.623 -20.788  1.00 90.07           H  
ATOM   4371 HD22 ASN A 272      26.106 -13.012 -21.496  1.00 90.07           H  
ATOM   4372  OD1 ASN A 272      23.840 -14.714 -20.253  1.00 90.07           O  
ATOM   4373  N   VAL A 273      20.633 -13.609 -21.057  1.00 93.25           N  
ATOM   4374  H   VAL A 273      20.741 -13.064 -21.901  1.00 93.25           H  
ATOM   4375  CA  VAL A 273      19.558 -14.616 -21.016  1.00 93.25           C  
ATOM   4376  HA  VAL A 273      18.814 -14.295 -20.287  1.00 93.25           H  
ATOM   4377  C   VAL A 273      20.063 -15.994 -20.556  1.00 93.25           C  
ATOM   4378  CB  VAL A 273      18.877 -14.698 -22.399  1.00 93.25           C  
ATOM   4379  HB  VAL A 273      19.623 -14.974 -23.144  1.00 93.25           H  
ATOM   4380  O   VAL A 273      19.372 -16.666 -19.795  1.00 93.25           O  
ATOM   4381  CG1 VAL A 273      17.743 -15.725 -22.452  1.00 93.25           C  
ATOM   4382 HG11 VAL A 273      17.321 -15.757 -23.456  1.00 93.25           H  
ATOM   4383 HG12 VAL A 273      16.964 -15.440 -21.744  1.00 93.25           H  
ATOM   4384 HG13 VAL A 273      18.111 -16.722 -22.209  1.00 93.25           H  
ATOM   4385  CG2 VAL A 273      18.267 -13.341 -22.793  1.00 93.25           C  
ATOM   4386 HG21 VAL A 273      17.752 -13.428 -23.750  1.00 93.25           H  
ATOM   4387 HG22 VAL A 273      19.044 -12.584 -22.902  1.00 93.25           H  
ATOM   4388 HG23 VAL A 273      17.557 -13.013 -22.034  1.00 93.25           H  
ATOM   4389  N   ASN A 274      21.278 -16.391 -20.953  1.00 93.98           N  
ATOM   4390  H   ASN A 274      21.840 -15.746 -21.491  1.00 93.98           H  
ATOM   4391  CA  ASN A 274      21.891 -17.668 -20.566  1.00 93.98           C  
ATOM   4392  HA  ASN A 274      21.189 -18.475 -20.776  1.00 93.98           H  
ATOM   4393  C   ASN A 274      22.206 -17.724 -19.058  1.00 93.98           C  
ATOM   4394  CB  ASN A 274      23.157 -17.863 -21.427  1.00 93.98           C  
ATOM   4395  HB2 ASN A 274      22.906 -17.736 -22.480  1.00 93.98           H  
ATOM   4396  HB3 ASN A 274      23.906 -17.117 -21.160  1.00 93.98           H  
ATOM   4397  O   ASN A 274      21.873 -18.687 -18.373  1.00 93.98           O  
ATOM   4398  CG  ASN A 274      23.765 -19.247 -21.280  1.00 93.98           C  
ATOM   4399  ND2 ASN A 274      25.059 -19.369 -21.127  1.00 93.98           N  
ATOM   4400 HD21 ASN A 274      25.402 -20.316 -21.054  1.00 93.98           H  
ATOM   4401 HD22 ASN A 274      25.676 -18.569 -21.103  1.00 93.98           H  
ATOM   4402  OD1 ASN A 274      23.084 -20.247 -21.354  1.00 93.98           O  
ATOM   4403  N   ALA A 275      22.784 -16.653 -18.513  1.00 93.89           N  
ATOM   4404  H   ALA A 275      23.017 -15.875 -19.113  1.00 93.89           H  
ATOM   4405  CA  ALA A 275      23.085 -16.537 -17.090  1.00 93.89           C  
ATOM   4406  HA  ALA A 275      23.663 -17.409 -16.782  1.00 93.89           H  
ATOM   4407  C   ALA A 275      21.809 -16.504 -16.233  1.00 93.89           C  
ATOM   4408  CB  ALA A 275      23.941 -15.282 -16.882  1.00 93.89           C  
ATOM   4409  HB1 ALA A 275      24.871 -15.376 -17.443  1.00 93.89           H  
ATOM   4410  HB2 ALA A 275      24.176 -15.169 -15.823  1.00 93.89           H  
ATOM   4411  HB3 ALA A 275      23.403 -14.401 -17.230  1.00 93.89           H  
ATOM   4412  O   ALA A 275      21.789 -17.071 -15.139  1.00 93.89           O  
ATOM   4413  N   VAL A 276      20.732 -15.878 -16.726  1.00 94.54           N  
ATOM   4414  H   VAL A 276      20.821 -15.396 -17.609  1.00 94.54           H  
ATOM   4415  CA  VAL A 276      19.421 -15.909 -16.058  1.00 94.54           C  
ATOM   4416  HA  VAL A 276      19.560 -15.622 -15.016  1.00 94.54           H  
ATOM   4417  C   VAL A 276      18.841 -17.324 -16.046  1.00 94.54           C  
ATOM   4418  CB  VAL A 276      18.429 -14.914 -16.689  1.00 94.54           C  
ATOM   4419  HB  VAL A 276      18.346 -15.100 -17.760  1.00 94.54           H  
ATOM   4420  O   VAL A 276      18.359 -17.753 -14.997  1.00 94.54           O  
ATOM   4421  CG1 VAL A 276      17.035 -15.047 -16.061  1.00 94.54           C  
ATOM   4422 HG11 VAL A 276      16.594 -16.014 -16.304  1.00 94.54           H  
ATOM   4423 HG12 VAL A 276      16.370 -14.278 -16.454  1.00 94.54           H  
ATOM   4424 HG13 VAL A 276      17.100 -14.944 -14.978  1.00 94.54           H  
ATOM   4425  CG2 VAL A 276      18.903 -13.474 -16.468  1.00 94.54           C  
ATOM   4426 HG21 VAL A 276      19.054 -13.287 -15.404  1.00 94.54           H  
ATOM   4427 HG22 VAL A 276      18.165 -12.770 -16.852  1.00 94.54           H  
ATOM   4428 HG23 VAL A 276      19.841 -13.299 -16.994  1.00 94.54           H  
ATOM   4429  N   ALA A 277      18.919 -18.056 -17.163  1.00 95.12           N  
ATOM   4430  H   ALA A 277      19.316 -17.645 -17.995  1.00 95.12           H  
ATOM   4431  CA  ALA A 277      18.445 -19.438 -17.248  1.00 95.12           C  
ATOM   4432  HA  ALA A 277      17.371 -19.450 -17.063  1.00 95.12           H  
ATOM   4433  C   ALA A 277      19.114 -20.324 -16.181  1.00 95.12           C  
ATOM   4434  CB  ALA A 277      18.696 -19.966 -18.667  1.00 95.12           C  
ATOM   4435  HB1 ALA A 277      19.765 -20.052 -18.864  1.00 95.12           H  
ATOM   4436  HB2 ALA A 277      18.259 -19.291 -19.404  1.00 95.12           H  
ATOM   4437  HB3 ALA A 277      18.251 -20.955 -18.777  1.00 95.12           H  
ATOM   4438  O   ALA A 277      18.417 -20.945 -15.372  1.00 95.12           O  
ATOM   4439  N   LEU A 278      20.449 -20.273 -16.098  1.00 92.89           N  
ATOM   4440  H   LEU A 278      20.945 -19.774 -16.822  1.00 92.89           H  
ATOM   4441  CA  LEU A 278      21.236 -21.013 -15.104  1.00 92.89           C  
ATOM   4442  HA  LEU A 278      21.021 -22.077 -15.206  1.00 92.89           H  
ATOM   4443  C   LEU A 278      20.871 -20.621 -13.664  1.00 92.89           C  
ATOM   4444  CB  LEU A 278      22.733 -20.767 -15.369  1.00 92.89           C  
ATOM   4445  HB2 LEU A 278      23.305 -21.110 -14.507  1.00 92.89           H  
ATOM   4446  HB3 LEU A 278      22.896 -19.693 -15.468  1.00 92.89           H  
ATOM   4447  O   LEU A 278      20.626 -21.484 -12.823  1.00 92.89           O  
ATOM   4448  CG  LEU A 278      23.275 -21.481 -16.621  1.00 92.89           C  
ATOM   4449  HG  LEU A 278      22.608 -21.306 -17.465  1.00 92.89           H  
ATOM   4450  CD1 LEU A 278      24.653 -20.916 -16.972  1.00 92.89           C  
ATOM   4451 HD11 LEU A 278      24.568 -19.853 -17.197  1.00 92.89           H  
ATOM   4452 HD12 LEU A 278      25.344 -21.068 -16.142  1.00 92.89           H  
ATOM   4453 HD13 LEU A 278      25.037 -21.429 -17.854  1.00 92.89           H  
ATOM   4454  CD2 LEU A 278      23.415 -22.987 -16.394  1.00 92.89           C  
ATOM   4455 HD21 LEU A 278      23.820 -23.458 -17.290  1.00 92.89           H  
ATOM   4456 HD22 LEU A 278      24.078 -23.193 -15.553  1.00 92.89           H  
ATOM   4457 HD23 LEU A 278      22.441 -23.436 -16.202  1.00 92.89           H  
ATOM   4458  N   LYS A 279      20.747 -19.318 -13.373  1.00 92.10           N  
ATOM   4459  H   LYS A 279      20.951 -18.651 -14.105  1.00 92.10           H  
ATOM   4460  CA  LYS A 279      20.340 -18.826 -12.041  1.00 92.10           C  
ATOM   4461  HA  LYS A 279      21.002 -19.257 -11.290  1.00 92.10           H  
ATOM   4462  C   LYS A 279      18.929 -19.266 -11.637  1.00 92.10           C  
ATOM   4463  CB  LYS A 279      20.444 -17.296 -11.995  1.00 92.10           C  
ATOM   4464  HB2 LYS A 279      20.009 -16.876 -12.901  1.00 92.10           H  
ATOM   4465  HB3 LYS A 279      19.875 -16.925 -11.143  1.00 92.10           H  
ATOM   4466  O   LYS A 279      18.643 -19.346 -10.445  1.00 92.10           O  
ATOM   4467  CG  LYS A 279      21.896 -16.826 -11.836  1.00 92.10           C  
ATOM   4468  HG2 LYS A 279      22.266 -17.143 -10.861  1.00 92.10           H  
ATOM   4469  HG3 LYS A 279      22.521 -17.271 -12.609  1.00 92.10           H  
ATOM   4470  CD  LYS A 279      21.971 -15.297 -11.944  1.00 92.10           C  
ATOM   4471  HD2 LYS A 279      21.305 -14.828 -11.219  1.00 92.10           H  
ATOM   4472  HD3 LYS A 279      21.641 -15.011 -12.943  1.00 92.10           H  
ATOM   4473  CE  LYS A 279      23.404 -14.789 -11.752  1.00 92.10           C  
ATOM   4474  HE2 LYS A 279      23.460 -13.783 -12.169  1.00 92.10           H  
ATOM   4475  HE3 LYS A 279      24.078 -15.424 -12.327  1.00 92.10           H  
ATOM   4476  NZ  LYS A 279      23.799 -14.753 -10.322  1.00 92.10           N  
ATOM   4477  HZ1 LYS A 279      23.211 -14.103  -9.821  1.00 92.10           H  
ATOM   4478  HZ2 LYS A 279      23.706 -15.669  -9.906  1.00 92.10           H  
ATOM   4479  HZ3 LYS A 279      24.758 -14.450 -10.230  1.00 92.10           H  
ATOM   4480  N   CYS A 280      18.062 -19.557 -12.604  1.00 93.95           N  
ATOM   4481  H   CYS A 280      18.364 -19.442 -13.561  1.00 93.95           H  
ATOM   4482  CA  CYS A 280      16.709 -20.060 -12.369  1.00 93.95           C  
ATOM   4483  HA  CYS A 280      16.400 -19.779 -11.362  1.00 93.95           H  
ATOM   4484  C   CYS A 280      16.615 -21.596 -12.414  1.00 93.95           C  
ATOM   4485  CB  CYS A 280      15.739 -19.383 -13.347  1.00 93.95           C  
ATOM   4486  HB2 CYS A 280      16.018 -19.626 -14.372  1.00 93.95           H  
ATOM   4487  HB3 CYS A 280      14.727 -19.740 -13.153  1.00 93.95           H  
ATOM   4488  O   CYS A 280      15.507 -22.126 -12.355  1.00 93.95           O  
ATOM   4489  SG  CYS A 280      15.785 -17.584 -13.119  1.00 93.95           S  
ATOM   4490  HG  CYS A 280      16.976 -17.427 -13.704  1.00 93.95           H  
ATOM   4491  N   GLY A 281      17.744 -22.307 -12.519  1.00 93.87           N  
ATOM   4492  H   GLY A 281      18.624 -21.820 -12.613  1.00 93.87           H  
ATOM   4493  CA  GLY A 281      17.801 -23.773 -12.464  1.00 93.87           C  
ATOM   4494  HA2 GLY A 281      17.136 -24.136 -11.681  1.00 93.87           H  
ATOM   4495  HA3 GLY A 281      18.818 -24.071 -12.210  1.00 93.87           H  
ATOM   4496  C   GLY A 281      17.429 -24.477 -13.769  1.00 93.87           C  
ATOM   4497  O   GLY A 281      16.917 -25.600 -13.727  1.00 93.87           O  
ATOM   4498  N   TYR A 282      17.631 -23.814 -14.910  1.00 94.14           N  
ATOM   4499  H   TYR A 282      18.060 -22.900 -14.868  1.00 94.14           H  
ATOM   4500  CA  TYR A 282      17.484 -24.413 -16.235  1.00 94.14           C  
ATOM   4501  HA  TYR A 282      16.911 -25.337 -16.159  1.00 94.14           H  
ATOM   4502  C   TYR A 282      18.854 -24.752 -16.821  1.00 94.14           C  
ATOM   4503  CB  TYR A 282      16.729 -23.466 -17.179  1.00 94.14           C  
ATOM   4504  HB2 TYR A 282      17.255 -22.512 -17.226  1.00 94.14           H  
ATOM   4505  HB3 TYR A 282      16.749 -23.891 -18.183  1.00 94.14           H  
ATOM   4506  O   TYR A 282      19.679 -23.860 -17.006  1.00 94.14           O  
ATOM   4507  CG  TYR A 282      15.288 -23.218 -16.791  1.00 94.14           C  
ATOM   4508  CD1 TYR A 282      14.271 -24.038 -17.310  1.00 94.14           C  
ATOM   4509  HD1 TYR A 282      14.526 -24.832 -17.996  1.00 94.14           H  
ATOM   4510  CD2 TYR A 282      14.969 -22.182 -15.895  1.00 94.14           C  
ATOM   4511  HD2 TYR A 282      15.762 -21.567 -15.498  1.00 94.14           H  
ATOM   4512  CE1 TYR A 282      12.936 -23.848 -16.909  1.00 94.14           C  
ATOM   4513  HE1 TYR A 282      12.152 -24.491 -17.283  1.00 94.14           H  
ATOM   4514  CE2 TYR A 282      13.637 -21.988 -15.485  1.00 94.14           C  
ATOM   4515  HE2 TYR A 282      13.409 -21.210 -14.772  1.00 94.14           H  
ATOM   4516  OH  TYR A 282      11.350 -22.724 -15.521  1.00 94.14           O  
ATOM   4517  HH  TYR A 282      11.269 -22.063 -14.829  1.00 94.14           H  
ATOM   4518  CZ  TYR A 282      12.623 -22.840 -15.976  1.00 94.14           C  
ATOM   4519  N   ASP A 283      19.047 -26.017 -17.190  1.00 91.79           N  
ATOM   4520  H   ASP A 283      18.419 -26.729 -16.844  1.00 91.79           H  
ATOM   4521  CA  ASP A 283      20.282 -26.484 -17.837  1.00 91.79           C  
ATOM   4522  HA  ASP A 283      21.137 -26.000 -17.365  1.00 91.79           H  
ATOM   4523  C   ASP A 283      20.321 -26.147 -19.338  1.00 91.79           C  
ATOM   4524  CB  ASP A 283      20.420 -27.998 -17.616  1.00 91.79           C  
ATOM   4525  HB2 ASP A 283      21.380 -28.330 -18.012  1.00 91.79           H  
ATOM   4526  HB3 ASP A 283      19.630 -28.509 -18.167  1.00 91.79           H  
ATOM   4527  O   ASP A 283      21.384 -26.048 -19.942  1.00 91.79           O  
ATOM   4528  CG  ASP A 283      20.337 -28.374 -16.133  1.00 91.79           C  
ATOM   4529  OD1 ASP A 283      21.028 -27.721 -15.322  1.00 91.79           O  
ATOM   4530  OD2 ASP A 283      19.494 -29.239 -15.812  1.00 91.79           O  
ATOM   4531  N   SER A 284      19.151 -25.934 -19.954  1.00 93.98           N  
ATOM   4532  H   SER A 284      18.321 -25.996 -19.382  1.00 93.98           H  
ATOM   4533  CA  SER A 284      19.011 -25.561 -21.364  1.00 93.98           C  
ATOM   4534  HA  SER A 284      19.997 -25.531 -21.827  1.00 93.98           H  
ATOM   4535  C   SER A 284      18.382 -24.181 -21.511  1.00 93.98           C  
ATOM   4536  CB  SER A 284      18.206 -26.620 -22.121  1.00 93.98           C  
ATOM   4537  HB2 SER A 284      17.282 -26.831 -21.583  1.00 93.98           H  
ATOM   4538  HB3 SER A 284      18.794 -27.537 -22.170  1.00 93.98           H  
ATOM   4539  O   SER A 284      17.209 -23.968 -21.191  1.00 93.98           O  
ATOM   4540  OG  SER A 284      17.893 -26.183 -23.436  1.00 93.98           O  
ATOM   4541  HG  SER A 284      17.948 -26.956 -24.003  1.00 93.98           H  
ATOM   4542  N   THR A 285      19.144 -23.248 -22.080  1.00 94.58           N  
ATOM   4543  H   THR A 285      20.128 -23.446 -22.198  1.00 94.58           H  
ATOM   4544  CA  THR A 285      18.668 -21.890 -22.377  1.00 94.58           C  
ATOM   4545  HA  THR A 285      18.258 -21.469 -21.459  1.00 94.58           H  
ATOM   4546  C   THR A 285      17.548 -21.883 -23.410  1.00 94.58           C  
ATOM   4547  CB  THR A 285      19.848 -21.005 -22.790  1.00 94.58           C  
ATOM   4548  HB  THR A 285      20.438 -21.482 -23.573  1.00 94.58           H  
ATOM   4549  O   THR A 285      16.599 -21.112 -23.276  1.00 94.58           O  
ATOM   4550  CG2 THR A 285      19.463 -19.584 -23.197  1.00 94.58           C  
ATOM   4551 HG21 THR A 285      20.366 -18.988 -23.330  1.00 94.58           H  
ATOM   4552 HG22 THR A 285      18.917 -19.605 -24.141  1.00 94.58           H  
ATOM   4553 HG23 THR A 285      18.842 -19.133 -22.423  1.00 94.58           H  
ATOM   4554  OG1 THR A 285      20.585 -20.896 -21.608  1.00 94.58           O  
ATOM   4555  HG1 THR A 285      21.523 -20.768 -21.766  1.00 94.58           H  
ATOM   4556  N   SER A 286      17.579 -22.790 -24.389  1.00 94.49           N  
ATOM   4557  H   SER A 286      18.379 -23.401 -24.471  1.00 94.49           H  
ATOM   4558  CA  SER A 286      16.490 -22.948 -25.361  1.00 94.49           C  
ATOM   4559  HA  SER A 286      16.317 -21.994 -25.860  1.00 94.49           H  
ATOM   4560  C   SER A 286      15.185 -23.365 -24.679  1.00 94.49           C  
ATOM   4561  CB  SER A 286      16.877 -23.977 -26.426  1.00 94.49           C  
ATOM   4562  HB2 SER A 286      16.084 -24.047 -27.170  1.00 94.49           H  
ATOM   4563  HB3 SER A 286      17.023 -24.953 -25.963  1.00 94.49           H  
ATOM   4564  O   SER A 286      14.131 -22.778 -24.938  1.00 94.49           O  
ATOM   4565  OG  SER A 286      18.077 -23.568 -27.052  1.00 94.49           O  
ATOM   4566  HG  SER A 286      18.310 -24.196 -27.738  1.00 94.49           H  
ATOM   4567  N   TYR A 287      15.256 -24.319 -23.744  1.00 94.91           N  
ATOM   4568  H   TYR A 287      16.150 -24.741 -23.538  1.00 94.91           H  
ATOM   4569  CA  TYR A 287      14.090 -24.746 -22.972  1.00 94.91           C  
ATOM   4570  HA  TYR A 287      13.281 -24.971 -23.667  1.00 94.91           H  
ATOM   4571  C   TYR A 287      13.588 -23.646 -22.025  1.00 94.91           C  
ATOM   4572  CB  TYR A 287      14.431 -26.025 -22.203  1.00 94.91           C  
ATOM   4573  HB2 TYR A 287      14.774 -26.784 -22.906  1.00 94.91           H  
ATOM   4574  HB3 TYR A 287      15.243 -25.816 -21.508  1.00 94.91           H  
ATOM   4575  O   TYR A 287      12.380 -23.420 -21.926  1.00 94.91           O  
ATOM   4576  CG  TYR A 287      13.249 -26.583 -21.438  1.00 94.91           C  
ATOM   4577  CD1 TYR A 287      13.286 -26.654 -20.033  1.00 94.91           C  
ATOM   4578  HD1 TYR A 287      14.181 -26.358 -19.506  1.00 94.91           H  
ATOM   4579  CD2 TYR A 287      12.106 -27.019 -22.136  1.00 94.91           C  
ATOM   4580  HD2 TYR A 287      12.075 -26.977 -23.215  1.00 94.91           H  
ATOM   4581  CE1 TYR A 287      12.179 -27.152 -19.319  1.00 94.91           C  
ATOM   4582  HE1 TYR A 287      12.216 -27.221 -18.242  1.00 94.91           H  
ATOM   4583  CE2 TYR A 287      11.000 -27.521 -21.427  1.00 94.91           C  
ATOM   4584  HE2 TYR A 287      10.124 -27.870 -21.954  1.00 94.91           H  
ATOM   4585  OH  TYR A 287       9.962 -28.079 -19.345  1.00 94.91           O  
ATOM   4586  HH  TYR A 287      10.132 -28.142 -18.402  1.00 94.91           H  
ATOM   4587  CZ  TYR A 287      11.034 -27.590 -20.020  1.00 94.91           C  
ATOM   4588  N   PHE A 288      14.498 -22.897 -21.392  1.00 96.39           N  
ATOM   4589  H   PHE A 288      15.472 -23.155 -21.466  1.00 96.39           H  
ATOM   4590  CA  PHE A 288      14.147 -21.712 -20.606  1.00 96.39           C  
ATOM   4591  HA  PHE A 288      13.494 -22.014 -19.787  1.00 96.39           H  
ATOM   4592  C   PHE A 288      13.380 -20.682 -21.447  1.00 96.39           C  
ATOM   4593  CB  PHE A 288      15.410 -21.084 -20.005  1.00 96.39           C  
ATOM   4594  HB2 PHE A 288      16.190 -21.041 -20.766  1.00 96.39           H  
ATOM   4595  HB3 PHE A 288      15.776 -21.720 -19.199  1.00 96.39           H  
ATOM   4596  O   PHE A 288      12.316 -20.224 -21.029  1.00 96.39           O  
ATOM   4597  CG  PHE A 288      15.182 -19.684 -19.471  1.00 96.39           C  
ATOM   4598  CD1 PHE A 288      15.714 -18.570 -20.147  1.00 96.39           C  
ATOM   4599  HD1 PHE A 288      16.336 -18.711 -21.019  1.00 96.39           H  
ATOM   4600  CD2 PHE A 288      14.376 -19.492 -18.335  1.00 96.39           C  
ATOM   4601  HD2 PHE A 288      13.960 -20.346 -17.822  1.00 96.39           H  
ATOM   4602  CE1 PHE A 288      15.451 -17.272 -19.678  1.00 96.39           C  
ATOM   4603  HE1 PHE A 288      15.880 -16.415 -20.175  1.00 96.39           H  
ATOM   4604  CE2 PHE A 288      14.100 -18.193 -17.878  1.00 96.39           C  
ATOM   4605  HE2 PHE A 288      13.475 -18.054 -17.008  1.00 96.39           H  
ATOM   4606  CZ  PHE A 288      14.637 -17.082 -18.552  1.00 96.39           C  
ATOM   4607  HZ  PHE A 288      14.433 -16.079 -18.207  1.00 96.39           H  
ATOM   4608  N   ILE A 289      13.868 -20.353 -22.649  1.00 94.69           N  
ATOM   4609  H   ILE A 289      14.750 -20.758 -22.929  1.00 94.69           H  
ATOM   4610  CA  ILE A 289      13.208 -19.406 -23.560  1.00 94.69           C  
ATOM   4611  HA  ILE A 289      13.087 -18.456 -23.039  1.00 94.69           H  
ATOM   4612  C   ILE A 289      11.802 -19.896 -23.927  1.00 94.69           C  
ATOM   4613  CB  ILE A 289      14.081 -19.166 -24.817  1.00 94.69           C  
ATOM   4614  HB  ILE A 289      14.380 -20.134 -25.220  1.00 94.69           H  
ATOM   4615  O   ILE A 289      10.860 -19.099 -23.925  1.00 94.69           O  
ATOM   4616  CG1 ILE A 289      15.352 -18.364 -24.453  1.00 94.69           C  
ATOM   4617 HG12 ILE A 289      15.774 -18.734 -23.519  1.00 94.69           H  
ATOM   4618 HG13 ILE A 289      15.089 -17.318 -24.297  1.00 94.69           H  
ATOM   4619  CG2 ILE A 289      13.297 -18.410 -25.911  1.00 94.69           C  
ATOM   4620 HG21 ILE A 289      12.481 -19.029 -26.287  1.00 94.69           H  
ATOM   4621 HG22 ILE A 289      13.944 -18.191 -26.760  1.00 94.69           H  
ATOM   4622 HG23 ILE A 289      12.894 -17.479 -25.513  1.00 94.69           H  
ATOM   4623  CD1 ILE A 289      16.450 -18.440 -25.522  1.00 94.69           C  
ATOM   4624 HD11 ILE A 289      17.336 -17.917 -25.161  1.00 94.69           H  
ATOM   4625 HD12 ILE A 289      16.710 -19.480 -25.715  1.00 94.69           H  
ATOM   4626 HD13 ILE A 289      16.126 -17.967 -26.450  1.00 94.69           H  
ATOM   4627  N   GLN A 290      11.636 -21.194 -24.205  1.00 94.00           N  
ATOM   4628  H   GLN A 290      12.449 -21.792 -24.215  1.00 94.00           H  
ATOM   4629  CA  GLN A 290      10.332 -21.787 -24.510  1.00 94.00           C  
ATOM   4630  HA  GLN A 290       9.891 -21.234 -25.340  1.00 94.00           H  
ATOM   4631  C   GLN A 290       9.370 -21.688 -23.317  1.00 94.00           C  
ATOM   4632  CB  GLN A 290      10.530 -23.243 -24.952  1.00 94.00           C  
ATOM   4633  HB2 GLN A 290      11.264 -23.272 -25.757  1.00 94.00           H  
ATOM   4634  HB3 GLN A 290      10.917 -23.824 -24.114  1.00 94.00           H  
ATOM   4635  O   GLN A 290       8.234 -21.233 -23.486  1.00 94.00           O  
ATOM   4636  CG  GLN A 290       9.226 -23.887 -25.453  1.00 94.00           C  
ATOM   4637  HG2 GLN A 290       8.465 -23.841 -24.674  1.00 94.00           H  
ATOM   4638  HG3 GLN A 290       8.865 -23.339 -26.324  1.00 94.00           H  
ATOM   4639  CD  GLN A 290       9.408 -25.353 -25.838  1.00 94.00           C  
ATOM   4640  NE2 GLN A 290       8.392 -26.002 -26.361  1.00 94.00           N  
ATOM   4641 HE21 GLN A 290       7.515 -25.550 -26.579  1.00 94.00           H  
ATOM   4642 HE22 GLN A 290       8.590 -26.959 -26.617  1.00 94.00           H  
ATOM   4643  OE1 GLN A 290      10.454 -25.947 -25.669  1.00 94.00           O  
ATOM   4644  N   CYS A 291       9.823 -22.054 -22.114  1.00 92.45           N  
ATOM   4645  H   CYS A 291      10.751 -22.449 -22.051  1.00 92.45           H  
ATOM   4646  CA  CYS A 291       9.044 -21.938 -20.880  1.00 92.45           C  
ATOM   4647  HA  CYS A 291       8.125 -22.516 -20.979  1.00 92.45           H  
ATOM   4648  C   CYS A 291       8.640 -20.484 -20.605  1.00 92.45           C  
ATOM   4649  CB  CYS A 291       9.853 -22.510 -19.707  1.00 92.45           C  
ATOM   4650  HB2 CYS A 291      10.865 -22.104 -19.703  1.00 92.45           H  
ATOM   4651  HB3 CYS A 291       9.366 -22.244 -18.769  1.00 92.45           H  
ATOM   4652  O   CYS A 291       7.461 -20.199 -20.387  1.00 92.45           O  
ATOM   4653  SG  CYS A 291       9.913 -24.318 -19.818  1.00 92.45           S  
ATOM   4654  HG  CYS A 291      11.078 -24.427 -20.463  1.00 92.45           H  
ATOM   4655  N   PHE A 292       9.590 -19.550 -20.707  1.00 89.66           N  
ATOM   4656  H   PHE A 292      10.537 -19.850 -20.885  1.00 89.66           H  
ATOM   4657  CA  PHE A 292       9.355 -18.124 -20.497  1.00 89.66           C  
ATOM   4658  HA  PHE A 292       8.912 -17.984 -19.511  1.00 89.66           H  
ATOM   4659  C   PHE A 292       8.359 -17.561 -21.512  1.00 89.66           C  
ATOM   4660  CB  PHE A 292      10.694 -17.378 -20.531  1.00 89.66           C  
ATOM   4661  HB2 PHE A 292      11.077 -17.359 -21.551  1.00 89.66           H  
ATOM   4662  HB3 PHE A 292      11.416 -17.925 -19.924  1.00 89.66           H  
ATOM   4663  O   PHE A 292       7.413 -16.875 -21.126  1.00 89.66           O  
ATOM   4664  CG  PHE A 292      10.611 -15.963 -19.994  1.00 89.66           C  
ATOM   4665  CD1 PHE A 292      10.150 -14.915 -20.812  1.00 89.66           C  
ATOM   4666  HD1 PHE A 292       9.862 -15.113 -21.834  1.00 89.66           H  
ATOM   4667  CD2 PHE A 292      10.985 -15.695 -18.665  1.00 89.66           C  
ATOM   4668  HD2 PHE A 292      11.334 -16.495 -18.027  1.00 89.66           H  
ATOM   4669  CE1 PHE A 292      10.057 -13.608 -20.303  1.00 89.66           C  
ATOM   4670  HE1 PHE A 292       9.696 -12.808 -20.932  1.00 89.66           H  
ATOM   4671  CE2 PHE A 292      10.897 -14.388 -18.156  1.00 89.66           C  
ATOM   4672  HE2 PHE A 292      11.171 -14.186 -17.131  1.00 89.66           H  
ATOM   4673  CZ  PHE A 292      10.430 -13.344 -18.974  1.00 89.66           C  
ATOM   4674  HZ  PHE A 292      10.351 -12.342 -18.578  1.00 89.66           H  
ATOM   4675  N   LYS A 293       8.489 -17.918 -22.796  1.00 87.29           N  
ATOM   4676  H   LYS A 293       9.290 -18.476 -23.055  1.00 87.29           H  
ATOM   4677  CA  LYS A 293       7.531 -17.522 -23.839  1.00 87.29           C  
ATOM   4678  HA  LYS A 293       7.415 -16.439 -23.799  1.00 87.29           H  
ATOM   4679  C   LYS A 293       6.143 -18.096 -23.580  1.00 87.29           C  
ATOM   4680  CB  LYS A 293       8.075 -17.907 -25.223  1.00 87.29           C  
ATOM   4681  HB2 LYS A 293       9.081 -17.500 -25.329  1.00 87.29           H  
ATOM   4682  HB3 LYS A 293       8.133 -18.992 -25.300  1.00 87.29           H  
ATOM   4683  O   LYS A 293       5.158 -17.373 -23.713  1.00 87.29           O  
ATOM   4684  CG  LYS A 293       7.201 -17.352 -26.363  1.00 87.29           C  
ATOM   4685  HG2 LYS A 293       6.184 -17.732 -26.264  1.00 87.29           H  
ATOM   4686  HG3 LYS A 293       7.178 -16.264 -26.298  1.00 87.29           H  
ATOM   4687  CD  LYS A 293       7.743 -17.768 -27.739  1.00 87.29           C  
ATOM   4688  HD2 LYS A 293       7.758 -18.856 -27.800  1.00 87.29           H  
ATOM   4689  HD3 LYS A 293       8.761 -17.396 -27.852  1.00 87.29           H  
ATOM   4690  CE  LYS A 293       6.858 -17.203 -28.863  1.00 87.29           C  
ATOM   4691  HE2 LYS A 293       6.835 -16.117 -28.776  1.00 87.29           H  
ATOM   4692  HE3 LYS A 293       5.840 -17.565 -28.719  1.00 87.29           H  
ATOM   4693  NZ  LYS A 293       7.344 -17.592 -30.215  1.00 87.29           N  
ATOM   4694  HZ1 LYS A 293       6.744 -17.212 -30.933  1.00 87.29           H  
ATOM   4695  HZ2 LYS A 293       7.349 -18.596 -30.328  1.00 87.29           H  
ATOM   4696  HZ3 LYS A 293       8.278 -17.249 -30.385  1.00 87.29           H  
ATOM   4697  N   LYS A 294       6.037 -19.364 -23.172  1.00 83.57           N  
ATOM   4698  H   LYS A 294       6.882 -19.911 -23.090  1.00 83.57           H  
ATOM   4699  CA  LYS A 294       4.747 -19.983 -22.831  1.00 83.57           C  
ATOM   4700  HA  LYS A 294       4.076 -19.858 -23.682  1.00 83.57           H  
ATOM   4701  C   LYS A 294       4.088 -19.285 -21.637  1.00 83.57           C  
ATOM   4702  CB  LYS A 294       4.952 -21.490 -22.593  1.00 83.57           C  
ATOM   4703  HB2 LYS A 294       5.474 -21.912 -23.451  1.00 83.57           H  
ATOM   4704  HB3 LYS A 294       5.573 -21.638 -21.709  1.00 83.57           H  
ATOM   4705  O   LYS A 294       2.872 -19.073 -21.679  1.00 83.57           O  
ATOM   4706  CG  LYS A 294       3.620 -22.240 -22.412  1.00 83.57           C  
ATOM   4707  HG2 LYS A 294       2.991 -22.073 -23.286  1.00 83.57           H  
ATOM   4708  HG3 LYS A 294       3.106 -21.858 -21.529  1.00 83.57           H  
ATOM   4709  CD  LYS A 294       3.846 -23.750 -22.234  1.00 83.57           C  
ATOM   4710  HD2 LYS A 294       4.499 -23.912 -21.377  1.00 83.57           H  
ATOM   4711  HD3 LYS A 294       4.330 -24.149 -23.126  1.00 83.57           H  
ATOM   4712  CE  LYS A 294       2.510 -24.478 -22.002  1.00 83.57           C  
ATOM   4713  HE2 LYS A 294       1.865 -24.314 -22.865  1.00 83.57           H  
ATOM   4714  HE3 LYS A 294       2.022 -24.037 -21.132  1.00 83.57           H  
ATOM   4715  NZ  LYS A 294       2.693 -25.938 -21.779  1.00 83.57           N  
ATOM   4716  HZ1 LYS A 294       3.119 -26.385 -22.578  1.00 83.57           H  
ATOM   4717  HZ2 LYS A 294       3.272 -26.113 -20.970  1.00 83.57           H  
ATOM   4718  HZ3 LYS A 294       1.805 -26.389 -21.612  1.00 83.57           H  
ATOM   4719  N   TYR A 295       4.879 -18.894 -20.635  1.00 80.17           N  
ATOM   4720  H   TYR A 295       5.851 -19.165 -20.673  1.00 80.17           H  
ATOM   4721  CA  TYR A 295       4.412 -18.254 -19.405  1.00 80.17           C  
ATOM   4722  HA  TYR A 295       3.488 -18.744 -19.098  1.00 80.17           H  
ATOM   4723  C   TYR A 295       4.085 -16.759 -19.594  1.00 80.17           C  
ATOM   4724  CB  TYR A 295       5.446 -18.499 -18.293  1.00 80.17           C  
ATOM   4725  HB2 TYR A 295       6.339 -17.905 -18.483  1.00 80.17           H  
ATOM   4726  HB3 TYR A 295       5.746 -19.546 -18.316  1.00 80.17           H  
ATOM   4727  O   TYR A 295       2.959 -16.347 -19.327  1.00 80.17           O  
ATOM   4728  CG  TYR A 295       4.924 -18.204 -16.901  1.00 80.17           C  
ATOM   4729  CD1 TYR A 295       5.175 -16.958 -16.295  1.00 80.17           C  
ATOM   4730  HD1 TYR A 295       5.771 -16.220 -16.812  1.00 80.17           H  
ATOM   4731  CD2 TYR A 295       4.201 -19.188 -16.200  1.00 80.17           C  
ATOM   4732  HD2 TYR A 295       4.018 -20.157 -16.642  1.00 80.17           H  
ATOM   4733  CE1 TYR A 295       4.706 -16.688 -14.994  1.00 80.17           C  
ATOM   4734  HE1 TYR A 295       4.934 -15.751 -14.507  1.00 80.17           H  
ATOM   4735  CE2 TYR A 295       3.716 -18.919 -14.907  1.00 80.17           C  
ATOM   4736  HE2 TYR A 295       3.160 -19.662 -14.354  1.00 80.17           H  
ATOM   4737  OH  TYR A 295       3.476 -17.425 -13.064  1.00 80.17           O  
ATOM   4738  HH  TYR A 295       3.812 -16.633 -12.639  1.00 80.17           H  
ATOM   4739  CZ  TYR A 295       3.966 -17.671 -14.302  1.00 80.17           C  
ATOM   4740  N   PHE A 296       5.023 -15.944 -20.097  1.00 72.21           N  
ATOM   4741  H   PHE A 296       5.922 -16.351 -20.309  1.00 72.21           H  
ATOM   4742  CA  PHE A 296       4.888 -14.487 -20.300  1.00 72.21           C  
ATOM   4743  HA  PHE A 296       4.122 -14.096 -19.631  1.00 72.21           H  
ATOM   4744  C   PHE A 296       4.283 -14.050 -21.626  1.00 72.21           C  
ATOM   4745  CB  PHE A 296       6.214 -13.757 -19.992  1.00 72.21           C  
ATOM   4746  HB2 PHE A 296       6.113 -12.710 -20.278  1.00 72.21           H  
ATOM   4747  HB3 PHE A 296       7.008 -14.178 -20.610  1.00 72.21           H  
ATOM   4748  O   PHE A 296       3.950 -12.871 -21.763  1.00 72.21           O  
ATOM   4749  CG  PHE A 296       6.644 -13.775 -18.535  1.00 72.21           C  
ATOM   4750  CD1 PHE A 296       6.168 -12.800 -17.634  1.00 72.21           C  
ATOM   4751  HD1 PHE A 296       5.571 -11.973 -17.988  1.00 72.21           H  
ATOM   4752  CD2 PHE A 296       7.549 -14.747 -18.077  1.00 72.21           C  
ATOM   4753  HD2 PHE A 296       7.981 -15.457 -18.766  1.00 72.21           H  
ATOM   4754  CE1 PHE A 296       6.473 -12.887 -16.263  1.00 72.21           C  
ATOM   4755  HE1 PHE A 296       6.095 -12.157 -15.563  1.00 72.21           H  
ATOM   4756  CE2 PHE A 296       7.927 -14.777 -16.724  1.00 72.21           C  
ATOM   4757  HE2 PHE A 296       8.666 -15.490 -16.390  1.00 72.21           H  
ATOM   4758  CZ  PHE A 296       7.348 -13.885 -15.806  1.00 72.21           C  
ATOM   4759  HZ  PHE A 296       7.620 -13.927 -14.762  1.00 72.21           H  
ATOM   4760  N   LYS A 297       4.084 -14.976 -22.570  1.00 72.80           N  
ATOM   4761  H   LYS A 297       4.392 -15.919 -22.378  1.00 72.80           H  
ATOM   4762  CA  LYS A 297       3.624 -14.682 -23.939  1.00 72.80           C  
ATOM   4763  HA  LYS A 297       3.670 -15.609 -24.510  1.00 72.80           H  
ATOM   4764  C   LYS A 297       4.568 -13.737 -24.694  1.00 72.80           C  
ATOM   4765  CB  LYS A 297       2.150 -14.222 -23.953  1.00 72.80           C  
ATOM   4766  HB2 LYS A 297       2.089 -13.201 -23.574  1.00 72.80           H  
ATOM   4767  HB3 LYS A 297       1.805 -14.200 -24.987  1.00 72.80           H  
ATOM   4768  O   LYS A 297       4.168 -13.088 -25.649  1.00 72.80           O  
ATOM   4769  CG  LYS A 297       1.179 -15.096 -23.141  1.00 72.80           C  
ATOM   4770  HG2 LYS A 297       1.416 -15.016 -22.080  1.00 72.80           H  
ATOM   4771  HG3 LYS A 297       0.171 -14.708 -23.288  1.00 72.80           H  
ATOM   4772  CD  LYS A 297       1.208 -16.574 -23.556  1.00 72.80           C  
ATOM   4773  HD2 LYS A 297       2.193 -16.987 -23.336  1.00 72.80           H  
ATOM   4774  HD3 LYS A 297       1.010 -16.660 -24.624  1.00 72.80           H  
ATOM   4775  CE  LYS A 297       0.147 -17.347 -22.766  1.00 72.80           C  
ATOM   4776  HE2 LYS A 297      -0.841 -17.044 -23.112  1.00 72.80           H  
ATOM   4777  HE3 LYS A 297       0.236 -17.075 -21.715  1.00 72.80           H  
ATOM   4778  NZ  LYS A 297       0.326 -18.810 -22.910  1.00 72.80           N  
ATOM   4779  HZ1 LYS A 297       1.222 -19.063 -22.518  1.00 72.80           H  
ATOM   4780  HZ2 LYS A 297       0.286 -19.089 -23.880  1.00 72.80           H  
ATOM   4781  HZ3 LYS A 297      -0.386 -19.303 -22.392  1.00 72.80           H  
ATOM   4782  N   THR A 298       5.829 -13.673 -24.271  1.00 74.32           N  
ATOM   4783  H   THR A 298       6.090 -14.247 -23.482  1.00 74.32           H  
ATOM   4784  CA  THR A 298       6.908 -12.902 -24.896  1.00 74.32           C  
ATOM   4785  HA  THR A 298       6.753 -12.884 -25.975  1.00 74.32           H  
ATOM   4786  C   THR A 298       8.243 -13.585 -24.614  1.00 74.32           C  
ATOM   4787  CB  THR A 298       6.907 -11.446 -24.409  1.00 74.32           C  
ATOM   4788  HB  THR A 298       5.920 -11.019 -24.585  1.00 74.32           H  
ATOM   4789  O   THR A 298       8.360 -14.329 -23.641  1.00 74.32           O  
ATOM   4790  CG2 THR A 298       7.256 -11.270 -22.932  1.00 74.32           C  
ATOM   4791 HG21 THR A 298       7.270 -10.208 -22.688  1.00 74.32           H  
ATOM   4792 HG22 THR A 298       8.233 -11.700 -22.716  1.00 74.32           H  
ATOM   4793 HG23 THR A 298       6.498 -11.758 -22.321  1.00 74.32           H  
ATOM   4794  OG1 THR A 298       7.838 -10.713 -25.159  1.00 74.32           O  
ATOM   4795  HG1 THR A 298       7.759  -9.795 -24.888  1.00 74.32           H  
ATOM   4796  N   THR A 299       9.244 -13.388 -25.466  1.00 82.98           N  
ATOM   4797  H   THR A 299       9.159 -12.643 -26.141  1.00 82.98           H  
ATOM   4798  CA  THR A 299      10.579 -13.965 -25.249  1.00 82.98           C  
ATOM   4799  HA  THR A 299      10.455 -14.988 -24.892  1.00 82.98           H  
ATOM   4800  C   THR A 299      11.348 -13.168 -24.188  1.00 82.98           C  
ATOM   4801  CB  THR A 299      11.390 -14.016 -26.552  1.00 82.98           C  
ATOM   4802  HB  THR A 299      12.353 -14.486 -26.357  1.00 82.98           H  
ATOM   4803  O   THR A 299      11.063 -11.982 -24.002  1.00 82.98           O  
ATOM   4804  CG2 THR A 299      10.677 -14.808 -27.649  1.00 82.98           C  
ATOM   4805 HG21 THR A 299       9.749 -14.314 -27.937  1.00 82.98           H  
ATOM   4806 HG22 THR A 299      11.327 -14.884 -28.520  1.00 82.98           H  
ATOM   4807 HG23 THR A 299      10.463 -15.812 -27.283  1.00 82.98           H  
ATOM   4808  OG1 THR A 299      11.610 -12.712 -27.023  1.00 82.98           O  
ATOM   4809  HG1 THR A 299      11.936 -12.750 -27.925  1.00 82.98           H  
ATOM   4810  N   PRO A 300      12.359 -13.760 -23.521  1.00 87.72           N  
ATOM   4811  CA  PRO A 300      13.213 -13.027 -22.584  1.00 87.72           C  
ATOM   4812  HA  PRO A 300      12.621 -12.753 -21.711  1.00 87.72           H  
ATOM   4813  C   PRO A 300      13.826 -11.754 -23.187  1.00 87.72           C  
ATOM   4814  CB  PRO A 300      14.296 -14.025 -22.163  1.00 87.72           C  
ATOM   4815  HB2 PRO A 300      15.131 -13.998 -22.863  1.00 87.72           H  
ATOM   4816  HB3 PRO A 300      14.647 -13.840 -21.148  1.00 87.72           H  
ATOM   4817  O   PRO A 300      13.788 -10.698 -22.566  1.00 87.72           O  
ATOM   4818  CG  PRO A 300      13.589 -15.372 -22.282  1.00 87.72           C  
ATOM   4819  HG2 PRO A 300      12.971 -15.535 -21.399  1.00 87.72           H  
ATOM   4820  HG3 PRO A 300      14.295 -16.193 -22.408  1.00 87.72           H  
ATOM   4821  CD  PRO A 300      12.705 -15.177 -23.514  1.00 87.72           C  
ATOM   4822  HD2 PRO A 300      11.822 -15.813 -23.436  1.00 87.72           H  
ATOM   4823  HD3 PRO A 300      13.273 -15.418 -24.412  1.00 87.72           H  
ATOM   4824  N   SER A 301      14.323 -11.820 -24.428  1.00 86.82           N  
ATOM   4825  H   SER A 301      14.403 -12.720 -24.880  1.00 86.82           H  
ATOM   4826  CA  SER A 301      14.942 -10.670 -25.100  1.00 86.82           C  
ATOM   4827  HA  SER A 301      15.735 -10.278 -24.462  1.00 86.82           H  
ATOM   4828  C   SER A 301      13.956  -9.531 -25.360  1.00 86.82           C  
ATOM   4829  CB  SER A 301      15.569 -11.097 -26.430  1.00 86.82           C  
ATOM   4830  HB2 SER A 301      14.787 -11.366 -27.139  1.00 86.82           H  
ATOM   4831  HB3 SER A 301      16.146 -10.265 -26.835  1.00 86.82           H  
ATOM   4832  O   SER A 301      14.299  -8.366 -25.175  1.00 86.82           O  
ATOM   4833  OG  SER A 301      16.417 -12.212 -26.232  1.00 86.82           O  
ATOM   4834  HG  SER A 301      17.086 -12.222 -26.921  1.00 86.82           H  
ATOM   4835  N   THR A 302      12.725  -9.847 -25.766  1.00 78.31           N  
ATOM   4836  H   THR A 302      12.478 -10.814 -25.918  1.00 78.31           H  
ATOM   4837  CA  THR A 302      11.677  -8.834 -25.952  1.00 78.31           C  
ATOM   4838  HA  THR A 302      12.085  -7.998 -26.521  1.00 78.31           H  
ATOM   4839  C   THR A 302      11.202  -8.280 -24.610  1.00 78.31           C  
ATOM   4840  CB  THR A 302      10.506  -9.419 -26.748  1.00 78.31           C  
ATOM   4841  HB  THR A 302      10.086 -10.266 -26.206  1.00 78.31           H  
ATOM   4842  O   THR A 302      10.949  -7.085 -24.499  1.00 78.31           O  
ATOM   4843  CG2 THR A 302       9.411  -8.396 -27.032  1.00 78.31           C  
ATOM   4844 HG21 THR A 302       8.632  -8.841 -27.651  1.00 78.31           H  
ATOM   4845 HG22 THR A 302       8.960  -8.076 -26.093  1.00 78.31           H  
ATOM   4846 HG23 THR A 302       9.829  -7.526 -27.539  1.00 78.31           H  
ATOM   4847  OG1 THR A 302      10.961  -9.866 -28.004  1.00 78.31           O  
ATOM   4848  HG1 THR A 302      10.196  -9.900 -28.582  1.00 78.31           H  
ATOM   4849  N   PHE A 303      11.137  -9.117 -23.572  1.00 73.96           N  
ATOM   4850  H   PHE A 303      11.349 -10.094 -23.719  1.00 73.96           H  
ATOM   4851  CA  PHE A 303      10.779  -8.692 -22.220  1.00 73.96           C  
ATOM   4852  HA  PHE A 303       9.799  -8.216 -22.251  1.00 73.96           H  
ATOM   4853  C   PHE A 303      11.759  -7.658 -21.651  1.00 73.96           C  
ATOM   4854  CB  PHE A 303      10.689  -9.930 -21.324  1.00 73.96           C  
ATOM   4855  HB2 PHE A 303      11.666 -10.407 -21.255  1.00 73.96           H  
ATOM   4856  HB3 PHE A 303      10.008 -10.646 -21.784  1.00 73.96           H  
ATOM   4857  O   PHE A 303      11.312  -6.665 -21.086  1.00 73.96           O  
ATOM   4858  CG  PHE A 303      10.199  -9.635 -19.925  1.00 73.96           C  
ATOM   4859  CD1 PHE A 303      11.123  -9.432 -18.884  1.00 73.96           C  
ATOM   4860  HD1 PHE A 303      12.184  -9.474 -19.081  1.00 73.96           H  
ATOM   4861  CD2 PHE A 303       8.819  -9.563 -19.663  1.00 73.96           C  
ATOM   4862  HD2 PHE A 303       8.108  -9.698 -20.465  1.00 73.96           H  
ATOM   4863  CE1 PHE A 303      10.664  -9.178 -17.582  1.00 73.96           C  
ATOM   4864  HE1 PHE A 303      11.379  -9.055 -16.782  1.00 73.96           H  
ATOM   4865  CE2 PHE A 303       8.362  -9.294 -18.361  1.00 73.96           C  
ATOM   4866  HE2 PHE A 303       7.304  -9.226 -18.157  1.00 73.96           H  
ATOM   4867  CZ  PHE A 303       9.286  -9.104 -17.319  1.00 73.96           C  
ATOM   4868  HZ  PHE A 303       8.937  -8.909 -16.316  1.00 73.96           H  
ATOM   4869  N   ILE A 304      13.071  -7.837 -21.858  1.00 75.48           N  
ATOM   4870  H   ILE A 304      13.378  -8.700 -22.284  1.00 75.48           H  
ATOM   4871  CA  ILE A 304      14.089  -6.844 -21.460  1.00 75.48           C  
ATOM   4872  HA  ILE A 304      14.028  -6.682 -20.384  1.00 75.48           H  
ATOM   4873  C   ILE A 304      13.811  -5.490 -22.130  1.00 75.48           C  
ATOM   4874  CB  ILE A 304      15.515  -7.342 -21.801  1.00 75.48           C  
ATOM   4875  HB  ILE A 304      15.539  -7.611 -22.857  1.00 75.48           H  
ATOM   4876  O   ILE A 304      13.817  -4.459 -21.462  1.00 75.48           O  
ATOM   4877  CG1 ILE A 304      15.901  -8.584 -20.964  1.00 75.48           C  
ATOM   4878 HG12 ILE A 304      15.074  -9.293 -20.938  1.00 75.48           H  
ATOM   4879 HG13 ILE A 304      16.102  -8.279 -19.937  1.00 75.48           H  
ATOM   4880  CG2 ILE A 304      16.557  -6.230 -21.561  1.00 75.48           C  
ATOM   4881 HG21 ILE A 304      16.516  -5.902 -20.523  1.00 75.48           H  
ATOM   4882 HG22 ILE A 304      16.371  -5.371 -22.206  1.00 75.48           H  
ATOM   4883 HG23 ILE A 304      17.567  -6.576 -21.781  1.00 75.48           H  
ATOM   4884  CD1 ILE A 304      17.133  -9.315 -21.521  1.00 75.48           C  
ATOM   4885 HD11 ILE A 304      16.947  -9.626 -22.549  1.00 75.48           H  
ATOM   4886 HD12 ILE A 304      17.354 -10.197 -20.920  1.00 75.48           H  
ATOM   4887 HD13 ILE A 304      18.015  -8.675 -21.490  1.00 75.48           H  
ATOM   4888  N   LYS A 305      13.518  -5.487 -23.438  1.00 69.24           N  
ATOM   4889  H   LYS A 305      13.506  -6.371 -23.926  1.00 69.24           H  
ATOM   4890  CA  LYS A 305      13.223  -4.251 -24.183  1.00 69.24           C  
ATOM   4891  HA  LYS A 305      14.043  -3.545 -24.048  1.00 69.24           H  
ATOM   4892  C   LYS A 305      11.982  -3.533 -23.653  1.00 69.24           C  
ATOM   4893  CB  LYS A 305      13.051  -4.542 -25.680  1.00 69.24           C  
ATOM   4894  HB2 LYS A 305      12.725  -3.624 -26.169  1.00 69.24           H  
ATOM   4895  HB3 LYS A 305      12.274  -5.293 -25.821  1.00 69.24           H  
ATOM   4896  O   LYS A 305      11.973  -2.314 -23.607  1.00 69.24           O  
ATOM   4897  CG  LYS A 305      14.349  -5.009 -26.349  1.00 69.24           C  
ATOM   4898  HG2 LYS A 305      15.110  -4.238 -26.229  1.00 69.24           H  
ATOM   4899  HG3 LYS A 305      14.700  -5.930 -25.884  1.00 69.24           H  
ATOM   4900  CD  LYS A 305      14.106  -5.250 -27.844  1.00 69.24           C  
ATOM   4901  HD2 LYS A 305      13.780  -4.313 -28.296  1.00 69.24           H  
ATOM   4902  HD3 LYS A 305      13.324  -6.000 -27.968  1.00 69.24           H  
ATOM   4903  CE  LYS A 305      15.394  -5.728 -28.522  1.00 69.24           C  
ATOM   4904  HE2 LYS A 305      16.184  -5.014 -28.288  1.00 69.24           H  
ATOM   4905  HE3 LYS A 305      15.676  -6.692 -28.099  1.00 69.24           H  
ATOM   4906  NZ  LYS A 305      15.225  -5.827 -29.994  1.00 69.24           N  
ATOM   4907  HZ1 LYS A 305      14.985  -4.922 -30.373  1.00 69.24           H  
ATOM   4908  HZ2 LYS A 305      14.489  -6.475 -30.237  1.00 69.24           H  
ATOM   4909  HZ3 LYS A 305      16.086  -6.118 -30.434  1.00 69.24           H  
ATOM   4910  N   MET A 306      10.957  -4.280 -23.245  1.00 61.31           N  
ATOM   4911  H   MET A 306      11.040  -5.284 -23.325  1.00 61.31           H  
ATOM   4912  CA  MET A 306       9.719  -3.718 -22.689  1.00 61.31           C  
ATOM   4913  HA  MET A 306       9.399  -2.871 -23.296  1.00 61.31           H  
ATOM   4914  C   MET A 306       9.869  -3.195 -21.255  1.00 61.31           C  
ATOM   4915  CB  MET A 306       8.619  -4.789 -22.704  1.00 61.31           C  
ATOM   4916  HB2 MET A 306       7.760  -4.426 -22.141  1.00 61.31           H  
ATOM   4917  HB3 MET A 306       8.988  -5.690 -22.214  1.00 61.31           H  
ATOM   4918  O   MET A 306       9.034  -2.416 -20.823  1.00 61.31           O  
ATOM   4919  CG  MET A 306       8.136  -5.142 -24.112  1.00 61.31           C  
ATOM   4920  HG2 MET A 306       7.655  -4.263 -24.542  1.00 61.31           H  
ATOM   4921  HG3 MET A 306       8.992  -5.402 -24.735  1.00 61.31           H  
ATOM   4922  SD  MET A 306       6.962  -6.528 -24.131  1.00 61.31           S  
ATOM   4923  CE  MET A 306       6.519  -6.506 -25.886  1.00 61.31           C  
ATOM   4924  HE1 MET A 306       5.916  -7.382 -26.129  1.00 61.31           H  
ATOM   4925  HE2 MET A 306       7.419  -6.492 -26.502  1.00 61.31           H  
ATOM   4926  HE3 MET A 306       5.942  -5.607 -26.098  1.00 61.31           H  
ATOM   4927  N   ALA A 307      10.861  -3.669 -20.497  1.00 53.72           N  
ATOM   4928  H   ALA A 307      11.498  -4.346 -20.892  1.00 53.72           H  
ATOM   4929  CA  ALA A 307      11.051  -3.286 -19.098  1.00 53.72           C  
ATOM   4930  HA  ALA A 307      10.088  -3.034 -18.656  1.00 53.72           H  
ATOM   4931  C   ALA A 307      11.954  -2.058 -18.908  1.00 53.72           C  
ATOM   4932  CB  ALA A 307      11.624  -4.495 -18.356  1.00 53.72           C  
ATOM   4933  HB1 ALA A 307      12.572  -4.792 -18.806  1.00 53.72           H  
ATOM   4934  HB2 ALA A 307      11.806  -4.202 -17.322  1.00 53.72           H  
ATOM   4935  HB3 ALA A 307      10.922  -5.328 -18.395  1.00 53.72           H  
ATOM   4936  O   ALA A 307      11.866  -1.403 -17.874  1.00 53.72           O  
ATOM   4937  N   ASN A 308      12.829  -1.779 -19.878  1.00 48.73           N  
ATOM   4938  H   ASN A 308      12.846  -2.384 -20.688  1.00 48.73           H
[truncated: 193,924 more chars]
