# Supplementary material for: HilE represses the activity of the Salmonella virulence regulator HilD via a mechanism distinct from that of intestinal long-chain fatty acids
Source: J Biol Chem. 2023 Oct 27;299(12):105387. doi: 10.1016/j.jbc.2023.105387 (PMC10696396; doi:10.1016/j.jbc.2023.105387)
Supplement: Dataset S3 [file mmc4.zip › S6 Dataset/ranked_6.pdb]

ATOM      1  N   MET A   1      -5.173  53.902  -3.141  1.00 19.16           N  
ATOM      2  H   MET A   1      -5.421  54.763  -3.608  1.00 19.16           H  
ATOM      3  H2  MET A   1      -4.304  54.032  -2.643  1.00 19.16           H  
ATOM      4  H3  MET A   1      -5.889  53.667  -2.469  1.00 19.16           H  
ATOM      5  CA  MET A   1      -5.013  52.804  -4.121  1.00 19.16           C  
ATOM      6  HA  MET A   1      -5.950  52.621  -4.647  1.00 19.16           H  
ATOM      7  C   MET A   1      -4.672  51.560  -3.320  1.00 19.16           C  
ATOM      8  CB  MET A   1      -3.914  53.128  -5.152  1.00 19.16           C  
ATOM      9  HB2 MET A   1      -3.023  53.487  -4.637  1.00 19.16           H  
ATOM     10  HB3 MET A   1      -3.654  52.215  -5.687  1.00 19.16           H  
ATOM     11  O   MET A   1      -3.510  51.345  -3.010  1.00 19.16           O  
ATOM     12  CG  MET A   1      -4.352  54.170  -6.187  1.00 19.16           C  
ATOM     13  HG2 MET A   1      -4.680  55.078  -5.681  1.00 19.16           H  
ATOM     14  HG3 MET A   1      -5.188  53.767  -6.758  1.00 19.16           H  
ATOM     15  SD  MET A   1      -3.024  54.608  -7.338  1.00 19.16           S  
ATOM     16  CE  MET A   1      -3.930  55.621  -8.539  1.00 19.16           C  
ATOM     17  HE1 MET A   1      -4.381  56.477  -8.037  1.00 19.16           H  
ATOM     18  HE2 MET A   1      -4.709  55.023  -9.013  1.00 19.16           H  
ATOM     19  HE3 MET A   1      -3.240  55.977  -9.303  1.00 19.16           H  
ATOM     20  N   GLU A   2      -5.681  50.865  -2.798  1.00 17.42           N  
ATOM     21  H   GLU A   2      -6.634  50.986  -3.109  1.00 17.42           H  
ATOM     22  CA  GLU A   2      -5.472  49.907  -1.704  1.00 17.42           C  
ATOM     23  HA  GLU A   2      -4.678  50.274  -1.054  1.00 17.42           H  
ATOM     24  C   GLU A   2      -5.008  48.551  -2.244  1.00 17.42           C  
ATOM     25  CB  GLU A   2      -6.731  49.808  -0.831  1.00 17.42           C  
ATOM     26  HB2 GLU A   2      -7.592  49.576  -1.458  1.00 17.42           H  
ATOM     27  HB3 GLU A   2      -6.588  49.005  -0.107  1.00 17.42           H  
ATOM     28  O   GLU A   2      -5.739  47.866  -2.957  1.00 17.42           O  
ATOM     29  CG  GLU A   2      -6.963  51.127  -0.073  1.00 17.42           C  
ATOM     30  HG2 GLU A   2      -6.047  51.384   0.459  1.00 17.42           H  
ATOM     31  HG3 GLU A   2      -7.160  51.921  -0.793  1.00 17.42           H  
ATOM     32  CD  GLU A   2      -8.126  51.057   0.926  1.00 17.42           C  
ATOM     33  OE1 GLU A   2      -8.116  51.903   1.845  1.00 17.42           O  
ATOM     34  OE2 GLU A   2      -9.010  50.194   0.739  1.00 17.42           O  
ATOM     35  N   ASN A   3      -3.758  48.192  -1.942  1.00 17.08           N  
ATOM     36  H   ASN A   3      -3.196  48.819  -1.383  1.00 17.08           H  
ATOM     37  CA  ASN A   3      -3.143  46.953  -2.405  1.00 17.08           C  
ATOM     38  HA  ASN A   3      -3.341  46.838  -3.471  1.00 17.08           H  
ATOM     39  C   ASN A   3      -3.793  45.764  -1.695  1.00 17.08           C  
ATOM     40  CB  ASN A   3      -1.617  47.013  -2.188  1.00 17.08           C  
ATOM     41  HB2 ASN A   3      -1.396  47.476  -1.227  1.00 17.08           H  
ATOM     42  HB3 ASN A   3      -1.223  45.997  -2.165  1.00 17.08           H  
ATOM     43  O   ASN A   3      -3.491  45.474  -0.538  1.00 17.08           O  
ATOM     44  CG  ASN A   3      -0.883  47.739  -3.302  1.00 17.08           C  
ATOM     45  ND2 ASN A   3       0.294  48.254  -3.036  1.00 17.08           N  
ATOM     46 HD21 ASN A   3       0.700  48.178  -2.114  1.00 17.08           H  
ATOM     47 HD22 ASN A   3       0.755  48.715  -3.808  1.00 17.08           H  
ATOM     48  OD1 ASN A   3      -1.330  47.828  -4.430  1.00 17.08           O  
ATOM     49  N   VAL A   4      -4.701  45.083  -2.395  1.00 17.19           N  
ATOM     50  H   VAL A   4      -4.986  45.465  -3.285  1.00 17.19           H  
ATOM     51  CA  VAL A   4      -5.389  43.888  -1.900  1.00 17.19           C  
ATOM     52  HA  VAL A   4      -5.704  44.072  -0.873  1.00 17.19           H  
ATOM     53  C   VAL A   4      -4.388  42.736  -1.892  1.00 17.19           C  
ATOM     54  CB  VAL A   4      -6.652  43.573  -2.731  1.00 17.19           C  
ATOM     55  HB  VAL A   4      -6.366  43.276  -3.740  1.00 17.19           H  
ATOM     56  O   VAL A   4      -4.243  41.999  -2.867  1.00 17.19           O  
ATOM     57  CG1 VAL A   4      -7.458  42.436  -2.086  1.00 17.19           C  
ATOM     58 HG11 VAL A   4      -8.348  42.235  -2.683  1.00 17.19           H  
ATOM     59 HG12 VAL A   4      -6.859  41.526  -2.054  1.00 17.19           H  
ATOM     60 HG13 VAL A   4      -7.757  42.713  -1.075  1.00 17.19           H  
ATOM     61  CG2 VAL A   4      -7.577  44.794  -2.841  1.00 17.19           C  
ATOM     62 HG21 VAL A   4      -7.822  45.173  -1.850  1.00 17.19           H  
ATOM     63 HG22 VAL A   4      -7.096  45.587  -3.414  1.00 17.19           H  
ATOM     64 HG23 VAL A   4      -8.497  44.520  -3.358  1.00 17.19           H  
ATOM     65  N   THR A   5      -3.623  42.614  -0.809  1.00 17.13           N  
ATOM     66  H   THR A   5      -3.622  43.365  -0.133  1.00 17.13           H  
ATOM     67  CA  THR A   5      -2.620  41.562  -0.658  1.00 17.13           C  
ATOM     68  HA  THR A   5      -2.009  41.551  -1.561  1.00 17.13           H  
ATOM     69  C   THR A   5      -3.348  40.228  -0.544  1.00 17.13           C  
ATOM     70  CB  THR A   5      -1.687  41.803   0.549  1.00 17.13           C  
ATOM     71  HB  THR A   5      -2.053  41.268   1.426  1.00 17.13           H  
ATOM     72  O   THR A   5      -3.876  39.880   0.512  1.00 17.13           O  
ATOM     73  CG2 THR A   5      -0.261  41.353   0.236  1.00 17.13           C  
ATOM     74 HG21 THR A   5      -0.259  40.296  -0.030  1.00 17.13           H  
ATOM     75 HG22 THR A   5       0.372  41.497   1.112  1.00 17.13           H  
ATOM     76 HG23 THR A   5       0.139  41.935  -0.594  1.00 17.13           H  
ATOM     77  OG1 THR A   5      -1.608  43.169   0.875  1.00 17.13           O  
ATOM     78  HG1 THR A   5      -1.065  43.270   1.660  1.00 17.13           H  
ATOM     79  N   PHE A   6      -3.428  39.485  -1.650  1.00 17.85           N  
ATOM     80  H   PHE A   6      -3.138  39.905  -2.522  1.00 17.85           H  
ATOM     81  CA  PHE A   6      -4.017  38.151  -1.680  1.00 17.85           C  
ATOM     82  HA  PHE A   6      -5.001  38.188  -1.214  1.00 17.85           H  
ATOM     83  C   PHE A   6      -3.136  37.211  -0.857  1.00 17.85           C  
ATOM     84  CB  PHE A   6      -4.195  37.667  -3.128  1.00 17.85           C  
ATOM     85  HB2 PHE A   6      -3.264  37.807  -3.676  1.00 17.85           H  
ATOM     86  HB3 PHE A   6      -4.402  36.597  -3.112  1.00 17.85           H  
ATOM     87  O   PHE A   6      -2.203  36.593  -1.364  1.00 17.85           O  
ATOM     88  CG  PHE A   6      -5.329  38.347  -3.872  1.00 17.85           C  
ATOM     89  CD1 PHE A   6      -6.643  37.853  -3.758  1.00 17.85           C  
ATOM     90  HD1 PHE A   6      -6.845  36.987  -3.144  1.00 17.85           H  
ATOM     91  CD2 PHE A   6      -5.077  39.475  -4.674  1.00 17.85           C  
ATOM     92  HD2 PHE A   6      -4.076  39.873  -4.758  1.00 17.85           H  
ATOM     93  CE1 PHE A   6      -7.698  38.484  -4.443  1.00 17.85           C  
ATOM     94  HE1 PHE A   6      -8.706  38.108  -4.355  1.00 17.85           H  
ATOM     95  CE2 PHE A   6      -6.131  40.107  -5.356  1.00 17.85           C  
ATOM     96  HE2 PHE A   6      -5.933  40.981  -5.958  1.00 17.85           H  
ATOM     97  CZ  PHE A   6      -7.441  39.611  -5.242  1.00 17.85           C  
ATOM     98  HZ  PHE A   6      -8.248  40.102  -5.765  1.00 17.85           H  
ATOM     99  N   VAL A   7      -3.406  37.131   0.447  1.00 18.83           N  
ATOM    100  H   VAL A   7      -4.060  37.796   0.834  1.00 18.83           H  
ATOM    101  CA  VAL A   7      -2.733  36.186   1.334  1.00 18.83           C  
ATOM    102  HA  VAL A   7      -1.658  36.267   1.172  1.00 18.83           H  
ATOM    103  C   VAL A   7      -3.187  34.795   0.910  1.00 18.83           C  
ATOM    104  CB  VAL A   7      -3.002  36.468   2.825  1.00 18.83           C  
ATOM    105  HB  VAL A   7      -4.051  36.281   3.056  1.00 18.83           H  
ATOM    106  O   VAL A   7      -4.285  34.348   1.251  1.00 18.83           O  
ATOM    107  CG1 VAL A   7      -2.128  35.560   3.701  1.00 18.83           C  
ATOM    108 HG11 VAL A   7      -2.357  34.512   3.507  1.00 18.83           H  
ATOM    109 HG12 VAL A   7      -1.073  35.741   3.496  1.00 18.83           H  
ATOM    110 HG13 VAL A   7      -2.326  35.760   4.754  1.00 18.83           H  
ATOM    111  CG2 VAL A   7      -2.679  37.921   3.196  1.00 18.83           C  
ATOM    112 HG21 VAL A   7      -2.780  38.063   4.272  1.00 18.83           H  
ATOM    113 HG22 VAL A   7      -3.375  38.601   2.704  1.00 18.83           H  
ATOM    114 HG23 VAL A   7      -1.662  38.170   2.895  1.00 18.83           H  
ATOM    115  N   SER A   8      -2.357  34.137   0.100  1.00 19.74           N  
ATOM    116  H   SER A   8      -1.560  34.643  -0.258  1.00 19.74           H  
ATOM    117  CA  SER A   8      -2.557  32.757  -0.323  1.00 19.74           C  
ATOM    118  HA  SER A   8      -3.550  32.656  -0.762  1.00 19.74           H  
ATOM    119  C   SER A   8      -2.468  31.874   0.917  1.00 19.74           C  
ATOM    120  CB  SER A   8      -1.526  32.359  -1.385  1.00 19.74           C  
ATOM    121  HB2 SER A   8      -1.581  33.057  -2.219  1.00 19.74           H  
ATOM    122  HB3 SER A   8      -0.524  32.396  -0.958  1.00 19.74           H  
ATOM    123  O   SER A   8      -1.397  31.423   1.314  1.00 19.74           O  
ATOM    124  OG  SER A   8      -1.797  31.051  -1.855  1.00 19.74           O  
ATOM    125  HG  SER A   8      -1.064  30.787  -2.416  1.00 19.74           H  
ATOM    126  N   ASN A   9      -3.603  31.669   1.585  1.00 21.53           N  
ATOM    127  H   ASN A   9      -4.397  32.234   1.318  1.00 21.53           H  
ATOM    128  CA  ASN A   9      -3.736  30.714   2.675  1.00 21.53           C  
ATOM    129  HA  ASN A   9      -2.876  30.804   3.339  1.00 21.53           H  
ATOM    130  C   ASN A   9      -3.698  29.305   2.076  1.00 21.53           C  
ATOM    131  CB  ASN A   9      -5.020  31.004   3.479  1.00 21.53           C  
ATOM    132  HB2 ASN A   9      -5.279  30.123   4.065  1.00 21.53           H  
ATOM    133  HB3 ASN A   9      -5.841  31.212   2.793  1.00 21.53           H  
ATOM    134  O   ASN A   9      -4.714  28.605   2.033  1.00 21.53           O  
ATOM    135  CG  ASN A   9      -4.865  32.141   4.471  1.00 21.53           C  
ATOM    136  ND2 ASN A   9      -5.912  32.887   4.728  1.00 21.53           N  
ATOM    137 HD21 ASN A   9      -5.703  33.695   5.297  1.00 21.53           H  
ATOM    138 HD22 ASN A   9      -6.712  32.856   4.112  1.00 21.53           H  
ATOM    139  OD1 ASN A   9      -3.832  32.351   5.074  1.00 21.53           O  
ATOM    140  N   SER A  10      -2.527  28.887   1.591  1.00 24.75           N  
ATOM    141  H   SER A  10      -1.757  29.540   1.593  1.00 24.75           H  
ATOM    142  CA  SER A  10      -2.258  27.543   1.094  1.00 24.75           C  
ATOM    143  HA  SER A  10      -3.098  27.232   0.472  1.00 24.75           H  
ATOM    144  C   SER A  10      -2.166  26.568   2.269  1.00 24.75           C  
ATOM    145  CB  SER A  10      -1.000  27.523   0.213  1.00 24.75           C  
ATOM    146  HB2 SER A  10      -0.923  26.556  -0.283  1.00 24.75           H  
ATOM    147  HB3 SER A  10      -1.076  28.301  -0.547  1.00 24.75           H  
ATOM    148  O   SER A  10      -1.164  25.882   2.461  1.00 24.75           O  
ATOM    149  OG  SER A  10       0.161  27.732   0.986  1.00 24.75           O  
ATOM    150  HG  SER A  10       0.213  27.034   1.643  1.00 24.75           H  
ATOM    151  N   HIS A  11      -3.201  26.502   3.103  1.00 26.34           N  
ATOM    152  H   HIS A  11      -3.993  27.103   2.923  1.00 26.34           H  
ATOM    153  CA  HIS A  11      -3.340  25.398   4.036  1.00 26.34           C  
ATOM    154  HA  HIS A  11      -2.404  25.261   4.578  1.00 26.34           H  
ATOM    155  C   HIS A  11      -3.591  24.143   3.199  1.00 26.34           C  
ATOM    156  CB  HIS A  11      -4.447  25.676   5.059  1.00 26.34           C  
ATOM    157  HB2 HIS A  11      -4.715  24.735   5.540  1.00 26.34           H  
ATOM    158  HB3 HIS A  11      -5.331  26.055   4.546  1.00 26.34           H  
ATOM    159  O   HIS A  11      -4.730  23.841   2.835  1.00 26.34           O  
ATOM    160  CG  HIS A  11      -4.035  26.637   6.147  1.00 26.34           C  
ATOM    161  CD2 HIS A  11      -4.645  27.820   6.462  1.00 26.34           C  
ATOM    162  HD2 HIS A  11      -5.489  28.251   5.945  1.00 26.34           H  
ATOM    163  ND1 HIS A  11      -3.009  26.464   7.054  1.00 26.34           N  
ATOM    164  HD1 HIS A  11      -2.320  25.726   7.074  1.00 26.34           H  
ATOM    165  CE1 HIS A  11      -3.005  27.514   7.891  1.00 26.34           C  
ATOM    166  HE1 HIS A  11      -2.294  27.658   8.692  1.00 26.34           H  
ATOM    167  NE2 HIS A  11      -4.010  28.356   7.585  1.00 26.34           N  
ATOM    168  N   GLN A  12      -2.506  23.450   2.841  1.00 29.54           N  
ATOM    169  H   GLN A  12      -1.601  23.845   3.055  1.00 29.54           H  
ATOM    170  CA  GLN A  12      -2.558  22.145   2.198  1.00 29.54           C  
ATOM    171  HA  GLN A  12      -3.060  22.231   1.234  1.00 29.54           H  
ATOM    172  C   GLN A  12      -3.376  21.222   3.101  1.00 29.54           C  
ATOM    173  CB  GLN A  12      -1.146  21.576   1.976  1.00 29.54           C  
ATOM    174  HB2 GLN A  12      -0.547  21.722   2.874  1.00 29.54           H  
ATOM    175  HB3 GLN A  12      -1.246  20.504   1.810  1.00 29.54           H  
ATOM    176  O   GLN A  12      -2.941  20.846   4.191  1.00 29.54           O  
ATOM    177  CG  GLN A  12      -0.412  22.163   0.757  1.00 29.54           C  
ATOM    178  HG2 GLN A  12      -0.187  23.215   0.932  1.00 29.54           H  
ATOM    179  HG3 GLN A  12      -1.055  22.086  -0.119  1.00 29.54           H  
ATOM    180  CD  GLN A  12       0.894  21.418   0.465  1.00 29.54           C  
ATOM    181  NE2 GLN A  12       1.467  21.573  -0.708  1.00 29.54           N  
ATOM    182 HE21 GLN A  12       1.103  22.213  -1.400  1.00 29.54           H  
ATOM    183 HE22 GLN A  12       2.350  21.096  -0.824  1.00 29.54           H  
ATOM    184  OE1 GLN A  12       1.415  20.676   1.283  1.00 29.54           O  
ATOM    185  N   ARG A  13      -4.601  20.901   2.671  1.00 32.75           N  
ATOM    186  H   ARG A  13      -4.920  21.309   1.804  1.00 32.75           H  
ATOM    187  CA  ARG A  13      -5.440  19.921   3.362  1.00 32.75           C  
ATOM    188  HA  ARG A  13      -5.589  20.269   4.384  1.00 32.75           H  
ATOM    189  C   ARG A  13      -4.702  18.579   3.419  1.00 32.75           C  
ATOM    190  CB  ARG A  13      -6.791  19.749   2.659  1.00 32.75           C  
ATOM    191  HB2 ARG A  13      -7.184  18.761   2.896  1.00 32.75           H  
ATOM    192  HB3 ARG A  13      -6.658  19.806   1.578  1.00 32.75           H  
ATOM    193  O   ARG A  13      -4.059  18.227   2.426  1.00 32.75           O  
ATOM    194  CG  ARG A  13      -7.814  20.788   3.125  1.00 32.75           C  
ATOM    195  HG2 ARG A  13      -7.468  21.790   2.873  1.00 32.75           H  
ATOM    196  HG3 ARG A  13      -7.941  20.707   4.204  1.00 32.75           H  
ATOM    197  CD  ARG A  13      -9.146  20.502   2.430  1.00 32.75           C  
ATOM    198  HD2 ARG A  13      -9.410  19.459   2.604  1.00 32.75           H  
ATOM    199  HD3 ARG A  13      -9.006  20.644   1.358  1.00 32.75           H  
ATOM    200  NE  ARG A  13     -10.224  21.358   2.962  1.00 32.75           N  
ATOM    201  HE  ARG A  13     -10.205  21.497   3.963  1.00 32.75           H  
ATOM    202  NH1 ARG A  13     -11.355  21.695   1.002  1.00 32.75           N  
ATOM    203 HH11 ARG A  13     -11.864  22.399   0.485  1.00 32.75           H  
ATOM    204 HH12 ARG A  13     -10.551  21.277   0.556  1.00 32.75           H  
ATOM    205  NH2 ARG A  13     -12.155  22.558   2.898  1.00 32.75           N  
ATOM    206 HH21 ARG A  13     -12.949  22.934   2.400  1.00 32.75           H  
ATOM    207 HH22 ARG A  13     -12.135  22.592   3.907  1.00 32.75           H  
ATOM    208  CZ  ARG A  13     -11.235  21.866   2.290  1.00 32.75           C  
ATOM    209  N   PRO A  14      -4.795  17.832   4.534  1.00 36.07           N  
ATOM    210  CA  PRO A  14      -4.193  16.506   4.626  1.00 36.07           C  
ATOM    211  HA  PRO A  14      -3.108  16.605   4.583  1.00 36.07           H  
ATOM    212  C   PRO A  14      -4.651  15.628   3.451  1.00 36.07           C  
ATOM    213  CB  PRO A  14      -4.590  15.957   6.004  1.00 36.07           C  
ATOM    214  HB2 PRO A  14      -4.901  14.914   5.954  1.00 36.07           H  
ATOM    215  HB3 PRO A  14      -3.744  16.058   6.685  1.00 36.07           H  
ATOM    216  O   PRO A  14      -5.819  15.665   3.065  1.00 36.07           O  
ATOM    217  CG  PRO A  14      -5.732  16.850   6.493  1.00 36.07           C  
ATOM    218  HG2 PRO A  14      -6.689  16.404   6.221  1.00 36.07           H  
ATOM    219  HG3 PRO A  14      -5.693  16.996   7.573  1.00 36.07           H  
ATOM    220  CD  PRO A  14      -5.549  18.160   5.735  1.00 36.07           C  
ATOM    221  HD2 PRO A  14      -4.973  18.860   6.340  1.00 36.07           H  
ATOM    222  HD3 PRO A  14      -6.527  18.579   5.499  1.00 36.07           H  
ATOM    223  N   ALA A  15      -3.735  14.866   2.839  1.00 38.52           N  
ATOM    224  H   ALA A  15      -2.780  14.849   3.168  1.00 38.52           H  
ATOM    225  CA  ALA A  15      -4.059  14.153   1.600  1.00 38.52           C  
ATOM    226  HA  ALA A  15      -4.438  14.875   0.877  1.00 38.52           H  
ATOM    227  C   ALA A  15      -5.131  13.085   1.797  1.00 38.52           C  
ATOM    228  CB  ALA A  15      -2.834  13.492   0.997  1.00 38.52           C  
ATOM    229  HB1 ALA A  15      -3.084  13.153  -0.008  1.00 38.52           H  
ATOM    230  HB2 ALA A  15      -2.606  12.587   1.560  1.00 38.52           H  
ATOM    231  HB3 ALA A  15      -2.002  14.195   0.949  1.00 38.52           H  
ATOM    232  O   ALA A  15      -5.980  12.948   0.925  1.00 38.52           O  
ATOM    233  N   ALA A  16      -5.146  12.407   2.949  1.00 39.50           N  
ATOM    234  H   ALA A  16      -4.356  12.492   3.572  1.00 39.50           H  
ATOM    235  CA  ALA A  16      -6.186  11.437   3.288  1.00 39.50           C  
ATOM    236  HA  ALA A  16      -6.123  10.597   2.597  1.00 39.50           H  
ATOM    237  C   ALA A  16      -7.594  12.049   3.172  1.00 39.50           C  
ATOM    238  CB  ALA A  16      -5.919  10.927   4.709  1.00 39.50           C  
ATOM    239  HB1 ALA A  16      -6.674  10.186   4.972  1.00 39.50           H  
ATOM    240  HB2 ALA A  16      -5.956  11.748   5.425  1.00 39.50           H  
ATOM    241  HB3 ALA A  16      -4.940  10.448   4.745  1.00 39.50           H  
ATOM    242  O   ALA A  16      -8.505  11.416   2.643  1.00 39.50           O  
ATOM    243  N   ASP A  17      -7.752  13.311   3.585  1.00 40.65           N  
ATOM    244  H   ASP A  17      -6.950  13.798   3.959  1.00 40.65           H  
ATOM    245  CA  ASP A  17      -8.999  14.068   3.456  1.00 40.65           C  
ATOM    246  HA  ASP A  17      -9.824  13.470   3.844  1.00 40.65           H  
ATOM    247  C   ASP A  17      -9.316  14.387   1.998  1.00 40.65           C  
ATOM    248  CB  ASP A  17      -8.891  15.388   4.242  1.00 40.65           C  
ATOM    249  HB2 ASP A  17      -9.197  16.216   3.602  1.00 40.65           H  
ATOM    250  HB3 ASP A  17      -7.852  15.571   4.515  1.00 40.65           H  
ATOM    251  O   ASP A  17     -10.475  14.317   1.610  1.00 40.65           O  
ATOM    252  CG  ASP A  17      -9.728  15.457   5.517  1.00 40.65           C  
ATOM    253  OD1 ASP A  17     -10.206  14.409   6.000  1.00 40.65           O  
ATOM    254  OD2 ASP A  17      -9.882  16.607   5.988  1.00 40.65           O  
ATOM    255  N   ASN A  18      -8.313  14.717   1.177  1.00 42.87           N  
ATOM    256  H   ASN A  18      -7.376  14.716   1.555  1.00 42.87           H  
ATOM    257  CA  ASN A  18      -8.512  14.987  -0.248  1.00 42.87           C  
ATOM    258  HA  ASN A  18      -9.350  15.674  -0.362  1.00 42.87           H  
ATOM    259  C   ASN A  18      -8.834  13.715  -1.043  1.00 42.87           C  
ATOM    260  CB  ASN A  18      -7.292  15.681  -0.850  1.00 42.87           C  
ATOM    261  HB2 ASN A  18      -6.404  15.066  -0.699  1.00 42.87           H  
ATOM    262  HB3 ASN A  18      -7.477  15.779  -1.920  1.00 42.87           H  
ATOM    263  O   ASN A  18      -9.631  13.764  -1.974  1.00 42.87           O  
ATOM    264  CG  ASN A  18      -7.055  17.087  -0.345  1.00 42.87           C  
ATOM    265  ND2 ASN A  18      -5.805  17.483  -0.295  1.00 42.87           N  
ATOM    266 HD21 ASN A  18      -5.069  16.824  -0.505  1.00 42.87           H  
ATOM    267 HD22 ASN A  18      -5.599  18.365   0.151  1.00 42.87           H  
ATOM    268  OD1 ASN A  18      -7.967  17.847  -0.035  1.00 42.87           O  
ATOM    269  N   LEU A  19      -8.244  12.581  -0.669  1.00 42.11           N  
ATOM    270  H   LEU A  19      -7.563  12.630   0.075  1.00 42.11           H  
ATOM    271  CA  LEU A  19      -8.425  11.292  -1.323  1.00 42.11           C  
ATOM    272  HA  LEU A  19      -8.452  11.458  -2.400  1.00 42.11           H  
ATOM    273  C   LEU A  19      -9.745  10.632  -0.902  1.00 42.11           C  
ATOM    274  CB  LEU A  19      -7.205  10.425  -0.988  1.00 42.11           C  
ATOM    275  HB2 LEU A  19      -7.402   9.871  -0.070  1.00 42.11           H  
ATOM    276  HB3 LEU A  19      -6.337  11.058  -0.800  1.00 42.11           H  
ATOM    277  O   LEU A  19     -10.486  10.122  -1.743  1.00 42.11           O  
ATOM    278  CG  LEU A  19      -6.820   9.456  -2.108  1.00 42.11           C  
ATOM    279  HG  LEU A  19      -7.713   8.934  -2.450  1.00 42.11           H  
ATOM    280  CD1 LEU A  19      -6.144  10.163  -3.288  1.00 42.11           C  
ATOM    281 HD11 LEU A  19      -5.226  10.647  -2.954  1.00 42.11           H  
ATOM    282 HD12 LEU A  19      -5.896   9.433  -4.060  1.00 42.11           H  
ATOM    283 HD13 LEU A  19      -6.809  10.910  -3.721  1.00 42.11           H  
ATOM    284  CD2 LEU A  19      -5.833   8.458  -1.524  1.00 42.11           C  
ATOM    285 HD21 LEU A  19      -6.349   7.718  -0.913  1.00 42.11           H  
ATOM    286 HD22 LEU A  19      -5.233   7.984  -2.300  1.00 42.11           H  
ATOM    287 HD23 LEU A  19      -5.114   8.985  -0.897  1.00 42.11           H  
ATOM    288  N   GLN A  20     -10.108  10.736   0.384  1.00 43.26           N  
ATOM    289  H   GLN A  20      -9.448  11.109   1.051  1.00 43.26           H  
ATOM    290  CA  GLN A  20     -11.479  10.482   0.826  1.00 43.26           C  
ATOM    291  HA  GLN A  20     -11.778   9.493   0.480  1.00 43.26           H  
ATOM    292  C   GLN A  20     -12.445  11.469   0.192  1.00 43.26           C  
ATOM    293  CB  GLN A  20     -11.641  10.540   2.351  1.00 43.26           C  
ATOM    294  HB2 GLN A  20     -12.697  10.688   2.577  1.00 43.26           H  
ATOM    295  HB3 GLN A  20     -11.088  11.382   2.768  1.00 43.26           H  
ATOM    296  O   GLN A  20     -13.536  11.049  -0.176  1.00 43.26           O  
ATOM    297  CG  GLN A  20     -11.209   9.224   3.004  1.00 43.26           C  
ATOM    298  HG2 GLN A  20     -11.683   8.392   2.483  1.00 43.26           H  
ATOM    299  HG3 GLN A  20     -10.129   9.118   2.904  1.00 43.26           H  
ATOM    300  CD  GLN A  20     -11.581   9.119   4.481  1.00 43.26           C  
ATOM    301  NE2 GLN A  20     -11.219   8.033   5.128  1.00 43.26           N  
ATOM    302 HE21 GLN A  20     -11.134   8.182   6.124  1.00 43.26           H  
ATOM    303 HE22 GLN A  20     -10.583   7.407   4.656  1.00 43.26           H  
ATOM    304  OE1 GLN A  20     -12.210   9.953   5.103  1.00 43.26           O  
ATOM    305  N   LYS A  21     -12.065  12.737  -0.015  1.00 45.01           N  
ATOM    306  H   LYS A  21     -11.216  13.067   0.421  1.00 45.01           H  
ATOM    307  CA  LYS A  21     -12.850  13.672  -0.829  1.00 45.01           C  
ATOM    308  HA  LYS A  21     -13.853  13.739  -0.406  1.00 45.01           H  
ATOM    309  C   LYS A  21     -13.016  13.180  -2.244  1.00 45.01           C  
ATOM    310  CB  LYS A  21     -12.284  15.090  -0.870  1.00 45.01           C  
ATOM    311  HB2 LYS A  21     -11.299  15.138  -0.406  1.00 45.01           H  
ATOM    312  HB3 LYS A  21     -12.175  15.426  -1.901  1.00 45.01           H  
ATOM    313  O   LYS A  21     -14.098  13.328  -2.766  1.00 45.01           O  
ATOM    314  CG  LYS A  21     -13.241  16.029  -0.149  1.00 45.01           C  
ATOM    315  HG2 LYS A  21     -13.365  15.708   0.885  1.00 45.01           H  
ATOM    316  HG3 LYS A  21     -14.206  16.003  -0.655  1.00 45.01           H  
ATOM    317  CD  LYS A  21     -12.686  17.445  -0.183  1.00 45.01           C  
ATOM    318  HD2 LYS A  21     -11.774  17.503   0.411  1.00 45.01           H  
ATOM    319  HD3 LYS A  21     -12.477  17.723  -1.216  1.00 45.01           H  
ATOM    320  CE  LYS A  21     -13.773  18.339   0.396  1.00 45.01           C  
ATOM    321  HE2 LYS A  21     -13.869  18.132   1.462  1.00 45.01           H  
ATOM    322  HE3 LYS A  21     -14.718  18.074  -0.078  1.00 45.01           H  
ATOM    323  NZ  LYS A  21     -13.469  19.756   0.146  1.00 45.01           N  
ATOM    324  HZ1 LYS A  21     -13.362  19.891  -0.850  1.00 45.01           H  
ATOM    325  HZ2 LYS A  21     -14.241  20.322   0.469  1.00 45.01           H  
ATOM    326  HZ3 LYS A  21     -12.613  20.011   0.619  1.00 45.01           H  
ATOM    327  N   LEU A  22     -11.989  12.591  -2.843  1.00 46.12           N  
ATOM    328  H   LEU A  22     -11.095  12.616  -2.374  1.00 46.12           H  
ATOM    329  CA  LEU A  22     -12.052  12.023  -4.181  1.00 46.12           C  
ATOM    330  HA  LEU A  22     -12.376  12.808  -4.864  1.00 46.12           H  
ATOM    331  C   LEU A  22     -13.096  10.911  -4.228  1.00 46.12           C  
ATOM    332  CB  LEU A  22     -10.656  11.501  -4.578  1.00 46.12           C  
ATOM    333  HB2 LEU A  22     -10.642  10.411  -4.552  1.00 46.12           H  
ATOM    334  HB3 LEU A  22      -9.922  11.832  -3.844  1.00 46.12           H  
ATOM    335  O   LEU A  22     -14.054  11.000  -4.986  1.00 46.12           O  
ATOM    336  CG  LEU A  22     -10.212  11.986  -5.962  1.00 46.12           C  
ATOM    337  HG  LEU A  22     -11.061  12.455  -6.459  1.00 46.12           H  
ATOM    338  CD1 LEU A  22      -9.047  12.969  -5.818  1.00 46.12           C  
ATOM    339 HD11 LEU A  22      -8.199  12.467  -5.353  1.00 46.12           H  
ATOM    340 HD12 LEU A  22      -8.746  13.333  -6.800  1.00 46.12           H  
ATOM    341 HD13 LEU A  22      -9.349  13.810  -5.193  1.00 46.12           H  
ATOM    342  CD2 LEU A  22      -9.771  10.840  -6.856  1.00 46.12           C  
ATOM    343 HD21 LEU A  22      -9.497  11.224  -7.838  1.00 46.12           H  
ATOM    344 HD22 LEU A  22      -8.919  10.320  -6.419  1.00 46.12           H  
ATOM    345 HD23 LEU A  22     -10.605  10.148  -6.970  1.00 46.12           H  
ATOM    346  N   LYS A  23     -12.961   9.913  -3.345  1.00 47.05           N  
ATOM    347  H   LYS A  23     -12.145   9.922  -2.751  1.00 47.05           H  
ATOM    348  CA  LYS A  23     -13.930   8.818  -3.233  1.00 47.05           C  
ATOM    349  HA  LYS A  23     -14.020   8.329  -4.202  1.00 47.05           H  
ATOM    350  C   LYS A  23     -15.333   9.328  -2.922  1.00 47.05           C  
ATOM    351  CB  LYS A  23     -13.479   7.789  -2.185  1.00 47.05           C  
ATOM    352  HB2 LYS A  23     -14.359   7.258  -1.822  1.00 47.05           H  
ATOM    353  HB3 LYS A  23     -13.004   8.286  -1.339  1.00 47.05           H  
ATOM    354  O   LYS A  23     -16.264   8.911  -3.591  1.00 47.05           O  
ATOM    355  CG  LYS A  23     -12.525   6.758  -2.803  1.00 47.05           C  
ATOM    356  HG2 LYS A  23     -12.991   6.355  -3.703  1.00 47.05           H  
ATOM    357  HG3 LYS A  23     -11.591   7.245  -3.083  1.00 47.05           H  
ATOM    358  CD  LYS A  23     -12.237   5.597  -1.839  1.00 47.05           C  
ATOM    359  HD2 LYS A  23     -13.178   5.246  -1.415  1.00 47.05           H  
ATOM    360  HD3 LYS A  23     -11.580   5.940  -1.039  1.00 47.05           H  
ATOM    361  CE  LYS A  23     -11.581   4.453  -2.625  1.00 47.05           C  
ATOM    362  HE2 LYS A  23     -12.207   4.248  -3.493  1.00 47.05           H  
ATOM    363  HE3 LYS A  23     -10.610   4.778  -2.999  1.00 47.05           H  
ATOM    364  NZ  LYS A  23     -11.451   3.207  -1.831  1.00 47.05           N  
ATOM    365  HZ1 LYS A  23     -11.397   2.417  -2.458  1.00 47.05           H  
ATOM    366  HZ2 LYS A  23     -12.290   3.050  -1.292  1.00 47.05           H  
ATOM    367  HZ3 LYS A  23     -10.635   3.223  -1.237  1.00 47.05           H  
ATOM    368  N   SER A  24     -15.476  10.236  -1.956  1.00 45.93           N  
ATOM    369  H   SER A  24     -14.645  10.536  -1.468  1.00 45.93           H  
ATOM    370  CA  SER A  24     -16.776  10.787  -1.551  1.00 45.93           C  
ATOM    371  HA  SER A  24     -17.446   9.943  -1.389  1.00 45.93           H  
ATOM    372  C   SER A  24     -17.404  11.671  -2.626  1.00 45.93           C  
ATOM    373  CB  SER A  24     -16.739  11.504  -0.203  1.00 45.93           C  
ATOM    374  HB2 SER A  24     -17.710  11.959  -0.008  1.00 45.93           H  
ATOM    375  HB3 SER A  24     -16.536  10.776   0.583  1.00 45.93           H  
ATOM    376  O   SER A  24     -18.603  11.548  -2.865  1.00 45.93           O  
ATOM    377  OG  SER A  24     -15.744  12.490  -0.171  1.00 45.93           O  
ATOM    378  HG  SER A  24     -14.908  12.021  -0.131  1.00 45.93           H  
ATOM    379  N   LEU A  25     -16.609  12.496  -3.319  1.00 42.42           N  
ATOM    380  H   LEU A  25     -15.638  12.556  -3.045  1.00 42.42           H  
ATOM    381  CA  LEU A  25     -17.010  13.222  -4.523  1.00 42.42           C  
ATOM    382  HA  LEU A  25     -17.821  13.905  -4.272  1.00 42.42           H  
ATOM    383  C   LEU A  25     -17.570  12.225  -5.521  1.00 42.42           C  
ATOM    384  CB  LEU A  25     -15.843  14.022  -5.151  1.00 42.42           C  
ATOM    385  HB2 LEU A  25     -14.923  13.442  -5.081  1.00 42.42           H  
ATOM    386  HB3 LEU A  25     -16.036  14.148  -6.216  1.00 42.42           H  
ATOM    387  O   LEU A  25     -18.721  12.381  -5.895  1.00 42.42           O  
ATOM    388  CG  LEU A  25     -15.650  15.420  -4.535  1.00 42.42           C  
ATOM    389  HG  LEU A  25     -15.826  15.378  -3.460  1.00 42.42           H  
ATOM    390  CD1 LEU A  25     -14.236  15.959  -4.770  1.00 42.42           C  
ATOM    391 HD11 LEU A  25     -14.134  16.948  -4.323  1.00 42.42           H  
ATOM    392 HD12 LEU A  25     -14.043  16.021  -5.841  1.00 42.42           H  
ATOM    393 HD13 LEU A  25     -13.504  15.284  -4.325  1.00 42.42           H  
ATOM    394  CD2 LEU A  25     -16.625  16.420  -5.164  1.00 42.42           C  
ATOM    395 HD21 LEU A  25     -16.444  16.498  -6.236  1.00 42.42           H  
ATOM    396 HD22 LEU A  25     -16.504  17.402  -4.708  1.00 42.42           H  
ATOM    397 HD23 LEU A  25     -17.651  16.086  -5.011  1.00 42.42           H  
ATOM    398  N   LEU A  26     -16.835  11.166  -5.858  1.00 42.53           N  
ATOM    399  H   LEU A  26     -15.901  11.094  -5.481  1.00 42.53           H  
ATOM    400  CA  LEU A  26     -17.249  10.168  -6.848  1.00 42.53           C  
ATOM    401  HA  LEU A  26     -17.501  10.672  -7.781  1.00 42.53           H  
ATOM    402  C   LEU A  26     -18.487   9.369  -6.449  1.00 42.53           C  
ATOM    403  CB  LEU A  26     -16.074   9.241  -7.118  1.00 42.53           C  
ATOM    404  HB2 LEU A  26     -16.411   8.364  -7.671  1.00 42.53           H  
ATOM    405  HB3 LEU A  26     -15.664   8.905  -6.166  1.00 42.53           H  
ATOM    406  O   LEU A  26     -19.376   9.176  -7.274  1.00 42.53           O  
ATOM    407  CG  LEU A  26     -15.016   9.978  -7.941  1.00 42.53           C  
ATOM    408  HG  LEU A  26     -14.898  11.010  -7.611  1.00 42.53           H  
ATOM    409  CD1 LEU A  26     -13.721   9.252  -7.703  1.00 42.53           C  
ATOM    410 HD11 LEU A  26     -13.872   8.205  -7.967  1.00 42.53           H  
ATOM    411 HD12 LEU A  26     -13.427   9.308  -6.655  1.00 42.53           H  
ATOM    412 HD13 LEU A  26     -12.958   9.736  -8.312  1.00 42.53           H  
ATOM    413  CD2 LEU A  26     -15.348   9.960  -9.435  1.00 42.53           C  
ATOM    414 HD21 LEU A  26     -16.345  10.364  -9.608  1.00 42.53           H  
ATOM    415 HD22 LEU A  26     -14.648  10.588  -9.987  1.00 42.53           H  
ATOM    416 HD23 LEU A  26     -15.317   8.943  -9.826  1.00 42.53           H  
ATOM    417  N   THR A  27     -18.612   8.959  -5.184  1.00 40.96           N  
ATOM    418  H   THR A  27     -17.842   9.081  -4.542  1.00 40.96           H  
ATOM    419  CA  THR A  27     -19.853   8.332  -4.699  1.00 40.96           C  
ATOM    420  HA  THR A  27     -20.107   7.511  -5.370  1.00 40.96           H  
ATOM    421  C   THR A  27     -21.038   9.286  -4.744  1.00 40.96           C  
ATOM    422  CB  THR A  27     -19.747   7.767  -3.276  1.00 40.96           C  
ATOM    423  HB  THR A  27     -20.736   7.754  -2.819  1.00 40.96           H  
ATOM    424  O   THR A  27     -22.128   8.854  -5.101  1.00 40.96           O  
ATOM    425  CG2 THR A  27     -19.217   6.339  -3.268  1.00 40.96           C  
ATOM    426 HG21 THR A  27     -18.229   6.311  -3.726  1.00 40.96           H  
ATOM    427 HG22 THR A  27     -19.898   5.693  -3.822  1.00 40.96           H  
ATOM    428 HG23 THR A  27     -19.150   5.985  -2.239  1.00 40.96           H  
ATOM    429  OG1 THR A  27     -18.889   8.527  -2.473  1.00 40.96           O  
ATOM    430  HG1 THR A  27     -19.229   9.424  -2.451  1.00 40.96           H  
ATOM    431  N   ASN A  28     -20.851  10.574  -4.438  1.00 36.76           N  
ATOM    432  H   ASN A  28     -19.936  10.895  -4.155  1.00 36.76           H  
ATOM    433  CA  ASN A  28     -21.915  11.566  -4.608  1.00 36.76           C  
ATOM    434  HA  ASN A  28     -22.845  11.174  -4.196  1.00 36.76           H  
ATOM    435  C   ASN A  28     -22.197  11.847  -6.084  1.00 36.76           C  
ATOM    436  CB  ASN A  28     -21.544  12.861  -3.869  1.00 36.76           C  
ATOM    437  HB2 ASN A  28     -20.488  13.089  -4.014  1.00 36.76           H  
ATOM    438  HB3 ASN A  28     -22.123  13.687  -4.283  1.00 36.76           H  
ATOM    439  O   ASN A  28     -23.346  12.078  -6.456  1.00 36.76           O  
ATOM    440  CG  ASN A  28     -21.879  12.799  -2.392  1.00 36.76           C  
ATOM    441  ND2 ASN A  28     -21.148  13.501  -1.562  1.00 36.76           N  
ATOM    442 HD21 ASN A  28     -20.325  13.980  -1.900  1.00 36.76           H  
ATOM    443 HD22 ASN A  28     -21.396  13.397  -0.588  1.00 36.76           H  
ATOM    444  OD1 ASN A  28     -22.807  12.149  -1.954  1.00 36.76           O  
ATOM    445  N   THR A  29     -21.171  11.773  -6.935  1.00 37.22           N  
ATOM    446  H   THR A  29     -20.255  11.566  -6.564  1.00 37.22           H  
ATOM    447  CA  THR A  29     -21.337  11.951  -8.375  1.00 37.22           C  
ATOM    448  HA  THR A  29     -21.881  12.884  -8.526  1.00 37.22           H  
ATOM    449  C   THR A  29     -22.238  10.834  -8.907  1.00 37.22           C  
ATOM    450  CB  THR A  29     -20.013  12.055  -9.168  1.00 37.22           C  
ATOM    451  HB  THR A  29     -19.772  11.087  -9.607  1.00 37.22           H  
ATOM    452  O   THR A  29     -23.191  11.142  -9.609  1.00 37.22           O  
ATOM    453  CG2 THR A  29     -20.119  13.130 -10.242  1.00 37.22           C  
ATOM    454 HG21 THR A  29     -20.113  14.125  -9.797  1.00 37.22           H  
ATOM    455 HG22 THR A  29     -21.054  13.012 -10.791  1.00 37.22           H  
ATOM    456 HG23 THR A  29     -19.287  13.038 -10.940  1.00 37.22           H  
ATOM    457  OG1 THR A  29     -18.898  12.509  -8.446  1.00 37.22           O  
ATOM    458  HG1 THR A  29     -19.075  12.467  -7.503  1.00 37.22           H  
ATOM    459  N   ARG A  30     -22.084   9.571  -8.461  1.00 35.08           N  
ATOM    460  H   ARG A  30     -21.267   9.370  -7.902  1.00 35.08           H  
ATOM    461  CA  ARG A  30     -22.972   8.448  -8.857  1.00 35.08           C  
ATOM    462  HA  ARG A  30     -22.836   8.250  -9.920  1.00 35.08           H  
ATOM    463  C   ARG A  30     -24.471   8.728  -8.710  1.00 35.08           C  
ATOM    464  CB  ARG A  30     -22.652   7.169  -8.062  1.00 35.08           C  
ATOM    465  HB2 ARG A  30     -22.296   7.421  -7.063  1.00 35.08           H  
ATOM    466  HB3 ARG A  30     -23.567   6.587  -7.948  1.00 35.08           H  
ATOM    467  O   ARG A  30     -25.245   8.198  -9.495  1.00 35.08           O  
ATOM    468  CG  ARG A  30     -21.627   6.267  -8.753  1.00 35.08           C  
ATOM    469  HG2 ARG A  30     -21.962   6.047  -9.766  1.00 35.08           H  
ATOM    470  HG3 ARG A  30     -20.663   6.774  -8.795  1.00 35.08           H  
ATOM    471  CD  ARG A  30     -21.499   4.957  -7.964  1.00 35.08           C  
ATOM    472  HD2 ARG A  30     -22.477   4.477  -7.923  1.00 35.08           H  
ATOM    473  HD3 ARG A  30     -21.171   5.189  -6.952  1.00 35.08           H  
ATOM    474  NE  ARG A  30     -20.535   4.043  -8.601  1.00 35.08           N  
ATOM    475  HE  ARG A  30     -20.111   4.369  -9.458  1.00 35.08           H  
ATOM    476  NH1 ARG A  30     -20.657   2.326  -7.083  1.00 35.08           N  
ATOM    477 HH11 ARG A  30     -21.393   2.826  -6.605  1.00 35.08           H  
ATOM    478 HH12 ARG A  30     -20.371   1.401  -6.797  1.00 35.08           H  
ATOM    479  NH2 ARG A  30     -19.245   2.189  -8.819  1.00 35.08           N  
ATOM    480 HH21 ARG A  30     -18.907   1.292  -8.499  1.00 35.08           H  
ATOM    481 HH22 ARG A  30     -18.781   2.613  -9.610  1.00 35.08           H  
ATOM    482  CZ  ARG A  30     -20.155   2.857  -8.167  1.00 35.08           C  
ATOM    483  N   GLN A  31     -24.903   9.514  -7.719  1.00 34.72           N  
ATOM    484  H   GLN A  31     -24.224   9.959  -7.119  1.00 34.72           H  
ATOM    485  CA  GLN A  31     -26.327   9.854  -7.581  1.00 34.72           C  
ATOM    486  HA  GLN A  31     -26.929   8.956  -7.716  1.00 34.72           H  
ATOM    487  C   GLN A  31     -26.803  10.861  -8.633  1.00 34.72           C  
ATOM    488  CB  GLN A  31     -26.617  10.439  -6.194  1.00 34.72           C  
ATOM    489  HB2 GLN A  31     -27.587  10.935  -6.234  1.00 34.72           H  
ATOM    490  HB3 GLN A  31     -25.867  11.189  -5.942  1.00 34.72           H  
ATOM    491  O   GLN A  31     -27.936  10.773  -9.101  1.00 34.72           O  
ATOM    492  CG  GLN A  31     -26.688   9.381  -5.090  1.00 34.72           C  
ATOM    493  HG2 GLN A  31     -25.700   8.948  -4.933  1.00 34.72           H  
ATOM    494  HG3 GLN A  31     -27.371   8.588  -5.395  1.00 34.72           H  
ATOM    495  CD  GLN A  31     -27.188   9.968  -3.771  1.00 34.72           C  
ATOM    496  NE2 GLN A  31     -27.501   9.144  -2.797  1.00 34.72           N  
ATOM    497 HE21 GLN A  31     -27.784   9.582  -1.932  1.00 34.72           H  
ATOM    498 HE22 GLN A  31     -27.376   8.147  -2.898  1.00 34.72           H  
ATOM    499  OE1 GLN A  31     -27.322  11.166  -3.583  1.00 34.72           O  
ATOM    500  N   GLN A  32     -25.966  11.844  -8.970  1.00 32.43           N  
ATOM    501  H   GLN A  32     -25.027  11.827  -8.597  1.00 32.43           H  
ATOM    502  CA  GLN A  32     -26.306  12.884  -9.943  1.00 32.43           C  
ATOM    503  HA  GLN A  32     -27.375  13.091  -9.889  1.00 32.43           H  
ATOM    504  C   GLN A  32     -26.029  12.473 -11.391  1.00 32.43           C  
ATOM    505  CB  GLN A  32     -25.542  14.174  -9.617  1.00 32.43           C  
ATOM    506  HB2 GLN A  32     -25.527  14.807 -10.504  1.00 32.43           H  
ATOM    507  HB3 GLN A  32     -24.510  13.941  -9.352  1.00 32.43           H  
ATOM    508  O   GLN A  32     -26.603  13.067 -12.306  1.00 32.43           O  
ATOM    509  CG  GLN A  32     -26.211  14.973  -8.493  1.00 32.43           C  
ATOM    510  HG2 GLN A  32     -27.264  15.114  -8.737  1.00 32.43           H  
ATOM    511  HG3 GLN A  32     -26.144  14.418  -7.557  1.00 32.43           H  
ATOM    512  CD  GLN A  32     -25.565  16.342  -8.303  1.00 32.43           C  
ATOM    513  NE2 GLN A  32     -26.310  17.337  -7.872  1.00 32.43           N  
ATOM    514 HE21 GLN A  32     -25.839  18.227  -7.794  1.00 32.43           H  
ATOM    515 HE22 GLN A  32     -27.292  17.200  -7.682  1.00 32.43           H  
ATOM    516  OE1 GLN A  32     -24.389  16.561  -8.532  1.00 32.43           O  
ATOM    517  N   ILE A  33     -25.152  11.494 -11.620  1.00 35.57           N  
ATOM    518  H   ILE A  33     -24.659  11.086 -10.839  1.00 35.57           H  
ATOM    519  CA  ILE A  33     -24.781  11.054 -12.963  1.00 35.57           C  
ATOM    520  HA  ILE A  33     -24.619  11.933 -13.585  1.00 35.57           H  
ATOM    521  C   ILE A  33     -25.933  10.253 -13.561  1.00 35.57           C  
ATOM    522  CB  ILE A  33     -23.470  10.243 -12.980  1.00 35.57           C  
ATOM    523  HB  ILE A  33     -23.582   9.357 -12.357  1.00 35.57           H  
ATOM    524  O   ILE A  33     -26.055   9.047 -13.377  1.00 35.57           O  
ATOM    525  CG1 ILE A  33     -22.258  11.059 -12.510  1.00 35.57           C  
ATOM    526 HG12 ILE A  33     -21.856  11.586 -13.375  1.00 35.57           H  
ATOM    527 HG13 ILE A  33     -22.551  11.816 -11.782  1.00 35.57           H  
ATOM    528  CG2 ILE A  33     -23.173   9.833 -14.434  1.00 35.57           C  
ATOM    529 HG21 ILE A  33     -23.903   9.112 -14.802  1.00 35.57           H  
ATOM    530 HG22 ILE A  33     -22.206   9.332 -14.484  1.00 35.57           H  
ATOM    531 HG23 ILE A  33     -23.147  10.697 -15.098  1.00 35.57           H  
ATOM    532  CD1 ILE A  33     -21.122  10.189 -11.972  1.00 35.57           C  
ATOM    533 HD11 ILE A  33     -20.253  10.807 -11.743  1.00 35.57           H  
ATOM    534 HD12 ILE A  33     -21.436   9.616 -11.100  1.00 35.57           H  
ATOM    535 HD13 ILE A  33     -20.830   9.487 -12.752  1.00 35.57           H  
ATOM    536  N   LYS A  34     -26.796  10.939 -14.305  1.00 34.91           N  
ATOM    537  H   LYS A  34     -26.744  11.946 -14.250  1.00 34.91           H  
ATOM    538  CA  LYS A  34     -27.640  10.287 -15.310  1.00 34.91           C  
ATOM    539  HA  LYS A  34     -27.666   9.215 -15.119  1.00 34.91           H  
ATOM    540  C   LYS A  34     -27.082  10.393 -16.731  1.00 34.91           C  
ATOM    541  CB  LYS A  34     -29.079  10.821 -15.254  1.00 34.91           C  
ATOM    542  HB2 LYS A  34     -29.079  11.869 -14.956  1.00 34.91           H  
ATOM    543  HB3 LYS A  34     -29.501  10.759 -16.257  1.00 34.91           H  
ATOM    544  O   LYS A  34     -27.189   9.421 -17.460  1.00 34.91           O  
ATOM    545  CG  LYS A  34     -29.986  10.009 -14.319  1.00 34.91           C  
ATOM    546  HG2 LYS A  34     -29.670  10.145 -13.284  1.00 34.91           H  
ATOM    547  HG3 LYS A  34     -29.918   8.952 -14.579  1.00 34.91           H  
ATOM    548  CD  LYS A  34     -31.437  10.475 -14.496  1.00 34.91           C  
ATOM    549  HD2 LYS A  34     -31.706  10.399 -15.550  1.00 34.91           H  
ATOM    550  HD3 LYS A  34     -31.516  11.517 -14.184  1.00 34.91           H  
ATOM    551  CE  LYS A  34     -32.394   9.612 -13.672  1.00 34.91           C  
ATOM    552  HE2 LYS A  34     -32.243   8.570 -13.952  1.00 34.91           H  
ATOM    553  HE3 LYS A  34     -32.134   9.713 -12.618  1.00 34.91           H  
ATOM    554  NZ  LYS A  34     -33.808  10.005 -13.904  1.00 34.91           N  
ATOM    555  HZ1 LYS A  34     -33.958  10.964 -13.624  1.00 34.91           H  
ATOM    556  HZ2 LYS A  34     -34.039   9.912 -14.882  1.00 34.91           H  
ATOM    557  HZ3 LYS A  34     -34.428   9.411 -13.373  1.00 34.91           H  
ATOM    558  N   SER A  35     -26.644  11.580 -17.172  1.00 38.37           N  
ATOM    559  H   SER A  35     -26.507  12.326 -16.505  1.00 38.37           H  
ATOM    560  CA  SER A  35     -26.677  11.951 -18.602  1.00 38.37           C  
ATOM    561  HA  SER A  35     -27.351  11.253 -19.098  1.00 38.37           H  
ATOM    562  C   SER A  35     -25.362  11.816 -19.395  1.00 38.37           C  
ATOM    563  CB  SER A  35     -27.323  13.332 -18.785  1.00 38.37           C  
ATOM    564  HB2 SER A  35     -28.332  13.308 -18.373  1.00 38.37           H  
ATOM    565  HB3 SER A  35     -27.388  13.559 -19.849  1.00 38.37           H  
ATOM    566  O   SER A  35     -25.132  10.793 -20.027  1.00 38.37           O  
ATOM    567  OG  SER A  35     -26.582  14.344 -18.121  1.00 38.37           O  
ATOM    568  HG  SER A  35     -26.902  15.203 -18.407  1.00 38.37           H  
ATOM    569  N   GLN A  36     -24.577  12.894 -19.497  1.00 38.59           N  
ATOM    570  H   GLN A  36     -24.814  13.680 -18.909  1.00 38.59           H  
ATOM    571  CA  GLN A  36     -23.388  13.021 -20.354  1.00 38.59           C  
ATOM    572  HA  GLN A  36     -23.578  12.522 -21.305  1.00 38.59           H  
ATOM    573  C   GLN A  36     -22.167  12.342 -19.731  1.00 38.59           C  
ATOM    574  CB  GLN A  36     -23.084  14.514 -20.609  1.00 38.59           C  
ATOM    575  HB2 GLN A  36     -22.011  14.651 -20.740  1.00 38.59           H  
ATOM    576  HB3 GLN A  36     -23.386  15.102 -19.742  1.00 38.59           H  
ATOM    577  O   GLN A  36     -22.118  12.183 -18.513  1.00 38.59           O  
ATOM    578  CG  GLN A  36     -23.769  15.050 -21.874  1.00 38.59           C  
ATOM    579  HG2 GLN A  36     -24.846  14.903 -21.795  1.00 38.59           H  
ATOM    580  HG3 GLN A  36     -23.408  14.486 -22.735  1.00 38.59           H  
ATOM    581  CD  GLN A  36     -23.505  16.537 -22.117  1.00 38.59           C  
ATOM    582  NE2 GLN A  36     -23.742  17.029 -23.313  1.00 38.59           N  
ATOM    583 HE21 GLN A  36     -23.529  18.009 -23.431  1.00 38.59           H  
ATOM    584 HE22 GLN A  36     -24.032  16.433 -24.075  1.00 38.59           H  
ATOM    585  OE1 GLN A  36     -23.120  17.294 -21.243  1.00 38.59           O  
ATOM    586  N   THR A  37     -21.164  12.031 -20.563  1.00 50.47           N  
ATOM    587  H   THR A  37     -21.294  12.126 -21.560  1.00 50.47           H  
ATOM    588  CA  THR A  37     -19.812  11.633 -20.144  1.00 50.47           C  
ATOM    589  HA  THR A  37     -19.864  10.650 -19.674  1.00 50.47           H  
ATOM    590  C   THR A  37     -19.288  12.648 -19.131  1.00 50.47           C  
ATOM    591  CB  THR A  37     -18.845  11.562 -21.349  1.00 50.47           C  
ATOM    592  HB  THR A  37     -18.408  12.540 -21.546  1.00 50.47           H  
ATOM    593  O   THR A  37     -18.848  13.741 -19.494  1.00 50.47           O  
ATOM    594  CG2 THR A  37     -17.723  10.558 -21.103  1.00 50.47           C  
ATOM    595 HG21 THR A  37     -18.129   9.552 -20.989  1.00 50.47           H  
ATOM    596 HG22 THR A  37     -17.018  10.571 -21.934  1.00 50.47           H  
ATOM    597 HG23 THR A  37     -17.182  10.824 -20.195  1.00 50.47           H  
ATOM    598  OG1 THR A  37     -19.516  11.160 -22.524  1.00 50.47           O  
ATOM    599  HG1 THR A  37     -18.830  10.869 -23.130  1.00 50.47           H  
ATOM    600  N   GLN A  38     -19.411  12.345 -17.839  1.00 58.65           N  
ATOM    601  H   GLN A  38     -19.870  11.486 -17.572  1.00 58.65           H  
ATOM    602  CA  GLN A  38     -18.988  13.272 -16.802  1.00 58.65           C  
ATOM    603  HA  GLN A  38     -19.166  14.289 -17.153  1.00 58.65           H  
ATOM    604  C   GLN A  38     -17.486  13.136 -16.625  1.00 58.65           C  
ATOM    605  CB  GLN A  38     -19.779  13.107 -15.496  1.00 58.65           C  
ATOM    606  HB2 GLN A  38     -20.045  12.063 -15.333  1.00 58.65           H  
ATOM    607  HB3 GLN A  38     -19.150  13.439 -14.670  1.00 58.65           H  
ATOM    608  O   GLN A  38     -16.982  12.208 -15.996  1.00 58.65           O  
ATOM    609  CG  GLN A  38     -21.040  13.988 -15.528  1.00 58.65           C  
ATOM    610  HG2 GLN A  38     -21.733  13.583 -16.264  1.00 58.65           H  
ATOM    611  HG3 GLN A  38     -20.774  15.000 -15.833  1.00 58.65           H  
ATOM    612  CD  GLN A  38     -21.754  14.098 -14.187  1.00 58.65           C  
ATOM    613  NE2 GLN A  38     -23.006  14.498 -14.171  1.00 58.65           N  
ATOM    614 HE21 GLN A  38     -23.436  14.549 -13.258  1.00 58.65           H  
ATOM    615 HE22 GLN A  38     -23.489  14.685 -15.038  1.00 58.65           H  
ATOM    616  OE1 GLN A  38     -21.212  13.881 -13.123  1.00 58.65           O  
ATOM    617  N   GLN A  39     -16.770  14.092 -17.207  1.00 70.77           N  
ATOM    618  H   GLN A  39     -17.242  14.748 -17.813  1.00 70.77           H  
ATOM    619  CA  GLN A  39     -15.374  14.313 -16.898  1.00 70.77           C  
ATOM    620  HA  GLN A  39     -14.902  13.341 -16.753  1.00 70.77           H  
ATOM    621  C   GLN A  39     -15.283  15.126 -15.602  1.00 70.77           C  
ATOM    622  CB  GLN A  39     -14.692  14.988 -18.089  1.00 70.77           C  
ATOM    623  HB2 GLN A  39     -14.950  14.448 -19.000  1.00 70.77           H  
ATOM    624  HB3 GLN A  39     -15.047  16.015 -18.180  1.00 70.77           H  
ATOM    625  O   GLN A  39     -15.805  16.238 -15.508  1.00 70.77           O  
ATOM    626  CG  GLN A  39     -13.170  14.969 -17.934  1.00 70.77           C  
ATOM    627  HG2 GLN A  39     -12.891  15.527 -17.040  1.00 70.77           H  
ATOM    628  HG3 GLN A  39     -12.837  13.936 -17.828  1.00 70.77           H  
ATOM    629  CD  GLN A  39     -12.468  15.603 -19.131  1.00 70.77           C  
ATOM    630  NE2 GLN A  39     -11.315  15.123 -19.531  1.00 70.77           N  
ATOM    631 HE21 GLN A  39     -11.006  14.223 -19.194  1.00 70.77           H  
ATOM    632 HE22 GLN A  39     -10.985  15.501 -20.407  1.00 70.77           H  
ATOM    633  OE1 GLN A  39     -12.929  16.552 -19.737  1.00 70.77           O  
ATOM    634  N   VAL A  40     -14.611  14.579 -14.591  1.00 70.46           N  
ATOM    635  H   VAL A  40     -14.239  13.650 -14.730  1.00 70.46           H  
ATOM    636  CA  VAL A  40     -14.363  15.255 -13.315  1.00 70.46           C  
ATOM    637  HA  VAL A  40     -14.882  16.214 -13.310  1.00 70.46           H  
ATOM    638  C   VAL A  40     -12.874  15.529 -13.184  1.00 70.46           C  
ATOM    639  CB  VAL A  40     -14.909  14.448 -12.122  1.00 70.46           C  
ATOM    640  HB  VAL A  40     -14.433  13.468 -12.094  1.00 70.46           H  
ATOM    641  O   VAL A  40     -12.067  14.605 -13.095  1.00 70.46           O  
ATOM    642  CG1 VAL A  40     -14.629  15.169 -10.793  1.00 70.46           C  
ATOM    643 HG11 VAL A  40     -15.063  16.168 -10.812  1.00 70.46           H  
ATOM    644 HG12 VAL A  40     -15.073  14.602  -9.975  1.00 70.46           H  
ATOM    645 HG13 VAL A  40     -13.555  15.234 -10.618  1.00 70.46           H  
ATOM    646  CG2 VAL A  40     -16.427  14.255 -12.230  1.00 70.46           C  
ATOM    647 HG21 VAL A  40     -16.801  13.715 -11.360  1.00 70.46           H  
ATOM    648 HG22 VAL A  40     -16.932  15.218 -12.302  1.00 70.46           H  
ATOM    649 HG23 VAL A  40     -16.666  13.664 -13.115  1.00 70.46           H  
ATOM    650  N   THR A  41     -12.502  16.807 -13.126  1.00 75.11           N  
ATOM    651  H   THR A  41     -13.205  17.517 -13.273  1.00 75.11           H  
ATOM    652  CA  THR A  41     -11.113  17.229 -12.912  1.00 75.11           C  
ATOM    653  HA  THR A  41     -10.461  16.365 -13.040  1.00 75.11           H  
ATOM    654  C   THR A  41     -10.913  17.758 -11.497  1.00 75.11           C  
ATOM    655  CB  THR A  41     -10.657  18.262 -13.948  1.00 75.11           C  
ATOM    656  HB  THR A  41     -11.276  19.155 -13.858  1.00 75.11           H  
ATOM    657  O   THR A  41     -11.583  18.689 -11.052  1.00 75.11           O  
ATOM    658  CG2 THR A  41      -9.189  18.658 -13.776  1.00 75.11           C  
ATOM    659 HG21 THR A  41      -8.876  19.271 -14.621  1.00 75.11           H  
ATOM    660 HG22 THR A  41      -8.562  17.768 -13.725  1.00 75.11           H  
ATOM    661 HG23 THR A  41      -9.067  19.231 -12.857  1.00 75.11           H  
ATOM    662  OG1 THR A  41     -10.787  17.759 -15.252  1.00 75.11           O  
ATOM    663  HG1 THR A  41     -10.068  17.148 -15.431  1.00 75.11           H  
ATOM    664  N   ILE A  42      -9.924  17.206 -10.803  1.00 70.40           N  
ATOM    665  H   ILE A  42      -9.426  16.445 -11.242  1.00 70.40           H  
ATOM    666  CA  ILE A  42      -9.484  17.599  -9.469  1.00 70.40           C  
ATOM    667  HA  ILE A  42     -10.134  18.387  -9.088  1.00 70.40           H  
ATOM    668  C   ILE A  42      -8.073  18.154  -9.598  1.00 70.40           C  
ATOM    669  CB  ILE A  42      -9.573  16.408  -8.496  1.00 70.40           C  
ATOM    670  HB  ILE A  42      -8.964  15.590  -8.880  1.00 70.40           H  
ATOM    671  O   ILE A  42      -7.131  17.432  -9.919  1.00 70.40           O  
ATOM    672  CG1 ILE A  42     -11.048  15.951  -8.425  1.00 70.40           C  
ATOM    673 HG12 ILE A  42     -11.653  16.730  -7.961  1.00 70.40           H  
ATOM    674 HG13 ILE A  42     -11.439  15.776  -9.428  1.00 70.40           H  
ATOM    675  CG2 ILE A  42      -9.045  16.814  -7.105  1.00 70.40           C  
ATOM    676 HG21 ILE A  42      -9.643  17.631  -6.699  1.00 70.40           H  
ATOM    677 HG22 ILE A  42      -8.003  17.127  -7.169  1.00 70.40           H  
ATOM    678 HG23 ILE A  42      -9.087  15.964  -6.424  1.00 70.40           H  
ATOM    679  CD1 ILE A  42     -11.253  14.649  -7.673  1.00 70.40           C  
ATOM    680 HD11 ILE A  42     -11.023  14.789  -6.617  1.00 70.40           H  
ATOM    681 HD12 ILE A  42     -12.296  14.343  -7.761  1.00 70.40           H  
ATOM    682 HD13 ILE A  42     -10.623  13.882  -8.123  1.00 70.40           H  
ATOM    683  N   LYS A  43      -7.936  19.458  -9.364  1.00 71.05           N  
ATOM    684  H   LYS A  43      -8.752  19.977  -9.074  1.00 71.05           H  
ATOM    685  CA  LYS A  43      -6.657  20.163  -9.470  1.00 71.05           C  
ATOM    686  HA  LYS A  43      -6.004  19.583 -10.122  1.00 71.05           H  
ATOM    687  C   LYS A  43      -5.950  20.249  -8.121  1.00 71.05           C  
ATOM    688  CB  LYS A  43      -6.842  21.548 -10.110  1.00 71.05           C  
ATOM    689  HB2 LYS A  43      -7.526  22.142  -9.505  1.00 71.05           H  
ATOM    690  HB3 LYS A  43      -5.875  22.050 -10.131  1.00 71.05           H  
ATOM    691  O   LYS A  43      -6.604  20.360  -7.084  1.00 71.05           O  
ATOM    692  CG  LYS A  43      -7.375  21.451 -11.549  1.00 71.05           C  
ATOM    693  HG2 LYS A  43      -6.726  20.792 -12.125  1.00 71.05           H  
ATOM    694  HG3 LYS A  43      -8.381  21.032 -11.533  1.00 71.05           H  
ATOM    695  CD  LYS A  43      -7.424  22.826 -12.229  1.00 71.05           C  
ATOM    696  HD2 LYS A  43      -8.097  23.479 -11.673  1.00 71.05           H  
ATOM    697  HD3 LYS A  43      -6.423  23.258 -12.232  1.00 71.05           H  
ATOM    698  CE  LYS A  43      -7.923  22.669 -13.672  1.00 71.05           C  
ATOM    699  HE2 LYS A  43      -8.914  22.216 -13.653  1.00 71.05           H  
ATOM    700  HE3 LYS A  43      -7.260  21.978 -14.192  1.00 71.05           H  
ATOM    701  NZ  LYS A  43      -7.968  23.965 -14.398  1.00 71.05           N  
ATOM    702  HZ1 LYS A  43      -7.050  24.382 -14.444  1.00 71.05           H  
ATOM    703  HZ2 LYS A  43      -8.286  23.818 -15.346  1.00 71.05           H  
ATOM    704  HZ3 LYS A  43      -8.605  24.610 -13.952  1.00 71.05           H  
ATOM    705  N   ASN A  44      -4.621  20.281  -8.156  1.00 72.30           N  
ATOM    706  H   ASN A  44      -4.180  20.188  -9.060  1.00 72.30           H  
ATOM    707  CA  ASN A  44      -3.742  20.475  -7.004  1.00 72.30           C  
ATOM    708  HA  ASN A  44      -2.738  20.264  -7.372  1.00 72.30           H  
ATOM    709  C   ASN A  44      -3.968  19.474  -5.853  1.00 72.30           C  
ATOM    710  CB  ASN A  44      -3.766  21.951  -6.563  1.00 72.30           C  
ATOM    711  HB2 ASN A  44      -3.150  22.071  -5.672  1.00 72.30           H  
ATOM    712  HB3 ASN A  44      -4.787  22.239  -6.312  1.00 72.30           H  
ATOM    713  O   ASN A  44      -3.941  19.837  -4.674  1.00 72.30           O  
ATOM    714  CG  ASN A  44      -3.206  22.893  -7.610  1.00 72.30           C  
ATOM    715  ND2 ASN A  44      -3.669  24.120  -7.652  1.00 72.30           N  
ATOM    716 HD21 ASN A  44      -4.368  24.435  -6.996  1.00 72.30           H  
ATOM    717 HD22 ASN A  44      -3.229  24.721  -8.334  1.00 72.30           H  
ATOM    718  OD1 ASN A  44      -2.332  22.560  -8.386  1.00 72.30           O  
ATOM    719  N   LEU A  45      -4.185  18.202  -6.184  1.00 72.05           N  
ATOM    720  H   LEU A  45      -4.108  17.944  -7.158  1.00 72.05           H  
ATOM    721  CA  LEU A  45      -4.266  17.116  -5.216  1.00 72.05           C  
ATOM    722  HA  LEU A  45      -4.916  17.430  -4.400  1.00 72.05           H  
ATOM    723  C   LEU A  45      -2.870  16.817  -4.660  1.00 72.05           C  
ATOM    724  CB  LEU A  45      -4.883  15.885  -5.904  1.00 72.05           C  
ATOM    725  HB2 LEU A  45      -4.257  15.618  -6.756  1.00 72.05           H  
ATOM    726  HB3 LEU A  45      -5.868  16.146  -6.291  1.00 72.05           H  
ATOM    727  O   LEU A  45      -2.009  16.307  -5.366  1.00 72.05           O  
ATOM    728  CG  LEU A  45      -5.004  14.649  -4.996  1.00 72.05           C  
ATOM    729  HG  LEU A  45      -4.044  14.425  -4.531  1.00 72.05           H  
ATOM    730  CD1 LEU A  45      -6.039  14.884  -3.902  1.00 72.05           C  
ATOM    731 HD11 LEU A  45      -7.002  15.140  -4.345  1.00 72.05           H  
ATOM    732 HD12 LEU A  45      -5.690  15.689  -3.255  1.00 72.05           H  
ATOM    733 HD13 LEU A  45      -6.144  13.978  -3.304  1.00 72.05           H  
ATOM    734  CD2 LEU A  45      -5.425  13.436  -5.816  1.00 72.05           C  
ATOM    735 HD21 LEU A  45      -6.340  13.654  -6.367  1.00 72.05           H  
ATOM    736 HD22 LEU A  45      -4.637  13.191  -6.528  1.00 72.05           H  
ATOM    737 HD23 LEU A  45      -5.576  12.575  -5.165  1.00 72.05           H  
ATOM    738  N   TYR A  46      -2.641  17.105  -3.383  1.00 72.10           N  
ATOM    739  H   TYR A  46      -3.359  17.581  -2.855  1.00 72.10           H  
ATOM    740  CA  TYR A  46      -1.417  16.682  -2.706  1.00 72.10           C  
ATOM    741  HA  TYR A  46      -0.576  16.812  -3.387  1.00 72.10           H  
ATOM    742  C   TYR A  46      -1.498  15.200  -2.324  1.00 72.10           C  
ATOM    743  CB  TYR A  46      -1.169  17.575  -1.490  1.00 72.10           C  
ATOM    744  HB2 TYR A  46      -1.097  18.610  -1.825  1.00 72.10           H  
ATOM    745  HB3 TYR A  46      -2.024  17.505  -0.818  1.00 72.10           H  
ATOM    746  O   TYR A  46      -2.484  14.783  -1.720  1.00 72.10           O  
ATOM    747  CG  TYR A  46       0.097  17.235  -0.730  1.00 72.10           C  
ATOM    748  CD1 TYR A  46       0.011  16.651   0.549  1.00 72.10           C  
ATOM    749  HD1 TYR A  46      -0.956  16.432   0.976  1.00 72.10           H  
ATOM    750  CD2 TYR A  46       1.358  17.506  -1.296  1.00 72.10           C  
ATOM    751  HD2 TYR A  46       1.427  17.931  -2.287  1.00 72.10           H  
ATOM    752  CE1 TYR A  46       1.185  16.376   1.273  1.00 72.10           C  
ATOM    753  HE1 TYR A  46       1.138  15.938   2.259  1.00 72.10           H  
ATOM    754  CE2 TYR A  46       2.536  17.237  -0.572  1.00 72.10           C  
ATOM    755  HE2 TYR A  46       3.502  17.468  -0.997  1.00 72.10           H  
ATOM    756  OH  TYR A  46       3.551  16.468   1.480  1.00 72.10           O  
ATOM    757  HH  TYR A  46       4.376  16.675   1.034  1.00 72.10           H  
ATOM    758  CZ  TYR A  46       2.446  16.686   0.724  1.00 72.10           C  
ATOM    759  N   VAL A  47      -0.459  14.427  -2.639  1.00 81.65           N  
ATOM    760  H   VAL A  47       0.293  14.858  -3.157  1.00 81.65           H  
ATOM    761  CA  VAL A  47      -0.299  13.006  -2.300  1.00 81.65           C  
ATOM    762  HA  VAL A  47      -1.268  12.573  -2.054  1.00 81.65           H  
ATOM    763  C   VAL A  47       0.619  12.902  -1.078  1.00 81.65           C  
ATOM    764  CB  VAL A  47       0.284  12.235  -3.508  1.00 81.65           C  
ATOM    765  HB  VAL A  47       1.276  12.625  -3.734  1.00 81.65           H  
ATOM    766  O   VAL A  47       1.824  13.104  -1.200  1.00 81.65           O  
ATOM    767  CG1 VAL A  47       0.410  10.742  -3.198  1.00 81.65           C  
ATOM    768 HG11 VAL A  47      -0.561  10.317  -2.940  1.00 81.65           H  
ATOM    769 HG12 VAL A  47       0.816  10.216  -4.062  1.00 81.65           H  
ATOM    770 HG13 VAL A  47       1.105  10.597  -2.372  1.00 81.65           H  
ATOM    771  CG2 VAL A  47      -0.576  12.383  -4.770  1.00 81.65           C  
ATOM    772 HG21 VAL A  47      -0.131  11.813  -5.586  1.00 81.65           H  
ATOM    773 HG22 VAL A  47      -0.620  13.428  -5.076  1.00 81.65           H  
ATOM    774 HG23 VAL A  47      -1.586  12.018  -4.584  1.00 81.65           H  
ATOM    775  N   SER A  48       0.086  12.617   0.118  1.00 70.53           N  
ATOM    776  H   SER A  48      -0.909  12.455   0.185  1.00 70.53           H  
ATOM    777  CA  SER A  48       0.895  12.607   1.358  1.00 70.53           C  
ATOM    778  HA  SER A  48       1.700  13.333   1.248  1.00 70.53           H  
ATOM    779  C   SER A  48       1.561  11.275   1.670  1.00 70.53           C  
ATOM    780  CB  SER A  48       0.096  13.023   2.597  1.00 70.53           C  
ATOM    781  HB2 SER A  48       0.794  13.168   3.423  1.00 70.53           H  
ATOM    782  HB3 SER A  48      -0.395  13.979   2.412  1.00 70.53           H  
ATOM    783  O   SER A  48       2.468  11.230   2.488  1.00 70.53           O  
ATOM    784  OG  SER A  48      -0.861  12.057   2.989  1.00 70.53           O  
ATOM    785  HG  SER A  48      -0.424  11.225   3.188  1.00 70.53           H  
ATOM    786  N   SER A  49       1.083  10.185   1.084  1.00 80.14           N  
ATOM    787  H   SER A  49       0.327  10.271   0.419  1.00 80.14           H  
ATOM    788  CA  SER A  49       1.562   8.829   1.330  1.00 80.14           C  
ATOM    789  HA  SER A  49       2.527   8.861   1.835  1.00 80.14           H  
ATOM    790  C   SER A  49       1.753   8.130  -0.007  1.00 80.14           C  
ATOM    791  CB  SER A  49       0.575   8.071   2.232  1.00 80.14           C  
ATOM    792  HB2 SER A  49       0.502   8.582   3.192  1.00 80.14           H  
ATOM    793  HB3 SER A  49       0.926   7.053   2.395  1.00 80.14           H  
ATOM    794  O   SER A  49       1.146   8.501  -1.014  1.00 80.14           O  
ATOM    795  OG  SER A  49      -0.695   8.045   1.614  1.00 80.14           O  
ATOM    796  HG  SER A  49      -1.418   8.017   2.245  1.00 80.14           H  
ATOM    797  N   PHE A  50       2.624   7.129  -0.041  1.00 89.54           N  
ATOM    798  H   PHE A  50       3.051   6.806   0.816  1.00 89.54           H  
ATOM    799  CA  PHE A  50       2.789   6.330  -1.244  1.00 89.54           C  
ATOM    800  HA  PHE A  50       3.061   6.972  -2.082  1.00 89.54           H  
ATOM    801  C   PHE A  50       1.461   5.635  -1.533  1.00 89.54           C  
ATOM    802  CB  PHE A  50       3.895   5.328  -1.000  1.00 89.54           C  
ATOM    803  HB2 PHE A  50       4.797   5.866  -0.706  1.00 89.54           H  
ATOM    804  HB3 PHE A  50       3.562   4.731  -0.151  1.00 89.54           H  
ATOM    805  O   PHE A  50       0.951   4.885  -0.699  1.00 89.54           O  
ATOM    806  CG  PHE A  50       4.219   4.422  -2.170  1.00 89.54           C  
ATOM    807  CD1 PHE A  50       3.455   3.263  -2.401  1.00 89.54           C  
ATOM    808  HD1 PHE A  50       2.602   3.047  -1.776  1.00 89.54           H  
ATOM    809  CD2 PHE A  50       5.314   4.709  -3.005  1.00 89.54           C  
ATOM    810  HD2 PHE A  50       5.895   5.606  -2.852  1.00 89.54           H  
ATOM    811  CE1 PHE A  50       3.809   2.374  -3.428  1.00 89.54           C  
ATOM    812  HE1 PHE A  50       3.233   1.474  -3.580  1.00 89.54           H  
ATOM    813  CE2 PHE A  50       5.660   3.824  -4.039  1.00 89.54           C  
ATOM    814  HE2 PHE A  50       6.500   4.034  -4.685  1.00 89.54           H  
ATOM    815  CZ  PHE A  50       4.922   2.647  -4.238  1.00 89.54           C  
ATOM    816  HZ  PHE A  50       5.204   1.961  -5.022  1.00 89.54           H  
ATOM    817  N   THR A  51       0.876   5.931  -2.683  1.00 88.56           N  
ATOM    818  H   THR A  51       1.380   6.495  -3.352  1.00 88.56           H  
ATOM    819  CA  THR A  51      -0.521   5.604  -2.959  1.00 88.56           C  
ATOM    820  HA  THR A  51      -0.949   5.054  -2.120  1.00 88.56           H  
ATOM    821  C   THR A  51      -0.613   4.720  -4.184  1.00 88.56           C  
ATOM    822  CB  THR A  51      -1.354   6.879  -3.122  1.00 88.56           C  
ATOM    823  HB  THR A  51      -0.951   7.487  -3.933  1.00 88.56           H  
ATOM    824  O   THR A  51      -0.000   5.000  -5.212  1.00 88.56           O  
ATOM    825  CG2 THR A  51      -2.826   6.586  -3.404  1.00 88.56           C  
ATOM    826 HG21 THR A  51      -3.364   7.532  -3.468  1.00 88.56           H  
ATOM    827 HG22 THR A  51      -2.938   6.068  -4.357  1.00 88.56           H  
ATOM    828 HG23 THR A  51      -3.242   5.980  -2.599  1.00 88.56           H  
ATOM    829  OG1 THR A  51      -1.333   7.632  -1.933  1.00 88.56           O  
ATOM    830  HG1 THR A  51      -0.428   7.869  -1.718  1.00 88.56           H  
ATOM    831  N   LEU A  52      -1.414   3.668  -4.075  1.00 89.11           N  
ATOM    832  H   LEU A  52      -1.865   3.496  -3.188  1.00 89.11           H  
ATOM    833  CA  LEU A  52      -1.771   2.797  -5.181  1.00 89.11           C  
ATOM    834  HA  LEU A  52      -1.168   3.055  -6.051  1.00 89.11           H  
ATOM    835  C   LEU A  52      -3.219   3.039  -5.563  1.00 89.11           C  
ATOM    836  CB  LEU A  52      -1.511   1.332  -4.801  1.00 89.11           C  
ATOM    837  HB2 LEU A  52      -2.127   1.084  -3.937  1.00 89.11           H  
ATOM    838  HB3 LEU A  52      -1.807   0.689  -5.630  1.00 89.11           H  
ATOM    839  O   LEU A  52      -4.096   3.033  -4.699  1.00 89.11           O  
ATOM    840  CG  LEU A  52      -0.041   1.063  -4.451  1.00 89.11           C  
ATOM    841  HG  LEU A  52       0.303   1.766  -3.693  1.00 89.11           H  
ATOM    842  CD1 LEU A  52       0.115  -0.342  -3.890  1.00 89.11           C  
ATOM    843 HD11 LEU A  52       1.142  -0.499  -3.560  1.00 89.11           H  
ATOM    844 HD12 LEU A  52      -0.131  -1.046  -4.685  1.00 89.11           H  
ATOM    845 HD13 LEU A  52      -0.569  -0.488  -3.053  1.00 89.11           H  
ATOM    846  CD2 LEU A  52       0.843   1.176  -5.687  1.00 89.11           C  
ATOM    847 HD21 LEU A  52       1.887   1.261  -5.385  1.00 89.11           H  
ATOM    848 HD22 LEU A  52       0.704   0.320  -6.347  1.00 89.11           H  
ATOM    849 HD23 LEU A  52       0.618   2.087  -6.242  1.00 89.11           H  
ATOM    850  N   VAL A  53      -3.474   3.227  -6.853  1.00 86.19           N  
ATOM    851  H   VAL A  53      -2.699   3.232  -7.502  1.00 86.19           H  
ATOM    852  CA  VAL A  53      -4.828   3.360  -7.387  1.00 86.19           C  
ATOM    853  HA  VAL A  53      -5.533   3.218  -6.568  1.00 86.19           H  
ATOM    854  C   VAL A  53      -5.070   2.254  -8.400  1.00 86.19           C  
ATOM    855  CB  VAL A  53      -5.109   4.752  -7.979  1.00 86.19           C  
ATOM    856  HB  VAL A  53      -4.631   4.849  -8.953  1.00 86.19           H  
ATOM    857  O   VAL A  53      -4.396   2.189  -9.420  1.00 86.19           O  
ATOM    858  CG1 VAL A  53      -6.623   4.891  -8.149  1.00 86.19           C  
ATOM    859 HG11 VAL A  53      -6.884   5.911  -8.430  1.00 86.19           H  
ATOM    860 HG12 VAL A  53      -7.130   4.646  -7.216  1.00 86.19           H  
ATOM    861 HG13 VAL A  53      -6.981   4.203  -8.915  1.00 86.19           H  
ATOM    862  CG2 VAL A  53      -4.617   5.904  -7.091  1.00 86.19           C  
ATOM    863 HG21 VAL A  53      -5.063   5.828  -6.099  1.00 86.19           H  
ATOM    864 HG22 VAL A  53      -3.531   5.874  -7.008  1.00 86.19           H  
ATOM    865 HG23 VAL A  53      -4.895   6.857  -7.541  1.00 86.19           H  
ATOM    866  N   CYS A  54      -6.009   1.366  -8.101  1.00 80.29           N  
ATOM    867  H   CYS A  54      -6.567   1.539  -7.277  1.00 80.29           H  
ATOM    868  CA  CYS A  54      -6.420   0.273  -8.969  1.00 80.29           C  
ATOM    869  HA  CYS A  54      -5.641   0.046  -9.697  1.00 80.29           H  
ATOM    870  C   CYS A  54      -7.682   0.686  -9.726  1.00 80.29           C  
ATOM    871  CB  CYS A  54      -6.650  -0.971  -8.100  1.00 80.29           C  
ATOM    872  HB2 CYS A  54      -7.322  -0.722  -7.278  1.00 80.29           H  
ATOM    873  HB3 CYS A  54      -5.700  -1.315  -7.692  1.00 80.29           H  
ATOM    874  O   CYS A  54      -8.751   0.783  -9.124  1.00 80.29           O  
ATOM    875  SG  CYS A  54      -7.398  -2.289  -9.101  1.00 80.29           S  
ATOM    876  HG  CYS A  54      -8.415  -1.557  -9.564  1.00 80.29           H  
ATOM    877  N   PHE A  55      -7.576   0.869 -11.037  1.00 77.91           N  
ATOM    878  H   PHE A  55      -6.682   0.702 -11.475  1.00 77.91           H  
ATOM    879  CA  PHE A  55      -8.694   1.176 -11.924  1.00 77.91           C  
ATOM    880  HA  PHE A  55      -9.499   1.634 -11.349  1.00 77.91           H  
ATOM    881  C   PHE A  55      -9.232  -0.107 -12.549  1.00 77.91           C  
ATOM    882  CB  PHE A  55      -8.255   2.194 -12.981  1.00 77.91           C  
ATOM    883  HB2 PHE A  55      -7.452   1.770 -13.583  1.00 77.91           H  
ATOM    884  HB3 PHE A  55      -9.093   2.399 -13.646  1.00 77.91           H  
ATOM    885  O   PHE A  55      -8.482  -0.896 -13.123  1.00 77.91           O  
ATOM    886  CG  PHE A  55      -7.789   3.492 -12.361  1.00 77.91           C  
ATOM    887  CD1 PHE A  55      -8.729   4.480 -12.024  1.00 77.91           C  
ATOM    888  HD1 PHE A  55      -9.770   4.346 -12.281  1.00 77.91           H  
ATOM    889  CD2 PHE A  55      -6.427   3.686 -12.064  1.00 77.91           C  
ATOM    890  HD2 PHE A  55      -5.702   2.930 -12.324  1.00 77.91           H  
ATOM    891  CE1 PHE A  55      -8.321   5.639 -11.352  1.00 77.91           C  
ATOM    892  HE1 PHE A  55      -9.061   6.373 -11.066  1.00 77.91           H  
ATOM    893  CE2 PHE A  55      -6.012   4.873 -11.442  1.00 77.91           C  
ATOM    894  HE2 PHE A  55      -4.965   5.037 -11.238  1.00 77.91           H  
ATOM    895  CZ  PHE A  55      -6.957   5.848 -11.084  1.00 77.91           C  
ATOM    896  HZ  PHE A  55      -6.633   6.757 -10.600  1.00 77.91           H  
ATOM    897  N   ARG A  56     -10.539  -0.332 -12.403  1.00 73.21           N  
ATOM    898  H   ARG A  56     -11.085   0.375 -11.933  1.00 73.21           H  
ATOM    899  CA  ARG A  56     -11.263  -1.486 -12.953  1.00 73.21           C  
ATOM    900  HA  ARG A  56     -10.554  -2.218 -13.340  1.00 73.21           H  
ATOM    901  C   ARG A  56     -12.129  -1.083 -14.138  1.00 73.21           C  
ATOM    902  CB  ARG A  56     -12.123  -2.141 -11.860  1.00 73.21           C  
ATOM    903  HB2 ARG A  56     -12.816  -1.404 -11.453  1.00 73.21           H  
ATOM    904  HB3 ARG A  56     -12.707  -2.945 -12.307  1.00 73.21           H  
ATOM    905  O   ARG A  56     -12.245  -1.886 -15.063  1.00 73.21           O  
ATOM    906  CG  ARG A  56     -11.265  -2.722 -10.727  1.00 73.21           C  
ATOM    907  HG2 ARG A  56     -10.600  -3.475 -11.149  1.00 73.21           H  
ATOM    908  HG3 ARG A  56     -10.653  -1.938 -10.282  1.00 73.21           H  
ATOM    909  CD  ARG A  56     -12.106  -3.371  -9.621  1.00 73.21           C  
ATOM    910  HD2 ARG A  56     -11.439  -3.953  -8.985  1.00 73.21           H  
ATOM    911  HD3 ARG A  56     -12.830  -4.047 -10.075  1.00 73.21           H  
ATOM    912  NE  ARG A  56     -12.827  -2.373  -8.816  1.00 73.21           N  
ATOM    913  HE  ARG A  56     -13.592  -1.907  -9.282  1.00 73.21           H  
ATOM    914  NH1 ARG A  56     -11.981  -2.739  -6.696  1.00 73.21           N  
ATOM    915 HH11 ARG A  56     -11.968  -2.410  -5.741  1.00 73.21           H  
ATOM    916 HH12 ARG A  56     -11.333  -3.446  -7.014  1.00 73.21           H  
ATOM    917  NH2 ARG A  56     -13.435  -1.135  -7.008  1.00 73.21           N  
ATOM    918 HH21 ARG A  56     -14.115  -0.637  -7.563  1.00 73.21           H  
ATOM    919 HH22 ARG A  56     -13.251  -0.885  -6.047  1.00 73.21           H  
ATOM    920  CZ  ARG A  56     -12.743  -2.094  -7.530  1.00 73.21           C  
ATOM    921  N   SER A  57     -12.700   0.122 -14.077  1.00 77.93           N  
ATOM    922  H   SER A  57     -12.570   0.677 -13.244  1.00 77.93           H  
ATOM    923  CA  SER A  57     -13.383   0.775 -15.186  1.00 77.93           C  
ATOM    924  HA  SER A  57     -12.874   0.418 -16.081  1.00 77.93           H  
ATOM    925  C   SER A  57     -13.258   2.306 -15.129  1.00 77.93           C  
ATOM    926  CB  SER A  57     -14.848   0.333 -15.245  1.00 77.93           C  
ATOM    927  HB2 SER A  57     -14.888  -0.753 -15.322  1.00 77.93           H  
ATOM    928  HB3 SER A  57     -15.358   0.642 -14.333  1.00 77.93           H  
ATOM    929  O   SER A  57     -13.139   2.869 -14.037  1.00 77.93           O  
ATOM    930  OG  SER A  57     -15.514   0.886 -16.354  1.00 77.93           O  
ATOM    931  HG  SER A  57     -14.924   0.866 -17.111  1.00 77.93           H  
ATOM    932  N   GLY A  58     -13.288   2.963 -16.284  1.00 81.27           N  
ATOM    933  H   GLY A  58     -13.412   2.402 -17.115  1.00 81.27           H  
ATOM    934  CA  GLY A  58     -13.069   4.382 -16.510  1.00 81.27           C  
ATOM    935  HA2 GLY A  58     -13.865   4.762 -17.152  1.00 81.27           H  
ATOM    936  HA3 GLY A  58     -13.120   4.927 -15.568  1.00 81.27           H  
ATOM    937  C   GLY A  58     -11.719   4.675 -17.166  1.00 81.27           C  
ATOM    938  O   GLY A  58     -10.838   3.819 -17.268  1.00 81.27           O  
ATOM    939  N   LYS A  59     -11.549   5.932 -17.568  1.00 83.54           N  
ATOM    940  H   LYS A  59     -12.324   6.568 -17.448  1.00 83.54           H  
ATOM    941  CA  LYS A  59     -10.266   6.506 -17.973  1.00 83.54           C  
ATOM    942  HA  LYS A  59      -9.512   5.720 -18.025  1.00 83.54           H  
ATOM    943  C   LYS A  59      -9.798   7.508 -16.933  1.00 83.54           C  
ATOM    944  CB  LYS A  59     -10.374   7.147 -19.359  1.00 83.54           C  
ATOM    945  HB2 LYS A  59      -9.487   7.753 -19.544  1.00 83.54           H  
ATOM    946  HB3 LYS A  59     -11.253   7.790 -19.401  1.00 83.54           H  
ATOM    947  O   LYS A  59     -10.591   8.242 -16.337  1.00 83.54           O  
ATOM    948  CG  LYS A  59     -10.469   6.078 -20.447  1.00 83.54           C  
ATOM    949  HG2 LYS A  59     -11.349   5.456 -20.280  1.00 83.54           H  
ATOM    950  HG3 LYS A  59      -9.579   5.450 -20.411  1.00 83.54           H  
ATOM    951  CD  LYS A  59     -10.572   6.746 -21.817  1.00 83.54           C  
ATOM    952  HD2 LYS A  59      -9.697   7.376 -21.972  1.00 83.54           H  
ATOM    953  HD3 LYS A  59     -11.472   7.359 -21.857  1.00 83.54           H  
ATOM    954  CE  LYS A  59     -10.622   5.662 -22.889  1.00 83.54           C  
ATOM    955  HE2 LYS A  59      -9.735   5.037 -22.783  1.00 83.54           H  
ATOM    956  HE3 LYS A  59     -11.498   5.037 -22.718  1.00 83.54           H  
ATOM    957  NZ  LYS A  59     -10.659   6.273 -24.234  1.00 83.54           N  
ATOM    958  HZ1 LYS A  59      -9.806   6.795 -24.373  1.00 83.54           H  
ATOM    959  HZ2 LYS A  59     -11.447   6.900 -24.309  1.00 83.54           H  
ATOM    960  HZ3 LYS A  59     -10.713   5.551 -24.939  1.00 83.54           H  
ATOM    961  N   LEU A  60      -8.488   7.557 -16.730  1.00 85.83           N  
ATOM    962  H   LEU A  60      -7.902   6.919 -17.249  1.00 85.83           H  
ATOM    963  CA  LEU A  60      -7.858   8.512 -15.832  1.00 85.83           C  
ATOM    964  HA  LEU A  60      -8.577   9.288 -15.568  1.00 85.83           H  
ATOM    965  C   LEU A  60      -6.681   9.179 -16.531  1.00 85.83           C  
ATOM    966  CB  LEU A  60      -7.455   7.801 -14.535  1.00 85.83           C  
ATOM    967  HB2 LEU A  60      -8.358   7.407 -14.068  1.00 85.83           H  
ATOM    968  HB3 LEU A  60      -6.838   6.938 -14.787  1.00 85.83           H  
ATOM    969  O   LEU A  60      -5.740   8.523 -16.957  1.00 85.83           O  
ATOM    970  CG  LEU A  60      -6.691   8.720 -13.555  1.00 85.83           C  
ATOM    971  HG  LEU A  60      -6.492   9.694 -14.002  1.00 85.83           H  
ATOM    972  CD1 LEU A  60      -7.505   8.988 -12.298  1.00 85.83           C  
ATOM    973 HD11 LEU A  60      -6.858   9.299 -11.478  1.00 85.83           H  
ATOM    974 HD12 LEU A  60      -8.227   9.772 -12.529  1.00 85.83           H  
ATOM    975 HD13 LEU A  60      -8.047   8.091 -11.997  1.00 85.83           H  
ATOM    976  CD2 LEU A  60      -5.335   8.125 -13.188  1.00 85.83           C  
ATOM    977 HD21 LEU A  60      -4.857   8.716 -12.407  1.00 85.83           H  
ATOM    978 HD22 LEU A  60      -5.448   7.090 -12.865  1.00 85.83           H  
ATOM    979 HD23 LEU A  60      -4.698   8.140 -14.073  1.00 85.83           H  
ATOM    980  N   THR A  61      -6.698  10.503 -16.580  1.00 86.42           N  
ATOM    981  H   THR A  61      -7.497  10.976 -16.181  1.00 86.42           H  
ATOM    982  CA  THR A  61      -5.508  11.295 -16.889  1.00 86.42           C  
ATOM    983  HA  THR A  61      -4.734  10.662 -17.322  1.00 86.42           H  
ATOM    984  C   THR A  61      -4.984  11.893 -15.597  1.00 86.42           C  
ATOM    985  CB  THR A  61      -5.819  12.391 -17.905  1.00 86.42           C  
ATOM    986  HB  THR A  61      -6.503  13.116 -17.465  1.00 86.42           H  
ATOM    987  O   THR A  61      -5.712  12.601 -14.904  1.00 86.42           O  
ATOM    988  CG2 THR A  61      -4.554  13.111 -18.367  1.00 86.42           C  
ATOM    989 HG21 THR A  61      -3.842  12.389 -18.766  1.00 86.42           H  
ATOM    990 HG22 THR A  61      -4.098  13.648 -17.536  1.00 86.42           H  
ATOM    991 HG23 THR A  61      -4.809  13.824 -19.150  1.00 86.42           H  
ATOM    992  OG1 THR A  61      -6.430  11.830 -19.040  1.00 86.42           O  
ATOM    993  HG1 THR A  61      -7.069  11.177 -18.747  1.00 86.42           H  
ATOM    994  N   ILE A  62      -3.726  11.639 -15.263  1.00 88.65           N  
ATOM    995  H   ILE A  62      -3.165  11.064 -15.876  1.00 88.65           H  
ATOM    996  CA  ILE A  62      -3.069  12.264 -14.117  1.00 88.65           C  
ATOM    997  HA  ILE A  62      -3.757  12.987 -13.679  1.00 88.65           H  
ATOM    998  C   ILE A  62      -1.849  13.042 -14.584  1.00 88.65           C  
ATOM    999  CB  ILE A  62      -2.760  11.228 -13.025  1.00 88.65           C  
ATOM   1000  HB  ILE A  62      -3.690  10.707 -12.800  1.00 88.65           H  
ATOM   1001  O   ILE A  62      -1.093  12.566 -15.424  1.00 88.65           O  
ATOM   1002  CG1 ILE A  62      -2.316  11.960 -11.743  1.00 88.65           C  
ATOM   1003 HG12 ILE A  62      -1.353  12.446 -11.900  1.00 88.65           H  
ATOM   1004 HG13 ILE A  62      -3.044  12.736 -11.505  1.00 88.65           H  
ATOM   1005  CG2 ILE A  62      -1.737  10.190 -13.514  1.00 88.65           C  
ATOM   1006 HG21 ILE A  62      -1.572   9.424 -12.757  1.00 88.65           H  
ATOM   1007 HG22 ILE A  62      -2.104   9.692 -14.411  1.00 88.65           H  
ATOM   1008 HG23 ILE A  62      -0.786  10.672 -13.741  1.00 88.65           H  
ATOM   1009  CD1 ILE A  62      -2.207  11.030 -10.541  1.00 88.65           C  
ATOM   1010 HD11 ILE A  62      -3.117  10.441 -10.427  1.00 88.65           H  
ATOM   1011 HD12 ILE A  62      -2.035  11.613  -9.636  1.00 88.65           H  
ATOM   1012 HD13 ILE A  62      -1.344  10.384 -10.703  1.00 88.65           H  
ATOM   1013  N   SER A  63      -1.642  14.237 -14.044  1.00 87.26           N  
ATOM   1014  H   SER A  63      -2.311  14.609 -13.385  1.00 87.26           H  
ATOM   1015  CA  SER A  63      -0.462  15.033 -14.359  1.00 87.26           C  
ATOM   1016  HA  SER A  63       0.295  14.359 -14.760  1.00 87.26           H  
ATOM   1017  C   SER A  63       0.158  15.669 -13.127  1.00 87.26           C  
ATOM   1018  CB  SER A  63      -0.759  16.072 -15.445  1.00 87.26           C  
ATOM   1019  HB2 SER A  63       0.192  16.447 -15.823  1.00 87.26           H  
ATOM   1020  HB3 SER A  63      -1.285  15.591 -16.269  1.00 87.26           H  
ATOM   1021  O   SER A  63      -0.524  15.951 -12.145  1.00 87.26           O  
ATOM   1022  OG  SER A  63      -1.527  17.173 -14.981  1.00 87.26           O  
ATOM   1023  HG  SER A  63      -1.367  17.868 -15.625  1.00 87.26           H  
ATOM   1024  N   ASN A  64       1.461  15.907 -13.179  1.00 84.75           N  
ATOM   1025  H   ASN A  64       1.938  15.656 -14.033  1.00 84.75           H  
ATOM   1026  CA  ASN A  64       2.168  16.809 -12.274  1.00 84.75           C  
ATOM   1027  HA  ASN A  64       1.445  17.335 -11.651  1.00 84.75           H  
ATOM   1028  C   ASN A  64       2.870  17.896 -13.118  1.00 84.75           C  
ATOM   1029  CB  ASN A  64       3.063  15.972 -11.327  1.00 84.75           C  
ATOM   1030  HB2 ASN A  64       3.487  16.617 -10.558  1.00 84.75           H  
ATOM   1031  HB3 ASN A  64       2.439  15.234 -10.823  1.00 84.75           H  
ATOM   1032  O   ASN A  64       2.496  18.128 -14.266  1.00 84.75           O  
ATOM   1033  CG  ASN A  64       4.200  15.242 -12.016  1.00 84.75           C  
ATOM   1034  ND2 ASN A  64       4.740  14.190 -11.452  1.00 84.75           N  
ATOM   1035 HD21 ASN A  64       4.332  13.779 -10.625  1.00 84.75           H  
ATOM   1036 HD22 ASN A  64       5.414  13.707 -12.029  1.00 84.75           H  
ATOM   1037  OD1 ASN A  64       4.662  15.646 -13.057  1.00 84.75           O  
ATOM   1038  N   ASN A  65       3.869  18.586 -12.565  1.00 77.93           N  
ATOM   1039  H   ASN A  65       4.135  18.379 -11.613  1.00 77.93           H  
ATOM   1040  CA  ASN A  65       4.601  19.634 -13.289  1.00 77.93           C  
ATOM   1041  HA  ASN A  65       3.879  20.290 -13.776  1.00 77.93           H  
ATOM   1042  C   ASN A  65       5.523  19.111 -14.413  1.00 77.93           C  
ATOM   1043  CB  ASN A  65       5.412  20.464 -12.278  1.00 77.93           C  
ATOM   1044  HB2 ASN A  65       6.044  21.163 -12.825  1.00 77.93           H  
ATOM   1045  HB3 ASN A  65       6.067  19.804 -11.708  1.00 77.93           H  
ATOM   1046  O   ASN A  65       6.086  19.918 -15.148  1.00 77.93           O  
ATOM   1047  CG  ASN A  65       4.566  21.288 -11.324  1.00 77.93           C  
ATOM   1048  ND2 ASN A  65       5.184  21.863 -10.320  1.00 77.93           N  
ATOM   1049 HD21 ASN A  65       6.189  21.802 -10.246  1.00 77.93           H  
ATOM   1050 HD22 ASN A  65       4.617  22.463  -9.738  1.00 77.93           H  
ATOM   1051  OD1 ASN A  65       3.362  21.435 -11.443  1.00 77.93           O  
ATOM   1052  N   HIS A  66       5.718  17.796 -14.522  1.00 75.03           N  
ATOM   1053  H   HIS A  66       5.185  17.180 -13.925  1.00 75.03           H  
ATOM   1054  CA  HIS A  66       6.687  17.163 -15.422  1.00 75.03           C  
ATOM   1055  HA  HIS A  66       7.129  17.910 -16.082  1.00 75.03           H  
ATOM   1056  C   HIS A  66       6.051  16.101 -16.322  1.00 75.03           C  
ATOM   1057  CB  HIS A  66       7.806  16.538 -14.575  1.00 75.03           C  
ATOM   1058  HB2 HIS A  66       7.388  15.752 -13.946  1.00 75.03           H  
ATOM   1059  HB3 HIS A  66       8.534  16.074 -15.241  1.00 75.03           H  
ATOM   1060  O   HIS A  66       6.336  16.054 -17.513  1.00 75.03           O  
ATOM   1061  CG  HIS A  66       8.520  17.540 -13.705  1.00 75.03           C  
ATOM   1062  CD2 HIS A  66       8.512  17.591 -12.339  1.00 75.03           C  
ATOM   1063  HD2 HIS A  66       8.008  16.890 -11.691  1.00 75.03           H  
ATOM   1064  ND1 HIS A  66       9.251  18.616 -14.147  1.00 75.03           N  
ATOM   1065  HD1 HIS A  66       9.375  18.884 -15.113  1.00 75.03           H  
ATOM   1066  CE1 HIS A  66       9.681  19.296 -13.072  1.00 75.03           C  
ATOM   1067  HE1 HIS A  66      10.269  20.201 -13.107  1.00 75.03           H  
ATOM   1068  NE2 HIS A  66       9.242  18.717 -11.940  1.00 75.03           N  
ATOM   1069  N   ASP A  67       5.167  15.283 -15.759  1.00 76.24           N  
ATOM   1070  H   ASP A  67       4.976  15.402 -14.774  1.00 76.24           H  
ATOM   1071  CA  ASP A  67       4.587  14.110 -16.392  1.00 76.24           C  
ATOM   1072  HA  ASP A  67       5.054  13.950 -17.364  1.00 76.24           H  
ATOM   1073  C   ASP A  67       3.082  14.289 -16.582  1.00 76.24           C  
ATOM   1074  CB  ASP A  67       4.856  12.869 -15.530  1.00 76.24           C  
ATOM   1075  HB2 ASP A  67       4.432  11.997 -16.026  1.00 76.24           H  
ATOM   1076  HB3 ASP A  67       4.347  12.985 -14.573  1.00 76.24           H  
ATOM   1077  O   ASP A  67       2.387  14.823 -15.714  1.00 76.24           O  
ATOM   1078  CG  ASP A  67       6.343  12.617 -15.287  1.00 76.24           C  
ATOM   1079  OD1 ASP A  67       7.070  12.482 -16.293  1.00 76.24           O  
ATOM   1080  OD2 ASP A  67       6.715  12.508 -14.090  1.00 76.24           O  
ATOM   1081  N   THR A  68       2.560  13.776 -17.694  1.00 81.85           N  
ATOM   1082  H   THR A  68       3.190  13.350 -18.359  1.00 81.85           H  
ATOM   1083  CA  THR A  68       1.130  13.504 -17.877  1.00 81.85           C  
ATOM   1084  HA  THR A  68       0.606  13.640 -16.931  1.00 81.85           H  
ATOM   1085  C   THR A  68       0.983  12.054 -18.300  1.00 81.85           C  
ATOM   1086  CB  THR A  68       0.488  14.444 -18.904  1.00 81.85           C  
ATOM   1087  HB  THR A  68       0.993  14.343 -19.865  1.00 81.85           H  
ATOM   1088  O   THR A  68       1.559  11.640 -19.302  1.00 81.85           O  
ATOM   1089  CG2 THR A  68      -1.008  14.180 -19.080  1.00 81.85           C  
ATOM   1090 HG21 THR A  68      -1.432  14.932 -19.746  1.00 81.85           H  
ATOM   1091 HG22 THR A  68      -1.166  13.199 -19.528  1.00 81.85           H  
ATOM   1092 HG23 THR A  68      -1.515  14.221 -18.116  1.00 81.85           H  
ATOM   1093  OG1 THR A  68       0.620  15.769 -18.443  1.00 81.85           O  
ATOM   1094  HG1 THR A  68       1.550  15.896 -18.239  1.00 81.85           H  
ATOM   1095  N   ILE A  69       0.235  11.279 -17.520  1.00 85.37           N  
ATOM   1096  H   ILE A  69      -0.232  11.699 -16.728  1.00 85.37           H  
ATOM   1097  CA  ILE A  69       0.020   9.856 -17.750  1.00 85.37           C  
ATOM   1098  HA  ILE A  69       0.570   9.558 -18.642  1.00 85.37           H  
ATOM   1099  C   ILE A  69      -1.458   9.619 -18.024  1.00 85.37           C  
ATOM   1100  CB  ILE A  69       0.565   8.997 -16.590  1.00 85.37           C  
ATOM   1101  HB  ILE A  69      -0.006   9.210 -15.686  1.00 85.37           H  
ATOM   1102  O   ILE A  69      -2.326   9.950 -17.211  1.00 85.37           O  
ATOM   1103  CG1 ILE A  69       2.047   9.361 -16.331  1.00 85.37           C  
ATOM   1104 HG12 ILE A  69       2.081  10.309 -15.795  1.00 85.37           H  
ATOM   1105 HG13 ILE A  69       2.555   9.500 -17.285  1.00 85.37           H  
ATOM   1106  CG2 ILE A  69       0.391   7.504 -16.924  1.00 85.37           C  
ATOM   1107 HG21 ILE A  69      -0.649   7.267 -17.148  1.00 85.37           H  
ATOM   1108 HG22 ILE A  69       1.004   7.234 -17.784  1.00 85.37           H  
ATOM   1109 HG23 ILE A  69       0.683   6.897 -16.067  1.00 85.37           H  
ATOM   1110  CD1 ILE A  69       2.858   8.339 -15.532  1.00 85.37           C  
ATOM   1111 HD11 ILE A  69       3.809   8.790 -15.251  1.00 85.37           H  
ATOM   1112 HD12 ILE A  69       3.062   7.461 -16.145  1.00 85.37           H  
ATOM   1113 HD13 ILE A  69       2.312   8.031 -14.640  1.00 85.37           H  
ATOM   1114  N   TYR A  70      -1.715   9.016 -19.177  1.00 81.40           N  
ATOM   1115  H   TYR A  70      -0.936   8.758 -19.766  1.00 81.40           H  
ATOM   1116  CA  TYR A  70      -3.022   8.531 -19.586  1.00 81.40           C  
ATOM   1117  HA  TYR A  70      -3.801   9.097 -19.074  1.00 81.40           H  
ATOM   1118  C   TYR A  70      -3.136   7.064 -19.184  1.00 81.40           C  
ATOM   1119  CB  TYR A  70      -3.196   8.747 -21.091  1.00 81.40           C  
ATOM   1120  HB2 TYR A  70      -4.166   8.350 -21.391  1.00 81.40           H  
ATOM   1121  HB3 TYR A  70      -2.434   8.182 -21.629  1.00 81.40           H  
ATOM   1122  O   TYR A  70      -2.272   6.254 -19.516  1.00 81.40           O  
ATOM   1123  CG  TYR A  70      -3.114  10.207 -21.493  1.00 81.40           C  
ATOM   1124  CD1 TYR A  70      -4.273  11.005 -21.462  1.00 81.40           C  
ATOM   1125  HD1 TYR A  70      -5.217  10.573 -21.165  1.00 81.40           H  
ATOM   1126  CD2 TYR A  70      -1.880  10.776 -21.869  1.00 81.40           C  
ATOM   1127  HD2 TYR A  70      -0.988  10.168 -21.895  1.00 81.40           H  
ATOM   1128  CE1 TYR A  70      -4.207  12.364 -21.817  1.00 81.40           C  
ATOM   1129  HE1 TYR A  70      -5.104  12.965 -21.793  1.00 81.40           H  
ATOM   1130  CE2 TYR A  70      -1.807  12.139 -22.215  1.00 81.40           C  
ATOM   1131  HE2 TYR A  70      -0.867  12.583 -22.507  1.00 81.40           H  
ATOM   1132  OH  TYR A  70      -2.904  14.246 -22.532  1.00 81.40           O  
ATOM   1133  HH  TYR A  70      -3.774  14.652 -22.531  1.00 81.40           H  
ATOM   1134  CZ  TYR A  70      -2.972  12.933 -22.194  1.00 81.40           C  
ATOM   1135  N   CYS A  71      -4.168   6.749 -18.413  1.00 80.56           N  
ATOM   1136  H   CYS A  71      -4.832   7.470 -18.168  1.00 80.56           H  
ATOM   1137  CA  CYS A  71      -4.401   5.436 -17.836  1.00 80.56           C  
ATOM   1138  HA  CYS A  71      -3.599   4.752 -18.113  1.00 80.56           H  
ATOM   1139  C   CYS A  71      -5.725   4.893 -18.362  1.00 80.56           C  
ATOM   1140  CB  CYS A  71      -4.450   5.550 -16.307  1.00 80.56           C  
ATOM   1141  HB2 CYS A  71      -5.337   6.121 -16.035  1.00 80.56           H  
ATOM   1142  HB3 CYS A  71      -4.533   4.554 -15.871  1.00 80.56           H  
ATOM   1143  O   CYS A  71      -6.777   5.501 -18.134  1.00 80.56           O  
ATOM   1144  SG  CYS A  71      -2.987   6.399 -15.659  1.00 80.56           S  
ATOM   1145  HG  CYS A  71      -3.143   7.500 -16.398  1.00 80.56           H  
ATOM   1146  N   ASP A  72      -5.665   3.732 -19.002  1.00 75.28           N  
ATOM   1147  H   ASP A  72      -4.765   3.312 -19.186  1.00 75.28           H  
ATOM   1148  CA  ASP A  72      -6.840   2.987 -19.440  1.00 75.28           C  
ATOM   1149  HA  ASP A  72      -7.701   3.656 -19.463  1.00 75.28           H  
ATOM   1150  C   ASP A  72      -7.187   1.865 -18.443  1.00 75.28           C  
ATOM   1151  CB  ASP A  72      -6.630   2.491 -20.879  1.00 75.28           C  
ATOM   1152  HB2 ASP A  72      -5.685   1.952 -20.943  1.00 75.28           H  
ATOM   1153  HB3 ASP A  72      -7.430   1.796 -21.133  1.00 75.28           H  
ATOM   1154  O   ASP A  72      -6.379   1.448 -17.603  1.00 75.28           O  
ATOM   1155  CG  ASP A  72      -6.660   3.643 -21.896  1.00 75.28           C  
ATOM   1156  OD1 ASP A  72      -7.706   4.335 -21.973  1.00 75.28           O  
ATOM   1157  OD2 ASP A  72      -5.651   3.817 -22.612  1.00 75.28           O  
ATOM   1158  N   GLU A  73      -8.426   1.388 -18.489  1.00 70.33           N  
ATOM   1159  H   GLU A  73      -9.061   1.757 -19.182  1.00 70.33           H  
ATOM   1160  CA  GLU A  73      -8.883   0.259 -17.680  1.00 70.33           C  
ATOM   1161  HA  GLU A  73      -8.400   0.347 -16.707  1.00 70.33           H  
ATOM   1162  C   GLU A  73      -8.503  -1.104 -18.302  1.00 70.33           C  
ATOM   1163  CB  GLU A  73     -10.403   0.340 -17.441  1.00 70.33           C  
ATOM   1164  HB2 GLU A  73     -10.617   1.177 -16.775  1.00 70.33           H  
ATOM   1165  HB3 GLU A  73     -10.713  -0.573 -16.932  1.00 70.33           H  
ATOM   1166  O   GLU A  73      -8.549  -1.261 -19.522  1.00 70.33           O  
ATOM   1167  CG  GLU A  73     -11.227   0.500 -18.735  1.00 70.33           C  
ATOM   1168  HG2 GLU A  73     -11.122   1.521 -19.104  1.00 70.33           H  
ATOM   1169  HG3 GLU A  73     -10.836  -0.165 -19.505  1.00 70.33           H  
ATOM   1170  CD  GLU A  73     -12.711   0.173 -18.540  1.00 70.33           C  
ATOM   1171  OE1 GLU A  73     -13.094  -0.997 -18.721  1.00 70.33           O  
ATOM   1172  OE2 GLU A  73     -13.492   1.057 -18.138  1.00 70.33           O  
ATOM   1173  N   PRO A  74      -8.223  -2.144 -17.492  1.00 70.85           N  
ATOM   1174  CA  PRO A  74      -7.845  -2.095 -16.083  1.00 70.85           C  
ATOM   1175  HA  PRO A  74      -8.454  -1.373 -15.540  1.00 70.85           H  
ATOM   1176  C   PRO A  74      -6.354  -1.752 -15.916  1.00 70.85           C  
ATOM   1177  CB  PRO A  74      -8.153  -3.499 -15.563  1.00 70.85           C  
ATOM   1178  HB2 PRO A  74      -9.216  -3.572 -15.331  1.00 70.85           H  
ATOM   1179  HB3 PRO A  74      -7.553  -3.758 -14.691  1.00 70.85           H  
ATOM   1180  O   PRO A  74      -5.526  -2.082 -16.758  1.00 70.85           O  
ATOM   1181  CG  PRO A  74      -7.827  -4.387 -16.768  1.00 70.85           C  
ATOM   1182  HG2 PRO A  74      -8.402  -5.312 -16.755  1.00 70.85           H  
ATOM   1183  HG3 PRO A  74      -6.759  -4.603 -16.786  1.00 70.85           H  
ATOM   1184  CD  PRO A  74      -8.186  -3.516 -17.973  1.00 70.85           C  
ATOM   1185  HD2 PRO A  74      -7.437  -3.628 -18.756  1.00 70.85           H  
ATOM   1186  HD3 PRO A  74      -9.170  -3.790 -18.356  1.00 70.85           H  
ATOM   1187  N   GLY A  75      -5.980  -1.168 -14.780  1.00 77.21           N  
ATOM   1188  H   GLY A  75      -6.680  -0.922 -14.094  1.00 77.21           H  
ATOM   1189  CA  GLY A  75      -4.572  -0.906 -14.489  1.00 77.21           C  
ATOM   1190  HA2 GLY A  75      -3.999  -1.821 -14.645  1.00 77.21           H  
ATOM   1191  HA3 GLY A  75      -4.190  -0.161 -15.187  1.00 77.21           H  
ATOM   1192  C   GLY A  75      -4.325  -0.427 -13.067  1.00 77.21           C  
ATOM   1193  O   GLY A  75      -5.258  -0.143 -12.313  1.00 77.21           O  
ATOM   1194  N   MET A  76      -3.053  -0.341 -12.691  1.00 83.72           N  
ATOM   1195  H   MET A  76      -2.343  -0.574 -13.370  1.00 83.72           H  
ATOM   1196  CA  MET A  76      -2.628   0.210 -11.413  1.00 83.72           C  
ATOM   1197  HA  MET A  76      -3.514   0.571 -10.891  1.00 83.72           H  
ATOM   1198  C   MET A  76      -1.700   1.394 -11.609  1.00 83.72           C  
ATOM   1199  CB  MET A  76      -2.011  -0.862 -10.516  1.00 83.72           C  
ATOM   1200  HB2 MET A  76      -2.772  -1.623 -10.343  1.00 83.72           H  
ATOM   1201  HB3 MET A  76      -1.147  -1.307 -11.010  1.00 83.72           H  
ATOM   1202  O   MET A  76      -0.693   1.322 -12.309  1.00 83.72           O  
ATOM   1203  CG  MET A  76      -1.603  -0.276  -9.157  1.00 83.72           C  
ATOM   1204  HG2 MET A  76      -2.474   0.212  -8.719  1.00 83.72           H  
ATOM   1205  HG3 MET A  76      -0.838   0.486  -9.310  1.00 83.72           H  
ATOM   1206  SD  MET A  76      -0.960  -1.449  -7.941  1.00 83.72           S  
ATOM   1207  CE  MET A  76       0.531  -2.017  -8.799  1.00 83.72           C  
ATOM   1208  HE1 MET A  76       1.169  -2.548  -8.093  1.00 83.72           H  
ATOM   1209  HE2 MET A  76       0.264  -2.677  -9.624  1.00 83.72           H  
ATOM   1210  HE3 MET A  76       1.077  -1.157  -9.187  1.00 83.72           H  
ATOM   1211  N   LEU A  77      -2.030   2.466 -10.910  1.00 88.36           N  
ATOM   1212  H   LEU A  77      -2.881   2.428 -10.367  1.00 88.36           H  
ATOM   1213  CA  LEU A  77      -1.221   3.656 -10.785  1.00 88.36           C  
ATOM   1214  HA  LEU A  77      -0.508   3.687 -11.608  1.00 88.36           H  
ATOM   1215  C   LEU A  77      -0.476   3.632  -9.450  1.00 88.36           C  
ATOM   1216  CB  LEU A  77      -2.163   4.849 -10.898  1.00 88.36           C  
ATOM   1217  HB2 LEU A  77      -2.848   4.677 -11.728  1.00 88.36           H  
ATOM   1218  HB3 LEU A  77      -2.742   4.893  -9.976  1.00 88.36           H  
ATOM   1219  O   LEU A  77      -1.067   3.352  -8.406  1.00 88.36           O  
ATOM   1220  CG  LEU A  77      -1.475   6.198 -11.118  1.00 88.36           C  
ATOM   1221  HG  LEU A  77      -0.614   6.310 -10.460  1.00 88.36           H  
ATOM   1222  CD1 LEU A  77      -1.052   6.354 -12.572  1.00 88.36           C  
ATOM   1223 HD11 LEU A  77      -0.615   7.338 -12.739  1.00 88.36           H  
ATOM   1224 HD12 LEU A  77      -0.315   5.595 -12.833  1.00 88.36           H  
ATOM   1225 HD13 LEU A  77      -1.924   6.242 -13.217  1.00 88.36           H  
ATOM   1226  CD2 LEU A  77      -2.507   7.272 -10.790  1.00 88.36           C  
ATOM   1227 HD21 LEU A  77      -3.414   7.101 -11.369  1.00 88.36           H  
ATOM   1228 HD22 LEU A  77      -2.744   7.248  -9.726  1.00 88.36           H  
ATOM   1229 HD23 LEU A  77      -2.115   8.256 -11.048  1.00 88.36           H  
ATOM   1230  N   VAL A  78       0.807   3.960  -9.483  1.00 89.15           N  
ATOM   1231  H   VAL A  78       1.201   4.173 -10.388  1.00 89.15           H  
ATOM   1232  CA  VAL A  78       1.675   4.147  -8.326  1.00 89.15           C  
ATOM   1233  HA  VAL A  78       1.140   3.863  -7.419  1.00 89.15           H  
ATOM   1234  C   VAL A  78       2.037   5.619  -8.234  1.00 89.15           C  
ATOM   1235  CB  VAL A  78       2.951   3.293  -8.426  1.00 89.15           C  
ATOM   1236  HB  VAL A  78       3.576   3.683  -9.229  1.00 89.15           H  
ATOM   1237  O   VAL A  78       2.588   6.194  -9.172  1.00 89.15           O  
ATOM   1238  CG1 VAL A  78       3.759   3.392  -7.132  1.00 89.15           C  
ATOM   1239 HG11 VAL A  78       4.090   4.417  -6.967  1.00 89.15           H  
ATOM   1240 HG12 VAL A  78       3.149   3.068  -6.289  1.00 89.15           H  
ATOM   1241 HG13 VAL A  78       4.647   2.765  -7.213  1.00 89.15           H  
ATOM   1242  CG2 VAL A  78       2.661   1.817  -8.733  1.00 89.15           C  
ATOM   1243 HG21 VAL A  78       2.275   1.726  -9.749  1.00 89.15           H  
ATOM   1244 HG22 VAL A  78       3.582   1.239  -8.666  1.00 89.15           H  
ATOM   1245 HG23 VAL A  78       1.923   1.413  -8.040  1.00 89.15           H  
ATOM   1246  N   LEU A  79       1.741   6.223  -7.090  1.00 89.54           N  
ATOM   1247  H   LEU A  79       1.258   5.692  -6.380  1.00 89.54           H  
ATOM   1248  CA  LEU A  79       2.049   7.614  -6.798  1.00 89.54           C  
ATOM   1249  HA  LEU A  79       2.515   8.085  -7.664  1.00 89.54           H  
ATOM   1250  C   LEU A  79       3.056   7.679  -5.660  1.00 89.54           C  
ATOM   1251  CB  LEU A  79       0.756   8.377  -6.462  1.00 89.54           C  
ATOM   1252  HB2 LEU A  79       1.008   9.422  -6.278  1.00 89.54           H  
ATOM   1253  HB3 LEU A  79       0.343   7.960  -5.544  1.00 89.54           H  
ATOM   1254  O   LEU A  79       2.757   7.282  -4.530  1.00 89.54           O  
ATOM   1255  CG  LEU A  79      -0.324   8.311  -7.550  1.00 89.54           C  
ATOM   1256  HG  LEU A  79      -0.590   7.273  -7.750  1.00 89.54           H  
ATOM   1257  CD1 LEU A  79      -1.591   9.043  -7.102  1.00 89.54           C  
ATOM   1258 HD11 LEU A  79      -1.990   8.565  -6.207  1.00 89.54           H  
ATOM   1259 HD12 LEU A  79      -2.340   8.994  -7.892  1.00 89.54           H  
ATOM   1260 HD13 LEU A  79      -1.365  10.088  -6.887  1.00 89.54           H  
ATOM   1261  CD2 LEU A  79       0.176   8.950  -8.836  1.00 89.54           C  
ATOM   1262 HD21 LEU A  79       0.355  10.016  -8.697  1.00 89.54           H  
ATOM   1263 HD22 LEU A  79      -0.580   8.787  -9.604  1.00 89.54           H  
ATOM   1264 HD23 LEU A  79       1.086   8.463  -9.184  1.00 89.54           H  
ATOM   1265  N   LYS A  80       4.239   8.229  -5.950  1.00 88.65           N  
ATOM   1266  H   LYS A  80       4.415   8.498  -6.907  1.00 88.65           H  
ATOM   1267  CA  LYS A  80       5.202   8.631  -4.920  1.00 88.65           C  
ATOM   1268  HA  LYS A  80       5.498   7.746  -4.357  1.00 88.65           H  
ATOM   1269  C   LYS A  80       4.532   9.618  -3.957  1.00 88.65           C  
ATOM   1270  CB  LYS A  80       6.443   9.241  -5.599  1.00 88.65           C  
ATOM   1271  HB2 LYS A  80       6.164  10.184  -6.069  1.00 88.65           H  
ATOM   1272  HB3 LYS A  80       6.790   8.563  -6.379  1.00 88.65           H  
ATOM   1273  O   LYS A  80       3.698  10.424  -4.375  1.00 88.65           O  
ATOM   1274  CG  LYS A  80       7.597   9.494  -4.614  1.00 88.65           C  
ATOM   1275  HG2 LYS A  80       7.879   8.552  -4.144  1.00 88.65           H  
ATOM   1276  HG3 LYS A  80       7.274  10.181  -3.833  1.00 88.65           H  
ATOM   1277  CD  LYS A  80       8.831  10.095  -5.301  1.00 88.65           C  
ATOM   1278  HD2 LYS A  80       8.552  11.021  -5.804  1.00 88.65           H  
ATOM   1279  HD3 LYS A  80       9.211   9.388  -6.038  1.00 88.65           H  
ATOM   1280  CE  LYS A  80       9.910  10.393  -4.250  1.00 88.65           C  
ATOM   1281  HE2 LYS A  80       9.566  11.202  -3.606  1.00 88.65           H  
ATOM   1282  HE3 LYS A  80      10.020   9.507  -3.625  1.00 88.65           H  
ATOM   1283  NZ  LYS A  80      11.233  10.731  -4.849  1.00 88.65           N  
ATOM   1284  HZ1 LYS A  80      11.580   9.981  -5.431  1.00 88.65           H  
ATOM   1285  HZ2 LYS A  80      11.226  11.572  -5.407  1.00 88.65           H  
ATOM   1286  HZ3 LYS A  80      11.940  10.817  -4.133  1.00 88.65           H  
ATOM   1287  N   LYS A  81       4.897   9.584  -2.677  1.00 83.60           N  
ATOM   1288  H   LYS A  81       5.622   8.938  -2.399  1.00 83.60           H  
ATOM   1289  CA  LYS A  81       4.449  10.615  -1.734  1.00 83.60           C  
ATOM   1290  HA  LYS A  81       3.374  10.745  -1.859  1.00 83.60           H  
ATOM   1291  C   LYS A  81       5.086  11.977  -2.036  1.00 83.60           C  
ATOM   1292  CB  LYS A  81       4.691  10.160  -0.293  1.00 83.60           C  
ATOM   1293  HB2 LYS A  81       4.148  10.838   0.366  1.00 83.60           H  
ATOM   1294  HB3 LYS A  81       4.278   9.160  -0.164  1.00 83.60           H  
ATOM   1295  O   LYS A  81       6.030  12.075  -2.814  1.00 83.60           O  
ATOM   1296  CG  LYS A  81       6.164  10.134   0.137  1.00 83.60           C  
ATOM   1297  HG2 LYS A  81       6.716   9.408  -0.460  1.00 83.60           H  
ATOM   1298  HG3 LYS A  81       6.616  11.117   0.003  1.00 83.60           H  
ATOM   1299  CD  LYS A  81       6.214   9.744   1.617  1.00 83.60           C  
ATOM   1300  HD2 LYS A  81       5.458  10.308   2.163  1.00 83.60           H  
ATOM   1301  HD3 LYS A  81       5.990   8.682   1.714  1.00 83.60           H  
ATOM   1302  CE  LYS A  81       7.564  10.049   2.260  1.00 83.60           C  
ATOM   1303  HE2 LYS A  81       7.768  11.116   2.178  1.00 83.60           H  
ATOM   1304  HE3 LYS A  81       8.362   9.511   1.748  1.00 83.60           H  
ATOM   1305  NZ  LYS A  81       7.513   9.654   3.682  1.00 83.60           N  
ATOM   1306  HZ1 LYS A  81       6.791  10.149   4.185  1.00 83.60           H  
ATOM   1307  HZ2 LYS A  81       7.333   8.664   3.765  1.00 83.60           H  
ATOM   1308  HZ3 LYS A  81       8.402   9.830   4.129  1.00 83.60           H  
ATOM   1309  N   GLU A  82       4.581  13.015  -1.382  1.00 77.23           N  
ATOM   1310  H   GLU A  82       3.737  12.860  -0.848  1.00 77.23           H  
ATOM   1311  CA  GLU A  82       5.112  14.382  -1.427  1.00 77.23           C  
ATOM   1312  HA  GLU A  82       4.406  15.002  -0.874  1.00 77.23           H  
ATOM   1313  C   GLU A  82       5.138  14.986  -2.837  1.00 77.23           C  
ATOM   1314  CB  GLU A  82       6.450  14.484  -0.681  1.00 77.23           C  
ATOM   1315  HB2 GLU A  82       7.191  13.839  -1.153  1.00 77.23           H  
ATOM   1316  HB3 GLU A  82       6.797  15.517  -0.727  1.00 77.23           H  
ATOM   1317  O   GLU A  82       6.116  15.583  -3.286  1.00 77.23           O  
ATOM   1318  CG  GLU A  82       6.277  14.101   0.793  1.00 77.23           C  
ATOM   1319  HG2 GLU A  82       5.465  14.699   1.207  1.00 77.23           H  
ATOM   1320  HG3 GLU A  82       5.985  13.054   0.878  1.00 77.23           H  
ATOM   1321  CD  GLU A  82       7.537  14.333   1.623  1.00 77.23           C  
ATOM   1322  OE1 GLU A  82       7.347  14.540   2.844  1.00 77.23           O  
ATOM   1323  OE2 GLU A  82       8.647  14.261   1.054  1.00 77.23           O  
ATOM   1324  N   GLN A  83       4.018  14.858  -3.545  1.00 79.70           N  
ATOM   1325  H   GLN A  83       3.245  14.350  -3.139  1.00 79.70           H  
ATOM   1326  CA  GLN A  83       3.806  15.525  -4.827  1.00 79.70           C  
ATOM   1327  HA  GLN A  83       4.501  16.362  -4.900  1.00 79.70           H  
ATOM   1328  C   GLN A  83       2.406  16.119  -4.921  1.00 79.70           C  
ATOM   1329  CB  GLN A  83       4.108  14.575  -5.995  1.00 79.70           C  
ATOM   1330  HB2 GLN A  83       4.058  15.141  -6.925  1.00 79.70           H  
ATOM   1331  HB3 GLN A  83       5.123  14.193  -5.889  1.00 79.70           H  
ATOM   1332  O   GLN A  83       1.490  15.707  -4.210  1.00 79.70           O  
ATOM   1333  CG  GLN A  83       3.132  13.395  -6.077  1.00 79.70           C  
ATOM   1334  HG2 GLN A  83       3.189  12.824  -5.151  1.00 79.70           H  
ATOM   1335  HG3 GLN A  83       2.110  13.757  -6.188  1.00 79.70           H  
ATOM   1336  CD  GLN A  83       3.446  12.485  -7.256  1.00 79.70           C  
ATOM   1337  NE2 GLN A  83       3.531  11.199  -7.032  1.00 79.70           N  
ATOM   1338 HE21 GLN A  83       3.815  10.611  -7.802  1.00 79.70           H  
ATOM   1339 HE22 GLN A  83       3.438  10.845  -6.091  1.00 79.70           H  
ATOM   1340  OE1 GLN A  83       3.646  12.916  -8.381  1.00 79.70           O  
ATOM   1341  N   VAL A  84       2.249  17.086  -5.818  1.00 78.67           N  
ATOM   1342  H   VAL A  84       3.029  17.317  -6.417  1.00 78.67           H  
ATOM   1343  CA  VAL A  84       0.955  17.649  -6.191  1.00 78.67           C  
ATOM   1344  HA  VAL A  84       0.186  17.275  -5.515  1.00 78.67           H  
ATOM   1345  C   VAL A  84       0.627  17.167  -7.596  1.00 78.67           C  
ATOM   1346  CB  VAL A  84       0.959  19.182  -6.086  1.00 78.67           C  
ATOM   1347  HB  VAL A  84       1.730  19.592  -6.739  1.00 78.67           H  
ATOM   1348  O   VAL A  84       1.467  17.258  -8.490  1.00 78.67           O  
ATOM   1349  CG1 VAL A  84      -0.397  19.758  -6.489  1.00 78.67           C  
ATOM   1350 HG11 VAL A  84      -0.589  19.551  -7.542  1.00 78.67           H  
ATOM   1351 HG12 VAL A  84      -0.395  20.840  -6.359  1.00 78.67           H  
ATOM   1352 HG13 VAL A  84      -1.179  19.315  -5.874  1.00 78.67           H  
ATOM   1353  CG2 VAL A  84       1.233  19.639  -4.646  1.00 78.67           C  
ATOM   1354 HG21 VAL A  84       0.461  19.254  -3.981  1.00 78.67           H  
ATOM   1355 HG22 VAL A  84       2.211  19.287  -4.318  1.00 78.67           H  
ATOM   1356 HG23 VAL A  84       1.234  20.728  -4.604  1.00 78.67           H  
ATOM   1357  N   VAL A  85      -0.583  16.648  -7.771  1.00 85.14           N  
ATOM   1358  H   VAL A  85      -1.199  16.582  -6.974  1.00 85.14           H  
ATOM   1359  CA  VAL A  85      -1.078  16.112  -9.037  1.00 85.14           C  
ATOM   1360  HA  VAL A  85      -0.375  16.396  -9.821  1.00 85.14           H  
ATOM   1361  C   VAL A  85      -2.422  16.732  -9.401  1.00 85.14           C  
ATOM   1362  CB  VAL A  85      -1.150  14.569  -9.029  1.00 85.14           C  
ATOM   1363  HB  VAL A  85      -1.504  14.237 -10.005  1.00 85.14           H  
ATOM   1364  O   VAL A  85      -3.206  17.127  -8.540  1.00 85.14           O  
ATOM   1365  CG1 VAL A  85       0.227  13.941  -8.795  1.00 85.14           C  
ATOM   1366 HG11 VAL A  85       0.172  12.861  -8.929  1.00 85.14           H  
ATOM   1367 HG12 VAL A  85       0.937  14.345  -9.517  1.00 85.14           H  
ATOM   1368 HG13 VAL A  85       0.577  14.164  -7.787  1.00 85.14           H  
ATOM   1369  CG2 VAL A  85      -2.104  14.019  -7.961  1.00 85.14           C  
ATOM   1370 HG21 VAL A  85      -3.124  14.316  -8.201  1.00 85.14           H  
ATOM   1371 HG22 VAL A  85      -2.055  12.930  -7.927  1.00 85.14           H  
ATOM   1372 HG23 VAL A  85      -1.831  14.396  -6.975  1.00 85.14           H  
ATOM   1373  N   ASN A  86      -2.710  16.801 -10.690  1.00 81.35           N  
ATOM   1374  H   ASN A  86      -2.016  16.462 -11.341  1.00 81.35           H  
ATOM   1375  CA  ASN A  86      -4.039  17.046 -11.220  1.00 81.35           C  
ATOM   1376  HA  ASN A  86      -4.695  17.411 -10.429  1.00 81.35           H  
ATOM   1377  C   ASN A  86      -4.580  15.718 -11.733  1.00 81.35           C  
ATOM   1378  CB  ASN A  86      -3.968  18.101 -12.326  1.00 81.35           C  
ATOM   1379  HB2 ASN A  86      -4.971  18.310 -12.699  1.00 81.35           H  
ATOM   1380  HB3 ASN A  86      -3.375  17.706 -13.151  1.00 81.35           H  
ATOM   1381  O   ASN A  86      -3.876  14.995 -12.430  1.00 81.35           O  
ATOM   1382  CG  ASN A  86      -3.357  19.398 -11.839  1.00 81.35           C  
ATOM   1383  ND2 ASN A  86      -2.362  19.903 -12.524  1.00 81.35           N  
ATOM   1384 HD21 ASN A  86      -1.954  19.360 -13.272  1.00 81.35           H  
ATOM   1385 HD22 ASN A  86      -1.899  20.715 -12.142  1.00 81.35           H  
ATOM   1386  OD1 ASN A  86      -3.776  19.977 -10.849  1.00 81.35           O  
ATOM   1387  N   VAL A  87      -5.818  15.393 -11.391  1.00 85.14           N  
ATOM   1388  H   VAL A  87      -6.355  16.047 -10.840  1.00 85.14           H  
ATOM   1389  CA  VAL A  87      -6.455  14.134 -11.767  1.00 85.14           C  
ATOM   1390  HA  VAL A  87      -5.790  13.551 -12.404  1.00 85.14           H  
ATOM   1391  C   VAL A  87      -7.710  14.451 -12.555  1.00 85.14           C  
ATOM   1392  CB  VAL A  87      -6.786  13.291 -10.524  1.00 85.14           C  
ATOM   1393  HB  VAL A  87      -7.500  13.824  -9.897  1.00 85.14           H  
ATOM   1394  O   VAL A  87      -8.563  15.186 -12.072  1.00 85.14           O  
ATOM   1395  CG1 VAL A  87      -7.395  11.965 -10.957  1.00 85.14           C  
ATOM   1396 HG11 VAL A  87      -6.726  11.496 -11.678  1.00 85.14           H  
ATOM   1397 HG12 VAL A  87      -8.364  12.140 -11.424  1.00 85.14           H  
ATOM   1398 HG13 VAL A  87      -7.539  11.311 -10.097  1.00 85.14           H  
ATOM   1399  CG2 VAL A  87      -5.548  12.971  -9.681  1.00 85.14           C  
ATOM   1400 HG21 VAL A  87      -5.840  12.394  -8.804  1.00 85.14           H  
ATOM   1401 HG22 VAL A  87      -4.842  12.385 -10.269  1.00 85.14           H  
ATOM   1402 HG23 VAL A  87      -5.073  13.893  -9.346  1.00 85.14           H  
ATOM   1403  N   THR A  88      -7.838  13.887 -13.744  1.00 82.77           N  
ATOM   1404  H   THR A  88      -7.093  13.291 -14.078  1.00 82.77           H  
ATOM   1405  CA  THR A  88      -9.049  13.945 -14.551  1.00 82.77           C  
ATOM   1406  HA  THR A  88      -9.807  14.524 -14.023  1.00 82.77           H  
ATOM   1407  C   THR A  88      -9.583  12.541 -14.741  1.00 82.77           C  
ATOM   1408  CB  THR A  88      -8.808  14.643 -15.885  1.00 82.77           C  
ATOM   1409  HB  THR A  88      -8.095  14.083 -16.490  1.00 82.77           H  
ATOM   1410  O   THR A  88      -8.878  11.657 -15.214  1.00 82.77           O  
ATOM   1411  CG2 THR A  88     -10.109  14.804 -16.646  1.00 82.77           C  
ATOM   1412 HG21 THR A  88     -10.388  13.852 -17.098  1.00 82.77           H  
ATOM   1413 HG22 THR A  88     -10.902  15.132 -15.974  1.00 82.77           H  
ATOM   1414 HG23 THR A  88      -9.965  15.553 -17.424  1.00 82.77           H  
ATOM   1415  OG1 THR A  88      -8.308  15.943 -15.654  1.00 82.77           O  
ATOM   1416  HG1 THR A  88      -7.354  15.848 -15.595  1.00 82.77           H  
ATOM   1417  N   LEU A  89     -10.822  12.353 -14.326  1.00 80.55           N  
ATOM   1418  H   LEU A  89     -11.332  13.155 -13.986  1.00 80.55           H  
ATOM   1419  CA  LEU A  89     -11.547  11.097 -14.304  1.00 80.55           C  
ATOM   1420  HA  LEU A  89     -10.896  10.256 -14.541  1.00 80.55           H  
ATOM   1421  C   LEU A  89     -12.648  11.177 -15.355  1.00 80.55           C  
ATOM   1422  CB  LEU A  89     -12.110  10.968 -12.881  1.00 80.55           C  
ATOM   1423  HB2 LEU A  89     -12.492  11.942 -12.575  1.00 80.55           H  
ATOM   1424  HB3 LEU A  89     -12.973  10.302 -12.861  1.00 80.55           H  
ATOM   1425  O   LEU A  89     -13.405  12.143 -15.355  1.00 80.55           O  
ATOM   1426  CG  LEU A  89     -11.072  10.492 -11.858  1.00 80.55           C  
ATOM   1427  HG  LEU A  89     -10.135  11.027 -12.010  1.00 80.55           H  
ATOM   1428  CD1 LEU A  89     -11.577  10.795 -10.455  1.00 80.55           C  
ATOM   1429 HD11 LEU A  89     -10.859  10.437  -9.718  1.00 80.55           H  
ATOM   1430 HD12 LEU A  89     -12.533  10.285 -10.328  1.00 80.55           H  
ATOM   1431 HD13 LEU A  89     -11.713  11.870 -10.337  1.00 80.55           H  
ATOM   1432  CD2 LEU A  89     -10.815   8.989 -11.938  1.00 80.55           C  
ATOM   1433 HD21 LEU A  89     -11.749   8.445 -11.795  1.00 80.55           H  
ATOM   1434 HD22 LEU A  89     -10.115   8.686 -11.160  1.00 80.55           H  
ATOM   1435 HD23 LEU A  89     -10.413   8.725 -12.916  1.00 80.55           H  
ATOM   1436  N   GLU A  90     -12.737  10.190 -16.234  1.00 80.78           N  
ATOM   1437  H   GLU A  90     -12.062   9.439 -16.209  1.00 80.78           H  
ATOM   1438  CA  GLU A  90     -13.767  10.098 -17.265  1.00 80.78           C  
ATOM   1439  HA  GLU A  90     -14.533  10.856 -17.102  1.00 80.78           H  
ATOM   1440  C   GLU A  90     -14.436   8.725 -17.196  1.00 80.78           C  
ATOM   1441  CB  GLU A  90     -13.118  10.361 -18.627  1.00 80.78           C  
ATOM   1442  HB2 GLU A  90     -12.598  11.319 -18.585  1.00 80.78           H  
ATOM   1443  HB3 GLU A  90     -12.383   9.579 -18.817  1.00 80.78           H  
ATOM   1444  O   GLU A  90     -13.766   7.690 -17.173  1.00 80.78           O  
ATOM   1445  CG  GLU A  90     -14.131  10.408 -19.779  1.00 80.78           C  
ATOM   1446  HG2 GLU A  90     -14.801  11.252 -19.614  1.00 80.78           H  
ATOM   1447  HG3 GLU A  90     -14.724   9.494 -19.770  1.00 80.78           H  
ATOM   1448  CD  GLU A  90     -13.459  10.543 -21.156  1.00 80.78           C  
ATOM   1449  OE1 GLU A  90     -14.203  10.519 -22.161  1.00 80.78           O  
ATOM   1450  OE2 GLU A  90     -12.212  10.666 -21.210  1.00 80.78           O  
ATOM   1451  N   GLU A  91     -15.763   8.706 -17.111  1.00 76.92           N  
ATOM   1452  H   GLU A  91     -16.282   9.573 -17.132  1.00 76.92           H  
ATOM   1453  CA  GLU A  91     -16.512   7.452 -17.115  1.00 76.92           C  
ATOM   1454  HA  GLU A  91     -16.036   6.755 -16.425  1.00 76.92           H  
ATOM   1455  C   GLU A  91     -16.517   6.812 -18.504  1.00 76.92           C  
ATOM   1456  CB  GLU A  91     -17.953   7.657 -16.655  1.00 76.92           C  
ATOM   1457  HB2 GLU A  91     -18.499   8.229 -17.405  1.00 76.92           H  
ATOM   1458  HB3 GLU A  91     -18.410   6.670 -16.577  1.00 76.92           H  
ATOM   1459  O   GLU A  91     -16.676   7.493 -19.516  1.00 76.92           O  
ATOM   1460  CG  GLU A  91     -18.068   8.371 -15.306  1.00 76.92           C  
ATOM   1461  HG2 GLU A  91     -17.249   8.071 -14.652  1.00 76.92           H  
ATOM   1462  HG3 GLU A  91     -17.987   9.447 -15.462  1.00 76.92           H  
ATOM   1463  CD  GLU A  91     -19.406   8.042 -14.653  1.00 76.92           C  
ATOM   1464  OE1 GLU A  91     -19.393   7.732 -13.437  1.00 76.92           O  
ATOM   1465  OE2 GLU A  91     -20.415   8.065 -15.390  1.00 76.92           O  
ATOM   1466  N   VAL A  92     -16.423   5.484 -18.549  1.00 73.67           N  
ATOM   1467  H   VAL A  92     -16.376   4.968 -17.682  1.00 73.67           H  
ATOM   1468  CA  VAL A  92     -16.552   4.705 -19.784  1.00 73.67           C  
ATOM   1469  HA  VAL A  92     -16.628   5.377 -20.639  1.00 73.67           H  
ATOM   1470  C   VAL A  92     -17.841   3.902 -19.691  1.00 73.67           C  
ATOM   1471  CB  VAL A  92     -15.318   3.813 -20.007  1.00 73.67           C  
ATOM   1472  HB  VAL A  92     -15.188   3.154 -19.148  1.00 73.67           H  
ATOM   1473  O   VAL A  92     -18.066   3.196 -18.714  1.00 73.67           O  
ATOM   1474  CG1 VAL A  92     -15.467   2.962 -21.275  1.00 73.67           C  
ATOM   1475 HG11 VAL A  92     -16.292   2.259 -21.157  1.00 73.67           H  
ATOM   1476 HG12 VAL A  92     -15.645   3.596 -22.143  1.00 73.67           H  
ATOM   1477 HG13 VAL A  92     -14.558   2.380 -21.428  1.00 73.67           H  
ATOM   1478  CG2 VAL A  92     -14.050   4.661 -20.179  1.00 73.67           C  
ATOM   1479 HG21 VAL A  92     -13.904   5.313 -19.318  1.00 73.67           H  
ATOM   1480 HG22 VAL A  92     -14.131   5.282 -21.071  1.00 73.67           H  
ATOM   1481 HG23 VAL A  92     -13.188   4.000 -20.264  1.00 73.67           H  
ATOM   1482  N   ASN A  93     -18.724   4.027 -20.685  1.00 71.89           N  
ATOM   1483  H   ASN A  93     -18.469   4.587 -21.486  1.00 71.89           H  
ATOM   1484  CA  ASN A  93     -20.050   3.388 -20.683  1.00 71.89           C  
ATOM   1485  HA  ASN A  93     -20.612   3.812 -21.515  1.00 71.89           H  
ATOM   1486  C   ASN A  93     -20.890   3.696 -19.423  1.00 71.89           C  
ATOM   1487  CB  ASN A  93     -19.896   1.879 -20.959  1.00 71.89           C  
ATOM   1488  HB2 ASN A  93     -20.881   1.415 -20.997  1.00 71.89           H  
ATOM   1489  HB3 ASN A  93     -19.340   1.416 -20.144  1.00 71.89           H  
ATOM   1490  O   ASN A  93     -21.622   2.837 -18.937  1.00 71.89           O  
ATOM   1491  CG  ASN A  93     -19.206   1.589 -22.275  1.00 71.89           C  
ATOM   1492  ND2 ASN A  93     -18.450   0.520 -22.352  1.00 71.89           N  
ATOM   1493 HD21 ASN A  93     -17.993   0.357 -23.238  1.00 71.89           H  
ATOM   1494 HD22 ASN A  93     -18.300  -0.059 -21.538  1.00 71.89           H  
ATOM   1495  OD1 ASN A  93     -19.333   2.314 -23.247  1.00 71.89           O  
ATOM   1496  N   GLY A  94     -20.760   4.908 -18.869  1.00 67.46           N  
ATOM   1497  H   GLY A  94     -20.124   5.568 -19.293  1.00 67.46           H  
ATOM   1498  CA  GLY A  94     -21.448   5.312 -17.632  1.00 67.46           C  
ATOM   1499  HA2 GLY A  94     -22.516   5.113 -17.726  1.00 67.46           H  
ATOM   1500  HA3 GLY A  94     -21.308   6.382 -17.479  1.00 67.46           H  
ATOM   1501  C   GLY A  94     -20.940   4.598 -16.375  1.00 67.46           C  
ATOM   1502  O   GLY A  94     -21.625   4.562 -15.351  1.00 67.46           O  
ATOM   1503  N   HIS A  95     -19.758   3.985 -16.451  1.00 73.49           N  
ATOM   1504  H   HIS A  95     -19.268   3.963 -17.333  1.00 73.49           H  
ATOM   1505  CA  HIS A  95     -19.130   3.307 -15.336  1.00 73.49           C  
ATOM   1506  HA  HIS A  95     -19.719   3.502 -14.439  1.00 73.49           H  
ATOM   1507  C   HIS A  95     -17.736   3.872 -15.061  1.00 73.49           C  
ATOM   1508  CB  HIS A  95     -19.152   1.790 -15.564  1.00 73.49           C  
ATOM   1509  HB2 HIS A  95     -18.711   1.565 -16.535  1.00 73.49           H  
ATOM   1510  HB3 HIS A  95     -18.539   1.311 -14.801  1.00 73.49           H  
ATOM   1511  O   HIS A  95     -16.886   4.033 -15.935  1.00 73.49           O  
ATOM   1512  CG  HIS A  95     -20.545   1.203 -15.488  1.00 73.49           C  
ATOM   1513  CD2 HIS A  95     -21.177   0.451 -16.441  1.00 73.49           C  
ATOM   1514  HD2 HIS A  95     -20.766   0.171 -17.400  1.00 73.49           H  
ATOM   1515  ND1 HIS A  95     -21.440   1.373 -14.454  1.00 73.49           N  
ATOM   1516  HD1 HIS A  95     -21.376   2.098 -13.753  1.00 73.49           H  
ATOM   1517  CE1 HIS A  95     -22.571   0.723 -14.771  1.00 73.49           C  
ATOM   1518  HE1 HIS A  95     -23.484   0.745 -14.194  1.00 73.49           H  
ATOM   1519  NE2 HIS A  95     -22.452   0.122 -15.961  1.00 73.49           N  
ATOM   1520  N   MET A  96     -17.519   4.164 -13.784  1.00 74.34           N  
ATOM   1521  H   MET A  96     -18.313   4.150 -13.160  1.00 74.34           H  
ATOM   1522  CA  MET A  96     -16.221   4.431 -13.193  1.00 74.34           C  
ATOM   1523  HA  MET A  96     -15.433   4.146 -13.890  1.00 74.34           H  
ATOM   1524  C   MET A  96     -16.121   3.573 -11.939  1.00 74.34           C  
ATOM   1525  CB  MET A  96     -16.087   5.924 -12.893  1.00 74.34           C  
ATOM   1526  HB2 MET A  96     -16.133   6.468 -13.837  1.00 74.34           H  
ATOM   1527  HB3 MET A  96     -16.922   6.239 -12.267  1.00 74.34           H  
ATOM   1528  O   MET A  96     -16.968   3.636 -11.036  1.00 74.34           O  
ATOM   1529  CG  MET A  96     -14.780   6.279 -12.181  1.00 74.34           C  
ATOM   1530  HG2 MET A  96     -14.572   5.536 -11.411  1.00 74.34           H  
ATOM   1531  HG3 MET A  96     -14.929   7.228 -11.667  1.00 74.34           H  
ATOM   1532  SD  MET A  96     -13.324   6.446 -13.235  1.00 74.34           S  
ATOM   1533  CE  MET A  96     -13.709   8.063 -13.907  1.00 74.34           C  
ATOM   1534  HE1 MET A  96     -14.144   8.689 -13.128  1.00 74.34           H  
ATOM   1535  HE2 MET A  96     -14.452   7.946 -14.695  1.00 74.34           H  
ATOM   1536  HE3 MET A  96     -12.798   8.496 -14.320  1.00 74.34           H  
ATOM   1537  N   ASP A  97     -15.084   2.749 -11.890  1.00 74.14           N  
ATOM   1538  H   ASP A  97     -14.419   2.764 -12.650  1.00 74.14           H  
ATOM   1539  CA  ASP A  97     -14.825   1.885 -10.756  1.00 74.14           C  
ATOM   1540  HA  ASP A  97     -15.281   2.327  -9.870  1.00 74.14           H  
ATOM   1541  C   ASP A  97     -13.330   1.787 -10.503  1.00 74.14           C  
ATOM   1542  CB  ASP A  97     -15.466   0.510 -10.964  1.00 74.14           C  
ATOM   1543  HB2 ASP A  97     -16.531   0.633 -11.159  1.00 74.14           H  
ATOM   1544  HB3 ASP A  97     -15.010   0.017 -11.822  1.00 74.14           H  
ATOM   1545  O   ASP A  97     -12.565   1.234 -11.295  1.00 74.14           O  
ATOM   1546  CG  ASP A  97     -15.300  -0.360  -9.720  1.00 74.14           C  
ATOM   1547  OD1 ASP A  97     -15.219   0.185  -8.595  1.00 74.14           O  
ATOM   1548  OD2 ASP A  97     -15.179  -1.593  -9.865  1.00 74.14           O  
ATOM   1549  N   PHE A  98     -12.914   2.324  -9.365  1.00 78.95           N  
ATOM   1550  H   PHE A  98     -13.590   2.722  -8.729  1.00 78.95           H  
ATOM   1551  CA  PHE A  98     -11.539   2.249  -8.932  1.00 78.95           C  
ATOM   1552  HA  PHE A  98     -11.126   1.303  -9.281  1.00 78.95           H  
ATOM   1553  C   PHE A  98     -11.436   2.260  -7.421  1.00 78.95           C  
ATOM   1554  CB  PHE A  98     -10.731   3.386  -9.553  1.00 78.95           C  
ATOM   1555  HB2 PHE A  98      -9.668   3.196  -9.402  1.00 78.95           H  
ATOM   1556  HB3 PHE A  98     -10.908   3.381 -10.628  1.00 78.95           H  
ATOM   1557  O   PHE A  98     -12.333   2.679  -6.685  1.00 78.95           O  
ATOM   1558  CG  PHE A  98     -11.049   4.753  -9.012  1.00 78.95           C  
ATOM   1559  CD1 PHE A  98     -11.999   5.552  -9.666  1.00 78.95           C  
ATOM   1560  HD1 PHE A  98     -12.535   5.167 -10.521  1.00 78.95           H  
ATOM   1561  CD2 PHE A  98     -10.322   5.250  -7.916  1.00 78.95           C  
ATOM   1562  HD2 PHE A  98      -9.577   4.632  -7.438  1.00 78.95           H  
ATOM   1563  CE1 PHE A  98     -12.164   6.884  -9.273  1.00 78.95           C  
ATOM   1564  HE1 PHE A  98     -12.825   7.526  -9.836  1.00 78.95           H  
ATOM   1565  CE2 PHE A  98     -10.494   6.578  -7.520  1.00 78.95           C  
ATOM   1566  HE2 PHE A  98      -9.855   7.005  -6.760  1.00 78.95           H  
ATOM   1567  CZ  PHE A  98     -11.382   7.394  -8.221  1.00 78.95           C  
ATOM   1568  HZ  PHE A  98     -11.384   8.449  -7.990  1.00 78.95           H  
ATOM   1569  N   ASP A  99     -10.286   1.806  -6.960  1.00 76.28           N  
ATOM   1570  H   ASP A  99      -9.590   1.509  -7.629  1.00 76.28           H  
ATOM   1571  CA  ASP A  99      -9.972   1.736  -5.559  1.00 76.28           C  
ATOM   1572  HA  ASP A  99     -10.677   2.369  -5.020  1.00 76.28           H  
ATOM   1573  C   ASP A  99      -8.607   2.308  -5.255  1.00 76.28           C  
ATOM   1574  CB  ASP A  99     -10.118   0.299  -5.079  1.00 76.28           C  
ATOM   1575  HB2 ASP A  99      -9.335   0.089  -4.351  1.00 76.28           H  
ATOM   1576  HB3 ASP A  99     -10.026  -0.412  -5.901  1.00 76.28           H  
ATOM   1577  O   ASP A  99      -7.702   2.297  -6.079  1.00 76.28           O  
ATOM   1578  CG  ASP A  99     -11.437   0.137  -4.360  1.00 76.28           C  
ATOM   1579  OD1 ASP A  99     -11.671   0.924  -3.404  1.00 76.28           O  
ATOM   1580  OD2 ASP A  99     -12.149  -0.854  -4.603  1.00 76.28           O  
ATOM   1581  N   ILE A 100      -8.477   2.819  -4.037  1.00 82.29           N  
ATOM   1582  H   ILE A 100      -9.215   2.661  -3.367  1.00 82.29           H  
ATOM   1583  CA  ILE A 100      -7.280   3.511  -3.594  1.00 82.29           C  
ATOM   1584  HA  ILE A 100      -6.515   3.395  -4.362  1.00 82.29           H  
ATOM   1585  C   ILE A 100      -6.771   2.851  -2.324  1.00 82.29           C  
ATOM   1586  CB  ILE A 100      -7.517   5.019  -3.390  1.00 82.29           C  
ATOM   1587  HB  ILE A 100      -8.067   5.159  -2.460  1.00 82.29           H  
ATOM   1588  O   ILE A 100      -7.564   2.537  -1.428  1.00 82.29           O  
ATOM   1589  CG1 ILE A 100      -8.328   5.700  -4.520  1.00 82.29           C  
ATOM   1590 HG12 ILE A 100      -9.252   5.150  -4.696  1.00 82.29           H  
ATOM   1591 HG13 ILE A 100      -7.750   5.707  -5.444  1.00 82.29           H  
ATOM   1592  CG2 ILE A 100      -6.136   5.667  -3.249  1.00 82.29           C  
ATOM   1593 HG21 ILE A 100      -6.173   6.700  -3.595  1.00 82.29           H  
ATOM   1594 HG22 ILE A 100      -5.400   5.171  -3.882  1.00 82.29           H  
ATOM   1595 HG23 ILE A 100      -5.796   5.622  -2.215  1.00 82.29           H  
ATOM   1596  CD1 ILE A 100      -8.730   7.139  -4.173  1.00 82.29           C  
ATOM   1597 HD11 ILE A 100      -7.918   7.824  -4.416  1.00 82.29           H  
ATOM   1598 HD12 ILE A 100      -9.613   7.439  -4.737  1.00 82.29           H  
ATOM   1599 HD13 ILE A 100      -8.985   7.208  -3.115  1.00 82.29           H  
ATOM   1600  N   LEU A 101      -5.459   2.660  -2.269  1.00 84.73           N  
ATOM   1601  H   LEU A 101      -4.915   2.926  -3.078  1.00 84.73           H  
ATOM   1602  CA  LEU A 101      -4.732   2.066  -1.167  1.00 84.73           C  
ATOM   1603  HA  LEU A 101      -5.379   2.021  -0.291  1.00 84.73           H  
ATOM   1604  C   LEU A 101      -3.522   2.941  -0.838  1.00 84.73           C  
ATOM   1605  CB  LEU A 101      -4.340   0.638  -1.571  1.00 84.73           C  
ATOM   1606  HB2 LEU A 101      -5.244   0.080  -1.815  1.00 84.73           H  
ATOM   1607  HB3 LEU A 101      -3.719   0.683  -2.465  1.00 84.73           H  
ATOM   1608  O   LEU A 101      -2.526   2.956  -1.558  1.00 84.73           O  
ATOM   1609  CG  LEU A 101      -3.585  -0.123  -0.476  1.00 84.73           C  
ATOM   1610  HG  LEU A 101      -2.734   0.469  -0.142  1.00 84.73           H  
ATOM   1611  CD1 LEU A 101      -4.501  -0.389   0.713  1.00 84.73           C  
ATOM   1612 HD11 LEU A 101      -5.455  -0.756   0.336  1.00 84.73           H  
ATOM   1613 HD12 LEU A 101      -4.060  -1.144   1.364  1.00 84.73           H  
ATOM   1614 HD13 LEU A 101      -4.655   0.530   1.280  1.00 84.73           H  
ATOM   1615  CD2 LEU A 101      -3.078  -1.459  -1.014  1.00 84.73           C  
ATOM   1616 HD21 LEU A 101      -2.439  -1.934  -0.269  1.00 84.73           H  
ATOM   1617 HD22 LEU A 101      -2.492  -1.292  -1.918  1.00 84.73           H  
ATOM   1618 HD23 LEU A 101      -3.918  -2.110  -1.256  1.00 84.73           H  
ATOM   1619  N   GLU A 102      -3.613   3.658   0.273  1.00 83.68           N  
ATOM   1620  H   GLU A 102      -4.461   3.623   0.819  1.00 83.68           H  
ATOM   1621  CA  GLU A 102      -2.478   4.379   0.838  1.00 83.68           C  
ATOM   1622  HA  GLU A 102      -1.878   4.819   0.042  1.00 83.68           H  
ATOM   1623  C   GLU A 102      -1.597   3.414   1.633  1.00 83.68           C  
ATOM   1624  CB  GLU A 102      -2.970   5.514   1.735  1.00 83.68           C  
ATOM   1625  HB2 GLU A 102      -3.656   5.120   2.484  1.00 83.68           H  
ATOM   1626  HB3 GLU A 102      -2.097   5.915   2.252  1.00 83.68           H  
ATOM   1627  O   GLU A 102      -2.075   2.705   2.522  1.00 83.68           O  
ATOM   1628  CG  GLU A 102      -3.669   6.634   0.945  1.00 83.68           C  
ATOM   1629  HG2 GLU A 102      -4.596   6.243   0.525  1.00 83.68           H  
ATOM   1630  HG3 GLU A 102      -3.027   6.943   0.120  1.00 83.68           H  
ATOM   1631  CD  GLU A 102      -3.973   7.854   1.828  1.00 83.68           C  
ATOM   1632  OE1 GLU A 102      -4.941   8.585   1.522  1.00 83.68           O  
ATOM   1633  OE2 GLU A 102      -3.242   8.058   2.828  1.00 83.68           O  
ATOM   1634  N   ILE A 103      -0.304   3.383   1.316  1.00 87.16           N  
ATOM   1635  H   ILE A 103       0.033   3.998   0.589  1.00 87.16           H  
ATOM   1636  CA  ILE A 103       0.676   2.536   1.988  1.00 87.16           C  
ATOM   1637  HA  ILE A 103       0.152   1.692   2.434  1.00 87.16           H  
ATOM   1638  C   ILE A 103       1.363   3.359   3.079  1.00 87.16           C  
ATOM   1639  CB  ILE A 103       1.700   1.945   0.999  1.00 87.16           C  
ATOM   1640  HB  ILE A 103       2.352   2.750   0.661  1.00 87.16           H  
ATOM   1641  O   ILE A 103       2.063   4.327   2.768  1.00 87.16           O  
ATOM   1642  CG1 ILE A 103       1.057   1.335  -0.266  1.00 87.16           C  
ATOM   1643 HG12 ILE A 103       1.838   0.897  -0.888  1.00 87.16           H  
ATOM   1644 HG13 ILE A 103       0.579   2.122  -0.849  1.00 87.16           H  
ATOM   1645  CG2 ILE A 103       2.566   0.895   1.729  1.00 87.16           C  
ATOM   1646 HG21 ILE A 103       1.948   0.098   2.141  1.00 87.16           H  
ATOM   1647 HG22 ILE A 103       3.117   1.363   2.545  1.00 87.16           H  
ATOM   1648 HG23 ILE A 103       3.290   0.472   1.032  1.00 87.16           H  
ATOM   1649  CD1 ILE A 103       0.019   0.263   0.036  1.00 87.16           C  
ATOM   1650 HD11 ILE A 103      -0.407  -0.112  -0.895  1.00 87.16           H  
ATOM   1651 HD12 ILE A 103      -0.776   0.680   0.655  1.00 87.16           H  
ATOM   1652 HD13 ILE A 103       0.503  -0.554   0.570  1.00 87.16           H  
ATOM   1653  N   PRO A 104       1.225   2.983   4.364  1.00 79.21           N  
ATOM   1654  CA  PRO A 104       1.920   3.680   5.436  1.00 79.21           C  
ATOM   1655  HA  PRO A 104       1.602   4.722   5.436  1.00 79.21           H  
ATOM   1656  C   PRO A 104       3.441   3.601   5.258  1.00 79.21           C  
ATOM   1657  CB  PRO A 104       1.462   3.003   6.734  1.00 79.21           C  
ATOM   1658  HB2 PRO A 104       2.174   2.231   7.027  1.00 79.21           H  
ATOM   1659  HB3 PRO A 104       1.340   3.727   7.539  1.00 79.21           H  
ATOM   1660  O   PRO A 104       3.969   2.525   4.967  1.00 79.21           O  
ATOM   1661  CG  PRO A 104       0.132   2.346   6.362  1.00 79.21           C  
ATOM   1662  HG2 PRO A 104      -0.079   1.474   6.981  1.00 79.21           H  
ATOM   1663  HG3 PRO A 104      -0.672   3.078   6.440  1.00 79.21           H  
ATOM   1664  CD  PRO A 104       0.331   1.966   4.900  1.00 79.21           C  
ATOM   1665  HD2 PRO A 104      -0.635   1.957   4.396  1.00 79.21           H  
ATOM   1666  HD3 PRO A 104       0.805   0.987   4.825  1.00 79.21           H  
ATOM   1667  N   THR A 105       4.153   4.698   5.532  1.00 79.46           N  
ATOM   1668  H   THR A 105       3.663   5.572   5.660  1.00 79.46           H  
ATOM   1669  CA  THR A 105       5.624   4.806   5.428  1.00 79.46           C  
ATOM   1670  HA  THR A 105       5.904   4.828   4.375  1.00 79.46           H  
ATOM   1671  C   THR A 105       6.346   3.623   6.090  1.00 79.46           C  
ATOM   1672  CB  THR A 105       6.088   6.129   6.076  1.00 79.46           C  
ATOM   1673  HB  THR A 105       5.903   6.088   7.150  1.00 79.46           H  
ATOM   1674  O   THR A 105       7.267   3.036   5.528  1.00 79.46           O  
ATOM   1675  CG2 THR A 105       7.565   6.410   5.845  1.00 79.46           C  
ATOM   1676 HG21 THR A 105       7.805   7.428   6.152  1.00 79.46           H  
ATOM   1677 HG22 THR A 105       7.802   6.296   4.787  1.00 79.46           H  
ATOM   1678 HG23 THR A 105       8.172   5.713   6.424  1.00 79.46           H  
ATOM   1679  OG1 THR A 105       5.358   7.213   5.548  1.00 79.46           O  
ATOM   1680  HG1 THR A 105       5.693   8.032   5.920  1.00 79.46           H  
ATOM   1681  N   GLN A 106       5.861   3.184   7.254  1.00 73.65           N  
ATOM   1682  H   GLN A 106       5.093   3.696   7.665  1.00 73.65           H  
ATOM   1683  CA  GLN A 106       6.435   2.061   7.999  1.00 73.65           C  
ATOM   1684  HA  GLN A 106       7.498   2.258   8.137  1.00 73.65           H  
ATOM   1685  C   GLN A 106       6.300   0.708   7.269  1.00 73.65           C  
ATOM   1686  CB  GLN A 106       5.751   2.027   9.372  1.00 73.65           C  
ATOM   1687  HB2 GLN A 106       4.784   1.531   9.284  1.00 73.65           H  
ATOM   1688  HB3 GLN A 106       5.580   3.049   9.710  1.00 73.65           H  
ATOM   1689  O   GLN A 106       7.186  -0.141   7.362  1.00 73.65           O  
ATOM   1690  CG  GLN A 106       6.603   1.330  10.440  1.00 73.65           C  
ATOM   1691  HG2 GLN A 106       7.563   1.839  10.517  1.00 73.65           H  
ATOM   1692  HG3 GLN A 106       6.783   0.295  10.151  1.00 73.65           H  
ATOM   1693  CD  GLN A 106       5.928   1.343  11.809  1.00 73.65           C  
ATOM   1694  NE2 GLN A 106       6.659   1.096  12.873  1.00 73.65           N  
ATOM   1695 HE21 GLN A 106       7.649   0.909  12.796  1.00 73.65           H  
ATOM   1696 HE22 GLN A 106       6.176   1.124  13.760  1.00 73.65           H  
ATOM   1697  OE1 GLN A 106       4.736   1.559  11.949  1.00 73.65           O  
ATOM   1698  N   ARG A 107       5.210   0.499   6.515  1.00 82.43           N  
ATOM   1699  H   ARG A 107       4.602   1.288   6.351  1.00 82.43           H  
ATOM   1700  CA  ARG A 107       5.010  -0.709   5.692  1.00 82.43           C  
ATOM   1701  HA  ARG A 107       5.317  -1.590   6.257  1.00 82.43           H  
ATOM   1702  C   ARG A 107       5.909  -0.701   4.464  1.00 82.43           C  
ATOM   1703  CB  ARG A 107       3.540  -0.851   5.259  1.00 82.43           C  
ATOM   1704  HB2 ARG A 107       3.250   0.016   4.665  1.00 82.43           H  
ATOM   1705  HB3 ARG A 107       3.448  -1.728   4.619  1.00 82.43           H  
ATOM   1706  O   ARG A 107       6.414  -1.754   4.089  1.00 82.43           O  
ATOM   1707  CG  ARG A 107       2.551  -0.998   6.418  1.00 82.43           C  
ATOM   1708  HG2 ARG A 107       1.550  -1.105   5.999  1.00 82.43           H  
ATOM   1709  HG3 ARG A 107       2.571  -0.101   7.037  1.00 82.43           H  
ATOM   1710  CD  ARG A 107       2.861  -2.219   7.289  1.00 82.43           C  
ATOM   1711  HD2 ARG A 107       2.946  -3.100   6.653  1.00 82.43           H  
ATOM   1712  HD3 ARG A 107       3.811  -2.061   7.800  1.00 82.43           H  
ATOM   1713  NE  ARG A 107       1.804  -2.411   8.291  1.00 82.43           N  
ATOM   1714  HE  ARG A 107       1.081  -1.706   8.326  1.00 82.43           H  
ATOM   1715  NH1 ARG A 107       2.593  -4.345   9.237  1.00 82.43           N  
ATOM   1716 HH11 ARG A 107       2.494  -5.070   9.933  1.00 82.43           H  
ATOM   1717 HH12 ARG A 107       3.331  -4.399   8.549  1.00 82.43           H  
ATOM   1718  NH2 ARG A 107       0.774  -3.314  10.071  1.00 82.43           N  
ATOM   1719 HH21 ARG A 107       0.101  -2.561  10.065  1.00 82.43           H  
ATOM   1720 HH22 ARG A 107       0.698  -3.969  10.836  1.00 82.43           H  
ATOM   1721  CZ  ARG A 107       1.734  -3.365   9.196  1.00 82.43           C  
ATOM   1722  N   LEU A 108       6.151   0.476   3.894  1.00 85.40           N  
ATOM   1723  H   LEU A 108       5.674   1.291   4.255  1.00 85.40           H  
ATOM   1724  CA  LEU A 108       7.139   0.666   2.835  1.00 85.40           C  
ATOM   1725  HA  LEU A 108       6.936  -0.047   2.036  1.00 85.40           H  
ATOM   1726  C   LEU A 108       8.560   0.364   3.300  1.00 85.40           C  
ATOM   1727  CB  LEU A 108       7.040   2.103   2.306  1.00 85.40           C  
ATOM   1728  HB2 LEU A 108       6.512   2.733   3.022  1.00 85.40           H  
ATOM   1729  HB3 LEU A 108       8.037   2.532   2.211  1.00 85.40           H  
ATOM   1730  O   LEU A 108       9.288  -0.311   2.583  1.00 85.40           O  
ATOM   1731  CG  LEU A 108       6.351   2.138   0.938  1.00 85.40           C  
ATOM   1732  HG  LEU A 108       5.933   1.163   0.686  1.00 85.40           H  
ATOM   1733  CD1 LEU A 108       5.213   3.127   0.968  1.00 85.40           C  
ATOM   1734 HD11 LEU A 108       4.632   2.940   0.065  1.00 85.40           H  
ATOM   1735 HD12 LEU A 108       4.575   2.964   1.836  1.00 85.40           H  
ATOM   1736 HD13 LEU A 108       5.595   4.147   0.994  1.00 85.40           H  
ATOM   1737  CD2 LEU A 108       7.323   2.554  -0.156  1.00 85.40           C  
ATOM   1738 HD21 LEU A 108       8.197   1.903  -0.117  1.00 85.40           H  
ATOM   1739 HD22 LEU A 108       6.847   2.486  -1.135  1.00 85.40           H  
ATOM   1740 HD23 LEU A 108       7.667   3.574   0.016  1.00 85.40           H  
ATOM   1741  N   GLY A 109       8.932   0.778   4.513  1.00 81.12           N  
ATOM   1742  H   GLY A 109       8.334   1.424   5.008  1.00 81.12           H  
ATOM   1743  CA  GLY A 109      10.221   0.403   5.100  1.00 81.12           C  
ATOM   1744  HA2 GLY A 109      11.030   0.781   4.475  1.00 81.12           H  
ATOM   1745  HA3 GLY A 109      10.306   0.848   6.091  1.00 81.12           H  
ATOM   1746  C   GLY A 109      10.387  -1.116   5.232  1.00 81.12           C  
ATOM   1747  O   GLY A 109      11.424  -1.662   4.863  1.00 81.12           O  
ATOM   1748  N   ALA A 110       9.340  -1.819   5.679  1.00 76.68           N  
ATOM   1749  H   ALA A 110       8.521  -1.319   5.993  1.00 76.68           H  
ATOM   1750  CA  ALA A 110       9.353  -3.282   5.767  1.00 76.68           C  
ATOM   1751  HA  ALA A 110      10.240  -3.585   6.323  1.00 76.68           H  
ATOM   1752  C   ALA A 110       9.429  -3.966   4.389  1.00 76.68           C  
ATOM   1753  CB  ALA A 110       8.115  -3.734   6.549  1.00 76.68           C  
ATOM   1754  HB1 ALA A 110       8.156  -4.814   6.691  1.00 76.68           H  
ATOM   1755  HB2 ALA A 110       7.209  -3.477   6.000  1.00 76.68           H  
ATOM   1756  HB3 ALA A 110       8.099  -3.249   7.525  1.00 76.68           H  
ATOM   1757  O   ALA A 110      10.107  -4.980   4.248  1.00 76.68           O  
ATOM   1758  N   LEU A 111       8.759  -3.411   3.373  1.00 82.13           N  
ATOM   1759  H   LEU A 111       8.186  -2.601   3.561  1.00 82.13           H  
ATOM   1760  CA  LEU A 111       8.890  -3.856   1.985  1.00 82.13           C  
ATOM   1761  HA  LEU A 111       8.667  -4.921   1.928  1.00 82.13           H  
ATOM   1762  C   LEU A 111      10.321  -3.658   1.474  1.00 82.13           C  
ATOM   1763  CB  LEU A 111       7.881  -3.083   1.117  1.00 82.13           C  
ATOM   1764  HB2 LEU A 111       6.868  -3.346   1.424  1.00 82.13           H  
ATOM   1765  HB3 LEU A 111       8.014  -2.016   1.294  1.00 82.13           H  
ATOM   1766  O   LEU A 111      10.900  -4.589   0.926  1.00 82.13           O  
ATOM   1767  CG  LEU A 111       8.042  -3.330  -0.393  1.00 82.13           C  
ATOM   1768  HG  LEU A 111       9.074  -3.168  -0.703  1.00 82.13           H  
ATOM   1769  CD1 LEU A 111       7.631  -4.749  -0.762  1.00 82.13           C  
ATOM   1770 HD11 LEU A 111       6.627  -4.960  -0.393  1.00 82.13           H  
ATOM   1771 HD12 LEU A 111       8.334  -5.463  -0.332  1.00 82.13           H  
ATOM   1772 HD13 LEU A 111       7.649  -4.851  -1.847  1.00 82.13           H  
ATOM   1773  CD2 LEU A 111       7.188  -2.332  -1.165  1.00 82.13           C  
ATOM   1774 HD21 LEU A 111       7.525  -1.318  -0.949  1.00 82.13           H  
ATOM   1775 HD22 LEU A 111       7.308  -2.509  -2.234  1.00 82.13           H  
ATOM   1776 HD23 LEU A 111       6.140  -2.429  -0.881  1.00 82.13           H  
ATOM   1777  N   TYR A 112      10.895  -2.469   1.673  1.00 77.23           N  
ATOM   1778  H   TYR A 112      10.356  -1.739   2.117  1.00 77.23           H  
ATOM   1779  CA  TYR A 112      12.243  -2.139   1.216  1.00 77.23           C  
ATOM   1780  HA  TYR A 112      12.282  -2.260   0.133  1.00 77.23           H  
ATOM   1781  C   TYR A 112      13.295  -3.079   1.817  1.00 77.23           C  
ATOM   1782  CB  TYR A 112      12.549  -0.673   1.548  1.00 77.23           C  
ATOM   1783  HB2 TYR A 112      12.582  -0.544   2.629  1.00 77.23           H  
ATOM   1784  HB3 TYR A 112      11.745  -0.044   1.166  1.00 77.23           H  
ATOM   1785  O   TYR A 112      14.191  -3.537   1.118  1.00 77.23           O  
ATOM   1786  CG  TYR A 112      13.856  -0.203   0.945  1.00 77.23           C  
ATOM   1787  CD1 TYR A 112      15.041  -0.242   1.706  1.00 77.23           C  
ATOM   1788  HD1 TYR A 112      15.017  -0.577   2.733  1.00 77.23           H  
ATOM   1789  CD2 TYR A 112      13.900   0.205  -0.403  1.00 77.23           C  
ATOM   1790  HD2 TYR A 112      13.002   0.222  -1.002  1.00 77.23           H  
ATOM   1791  CE1 TYR A 112      16.269   0.112   1.116  1.00 77.23           C  
ATOM   1792  HE1 TYR A 112      17.187   0.056   1.681  1.00 77.23           H  
ATOM   1793  CE2 TYR A 112      15.123   0.571  -0.991  1.00 77.23           C  
ATOM   1794  HE2 TYR A 112      15.170   0.879  -2.025  1.00 77.23           H  
ATOM   1795  OH  TYR A 112      17.488   0.858  -0.812  1.00 77.23           O  
ATOM   1796  HH  TYR A 112      18.233   0.521  -0.309  1.00 77.23           H  
ATOM   1797  CZ  TYR A 112      16.309   0.522  -0.234  1.00 77.23           C  
ATOM   1798  N   ALA A 113      13.133  -3.465   3.084  1.00 73.19           N  
ATOM   1799  H   ALA A 113      12.399  -3.033   3.628  1.00 73.19           H  
ATOM   1800  CA  ALA A 113      14.009  -4.434   3.741  1.00 73.19           C  
ATOM   1801  HA  ALA A 113      15.037  -4.084   3.649  1.00 73.19           H  
ATOM   1802  C   ALA A 113      13.962  -5.852   3.127  1.00 73.19           C  
ATOM   1803  CB  ALA A 113      13.637  -4.461   5.227  1.00 73.19           C  
ATOM   1804  HB1 ALA A 113      12.615  -4.820   5.350  1.00 73.19           H  
ATOM   1805  HB2 ALA A 113      14.316  -5.128   5.759  1.00 73.19           H  
ATOM   1806  HB3 ALA A 113      13.722  -3.460   5.648  1.00 73.19           H  
ATOM   1807  O   ALA A 113      14.876  -6.644   3.353  1.00 73.19           O  
ATOM   1808  N   LEU A 114      12.916  -6.199   2.366  1.00 70.28           N  
ATOM   1809  H   LEU A 114      12.198  -5.509   2.195  1.00 70.28           H  
ATOM   1810  CA  LEU A 114      12.831  -7.472   1.637  1.00 70.28           C  
ATOM   1811  HA  LEU A 114      13.380  -8.236   2.187  1.00 70.28           H  
ATOM   1812  C   LEU A 114      13.481  -7.425   0.251  1.00 70.28           C  
ATOM   1813  CB  LEU A 114      11.363  -7.904   1.497  1.00 70.28           C  
ATOM   1814  HB2 LEU A 114      11.325  -8.756   0.818  1.00 70.28           H  
ATOM   1815  HB3 LEU A 114      10.796  -7.100   1.028  1.00 70.28           H  
ATOM   1816  O   LEU A 114      13.679  -8.479  -0.356  1.00 70.28           O  
ATOM   1817  CG  LEU A 114      10.669  -8.312   2.802  1.00 70.28           C  
ATOM   1818  HG  LEU A 114      10.631  -7.474   3.498  1.00 70.28           H  
ATOM   1819  CD1 LEU A 114       9.247  -8.754   2.463  1.00 70.28           C  
ATOM   1820 HD11 LEU A 114       9.264  -9.541   1.709  1.00 70.28           H  
ATOM   1821 HD12 LEU A 114       8.688  -7.904   2.072  1.00 70.28           H  
ATOM   1822 HD13 LEU A 114       8.765  -9.148   3.357  1.00 70.28           H  
ATOM   1823  CD2 LEU A 114      11.364  -9.499   3.475  1.00 70.28           C  
ATOM   1824 HD21 LEU A 114      11.470 -10.298   2.741  1.00 70.28           H  
ATOM   1825 HD22 LEU A 114      10.767  -9.839   4.322  1.00 70.28           H  
ATOM   1826 HD23 LEU A 114      12.339  -9.184   3.844  1.00 70.28           H  
ATOM   1827  N   ILE A 115      13.783  -6.232  -0.255  1.00 66.09           N  
ATOM   1828  H   ILE A 115      13.677  -5.414   0.328  1.00 66.09           H  
ATOM   1829  CA  ILE A 115      14.364  -6.040  -1.578  1.00 66.09           C  
ATOM   1830  HA  ILE A 115      13.870  -6.721  -2.272  1.00 66.09           H  
ATOM   1831  C   ILE A 115      15.872  -6.345  -1.508  1.00 66.09           C  
ATOM   1832  CB  ILE A 115      14.069  -4.617  -2.075  1.00 66.09           C  
ATOM   1833  HB  ILE A 115      14.413  -3.905  -1.325  1.00 66.09           H  
ATOM   1834  O   ILE A 115      16.573  -5.703  -0.722  1.00 66.09           O  
ATOM   1835  CG1 ILE A 115      12.541  -4.433  -2.276  1.00 66.09           C  
ATOM   1836 HG12 ILE A 115      12.195  -5.081  -3.081  1.00 66.09           H  
ATOM   1837 HG13 ILE A 115      12.028  -4.748  -1.367  1.00 66.09           H  
ATOM   1838  CG2 ILE A 115      14.870  -4.345  -3.349  1.00 66.09           C  
ATOM   1839 HG21 ILE A 115      14.540  -4.985  -4.168  1.00 66.09           H  
ATOM   1840 HG22 ILE A 115      14.774  -3.285  -3.585  1.00 66.09           H  
ATOM   1841 HG23 ILE A 115      15.939  -4.494  -3.198  1.00 66.09           H  
ATOM   1842  CD1 ILE A 115      12.077  -2.999  -2.559  1.00 66.09           C  
ATOM   1843 HD11 ILE A 115      12.109  -2.794  -3.629  1.00 66.09           H  
ATOM   1844 HD12 ILE A 115      11.045  -2.882  -2.231  1.00 66.09           H  
ATOM   1845 HD13 ILE A 115      12.707  -2.282  -2.032  1.00 66.09           H  
ATOM   1846  N   PRO A 116      16.397  -7.283  -2.322  1.00 54.34           N  
ATOM   1847  CA  PRO A 116      17.814  -7.648  -2.323  1.00 54.34           C  
ATOM   1848  HA  PRO A 116      18.050  -8.079  -1.351  1.00 54.34           H  
ATOM   1849  C   PRO A 116      18.761  -6.469  -2.597  1.00 54.34           C  
ATOM   1850  CB  PRO A 116      17.967  -8.728  -3.400  1.00 54.34           C  
ATOM   1851  HB2 PRO A 116      18.707  -9.478  -3.119  1.00 54.34           H  
ATOM   1852  HB3 PRO A 116      18.235  -8.272  -4.353  1.00 54.34           H  
ATOM   1853  O   PRO A 116      18.505  -5.630  -3.458  1.00 54.34           O  
ATOM   1854  CG  PRO A 116      16.570  -9.328  -3.517  1.00 54.34           C  
ATOM   1855  HG2 PRO A 116      16.428 -10.080  -2.741  1.00 54.34           H  
ATOM   1856  HG3 PRO A 116      16.393  -9.752  -4.505  1.00 54.34           H  
ATOM   1857  CD  PRO A 116      15.661  -8.137  -3.243  1.00 54.34           C  
ATOM   1858  HD2 PRO A 116      15.474  -7.592  -4.169  1.00 54.34           H  
ATOM   1859  HD3 PRO A 116      14.726  -8.498  -2.815  1.00 54.34           H  
ATOM   1860  N   ASN A 117      19.902  -6.450  -1.903  1.00 53.23           N  
ATOM   1861  H   ASN A 117      20.047  -7.179  -1.219  1.00 53.23           H  
ATOM   1862  CA  ASN A 117      20.834  -5.316  -1.886  1.00 53.23           C  
ATOM   1863  HA  ASN A 117      20.256  -4.431  -1.621  1.00 53.23           H  
ATOM   1864  C   ASN A 117      21.489  -5.004  -3.247  1.00 53.23           C  
ATOM   1865  CB  ASN A 117      21.907  -5.582  -0.803  1.00 53.23           C  
ATOM   1866  HB2 ASN A 117      22.871  -5.761  -1.280  1.00 53.23           H  
ATOM   1867  HB3 ASN A 117      21.659  -6.472  -0.225  1.00 53.23           H  
ATOM   1868  O   ASN A 117      21.706  -3.839  -3.555  1.00 53.23           O  
ATOM   1869  CG  ASN A 117      22.076  -4.447   0.195  1.00 53.23           C  
ATOM   1870  ND2 ASN A 117      23.064  -4.531   1.053  1.00 53.23           N  
ATOM   1871 HD21 ASN A 117      23.737  -5.282   1.006  1.00 53.23           H  
ATOM   1872 HD22 ASN A 117      23.151  -3.745   1.682  1.00 53.23           H  
ATOM   1873  OD1 ASN A 117      21.317  -3.504   0.263  1.00 53.23           O  
ATOM   1874  N   GLU A 118      21.771  -6.011  -4.083  1.00 48.35           N  
ATOM   1875  H   GLU A 118      21.594  -6.961  -3.791  1.00 48.35           H  
ATOM   1876  CA  GLU A 118      22.361  -5.798  -5.422  1.00 48.35           C  
ATOM   1877  HA  GLU A 118      23.318  -5.285  -5.326  1.00 48.35           H  
ATOM   1878  C   GLU A 118      21.479  -4.933  -6.333  1.00 48.35           C  
ATOM   1879  CB  GLU A 118      22.578  -7.142  -6.128  1.00 48.35           C  
ATOM   1880  HB2 GLU A 118      21.649  -7.711  -6.099  1.00 48.35           H  
ATOM   1881  HB3 GLU A 118      22.827  -6.942  -7.170  1.00 48.35           H  
ATOM   1882  O   GLU A 118      21.984  -4.202  -7.186  1.00 48.35           O  
ATOM   1883  CG  GLU A 118      23.715  -7.974  -5.523  1.00 48.35           C  
ATOM   1884  HG2 GLU A 118      23.456  -8.231  -4.496  1.00 48.35           H  
ATOM   1885  HG3 GLU A 118      24.619  -7.364  -5.504  1.00 48.35           H  
ATOM   1886  CD  GLU A 118      23.983  -9.261  -6.320  1.00 48.35           C  
ATOM   1887  OE1 GLU A 118      25.030  -9.883  -6.049  1.00 48.35           O  
ATOM   1888  OE2 GLU A 118      23.138  -9.614  -7.175  1.00 48.35           O  
ATOM   1889  N   GLN A 119      20.159  -4.995  -6.137  1.00 50.44           N  
ATOM   1890  H   GLN A 119      19.807  -5.579  -5.392  1.00 50.44           H  
ATOM   1891  CA  GLN A 119      19.211  -4.130  -6.832  1.00 50.44           C  
ATOM   1892  HA  GLN A 119      19.527  -4.006  -7.868  1.00 50.44           H  
ATOM   1893  C   GLN A 119      19.163  -2.722  -6.218  1.00 50.44           C  
ATOM   1894  CB  GLN A 119      17.826  -4.789  -6.829  1.00 50.44           C  
ATOM   1895  HB2 GLN A 119      17.119  -4.072  -7.246  1.00 50.44           H  
ATOM   1896  HB3 GLN A 119      17.518  -5.017  -5.808  1.00 50.44           H  
ATOM   1897  O   GLN A 119      18.910  -1.758  -6.933  1.00 50.44           O  
ATOM   1898  CG  GLN A 119      17.770  -6.059  -7.691  1.00 50.44           C  
ATOM   1899  HG2 GLN A 119      18.132  -5.821  -8.691  1.00 50.44           H  
ATOM   1900  HG3 GLN A 119      18.417  -6.826  -7.266  1.00 50.44           H  
ATOM   1901  CD  GLN A 119      16.356  -6.621  -7.788  1.00 50.44           C  
ATOM   1902  NE2 GLN A 119      15.847  -6.839  -8.981  1.00 50.44           N  
ATOM   1903 HE21 GLN A 119      14.858  -7.044  -9.001  1.00 50.44           H  
ATOM   1904 HE22 GLN A 119      16.346  -6.540  -9.807  1.00 50.44           H  
ATOM   1905  OE1 GLN A 119      15.687  -6.887  -6.797  1.00 50.44           O  
ATOM   1906  N   GLN A 120      19.463  -2.579  -4.921  1.00 50.72           N  
ATOM   1907  H   GLN A 120      19.749  -3.395  -4.399  1.00 50.72           H  
ATOM   1908  CA  GLN A 120      19.504  -1.277  -4.249  1.00 50.72           C  
ATOM   1909  HA  GLN A 120      18.602  -0.726  -4.513  1.00 50.72           H  
ATOM   1910  C   GLN A 120      20.697  -0.428  -4.717  1.00 50.72           C  
ATOM   1911  CB  GLN A 120      19.532  -1.432  -2.716  1.00 50.72           C  
ATOM   1912  HB2 GLN A 120      20.443  -1.946  -2.408  1.00 50.72           H  
ATOM   1913  HB3 GLN A 120      19.562  -0.429  -2.289  1.00 50.72           H  
ATOM   1914  O   GLN A 120      20.513   0.726  -5.092  1.00 50.72           O  
ATOM   1915  CG  GLN A 120      18.317  -2.172  -2.131  1.00 50.72           C  
ATOM   1916  HG2 GLN A 120      17.402  -1.696  -2.481  1.00 50.72           H  
ATOM   1917  HG3 GLN A 120      18.317  -3.204  -2.482  1.00 50.72           H  
ATOM   1918  CD  GLN A 120      18.301  -2.176  -0.602  1.00 50.72           C  
ATOM   1919  NE2 GLN A 120      17.452  -2.962   0.020  1.00 50.72           N  
ATOM   1920 HE21 GLN A 120      17.471  -2.929   1.030  1.00 50.72           H  
ATOM   1921 HE22 GLN A 120      16.935  -3.680  -0.468  1.00 50.72           H  
ATOM   1922  OE1 GLN A 120      18.995  -1.433   0.076  1.00 50.72           O  
ATOM   1923  N   THR A 121      21.921  -0.972  -4.732  1.00 46.42           N  
ATOM   1924  H   THR A 121      22.039  -1.931  -4.438  1.00 46.42           H  
ATOM   1925  CA  THR A 121      23.137  -0.192  -5.047  1.00 46.42           C  
ATOM   1926  HA  THR A 121      23.095   0.744  -4.490  1.00 46.42           H  
ATOM   1927  C   THR A 121      23.260   0.208  -6.511  1.00 46.42           C  
ATOM   1928  CB  THR A 121      24.430  -0.924  -4.651  1.00 46.42           C  
ATOM   1929  HB  THR A 121      25.244  -0.607  -5.303  1.00 46.42           H  
ATOM   1930  O   THR A 121      23.708   1.317  -6.787  1.00 46.42           O  
ATOM   1931  CG2 THR A 121      24.838  -0.608  -3.216  1.00 46.42           C  
ATOM   1932 HG21 THR A 121      25.761  -1.133  -2.969  1.00 46.42           H  
ATOM   1933 HG22 THR A 121      24.048  -0.915  -2.532  1.00 46.42           H  
ATOM   1934 HG23 THR A 121      25.007   0.464  -3.112  1.00 46.42           H  
ATOM   1935  OG1 THR A 121      24.279  -2.321  -4.753  1.00 46.42           O  
ATOM   1936  HG1 THR A 121      25.092  -2.727  -4.444  1.00 46.42           H  
ATOM   1937  N   LYS A 122      22.862  -0.649  -7.461  1.00 47.78           N  
ATOM   1938  H   LYS A 122      22.515  -1.554  -7.176  1.00 47.78           H  
ATOM   1939  CA  LYS A 122      22.967  -0.327  -8.897  1.00 47.78           C  
ATOM   1940  HA  LYS A 122      23.993  -0.042  -9.129  1.00 47.78           H  
ATOM   1941  C   LYS A 122      22.119   0.876  -9.318  1.00 47.78           C  
ATOM   1942  CB  LYS A 122      22.570  -1.544  -9.747  1.00 47.78           C  
ATOM   1943  HB2 LYS A 122      21.710  -2.044  -9.301  1.00 47.78           H  
ATOM   1944  HB3 LYS A 122      22.280  -1.198 -10.739  1.00 47.78           H  
ATOM   1945  O   LYS A 122      22.450   1.527 -10.301  1.00 47.78           O  
ATOM   1946  CG  LYS A 122      23.727  -2.534  -9.920  1.00 47.78           C  
ATOM   1947  HG2 LYS A 122      24.008  -2.942  -8.949  1.00 47.78           H  
ATOM   1948  HG3 LYS A 122      24.583  -2.014 -10.349  1.00 47.78           H  
ATOM   1949  CD  LYS A 122      23.309  -3.675 -10.857  1.00 47.78           C  
ATOM   1950  HD2 LYS A 122      22.488  -4.223 -10.396  1.00 47.78           H  
ATOM   1951  HD3 LYS A 122      22.973  -3.256 -11.806  1.00 47.78           H  
ATOM   1952  CE  LYS A 122      24.491  -4.617 -11.104  1.00 47.78           C  
ATOM   1953  HE2 LYS A 122      25.300  -4.050 -11.565  1.00 47.78           H  
ATOM   1954  HE3 LYS A 122      24.846  -4.980 -10.139  1.00 47.78           H  
ATOM   1955  NZ  LYS A 122      24.108  -5.763 -11.966  1.00 47.78           N  
ATOM   1956  HZ1 LYS A 122      23.381  -6.305 -11.521  1.00 47.78           H  
ATOM   1957  HZ2 LYS A 122      23.774  -5.442 -12.863  1.00 47.78           H  
ATOM   1958  HZ3 LYS A 122      24.899  -6.373 -12.115  1.00 47.78           H  
ATOM   1959  N   MET A 123      21.012   1.126  -8.622  1.00 47.92           N  
ATOM   1960  H   MET A 123      20.819   0.540  -7.823  1.00 47.92           H  
ATOM   1961  CA  MET A 123      19.924   1.977  -9.121  1.00 47.92           C  
ATOM   1962  HA  MET A 123      20.158   2.334 -10.123  1.00 47.92           H  
ATOM   1963  C   MET A 123      19.695   3.228  -8.273  1.00 47.92           C  
ATOM   1964  CB  MET A 123      18.656   1.119  -9.218  1.00 47.92           C  
ATOM   1965  HB2 MET A 123      18.447   0.674  -8.245  1.00 47.92           H  
ATOM   1966  HB3 MET A 123      17.812   1.747  -9.503  1.00 47.92           H  
ATOM   1967  O   MET A 123      18.938   4.105  -8.667  1.00 47.92           O  
ATOM   1968  CG  MET A 123      18.835   0.009 -10.267  1.00 47.92           C  
ATOM   1969  HG2 MET A 123      19.824  -0.437 -10.163  1.00 47.92           H  
ATOM   1970  HG3 MET A 123      18.784   0.453 -11.261  1.00 47.92           H  
ATOM   1971  SD  MET A 123      17.662  -1.367 -10.159  1.00 47.92           S  
ATOM   1972  CE  MET A 123      16.200  -0.419 -10.492  1.00 47.92           C  
ATOM   1973  HE1 MET A 123      16.579   0.363 -11.150  1.00 47.92           H  
ATOM   1974  HE2 MET A 123      15.438  -1.039 -10.965  1.00 47.92           H  
ATOM   1975  HE3 MET A 123      15.795   0.062  -9.602  1.00 47.92           H  
ATOM   1976  N   ALA A 124      20.364   3.346  -7.125  1.00 48.12           N  
ATOM   1977  H   ALA A 124      20.975   2.593  -6.843  1.00 48.12           H  
ATOM   1978  CA  ALA A 124      20.159   4.438  -6.179  1.00 48.12           C  
ATOM   1979  HA  ALA A 124      19.088   4.631  -6.125  1.00 48.12           H  
ATOM   1980  C   ALA A 124      20.800   5.775  -6.589  1.00 48.12           C  
ATOM   1981  CB  ALA A 124      20.615   3.976  -4.788  1.00 48.12           C  
ATOM   1982  HB1 ALA A 124      21.673   3.714  -4.808  1.00 48.12           H  
ATOM   1983  HB2 ALA A 124      20.027   3.113  -4.478  1.00 48.12           H  
ATOM   1984  HB3 ALA A 124      20.455   4.768  -4.057  1.00 48.12           H  
ATOM   1985  O   ALA A 124      21.035   6.600  -5.710  1.00 48.12           O  
ATOM   1986  N   VAL A 125      21.095   6.023  -7.872  1.00 43.36           N  
ATOM   1987  H   VAL A 125      20.756   5.377  -8.571  1.00 43.36           H  
ATOM   1988  CA  VAL A 125      21.443   7.389  -8.290  1.00 43.36           C  
ATOM   1989  HA  VAL A 125      22.207   7.774  -7.616  1.00 43.36           H  
ATOM   1990  C   VAL A 125      20.162   8.209  -8.163  1.00 43.36           C  
ATOM   1991  CB  VAL A 125      22.025   7.480  -9.711  1.00 43.36           C  
ATOM   1992  HB  VAL A 125      21.300   7.113 -10.438  1.00 43.36           H  
ATOM   1993  O   VAL A 125      19.242   7.981  -8.952  1.00 43.36           O  
ATOM   1994  CG1 VAL A 125      22.389   8.936 -10.045  1.00 43.36           C  
ATOM   1995 HG11 VAL A 125      21.491   9.554 -10.061  1.00 43.36           H  
ATOM   1996 HG12 VAL A 125      23.088   9.333  -9.309  1.00 43.36           H  
ATOM   1997 HG13 VAL A 125      22.843   8.981 -11.034  1.00 43.36           H  
ATOM   1998  CG2 VAL A 125      23.303   6.640  -9.824  1.00 43.36           C  
ATOM   1999 HG21 VAL A 125      23.718   6.737 -10.827  1.00 43.36           H  
ATOM   2000 HG22 VAL A 125      23.076   5.589  -9.650  1.00 43.36           H  
ATOM   2001 HG23 VAL A 125      24.041   6.975  -9.094  1.00 43.36           H  
ATOM   2002  N   PRO A 126      20.062   9.133  -7.188  1.00 45.48           N  
ATOM   2003  CA  PRO A 126      18.881   9.963  -7.051  1.00 45.48           C  
ATOM   2004  HA  PRO A 126      17.989   9.340  -6.985  1.00 45.48           H  
ATOM   2005  C   PRO A 126      18.839  10.823  -8.302  1.00 45.48           C  
ATOM   2006  CB  PRO A 126      19.055  10.780  -5.761  1.00 45.48           C  
ATOM   2007  HB2 PRO A 126      19.237  11.833  -5.981  1.00 45.48           H  
ATOM   2008  HB3 PRO A 126      18.179  10.685  -5.120  1.00 45.48           H  
ATOM   2009  O   PRO A 126      19.661  11.725  -8.477  1.00 45.48           O  
ATOM   2010  CG  PRO A 126      20.289  10.177  -5.090  1.00 45.48           C  
ATOM   2011  HG2 PRO A 126      20.865  10.927  -4.549  1.00 45.48           H  
ATOM   2012  HG3 PRO A 126      19.984   9.370  -4.425  1.00 45.48           H  
ATOM   2013  CD  PRO A 126      21.075   9.597  -6.256  1.00 45.48           C  
ATOM   2014  HD2 PRO A 126      21.747   8.817  -5.897  1.00 45.48           H  
ATOM   2015  HD3 PRO A 126      21.657  10.386  -6.732  1.00 45.48           H  
ATOM   2016  N   THR A 127      17.936  10.506  -9.218  1.00 44.17           N  
ATOM   2017  H   THR A 127      17.267   9.776  -9.018  1.00 44.17           H  
ATOM   2018  CA  THR A 127      17.767  11.351 -10.387  1.00 44.17           C  
ATOM   2019  HA  THR A 127      18.705  11.855 -10.619  1.00 44.17           H  
ATOM   2020  C   THR A 127      16.744  12.381  -9.958  1.00 44.17           C  
ATOM   2021  CB  THR A 127      17.371  10.556 -11.637  1.00 44.17           C  
ATOM   2022  HB  THR A 127      16.325  10.255 -11.580  1.00 44.17           H  
ATOM   2023  O   THR A 127      15.602  12.041  -9.683  1.00 44.17           O  
ATOM   2024  CG2 THR A 127      17.625  11.387 -12.897  1.00 44.17           C  
ATOM   2025 HG21 THR A 127      17.068  12.322 -12.844  1.00 44.17           H  
ATOM   2026 HG22 THR A 127      17.293  10.820 -13.767  1.00 44.17           H  
ATOM   2027 HG23 THR A 127      18.690  11.598 -12.995  1.00 44.17           H  
ATOM   2028  OG1 THR A 127      18.186   9.416 -11.771  1.00 44.17           O  
ATOM   2029  HG1 THR A 127      18.164   8.921 -10.949  1.00 44.17           H  
ATOM   2030  N   GLU A 128      17.120  13.656  -9.867  1.00 48.46           N  
ATOM   2031  H   GLU A 128      18.101  13.882  -9.948  1.00 48.46           H  
ATOM   2032  CA  GLU A 128      16.179  14.727  -9.489  1.00 48.46           C  
ATOM   2033  HA  GLU A 128      15.838  14.545  -8.470  1.00 48.46           H  
ATOM   2034  C   GLU A 128      14.929  14.750 -10.403  1.00 48.46           C  
ATOM   2035  CB  GLU A 128      16.933  16.067  -9.540  1.00 48.46           C  
ATOM   2036  HB2 GLU A 128      18.007  15.880  -9.583  1.00 48.46           H  
ATOM   2037  HB3 GLU A 128      16.650  16.603 -10.445  1.00 48.46           H  
ATOM   2038  O   GLU A 128      13.849  15.184 -10.004  1.00 48.46           O  
ATOM   2039  CG  GLU A 128      16.661  16.940  -8.308  1.00 48.46           C  
ATOM   2040  HG2 GLU A 128      15.589  17.123  -8.238  1.00 48.46           H  
ATOM   2041  HG3 GLU A 128      16.969  16.389  -7.419  1.00 48.46           H  
ATOM   2042  CD  GLU A 128      17.408  18.284  -8.358  1.00 48.46           C  
ATOM   2043  OE1 GLU A 128      17.305  19.024  -7.355  1.00 48.46           O  
ATOM   2044  OE2 GLU A 128      18.050  18.571  -9.396  1.00 48.46           O  
ATOM   2045  N   LYS A 129      15.078  14.196 -11.617  1.00 55.12           N  
ATOM   2046  H   LYS A 129      16.005  13.844 -11.811  1.00 55.12           H  
ATOM   2047  CA  LYS A 129      14.042  13.951 -12.631  1.00 55.12           C  
ATOM   2048  HA  LYS A 129      13.258  14.698 -12.512  1.00 55.12           H  
ATOM   2049  C   LYS A 129      13.325  12.598 -12.513  1.00 55.12           C  
ATOM   2050  CB  LYS A 129      14.655  14.096 -14.034  1.00 55.12           C  
ATOM   2051  HB2 LYS A 129      15.504  13.420 -14.136  1.00 55.12           H  
ATOM   2052  HB3 LYS A 129      13.912  13.813 -14.779  1.00 55.12           H  
ATOM   2053  O   LYS A 129      12.666  12.196 -13.467  1.00 55.12           O  
ATOM   2054  CG  LYS A 129      15.085  15.527 -14.354  1.00 55.12           C  
ATOM   2055  HG2 LYS A 129      14.227  16.191 -14.253  1.00 55.12           H  
ATOM   2056  HG3 LYS A 129      15.873  15.847 -13.672  1.00 55.12           H  
ATOM   2057  CD  LYS A 129      15.601  15.570 -15.795  1.00 55.12           C  
ATOM   2058  HD2 LYS A 129      14.838  15.173 -16.464  1.00 55.12           H  
ATOM   2059  HD3 LYS A 129      16.497  14.954 -15.870  1.00 55.12           H  
ATOM   2060  CE  LYS A 129      15.923  17.010 -16.192  1.00 55.12           C  
ATOM   2061  HE2 LYS A 129      16.658  17.409 -15.493  1.00 55.12           H  
ATOM   2062  HE3 LYS A 129      15.016  17.606 -16.100  1.00 55.12           H  
ATOM   2063  NZ  LYS A 129      16.444  17.072 -17.580  1.00 55.12           N  
ATOM   2064  HZ1 LYS A 129      17.292  16.530 -17.659  1.00 55.12           H  
ATOM   2065  HZ2 LYS A 129      15.765  16.696 -18.227  1.00 55.12           H  
ATOM   2066  HZ3 LYS A 129      16.648  18.027 -17.840  1.00 55.12           H  
ATOM   2067  N   ALA A 130      13.460  11.870 -11.407  1.00 58.15           N  
ATOM   2068  H   ALA A 130      14.049  12.198 -10.655  1.00 58.15           H  
ATOM   2069  CA  ALA A 130      12.797  10.583 -11.255  1.00 58.15           C  
ATOM   2070  HA  ALA A 130      13.126   9.934 -12.067  1.00 58.15           H  
ATOM   2071  C   ALA A 130      11.282  10.774 -11.367  1.00 58.15           C  
ATOM   2072  CB  ALA A 130      13.205   9.913  -9.939  1.00 58.15           C  
ATOM   2073  HB1 ALA A 130      14.276   9.714  -9.939  1.00 58.15           H  
ATOM   2074  HB2 ALA A 130      12.680   8.964  -9.830  1.00 58.15           H  
ATOM   2075  HB3 ALA A 130      12.965  10.557  -9.094  1.00 58.15           H  
ATOM   2076  O   ALA A 130      10.681  11.597 -10.663  1.00 58.15           O  
ATOM   2077  N   GLN A 131      10.684  10.008 -12.277  1.00 66.13           N  
ATOM   2078  H   GLN A 131      11.255   9.394 -12.839  1.00 66.13           H  
ATOM   2079  CA  GLN A 131       9.250  10.001 -12.515  1.00 66.13           C  
ATOM   2080  HA  GLN A 131       8.966  10.983 -12.895  1.00 66.13           H  
ATOM   2081  C   GLN A 131       8.542   9.744 -11.176  1.00 66.13           C  
ATOM   2082  CB  GLN A 131       8.966   8.945 -13.597  1.00 66.13           C  
ATOM   2083  HB2 GLN A 131       8.824   7.968 -13.137  1.00 66.13           H  
ATOM   2084  HB3 GLN A 131       9.828   8.876 -14.261  1.00 66.13           H  
ATOM   2085  O   GLN A 131       8.990   8.936 -10.363  1.00 66.13           O  
ATOM   2086  CG  GLN A 131       7.758   9.267 -14.474  1.00 66.13           C  
ATOM   2087  HG2 GLN A 131       6.852   9.295 -13.869  1.00 66.13           H  
ATOM   2088  HG3 GLN A 131       7.909  10.252 -14.917  1.00 66.13           H  
ATOM   2089  CD  GLN A 131       7.577   8.261 -15.610  1.00 66.13           C  
ATOM   2090  NE2 GLN A 131       6.839   8.623 -16.634  1.00 66.13           N  
ATOM   2091 HE21 GLN A 131       6.542   9.586 -16.705  1.00 66.13           H  
ATOM   2092 HE22 GLN A 131       6.800   7.969 -17.402  1.00 66.13           H  
ATOM   2093  OE1 GLN A 131       8.094   7.156 -15.620  1.00 66.13           O  
ATOM   2094  N   LYS A 132       7.478  10.492 -10.871  1.00 79.04           N  
ATOM   2095  H   LYS A 132       7.197  11.187 -11.548  1.00 79.04           H  
ATOM   2096  CA  LYS A 132       6.773  10.380  -9.571  1.00 79.04           C  
ATOM   2097  HA  LYS A 132       7.374   9.778  -8.890  1.00 79.04           H  
ATOM   2098  C   LYS A 132       5.449   9.632  -9.683  1.00 79.04           C  
ATOM   2099  CB  LYS A 132       6.608  11.765  -8.931  1.00 79.04           C  
ATOM   2100  HB2 LYS A 132       6.016  12.399  -9.591  1.00 79.04           H  
ATOM   2101  HB3 LYS A 132       6.078  11.650  -7.985  1.00 79.04           H  
ATOM   2102  O   LYS A 132       4.804   9.348  -8.670  1.00 79.04           O  
ATOM   2103  CG  LYS A 132       7.953  12.447  -8.644  1.00 79.04           C  
ATOM   2104  HG2 LYS A 132       8.443  12.681  -9.589  1.00 79.04           H  
ATOM   2105  HG3 LYS A 132       8.592  11.772  -8.075  1.00 79.04           H  
ATOM   2106  CD  LYS A 132       7.752  13.748  -7.858  1.00 79.04           C  
ATOM   2107  HD2 LYS A 132       7.287  13.527  -6.898  1.00 79.04           H  
ATOM   2108  HD3 LYS A 132       7.106  14.413  -8.431  1.00 79.04           H  
ATOM   2109  CE  LYS A 132       9.118  14.409  -7.638  1.00 79.04           C  
ATOM   2110  HE2 LYS A 132       9.593  14.548  -8.609  1.00 79.04           H  
ATOM   2111  HE3 LYS A 132       9.750  13.727  -7.070  1.00 79.04           H  
ATOM   2112  NZ  LYS A 132       9.007  15.713  -6.936  1.00 79.04           N  
ATOM   2113  HZ1 LYS A 132       9.928  16.105  -6.800  1.00 79.04           H  
ATOM   2114  HZ2 LYS A 132       8.481  16.367  -7.498  1.00 79.04           H  
ATOM   2115  HZ3 LYS A 132       8.562  15.610  -6.035  1.00 79.04           H  
ATOM   2116  N   ILE A 133       5.047   9.327 -10.908  1.00 83.01           N  
ATOM   2117  H   ILE A 133       5.681   9.517 -11.671  1.00 83.01           H  
ATOM   2118  CA  ILE A 133       3.789   8.696 -11.270  1.00 83.01           C  
ATOM   2119  HA  ILE A 133       3.284   8.313 -10.383  1.00 83.01           H  
ATOM   2120  C   ILE A 133       4.141   7.538 -12.194  1.00 83.01           C  
ATOM   2121  CB  ILE A 133       2.869   9.711 -11.981  1.00 83.01           C  
ATOM   2122  HB  ILE A 133       3.337   9.978 -12.928  1.00 83.01           H  
ATOM   2123  O   ILE A 133       4.869   7.729 -13.161  1.00 83.01           O  
ATOM   2124  CG1 ILE A 133       2.676  11.012 -11.165  1.00 83.01           C  
ATOM   2125 HG12 ILE A 133       3.646  11.473 -10.974  1.00 83.01           H  
ATOM   2126 HG13 ILE A 133       2.218  10.780 -10.204  1.00 83.01           H  
ATOM   2127  CG2 ILE A 133       1.504   9.072 -12.282  1.00 83.01           C  
ATOM   2128 HG21 ILE A 133       1.598   8.020 -12.552  1.00 83.01           H  
ATOM   2129 HG22 ILE A 133       0.840   9.150 -11.422  1.00 83.01           H  
ATOM   2130 HG23 ILE A 133       1.055   9.591 -13.129  1.00 83.01           H  
ATOM   2131  CD1 ILE A 133       1.825  12.061 -11.889  1.00 83.01           C  
ATOM   2132 HD11 ILE A 133       0.807  11.696 -12.024  1.00 83.01           H  
ATOM   2133 HD12 ILE A 133       2.262  12.287 -12.862  1.00 83.01           H  
ATOM   2134 HD13 ILE A 133       1.792  12.974 -11.296  1.00 83.01           H  
ATOM   2135  N   PHE A 134       3.620   6.352 -11.906  1.00 83.44           N  
ATOM   2136  H   PHE A 134       3.063   6.250 -11.070  1.00 83.44           H  
ATOM   2137  CA  PHE A 134       3.812   5.179 -12.752  1.00 83.44           C  
ATOM   2138  HA  PHE A 134       4.213   5.482 -13.720  1.00 83.44           H  
ATOM   2139  C   PHE A 134       2.488   4.511 -12.970  1.00 83.44           C  
ATOM   2140  CB  PHE A 134       4.774   4.170 -12.134  1.00 83.44           C  
ATOM   2141  HB2 PHE A 134       4.381   3.815 -11.181  1.00 83.44           H  
ATOM   2142  HB3 PHE A 134       4.862   3.308 -12.796  1.00 83.44           H  
ATOM   2143  O   PHE A 134       1.697   4.389 -12.041  1.00 83.44           O  
ATOM   2144  CG  PHE A 134       6.129   4.762 -11.920  1.00 83.44           C  
ATOM   2145  CD1 PHE A 134       7.144   4.560 -12.867  1.00 83.44           C  
ATOM   2146  HD1 PHE A 134       6.942   3.990 -13.762  1.00 83.44           H  
ATOM   2147  CD2 PHE A 134       6.326   5.626 -10.838  1.00 83.44           C  
ATOM   2148  HD2 PHE A 134       5.527   5.833 -10.141  1.00 83.44           H  
ATOM   2149  CE1 PHE A 134       8.407   5.138 -12.681  1.00 83.44           C  
ATOM   2150  HE1 PHE A 134       9.196   4.983 -13.401  1.00 83.44           H  
ATOM   2151  CE2 PHE A 134       7.531   6.310 -10.741  1.00 83.44           C  
ATOM   2152  HE2 PHE A 134       7.595   7.104 -10.012  1.00 83.44           H  
ATOM   2153  CZ  PHE A 134       8.600   6.015 -11.606  1.00 83.44           C  
ATOM   2154  HZ  PHE A 134       9.543   6.535 -11.519  1.00 83.44           H  
ATOM   2155  N   TYR A 135       2.274   4.028 -14.177  1.00 83.65           N  
ATOM   2156  H   TYR A 135       2.990   4.121 -14.884  1.00 83.65           H  
ATOM   2157  CA  TYR A 135       1.092   3.275 -14.528  1.00 83.65           C  
ATOM   2158  HA  TYR A 135       0.480   3.090 -13.645  1.00 83.65           H  
ATOM   2159  C   TYR A 135       1.516   1.924 -15.090  1.00 83.65           C  
ATOM   2160  CB  TYR A 135       0.260   4.105 -15.502  1.00 83.65           C  
ATOM   2161  HB2 TYR A 135      -0.155   4.971 -14.985  1.00 83.65           H  
ATOM   2162  HB3 TYR A 135       0.909   4.474 -16.296  1.00 83.65           H  
ATOM   2163  O   TYR A 135       2.477   1.827 -15.850  1.00 83.65           O  
ATOM   2164  CG  TYR A 135      -0.869   3.327 -16.123  1.00 83.65           C  
ATOM   2165  CD1 TYR A 135      -0.715   2.865 -17.440  1.00 83.65           C  
ATOM   2166  HD1 TYR A 135       0.178   3.097 -18.003  1.00 83.65           H  
ATOM   2167  CD2 TYR A 135      -2.039   3.036 -15.392  1.00 83.65           C  
ATOM   2168  HD2 TYR A 135      -2.155   3.410 -14.386  1.00 83.65           H  
ATOM   2169  CE1 TYR A 135      -1.730   2.104 -18.033  1.00 83.65           C  
ATOM   2170  HE1 TYR A 135      -1.632   1.752 -19.049  1.00 83.65           H  
ATOM   2171  CE2 TYR A 135      -3.073   2.292 -15.999  1.00 83.65           C  
ATOM   2172  HE2 TYR A 135      -3.994   2.088 -15.474  1.00 83.65           H  
ATOM   2173  OH  TYR A 135      -3.845   1.085 -17.957  1.00 83.65           O  
ATOM   2174  HH  TYR A 135      -4.736   1.131 -17.601  1.00 83.65           H  
ATOM   2175  CZ  TYR A 135      -2.906   1.820 -17.320  1.00 83.65           C  
ATOM   2176  N   THR A 136       0.806   0.873 -14.698  1.00 74.15           N  
ATOM   2177  H   THR A 136       0.054   1.018 -14.039  1.00 74.15           H  
ATOM   2178  CA  THR A 136       0.950  -0.454 -15.284  1.00 74.15           C  
ATOM   2179  HA  THR A 136       1.522  -0.341 -16.205  1.00 74.15           H  
ATOM   2180  C   THR A 136      -0.429  -1.021 -15.619  1.00 74.15           C  
ATOM   2181  CB  THR A 136       1.776  -1.386 -14.385  1.00 74.15           C  
ATOM   2182  HB  THR A 136       2.751  -0.924 -14.229  1.00 74.15           H  
ATOM   2183  O   THR A 136      -1.281  -1.100 -14.731  1.00 74.15           O  
ATOM   2184  CG2 THR A 136       1.179  -1.693 -13.008  1.00 74.15           C  
ATOM   2185 HG21 THR A 136       0.947  -0.763 -12.488  1.00 74.15           H  
ATOM   2186 HG22 THR A 136       1.907  -2.251 -12.420  1.00 74.15           H  
ATOM   2187 HG23 THR A 136       0.276  -2.294 -13.111  1.00 74.15           H  
ATOM   2188  OG1 THR A 136       1.976  -2.615 -15.045  1.00 74.15           O  
ATOM   2189  HG1 THR A 136       2.603  -2.465 -15.757  1.00 74.15           H  
ATOM   2190  N   PRO A 137      -0.671  -1.445 -16.870  1.00 68.40           N  
ATOM   2191  CA  PRO A 137      -1.904  -2.147 -17.230  1.00 68.40           C  
ATOM   2192  HA  PRO A 137      -2.772  -1.630 -16.820  1.00 68.40           H  
ATOM   2193  C   PRO A 137      -1.919  -3.601 -16.709  1.00 68.40           C  
ATOM   2194  CB  PRO A 137      -1.960  -2.055 -18.758  1.00 68.40           C  
ATOM   2195  HB2 PRO A 137      -2.447  -1.124 -19.046  1.00 68.40           H  
ATOM   2196  HB3 PRO A 137      -2.484  -2.902 -19.202  1.00 68.40           H  
ATOM   2197  O   PRO A 137      -2.961  -4.248 -16.646  1.00 68.40           O  
ATOM   2198  CG  PRO A 137      -0.491  -2.008 -19.179  1.00 68.40           C  
ATOM   2199  HG2 PRO A 137      -0.361  -1.498 -20.134  1.00 68.40           H  
ATOM   2200  HG3 PRO A 137      -0.095  -3.022 -19.229  1.00 68.40           H  
ATOM   2201  CD  PRO A 137       0.181  -1.253 -18.038  1.00 68.40           C  
ATOM   2202  HD2 PRO A 137       0.227  -0.191 -18.280  1.00 68.40           H  
ATOM   2203  HD3 PRO A 137       1.183  -1.650 -17.877  1.00 68.40           H  
ATOM   2204  N   ASP A 138      -0.767  -4.128 -16.275  1.00 58.22           N  
ATOM   2205  H   ASP A 138       0.053  -3.538 -16.284  1.00 58.22           H  
ATOM   2206  CA  ASP A 138      -0.574  -5.519 -15.847  1.00 58.22           C  
ATOM   2207  HA  ASP A 138      -1.250  -6.147 -16.427  1.00 58.22           H  
ATOM   2208  C   ASP A 138      -0.937  -5.736 -14.359  1.00 58.22           C  
ATOM   2209  CB  ASP A 138       0.853  -5.946 -16.222  1.00 58.22           C  
ATOM   2210  HB2 ASP A 138       1.018  -5.734 -17.279  1.00 58.22           H  
ATOM   2211  HB3 ASP A 138       1.565  -5.356 -15.645  1.00 58.22           H  
ATOM   2212  O   ASP A 138      -0.097  -6.019 -13.489  1.00 58.22           O  
ATOM   2213  CG  ASP A 138       1.124  -7.433 -15.986  1.00 58.22           C  
ATOM   2214  OD1 ASP A 138       0.140  -8.202 -15.903  1.00 58.22           O  
ATOM   2215  OD2 ASP A 138       2.330  -7.759 -15.839  1.00 58.22           O  
ATOM   2216  N   PHE A 139      -2.225  -5.542 -14.045  1.00 52.24           N  
ATOM   2217  H   PHE A 139      -2.824  -5.230 -14.795  1.00 52.24           H  
ATOM   2218  CA  PHE A 139      -2.774  -5.662 -12.689  1.00 52.24           C  
ATOM   2219  HA  PHE A 139      -1.940  -5.877 -12.020  1.00 52.24           H  
ATOM   2220  C   PHE A 139      -3.801  -6.783 -12.392  1.00 52.24           C  
ATOM   2221  CB  PHE A 139      -3.329  -4.297 -12.257  1.00 52.24           C  
ATOM   2222  HB2 PHE A 139      -2.636  -3.513 -12.563  1.00 52.24           H  
ATOM   2223  HB3 PHE A 139      -4.281  -4.114 -12.755  1.00 52.24           H  
ATOM   2224  O   PHE A 139      -4.045  -7.024 -11.205  1.00 52.24           O  
ATOM   2225  CG  PHE A 139      -3.499  -4.215 -10.754  1.00 52.24           C  
ATOM   2226  CD1 PHE A 139      -4.768  -4.321 -10.155  1.00 52.24           C  
ATOM   2227  HD1 PHE A 139      -5.652  -4.399 -10.771  1.00 52.24           H  
ATOM   2228  CD2 PHE A 139      -2.351  -4.143  -9.950  1.00 52.24           C  
ATOM   2229  HD2 PHE A 139      -1.377  -4.075 -10.411  1.00 52.24           H  
ATOM   2230  CE1 PHE A 139      -4.881  -4.369  -8.754  1.00 52.24           C  
ATOM   2231  HE1 PHE A 139      -5.850  -4.483  -8.290  1.00 52.24           H  
ATOM   2232  CE2 PHE A 139      -2.471  -4.150  -8.554  1.00 52.24           C  
ATOM   2233  HE2 PHE A 139      -1.584  -4.085  -7.942  1.00 52.24           H  
ATOM   2234  CZ  PHE A 139      -3.732  -4.269  -7.958  1.00 52.24           C  
ATOM   2235  HZ  PHE A 139      -3.810  -4.318  -6.881  1.00 52.24           H  
ATOM   2236  N   PRO A 140      -4.431  -7.504 -13.341  1.00 46.65           N  
ATOM   2237  CA  PRO A 140      -5.638  -8.276 -13.017  1.00 46.65           C  
ATOM   2238  HA  PRO A 140      -6.385  -7.586 -12.625  1.00 46.65           H  
ATOM   2239  C   PRO A 140      -5.429  -9.355 -11.930  1.00 46.65           C  
ATOM   2240  CB  PRO A 140      -6.157  -8.805 -14.361  1.00 46.65           C  
ATOM   2241  HB2 PRO A 140      -6.910  -8.114 -14.742  1.00 46.65           H  
ATOM   2242  HB3 PRO A 140      -6.592  -9.802 -14.291  1.00 46.65           H  
ATOM   2243  O   PRO A 140      -6.312  -9.552 -11.096  1.00 46.65           O  
ATOM   2244  CG  PRO A 140      -4.946  -8.761 -15.292  1.00 46.65           C  
ATOM   2245  HG2 PRO A 140      -5.237  -8.621 -16.333  1.00 46.65           H  
ATOM   2246  HG3 PRO A 140      -4.364  -9.676 -15.179  1.00 46.65           H  
ATOM   2247  CD  PRO A 140      -4.138  -7.582 -14.765  1.00 46.65           C  
ATOM   2248  HD2 PRO A 140      -3.080  -7.767 -14.951  1.00 46.65           H  
ATOM   2249  HD3 PRO A 140      -4.459  -6.666 -15.260  1.00 46.65           H  
ATOM   2250  N   ALA A 141      -4.236  -9.964 -11.840  1.00 44.64           N  
ATOM   2251  H   ALA A 141      -3.552  -9.747 -12.551  1.00 44.64           H  
ATOM   2252  CA  ALA A 141      -3.869 -10.997 -10.853  1.00 44.64           C  
ATOM   2253  HA  ALA A 141      -4.619 -11.788 -10.843  1.00 44.64           H  
ATOM   2254  C   ALA A 141      -3.788 -10.520  -9.401  1.00 44.64           C  
ATOM   2255  CB  ALA A 141      -2.507 -11.564 -11.274  1.00 44.64           C  
ATOM   2256  HB1 ALA A 141      -1.771 -10.762 -11.338  1.00 44.64           H  
ATOM   2257  HB2 ALA A 141      -2.564 -12.061 -12.242  1.00 44.64           H  
ATOM   2258  HB3 ALA A 141      -2.161 -12.278 -10.528  1.00 44.64           H  
ATOM   2259  O   ALA A 141      -3.578 -11.308  -8.481  1.00 44.64           O  
ATOM   2260  N   ARG A 142      -3.900  -9.212  -9.185  1.00 58.45           N  
ATOM   2261  H   ARG A 142      -4.069  -8.618  -9.984  1.00 58.45           H  
ATOM   2262  CA  ARG A 142      -3.563  -8.581  -7.911  1.00 58.45           C  
ATOM   2263  HA  ARG A 142      -3.129  -9.325  -7.243  1.00 58.45           H  
ATOM   2264  C   ARG A 142      -4.790  -8.051  -7.184  1.00 58.45           C  
ATOM   2265  CB  ARG A 142      -2.502  -7.507  -8.164  1.00 58.45           C  
ATOM   2266  HB2 ARG A 142      -2.145  -7.123  -7.209  1.00 58.45           H  
ATOM   2267  HB3 ARG A 142      -2.978  -6.700  -8.721  1.00 58.45           H  
ATOM   2268  O   ARG A 142      -4.643  -7.480  -6.107  1.00 58.45           O  
ATOM   2269  CG  ARG A 142      -1.311  -8.011  -8.996  1.00 58.45           C  
ATOM   2270  HG2 ARG A 142      -0.903  -8.923  -8.559  1.00 58.45           H  
ATOM   2271  HG3 ARG A 142      -1.653  -8.230 -10.007  1.00 58.45           H  
ATOM   2272  CD  ARG A 142      -0.211  -6.952  -9.070  1.00 58.45           C  
ATOM   2273  HD2 ARG A 142       0.486  -7.157  -8.258  1.00 58.45           H  
ATOM   2274  HD3 ARG A 142      -0.633  -5.956  -8.931  1.00 58.45           H  
ATOM   2275  NE  ARG A 142       0.501  -6.984 -10.358  1.00 58.45           N  
ATOM   2276  HE  ARG A 142      -0.041  -7.091 -11.203  1.00 58.45           H  
ATOM   2277  NH1 ARG A 142       2.622  -6.697  -9.550  1.00 58.45           N  
ATOM   2278 HH11 ARG A 142       2.186  -6.119  -8.846  1.00 58.45           H  
ATOM   2279 HH12 ARG A 142       3.075  -7.495  -9.127  1.00 58.45           H  
ATOM   2280  NH2 ARG A 142       2.308  -7.320 -11.666  1.00 58.45           N  
ATOM   2281 HH21 ARG A 142       1.701  -7.434 -12.465  1.00 58.45           H  
ATOM   2282 HH22 ARG A 142       3.307  -7.391 -11.797  1.00 58.45           H  
ATOM   2283  CZ  ARG A 142       1.805  -6.995 -10.518  1.00 58.45           C  
ATOM   2284  N   ARG A 143      -5.999  -8.254  -7.727  1.00 59.44           N  
ATOM   2285  H   ARG A 143      -6.037  -8.760  -8.600  1.00 59.44           H  
ATOM   2286  CA  ARG A 143      -7.238  -7.703  -7.158  1.00 59.44           C  
ATOM   2287  HA  ARG A 143      -7.086  -6.632  -7.021  1.00 59.44           H  
ATOM   2288  C   ARG A 143      -7.547  -8.267  -5.773  1.00 59.44           C  
ATOM   2289  CB  ARG A 143      -8.404  -7.905  -8.135  1.00 59.44           C  
ATOM   2290  HB2 ARG A 143      -8.087  -7.616  -9.137  1.00 59.44           H  
ATOM   2291  HB3 ARG A 143      -8.685  -8.958  -8.152  1.00 59.44           H  
ATOM   2292  O   ARG A 143      -7.839  -7.481  -4.874  1.00 59.44           O  
ATOM   2293  CG  ARG A 143      -9.604  -7.031  -7.730  1.00 59.44           C  
ATOM   2294  HG2 ARG A 143      -9.304  -5.984  -7.776  1.00 59.44           H  
ATOM   2295  HG3 ARG A 143      -9.908  -7.255  -6.708  1.00 59.44           H  
ATOM   2296  CD  ARG A 143     -10.808  -7.231  -8.655  1.00 59.44           C  
ATOM   2297  HD2 ARG A 143     -10.492  -7.100  -9.689  1.00 59.44           H  
ATOM   2298  HD3 ARG A 143     -11.542  -6.462  -8.414  1.00 59.44           H  
ATOM   2299  NE  ARG A 143     -11.408  -8.568  -8.480  1.00 59.44           N  
ATOM   2300  HE  ARG A 143     -10.785  -9.313  -8.204  1.00 59.44           H  
ATOM   2301  NH1 ARG A 143     -13.563  -8.055  -9.108  1.00 59.44           N  
ATOM   2302 HH11 ARG A 143     -13.285  -7.104  -9.303  1.00 59.44           H  
ATOM   2303 HH12 ARG A 143     -14.517  -8.344  -9.270  1.00 59.44           H  
ATOM   2304  NH2 ARG A 143     -13.048 -10.134  -8.467  1.00 59.44           N  
ATOM   2305 HH21 ARG A 143     -12.369 -10.824  -8.178  1.00 59.44           H  
ATOM   2306 HH22 ARG A 143     -14.001 -10.417  -8.647  1.00 59.44           H  
ATOM   2307  CZ  ARG A 143     -12.668  -8.907  -8.685  1.00 59.44           C  
ATOM   2308  N   GLU A 144      -7.449  -9.586  -5.564  1.00 60.96           N  
ATOM   2309  H   GLU A 144      -7.250 -10.216  -6.328  1.00 60.96           H  
ATOM   2310  CA  GLU A 144      -7.659 -10.154  -4.223  1.00 60.96           C  
ATOM   2311  HA  GLU A 144      -8.639  -9.851  -3.855  1.00 60.96           H  
ATOM   2312  C   GLU A 144      -6.628  -9.629  -3.220  1.00 60.96           C  
ATOM   2313  CB  GLU A 144      -7.589 -11.692  -4.207  1.00 60.96           C  
ATOM   2314  HB2 GLU A 144      -7.600 -11.993  -3.159  1.00 60.96           H  
ATOM   2315  HB3 GLU A 144      -6.639 -12.036  -4.615  1.00 60.96           H  
ATOM   2316  O   GLU A 144      -6.978  -9.307  -2.086  1.00 60.96           O  
ATOM   2317  CG  GLU A 144      -8.773 -12.420  -4.862  1.00 60.96           C  
ATOM   2318  HG2 GLU A 144      -8.826 -13.418  -4.427  1.00 60.96           H  
ATOM   2319  HG3 GLU A 144      -9.695 -11.900  -4.599  1.00 60.96           H  
ATOM   2320  CD  GLU A 144      -8.671 -12.573  -6.382  1.00 60.96           C  
ATOM   2321  OE1 GLU A 144      -9.714 -12.914  -6.983  1.00 60.96           O  
ATOM   2322  OE2 GLU A 144      -7.581 -12.292  -6.923  1.00 60.96           O  
ATOM   2323  N   VAL A 145      -5.365  -9.506  -3.637  1.00 69.24           N  
ATOM   2324  H   VAL A 145      -5.145  -9.781  -4.584  1.00 69.24           H  
ATOM   2325  CA  VAL A 145      -4.289  -8.997  -2.775  1.00 69.24           C  
ATOM   2326  HA  VAL A 145      -4.328  -9.536  -1.828  1.00 69.24           H  
ATOM   2327  C   VAL A 145      -4.510  -7.518  -2.449  1.00 69.24           C  
ATOM   2328  CB  VAL A 145      -2.907  -9.259  -3.404  1.00 69.24           C  
ATOM   2329  HB  VAL A 145      -2.839  -8.758  -4.369  1.00 69.24           H  
ATOM   2330  O   VAL A 145      -4.315  -7.109  -1.305  1.00 69.24           O  
ATOM   2331  CG1 VAL A 145      -1.778  -8.758  -2.494  1.00 69.24           C  
ATOM   2332 HG11 VAL A 145      -1.865  -9.230  -1.516  1.00 69.24           H  
ATOM   2333 HG12 VAL A 145      -0.808  -9.001  -2.928  1.00 69.24           H  
ATOM   2334 HG13 VAL A 145      -1.832  -7.676  -2.372  1.00 69.24           H  
ATOM   2335  CG2 VAL A 145      -2.702 -10.765  -3.623  1.00 69.24           C  
ATOM   2336 HG21 VAL A 145      -3.389 -11.139  -4.382  1.00 69.24           H  
ATOM   2337 HG22 VAL A 145      -2.871 -11.308  -2.693  1.00 69.24           H  
ATOM   2338 HG23 VAL A 145      -1.687 -10.969  -3.963  1.00 69.24           H  
ATOM   2339  N   PHE A 146      -4.991  -6.728  -3.411  1.00 77.93           N  
ATOM   2340  H   PHE A 146      -5.104  -7.114  -4.338  1.00 77.93           H  
ATOM   2341  CA  PHE A 146      -5.344  -5.324  -3.208  1.00 77.93           C  
ATOM   2342  HA  PHE A 146      -4.464  -4.792  -2.846  1.00 77.93           H  
ATOM   2343  C   PHE A 146      -6.447  -5.169  -2.160  1.00 77.93           C  
ATOM   2344  CB  PHE A 146      -5.784  -4.695  -4.537  1.00 77.93           C  
ATOM   2345  HB2 PHE A 146      -5.092  -4.988  -5.326  1.00 77.93           H  
ATOM   2346  HB3 PHE A 146      -6.762  -5.081  -4.824  1.00 77.93           H  
ATOM   2347  O   PHE A 146      -6.279  -4.428  -1.194  1.00 77.93           O  
ATOM   2348  CG  PHE A 146      -5.860  -3.183  -4.477  1.00 77.93           C  
ATOM   2349  CD1 PHE A 146      -6.980  -2.563  -3.898  1.00 77.93           C  
ATOM   2350  HD1 PHE A 146      -7.797  -3.156  -3.513  1.00 77.93           H  
ATOM   2351  CD2 PHE A 146      -4.796  -2.390  -4.945  1.00 77.93           C  
ATOM   2352  HD2 PHE A 146      -3.914  -2.851  -5.367  1.00 77.93           H  
ATOM   2353  CE1 PHE A 146      -7.019  -1.166  -3.779  1.00 77.93           C  
ATOM   2354  HE1 PHE A 146      -7.835  -0.701  -3.245  1.00 77.93           H  
ATOM   2355  CE2 PHE A 146      -4.869  -0.989  -4.889  1.00 77.93           C  
ATOM   2356  HE2 PHE A 146      -4.064  -0.385  -5.281  1.00 77.93           H  
ATOM   2357  CZ  PHE A 146      -5.992  -0.375  -4.317  1.00 77.93           C  
ATOM   2358  HZ  PHE A 146      -6.042   0.703  -4.262  1.00 77.93           H  
ATOM   2359  N   GLU A 147      -7.563  -5.887  -2.319  1.00 71.48           N  
ATOM   2360  H   GLU A 147      -7.646  -6.481  -3.131  1.00 71.48           H  
ATOM   2361  CA  GLU A 147      -8.685  -5.825  -1.373  1.00 71.48           C  
ATOM   2362  HA  GLU A 147      -8.970  -4.784  -1.225  1.00 71.48           H  
ATOM   2363  C   GLU A 147      -8.301  -6.355   0.013  1.00 71.48           C  
ATOM   2364  CB  GLU A 147      -9.893  -6.599  -1.927  1.00 71.48           C  
ATOM   2365  HB2 GLU A 147      -9.555  -7.543  -2.355  1.00 71.48           H  
ATOM   2366  HB3 GLU A 147     -10.571  -6.836  -1.108  1.00 71.48           H  
ATOM   2367  O   GLU A 147      -8.712  -5.801   1.038  1.00 71.48           O  
ATOM   2368  CG  GLU A 147     -10.677  -5.807  -2.987  1.00 71.48           C  
ATOM   2369  HG2 GLU A 147     -10.022  -5.615  -3.836  1.00 71.48           H  
ATOM   2370  HG3 GLU A 147     -11.501  -6.428  -3.339  1.00 71.48           H  
ATOM   2371  CD  GLU A 147     -11.245  -4.471  -2.460  1.00 71.48           C  
ATOM   2372  OE1 GLU A 147     -11.407  -3.524  -3.258  1.00 71.48           O  
ATOM   2373  OE2 GLU A 147     -11.465  -4.305  -1.241  1.00 71.48           O  
ATOM   2374  N   HIS A 148      -7.446  -7.380   0.067  1.00 70.83           N  
ATOM   2375  H   HIS A 148      -7.157  -7.823  -0.793  1.00 70.83           H  
ATOM   2376  CA  HIS A 148      -6.910  -7.876   1.327  1.00 70.83           C  
ATOM   2377  HA  HIS A 148      -7.749  -8.125   1.978  1.00 70.83           H  
ATOM   2378  C   HIS A 148      -6.077  -6.806   2.047  1.00 70.83           C  
ATOM   2379  CB  HIS A 148      -6.102  -9.151   1.076  1.00 70.83           C  
ATOM   2380  HB2 HIS A 148      -5.222  -8.922   0.475  1.00 70.83           H  
ATOM   2381  HB3 HIS A 148      -6.715  -9.864   0.525  1.00 70.83           H  
ATOM   2382  O   HIS A 148      -6.326  -6.521   3.220  1.00 70.83           O  
ATOM   2383  CG  HIS A 148      -5.675  -9.796   2.365  1.00 70.83           C  
ATOM   2384  CD2 HIS A 148      -4.421  -9.793   2.911  1.00 70.83           C  
ATOM   2385  HD2 HIS A 148      -3.538  -9.351   2.473  1.00 70.83           H  
ATOM   2386  ND1 HIS A 148      -6.507 -10.441   3.250  1.00 70.83           N  
ATOM   2387  HD1 HIS A 148      -7.499 -10.585   3.133  1.00 70.83           H  
ATOM   2388  CE1 HIS A 148      -5.771 -10.821   4.307  1.00 70.83           C  
ATOM   2389  HE1 HIS A 148      -6.145 -11.345   5.174  1.00 70.83           H  
ATOM   2390  NE2 HIS A 148      -4.493 -10.447   4.145  1.00 70.83           N  
ATOM   2391  N   LEU A 149      -5.141  -6.157   1.346  1.00 80.79           N  
ATOM   2392  H   LEU A 149      -4.993  -6.421   0.383  1.00 80.79           H  
ATOM   2393  CA  LEU A 149      -4.328  -5.073   1.906  1.00 80.79           C  
ATOM   2394  HA  LEU A 149      -3.836  -5.430   2.811  1.00 80.79           H  
ATOM   2395  C   LEU A 149      -5.177  -3.868   2.322  1.00 80.79           C  
ATOM   2396  CB  LEU A 149      -3.271  -4.632   0.881  1.00 80.79           C  
ATOM   2397  HB2 LEU A 149      -3.753  -4.497  -0.087  1.00 80.79           H  
ATOM   2398  HB3 LEU A 149      -2.881  -3.664   1.193  1.00 80.79           H  
ATOM   2399  O   LEU A 149      -4.972  -3.311   3.399  1.00 80.79           O  
ATOM   2400  CG  LEU A 149      -2.077  -5.588   0.723  1.00 80.79           C  
ATOM   2401  HG  LEU A 149      -2.420  -6.589   0.463  1.00 80.79           H  
ATOM   2402  CD1 LEU A 149      -1.168  -5.067  -0.387  1.00 80.79           C  
ATOM   2403 HD11 LEU A 149      -0.768  -4.088  -0.121  1.00 80.79           H  
ATOM   2404 HD12 LEU A 149      -1.747  -4.975  -1.306  1.00 80.79           H  
ATOM   2405 HD13 LEU A 149      -0.347  -5.762  -0.560  1.00 80.79           H  
ATOM   2406  CD2 LEU A 149      -1.257  -5.659   2.012  1.00 80.79           C  
ATOM   2407 HD21 LEU A 149      -1.809  -6.232   2.757  1.00 80.79           H  
ATOM   2408 HD22 LEU A 149      -0.304  -6.153   1.825  1.00 80.79           H  
ATOM   2409 HD23 LEU A 149      -1.065  -4.653   2.385  1.00 80.79           H  
ATOM   2410  N   LYS A 150      -6.168  -3.497   1.511  1.00 76.16           N  
ATOM   2411  H   LYS A 150      -6.251  -3.976   0.626  1.00 76.16           H  
ATOM   2412  CA  LYS A 150      -7.114  -2.417   1.812  1.00 76.16           C  
ATOM   2413  HA  LYS A 150      -6.565  -1.494   1.999  1.00 76.16           H  
ATOM   2414  C   LYS A 150      -7.894  -2.694   3.087  1.00 76.16           C  
ATOM   2415  CB  LYS A 150      -8.005  -2.245   0.579  1.00 76.16           C  
ATOM   2416  HB2 LYS A 150      -7.364  -2.069  -0.285  1.00 76.16           H  
ATOM   2417  HB3 LYS A 150      -8.546  -3.176   0.409  1.00 76.16           H  
ATOM   2418  O   LYS A 150      -8.011  -1.807   3.934  1.00 76.16           O  
ATOM   2419  CG  LYS A 150      -9.019  -1.099   0.666  1.00 76.16           C  
ATOM   2420  HG2 LYS A 150      -9.735  -1.321   1.458  1.00 76.16           H  
ATOM   2421  HG3 LYS A 150      -8.516  -0.157   0.883  1.00 76.16           H  
ATOM   2422  CD  LYS A 150      -9.741  -1.008  -0.688  1.00 76.16           C  
ATOM   2423  HD2 LYS A 150      -9.203  -0.331  -1.351  1.00 76.16           H  
ATOM   2424  HD3 LYS A 150      -9.741  -1.995  -1.152  1.00 76.16           H  
ATOM   2425  CE  LYS A 150     -11.195  -0.565  -0.550  1.00 76.16           C  
ATOM   2426  HE2 LYS A 150     -11.576  -0.959   0.392  1.00 76.16           H  
ATOM   2427  HE3 LYS A 150     -11.258   0.523  -0.534  1.00 76.16           H  
ATOM   2428  NZ  LYS A 150     -12.006  -1.141  -1.655  1.00 76.16           N  
ATOM   2429  HZ1 LYS A 150     -12.997  -1.171  -1.462  1.00 76.16           H  
ATOM   2430  HZ2 LYS A 150     -11.898  -0.652  -2.532  1.00 76.16           H  
ATOM   2431  HZ3 LYS A 150     -11.746  -2.092  -1.872  1.00 76.16           H  
ATOM   2432  N   THR A 151      -8.346  -3.928   3.277  1.00 70.48           N  
ATOM   2433  H   THR A 151      -8.233  -4.597   2.529  1.00 70.48           H  
ATOM   2434  CA  THR A 151      -8.995  -4.353   4.522  1.00 70.48           C  
ATOM   2435  HA  THR A 151      -9.810  -3.664   4.744  1.00 70.48           H  
ATOM   2436  C   THR A 151      -8.014  -4.313   5.698  1.00 70.48           C  
ATOM   2437  CB  THR A 151      -9.601  -5.752   4.360  1.00 70.48           C  
ATOM   2438  HB  THR A 151      -8.810  -6.482   4.185  1.00 70.48           H  
ATOM   2439  O   THR A 151      -8.325  -3.734   6.741  1.00 70.48           O  
ATOM   2440  CG2 THR A 151     -10.411  -6.170   5.590  1.00 70.48           C  
ATOM   2441 HG21 THR A 151     -11.201  -5.446   5.790  1.00 70.48           H  
ATOM   2442 HG22 THR A 151      -9.762  -6.245   6.463  1.00 70.48           H  
ATOM   2443 HG23 THR A 151     -10.859  -7.146   5.406  1.00 70.48           H  
ATOM   2444  OG1 THR A 151     -10.479  -5.765   3.259  1.00 70.48           O  
ATOM   2445  HG1 THR A 151      -9.963  -5.763   2.449  1.00 70.48           H  
ATOM   2446  N   ALA A 152      -6.801  -4.848   5.521  1.00 72.68           N  
ATOM   2447  H   ALA A 152      -6.596  -5.311   4.647  1.00 72.68           H  
ATOM   2448  CA  ALA A 152      -5.777  -4.892   6.562  1.00 72.68           C  
ATOM   2449  HA  ALA A 152      -6.190  -5.408   7.429  1.00 72.68           H  
ATOM   2450  C   ALA A 152      -5.326  -3.498   7.032  1.00 72.68           C  
ATOM   2451  CB  ALA A 152      -4.591  -5.708   6.036  1.00 72.68           C  
ATOM   2452  HB1 ALA A 152      -4.145  -5.211   5.175  1.00 72.68           H  
ATOM   2453  HB2 ALA A 152      -4.926  -6.703   5.742  1.00 72.68           H  
ATOM   2454  HB3 ALA A 152      -3.842  -5.802   6.822  1.00 72.68           H  
ATOM   2455  O   ALA A 152      -5.111  -3.300   8.225  1.00 72.68           O  
ATOM   2456  N   PHE A 153      -5.204  -2.522   6.126  1.00 74.53           N  
ATOM   2457  H   PHE A 153      -5.302  -2.763   5.150  1.00 74.53           H  
ATOM   2458  CA  PHE A 153      -4.811  -1.147   6.466  1.00 74.53           C  
ATOM   2459  HA  PHE A 153      -4.093  -1.166   7.286  1.00 74.53           H  
ATOM   2460  C   PHE A 153      -5.968  -0.301   6.981  1.00 74.53           C  
ATOM   2461  CB  PHE A 153      -4.149  -0.474   5.259  1.00 74.53           C  
ATOM   2462  HB2 PHE A 153      -4.859  -0.467   4.431  1.00 74.53           H  
ATOM   2463  HB3 PHE A 153      -3.932   0.563   5.516  1.00 74.53           H  
ATOM   2464  O   PHE A 153      -5.749   0.595   7.793  1.00 74.53           O  
ATOM   2465  CG  PHE A 153      -2.856  -1.103   4.781  1.00 74.53           C  
ATOM   2466  CD1 PHE A 153      -2.152  -2.039   5.564  1.00 74.53           C  
ATOM   2467  HD1 PHE A 153      -2.507  -2.340   6.539  1.00 74.53           H  
ATOM   2468  CD2 PHE A 153      -2.353  -0.748   3.519  1.00 74.53           C  
ATOM   2469  HD2 PHE A 153      -2.858   0.000   2.927  1.00 74.53           H  
ATOM   2470  CE1 PHE A 153      -0.984  -2.633   5.077  1.00 74.53           C  
ATOM   2471  HE1 PHE A 153      -0.496  -3.378   5.688  1.00 74.53           H  
ATOM   2472  CE2 PHE A 153      -1.200  -1.372   3.023  1.00 74.53           C  
ATOM   2473  HE2 PHE A 153      -0.863  -1.145   2.022  1.00 74.53           H  
ATOM   2474  CZ  PHE A 153      -0.503  -2.306   3.800  1.00 74.53           C  
ATOM   2475  HZ  PHE A 153       0.379  -2.786   3.403  1.00 74.53           H  
ATOM   2476  N   SER A 154      -7.199  -0.604   6.564  1.00 64.42           N  
ATOM   2477  H   SER A 154      -7.315  -1.321   5.863  1.00 64.42           H  
ATOM   2478  CA  SER A 154      -8.387   0.062   7.107  1.00 64.42           C  
ATOM   2479  HA  SER A 154      -8.234   1.140   7.082  1.00 64.42           H  
ATOM   2480  C   SER A 154      -8.649  -0.336   8.558  1.00 64.42           C  
ATOM   2481  CB  SER A 154      -9.623  -0.263   6.272  1.00 64.42           C  
ATOM   2482  HB2 SER A 154     -10.487   0.234   6.712  1.00 64.42           H  
ATOM   2483  HB3 SER A 154      -9.798  -1.339   6.269  1.00 64.42           H  
ATOM   2484  O   SER A 154      -9.175   0.461   9.334  1.00 64.42           O  
ATOM   2485  OG  SER A 154      -9.455   0.196   4.948  1.00 64.42           O  
ATOM   2486  HG  SER A 154      -8.866  -0.420   4.505  1.00 64.42           H  
ATOM   2487  N   CYS A 155      -8.270  -1.554   8.951  1.00 55.61           N  
ATOM   2488  H   CYS A 155      -7.876  -2.191   8.274  1.00 55.61           H  
ATOM   2489  CA  CYS A 155      -8.324  -1.957  10.345  1.00 55.61           C  
ATOM   2490  HA  CYS A 155      -9.215  -1.508  10.784  1.00 55.61           H  
ATOM   2491  C   CYS A 155      -7.155  -1.388  11.136  1.00 55.61           C  
ATOM   2492  CB  CYS A 155      -8.482  -3.468  10.472  1.00 55.61           C  
ATOM   2493  HB2 CYS A 155      -8.019  -3.969   9.621  1.00 55.61           H  
ATOM   2494  HB3 CYS A 155      -8.004  -3.813  11.389  1.00 55.61           H  
ATOM   2495  O   CYS A 155      -6.116  -2.017  11.323  1.00 55.61           O  
ATOM   2496  SG  CYS A 155     -10.237  -3.864  10.557  1.00 55.61           S  
ATOM   2497  N   THR A 156      -7.357  -0.189  11.678  1.00 47.15           N  
ATOM   2498  H   THR A 156      -8.188   0.328  11.427  1.00 47.15           H  
ATOM   2499  CA  THR A 156      -6.493   0.314  12.739  1.00 47.15           C  
ATOM   2500  HA  THR A 156      -5.464   0.320  12.380  1.00 47.15           H  
ATOM   2501  C   THR A 156      -6.591  -0.633  13.930  1.00 47.15           C  
ATOM   2502  CB  THR A 156      -6.863   1.743  13.157  1.00 47.15           C  
ATOM   2503  HB  THR A 156      -6.282   2.007  14.041  1.00 47.15           H  
ATOM   2504  O   THR A 156      -7.661  -0.762  14.528  1.00 47.15           O  
ATOM   2505  CG2 THR A 156      -6.540   2.747  12.052  1.00 47.15           C  
ATOM   2506 HG21 THR A 156      -7.111   2.511  11.153  1.00 47.15           H  
ATOM   2507 HG22 THR A 156      -6.797   3.755  12.377  1.00 47.15           H  
ATOM   2508 HG23 THR A 156      -5.477   2.708  11.813  1.00 47.15           H  
ATOM   2509  OG1 THR A 156      -8.232   1.880  13.460  1.00 47.15           O  
ATOM   2510  HG1 THR A 156      -8.489   1.111  13.973  1.00 47.15           H  
ATOM   2511  N   LYS A 157      -5.483  -1.291  14.283  1.00 43.43           N  
ATOM   2512  H   LYS A 157      -4.679  -1.232  13.675  1.00 43.43           H  
ATOM   2513  CA  LYS A 157      -5.338  -1.970  15.572  1.00 43.43           C  
ATOM   2514  HA  LYS A 157      -6.173  -2.653  15.731  1.00 43.43           H  
ATOM   2515  C   LYS A 157      -5.379  -0.927  16.694  1.00 43.43           C  
ATOM   2516  CB  LYS A 157      -4.010  -2.750  15.640  1.00 43.43           C  
ATOM   2517  HB2 LYS A 157      -3.827  -2.989  16.688  1.00 43.43           H  
ATOM   2518  HB3 LYS A 157      -3.199  -2.103  15.304  1.00 43.43           H  
ATOM   2519  O   LYS A 157      -4.337  -0.545  17.209  1.00 43.43           O  
ATOM   2520  CG  LYS A 157      -3.954  -4.072  14.870  1.00 43.43           C  
ATOM   2521  HG2 LYS A 157      -4.080  -3.893  13.802  1.00 43.43           H  
ATOM   2522  HG3 LYS A 157      -4.747  -4.730  15.225  1.00 43.43           H  
ATOM   2523  CD  LYS A 157      -2.584  -4.715  15.139  1.00 43.43           C  
ATOM   2524  HD2 LYS A 157      -1.808  -4.106  14.676  1.00 43.43           H  
ATOM   2525  HD3 LYS A 157      -2.407  -4.746  16.215  1.00 43.43           H  
ATOM   2526  CE  LYS A 157      -2.504  -6.136  14.589  1.00 43.43           C  
ATOM   2527  HE2 LYS A 157      -3.318  -6.725  15.010  1.00 43.43           H  
ATOM   2528  HE3 LYS A 157      -2.623  -6.100  13.506  1.00 43.43           H  
ATOM   2529  NZ  LYS A 157      -1.201  -6.748  14.928  1.00 43.43           N  
ATOM   2530  HZ1 LYS A 157      -0.983  -6.710  15.913  1.00 43.43           H  
ATOM   2531  HZ2 LYS A 157      -0.455  -6.277  14.436  1.00 43.43           H  
ATOM   2532  HZ3 LYS A 157      -1.116  -7.691  14.577  1.00 43.43           H  
ATOM   2533  N   ASP A 158      -6.560  -0.496  17.116  1.00 40.12           N  
ATOM   2534  H   ASP A 158      -7.386  -0.766  16.602  1.00 40.12           H  
ATOM   2535  CA  ASP A 158      -6.707  -0.172  18.533  1.00 40.12           C  
ATOM   2536  HA  ASP A 158      -5.823   0.353  18.893  1.00 40.12           H  
ATOM   2537  C   ASP A 158      -6.738  -1.522  19.254  1.00 40.12           C  
ATOM   2538  CB  ASP A 158      -7.928   0.728  18.802  1.00 40.12           C  
ATOM   2539  HB2 ASP A 158      -8.269   0.556  19.823  1.00 40.12           H  
ATOM   2540  HB3 ASP A 158      -8.742   0.460  18.127  1.00 40.12           H  
ATOM   2541  O   ASP A 158      -7.771  -2.161  19.377  1.00 40.12           O  
ATOM   2542  CG  ASP A 158      -7.602   2.227  18.677  1.00 40.12           C  
ATOM   2543  OD1 ASP A 158      -6.451   2.618  18.968  1.00 40.12           O  
ATOM   2544  OD2 ASP A 158      -8.506   3.006  18.295  1.00 40.12           O  
ATOM   2545  N   THR A 159      -5.567  -2.022  19.653  1.00 40.49           N  
ATOM   2546  H   THR A 159      -4.743  -1.448  19.539  1.00 40.49           H  
ATOM   2547  CA  THR A 159      -5.377  -3.364  20.241  1.00 40.49           C  
ATOM   2548  HA  THR A 159      -5.586  -4.120  19.484  1.00 40.49           H  
ATOM   2549  C   THR A 159      -6.296  -3.666  21.425  1.00 40.49           C  
ATOM   2550  CB  THR A 159      -3.932  -3.531  20.740  1.00 40.49           C  
ATOM   2551  HB  THR A 159      -3.880  -4.356  21.450  1.00 40.49           H  
ATOM   2552  O   THR A 159      -6.564  -4.831  21.706  1.00 40.49           O  
ATOM   2553  CG2 THR A 159      -2.961  -3.821  19.600  1.00 40.49           C  
ATOM   2554 HG21 THR A 159      -3.280  -4.716  19.066  1.00 40.49           H  
ATOM   2555 HG22 THR A 159      -1.962  -3.987  20.004  1.00 40.49           H  
ATOM   2556 HG23 THR A 159      -2.932  -2.975  18.912  1.00 40.49           H  
ATOM   2557  OG1 THR A 159      -3.495  -2.343  21.364  1.00 40.49           O  
ATOM   2558  HG1 THR A 159      -2.613  -2.491  21.714  1.00 40.49           H  
ATOM   2559  N   SER A 160      -6.780  -2.637  22.121  1.00 43.78           N  
ATOM   2560  H   SER A 160      -6.552  -1.706  21.805  1.00 43.78           H  
ATOM   2561  CA  SER A 160      -7.648  -2.767  23.291  1.00 43.78           C  
ATOM   2562  HA  SER A 160      -7.256  -3.557  23.931  1.00 43.78           H  
ATOM   2563  C   SER A 160      -9.098  -3.136  22.961  1.00 43.78           C  
ATOM   2564  CB  SER A 160      -7.607  -1.457  24.080  1.00 43.78           C  
ATOM   2565  HB2 SER A 160      -6.588  -1.290  24.430  1.00 43.78           H  
ATOM   2566  HB3 SER A 160      -8.267  -1.528  24.945  1.00 43.78           H  
ATOM   2567  O   SER A 160      -9.783  -3.700  23.813  1.00 43.78           O  
ATOM   2568  OG  SER A 160      -8.002  -0.368  23.262  1.00 43.78           O  
ATOM   2569  HG  SER A 160      -7.529   0.418  23.545  1.00 43.78           H  
ATOM   2570  N   LYS A 161      -9.587  -2.841  21.750  1.00 42.66           N  
ATOM   2571  H   LYS A 161      -8.961  -2.433  21.071  1.00 42.66           H  
ATOM   2572  CA  LYS A 161     -10.943  -3.181  21.299  1.00 42.66           C  
ATOM   2573  HA  LYS A 161     -11.366  -3.947  21.948  1.00 42.66           H  
ATOM   2574  C   LYS A 161     -10.842  -3.763  19.894  1.00 42.66           C  
ATOM   2575  CB  LYS A 161     -11.853  -1.936  21.338  1.00 42.66           C  
ATOM   2576  HB2 LYS A 161     -11.369  -1.114  20.811  1.00 42.66           H  
ATOM   2577  HB3 LYS A 161     -12.780  -2.175  20.815  1.00 42.66           H  
ATOM   2578  O   LYS A 161     -10.326  -3.098  19.007  1.00 42.66           O  
ATOM   2579  CG  LYS A 161     -12.198  -1.504  22.775  1.00 42.66           C  
ATOM   2580  HG2 LYS A 161     -12.618  -2.357  23.307  1.00 42.66           H  
ATOM   2581  HG3 LYS A 161     -11.290  -1.185  23.286  1.00 42.66           H  
ATOM   2582  CD  LYS A 161     -13.215  -0.352  22.797  1.00 42.66           C  
ATOM   2583  HD2 LYS A 161     -14.106  -0.660  22.250  1.00 42.66           H  
ATOM   2584  HD3 LYS A 161     -12.778   0.519  22.308  1.00 42.66           H  
ATOM   2585  CE  LYS A 161     -13.587  -0.015  24.247  1.00 42.66           C  
ATOM   2586  HE2 LYS A 161     -13.918  -0.931  24.735  1.00 42.66           H  
ATOM   2587  HE3 LYS A 161     -12.691   0.326  24.765  1.00 42.66           H  
ATOM   2588  NZ  LYS A 161     -14.658   1.012  24.322  1.00 42.66           N  
ATOM   2589  HZ1 LYS A 161     -14.362   1.872  23.884  1.00 42.66           H  
ATOM   2590  HZ2 LYS A 161     -14.900   1.197  25.285  1.00 42.66           H  
ATOM   2591  HZ3 LYS A 161     -15.490   0.681  23.855  1.00 42.66           H  
ATOM   2592  N   GLY A 162     -11.314  -4.999  19.693  1.00 45.94           N  
ATOM   2593  H   GLY A 162     -11.730  -5.483  20.476  1.00 45.94           H  
ATOM   2594  CA  GLY A 162     -11.310  -5.655  18.374  1.00 45.94           C  
ATOM   2595  HA2 GLY A 162     -10.299  -5.997  18.152  1.00 45.94           H  
ATOM   2596  HA3 GLY A 162     -11.980  -6.515  18.381  1.00 45.94           H  
ATOM   2597  C   GLY A 162     -11.765  -4.698  17.265  1.00 45.94           C  
ATOM   2598  O   GLY A 162     -12.593  -3.827  17.530  1.00 45.94           O  
ATOM   2599  N   CYS A 163     -11.190  -4.806  16.059  1.00 48.54           N  
ATOM   2600  H   CYS A 163     -10.563  -5.574  15.869  1.00 48.54           H  
ATOM   2601  CA  CYS A 163     -11.471  -3.832  14.998  1.00 48.54           C  
ATOM   2602  HA  CYS A 163     -11.071  -2.862  15.295  1.00 48.54           H  
ATOM   2603  C   CYS A 163     -12.986  -3.728  14.807  1.00 48.54           C  
ATOM   2604  CB  CYS A 163     -10.847  -4.251  13.666  1.00 48.54           C  
ATOM   2605  HB2 CYS A 163      -9.818  -4.578  13.817  1.00 48.54           H  
ATOM   2606  HB3 CYS A 163     -11.479  -5.078  13.341  1.00 48.54           H  
ATOM   2607  O   CYS A 163     -13.656  -4.720  14.547  1.00 48.54           O  
ATOM   2608  SG  CYS A 163     -10.901  -3.022  12.323  1.00 48.54           S  
ATOM   2609  N   SER A 164     -13.536  -2.527  14.912  1.00 48.33           N  
ATOM   2610  H   SER A 164     -12.972  -1.726  15.158  1.00 48.33           H  
ATOM   2611  CA  SER A 164     -14.964  -2.308  14.685  1.00 48.33           C  
ATOM   2612  HA  SER A 164     -15.538  -2.944  15.359  1.00 48.33           H  
ATOM   2613  C   SER A 164     -15.392  -2.657  13.255  1.00 48.33           C  
ATOM   2614  CB  SER A 164     -15.291  -0.847  14.994  1.00 48.33           C  
ATOM   2615  HB2 SER A 164     -15.294  -0.706  16.075  1.00 48.33           H  
ATOM   2616  HB3 SER A 164     -16.282  -0.606  14.608  1.00 48.33           H  
ATOM   2617  O   SER A 164     -16.555  -2.967  13.028  1.00 48.33           O  
ATOM   2618  OG  SER A 164     -14.318   0.016  14.422  1.00 48.33           O  
ATOM   2619  HG  SER A 164     -14.784   0.722  13.969  1.00 48.33           H  
ATOM   2620  N   ASN A 165     -14.457  -2.615  12.298  1.00 47.41           N  
ATOM   2621  H   ASN A 165     -13.529  -2.324  12.572  1.00 47.41           H  
ATOM   2622  CA  ASN A 165     -14.733  -2.830  10.878  1.00 47.41           C  
ATOM   2623  HA  ASN A 165     -15.744  -2.478  10.674  1.00 47.41           H  
ATOM   2624  C   ASN A 165     -14.732  -4.303  10.459  1.00 47.41           C  
ATOM   2625  CB  ASN A 165     -13.724  -2.017  10.041  1.00 47.41           C  
ATOM   2626  HB2 ASN A 165     -12.964  -1.559  10.673  1.00 47.41           H  
ATOM   2627  HB3 ASN A 165     -13.216  -2.679   9.340  1.00 47.41           H  
ATOM   2628  O   ASN A 165     -15.597  -4.715   9.692  1.00 47.41           O  
ATOM   2629  CG  ASN A 165     -14.384  -0.909   9.245  1.00 47.41           C  
ATOM   2630  ND2 ASN A 165     -13.756  -0.469   8.182  1.00 47.41           N  
ATOM   2631 HD21 ASN A 165     -14.248   0.236   7.651  1.00 47.41           H  
ATOM   2632 HD22 ASN A 165     -12.891  -0.894   7.879  1.00 47.41           H  
ATOM   2633  OD1 ASN A 165     -15.437  -0.394   9.568  1.00 47.41           O  
ATOM   2634  N   CYS A 166     -13.780  -5.108  10.941  1.00 45.64           N  
ATOM   2635  H   CYS A 166     -13.112  -4.736  11.601  1.00 45.64           H  
ATOM   2636  CA  CYS A 166     -13.916  -6.556  10.854  1.00 45.64           C  
ATOM   2637  HA  CYS A 166     -14.783  -6.793  10.238  1.00 45.64           H  
ATOM   2638  C   CYS A 166     -14.240  -7.117  12.226  1.00 45.64           C  
ATOM   2639  CB  CYS A 166     -12.752  -7.273  10.147  1.00 45.64           C  
ATOM   2640  HB2 CYS A 166     -12.862  -8.342  10.327  1.00 45.64           H  
ATOM   2641  HB3 CYS A 166     -12.919  -7.127   9.080  1.00 45.64           H  
ATOM   2642  O   CYS A 166     -13.420  -7.070  13.129  1.00 45.64           O  
ATOM   2643  SG  CYS A 166     -11.014  -6.857  10.414  1.00 45.64           S  
ATOM   2644  N   ASN A 167     -15.390  -7.777  12.344  1.00 45.98           N  
ATOM   2645  H   ASN A 167     -16.052  -7.690  11.585  1.00 45.98           H  
ATOM   2646  CA  ASN A 167     -15.787  -8.599  13.496  1.00 45.98           C  
ATOM   2647  HA  ASN A 167     -15.777  -7.959  14.379  1.00 45.98           H  
ATOM   2648  C   ASN A 167     -14.805  -9.760  13.819  1.00 45.98           C  
ATOM   2649  CB  ASN A 167     -17.225  -9.113  13.229  1.00 45.98           C  
ATOM   2650  HB2 ASN A 167     -17.449  -9.093  12.162  1.00 45.98           H  
ATOM   2651  HB3 ASN A 167     -17.319 -10.151  13.549  1.00 45.98           H  
ATOM   2652  O   ASN A 167     -15.135 -10.682  14.564  1.00 45.98           O  
ATOM   2653  CG  ASN A 167     -18.311  -8.351  13.970  1.00 45.98           C  
ATOM   2654  ND2 ASN A 167     -19.558  -8.612  13.658  1.00 45.98           N  
ATOM   2655 HD21 ASN A 167     -20.251  -8.070  14.153  1.00 45.98           H  
ATOM   2656 HD22 ASN A 167     -19.798  -9.253  12.916  1.00 45.98           H  
ATOM   2657  OD1 ASN A 167     -18.071  -7.551  14.853  1.00 45.98           O  
ATOM   2658  N   ASN A 168     -13.597  -9.761  13.249  1.00 45.94           N  
ATOM   2659  H   ASN A 168     -13.308  -8.890  12.828  1.00 45.94           H  
ATOM   2660  CA  ASN A 168     -12.540 -10.712  13.530  1.00 45.94           C  
ATOM   2661  HA  ASN A 168     -13.003 -11.622  13.913  1.00 45.94           H  
ATOM   2662  C   ASN A 168     -11.630 -10.178  14.642  1.00 45.94           C  
ATOM   2663  CB  ASN A 168     -11.779 -11.037  12.226  1.00 45.94           C  
ATOM   2664  HB2 ASN A 168     -12.045 -10.325  11.444  1.00 45.94           H  
ATOM   2665  HB3 ASN A 168     -10.706 -10.938  12.391  1.00 45.94           H  
ATOM   2666  O   ASN A 168     -11.063  -9.094  14.552  1.00 45.94           O  
ATOM   2667  CG  ASN A 168     -12.026 -12.449  11.712  1.00 45.94           C  
ATOM   2668  ND2 ASN A 168     -11.620 -12.717  10.494  1.00 45.94           N  
ATOM   2669 HD21 ASN A 168     -11.666 -13.677  10.184  1.00 45.94           H  
ATOM   2670 HD22 ASN A 168     -11.110 -12.026   9.962  1.00 45.94           H  
ATOM   2671  OD1 ASN A 168     -12.533 -13.332  12.402  1.00 45.94           O  
ATOM   2672  N   LYS A 169     -11.425 -10.985  15.689  1.00 45.36           N  
ATOM   2673  H   LYS A 169     -11.947 -11.849  15.719  1.00 45.36           H  
ATOM   2674  CA  LYS A 169     -10.505 -10.664  16.798  1.00 45.36           C  
ATOM   2675  HA  LYS A 169     -10.849  -9.759  17.298  1.00 45.36           H  
ATOM   2676  C   LYS A 169      -9.077 -10.358  16.318  1.00 45.36           C  
ATOM   2677  CB  LYS A 169     -10.478 -11.827  17.802  1.00 45.36           C  
ATOM   2678  HB2 LYS A 169      -9.650 -11.662  18.491  1.00 45.36           H  
ATOM   2679  HB3 LYS A 169     -10.295 -12.763  17.274  1.00 45.36           H  
ATOM   2680  O   LYS A 169      -8.395  -9.528  16.907  1.00 45.36           O  
ATOM   2681  CG  LYS A 169     -11.769 -11.935  18.629  1.00 45.36           C  
ATOM   2682  HG2 LYS A 169     -12.615 -12.128  17.970  1.00 45.36           H  
ATOM   2683  HG3 LYS A 169     -11.934 -10.993  19.152  1.00 45.36           H  
ATOM   2684  CD  LYS A 169     -11.657 -13.070  19.659  1.00 45.36           C  
ATOM   2685  HD2 LYS A 169     -11.563 -14.021  19.134  1.00 45.36           H  
ATOM   2686  HD3 LYS A 169     -10.766 -12.912  20.267  1.00 45.36           H  
ATOM   2687  CE  LYS A 169     -12.890 -13.099  20.572  1.00 45.36           C  
ATOM   2688  HE2 LYS A 169     -12.986 -12.126  21.053  1.00 45.36           H  
ATOM   2689  HE3 LYS A 169     -13.779 -13.248  19.958  1.00 45.36           H  
ATOM   2690  NZ  LYS A 169     -12.793 -14.164  21.604  1.00 45.36           N  
ATOM   2691  HZ1 LYS A 169     -11.983 -14.019  22.190  1.00 45.36           H  
ATOM   2692  HZ2 LYS A 169     -12.725 -15.078  21.181  1.00 45.36           H  
ATOM   2693  HZ3 LYS A 169     -13.607 -14.152  22.201  1.00 45.36           H  
ATOM   2694  N   SER A 170      -8.639 -11.014  15.248  1.00 47.62           N  
ATOM   2695  H   SER A 170      -9.228 -11.741  14.866  1.00 47.62           H  
ATOM   2696  CA  SER A 170      -7.346 -10.852  14.583  1.00 47.62           C  
ATOM   2697  HA  SER A 170      -6.710 -10.182  15.162  1.00 47.62           H  
ATOM   2698  C   SER A 170      -7.553 -10.224  13.205  1.00 47.62           C  
ATOM   2699  CB  SER A 170      -6.641 -12.216  14.495  1.00 47.62           C  
ATOM   2700  HB2 SER A 170      -5.833 -12.183  13.764  1.00 47.62           H  
ATOM   2701  HB3 SER A 170      -6.210 -12.442  15.470  1.00 47.62           H  
ATOM   2702  O   SER A 170      -7.458 -10.887  12.182  1.00 47.62           O  
ATOM   2703  OG  SER A 170      -7.575 -13.239  14.179  1.00 47.62           O  
ATOM   2704  HG  SER A 170      -7.435 -13.603  13.302  1.00 47.62           H  
ATOM   2705  N   CYS A 171      -7.887  -8.937  13.157  1.00 50.25           N  
ATOM   2706  H   CYS A 171      -8.128  -8.465  14.017  1.00 50.25           H  
ATOM   2707  CA  CYS A 171      -8.183  -8.274  11.882  1.00 50.25           C  
ATOM   2708  HA  CYS A 171      -8.972  -8.836  11.380  1.00 50.25           H  
ATOM   2709  C   CYS A 171      -7.031  -8.233  10.887  1.00 50.25           C  
ATOM   2710  CB  CYS A 171      -8.684  -6.877  12.181  1.00 50.25           C  
ATOM   2711  HB2 CYS A 171      -8.466  -6.210  11.347  1.00 50.25           H  
ATOM   2712  HB3 CYS A 171      -8.240  -6.481  13.095  1.00 50.25           H  
ATOM   2713  O   CYS A 171      -7.254  -8.269   9.682  1.00 50.25           O  
ATOM   2714  SG  CYS A 171     -10.457  -7.022  12.347  1.00 50.25           S  
ATOM   2715  N   ILE A 172      -5.807  -8.214  11.401  1.00 49.55           N  
ATOM   2716  H   ILE A 172      -5.715  -8.212  12.407  1.00 49.55           H  
ATOM   2717  CA  ILE A 172      -4.625  -8.495  10.604  1.00 49.55           C  
ATOM   2718  HA  ILE A 172      -4.902  -8.534   9.551  1.00 49.55           H  
ATOM   2719  C   ILE A 172      -4.170  -9.898  10.992  1.00 49.55           C  
ATOM   2720  CB  ILE A 172      -3.552  -7.395  10.745  1.00 49.55           C  
ATOM   2721  HB  ILE A 172      -3.033  -7.509  11.697  1.00 49.55           H  
ATOM   2722  O   ILE A 172      -3.223 -10.075  11.764  1.00 49.55           O  
ATOM   2723  CG1 ILE A 172      -4.150  -5.969  10.686  1.00 49.55           C  
ATOM   2724 HG12 ILE A 172      -4.668  -5.829   9.737  1.00 49.55           H  
ATOM   2725 HG13 ILE A 172      -4.879  -5.846  11.487  1.00 49.55           H  
ATOM   2726  CG2 ILE A 172      -2.559  -7.595   9.593  1.00 49.55           C  
ATOM   2727 HG21 ILE A 172      -2.214  -8.629   9.567  1.00 49.55           H  
ATOM   2728 HG22 ILE A 172      -3.046  -7.382   8.642  1.00 49.55           H  
ATOM   2729 HG23 ILE A 172      -1.706  -6.925   9.705  1.00 49.55           H  
ATOM   2730  CD1 ILE A 172      -3.124  -4.845  10.861  1.00 49.55           C  
ATOM   2731 HD11 ILE A 172      -2.459  -4.797   9.999  1.00 49.55           H  
ATOM   2732 HD12 ILE A 172      -2.539  -5.003  11.767  1.00 49.55           H  
ATOM   2733 HD13 ILE A 172      -3.649  -3.893  10.940  1.00 49.55           H  
ATOM   2734  N   GLU A 173      -4.895 -10.909  10.513  1.00 47.91           N  
ATOM   2735  H   GLU A 173      -5.711 -10.706   9.954  1.00 47.91           H  
ATOM   2736  CA  GLU A 173      -4.324 -12.244  10.419  1.00 47.91           C  
ATOM   2737  HA  GLU A 173      -3.956 -12.543  11.401  1.00 47.91           H  
ATOM   2738  C   GLU A 173      -3.120 -12.114   9.493  1.00 47.91           C  
ATOM   2739  CB  GLU A 173      -5.357 -13.295   9.958  1.00 47.91           C  
ATOM   2740  HB2 GLU A 173      -4.854 -14.078   9.391  1.00 47.91           H  
ATOM   2741  HB3 GLU A 173      -6.114 -12.829   9.327  1.00 47.91           H  
ATOM   2742  O   GLU A 173      -3.252 -11.958   8.286  1.00 47.91           O  
ATOM   2743  CG  GLU A 173      -6.002 -13.935  11.196  1.00 47.91           C  
ATOM   2744  HG2 GLU A 173      -6.388 -13.132  11.823  1.00 47.91           H  
ATOM   2745  HG3 GLU A 173      -5.225 -14.446  11.765  1.00 47.91           H  
ATOM   2746  CD  GLU A 173      -7.141 -14.924  10.921  1.00 47.91           C  
ATOM   2747  OE1 GLU A 173      -7.900 -15.159  11.893  1.00 47.91           O  
ATOM   2748  OE2 GLU A 173      -7.248 -15.437   9.787  1.00 47.91           O  
ATOM   2749  N   ASN A 174      -1.938 -12.158  10.109  1.00 55.10           N  
ATOM   2750  H   ASN A 174      -1.955 -12.218  11.117  1.00 55.10           H  
ATOM   2751  CA  ASN A 174      -0.638 -12.241   9.451  1.00 55.10           C  
ATOM   2752  HA  ASN A 174       0.080 -12.452  10.244  1.00 55.10           H  
ATOM   2753  C   ASN A 174      -0.138 -10.951   8.848  1.00 55.10           C  
ATOM   2754  CB  ASN A 174      -0.593 -13.444   8.554  1.00 55.10           C  
ATOM   2755  HB2 ASN A 174      -1.274 -13.315   7.713  1.00 55.10           H  
ATOM   2756  HB3 ASN A 174       0.427 -13.598   8.202  1.00 55.10           H  
ATOM   2757  O   ASN A 174       0.252 -10.832   7.693  1.00 55.10           O  
ATOM   2758  CG  ASN A 174      -0.968 -14.601   9.432  1.00 55.10           C  
ATOM   2759  ND2 ASN A 174      -2.211 -15.010   9.476  1.00 55.10           N  
ATOM   2760 HD21 ASN A 174      -2.414 -15.815  10.052  1.00 55.10           H  
ATOM   2761 HD22 ASN A 174      -2.878 -14.619   8.827  1.00 55.10           H  
ATOM   2762  OD1 ASN A 174      -0.169 -15.064  10.211  1.00 55.10           O  
ATOM   2763  N   GLU A 175      -0.036 -10.000   9.758  1.00 64.17           N  
ATOM   2764  H   GLU A 175      -0.464 -10.175  10.655  1.00 64.17           H  
ATOM   2765  CA  GLU A 175       0.662  -8.743   9.582  1.00 64.17           C  
ATOM   2766  HA  GLU A 175       0.107  -8.127   8.874  1.00 64.17           H  
ATOM   2767  C   GLU A 175       2.098  -8.903   9.054  1.00 64.17           C  
ATOM   2768  CB  GLU A 175       0.636  -8.099  10.964  1.00 64.17           C  
ATOM   2769  HB2 GLU A 175      -0.363  -8.207  11.386  1.00 64.17           H  
ATOM   2770  HB3 GLU A 175       1.337  -8.615  11.621  1.00 64.17           H  
ATOM   2771  O   GLU A 175       2.579  -8.040   8.324  1.00 64.17           O  
ATOM   2772  CG  GLU A 175       0.963  -6.617  10.919  1.00 64.17           C  
ATOM   2773  HG2 GLU A 175       0.403  -6.139  10.115  1.00 64.17           H  
ATOM   2774  HG3 GLU A 175       2.028  -6.497  10.721  1.00 64.17           H  
ATOM   2775  CD  GLU A 175       0.620  -5.962  12.251  1.00 64.17           C  
ATOM   2776  OE1 GLU A 175       0.120  -4.820  12.227  1.00 64.17           O  
ATOM   2777  OE2 GLU A 175       0.802  -6.602  13.305  1.00 64.17           O  
ATOM   2778  N   GLU A 176       2.753 -10.025   9.362  1.00 63.05           N  
ATOM   2779  H   GLU A 176       2.306 -10.688   9.980  1.00 63.05           H  
ATOM   2780  CA  GLU A 176       4.083 -10.386   8.854  1.00 63.05           C  
ATOM   2781  HA  GLU A 176       4.773  -9.561   9.032  1.00 63.05           H  
ATOM   2782  C   GLU A 176       4.103 -10.654   7.340  1.00 63.05           C  
ATOM   2783  CB  GLU A 176       4.600 -11.619   9.614  1.00 63.05           C  
ATOM   2784  HB2 GLU A 176       3.890 -12.438   9.501  1.00 63.05           H  
ATOM   2785  HB3 GLU A 176       5.553 -11.915   9.175  1.00 63.05           H  
ATOM   2786  O   GLU A 176       5.161 -10.612   6.717  1.00 63.05           O  
ATOM   2787  CG  GLU A 176       4.809 -11.317  11.108  1.00 63.05           C  
ATOM   2788  HG2 GLU A 176       5.468 -10.453  11.201  1.00 63.05           H  
ATOM   2789  HG3 GLU A 176       3.849 -11.052  11.549  1.00 63.05           H  
ATOM   2790  CD  GLU A 176       5.408 -12.488  11.898  1.00 63.05           C  
ATOM   2791  OE1 GLU A 176       5.231 -12.470  13.140  1.00 63.05           O  
ATOM   2792  OE2 GLU A 176       5.968 -13.413  11.274  1.00 63.05           O  
ATOM   2793  N   LEU A 177       2.940 -10.880   6.725  1.00 65.72           N  
ATOM   2794  H   LEU A 177       2.095 -10.884   7.278  1.00 65.72           H  
ATOM   2795  CA  LEU A 177       2.804 -11.133   5.290  1.00 65.72           C  
ATOM   2796  HA  LEU A 177       3.740 -11.541   4.909  1.00 65.72           H  
ATOM   2797  C   LEU A 177       2.507  -9.891   4.475  1.00 65.72           C  
ATOM   2798  CB  LEU A 177       1.716 -12.165   5.052  1.00 65.72           C  
ATOM   2799  HB2 LEU A 177       0.771 -11.784   5.441  1.00 65.72           H  
ATOM   2800  HB3 LEU A 177       1.592 -12.320   3.981  1.00 65.72           H  
ATOM   2801  O   LEU A 177       2.677  -9.908   3.260  1.00 65.72           O  
ATOM   2802  CG  LEU A 177       2.079 -13.493   5.711  1.00 65.72           C  
ATOM   2803  HG  LEU A 177       2.277 -13.364   6.776  1.00 65.72           H  
ATOM   2804  CD1 LEU A 177       0.850 -14.351   5.581  1.00 65.72           C  
ATOM   2805 HD11 LEU A 177      -0.015 -13.803   5.955  1.00 65.72           H  
ATOM   2806 HD12 LEU A 177       0.661 -14.561   4.528  1.00 65.72           H  
ATOM   2807 HD13 LEU A 177       0.992 -15.256   6.171  1.00 65.72           H  
ATOM   2808  CD2 LEU A 177       3.306 -14.122   5.047  1.00 65.72           C  
ATOM   2809 HD21 LEU A 177       4.209 -13.635   5.414  1.00 65.72           H  
ATOM   2810 HD22 LEU A 177       3.381 -15.182   5.290  1.00 65.72           H  
ATOM   2811 HD23 LEU A 177       3.261 -14.000   3.965  1.00 65.72           H  
ATOM   2812  N   ILE A 178       2.115  -8.801   5.132  1.00 76.89           N  
ATOM   2813  H   ILE A 178       2.036  -8.864   6.137  1.00 76.89           H  
ATOM   2814  CA  ILE A 178       1.861  -7.515   4.482  1.00 76.89           C  
ATOM   2815  HA  ILE A 178       0.994  -7.622   3.830  1.00 76.89           H  
ATOM   2816  C   ILE A 178       3.018  -7.093   3.561  1.00 76.89           C  
ATOM   2817  CB  ILE A 178       1.528  -6.451   5.547  1.00 76.89           C  
ATOM   2818  HB  ILE A 178       2.312  -6.450   6.305  1.00 76.89           H  
ATOM   2819  O   ILE A 178       2.735  -6.709   2.426  1.00 76.89           O  
ATOM   2820  CG1 ILE A 178       0.215  -6.762   6.300  1.00 76.89           C  
ATOM   2821 HG12 ILE A 178       0.292  -7.757   6.736  1.00 76.89           H  
ATOM   2822 HG13 ILE A 178       0.111  -6.053   7.122  1.00 76.89           H  
ATOM   2823  CG2 ILE A 178       1.528  -5.040   4.952  1.00 76.89           C  
ATOM   2824 HG21 ILE A 178       1.321  -4.329   5.751  1.00 76.89           H  
ATOM   2825 HG22 ILE A 178       2.507  -4.785   4.546  1.00 76.89           H  
ATOM   2826 HG23 ILE A 178       0.785  -4.966   4.158  1.00 76.89           H  
ATOM   2827  CD1 ILE A 178      -1.074  -6.727   5.473  1.00 76.89           C  
ATOM   2828 HD11 ILE A 178      -1.252  -5.724   5.083  1.00 76.89           H  
ATOM   2829 HD12 ILE A 178      -1.909  -7.005   6.117  1.00 76.89           H  
ATOM   2830 HD13 ILE A 178      -1.025  -7.445   4.656  1.00 76.89           H  
ATOM   2831  N   PRO A 179       4.302  -7.190   3.962  1.00 76.87           N  
ATOM   2832  CA  PRO A 179       5.409  -6.846   3.073  1.00 76.87           C  
ATOM   2833  HA  PRO A 179       5.300  -5.810   2.752  1.00 76.87           H  
ATOM   2834  C   PRO A 179       5.488  -7.746   1.830  1.00 76.87           C  
ATOM   2835  CB  PRO A 179       6.666  -6.972   3.937  1.00 76.87           C  
ATOM   2836  HB2 PRO A 179       7.426  -6.238   3.669  1.00 76.87           H  
ATOM   2837  HB3 PRO A 179       7.054  -7.987   3.860  1.00 76.87           H  
ATOM   2838  O   PRO A 179       5.798  -7.259   0.749  1.00 76.87           O  
ATOM   2839  CG  PRO A 179       6.162  -6.787   5.362  1.00 76.87           C  
ATOM   2840  HG2 PRO A 179       6.829  -7.242   6.094  1.00 76.87           H  
ATOM   2841  HG3 PRO A 179       6.005  -5.729   5.570  1.00 76.87           H  
ATOM   2842  CD  PRO A 179       4.825  -7.507   5.285  1.00 76.87           C  
ATOM   2843  HD2 PRO A 179       4.990  -8.582   5.351  1.00 76.87           H  
ATOM   2844  HD3 PRO A 179       4.187  -7.177   6.105  1.00 76.87           H  
ATOM   2845  N   TYR A 180       5.155  -9.035   1.948  1.00 71.34           N  
ATOM   2846  H   TYR A 180       4.824  -9.371   2.841  1.00 71.34           H  
ATOM   2847  CA  TYR A 180       5.146  -9.973   0.819  1.00 71.34           C  
ATOM   2848  HA  TYR A 180       6.063  -9.844   0.244  1.00 71.34           H  
ATOM   2849  C   TYR A 180       3.975  -9.717  -0.129  1.00 71.34           C  
ATOM   2850  CB  TYR A 180       5.100 -11.416   1.332  1.00 71.34           C  
ATOM   2851  HB2 TYR A 180       4.214 -11.561   1.950  1.00 71.34           H  
ATOM   2852  HB3 TYR A 180       5.002 -12.084   0.476  1.00 71.34           H  
ATOM   2853  O   TYR A 180       4.147  -9.753  -1.345  1.00 71.34           O  
ATOM   2854  CG  TYR A 180       6.327 -11.828   2.115  1.00 71.34           C  
ATOM   2855  CD1 TYR A 180       7.448 -12.344   1.439  1.00 71.34           C  
ATOM   2856  HD1 TYR A 180       7.432 -12.440   0.363  1.00 71.34           H  
ATOM   2857  CD2 TYR A 180       6.353 -11.698   3.515  1.00 71.34           C  
ATOM   2858  HD2 TYR A 180       5.515 -11.259   4.036  1.00 71.34           H  
ATOM   2859  CE1 TYR A 180       8.582 -12.752   2.168  1.00 71.34           C  
ATOM   2860  HE1 TYR A 180       9.438 -13.163   1.654  1.00 71.34           H  
ATOM   2861  CE2 TYR A 180       7.469 -12.126   4.252  1.00 71.34           C  
ATOM   2862  HE2 TYR A 180       7.464 -12.036   5.328  1.00 71.34           H  
ATOM   2863  OH  TYR A 180       9.663 -13.092   4.283  1.00 71.34           O  
ATOM   2864  HH  TYR A 180       9.475 -13.057   5.224  1.00 71.34           H  
ATOM   2865  CZ  TYR A 180       8.586 -12.660   3.576  1.00 71.34           C  
ATOM   2866  N   PHE A 181       2.800  -9.391   0.414  1.00 74.73           N  
ATOM   2867  H   PHE A 181       2.700  -9.435   1.418  1.00 74.73           H  
ATOM   2868  CA  PHE A 181       1.668  -8.934  -0.385  1.00 74.73           C  
ATOM   2869  HA  PHE A 181       1.428  -9.686  -1.137  1.00 74.73           H  
ATOM   2870  C   PHE A 181       1.991  -7.655  -1.139  1.00 74.73           C  
ATOM   2871  CB  PHE A 181       0.462  -8.685   0.520  1.00 74.73           C  
ATOM   2872  HB2 PHE A 181       0.772  -8.029   1.334  1.00 74.73           H  
ATOM   2873  HB3 PHE A 181      -0.308  -8.166  -0.050  1.00 74.73           H  
ATOM   2874  O   PHE A 181       1.687  -7.562  -2.322  1.00 74.73           O  
ATOM   2875  CG  PHE A 181      -0.160  -9.924   1.100  1.00 74.73           C  
ATOM   2876  CD1 PHE A 181      -0.422 -11.027   0.273  1.00 74.73           C  
ATOM   2877  HD1 PHE A 181      -0.169 -11.018  -0.777  1.00 74.73           H  
ATOM   2878  CD2 PHE A 181      -0.541  -9.950   2.453  1.00 74.73           C  
ATOM   2879  HD2 PHE A 181      -0.363  -9.094   3.087  1.00 74.73           H  
ATOM   2880  CE1 PHE A 181      -1.069 -12.143   0.802  1.00 74.73           C  
ATOM   2881  HE1 PHE A 181      -1.281 -12.964   0.134  1.00 74.73           H  
ATOM   2882  CE2 PHE A 181      -1.180 -11.076   2.987  1.00 74.73           C  
ATOM   2883  HE2 PHE A 181      -1.497 -11.087   4.020  1.00 74.73           H  
ATOM   2884  CZ  PHE A 181      -1.455 -12.168   2.158  1.00 74.73           C  
ATOM   2885  HZ  PHE A 181      -1.989 -13.006   2.579  1.00 74.73           H  
ATOM   2886  N   LEU A 182       2.644  -6.694  -0.484  1.00 82.81           N  
ATOM   2887  H   LEU A 182       2.837  -6.822   0.499  1.00 82.81           H  
ATOM   2888  CA  LEU A 182       3.104  -5.475  -1.139  1.00 82.81           C  
ATOM   2889  HA  LEU A 182       2.249  -5.010  -1.630  1.00 82.81           H  
ATOM   2890  C   LEU A 182       4.118  -5.768  -2.242  1.00 82.81           C  
ATOM   2891  CB  LEU A 182       3.696  -4.517  -0.092  1.00 82.81           C  
ATOM   2892  HB2 LEU A 182       4.408  -3.850  -0.577  1.00 82.81           H  
ATOM   2893  HB3 LEU A 182       4.235  -5.090   0.662  1.00 82.81           H  
ATOM   2894  O   LEU A 182       3.992  -5.212  -3.327  1.00 82.81           O  
ATOM   2895  CG  LEU A 182       2.616  -3.660   0.571  1.00 82.81           C  
ATOM   2896  HG  LEU A 182       1.779  -4.297   0.858  1.00 82.81           H  
ATOM   2897  CD1 LEU A 182       3.169  -2.994   1.832  1.00 82.81           C  
ATOM   2898 HD11 LEU A 182       3.468  -3.762   2.545  1.00 82.81           H  
ATOM   2899 HD12 LEU A 182       2.401  -2.361   2.276  1.00 82.81           H  
ATOM   2900 HD13 LEU A 182       4.037  -2.385   1.579  1.00 82.81           H  
ATOM   2901  CD2 LEU A 182       2.119  -2.580  -0.394  1.00 82.81           C  
ATOM   2902 HD21 LEU A 182       1.058  -2.415  -0.206  1.00 82.81           H  
ATOM   2903 HD22 LEU A 182       2.680  -1.654  -0.272  1.00 82.81           H  
ATOM   2904 HD23 LEU A 182       2.214  -2.891  -1.435  1.00 82.81           H  
ATOM   2905  N   LEU A 183       5.073  -6.668  -2.001  1.00 76.87           N  
ATOM   2906  H   LEU A 183       5.154  -7.045  -1.067  1.00 76.87           H  
ATOM   2907  CA  LEU A 183       6.065  -7.078  -2.996  1.00 76.87           C  
ATOM   2908  HA  LEU A 183       6.609  -6.195  -3.330  1.00 76.87           H  
ATOM   2909  C   LEU A 183       5.397  -7.701  -4.229  1.00 76.87           C  
ATOM   2910  CB  LEU A 183       7.044  -8.066  -2.334  1.00 76.87           C  
ATOM   2911  HB2 LEU A 183       6.536  -9.022  -2.209  1.00 76.87           H  
ATOM   2912  HB3 LEU A 183       7.316  -7.707  -1.341  1.00 76.87           H  
ATOM   2913  O   LEU A 183       5.736  -7.351  -5.358  1.00 76.87           O  
ATOM   2914  CG  LEU A 183       8.336  -8.280  -3.141  1.00 76.87           C  
ATOM   2915  HG  LEU A 183       8.112  -8.312  -4.207  1.00 76.87           H  
ATOM   2916  CD1 LEU A 183       9.353  -7.170  -2.868  1.00 76.87           C  
ATOM   2917 HD11 LEU A 183       8.942  -6.204  -3.161  1.00 76.87           H  
ATOM   2918 HD12 LEU A 183       9.618  -7.143  -1.811  1.00 76.87           H  
ATOM   2919 HD13 LEU A 183      10.256  -7.346  -3.454  1.00 76.87           H  
ATOM   2920  CD2 LEU A 183       8.979  -9.610  -2.749  1.00 76.87           C  
ATOM   2921 HD21 LEU A 183       8.295 -10.427  -2.975  1.00 76.87           H  
ATOM   2922 HD22 LEU A 183       9.895  -9.751  -3.322  1.00 76.87           H  
ATOM   2923 HD23 LEU A 183       9.214  -9.609  -1.684  1.00 76.87           H  
ATOM   2924  N   PHE A 184       4.413  -8.580  -4.017  1.00 72.71           N  
ATOM   2925  H   PHE A 184       4.205  -8.848  -3.066  1.00 72.71           H  
ATOM   2926  CA  PHE A 184       3.618  -9.173  -5.094  1.00 72.71           C  
ATOM   2927  HA  PHE A 184       4.281  -9.658  -5.809  1.00 72.71           H  
ATOM   2928  C   PHE A 184       2.813  -8.109  -5.845  1.00 72.71           C  
ATOM   2929  CB  PHE A 184       2.681 -10.236  -4.512  1.00 72.71           C  
ATOM   2930  HB2 PHE A 184       2.051  -9.791  -3.742  1.00 72.71           H  
ATOM   2931  HB3 PHE A 184       3.279 -11.015  -4.040  1.00 72.71           H  
ATOM   2932  O   PHE A 184       2.815  -8.042  -7.076  1.00 72.71           O  
ATOM   2933  CG  PHE A 184       1.803 -10.872  -5.571  1.00 72.71           C  
ATOM   2934  CD1 PHE A 184       0.444 -10.519  -5.681  1.00 72.71           C  
ATOM   2935  HD1 PHE A 184       0.017  -9.794  -5.005  1.00 72.71           H  
ATOM   2936  CD2 PHE A 184       2.364 -11.786  -6.482  1.00 72.71           C  
ATOM   2937  HD2 PHE A 184       3.411 -12.040  -6.422  1.00 72.71           H  
ATOM   2938  CE1 PHE A 184      -0.359 -11.113  -6.672  1.00 72.71           C  
ATOM   2939  HE1 PHE A 184      -1.410 -10.873  -6.746  1.00 72.71           H  
ATOM   2940  CE2 PHE A 184       1.565 -12.363  -7.484  1.00 72.71           C  
ATOM   2941  HE2 PHE A 184       1.993 -13.063  -8.186  1.00 72.71           H  
ATOM   2942  CZ  PHE A 184       0.201 -12.035  -7.571  1.00 72.71           C  
ATOM   2943  HZ  PHE A 184      -0.419 -12.493  -8.328  1.00 72.71           H  
ATOM   2944  N   LEU A 185       2.156  -7.222  -5.101  1.00 77.34           N  
ATOM   2945  H   LEU A 185       2.182  -7.312  -4.096  1.00 77.34           H  
ATOM   2946  CA  LEU A 185       1.317  -6.195  -5.689  1.00 77.34           C  
ATOM   2947  HA  LEU A 185       0.620  -6.715  -6.346  1.00 77.34           H  
ATOM   2948  C   LEU A 185       2.144  -5.213  -6.530  1.00 77.34           C  
ATOM   2949  CB  LEU A 185       0.496  -5.516  -4.589  1.00 77.34           C  
ATOM   2950  HB2 LEU A 185       0.245  -6.252  -3.825  1.00 77.34           H  
ATOM   2951  HB3 LEU A 185       1.085  -4.732  -4.114  1.00 77.34           H  
ATOM   2952  O   LEU A 185       1.733  -4.850  -7.629  1.00 77.34           O  
ATOM   2953  CG  LEU A 185      -0.814  -4.970  -5.175  1.00 77.34           C  
ATOM   2954  HG  LEU A 185      -0.876  -5.203  -6.238  1.00 77.34           H  
ATOM   2955  CD1 LEU A 185      -2.019  -5.604  -4.499  1.00 77.34           C  
ATOM   2956 HD11 LEU A 185      -2.027  -5.375  -3.433  1.00 77.34           H  
ATOM   2957 HD12 LEU A 185      -2.929  -5.220  -4.961  1.00 77.34           H  
ATOM   2958 HD13 LEU A 185      -1.988  -6.682  -4.652  1.00 77.34           H  
ATOM   2959  CD2 LEU A 185      -0.879  -3.466  -5.021  1.00 77.34           C  
ATOM   2960 HD21 LEU A 185      -0.903  -3.193  -3.966  1.00 77.34           H  
ATOM   2961 HD22 LEU A 185       0.001  -3.041  -5.502  1.00 77.34           H  
ATOM   2962 HD23 LEU A 185      -1.762  -3.076  -5.528  1.00 77.34           H  
ATOM   2963  N   LEU A 186       3.355  -4.891  -6.078  1.00 80.04           N  
ATOM   2964  H   LEU A 186       3.614  -5.237  -5.165  1.00 80.04           H  
ATOM   2965  CA  LEU A 186       4.289  -3.973  -6.724  1.00 80.04           C  
ATOM   2966  HA  LEU A 186       3.719  -3.271  -7.333  1.00 80.04           H  
ATOM   2967  C   LEU A 186       5.270  -4.643  -7.690  1.00 80.04           C  
ATOM   2968  CB  LEU A 186       5.036  -3.177  -5.638  1.00 80.04           C  
ATOM   2969  HB2 LEU A 186       5.826  -2.583  -6.099  1.00 80.04           H  
ATOM   2970  HB3 LEU A 186       5.516  -3.880  -4.957  1.00 80.04           H  
ATOM   2971  O   LEU A 186       6.091  -3.940  -8.258  1.00 80.04           O  
ATOM   2972  CG  LEU A 186       4.126  -2.225  -4.850  1.00 80.04           C  
ATOM   2973  HG  LEU A 186       3.235  -2.747  -4.500  1.00 80.04           H  
ATOM   2974  CD1 LEU A 186       4.862  -1.685  -3.630  1.00 80.04           C  
ATOM   2975 HD11 LEU A 186       5.099  -2.527  -2.980  1.00 80.04           H  
ATOM   2976 HD12 LEU A 186       5.779  -1.178  -3.934  1.00 80.04           H  
ATOM   2977 HD13 LEU A 186       4.226  -0.990  -3.082  1.00 80.04           H  
ATOM   2978  CD2 LEU A 186       3.696  -1.041  -5.708  1.00 80.04           C  
ATOM   2979 HD21 LEU A 186       4.563  -0.538  -6.137  1.00 80.04           H  
ATOM   2980 HD22 LEU A 186       3.024  -1.362  -6.505  1.00 80.04           H  
ATOM   2981 HD23 LEU A 186       3.163  -0.340  -5.065  1.00 80.04           H  
ATOM   2982  N   THR A 187       5.204  -5.955  -7.938  1.00 71.77           N  
ATOM   2983  H   THR A 187       4.559  -6.512  -7.395  1.00 71.77           H  
ATOM   2984  CA  THR A 187       6.195  -6.655  -8.786  1.00 71.77           C  
ATOM   2985  HA  THR A 187       7.164  -6.614  -8.289  1.00 71.77           H  
ATOM   2986  C   THR A 187       6.374  -6.019 -10.168  1.00 71.77           C  
ATOM   2987  CB  THR A 187       5.827  -8.132  -8.977  1.00 71.77           C  
ATOM   2988  HB  THR A 187       4.939  -8.205  -9.604  1.00 71.77           H  
ATOM   2989  O   THR A 187       7.501  -5.896 -10.632  1.00 71.77           O  
ATOM   2990  CG2 THR A 187       6.941  -8.956  -9.616  1.00 71.77           C  
ATOM   2991 HG21 THR A 187       7.124  -8.623 -10.638  1.00 71.77           H  
ATOM   2992 HG22 THR A 187       6.647 -10.005  -9.645  1.00 71.77           H  
ATOM   2993 HG23 THR A 187       7.860  -8.858  -9.037  1.00 71.77           H  
ATOM   2994  OG1 THR A 187       5.543  -8.736  -7.743  1.00 71.77           O  
ATOM   2995  HG1 THR A 187       5.854  -8.175  -7.028  1.00 71.77           H  
ATOM   2996  N   ALA A 188       5.294  -5.571 -10.824  1.00 68.54           N  
ATOM   2997  H   ALA A 188       4.386  -5.648 -10.388  1.00 68.54           H  
ATOM   2998  CA  ALA A 188       5.414  -4.876 -12.110  1.00 68.54           C  
ATOM   2999  HA  ALA A 188       6.001  -5.504 -12.780  1.00 68.54           H  
ATOM   3000  C   ALA A 188       6.170  -3.547 -11.987  1.00 68.54           C  
ATOM   3001  CB  ALA A 188       4.034  -4.665 -12.741  1.00 68.54           C  
ATOM   3002  HB1 ALA A 188       4.120  -4.004 -13.602  1.00 68.54           H  
ATOM   3003  HB2 ALA A 188       3.622  -5.612 -13.092  1.00 68.54           H  
ATOM   3004  HB3 ALA A 188       3.349  -4.210 -12.024  1.00 68.54           H  
ATOM   3005  O   ALA A 188       7.056  -3.284 -12.791  1.00 68.54           O  
ATOM   3006  N   PHE A 189       5.856  -2.760 -10.959  1.00 77.62           N  
ATOM   3007  H   PHE A 189       5.175  -3.090 -10.291  1.00 77.62           H  
ATOM   3008  CA  PHE A 189       6.534  -1.502 -10.664  1.00 77.62           C  
ATOM   3009  HA  PHE A 189       6.532  -0.874 -11.554  1.00 77.62           H  
ATOM   3010  C   PHE A 189       8.004  -1.721 -10.279  1.00 77.62           C  
ATOM   3011  CB  PHE A 189       5.743  -0.791  -9.559  1.00 77.62           C  
ATOM   3012  HB2 PHE A 189       4.770  -0.504  -9.956  1.00 77.62           H  
ATOM   3013  HB3 PHE A 189       5.570  -1.478  -8.731  1.00 77.62           H  
ATOM   3014  O   PHE A 189       8.869  -1.016 -10.771  1.00 77.62           O  
ATOM   3015  CG  PHE A 189       6.428   0.444  -9.023  1.00 77.62           C  
ATOM   3016  CD1 PHE A 189       6.990   0.436  -7.733  1.00 77.62           C  
ATOM   3017  HD1 PHE A 189       6.927  -0.447  -7.114  1.00 77.62           H  
ATOM   3018  CD2 PHE A 189       6.559   1.581  -9.838  1.00 77.62           C  
ATOM   3019  HD2 PHE A 189       6.164   1.585 -10.843  1.00 77.62           H  
ATOM   3020  CE1 PHE A 189       7.652   1.576  -7.254  1.00 77.62           C  
ATOM   3021  HE1 PHE A 189       8.093   1.572  -6.268  1.00 77.62           H  
ATOM   3022  CE2 PHE A 189       7.264   2.698  -9.367  1.00 77.62           C  
ATOM   3023  HE2 PHE A 189       7.455   3.537 -10.020  1.00 77.62           H  
ATOM   3024  CZ  PHE A 189       7.788   2.709  -8.069  1.00 77.62           C  
ATOM   3025  HZ  PHE A 189       8.337   3.571  -7.721  1.00 77.62           H  
ATOM   3026  N   LEU A 190       8.301  -2.750  -9.482  1.00 73.69           N  
ATOM   3027  H   LEU A 190       7.529  -3.297  -9.127  1.00 73.69           H  
ATOM   3028  CA  LEU A 190       9.648  -3.108  -9.022  1.00 73.69           C  
ATOM   3029  HA  LEU A 190      10.105  -2.238  -8.550  1.00 73.69           H  
ATOM   3030  C   LEU A 190      10.606  -3.530 -10.146  1.00 73.69           C  
ATOM   3031  CB  LEU A 190       9.528  -4.242  -7.990  1.00 73.69           C  
ATOM   3032  HB2 LEU A 190      10.516  -4.670  -7.819  1.00 73.69           H  
ATOM   3033  HB3 LEU A 190       8.902  -5.028  -8.411  1.00 73.69           H  
ATOM   3034  O   LEU A 190      11.809  -3.603  -9.923  1.00 73.69           O  
ATOM   3035  CG  LEU A 190       8.955  -3.798  -6.636  1.00 73.69           C  
ATOM   3036  HG  LEU A 190       8.036  -3.229  -6.775  1.00 73.69           H  
ATOM   3037  CD1 LEU A 190       8.644  -5.021  -5.773  1.00 73.69           C  
ATOM   3038 HD11 LEU A 190       7.919  -5.656  -6.281  1.00 73.69           H  
ATOM   3039 HD12 LEU A 190       8.212  -4.696  -4.826  1.00 73.69           H  
ATOM   3040 HD13 LEU A 190       9.556  -5.588  -5.590  1.00 73.69           H  
ATOM   3041  CD2 LEU A 190       9.947  -2.933  -5.871  1.00 73.69           C  
ATOM   3042 HD21 LEU A 190       9.588  -2.773  -4.854  1.00 73.69           H  
ATOM   3043 HD22 LEU A 190      10.914  -3.434  -5.829  1.00 73.69           H  
ATOM   3044 HD23 LEU A 190      10.075  -1.975  -6.375  1.00 73.69           H  
ATOM   3045  N   ARG A 191      10.092  -3.822 -11.348  1.00 66.12           N  
ATOM   3046  H   ARG A 191       9.093  -3.742 -11.466  1.00 66.12           H  
ATOM   3047  CA  ARG A 191      10.931  -4.050 -12.534  1.00 66.12           C  
ATOM   3048  HA  ARG A 191      11.796  -4.652 -12.254  1.00 66.12           H  
ATOM   3049  C   ARG A 191      11.523  -2.753 -13.092  1.00 66.12           C  
ATOM   3050  CB  ARG A 191      10.134  -4.785 -13.625  1.00 66.12           C  
ATOM   3051  HB2 ARG A 191      10.708  -4.759 -14.551  1.00 66.12           H  
ATOM   3052  HB3 ARG A 191       9.191  -4.268 -13.802  1.00 66.12           H  
ATOM   3053  O   ARG A 191      12.467  -2.825 -13.871  1.00 66.12           O  
ATOM   3054  CG  ARG A 191       9.875  -6.259 -13.280  1.00 66.12           C  
ATOM   3055  HG2 ARG A 191      10.839  -6.748 -13.141  1.00 66.12           H  
ATOM   3056  HG3 ARG A 191       9.316  -6.339 -12.347  1.00 66.12           H  
ATOM   3057  CD  ARG A 191       9.118  -6.991 -14.401  1.00 66.12           C  
ATOM   3058  HD2 ARG A 191       9.595  -6.769 -15.355  1.00 66.12           H  
ATOM   3059  HD3 ARG A 191       9.205  -8.062 -14.217  1.00 66.12           H  
ATOM   3060  NE  ARG A 191       7.682  -6.633 -14.457  1.00 66.12           N  
ATOM   3061  HE  ARG A 191       7.383  -5.916 -13.811  1.00 66.12           H  
ATOM   3062  NH1 ARG A 191       7.093  -7.988 -16.217  1.00 66.12           N  
ATOM   3063 HH11 ARG A 191       8.066  -8.197 -16.388  1.00 66.12           H  
ATOM   3064 HH12 ARG A 191       6.373  -8.385 -16.804  1.00 66.12           H  
ATOM   3065  NH2 ARG A 191       5.494  -6.890 -15.133  1.00 66.12           N  
ATOM   3066 HH21 ARG A 191       5.176  -6.149 -14.526  1.00 66.12           H  
ATOM   3067 HH22 ARG A 191       4.793  -7.366 -15.683  1.00 66.12           H  
ATOM   3068  CZ  ARG A 191       6.767  -7.166 -15.262  1.00 66.12           C  
ATOM   3069  N   LEU A 192      10.965  -1.594 -12.736  1.00 69.42           N  
ATOM   3070  H   LEU A 192      10.234  -1.592 -12.039  1.00 69.42           H  
ATOM   3071  CA  LEU A 192      11.406  -0.306 -13.262  1.00 69.42           C  
ATOM   3072  HA  LEU A 192      11.624  -0.455 -14.320  1.00 69.42           H  
ATOM   3073  C   LEU A 192      12.671   0.191 -12.557  1.00 69.42           C  
ATOM   3074  CB  LEU A 192      10.300   0.746 -13.151  1.00 69.42           C  
ATOM   3075  HB2 LEU A 192      10.017   0.852 -12.104  1.00 69.42           H  
ATOM   3076  HB3 LEU A 192      10.696   1.708 -13.476  1.00 69.42           H  
ATOM   3077  O   LEU A 192      12.780   0.027 -11.334  1.00 69.42           O  
ATOM   3078  CG  LEU A 192       9.057   0.419 -13.990  1.00 69.42           C  
ATOM   3079  HG  LEU A 192       8.688  -0.579 -13.753  1.00 69.42           H  
ATOM   3080  CD1 LEU A 192       7.972   1.425 -13.647  1.00 69.42           C  
ATOM   3081 HD11 LEU A 192       7.064   1.210 -14.211  1.00 69.42           H  
ATOM   3082 HD12 LEU A 192       7.761   1.395 -12.578  1.00 69.42           H  
ATOM   3083 HD13 LEU A 192       8.350   2.412 -13.917  1.00 69.42           H  
ATOM   3084  CD2 LEU A 192       9.335   0.519 -15.492  1.00 69.42           C  
ATOM   3085 HD21 LEU A 192       8.408   0.394 -16.051  1.00 69.42           H  
ATOM   3086 HD22 LEU A 192       9.763   1.493 -15.728  1.00 69.42           H  
ATOM   3087 HD23 LEU A 192      10.031  -0.261 -15.802  1.00 69.42           H  
ATOM   3088  N   PRO A 193      13.586   0.850 -13.291  1.00 67.71           N  
ATOM   3089  CA  PRO A 193      14.840   1.323 -12.739  1.00 67.71           C  
ATOM   3090  HA  PRO A 193      15.372   0.395 -12.530  1.00 67.71           H  
ATOM   3091  C   PRO A 193      14.680   2.276 -11.535  1.00 67.71           C  
ATOM   3092  CB  PRO A 193      15.609   1.996 -13.869  1.00 67.71           C  
ATOM   3093  HB2 PRO A 193      16.684   1.842 -13.773  1.00 67.71           H  
ATOM   3094  HB3 PRO A 193      15.381   3.061 -13.905  1.00 67.71           H  
ATOM   3095  O   PRO A 193      15.404   2.251 -10.544  1.00 67.71           O  
ATOM   3096  CG  PRO A 193      15.047   1.317 -15.109  1.00 67.71           C  
ATOM   3097  HG2 PRO A 193      15.114   1.963 -15.985  1.00 67.71           H  
ATOM   3098  HG3 PRO A 193      15.575   0.379 -15.282  1.00 67.71           H  
ATOM   3099  CD  PRO A 193      13.598   1.027 -14.735  1.00 67.71           C  
ATOM   3100  HD2 PRO A 193      13.280   0.132 -15.269  1.00 67.71           H  
ATOM   3101  HD3 PRO A 193      12.970   1.875 -15.006  1.00 67.71           H  
ATOM   3102  N   GLU A 194      13.676   3.134 -11.596  1.00 72.50           N  
ATOM   3103  H   GLU A 194      13.148   3.183 -12.456  1.00 72.50           H  
ATOM   3104  CA  GLU A 194      13.466   4.201 -10.623  1.00 72.50           C  
ATOM   3105  HA  GLU A 194      14.433   4.575 -10.285  1.00 72.50           H  
ATOM   3106  C   GLU A 194      12.712   3.694  -9.383  1.00 72.50           C  
ATOM   3107  CB  GLU A 194      12.726   5.364 -11.308  1.00 72.50           C  
ATOM   3108  HB2 GLU A 194      11.702   5.063 -11.532  1.00 72.50           H  
ATOM   3109  HB3 GLU A 194      12.670   6.186 -10.595  1.00 72.50           H  
ATOM   3110  O   GLU A 194      12.627   4.373  -8.358  1.00 72.50           O  
ATOM   3111  CG  GLU A 194      13.405   5.900 -12.590  1.00 72.50           C  
ATOM   3112  HG2 GLU A 194      12.957   6.866 -12.820  1.00 72.50           H  
ATOM   3113  HG3 GLU A 194      14.460   6.072 -12.376  1.00 72.50           H  
ATOM   3114  CD  GLU A 194      13.264   4.996 -13.835  1.00 72.50           C  
ATOM   3115  OE1 GLU A 194      14.064   5.177 -14.776  1.00 72.50           O  
ATOM   3116  OE2 GLU A 194      12.399   4.085 -13.821  1.00 72.50           O  
ATOM   3117  N   SER A 195      12.162   2.476  -9.446  1.00 76.53           N  
ATOM   3118  H   SER A 195      12.330   1.935 -10.283  1.00 76.53           H  
ATOM   3119  CA  SER A 195      11.228   1.963  -8.444  1.00 76.53           C  
ATOM   3120  HA  SER A 195      10.393   2.662  -8.394  1.00 76.53           H  
ATOM   3121  C   SER A 195      11.825   1.871  -7.040  1.00 76.53           C  
ATOM   3122  CB  SER A 195      10.682   0.608  -8.882  1.00 76.53           C  
ATOM   3123  HB2 SER A 195       9.898   0.296  -8.192  1.00 76.53           H  
ATOM   3124  HB3 SER A 195      10.254   0.719  -9.879  1.00 76.53           H  
ATOM   3125  O   SER A 195      11.155   2.228  -6.067  1.00 76.53           O  
ATOM   3126  OG  SER A 195      11.695  -0.376  -8.900  1.00 76.53           O  
ATOM   3127  HG  SER A 195      12.144  -0.338  -9.748  1.00 76.53           H  
ATOM   3128  N   TYR A 196      13.089   1.457  -6.914  1.00 74.90           N  
ATOM   3129  H   TYR A 196      13.570   1.142  -7.744  1.00 74.90           H  
ATOM   3130  CA  TYR A 196      13.755   1.350  -5.615  1.00 74.90           C  
ATOM   3131  HA  TYR A 196      13.090   0.817  -4.936  1.00 74.90           H  
ATOM   3132  C   TYR A 196      14.019   2.710  -4.986  1.00 74.90           C  
ATOM   3133  CB  TYR A 196      15.062   0.561  -5.726  1.00 74.90           C  
ATOM   3134  HB2 TYR A 196      15.553   0.547  -4.753  1.00 74.90           H  
ATOM   3135  HB3 TYR A 196      15.726   1.066  -6.427  1.00 74.90           H  
ATOM   3136  O   TYR A 196      13.771   2.865  -3.792  1.00 74.90           O  
ATOM   3137  CG  TYR A 196      14.846  -0.867  -6.161  1.00 74.90           C  
ATOM   3138  CD1 TYR A 196      14.014  -1.714  -5.416  1.00 74.90           C  
ATOM   3139  HD1 TYR A 196      13.571  -1.355  -4.499  1.00 74.90           H  
ATOM   3140  CD2 TYR A 196      15.434  -1.335  -7.340  1.00 74.90           C  
ATOM   3141  HD2 TYR A 196      16.166  -0.716  -7.837  1.00 74.90           H  
ATOM   3142  CE1 TYR A 196      13.749  -3.016  -5.880  1.00 74.90           C  
ATOM   3143  HE1 TYR A 196      13.095  -3.679  -5.332  1.00 74.90           H  
ATOM   3144  CE2 TYR A 196      15.122  -2.610  -7.841  1.00 74.90           C  
ATOM   3145  HE2 TYR A 196      15.551  -2.959  -8.768  1.00 74.90           H  
ATOM   3146  OH  TYR A 196      14.055  -4.724  -7.519  1.00 74.90           O  
ATOM   3147  HH  TYR A 196      13.669  -5.278  -6.837  1.00 74.90           H  
ATOM   3148  CZ  TYR A 196      14.298  -3.464  -7.092  1.00 74.90           C  
ATOM   3149  N   GLU A 197      14.456   3.702  -5.766  1.00 76.92           N  
ATOM   3150  H   GLU A 197      14.583   3.533  -6.753  1.00 76.92           H  
ATOM   3151  CA  GLU A 197      14.678   5.063  -5.264  1.00 76.92           C  
ATOM   3152  HA  GLU A 197      15.370   5.019  -4.423  1.00 76.92           H  
ATOM   3153  C   GLU A 197      13.362   5.676  -4.770  1.00 76.92           C  
ATOM   3154  CB  GLU A 197      15.308   5.924  -6.372  1.00 76.92           C  
ATOM   3155  HB2 GLU A 197      16.115   5.357  -6.836  1.00 76.92           H  
ATOM   3156  HB3 GLU A 197      14.559   6.127  -7.137  1.00 76.92           H  
ATOM   3157  O   GLU A 197      13.297   6.324  -3.723  1.00 76.92           O  
ATOM   3158  CG  GLU A 197      15.901   7.238  -5.827  1.00 76.92           C  
ATOM   3159  HG2 GLU A 197      16.978   7.228  -5.997  1.00 76.92           H  
ATOM   3160  HG3 GLU A 197      15.758   7.290  -4.748  1.00 76.92           H  
ATOM   3161  CD  GLU A 197      15.300   8.488  -6.487  1.00 76.92           C  
ATOM   3162  OE1 GLU A 197      14.716   9.317  -5.745  1.00 76.92           O  
ATOM   3163  OE2 GLU A 197      15.410   8.613  -7.724  1.00 76.92           O  
ATOM   3164  N   ILE A 198      12.268   5.384  -5.467  1.00 83.00           N  
ATOM   3165  H   ILE A 198      12.391   4.891  -6.340  1.00 83.00           H  
ATOM   3166  CA  ILE A 198      10.934   5.860  -5.112  1.00 83.00           C  
ATOM   3167  HA  ILE A 198      10.985   6.931  -4.912  1.00 83.00           H  
ATOM   3168  C   ILE A 198      10.418   5.190  -3.847  1.00 83.00           C  
ATOM   3169  CB  ILE A 198      10.000   5.640  -6.301  1.00 83.00           C  
ATOM   3170  HB  ILE A 198      10.093   4.606  -6.631  1.00 83.00           H  
ATOM   3171  O   ILE A 198       9.869   5.876  -2.984  1.00 83.00           O  
ATOM   3172  CG1 ILE A 198      10.499   6.582  -7.412  1.00 83.00           C  
ATOM   3173 HG12 ILE A 198      10.285   7.618  -7.152  1.00 83.00           H  
ATOM   3174 HG13 ILE A 198      11.574   6.502  -7.571  1.00 83.00           H  
ATOM   3175  CG2 ILE A 198       8.526   5.914  -5.936  1.00 83.00           C  
ATOM   3176 HG21 ILE A 198       7.871   5.710  -6.782  1.00 83.00           H  
ATOM   3177 HG22 ILE A 198       8.413   6.956  -5.637  1.00 83.00           H  
ATOM   3178 HG23 ILE A 198       8.210   5.266  -5.118  1.00 83.00           H  
ATOM   3179  CD1 ILE A 198       9.833   6.245  -8.715  1.00 83.00           C  
ATOM   3180 HD11 ILE A 198       9.971   5.194  -8.971  1.00 83.00           H  
ATOM   3181 HD12 ILE A 198      10.270   6.876  -9.489  1.00 83.00           H  
ATOM   3182 HD13 ILE A 198       8.776   6.469  -8.571  1.00 83.00           H  
ATOM   3183  N   ILE A 199      10.598   3.875  -3.710  1.00 83.78           N  
ATOM   3184  H   ILE A 199      11.030   3.374  -4.473  1.00 83.78           H  
ATOM   3185  CA  ILE A 199      10.232   3.135  -2.496  1.00 83.78           C  
ATOM   3186  HA  ILE A 199       9.197   3.364  -2.244  1.00 83.78           H  
ATOM   3187  C   ILE A 199      11.086   3.610  -1.326  1.00 83.78           C  
ATOM   3188  CB  ILE A 199      10.350   1.615  -2.740  1.00 83.78           C  
ATOM   3189  HB  ILE A 199      11.297   1.433  -3.250  1.00 83.78           H  
ATOM   3190  O   ILE A 199      10.528   3.896  -0.272  1.00 83.78           O  
ATOM   3191  CG1 ILE A 199       9.188   1.203  -3.661  1.00 83.78           C  
ATOM   3192 HG12 ILE A 199       9.172   1.870  -4.523  1.00 83.78           H  
ATOM   3193 HG13 ILE A 199       8.238   1.321  -3.138  1.00 83.78           H  
ATOM   3194  CG2 ILE A 199      10.321   0.722  -1.481  1.00 83.78           C  
ATOM   3195 HG21 ILE A 199      10.801  -0.229  -1.713  1.00 83.78           H  
ATOM   3196 HG22 ILE A 199      10.859   1.174  -0.648  1.00 83.78           H  
ATOM   3197 HG23 ILE A 199       9.298   0.499  -1.179  1.00 83.78           H  
ATOM   3198  CD1 ILE A 199       9.305  -0.232  -4.164  1.00 83.78           C  
ATOM   3199 HD11 ILE A 199       8.517  -0.425  -4.892  1.00 83.78           H  
ATOM   3200 HD12 ILE A 199       9.199  -0.937  -3.339  1.00 83.78           H  
ATOM   3201 HD13 ILE A 199      10.277  -0.364  -4.640  1.00 83.78           H  
ATOM   3202  N   LEU A 200      12.401   3.756  -1.504  1.00 79.58           N  
ATOM   3203  H   LEU A 200      12.795   3.508  -2.400  1.00 79.58           H  
ATOM   3204  CA  LEU A 200      13.321   4.215  -0.465  1.00 79.58           C  
ATOM   3205  HA  LEU A 200      13.240   3.537   0.385  1.00 79.58           H  
ATOM   3206  C   LEU A 200      12.963   5.621   0.014  1.00 79.58           C  
ATOM   3207  CB  LEU A 200      14.762   4.174  -1.002  1.00 79.58           C  
ATOM   3208  HB2 LEU A 200      14.826   4.795  -1.896  1.00 79.58           H  
ATOM   3209  HB3 LEU A 200      15.002   3.154  -1.301  1.00 79.58           H  
ATOM   3210  O   LEU A 200      12.734   5.828   1.203  1.00 79.58           O  
ATOM   3211  CG  LEU A 200      15.823   4.660   0.003  1.00 79.58           C  
ATOM   3212  HG  LEU A 200      15.634   5.704   0.254  1.00 79.58           H  
ATOM   3213  CD1 LEU A 200      15.829   3.850   1.301  1.00 79.58           C  
ATOM   3214 HD11 LEU A 200      16.665   4.161   1.927  1.00 79.58           H  
ATOM   3215 HD12 LEU A 200      15.933   2.789   1.073  1.00 79.58           H  
ATOM   3216 HD13 LEU A 200      14.902   4.012   1.851  1.00 79.58           H  
ATOM   3217  CD2 LEU A 200      17.206   4.585  -0.638  1.00 79.58           C  
ATOM   3218 HD21 LEU A 200      17.962   4.964   0.050  1.00 79.58           H  
ATOM   3219 HD22 LEU A 200      17.226   5.190  -1.545  1.00 79.58           H  
ATOM   3220 HD23 LEU A 200      17.443   3.554  -0.900  1.00 79.58           H  
ATOM   3221  N   SER A 201      12.863   6.581  -0.907  1.00 80.87           N  
ATOM   3222  H   SER A 201      13.070   6.349  -1.868  1.00 80.87           H  
ATOM   3223  CA  SER A 201      12.494   7.961  -0.573  1.00 80.87           C  
ATOM   3224  HA  SER A 201      13.184   8.330   0.185  1.00 80.87           H  
ATOM   3225  C   SER A 201      11.087   8.045   0.026  1.00 80.87           C  
ATOM   3226  CB  SER A 201      12.627   8.876  -1.794  1.00 80.87           C  
ATOM   3227  HB2 SER A 201      13.673   8.916  -2.098  1.00 80.87           H  
ATOM   3228  HB3 SER A 201      12.309   9.881  -1.517  1.00 80.87           H  
ATOM   3229  O   SER A 201      10.858   8.807   0.962  1.00 80.87           O  
ATOM   3230  OG  SER A 201      11.846   8.417  -2.880  1.00 80.87           O  
ATOM   3231  HG  SER A 201      12.350   7.705  -3.282  1.00 80.87           H  
ATOM   3232  N   SER A 202      10.151   7.204  -0.422  1.00 84.17           N  
ATOM   3233  H   SER A 202      10.373   6.615  -1.212  1.00 84.17           H  
ATOM   3234  CA  SER A 202       8.812   7.129   0.174  1.00 84.17           C  
ATOM   3235  HA  SER A 202       8.454   8.148   0.320  1.00 84.17           H  
ATOM   3236  C   SER A 202       8.791   6.440   1.542  1.00 84.17           C  
ATOM   3237  CB  SER A 202       7.826   6.438  -0.762  1.00 84.17           C  
ATOM   3238  HB2 SER A 202       8.167   5.425  -0.976  1.00 84.17           H  
ATOM   3239  HB3 SER A 202       6.853   6.397  -0.274  1.00 84.17           H  
ATOM   3240  O   SER A 202       7.908   6.733   2.348  1.00 84.17           O  
ATOM   3241  OG  SER A 202       7.715   7.155  -1.973  1.00 84.17           O  
ATOM   3242  HG  SER A 202       8.487   6.897  -2.481  1.00 84.17           H  
ATOM   3243  N   ALA A 203       9.751   5.553   1.821  1.00 81.91           N  
ATOM   3244  H   ALA A 203      10.402   5.315   1.086  1.00 81.91           H  
ATOM   3245  CA  ALA A 203       9.936   4.873   3.102  1.00 81.91           C  
ATOM   3246  HA  ALA A 203       8.958   4.606   3.503  1.00 81.91           H  
ATOM   3247  C   ALA A 203      10.639   5.752   4.151  1.00 81.91           C  
ATOM   3248  CB  ALA A 203      10.730   3.579   2.873  1.00 81.91           C  
ATOM   3249  HB1 ALA A 203      10.820   3.039   3.816  1.00 81.91           H  
ATOM   3250  HB2 ALA A 203      10.230   2.941   2.144  1.00 81.91           H  
ATOM   3251  HB3 ALA A 203      11.730   3.810   2.508  1.00 81.91           H  
ATOM   3252  O   ALA A 203      10.567   5.455   5.345  1.00 81.91           O  
ATOM   3253  N   GLN A 204      11.306   6.833   3.739  1.00 79.73           N  
ATOM   3254  H   GLN A 204      11.378   7.015   2.748  1.00 79.73           H  
ATOM   3255  CA  GLN A 204      11.916   7.779   4.667  1.00 79.73           C  
ATOM   3256  HA  GLN A 204      12.437   7.212   5.439  1.00 79.73           H  
ATOM   3257  C   GLN A 204      10.846   8.630   5.358  1.00 79.73           C  
ATOM   3258  CB  GLN A 204      12.955   8.653   3.956  1.00 79.73           C  
ATOM   3259  HB2 GLN A 204      12.523   9.083   3.053  1.00 79.73           H  
ATOM   3260  HB3 GLN A 204      13.237   9.468   4.623  1.00 79.73           H  
ATOM   3261  O   GLN A 204      10.007   9.259   4.717  1.00 79.73           O  
ATOM   3262  CG  GLN A 204      14.221   7.856   3.605  1.00 79.73           C  
ATOM   3263  HG2 GLN A 204      13.973   7.039   2.928  1.00 79.73           H  
ATOM   3264  HG3 GLN A 204      14.636   7.423   4.515  1.00 79.73           H  
ATOM   3265  CD  GLN A 204      15.301   8.710   2.952  1.00 79.73           C  
ATOM   3266  NE2 GLN A 204      16.418   8.128   2.580  1.00 79.73           N  
ATOM   3267 HE21 GLN A 204      16.535   7.127   2.643  1.00 79.73           H  
ATOM   3268 HE22 GLN A 204      17.087   8.728   2.119  1.00 79.73           H  
ATOM   3269  OE1 GLN A 204      15.182   9.910   2.787  1.00 79.73           O  
ATOM   3270  N   ILE A 205      10.881   8.662   6.690  1.00 77.45           N  
ATOM   3271  H   ILE A 205      11.584   8.110   7.160  1.00 77.45           H  
ATOM   3272  CA  ILE A 205       9.985   9.497   7.497  1.00 77.45           C  
ATOM   3273  HA  ILE A 205       9.001   9.521   7.030  1.00 77.45           H  
ATOM   3274  C   ILE A 205      10.543  10.922   7.519  1.00 77.45           C  
ATOM   3275  CB  ILE A 205       9.817   8.914   8.919  1.00 77.45           C  
ATOM   3276  HB  ILE A 205      10.799   8.864   9.390  1.00 77.45           H  
ATOM   3277  O   ILE A 205      11.614  11.151   8.100  1.00 77.45           O  
ATOM   3278  CG1 ILE A 205       9.224   7.487   8.864  1.00 77.45           C  
ATOM   3279 HG12 ILE A 205       8.212   7.535   8.460  1.00 77.45           H  
ATOM   3280 HG13 ILE A 205       9.824   6.865   8.201  1.00 77.45           H  
ATOM   3281  CG2 ILE A 205       8.910   9.814   9.776  1.00 77.45           C  
ATOM   3282 HG21 ILE A 205       9.280  10.840   9.787  1.00 77.45           H  
ATOM   3283 HG22 ILE A 205       7.903   9.808   9.359  1.00 77.45           H  
ATOM   3284 HG23 ILE A 205       8.878   9.463  10.808  1.00 77.45           H  
ATOM   3285  CD1 ILE A 205       9.172   6.776  10.222  1.00 77.45           C  
ATOM   3286 HD11 ILE A 205       8.870   5.740  10.069  1.00 77.45           H  
ATOM   3287 HD12 ILE A 205       8.445   7.252  10.879  1.00 77.45           H  
ATOM   3288 HD13 ILE A 205      10.157   6.791  10.688  1.00 77.45           H  
ATOM   3289  N   THR A 206       9.803  11.863   6.930  1.00 79.94           N  
ATOM   3290  H   THR A 206       8.925  11.605   6.501  1.00 79.94           H  
ATOM   3291  CA  THR A 206      10.157  13.291   6.925  1.00 79.94           C  
ATOM   3292  HA  THR A 206      11.202  13.383   6.629  1.00 79.94           H  
ATOM   3293  C   THR A 206      10.050  13.902   8.311  1.00 79.94           C  
ATOM   3294  CB  THR A 206       9.337  14.092   5.904  1.00 79.94           C  
ATOM   3295  HB  THR A 206       9.643  15.138   5.938  1.00 79.94           H  
ATOM   3296  O   THR A 206       9.499  13.300   9.241  1.00 79.94           O  
ATOM   3297  CG2 THR A 206       9.619  13.546   4.508  1.00 79.94           C  
ATOM   3298 HG21 THR A 206      10.630  13.145   4.439  1.00 79.94           H  
ATOM   3299 HG22 THR A 206       8.906  12.767   4.235  1.00 79.94           H  
ATOM   3300 HG23 THR A 206       9.563  14.366   3.792  1.00 79.94           H  
ATOM   3301  OG1 THR A 206       7.949  14.001   6.147  1.00 79.94           O  
ATOM   3302  HG1 THR A 206       7.563  14.236   5.300  1.00 79.94           H  
ATOM   3303  N   LEU A 207      10.620  15.092   8.503  1.00 85.68           N  
ATOM   3304  H   LEU A 207      10.932  15.643   7.716  1.00 85.68           H  
ATOM   3305  CA  LEU A 207      10.628  15.715   9.818  1.00 85.68           C  
ATOM   3306  HA  LEU A 207      11.026  14.990  10.528  1.00 85.68           H  
ATOM   3307  C   LEU A 207       9.201  16.059  10.258  1.00 85.68           C  
ATOM   3308  CB  LEU A 207      11.532  16.947   9.771  1.00 85.68           C  
ATOM   3309  HB2 LEU A 207      12.412  16.738   9.162  1.00 85.68           H  
ATOM   3310  HB3 LEU A 207      10.983  17.755   9.287  1.00 85.68           H  
ATOM   3311  O   LEU A 207       8.831  15.775  11.397  1.00 85.68           O  
ATOM   3312  CG  LEU A 207      11.986  17.396  11.162  1.00 85.68           C  
ATOM   3313  HG  LEU A 207      11.141  17.415  11.850  1.00 85.68           H  
ATOM   3314  CD1 LEU A 207      13.083  16.473  11.710  1.00 85.68           C  
ATOM   3315 HD11 LEU A 207      13.957  16.501  11.059  1.00 85.68           H  
ATOM   3316 HD12 LEU A 207      13.358  16.788  12.716  1.00 85.68           H  
ATOM   3317 HD13 LEU A 207      12.717  15.448  11.772  1.00 85.68           H  
ATOM   3318  CD2 LEU A 207      12.549  18.804  11.038  1.00 85.68           C  
ATOM   3319 HD21 LEU A 207      12.820  19.198  12.018  1.00 85.68           H  
ATOM   3320 HD22 LEU A 207      11.805  19.465  10.594  1.00 85.68           H  
ATOM   3321 HD23 LEU A 207      13.428  18.774  10.394  1.00 85.68           H  
ATOM   3322  N   LYS A 208       8.375  16.565   9.339  1.00 87.01           N  
ATOM   3323  H   LYS A 208       8.777  16.850   8.458  1.00 87.01           H  
ATOM   3324  CA  LYS A 208       6.937  16.777   9.514  1.00 87.01           C  
ATOM   3325  HA  LYS A 208       6.782  17.522  10.294  1.00 87.01           H  
ATOM   3326  C   LYS A 208       6.219  15.505   9.942  1.00 87.01           C  
ATOM   3327  CB  LYS A 208       6.383  17.315   8.189  1.00 87.01           C  
ATOM   3328  HB2 LYS A 208       6.700  16.650   7.386  1.00 87.01           H  
ATOM   3329  HB3 LYS A 208       6.821  18.296   8.009  1.00 87.01           H  
ATOM   3330  O   LYS A 208       5.481  15.548  10.925  1.00 87.01           O  
ATOM   3331  CG  LYS A 208       4.857  17.457   8.138  1.00 87.01           C  
ATOM   3332  HG2 LYS A 208       4.531  18.203   8.863  1.00 87.01           H  
ATOM   3333  HG3 LYS A 208       4.375  16.503   8.350  1.00 87.01           H  
ATOM   3334  CD  LYS A 208       4.474  17.898   6.724  1.00 87.01           C  
ATOM   3335  HD2 LYS A 208       4.973  18.839   6.494  1.00 87.01           H  
ATOM   3336  HD3 LYS A 208       4.829  17.147   6.018  1.00 87.01           H  
ATOM   3337  CE  LYS A 208       2.965  18.066   6.563  1.00 87.01           C  
ATOM   3338  HE2 LYS A 208       2.627  18.844   7.248  1.00 87.01           H  
ATOM   3339  HE3 LYS A 208       2.478  17.126   6.825  1.00 87.01           H  
ATOM   3340  NZ  LYS A 208       2.659  18.437   5.158  1.00 87.01           N  
ATOM   3341  HZ1 LYS A 208       2.996  17.728   4.522  1.00 87.01           H  
ATOM   3342  HZ2 LYS A 208       1.673  18.582   4.997  1.00 87.01           H  
ATOM   3343  HZ3 LYS A 208       3.150  19.282   4.905  1.00 87.01           H  
ATOM   3344  N   GLU A 209       6.432  14.379   9.255  1.00 81.12           N  
ATOM   3345  H   GLU A 209       7.046  14.409   8.454  1.00 81.12           H  
ATOM   3346  CA  GLU A 209       5.827  13.093   9.639  1.00 81.12           C  
ATOM   3347  HA  GLU A 209       4.742  13.194   9.673  1.00 81.12           H  
ATOM   3348  C   GLU A 209       6.286  12.654  11.036  1.00 81.12           C  
ATOM   3349  CB  GLU A 209       6.181  11.982   8.636  1.00 81.12           C  
ATOM   3350  HB2 GLU A 209       6.000  11.028   9.131  1.00 81.12           H  
ATOM   3351  HB3 GLU A 209       7.242  12.044   8.391  1.00 81.12           H  
ATOM   3352  O   GLU A 209       5.480  12.203  11.850  1.00 81.12           O  
ATOM   3353  CG  GLU A 209       5.354  11.972   7.342  1.00 81.12           C  
ATOM   3354  HG2 GLU A 209       5.463  12.935   6.843  1.00 81.12           H  
ATOM   3355  HG3 GLU A 209       4.303  11.845   7.603  1.00 81.12           H  
ATOM   3356  CD  GLU A 209       5.782  10.835   6.382  1.00 81.12           C  
ATOM   3357  OE1 GLU A 209       5.359  10.821   5.208  1.00 81.12           O  
ATOM   3358  OE2 GLU A 209       6.546   9.922   6.776  1.00 81.12           O  
ATOM   3359  N   ARG A 210       7.573  12.823  11.351  1.00 84.90           N  
ATOM   3360  H   ARG A 210       8.186  13.188  10.636  1.00 84.90           H  
ATOM   3361  CA  ARG A 210       8.135  12.453  12.655  1.00 84.90           C  
ATOM   3362  HA  ARG A 210       7.880  11.411  12.848  1.00 84.90           H  
ATOM   3363  C   ARG A 210       7.512  13.272  13.786  1.00 84.90           C  
ATOM   3364  CB  ARG A 210       9.661  12.599  12.592  1.00 84.90           C  
ATOM   3365  HB2 ARG A 210       9.941  13.649  12.675  1.00 84.90           H  
ATOM   3366  HB3 ARG A 210       9.996  12.236  11.620  1.00 84.90           H  
ATOM   3367  O   ARG A 210       7.061  12.699  14.775  1.00 84.90           O  
ATOM   3368  CG  ARG A 210      10.365  11.785  13.687  1.00 84.90           C  
ATOM   3369  HG2 ARG A 210      10.074  10.737  13.603  1.00 84.90           H  
ATOM   3370  HG3 ARG A 210      10.059  12.153  14.667  1.00 84.90           H  
ATOM   3371  CD  ARG A 210      11.891  11.890  13.572  1.00 84.90           C  
ATOM   3372  HD2 ARG A 210      12.181  12.931  13.715  1.00 84.90           H  
ATOM   3373  HD3 ARG A 210      12.339  11.294  14.368  1.00 84.90           H  
ATOM   3374  NE  ARG A 210      12.379  11.415  12.261  1.00 84.90           N  
ATOM   3375  HE  ARG A 210      11.682  11.143  11.583  1.00 84.90           H  
ATOM   3376  NH1 ARG A 210      14.620  11.777  12.596  1.00 84.90           N  
ATOM   3377 HH11 ARG A 210      15.571  11.738  12.258  1.00 84.90           H  
ATOM   3378 HH12 ARG A 210      14.432  12.051  13.549  1.00 84.90           H  
ATOM   3379  NH2 ARG A 210      13.891  11.033  10.611  1.00 84.90           N  
ATOM   3380 HH21 ARG A 210      13.143  10.899   9.946  1.00 84.90           H  
ATOM   3381 HH22 ARG A 210      14.840  11.034  10.265  1.00 84.90           H  
ATOM   3382  CZ  ARG A 210      13.628  11.406  11.833  1.00 84.90           C  
ATOM   3383  N   VAL A 211       7.425  14.590  13.613  1.00 91.65           N  
ATOM   3384  H   VAL A 211       7.814  14.973  12.763  1.00 91.65           H  
ATOM   3385  CA  VAL A 211       6.774  15.511  14.559  1.00 91.65           C  
ATOM   3386  HA  VAL A 211       7.224  15.392  15.545  1.00 91.65           H  
ATOM   3387  C   VAL A 211       5.287  15.183  14.696  1.00 91.65           C  
ATOM   3388  CB  VAL A 211       6.978  16.970  14.102  1.00 91.65           C  
ATOM   3389  HB  VAL A 211       6.675  17.057  13.059  1.00 91.65           H  
ATOM   3390  O   VAL A 211       4.774  15.103  15.813  1.00 91.65           O  
ATOM   3391  CG1 VAL A 211       6.166  17.985  14.920  1.00 91.65           C  
ATOM   3392 HG11 VAL A 211       6.345  17.857  15.988  1.00 91.65           H  
ATOM   3393 HG12 VAL A 211       5.099  17.847  14.746  1.00 91.65           H  
ATOM   3394 HG13 VAL A 211       6.429  19.000  14.623  1.00 91.65           H  
ATOM   3395  CG2 VAL A 211       8.453  17.375  14.213  1.00 91.65           C  
ATOM   3396 HG21 VAL A 211       8.586  18.354  13.752  1.00 91.65           H  
ATOM   3397 HG22 VAL A 211       9.097  16.665  13.695  1.00 91.65           H  
ATOM   3398 HG23 VAL A 211       8.761  17.419  15.257  1.00 91.65           H  
ATOM   3399  N   TYR A 212       4.602  14.927  13.579  1.00 88.45           N  
ATOM   3400  H   TYR A 212       5.071  15.013  12.689  1.00 88.45           H  
ATOM   3401  CA  TYR A 212       3.195  14.536  13.575  1.00 88.45           C  
ATOM   3402  HA  TYR A 212       2.607  15.329  14.038  1.00 88.45           H  
ATOM   3403  C   TYR A 212       2.962  13.260  14.388  1.00 88.45           C  
ATOM   3404  CB  TYR A 212       2.716  14.354  12.130  1.00 88.45           C  
ATOM   3405  HB2 TYR A 212       2.882  15.279  11.578  1.00 88.45           H  
ATOM   3406  HB3 TYR A 212       3.306  13.577  11.645  1.00 88.45           H  
ATOM   3407  O   TYR A 212       2.045  13.220  15.208  1.00 88.45           O  
ATOM   3408  CG  TYR A 212       1.253  13.981  12.029  1.00 88.45           C  
ATOM   3409  CD1 TYR A 212       0.866  12.627  12.077  1.00 88.45           C  
ATOM   3410  HD1 TYR A 212       1.611  11.850  12.159  1.00 88.45           H  
ATOM   3411  CD2 TYR A 212       0.280  14.991  11.911  1.00 88.45           C  
ATOM   3412  HD2 TYR A 212       0.574  16.030  11.883  1.00 88.45           H  
ATOM   3413  CE1 TYR A 212      -0.498  12.284  12.035  1.00 88.45           C  
ATOM   3414  HE1 TYR A 212      -0.791  11.246  12.100  1.00 88.45           H  
ATOM   3415  CE2 TYR A 212      -1.081  14.648  11.834  1.00 88.45           C  
ATOM   3416  HE2 TYR A 212      -1.833  15.416  11.729  1.00 88.45           H  
ATOM   3417  OH  TYR A 212      -2.792  12.981  11.892  1.00 88.45           O  
ATOM   3418  HH  TYR A 212      -2.915  12.037  12.009  1.00 88.45           H  
ATOM   3419  CZ  TYR A 212      -1.473  13.297  11.922  1.00 88.45           C  
ATOM   3420  N   ASN A 213       3.801  12.238  14.211  1.00 84.36           N  
ATOM   3421  H   ASN A 213       4.504  12.318  13.490  1.00 84.36           H  
ATOM   3422  CA  ASN A 213       3.685  10.971  14.932  1.00 84.36           C  
ATOM   3423  HA  ASN A 213       2.673  10.586  14.808  1.00 84.36           H  
ATOM   3424  C   ASN A 213       3.903  11.139  16.441  1.00 84.36           C  
ATOM   3425  CB  ASN A 213       4.672   9.961  14.325  1.00 84.36           C  
ATOM   3426  HB2 ASN A 213       4.745   9.092  14.979  1.00 84.36           H  
ATOM   3427  HB3 ASN A 213       5.660  10.415  14.244  1.00 84.36           H  
ATOM   3428  O   ASN A 213       3.148  10.567  17.227  1.00 84.36           O  
ATOM   3429  CG  ASN A 213       4.231   9.461  12.961  1.00 84.36           C  
ATOM   3430  ND2 ASN A 213       5.137   8.924  12.180  1.00 84.36           N  
ATOM   3431 HD21 ASN A 213       6.112   8.940  12.443  1.00 84.36           H  
ATOM   3432 HD22 ASN A 213       4.824   8.682  11.251  1.00 84.36           H  
ATOM   3433  OD1 ASN A 213       3.070   9.512  12.589  1.00 84.36           O  
ATOM   3434  N   ILE A 214       4.872  11.965  16.850  1.00 88.85           N  
ATOM   3435  H   ILE A 214       5.467  12.392  16.155  1.00 88.85           H  
ATOM   3436  CA  ILE A 214       5.104  12.282  18.268  1.00 88.85           C  
ATOM   3437  HA  ILE A 214       5.293  11.356  18.811  1.00 88.85           H  
ATOM   3438  C   ILE A 214       3.849  12.909  18.877  1.00 88.85           C  
ATOM   3439  CB  ILE A 214       6.339  13.198  18.430  1.00 88.85           C  
ATOM   3440  HB  ILE A 214       6.246  14.039  17.743  1.00 88.85           H  
ATOM   3441  O   ILE A 214       3.341  12.419  19.884  1.00 88.85           O  
ATOM   3442  CG1 ILE A 214       7.613  12.401  18.080  1.00 88.85           C  
ATOM   3443 HG12 ILE A 214       7.454  11.821  17.171  1.00 88.85           H  
ATOM   3444 HG13 ILE A 214       7.832  11.695  18.881  1.00 88.85           H  
ATOM   3445  CG2 ILE A 214       6.446  13.754  19.864  1.00 88.85           C  
ATOM   3446 HG21 ILE A 214       7.355  14.343  19.982  1.00 88.85           H  
ATOM   3447 HG22 ILE A 214       6.457  12.935  20.583  1.00 88.85           H  
ATOM   3448 HG23 ILE A 214       5.607  14.413  20.091  1.00 88.85           H  
ATOM   3449  CD1 ILE A 214       8.839  13.283  17.846  1.00 88.85           C  
ATOM   3450 HD11 ILE A 214       9.139  13.785  18.767  1.00 88.85           H  
ATOM   3451 HD12 ILE A 214       8.629  14.022  17.073  1.00 88.85           H  
ATOM   3452 HD13 ILE A 214       9.658  12.645  17.513  1.00 88.85           H  
ATOM   3453  N   ILE A 215       3.291  13.935  18.234  1.00 92.11           N  
ATOM   3454  H   ILE A 215       3.738  14.280  17.397  1.00 92.11           H  
ATOM   3455  CA  ILE A 215       2.100  14.626  18.744  1.00 92.11           C  
ATOM   3456  HA  ILE A 215       2.288  14.920  19.776  1.00 92.11           H  
ATOM   3457  C   ILE A 215       0.891  13.680  18.756  1.00 92.11           C  
ATOM   3458  CB  ILE A 215       1.845  15.904  17.920  1.00 92.11           C  
ATOM   3459  HB  ILE A 215       1.756  15.627  16.869  1.00 92.11           H  
ATOM   3460  O   ILE A 215       0.158  13.618  19.743  1.00 92.11           O  
ATOM   3461  CG1 ILE A 215       3.024  16.895  18.086  1.00 92.11           C  
ATOM   3462 HG12 ILE A 215       3.979  16.371  18.039  1.00 92.11           H  
ATOM   3463 HG13 ILE A 215       2.960  17.371  19.064  1.00 92.11           H  
ATOM   3464  CG2 ILE A 215       0.534  16.582  18.364  1.00 92.11           C  
ATOM   3465 HG21 ILE A 215       0.355  17.479  17.771  1.00 92.11           H  
ATOM   3466 HG22 ILE A 215      -0.317  15.918  18.211  1.00 92.11           H  
ATOM   3467 HG23 ILE A 215       0.586  16.853  19.418  1.00 92.11           H  
ATOM   3468  CD1 ILE A 215       3.068  17.977  17.006  1.00 92.11           C  
ATOM   3469 HD11 ILE A 215       2.198  18.630  17.084  1.00 92.11           H  
ATOM   3470 HD12 ILE A 215       3.094  17.511  16.021  1.00 92.11           H  
ATOM   3471 HD13 ILE A 215       3.967  18.579  17.134  1.00 92.11           H  
ATOM   3472  N   SER A 216       0.713  12.892  17.694  1.00 86.81           N  
ATOM   3473  H   SER A 216       1.363  12.985  16.927  1.00 86.81           H  
ATOM   3474  CA  SER A 216      -0.403  11.948  17.539  1.00 86.81           C  
ATOM   3475  HA  SER A 216      -1.340  12.483  17.695  1.00 86.81           H  
ATOM   3476  C   SER A 216      -0.362  10.791  18.538  1.00 86.81           C  
ATOM   3477  CB  SER A 216      -0.420  11.366  16.126  1.00 86.81           C  
ATOM   3478  HB2 SER A 216      -1.281  10.706  16.021  1.00 86.81           H  
ATOM   3479  HB3 SER A 216       0.489  10.791  15.950  1.00 86.81           H  
ATOM   3480  O   SER A 216      -1.405  10.213  18.833  1.00 86.81           O  
ATOM   3481  OG  SER A 216      -0.516  12.402  15.173  1.00 86.81           O  
ATOM   3482  HG  SER A 216       0.360  12.776  15.053  1.00 86.81           H  
ATOM   3483  N   SER A 217       0.813  10.463  19.088  1.00 85.83           N  
ATOM   3484  H   SER A 217       1.649  10.913  18.745  1.00 85.83           H  
ATOM   3485  CA  SER A 217       0.946   9.458  20.150  1.00 85.83           C  
ATOM   3486  HA  SER A 217       0.420   8.556  19.839  1.00 85.83           H  
ATOM   3487  C   SER A 217       0.330   9.912  21.479  1.00 85.83           C  
ATOM   3488  CB  SER A 217       2.421   9.095  20.356  1.00 85.83           C  
ATOM   3489  HB2 SER A 217       2.904   8.941  19.391  1.00 85.83           H  
ATOM   3490  HB3 SER A 217       2.470   8.162  20.917  1.00 85.83           H  
ATOM   3491  O   SER A 217      -0.048   9.090  22.310  1.00 85.83           O  
ATOM   3492  OG  SER A 217       3.112  10.088  21.089  1.00 85.83           O  
ATOM   3493  HG  SER A 217       3.210  10.890  20.570  1.00 85.83           H  
ATOM   3494  N   SER A 218       0.221  11.225  21.703  1.00 91.08           N  
ATOM   3495  H   SER A 218       0.545  11.850  20.980  1.00 91.08           H  
ATOM   3496  CA  SER A 218      -0.354  11.814  22.916  1.00 91.08           C  
ATOM   3497  HA  SER A 218      -1.131  11.160  23.312  1.00 91.08           H  
ATOM   3498  C   SER A 218      -0.995  13.171  22.601  1.00 91.08           C  
ATOM   3499  CB  SER A 218       0.730  11.949  23.989  1.00 91.08           C  
ATOM   3500  HB2 SER A 218       1.592  12.469  23.573  1.00 91.08           H  
ATOM   3501  HB3 SER A 218       0.345  12.521  24.833  1.00 91.08           H  
ATOM   3502  O   SER A 218      -0.482  14.207  23.024  1.00 91.08           O  
ATOM   3503  OG  SER A 218       1.119  10.675  24.452  1.00 91.08           O  
ATOM   3504  HG  SER A 218       0.987  10.034  23.749  1.00 91.08           H  
ATOM   3505  N   PRO A 219      -2.117  13.201  21.861  1.00 88.59           N  
ATOM   3506  CA  PRO A 219      -2.693  14.443  21.344  1.00 88.59           C  
ATOM   3507  HA  PRO A 219      -1.916  15.015  20.838  1.00 88.59           H  
ATOM   3508  C   PRO A 219      -3.282  15.333  22.446  1.00 88.59           C  
ATOM   3509  CB  PRO A 219      -3.736  14.005  20.309  1.00 88.59           C  
ATOM   3510  HB2 PRO A 219      -3.274  14.001  19.322  1.00 88.59           H  
ATOM   3511  HB3 PRO A 219      -4.614  14.651  20.306  1.00 88.59           H  
ATOM   3512  O   PRO A 219      -3.346  16.551  22.278  1.00 88.59           O  
ATOM   3513  CG  PRO A 219      -4.090  12.570  20.699  1.00 88.59           C  
ATOM   3514  HG2 PRO A 219      -4.920  12.576  21.407  1.00 88.59           H  
ATOM   3515  HG3 PRO A 219      -4.324  11.965  19.823  1.00 88.59           H  
ATOM   3516  CD  PRO A 219      -2.840  12.039  21.382  1.00 88.59           C  
ATOM   3517  HD2 PRO A 219      -2.227  11.513  20.651  1.00 88.59           H  
ATOM   3518  HD3 PRO A 219      -3.110  11.369  22.198  1.00 88.59           H  
ATOM   3519  N   SER A 220      -3.664  14.746  23.586  1.00 90.55           N  
ATOM   3520  H   SER A 220      -3.583  13.742  23.670  1.00 90.55           H  
ATOM   3521  CA  SER A 220      -4.121  15.475  24.773  1.00 90.55           C  
ATOM   3522  HA  SER A 220      -4.858  16.213  24.456  1.00 90.55           H  
ATOM   3523  C   SER A 220      -3.004  16.227  25.498  1.00 90.55           C  
ATOM   3524  CB  SER A 220      -4.803  14.520  25.755  1.00 90.55           C  
ATOM   3525  HB2 SER A 220      -5.093  15.072  26.650  1.00 90.55           H  
ATOM   3526  HB3 SER A 220      -5.699  14.102  25.297  1.00 90.55           H  
ATOM   3527  O   SER A 220      -3.283  17.208  26.188  1.00 90.55           O  
ATOM   3528  OG  SER A 220      -3.918  13.470  26.103  1.00 90.55           O  
ATOM   3529  HG  SER A 220      -4.250  13.038  26.893  1.00 90.55           H  
ATOM   3530  N   ARG A 221      -1.740  15.811  25.337  1.00 92.54           N  
ATOM   3531  H   ARG A 221      -1.562  15.056  24.691  1.00 92.54           H  
ATOM   3532  CA  ARG A 221      -0.594  16.505  25.932  1.00 92.54           C  
ATOM   3533  HA  ARG A 221      -0.815  16.660  26.988  1.00 92.54           H  
ATOM   3534  C   ARG A 221      -0.440  17.882  25.286  1.00 92.54           C  
ATOM   3535  CB  ARG A 221       0.669  15.631  25.827  1.00 92.54           C  
ATOM   3536  HB2 ARG A 221       0.860  15.406  24.778  1.00 92.54           H  
ATOM   3537  HB3 ARG A 221       0.487  14.693  26.352  1.00 92.54           H  
ATOM   3538  O   ARG A 221      -0.595  18.044  24.073  1.00 92.54           O  
ATOM   3539  CG  ARG A 221       1.928  16.293  26.409  1.00 92.54           C  
ATOM   3540  HG2 ARG A 221       2.185  17.165  25.806  1.00 92.54           H  
ATOM   3541  HG3 ARG A 221       1.737  16.611  27.434  1.00 92.54           H  
ATOM   3542  CD  ARG A 221       3.117  15.326  26.395  1.00 92.54           C  
ATOM   3543  HD2 ARG A 221       2.916  14.508  27.088  1.00 92.54           H  
ATOM   3544  HD3 ARG A 221       3.222  14.913  25.392  1.00 92.54           H  
ATOM   3545  NE  ARG A 221       4.371  16.005  26.774  1.00 92.54           N  
ATOM   3546  HE  ARG A 221       4.333  17.003  26.923  1.00 92.54           H  
ATOM   3547  NH1 ARG A 221       5.772  14.188  26.614  1.00 92.54           N  
ATOM   3548 HH11 ARG A 221       6.707  13.806  26.643  1.00 92.54           H  
ATOM   3549 HH12 ARG A 221       5.012  13.640  26.237  1.00 92.54           H  
ATOM   3550  NH2 ARG A 221       6.595  16.174  27.219  1.00 92.54           N  
ATOM   3551 HH21 ARG A 221       6.500  17.172  27.341  1.00 92.54           H  
ATOM   3552 HH22 ARG A 221       7.518  15.766  27.266  1.00 92.54           H  
ATOM   3553  CZ  ARG A 221       5.568  15.451  26.867  1.00 92.54           C  
ATOM   3554  N   GLN A 222      -0.125  18.876  26.111  1.00 92.36           N  
ATOM   3555  H   GLN A 222      -0.038  18.673  27.097  1.00 92.36           H  
ATOM   3556  CA  GLN A 222       0.196  20.231  25.665  1.00 92.36           C  
ATOM   3557  HA  GLN A 222      -0.443  20.488  24.820  1.00 92.36           H  
ATOM   3558  C   GLN A 222       1.641  20.283  25.162  1.00 92.36           C  
ATOM   3559  CB  GLN A 222      -0.069  21.242  26.794  1.00 92.36           C  
ATOM   3560  HB2 GLN A 222       0.465  20.923  27.689  1.00 92.36           H  
ATOM   3561  HB3 GLN A 222       0.324  22.216  26.501  1.00 92.36           H  
ATOM   3562  O   GLN A 222       2.528  20.764  25.862  1.00 92.36           O  
ATOM   3563  CG  GLN A 222      -1.557  21.408  27.141  1.00 92.36           C  
ATOM   3564  HG2 GLN A 222      -1.632  22.024  28.037  1.00 92.36           H  
ATOM   3565  HG3 GLN A 222      -1.991  20.436  27.376  1.00 92.36           H  
ATOM   3566  CD  GLN A 222      -2.394  22.074  26.047  1.00 92.36           C  
ATOM   3567  NE2 GLN A 222      -3.690  22.163  26.239  1.00 92.36           N  
ATOM   3568 HE21 GLN A 222      -4.236  22.687  25.570  1.00 92.36           H  
ATOM   3569 HE22 GLN A 222      -4.106  21.871  27.112  1.00 92.36           H  
ATOM   3570  OE1 GLN A 222      -1.930  22.480  24.992  1.00 92.36           O  
ATOM   3571  N   TRP A 223       1.884  19.723  23.977  1.00 93.78           N  
ATOM   3572  H   TRP A 223       1.109  19.338  23.456  1.00 93.78           H  
ATOM   3573  CA  TRP A 223       3.217  19.710  23.379  1.00 93.78           C  
ATOM   3574  HA  TRP A 223       3.921  19.287  24.096  1.00 93.78           H  
ATOM   3575  C   TRP A 223       3.681  21.127  23.053  1.00 93.78           C  
ATOM   3576  CB  TRP A 223       3.244  18.849  22.113  1.00 93.78           C  
ATOM   3577  HB2 TRP A 223       4.219  18.974  21.642  1.00 93.78           H  
ATOM   3578  HB3 TRP A 223       2.504  19.216  21.401  1.00 93.78           H  
ATOM   3579  O   TRP A 223       2.988  21.879  22.365  1.00 93.78           O  
ATOM   3580  CG  TRP A 223       3.049  17.383  22.330  1.00 93.78           C  
ATOM   3581  CD1 TRP A 223       1.897  16.690  22.200  1.00 93.78           C  
ATOM   3582  HD1 TRP A 223       0.937  17.110  21.938  1.00 93.78           H  
ATOM   3583  CD2 TRP A 223       4.058  16.411  22.729  1.00 93.78           C  
ATOM   3584  CE2 TRP A 223       3.453  15.120  22.775  1.00 93.78           C  
ATOM   3585  CE3 TRP A 223       5.429  16.498  23.051  1.00 93.78           C  
ATOM   3586  HE3 TRP A 223       5.918  17.460  23.013  1.00 93.78           H  
ATOM   3587  NE1 TRP A 223       2.132  15.354  22.451  1.00 93.78           N  
ATOM   3588  HE1 TRP A 223       1.395  14.664  22.423  1.00 93.78           H  
ATOM   3589  CH2 TRP A 223       5.548  14.087  23.414  1.00 93.78           C  
ATOM   3590  HH2 TRP A 223       6.129  13.205  23.639  1.00 93.78           H  
ATOM   3591  CZ2 TRP A 223       4.181  13.968  23.107  1.00 93.78           C  
ATOM   3592  HZ2 TRP A 223       3.710  12.996  23.089  1.00 93.78           H  
ATOM   3593  CZ3 TRP A 223       6.168  15.350  23.392  1.00 93.78           C  
ATOM   3594  HZ3 TRP A 223       7.222  15.437  23.608  1.00 93.78           H  
ATOM   3595  N   LYS A 224       4.893  21.465  23.487  1.00 95.21           N  
ATOM   3596  H   LYS A 224       5.352  20.856  24.149  1.00 95.21           H  
ATOM   3597  CA  LYS A 224       5.621  22.648  23.029  1.00 95.21           C  
ATOM   3598  HA  LYS A 224       4.920  23.332  22.551  1.00 95.21           H  
ATOM   3599  C   LYS A 224       6.660  22.266  21.980  1.00 95.21           C  
ATOM   3600  CB  LYS A 224       6.246  23.365  24.234  1.00 95.21           C  
ATOM   3601  HB2 LYS A 224       6.927  22.686  24.746  1.00 95.21           H  
ATOM   3602  HB3 LYS A 224       6.820  24.222  23.880  1.00 95.21           H  
ATOM   3603  O   LYS A 224       7.099  21.120  21.896  1.00 95.21           O  
ATOM   3604  CG  LYS A 224       5.178  23.855  25.223  1.00 95.21           C  
ATOM   3605  HG2 LYS A 224       4.465  24.493  24.700  1.00 95.21           H  
ATOM   3606  HG3 LYS A 224       4.648  23.002  25.647  1.00 95.21           H  
ATOM   3607  CD  LYS A 224       5.830  24.648  26.358  1.00 95.21           C  
ATOM   3608  HD2 LYS A 224       6.352  25.511  25.944  1.00 95.21           H  
ATOM   3609  HD3 LYS A 224       6.549  24.006  26.865  1.00 95.21           H  
ATOM   3610  CE  LYS A 224       4.760  25.111  27.352  1.00 95.21           C  
ATOM   3611  HE2 LYS A 224       4.243  24.228  27.728  1.00 95.21           H  
ATOM   3612  HE3 LYS A 224       4.032  25.728  26.825  1.00 95.21           H  
ATOM   3613  NZ  LYS A 224       5.365  25.866  28.477  1.00 95.21           N  
ATOM   3614  HZ1 LYS A 224       6.038  25.285  28.957  1.00 95.21           H  
ATOM   3615  HZ2 LYS A 224       4.660  26.146  29.144  1.00 95.21           H  
ATOM   3616  HZ3 LYS A 224       5.845  26.690  28.143  1.00 95.21           H  
ATOM   3617  N   LEU A 225       7.095  23.261  21.204  1.00 95.53           N  
ATOM   3618  H   LEU A 225       6.657  24.166  21.299  1.00 95.53           H  
ATOM   3619  CA  LEU A 225       8.188  23.098  20.242  1.00 95.53           C  
ATOM   3620  HA  LEU A 225       7.886  22.362  19.498  1.00 95.53           H  
ATOM   3621  C   LEU A 225       9.463  22.574  20.927  1.00 95.53           C  
ATOM   3622  CB  LEU A 225       8.449  24.452  19.554  1.00 95.53           C  
ATOM   3623  HB2 LEU A 225       7.533  24.787  19.067  1.00 95.53           H  
ATOM   3624  HB3 LEU A 225       8.707  25.178  20.324  1.00 95.53           H  
ATOM   3625  O   LEU A 225      10.134  21.726  20.353  1.00 95.53           O  
ATOM   3626  CG  LEU A 225       9.588  24.422  18.512  1.00 95.53           C  
ATOM   3627  HG  LEU A 225      10.477  23.952  18.932  1.00 95.53           H  
ATOM   3628  CD1 LEU A 225       9.183  23.687  17.240  1.00 95.53           C  
ATOM   3629 HD11 LEU A 225      10.037  23.637  16.564  1.00 95.53           H  
ATOM   3630 HD12 LEU A 225       8.862  22.672  17.475  1.00 95.53           H  
ATOM   3631 HD13 LEU A 225       8.375  24.232  16.753  1.00 95.53           H  
ATOM   3632  CD2 LEU A 225       9.966  25.848  18.112  1.00 95.53           C  
ATOM   3633 HD21 LEU A 225       9.113  26.352  17.658  1.00 95.53           H  
ATOM   3634 HD22 LEU A 225      10.796  25.814  17.407  1.00 95.53           H  
ATOM   3635 HD23 LEU A 225      10.289  26.400  18.995  1.00 95.53           H  
ATOM   3636  N   THR A 226       9.768  23.062  22.136  1.00 94.90           N  
ATOM   3637  H   THR A 226       9.129  23.708  22.576  1.00 94.90           H  
ATOM   3638  CA  THR A 226      10.886  22.598  22.981  1.00 94.90           C  
ATOM   3639  HA  THR A 226      11.841  22.752  22.479  1.00 94.90           H  
ATOM   3640  C   THR A 226      10.803  21.107  23.248  1.00 94.90           C  
ATOM   3641  CB  THR A 226      10.917  23.350  24.324  1.00 94.90           C  
ATOM   3642  HB  THR A 226      11.574  22.834  25.024  1.00 94.90           H  
ATOM   3643  O   THR A 226      11.748  20.388  22.958  1.00 94.90           O  
ATOM   3644  CG2 THR A 226      11.415  24.786  24.155  1.00 94.90           C  
ATOM   3645 HG21 THR A 226      10.845  25.306  23.386  1.00 94.90           H  
ATOM   3646 HG22 THR A 226      12.475  24.766  23.901  1.00 94.90           H  
ATOM   3647 HG23 THR A 226      11.308  25.315  25.102  1.00 94.90           H  
ATOM   3648  OG1 THR A 226       9.614  23.436  24.877  1.00 94.90           O  
ATOM   3649  HG1 THR A 226       9.515  22.696  25.480  1.00 94.90           H  
ATOM   3650  N   ASP A 227       9.636  20.633  23.683  1.00 95.14           N  
ATOM   3651  H   ASP A 227       8.913  21.291  23.936  1.00 95.14           H  
ATOM   3652  CA  ASP A 227       9.441  19.239  24.072  1.00 95.14           C  
ATOM   3653  HA  ASP A 227      10.136  18.994  24.875  1.00 95.14           H  
ATOM   3654  C   ASP A 227       9.699  18.297  22.897  1.00 95.14           C  
ATOM   3655  CB  ASP A 227       8.000  19.015  24.557  1.00 95.14           C  
ATOM   3656  HB2 ASP A 227       7.339  19.055  23.691  1.00 95.14           H  
ATOM   3657  HB3 ASP A 227       7.927  18.013  24.981  1.00 95.14           H  
ATOM   3658  O   ASP A 227      10.344  17.266  23.053  1.00 95.14           O  
ATOM   3659  CG  ASP A 227       7.469  20.018  25.579  1.00 95.14           C  
ATOM   3660  OD1 ASP A 227       8.262  20.718  26.243  1.00 95.14           O  
ATOM   3661  OD2 ASP A 227       6.223  20.112  25.644  1.00 95.14           O  
ATOM   3662  N   VAL A 228       9.197  18.648  21.708  1.00 94.71           N  
ATOM   3663  H   VAL A 228       8.683  19.516  21.649  1.00 94.71           H  
ATOM   3664  CA  VAL A 228       9.386  17.825  20.509  1.00 94.71           C  
ATOM   3665  HA  VAL A 228       9.222  16.783  20.782  1.00 94.71           H  
ATOM   3666  C   VAL A 228      10.817  17.904  19.993  1.00 94.71           C  
ATOM   3667  CB  VAL A 228       8.371  18.187  19.415  1.00 94.71           C  
ATOM   3668  HB  VAL A 228       8.449  19.245  19.164  1.00 94.71           H  
ATOM   3669  O   VAL A 228      11.337  16.886  19.545  1.00 94.71           O  
ATOM   3670  CG1 VAL A 228       8.602  17.363  18.145  1.00 94.71           C  
ATOM   3671 HG11 VAL A 228       8.593  16.299  18.383  1.00 94.71           H  
ATOM   3672 HG12 VAL A 228       9.556  17.625  17.688  1.00 94.71           H  
ATOM   3673 HG13 VAL A 228       7.812  17.579  17.427  1.00 94.71           H  
ATOM   3674  CG2 VAL A 228       6.951  17.890  19.918  1.00 94.71           C  
ATOM   3675 HG21 VAL A 228       6.926  16.917  20.408  1.00 94.71           H  
ATOM   3676 HG22 VAL A 228       6.644  18.652  20.635  1.00 94.71           H  
ATOM   3677 HG23 VAL A 228       6.243  17.859  19.090  1.00 94.71           H  
ATOM   3678  N   ALA A 229      11.451  19.077  20.064  1.00 93.56           N  
ATOM   3679  H   ALA A 229      10.981  19.858  20.501  1.00 93.56           H  
ATOM   3680  CA  ALA A 229      12.844  19.265  19.673  1.00 93.56           C  
ATOM   3681  HA  ALA A 229      12.965  18.945  18.639  1.00 93.56           H  
ATOM   3682  C   ALA A 229      13.778  18.393  20.530  1.00 93.56           C  
ATOM   3683  CB  ALA A 229      13.161  20.765  19.759  1.00 93.56           C  
ATOM   3684  HB1 ALA A 229      12.377  21.345  19.271  1.00 93.56           H  
ATOM   3685  HB2 ALA A 229      14.092  20.982  19.236  1.00 93.56           H  
ATOM   3686  HB3 ALA A 229      13.247  21.072  20.801  1.00 93.56           H  
ATOM   3687  O   ALA A 229      14.577  17.635  19.978  1.00 93.56           O  
ATOM   3688  N   ASP A 230      13.580  18.395  21.851  1.00 90.00           N  
ATOM   3689  H   ASP A 230      12.948  19.073  22.251  1.00 90.00           H  
ATOM   3690  CA  ASP A 230      14.314  17.533  22.780  1.00 90.00           C  
ATOM   3691  HA  ASP A 230      15.384  17.705  22.660  1.00 90.00           H  
ATOM   3692  C   ASP A 230      14.045  16.051  22.492  1.00 90.00           C  
ATOM   3693  CB  ASP A 230      13.926  17.875  24.229  1.00 90.00           C  
ATOM   3694  HB2 ASP A 230      12.843  17.812  24.334  1.00 90.00           H  
ATOM   3695  HB3 ASP A 230      14.369  17.130  24.890  1.00 90.00           H  
ATOM   3696  O   ASP A 230      14.971  15.241  22.463  1.00 90.00           O  
ATOM   3697  CG  ASP A 230      14.403  19.258  24.692  1.00 90.00           C  
ATOM   3698  OD1 ASP A 230      15.344  19.806  24.073  1.00 90.00           O  
ATOM   3699  OD2 ASP A 230      13.815  19.762  25.676  1.00 90.00           O  
ATOM   3700  N   HIS A 231      12.794  15.686  22.186  1.00 88.50           N  
ATOM   3701  H   HIS A 231      12.065  16.382  22.261  1.00 88.50           H  
ATOM   3702  CA  HIS A 231      12.424  14.294  21.915  1.00 88.50           C  
ATOM   3703  HA  HIS A 231      12.776  13.720  22.772  1.00 88.50           H  
ATOM   3704  C   HIS A 231      13.099  13.696  20.674  1.00 88.50           C  
ATOM   3705  CB  HIS A 231      10.896  14.163  21.783  1.00 88.50           C  
ATOM   3706  HB2 HIS A 231      10.410  15.058  22.172  1.00 88.50           H  
ATOM   3707  HB3 HIS A 231      10.621  14.088  20.731  1.00 88.50           H  
ATOM   3708  O   HIS A 231      13.253  12.478  20.585  1.00 88.50           O  
ATOM   3709  CG  HIS A 231      10.303  13.001  22.535  1.00 88.50           C  
ATOM   3710  CD2 HIS A 231       8.970  12.740  22.678  1.00 88.50           C  
ATOM   3711  HD2 HIS A 231       8.168  13.311  22.233  1.00 88.50           H  
ATOM   3712  ND1 HIS A 231      10.978  12.076  23.297  1.00 88.50           N  
ATOM   3713  HD1 HIS A 231      11.981  11.986  23.367  1.00 88.50           H  
ATOM   3714  CE1 HIS A 231      10.073  11.284  23.891  1.00 88.50           C  
ATOM   3715  HE1 HIS A 231      10.309  10.458  24.545  1.00 88.50           H  
ATOM   3716  NE2 HIS A 231       8.827  11.653  23.547  1.00 88.50           N  
ATOM   3717  N   ILE A 232      13.480  14.540  19.712  1.00 87.03           N  
ATOM   3718  H   ILE A 232      13.302  15.522  19.865  1.00 87.03           H  
ATOM   3719  CA  ILE A 232      14.201  14.147  18.493  1.00 87.03           C  
ATOM   3720  HA  ILE A 232      14.249  13.059  18.465  1.00 87.03           H  
ATOM   3721  C   ILE A 232      15.664  14.601  18.505  1.00 87.03           C  
ATOM   3722  CB  ILE A 232      13.448  14.591  17.220  1.00 87.03           C  
ATOM   3723  HB  ILE A 232      13.971  14.178  16.358  1.00 87.03           H  
ATOM   3724  O   ILE A 232      16.307  14.567  17.455  1.00 87.03           O  
ATOM   3725  CG1 ILE A 232      13.459  16.127  17.081  1.00 87.03           C  
ATOM   3726 HG12 ILE A 232      13.182  16.589  18.029  1.00 87.03           H  
ATOM   3727 HG13 ILE A 232      14.475  16.449  16.856  1.00 87.03           H  
ATOM   3728  CG2 ILE A 232      12.035  13.987  17.209  1.00 87.03           C  
ATOM   3729 HG21 ILE A 232      11.423  14.489  17.958  1.00 87.03           H  
ATOM   3730 HG22 ILE A 232      11.576  14.109  16.228  1.00 87.03           H  
ATOM   3731 HG23 ILE A 232      12.089  12.925  17.448  1.00 87.03           H  
ATOM   3732  CD1 ILE A 232      12.540  16.688  15.997  1.00 87.03           C  
ATOM   3733 HD11 ILE A 232      11.496  16.486  16.236  1.00 87.03           H  
ATOM   3734 HD12 ILE A 232      12.681  17.768  15.975  1.00 87.03           H  
ATOM   3735 HD13 ILE A 232      12.792  16.256  15.029  1.00 87.03           H  
ATOM   3736  N   PHE A 233      16.179  15.008  19.671  1.00 89.98           N  
ATOM   3737  H   PHE A 233      15.580  14.996  20.485  1.00 89.98           H  
ATOM   3738  CA  PHE A 233      17.567  15.418  19.896  1.00 89.98           C  
ATOM   3739  HA  PHE A 233      17.607  15.845  20.898  1.00 89.98           H  
ATOM   3740  C   PHE A 233      18.037  16.528  18.948  1.00 89.98           C  
ATOM   3741  CB  PHE A 233      18.482  14.187  19.896  1.00 89.98           C  
ATOM   3742  HB2 PHE A 233      19.494  14.502  20.151  1.00 89.98           H  
ATOM   3743  HB3 PHE A 233      18.518  13.764  18.892  1.00 89.98           H  
ATOM   3744  O   PHE A 233      19.090  16.441  18.318  1.00 89.98           O  
ATOM   3745  CG  PHE A 233      18.056  13.112  20.872  1.00 89.98           C  
ATOM   3746  CD1 PHE A 233      18.430  13.207  22.224  1.00 89.98           C  
ATOM   3747  HD1 PHE A 233      19.020  14.045  22.566  1.00 89.98           H  
ATOM   3748  CD2 PHE A 233      17.270  12.028  20.436  1.00 89.98           C  
ATOM   3749  HD2 PHE A 233      16.971  11.962  19.401  1.00 89.98           H  
ATOM   3750  CE1 PHE A 233      18.034  12.214  23.135  1.00 89.98           C  
ATOM   3751  HE1 PHE A 233      18.321  12.290  24.174  1.00 89.98           H  
ATOM   3752  CE2 PHE A 233      16.868  11.038  21.349  1.00 89.98           C  
ATOM   3753  HE2 PHE A 233      16.256  10.213  21.016  1.00 89.98           H  
ATOM   3754  CZ  PHE A 233      17.255  11.129  22.697  1.00 89.98           C  
ATOM   3755  HZ  PHE A 233      16.946  10.369  23.401  1.00 89.98           H  
ATOM   3756  N   MET A 234      17.236  17.583  18.816  1.00 89.59           N  
ATOM   3757  H   MET A 234      16.388  17.616  19.364  1.00 89.59           H  
ATOM   3758  CA  MET A 234      17.522  18.705  17.929  1.00 89.59           C  
ATOM   3759  HA  MET A 234      18.587  18.711  17.695  1.00 89.59           H  
ATOM   3760  C   MET A 234      17.188  20.029  18.618  1.00 89.59           C  
ATOM   3761  CB  MET A 234      16.736  18.484  16.634  1.00 89.59           C  
ATOM   3762  HB2 MET A 234      16.886  17.454  16.308  1.00 89.59           H  
ATOM   3763  HB3 MET A 234      15.676  18.635  16.837  1.00 89.59           H  
ATOM   3764  O   MET A 234      16.273  20.094  19.427  1.00 89.59           O  
ATOM   3765  CG  MET A 234      17.193  19.404  15.500  1.00 89.59           C  
ATOM   3766  HG2 MET A 234      16.847  20.410  15.733  1.00 89.59           H  
ATOM   3767  HG3 MET A 234      18.283  19.412  15.467  1.00 89.59           H  
ATOM   3768  SD  MET A 234      16.589  18.964  13.846  1.00 89.59           S  
ATOM   3769  CE  MET A 234      14.861  18.668  14.255  1.00 89.59           C  
ATOM   3770  HE1 MET A 234      14.774  17.714  14.776  1.00 89.59           H  
ATOM   3771  HE2 MET A 234      14.490  19.472  14.890  1.00 89.59           H  
ATOM   3772  HE3 MET A 234      14.286  18.631  13.329  1.00 89.59           H  
ATOM   3773  N   SER A 235      17.898  21.114  18.295  1.00 92.08           N  
ATOM   3774  H   SER A 235      18.663  21.042  17.640  1.00 92.08           H  
ATOM   3775  CA  SER A 235      17.557  22.421  18.869  1.00 92.08           C  
ATOM   3776  HA  SER A 235      17.456  22.285  19.945  1.00 92.08           H  
ATOM   3777  C   SER A 235      16.211  22.932  18.340  1.00 92.08           C  
ATOM   3778  CB  SER A 235      18.669  23.454  18.651  1.00 92.08           C  
ATOM   3779  HB2 SER A 235      18.495  24.291  19.328  1.00 92.08           H  
ATOM   3780  HB3 SER A 235      19.635  23.013  18.896  1.00 92.08           H  
ATOM   3781  O   SER A 235      15.834  22.676  17.191  1.00 92.08           O  
ATOM   3782  OG  SER A 235      18.684  23.948  17.322  1.00 92.08           O  
ATOM   3783  HG  SER A 235      18.941  24.872  17.362  1.00 92.08           H  
ATOM   3784  N   THR A 236      15.504  23.729  19.143  1.00 94.83           N  
ATOM   3785  H   THR A 236      15.832  23.889  20.085  1.00 94.83           H  
ATOM   3786  CA  THR A 236      14.239  24.370  18.739  1.00 94.83           C  
ATOM   3787  HA  THR A 236      13.510  23.596  18.500  1.00 94.83           H  
ATOM   3788  C   THR A 236      14.387  25.252  17.505  1.00 94.83           C  
ATOM   3789  CB  THR A 236      13.682  25.249  19.862  1.00 94.83           C  
ATOM   3790  HB  THR A 236      12.898  25.893  19.464  1.00 94.83           H  
ATOM   3791  O   THR A 236      13.516  25.240  16.635  1.00 94.83           O  
ATOM   3792  CG2 THR A 236      13.081  24.408  20.970  1.00 94.83           C  
ATOM   3793 HG21 THR A 236      13.853  23.834  21.483  1.00 94.83           H  
ATOM   3794 HG22 THR A 236      12.350  23.721  20.544  1.00 94.83           H  
ATOM   3795 HG23 THR A 236      12.576  25.070  21.673  1.00 94.83           H  
ATOM   3796  OG1 THR A 236      14.702  26.042  20.426  1.00 94.83           O  
ATOM   3797  HG1 THR A 236      14.475  26.214  21.343  1.00 94.83           H  
ATOM   3798  N   SER A 237      15.496  25.989  17.399  1.00 95.41           N  
ATOM   3799  H   SER A 237      16.158  25.961  18.161  1.00 95.41           H  
ATOM   3800  CA  SER A 237      15.821  26.816  16.234  1.00 95.41           C  
ATOM   3801  HA  SER A 237      14.998  27.507  16.052  1.00 95.41           H  
ATOM   3802  C   SER A 237      15.992  25.973  14.969  1.00 95.41           C  
ATOM   3803  CB  SER A 237      17.083  27.645  16.511  1.00 95.41           C  
ATOM   3804  HB2 SER A 237      16.854  28.385  17.277  1.00 95.41           H  
ATOM   3805  HB3 SER A 237      17.377  28.169  15.601  1.00 95.41           H  
ATOM   3806  O   SER A 237      15.412  26.299  13.931  1.00 95.41           O  
ATOM   3807  OG  SER A 237      18.160  26.837  16.965  1.00 95.41           O  
ATOM   3808  HG  SER A 237      18.910  27.417  17.120  1.00 95.41           H  
ATOM   3809  N   THR A 238      16.712  24.853  15.065  1.00 91.55           N  
ATOM   3810  H   THR A 238      17.145  24.634  15.950  1.00 91.55           H  
ATOM   3811  CA  THR A 238      16.932  23.940  13.937  1.00 91.55           C  
ATOM   3812  HA  THR A 238      17.283  24.520  13.083  1.00 91.55           H  
ATOM   3813  C   THR A 238      15.635  23.252  13.524  1.00 91.55           C  
ATOM   3814  CB  THR A 238      18.002  22.890  14.263  1.00 91.55           C  
ATOM   3815  HB  THR A 238      17.655  22.249  15.074  1.00 91.55           H  
ATOM   3816  O   THR A 238      15.333  23.210  12.334  1.00 91.55           O  
ATOM   3817  CG2 THR A 238      18.366  22.033  13.051  1.00 91.55           C  
ATOM   3818 HG21 THR A 238      17.493  21.482  12.699  1.00 91.55           H  
ATOM   3819 HG22 THR A 238      19.140  21.321  13.336  1.00 91.55           H  
ATOM   3820 HG23 THR A 238      18.739  22.670  12.249  1.00 91.55           H  
ATOM   3821  OG1 THR A 238      19.191  23.521  14.662  1.00 91.55           O  
ATOM   3822  HG1 THR A 238      19.156  23.599  15.618  1.00 91.55           H  
ATOM   3823  N   LEU A 239      14.830  22.776  14.484  1.00 94.53           N  
ATOM   3824  H   LEU A 239      15.142  22.822  15.444  1.00 94.53           H  
ATOM   3825  CA  LEU A 239      13.519  22.183  14.208  1.00 94.53           C  
ATOM   3826  HA  LEU A 239      13.663  21.320  13.558  1.00 94.53           H  
ATOM   3827  C   LEU A 239      12.615  23.170  13.466  1.00 94.53           C  
ATOM   3828  CB  LEU A 239      12.865  21.725  15.530  1.00 94.53           C  
ATOM   3829  HB2 LEU A 239      13.509  20.991  16.016  1.00 94.53           H  
ATOM   3830  HB3 LEU A 239      12.792  22.578  16.204  1.00 94.53           H  
ATOM   3831  O   LEU A 239      12.038  22.833  12.436  1.00 94.53           O  
ATOM   3832  CG  LEU A 239      11.452  21.127  15.362  1.00 94.53           C  
ATOM   3833  HG  LEU A 239      10.769  21.913  15.040  1.00 94.53           H  
ATOM   3834  CD1 LEU A 239      11.398  19.999  14.337  1.00 94.53           C  
ATOM   3835 HD11 LEU A 239      11.553  20.408  13.339  1.00 94.53           H  
ATOM   3836 HD12 LEU A 239      10.418  19.523  14.360  1.00 94.53           H  
ATOM   3837 HD13 LEU A 239      12.165  19.253  14.543  1.00 94.53           H  
ATOM   3838  CD2 LEU A 239      10.938  20.576  16.689  1.00 94.53           C  
ATOM   3839 HD21 LEU A 239       9.909  20.235  16.580  1.00 94.53           H  
ATOM   3840 HD22 LEU A 239      10.968  21.353  17.453  1.00 94.53           H  
ATOM   3841 HD23 LEU A 239      11.556  19.738  17.011  1.00 94.53           H  
ATOM   3842  N   LYS A 240      12.521  24.408  13.964  1.00 95.01           N  
ATOM   3843  H   LYS A 240      13.030  24.622  14.809  1.00 95.01           H  
ATOM   3844  CA  LYS A 240      11.684  25.445  13.355  1.00 95.01           C  
ATOM   3845  HA  LYS A 240      10.664  25.066  13.292  1.00 95.01           H  
ATOM   3846  C   LYS A 240      12.120  25.752  11.921  1.00 95.01           C  
ATOM   3847  CB  LYS A 240      11.711  26.690  14.250  1.00 95.01           C  
ATOM   3848  HB2 LYS A 240      11.612  26.374  15.289  1.00 95.01           H  
ATOM   3849  HB3 LYS A 240      12.666  27.204  14.138  1.00 95.01           H  
ATOM   3850  O   LYS A 240      11.262  25.842  11.049  1.00 95.01           O  
ATOM   3851  CG  LYS A 240      10.555  27.650  13.945  1.00 95.01           C  
ATOM   3852  HG2 LYS A 240       9.610  27.125  14.084  1.00 95.01           H  
ATOM   3853  HG3 LYS A 240      10.623  27.994  12.913  1.00 95.01           H  
ATOM   3854  CD  LYS A 240      10.612  28.857  14.890  1.00 95.01           C  
ATOM   3855  HD2 LYS A 240      10.627  28.507  15.922  1.00 95.01           H  
ATOM   3856  HD3 LYS A 240      11.526  29.416  14.690  1.00 95.01           H  
ATOM   3857  CE  LYS A 240       9.392  29.759  14.674  1.00 95.01           C  
ATOM   3858  HE2 LYS A 240       8.491  29.192  14.907  1.00 95.01           H  
ATOM   3859  HE3 LYS A 240       9.348  30.031  13.619  1.00 95.01           H  
ATOM   3860  NZ  LYS A 240       9.463  30.986  15.509  1.00 95.01           N  
ATOM   3861  HZ1 LYS A 240      10.281  31.527  15.270  1.00 95.01           H  
ATOM   3862  HZ2 LYS A 240       9.508  30.756  16.492  1.00 95.01           H  
ATOM   3863  HZ3 LYS A 240       8.654  31.570  15.351  1.00 95.01           H  
ATOM   3864  N   ARG A 241      13.432  25.865  11.677  1.00 94.13           N  
ATOM   3865  H   ARG A 241      14.069  25.784  12.456  1.00 94.13           H  
ATOM   3866  CA  ARG A 241      13.987  26.107  10.337  1.00 94.13           C  
ATOM   3867  HA  ARG A 241      13.491  26.976   9.904  1.00 94.13           H  
ATOM   3868  C   ARG A 241      13.691  24.949   9.384  1.00 94.13           C  
ATOM   3869  CB  ARG A 241      15.493  26.396  10.432  1.00 94.13           C  
ATOM   3870  HB2 ARG A 241      16.018  25.496  10.751  1.00 94.13           H  
ATOM   3871  HB3 ARG A 241      15.663  27.179  11.171  1.00 94.13           H  
ATOM   3872  O   ARG A 241      13.143  25.185   8.318  1.00 94.13           O  
ATOM   3873  CG  ARG A 241      16.042  26.873   9.076  1.00 94.13           C  
ATOM   3874  HG2 ARG A 241      15.540  27.800   8.799  1.00 94.13           H  
ATOM   3875  HG3 ARG A 241      15.828  26.133   8.305  1.00 94.13           H  
ATOM   3876  CD  ARG A 241      17.552  27.131   9.105  1.00 94.13           C  
ATOM   3877  HD2 ARG A 241      17.778  27.813   9.924  1.00 94.13           H  
ATOM   3878  HD3 ARG A 241      17.829  27.605   8.164  1.00 94.13           H  
ATOM   3879  NE  ARG A 241      18.314  25.877   9.240  1.00 94.13           N  
ATOM   3880  HE  ARG A 241      17.894  25.079   8.787  1.00 94.13           H  
ATOM   3881  NH1 ARG A 241      20.309  26.805   9.901  1.00 94.13           N  
ATOM   3882 HH11 ARG A 241      19.933  27.716   9.678  1.00 94.13           H  
ATOM   3883 HH12 ARG A 241      21.284  26.702  10.145  1.00 94.13           H  
ATOM   3884  NH2 ARG A 241      20.108  24.588   9.787  1.00 94.13           N  
ATOM   3885 HH21 ARG A 241      21.081  24.507  10.047  1.00 94.13           H  
ATOM   3886 HH22 ARG A 241      19.594  23.787   9.449  1.00 94.13           H  
ATOM   3887  CZ  ARG A 241      19.566  25.763   9.646  1.00 94.13           C  
ATOM   3888  N   LYS A 242      13.972  23.707   9.787  1.00 92.33           N  
ATOM   3889  H   LYS A 242      14.405  23.580  10.691  1.00 92.33           H  
ATOM   3890  CA  LYS A 242      13.747  22.531   8.933  1.00 92.33           C  
ATOM   3891  HA  LYS A 242      14.223  22.690   7.965  1.00 92.33           H  
ATOM   3892  C   LYS A 242      12.269  22.284   8.624  1.00 92.33           C  
ATOM   3893  CB  LYS A 242      14.355  21.284   9.569  1.00 92.33           C  
ATOM   3894  HB2 LYS A 242      13.994  20.430   8.996  1.00 92.33           H  
ATOM   3895  HB3 LYS A 242      14.017  21.192  10.601  1.00 92.33           H  
ATOM   3896  O   LYS A 242      11.932  21.903   7.513  1.00 92.33           O  
ATOM   3897  CG  LYS A 242      15.885  21.270   9.516  1.00 92.33           C  
ATOM   3898  HG2 LYS A 242      16.297  22.028  10.183  1.00 92.33           H  
ATOM   3899  HG3 LYS A 242      16.208  21.481   8.497  1.00 92.33           H  
ATOM   3900  CD  LYS A 242      16.391  19.881   9.920  1.00 92.33           C  
ATOM   3901  HD2 LYS A 242      16.128  19.685  10.960  1.00 92.33           H  
ATOM   3902  HD3 LYS A 242      15.912  19.137   9.283  1.00 92.33           H  
ATOM   3903  CE  LYS A 242      17.906  19.799   9.729  1.00 92.33           C  
ATOM   3904  HE2 LYS A 242      18.137  20.146   8.722  1.00 92.33           H  
ATOM   3905  HE3 LYS A 242      18.386  20.471  10.440  1.00 92.33           H  
ATOM   3906  NZ  LYS A 242      18.395  18.410   9.907  1.00 92.33           N  
ATOM   3907  HZ1 LYS A 242      18.182  18.074  10.835  1.00 92.33           H  
ATOM   3908  HZ2 LYS A 242      17.955  17.805   9.228  1.00 92.33           H  
ATOM   3909  HZ3 LYS A 242      19.394  18.365   9.760  1.00 92.33           H  
ATOM   3910  N   LEU A 243      11.367  22.532   9.576  1.00 93.53           N  
ATOM   3911  H   LEU A 243      11.684  22.803  10.496  1.00 93.53           H  
ATOM   3912  CA  LEU A 243       9.930  22.464   9.290  1.00 93.53           C  
ATOM   3913  HA  LEU A 243       9.708  21.509   8.815  1.00 93.53           H  
ATOM   3914  C   LEU A 243       9.502  23.534   8.280  1.00 93.53           C  
ATOM   3915  CB  LEU A 243       9.123  22.590  10.590  1.00 93.53           C  
ATOM   3916  HB2 LEU A 243       9.467  23.472  11.131  1.00 93.53           H  
ATOM   3917  HB3 LEU A 243       8.077  22.749  10.328  1.00 93.53           H  
ATOM   3918  O   LEU A 243       8.677  23.245   7.418  1.00 93.53           O  
ATOM   3919  CG  LEU A 243       9.211  21.359  11.506  1.00 93.53           C  
ATOM   3920  HG  LEU A 243      10.252  21.180  11.776  1.00 93.53           H  
ATOM   3921  CD1 LEU A 243       8.415  21.643  12.783  1.00 93.53           C  
ATOM   3922 HD11 LEU A 243       7.371  21.827  12.530  1.00 93.53           H  
ATOM   3923 HD12 LEU A 243       8.835  22.514  13.285  1.00 93.53           H  
ATOM   3924 HD13 LEU A 243       8.479  20.785  13.453  1.00 93.53           H  
ATOM   3925  CD2 LEU A 243       8.675  20.088  10.846  1.00 93.53           C  
ATOM   3926 HD21 LEU A 243       7.712  20.290  10.376  1.00 93.53           H  
ATOM   3927 HD22 LEU A 243       8.574  19.286  11.577  1.00 93.53           H  
ATOM   3928 HD23 LEU A 243       9.362  19.751  10.070  1.00 93.53           H  
ATOM   3929  N   ALA A 244      10.081  24.737   8.354  1.00 92.07           N  
ATOM   3930  H   ALA A 244      10.755  24.921   9.083  1.00 92.07           H  
ATOM   3931  CA  ALA A 244       9.823  25.789   7.374  1.00 92.07           C  
ATOM   3932  HA  ALA A 244       8.744  25.905   7.272  1.00 92.07           H  
ATOM   3933  C   ALA A 244      10.369  25.428   5.981  1.00 92.07           C  
ATOM   3934  CB  ALA A 244      10.396  27.112   7.894  1.00 92.07           C  
ATOM   3935  HB1 ALA A 244       9.984  27.332   8.878  1.00 92.07           H  
ATOM   3936  HB2 ALA A 244      11.483  27.060   7.955  1.00 92.07           H  
ATOM   3937  HB3 ALA A 244      10.124  27.913   7.206  1.00 92.07           H  
ATOM   3938  O   ALA A 244       9.700  25.705   4.989  1.00 92.07           O  
ATOM   3939  N   GLU A 245      11.527  24.762   5.904  1.00 87.74           N  
ATOM   3940  H   GLU A 245      12.062  24.629   6.750  1.00 87.74           H  
ATOM   3941  CA  GLU A 245      12.062  24.183   4.658  1.00 87.74           C  
ATOM   3942  HA  GLU A 245      12.157  24.967   3.907  1.00 87.74           H  
ATOM   3943  C   GLU A 245      11.107  23.123   4.072  1.00 87.74           C  
ATOM   3944  CB  GLU A 245      13.461  23.581   4.911  1.00 87.74           C  
ATOM   3945  HB2 GLU A 245      13.393  22.897   5.757  1.00 87.74           H  
ATOM   3946  HB3 GLU A 245      13.758  22.999   4.038  1.00 87.74           H  
ATOM   3947  O   GLU A 245      10.899  23.087   2.864  1.00 87.74           O  
ATOM   3948  CG  GLU A 245      14.566  24.624   5.187  1.00 87.74           C  
ATOM   3949  HG2 GLU A 245      14.827  25.111   4.247  1.00 87.74           H  
ATOM   3950  HG3 GLU A 245      14.169  25.393   5.850  1.00 87.74           H  
ATOM   3951  CD  GLU A 245      15.844  24.043   5.839  1.00 87.74           C  
ATOM   3952  OE1 GLU A 245      16.690  24.846   6.309  1.00 87.74           O  
ATOM   3953  OE2 GLU A 245      15.963  22.805   5.994  1.00 87.74           O  
ATOM   3954  N   GLU A 246      10.435  22.331   4.916  1.00 83.36           N  
ATOM   3955  H   GLU A 246      10.705  22.346   5.889  1.00 83.36           H  
ATOM   3956  CA  GLU A 246       9.352  21.413   4.513  1.00 83.36           C  
ATOM   3957  HA  GLU A 246       9.626  20.972   3.554  1.00 83.36           H  
ATOM   3958  C   GLU A 246       7.992  22.120   4.273  1.00 83.36           C  
ATOM   3959  CB  GLU A 246       9.218  20.260   5.529  1.00 83.36           C  
ATOM   3960  HB2 GLU A 246       8.334  19.676   5.272  1.00 83.36           H  
ATOM   3961  HB3 GLU A 246       9.071  20.674   6.526  1.00 83.36           H  
ATOM   3962  O   GLU A 246       6.955  21.467   4.119  1.00 83.36           O  
ATOM   3963  CG  GLU A 246      10.419  19.292   5.550  1.00 83.36           C  
ATOM   3964  HG2 GLU A 246      11.312  19.833   5.863  1.00 83.36           H  
ATOM   3965  HG3 GLU A 246      10.585  18.924   4.538  1.00 83.36           H  
ATOM   3966  CD  GLU A 246      10.206  18.087   6.488  1.00 83.36           C  
ATOM   3967  OE1 GLU A 246      11.133  17.263   6.677  1.00 83.36           O  
ATOM   3968  OE2 GLU A 246       9.115  17.958   7.088  1.00 83.36           O  
ATOM   3969  N   GLY A 247       7.961  23.458   4.254  1.00 86.87           N  
ATOM   3970  H   GLY A 247       8.836  23.950   4.365  1.00 86.87           H  
ATOM   3971  CA  GLY A 247       6.760  24.250   3.974  1.00 86.87           C  
ATOM   3972  HA2 GLY A 247       6.317  23.910   3.038  1.00 86.87           H  
ATOM   3973  HA3 GLY A 247       7.057  25.292   3.861  1.00 86.87           H  
ATOM   3974  C   GLY A 247       5.693  24.177   5.070  1.00 86.87           C  
ATOM   3975  O   GLY A 247       4.498  24.286   4.789  1.00 86.87           O  
ATOM   3976  N   THR A 248       6.089  23.946   6.323  1.00 89.93           N  
ATOM   3977  H   THR A 248       7.077  23.833   6.501  1.00 89.93           H  
ATOM   3978  CA  THR A 248       5.161  23.803   7.448  1.00 89.93           C  
ATOM   3979  HA  THR A 248       4.256  24.363   7.213  1.00 89.93           H  
ATOM   3980  C   THR A 248       5.705  24.417   8.741  1.00 89.93           C  
ATOM   3981  CB  THR A 248       4.766  22.322   7.590  1.00 89.93           C  
ATOM   3982  HB  THR A 248       4.544  21.934   6.596  1.00 89.93           H  
ATOM   3983  O   THR A 248       6.785  25.000   8.793  1.00 89.93           O  
ATOM   3984  CG2 THR A 248       5.845  21.437   8.207  1.00 89.93           C  
ATOM   3985 HG21 THR A 248       6.093  21.776   9.212  1.00 89.93           H  
ATOM   3986 HG22 THR A 248       5.486  20.409   8.251  1.00 89.93           H  
ATOM   3987 HG23 THR A 248       6.739  21.461   7.584  1.00 89.93           H  
ATOM   3988  OG1 THR A 248       3.583  22.195   8.355  1.00 89.93           O  
ATOM   3989  HG1 THR A 248       2.913  22.720   7.911  1.00 89.93           H  
ATOM   3990  N   SER A 249       4.933  24.328   9.820  1.00 94.55           N  
ATOM   3991  H   SER A 249       4.071  23.806   9.746  1.00 94.55           H  
ATOM   3992  CA  SER A 249       5.323  24.810  11.139  1.00 94.55           C  
ATOM   3993  HA  SER A 249       6.411  24.876  11.183  1.00 94.55           H  
ATOM   3994  C   SER A 249       4.875  23.832  12.219  1.00 94.55           C  
ATOM   3995  CB  SER A 249       4.755  26.215  11.377  1.00 94.55           C  
ATOM   3996  HB2 SER A 249       4.906  26.832  10.491  1.00 94.55           H  
ATOM   3997  HB3 SER A 249       5.293  26.671  12.208  1.00 94.55           H  
ATOM   3998  O   SER A 249       3.953  23.040  12.023  1.00 94.55           O  
ATOM   3999  OG  SER A 249       3.380  26.176  11.709  1.00 94.55           O  
ATOM   4000  HG  SER A 249       2.866  26.222  10.899  1.00 94.55           H  
ATOM   4001  N   PHE A 250       5.496  23.906  13.397  1.00 95.03           N  
ATOM   4002  H   PHE A 250       6.275  24.540  13.503  1.00 95.03           H  
ATOM   4003  CA  PHE A 250       5.065  23.106  14.545  1.00 95.03           C  
ATOM   4004  HA  PHE A 250       5.179  22.048  14.309  1.00 95.03           H  
ATOM   4005  C   PHE A 250       3.585  23.334  14.879  1.00 95.03           C  
ATOM   4006  CB  PHE A 250       5.952  23.438  15.745  1.00 95.03           C  
ATOM   4007  HB2 PHE A 250       6.956  23.080  15.518  1.00 95.03           H  
ATOM   4008  HB3 PHE A 250       5.993  24.519  15.881  1.00 95.03           H  
ATOM   4009  O   PHE A 250       2.862  22.371  15.114  1.00 95.03           O  
ATOM   4010  CG  PHE A 250       5.485  22.799  17.036  1.00 95.03           C  
ATOM   4011  CD1 PHE A 250       4.681  23.520  17.944  1.00 95.03           C  
ATOM   4012  HD1 PHE A 250       4.410  24.545  17.738  1.00 95.03           H  
ATOM   4013  CD2 PHE A 250       5.796  21.453  17.293  1.00 95.03           C  
ATOM   4014  HD2 PHE A 250       6.395  20.887  16.596  1.00 95.03           H  
ATOM   4015  CE1 PHE A 250       4.188  22.892  19.102  1.00 95.03           C  
ATOM   4016  HE1 PHE A 250       3.547  23.426  19.787  1.00 95.03           H  
ATOM   4017  CE2 PHE A 250       5.299  20.832  18.449  1.00 95.03           C  
ATOM   4018  HE2 PHE A 250       5.515  19.791  18.636  1.00 95.03           H  
ATOM   4019  CZ  PHE A 250       4.496  21.545  19.350  1.00 95.03           C  
ATOM   4020  HZ  PHE A 250       4.100  21.051  20.225  1.00 95.03           H  
ATOM   4021  N   SER A 251       3.122  24.588  14.842  1.00 94.22           N  
ATOM   4022  H   SER A 251       3.753  25.340  14.603  1.00 94.22           H  
ATOM   4023  CA  SER A 251       1.727  24.936  15.131  1.00 94.22           C  
ATOM   4024  HA  SER A 251       1.469  24.568  16.124  1.00 94.22           H  
ATOM   4025  C   SER A 251       0.754  24.307  14.135  1.00 94.22           C  
ATOM   4026  CB  SER A 251       1.545  26.454  15.116  1.00 94.22           C  
ATOM   4027  HB2 SER A 251       1.824  26.850  14.140  1.00 94.22           H  
ATOM   4028  HB3 SER A 251       0.497  26.689  15.306  1.00 94.22           H  
ATOM   4029  O   SER A 251      -0.292  23.801  14.543  1.00 94.22           O  
ATOM   4030  OG  SER A 251       2.344  27.052  16.121  1.00 94.22           O  
ATOM   4031  HG  SER A 251       2.134  27.988  16.150  1.00 94.22           H  
ATOM   4032  N   ASP A 252       1.102  24.285  12.846  1.00 93.04           N  
ATOM   4033  H   ASP A 252       1.966  24.721  12.557  1.00 93.04           H  
ATOM   4034  CA  ASP A 252       0.266  23.658  11.818  1.00 93.04           C  
ATOM   4035  HA  ASP A 252      -0.751  24.040  11.905  1.00 93.04           H  
ATOM   4036  C   ASP A 252       0.205  22.138  11.989  1.00 93.04           C  
ATOM   4037  CB  ASP A 252       0.787  23.998  10.417  1.00 93.04           C  
ATOM   4038  HB2 ASP A 252       1.826  23.682  10.331  1.00 93.04           H  
ATOM   4039  HB3 ASP A 252       0.205  23.442   9.681  1.00 93.04           H  
ATOM   4040  O   ASP A 252      -0.874  21.548  11.904  1.00 93.04           O  
ATOM   4041  CG  ASP A 252       0.662  25.484  10.100  1.00 93.04           C  
ATOM   4042  OD1 ASP A 252      -0.442  26.037  10.302  1.00 93.04           O  
ATOM   4043  OD2 ASP A 252       1.695  26.049   9.679  1.00 93.04           O  
ATOM   4044  N   ILE A 253       1.343  21.496  12.283  1.00 92.65           N  
ATOM   4045  H   ILE A 253       2.199  22.032  12.318  1.00 92.65           H  
ATOM   4046  CA  ILE A 253       1.396  20.049  12.535  1.00 92.65           C  
ATOM   4047  HA  ILE A 253       0.917  19.538  11.700  1.00 92.65           H  
ATOM   4048  C   ILE A 253       0.606  19.700  13.797  1.00 92.65           C  
ATOM   4049  CB  ILE A 253       2.851  19.543  12.638  1.00 92.65           C  
ATOM   4050  HB  ILE A 253       3.352  20.056  13.458  1.00 92.65           H  
ATOM   4051  O   ILE A 253      -0.160  18.738  13.800  1.00 92.65           O  
ATOM   4052  CG1 ILE A 253       3.620  19.799  11.326  1.00 92.65           C  
ATOM   4053 HG12 ILE A 253       3.254  19.121  10.555  1.00 92.65           H  
ATOM   4054 HG13 ILE A 253       3.444  20.814  10.967  1.00 92.65           H  
ATOM   4055  CG2 ILE A 253       2.846  18.026  12.907  1.00 92.65           C  
ATOM   4056 HG21 ILE A 253       2.371  17.796  13.861  1.00 92.65           H  
ATOM   4057 HG22 ILE A 253       2.310  17.517  12.107  1.00 92.65           H  
ATOM   4058 HG23 ILE A 253       3.860  17.627  12.937  1.00 92.65           H  
ATOM   4059  CD1 ILE A 253       5.132  19.623  11.480  1.00 92.65           C  
ATOM   4060 HD11 ILE A 253       5.516  20.344  12.202  1.00 92.65           H  
ATOM   4061 HD12 ILE A 253       5.597  19.795  10.509  1.00 92.65           H  
ATOM   4062 HD13 ILE A 253       5.385  18.612  11.800  1.00 92.65           H  
ATOM   4063  N   TYR A 254       0.748  20.502  14.850  1.00 93.78           N  
ATOM   4064  H   TYR A 254       1.409  21.263  14.785  1.00 93.78           H  
ATOM   4065  CA  TYR A 254       0.043  20.321  16.113  1.00 93.78           C  
ATOM   4066  HA  TYR A 254       0.263  19.326  16.499  1.00 93.78           H  
ATOM   4067  C   TYR A 254      -1.473  20.410  15.945  1.00 93.78           C  
ATOM   4068  CB  TYR A 254       0.556  21.369  17.100  1.00 93.78           C  
ATOM   4069  HB2 TYR A 254       0.346  22.368  16.717  1.00 93.78           H  
ATOM   4070  HB3 TYR A 254       1.638  21.272  17.184  1.00 93.78           H  
ATOM   4071  O   TYR A 254      -2.203  19.520  16.391  1.00 93.78           O  
ATOM   4072  CG  TYR A 254      -0.020  21.232  18.487  1.00 93.78           C  
ATOM   4073  CD1 TYR A 254      -0.902  22.204  18.997  1.00 93.78           C  
ATOM   4074  HD1 TYR A 254      -1.215  23.030  18.375  1.00 93.78           H  
ATOM   4075  CD2 TYR A 254       0.388  20.151  19.288  1.00 93.78           C  
ATOM   4076  HD2 TYR A 254       1.074  19.413  18.900  1.00 93.78           H  
ATOM   4077  CE1 TYR A 254      -1.288  22.153  20.351  1.00 93.78           C  
ATOM   4078  HE1 TYR A 254      -1.887  22.942  20.780  1.00 93.78           H  
ATOM   4079  CE2 TYR A 254      -0.032  20.073  20.623  1.00 93.78           C  
ATOM   4080  HE2 TYR A 254       0.303  19.273  21.267  1.00 93.78           H  
ATOM   4081  OH  TYR A 254      -0.988  21.132  22.509  1.00 93.78           O  
ATOM   4082  HH  TYR A 254      -1.365  21.948  22.846  1.00 93.78           H  
ATOM   4083  CZ  TYR A 254      -0.800  21.113  21.169  1.00 93.78           C  
ATOM   4084  N   LEU A 255      -1.947  21.439  15.236  1.00 91.71           N  
ATOM   4085  H   LEU A 255      -1.298  22.135  14.898  1.00 91.71           H  
ATOM   4086  CA  LEU A 255      -3.358  21.573  14.897  1.00 91.71           C  
ATOM   4087  HA  LEU A 255      -3.930  21.561  15.825  1.00 91.71           H  
ATOM   4088  C   LEU A 255      -3.829  20.387  14.048  1.00 91.71           C  
ATOM   4089  CB  LEU A 255      -3.575  22.917  14.182  1.00 91.71           C  
ATOM   4090  HB2 LEU A 255      -2.959  22.938  13.283  1.00 91.71           H  
ATOM   4091  HB3 LEU A 255      -3.236  23.722  14.834  1.00 91.71           H  
ATOM   4092  O   LEU A 255      -4.848  19.780  14.366  1.00 91.71           O  
ATOM   4093  CG  LEU A 255      -5.040  23.179  13.782  1.00 91.71           C  
ATOM   4094  HG  LEU A 255      -5.395  22.376  13.136  1.00 91.71           H  
ATOM   4095  CD1 LEU A 255      -5.967  23.283  14.997  1.00 91.71           C  
ATOM   4096 HD11 LEU A 255      -5.996  22.329  15.524  1.00 91.71           H  
ATOM   4097 HD12 LEU A 255      -5.612  24.063  15.671  1.00 91.71           H  
ATOM   4098 HD13 LEU A 255      -6.979  23.515  14.665  1.00 91.71           H  
ATOM   4099  CD2 LEU A 255      -5.134  24.488  12.998  1.00 91.71           C  
ATOM   4100 HD21 LEU A 255      -4.788  25.317  13.615  1.00 91.71           H  
ATOM   4101 HD22 LEU A 255      -4.505  24.425  12.110  1.00 91.71           H  
ATOM   4102 HD23 LEU A 255      -6.165  24.663  12.691  1.00 91.71           H  
ATOM   4103  N   SER A 256      -3.074  20.025  13.008  1.00 90.11           N  
ATOM   4104  H   SER A 256      -2.241  20.564  12.819  1.00 90.11           H  
ATOM   4105  CA  SER A 256      -3.391  18.906  12.115  1.00 90.11           C  
ATOM   4106  HA  SER A 256      -4.337  19.109  11.614  1.00 90.11           H  
ATOM   4107  C   SER A 256      -3.548  17.582  12.871  1.00 90.11           C  
ATOM   4108  CB  SER A 256      -2.291  18.790  11.055  1.00 90.11           C  
ATOM   4109  HB2 SER A 256      -2.228  19.725  10.498  1.00 90.11           H  
ATOM   4110  HB3 SER A 256      -1.333  18.607  11.540  1.00 90.11           H  
ATOM   4111  O   SER A 256      -4.564  16.906  12.723  1.00 90.11           O  
ATOM   4112  OG  SER A 256      -2.564  17.733  10.159  1.00 90.11           O  
ATOM   4113  HG  SER A 256      -1.791  17.591   9.608  1.00 90.11           H  
ATOM   4114  N   ALA A 257      -2.595  17.234  13.741  1.00 90.01           N  
ATOM   4115  H   ALA A 257      -1.787  17.833  13.839  1.00 90.01           H  
ATOM   4116  CA  ALA A 257      -2.630  16.003  14.531  1.00 90.01           C  
ATOM   4117  HA  ALA A 257      -2.682  15.142  13.865  1.00 90.01           H  
ATOM   4118  C   ALA A 257      -3.871  15.937  15.433  1.00 90.01           C  
ATOM   4119  CB  ALA A 257      -1.330  15.916  15.338  1.00 90.01           C  
ATOM   4120  HB1 ALA A 257      -1.232  16.787  15.985  1.00 90.01           H  
ATOM   4121  HB2 ALA A 257      -0.476  15.876  14.662  1.00 90.01           H  
ATOM   4122  HB3 ALA A 257      -1.336  15.011  15.945  1.00 90.01           H  
ATOM   4123  O   ALA A 257      -4.586  14.932  15.452  1.00 90.01           O  
ATOM   4124  N   ARG A 258      -4.184  17.036  16.130  1.00 92.76           N  
ATOM   4125  H   ARG A 258      -3.571  17.835  16.056  1.00 92.76           H  
ATOM   4126  CA  ARG A 258      -5.369  17.117  16.995  1.00 92.76           C  
ATOM   4127  HA  ARG A 258      -5.391  16.247  17.650  1.00 92.76           H  
ATOM   4128  C   ARG A 258      -6.678  17.065  16.207  1.00 92.76           C  
ATOM   4129  CB  ARG A 258      -5.286  18.382  17.856  1.00 92.76           C  
ATOM   4130  HB2 ARG A 258      -5.050  19.245  17.234  1.00 92.76           H  
ATOM   4131  HB3 ARG A 258      -6.260  18.542  18.317  1.00 92.76           H  
ATOM   4132  O   ARG A 258      -7.605  16.375  16.622  1.00 92.76           O  
ATOM   4133  CG  ARG A 258      -4.247  18.237  18.976  1.00 92.76           C  
ATOM   4134  HG2 ARG A 258      -3.255  18.062  18.559  1.00 92.76           H  
ATOM   4135  HG3 ARG A 258      -4.522  17.387  19.600  1.00 92.76           H  
ATOM   4136  CD  ARG A 258      -4.222  19.505  19.831  1.00 92.76           C  
ATOM   4137  HD2 ARG A 258      -5.250  19.810  20.023  1.00 92.76           H  
ATOM   4138  HD3 ARG A 258      -3.709  20.295  19.283  1.00 92.76           H  
ATOM   4139  NE  ARG A 258      -3.547  19.268  21.117  1.00 92.76           N  
ATOM   4140  HE  ARG A 258      -3.125  18.362  21.263  1.00 92.76           H  
ATOM   4141  NH1 ARG A 258      -4.404  21.077  22.247  1.00 92.76           N  
ATOM   4142 HH11 ARG A 258      -4.755  21.360  23.151  1.00 92.76           H  
ATOM   4143 HH12 ARG A 258      -4.922  21.324  21.416  1.00 92.76           H  
ATOM   4144  NH2 ARG A 258      -3.149  19.600  23.329  1.00 92.76           N  
ATOM   4145 HH21 ARG A 258      -3.211  20.198  24.141  1.00 92.76           H  
ATOM   4146 HH22 ARG A 258      -2.511  18.816  23.325  1.00 92.76           H  
ATOM   4147  CZ  ARG A 258      -3.694  19.984  22.214  1.00 92.76           C  
ATOM   4148  N   MET A 259      -6.762  17.753  15.068  1.00 89.84           N  
ATOM   4149  H   MET A 259      -5.962  18.298  14.781  1.00 89.84           H  
ATOM   4150  CA  MET A 259      -7.953  17.753  14.212  1.00 89.84           C  
ATOM   4151  HA  MET A 259      -8.831  17.968  14.821  1.00 89.84           H  
ATOM   4152  C   MET A 259      -8.208  16.385  13.576  1.00 89.84           C  
ATOM   4153  CB  MET A 259      -7.829  18.841  13.135  1.00 89.84           C  
ATOM   4154  HB2 MET A 259      -6.872  18.739  12.624  1.00 89.84           H  
ATOM   4155  HB3 MET A 259      -8.613  18.703  12.390  1.00 89.84           H  
ATOM   4156  O   MET A 259      -9.344  15.914  13.595  1.00 89.84           O  
ATOM   4157  CG  MET A 259      -7.953  20.266  13.687  1.00 89.84           C  
ATOM   4158  HG2 MET A 259      -7.850  20.952  12.846  1.00 89.84           H  
ATOM   4159  HG3 MET A 259      -7.119  20.468  14.359  1.00 89.84           H  
ATOM   4160  SD  MET A 259      -9.492  20.687  14.555  1.00 89.84           S  
ATOM   4161  CE  MET A 259      -8.969  20.404  16.264  1.00 89.84           C  
ATOM   4162  HE1 MET A 259      -9.610  20.965  16.944  1.00 89.84           H  
ATOM   4163  HE2 MET A 259      -9.033  19.343  16.504  1.00 89.84           H  
ATOM   4164  HE3 MET A 259      -7.934  20.727  16.374  1.00 89.84           H  
ATOM   4165  N   ASN A 260      -7.169  15.707  13.088  1.00 85.16           N  
ATOM   4166  H   ASN A 260      -6.261  16.148  13.064  1.00 85.16           H  
ATOM   4167  CA  ASN A 260      -7.300  14.356  12.539  1.00 85.16           C  
ATOM   4168  HA  ASN A 260      -8.093  14.352  11.790  1.00 85.16           H  
ATOM   4169  C   ASN A 260      -7.710  13.342  13.609  1.00 85.16           C  
ATOM   4170  CB  ASN A 260      -5.982  13.952  11.865  1.00 85.16           C  
ATOM   4171  HB2 ASN A 260      -5.972  12.875  11.699  1.00 85.16           H  
ATOM   4172  HB3 ASN A 260      -5.143  14.207  12.512  1.00 85.16           H  
ATOM   4173  O   ASN A 260      -8.582  12.506  13.363  1.00 85.16           O  
ATOM   4174  CG  ASN A 260      -5.815  14.605  10.508  1.00 85.16           C  
ATOM   4175  ND2 ASN A 260      -4.617  14.998  10.157  1.00 85.16           N  
ATOM   4176 HD21 ASN A 260      -3.849  14.880  10.802  1.00 85.16           H  
ATOM   4177 HD22 ASN A 260      -4.551  15.539   9.307  1.00 85.16           H  
ATOM   4178  OD1 ASN A 260      -6.752  14.761   9.747  1.00 85.16           O  
ATOM   4179  N   GLN A 261      -7.155  13.440  14.821  1.00 86.74           N  
ATOM   4180  H   GLN A 261      -6.398  14.091  14.973  1.00 86.74           H  
ATOM   4181  CA  GLN A 261      -7.595  12.589  15.925  1.00 86.74           C  
ATOM   4182  HA  GLN A 261      -7.537  11.556  15.582  1.00 86.74           H  
ATOM   4183  C   GLN A 261      -9.055  12.860  16.301  1.00 86.74           C  
ATOM   4184  CB  GLN A 261      -6.664  12.775  17.130  1.00 86.74           C  
ATOM   4185  HB2 GLN A 261      -5.626  12.676  16.812  1.00 86.74           H  
ATOM   4186  HB3 GLN A 261      -6.800  13.775  17.542  1.00 86.74           H  
ATOM   4187  O   GLN A 261      -9.819  11.921  16.531  1.00 86.74           O  
ATOM   4188  CG  GLN A 261      -6.948  11.736  18.226  1.00 86.74           C  
ATOM   4189  HG2 GLN A 261      -6.388  12.013  19.119  1.00 86.74           H  
ATOM   4190  HG3 GLN A 261      -8.001  11.761  18.504  1.00 86.74           H  
ATOM   4191  CD  GLN A 261      -6.573  10.302  17.843  1.00 86.74           C  
ATOM   4192  NE2 GLN A 261      -6.739   9.362  18.746  1.00 86.74           N  
ATOM   4193 HE21 GLN A 261      -6.372   8.453  18.504  1.00 86.74           H  
ATOM   4194 HE22 GLN A 261      -7.024   9.603  19.685  1.00 86.74           H  
ATOM   4195  OE1 GLN A 261      -6.141   9.975  16.749  1.00 86.74           O  
ATOM   4196  N   ALA A 262      -9.468  14.128  16.313  1.00 90.17           N  
ATOM   4197  H   ALA A 262      -8.791  14.866  16.177  1.00 90.17           H  
ATOM   4198  CA  ALA A 262     -10.853  14.498  16.555  1.00 90.17           C  
ATOM   4199  HA  ALA A 262     -11.155  14.091  17.521  1.00 90.17           H  
ATOM   4200  C   ALA A 262     -11.790  13.912  15.493  1.00 90.17           C  
ATOM   4201  CB  ALA A 262     -10.961  16.020  16.617  1.00 90.17           C  
ATOM   4202  HB1 ALA A 262     -10.667  16.470  15.669  1.00 90.17           H  
ATOM   4203  HB2 ALA A 262     -10.321  16.406  17.410  1.00 90.17           H  
ATOM   4204  HB3 ALA A 262     -11.998  16.281  16.825  1.00 90.17           H  
ATOM   4205  O   ALA A 262     -12.779  13.272  15.843  1.00 90.17           O  
ATOM   4206  N   ALA A 263     -11.460  14.063  14.207  1.00 83.32           N  
ATOM   4207  H   ALA A 263     -10.636  14.600  13.977  1.00 83.32           H  
ATOM   4208  CA  ALA A 263     -12.232  13.489  13.108  1.00 83.32           C  
ATOM   4209  HA  ALA A 263     -13.242  13.897  13.132  1.00 83.32           H  
ATOM   4210  C   ALA A 263     -12.348  11.961  13.234  1.00 83.32           C  
ATOM   4211  CB  ALA A 263     -11.579  13.904  11.787  1.00 83.32           C  
ATOM   4212  HB1 ALA A 263     -12.130  13.476  10.950  1.00 83.32           H  
ATOM   4213  HB2 ALA A 263     -11.600  14.990  11.695  1.00 83.32           H  
ATOM   4214  HB3 ALA A 263     -10.545  13.560  11.743  1.00 83.32           H  
ATOM   4215  O   ALA A 263     -13.442  11.412  13.094  1.00 83.32           O  
ATOM   4216  N   LYS A 264     -11.251  11.278  13.593  1.00 75.87           N  
ATOM   4217  H   LYS A 264     -10.380  11.785  13.656  1.00 75.87           H  
ATOM   4218  CA  LYS A 264     -11.248   9.833  13.852  1.00 75.87           C  
ATOM   4219  HA  LYS A 264     -11.621   9.329  12.960  1.00 75.87           H  
ATOM   4220  C   LYS A 264     -12.200   9.460  14.993  1.00 75.87           C  
ATOM   4221  CB  LYS A 264      -9.805   9.365  14.119  1.00 75.87           C  
ATOM   4222  HB2 LYS A 264      -9.156   9.743  13.329  1.00 75.87           H  
ATOM   4223  HB3 LYS A 264      -9.456   9.767  15.070  1.00 75.87           H  
ATOM   4224  O   LYS A 264     -13.028   8.568  14.831  1.00 75.87           O  
ATOM   4225  CG  LYS A 264      -9.700   7.832  14.142  1.00 75.87           C  
ATOM   4226  HG2 LYS A 264     -10.388   7.435  14.889  1.00 75.87           H  
ATOM   4227  HG3 LYS A 264      -9.985   7.442  13.165  1.00 75.87           H  
ATOM   4228  CD  LYS A 264      -8.282   7.352  14.487  1.00 75.87           C  
ATOM   4229  HD2 LYS A 264      -8.014   7.724  15.476  1.00 75.87           H  
ATOM   4230  HD3 LYS A 264      -7.573   7.740  13.756  1.00 75.87           H  
ATOM   4231  CE  LYS A 264      -8.260   5.815  14.479  1.00 75.87           C  
ATOM   4232  HE2 LYS A 264      -8.386   5.466  13.454  1.00 75.87           H  
ATOM   4233  HE3 LYS A 264      -9.114   5.454  15.052  1.00 75.87           H  
ATOM   4234  NZ  LYS A 264      -7.017   5.250  15.065  1.00 75.87           N  
ATOM   4235  HZ1 LYS A 264      -7.055   4.241  15.040  1.00 75.87           H  
ATOM   4236  HZ2 LYS A 264      -6.941   5.496  16.042  1.00 75.87           H  
ATOM   4237  HZ3 LYS A 264      -6.194   5.571  14.576  1.00 75.87           H  
ATOM   4238  N   LEU A 265     -12.120  10.149  16.131  1.00 83.67           N  
ATOM   4239  H   LEU A 265     -11.426  10.881  16.192  1.00 83.67           H  
ATOM   4240  CA  LEU A 265     -12.971   9.877  17.295  1.00 83.67           C  
ATOM   4241  HA  LEU A 265     -12.907   8.816  17.535  1.00 83.67           H  
ATOM   4242  C   LEU A 265     -14.454  10.163  17.025  1.00 83.67           C  
ATOM   4243  CB  LEU A 265     -12.484  10.703  18.495  1.00 83.67           C  
ATOM   4244  HB2 LEU A 265     -12.396  11.744  18.183  1.00 83.67           H  
ATOM   4245  HB3 LEU A 265     -13.245  10.653  19.274  1.00 83.67           H  
ATOM   4246  O   LEU A 265     -15.302   9.384  17.460  1.00 83.67           O  
ATOM   4247  CG  LEU A 265     -11.149  10.247  19.108  1.00 83.67           C  
ATOM   4248  HG  LEU A 265     -10.377  10.192  18.341  1.00 83.67           H  
ATOM   4249  CD1 LEU A 265     -10.718  11.258  20.172  1.00 83.67           C  
ATOM   4250 HD11 LEU A 265      -9.773  10.947  20.619  1.00 83.67           H  
ATOM   4251 HD12 LEU A 265     -10.566  12.229  19.702  1.00 83.67           H  
ATOM   4252 HD13 LEU A 265     -11.481  11.348  20.945  1.00 83.67           H  
ATOM   4253  CD2 LEU A 265     -11.263   8.875  19.780  1.00 83.67           C  
ATOM   4254 HD21 LEU A 265     -12.057   8.888  20.527  1.00 83.67           H  
ATOM   4255 HD22 LEU A 265     -10.315   8.623  20.255  1.00 83.67           H  
ATOM   4256 HD23 LEU A 265     -11.475   8.111  19.031  1.00 83.67           H  
ATOM   4257  N   LEU A 266     -14.763  11.242  16.300  1.00 84.07           N  
ATOM   4258  H   LEU A 266     -14.013  11.851  16.004  1.00 84.07           H  
ATOM   4259  CA  LEU A 266     -16.132  11.585  15.902  1.00 84.07           C  
ATOM   4260  HA  LEU A 266     -16.770  11.604  16.786  1.00 84.07           H  
ATOM   4261  C   LEU A 266     -16.716  10.530  14.964  1.00 84.07           C  
ATOM   4262  CB  LEU A 266     -16.159  12.959  15.211  1.00 84.07           C  
ATOM   4263  HB2 LEU A 266     -17.135  13.102  14.747  1.00 84.07           H  
ATOM   4264  HB3 LEU A 266     -15.415  12.957  14.415  1.00 84.07           H  
ATOM   4265  O   LEU A 266     -17.860  10.126  15.144  1.00 84.07           O  
ATOM   4266  CG  LEU A 266     -15.893  14.149  16.145  1.00 84.07           C  
ATOM   4267  HG  LEU A 266     -14.990  13.959  16.724  1.00 84.07           H  
ATOM   4268  CD1 LEU A 266     -15.685  15.412  15.311  1.00 84.07           C  
ATOM   4269 HD11 LEU A 266     -14.869  15.249  14.607  1.00 84.07           H  
ATOM   4270 HD12 LEU A 266     -15.418  16.247  15.959  1.00 84.07           H  
ATOM   4271 HD13 LEU A 266     -16.590  15.649  14.751  1.00 84.07           H  
ATOM   4272  CD2 LEU A 266     -17.035  14.423  17.122  1.00 84.07           C  
ATOM   4273 HD21 LEU A 266     -17.278  13.528  17.694  1.00 84.07           H  
ATOM   4274 HD22 LEU A 266     -17.911  14.751  16.562  1.00 84.07           H  
ATOM   4275 HD23 LEU A 266     -16.737  15.210  17.815  1.00 84.07           H  
ATOM   4276  N   ARG A 267     -15.918  10.044  14.008  1.00 72.77           N  
ATOM   4277  H   ARG A 267     -15.000  10.451  13.898  1.00 72.77           H  
ATOM   4278  CA  ARG A 267     -16.333   8.996  13.072  1.00 72.77           C  
ATOM   4279  HA  ARG A 267     -17.288   9.279  12.629  1.00 72.77           H  
ATOM   4280  C   ARG A 267     -16.584   7.653  13.761  1.00 72.77           C  
ATOM   4281  CB  ARG A 267     -15.282   8.901  11.961  1.00 72.77           C  
ATOM   4282  HB2 ARG A 267     -14.331   8.570  12.377  1.00 72.77           H  
ATOM   4283  HB3 ARG A 267     -15.147   9.892  11.527  1.00 72.77           H  
ATOM   4284  O   ARG A 267     -17.460   6.915  13.341  1.00 72.77           O  
ATOM   4285  CG  ARG A 267     -15.716   7.940  10.852  1.00 72.77           C  
ATOM   4286  HG2 ARG A 267     -16.723   8.188  10.516  1.00 72.77           H  
ATOM   4287  HG3 ARG A 267     -15.715   6.920  11.234  1.00 72.77           H  
ATOM   4288  CD  ARG A 267     -14.748   8.031   9.674  1.00 72.77           C  
ATOM   4289  HD2 ARG A 267     -13.734   7.856  10.033  1.00 72.77           H  
ATOM   4290  HD3 ARG A 267     -14.809   9.032   9.246  1.00 72.77           H  
ATOM   4291  NE  ARG A 267     -15.087   7.031   8.650  1.00 72.77           N  
ATOM   4292  HE  ARG A 267     -15.930   6.495   8.804  1.00 72.77           H  
ATOM   4293  NH1 ARG A 267     -13.404   7.539   7.181  1.00 72.77           N  
ATOM   4294 HH11 ARG A 267     -13.215   8.366   7.729  1.00 72.77           H  
ATOM   4295 HH12 ARG A 267     -13.048   7.502   6.237  1.00 72.77           H  
ATOM   4296  NH2 ARG A 267     -14.837   5.890   6.703  1.00 72.77           N  
ATOM   4297 HH21 ARG A 267     -15.691   5.388   6.898  1.00 72.77           H  
ATOM   4298 HH22 ARG A 267     -14.374   5.763   5.814  1.00 72.77           H  
ATOM   4299  CZ  ARG A 267     -14.438   6.820   7.522  1.00 72.77           C  
ATOM   4300  N   ILE A 268     -15.855   7.341  14.835  1.00 68.87           N  
ATOM   4301  H   ILE A 268     -15.101   7.963  15.091  1.00 68.87           H  
ATOM   4302  CA  ILE A 268     -16.121   6.146  15.657  1.00 68.87           C  
ATOM   4303  HA  ILE A 268     -16.242   5.291  14.992  1.00 68.87           H  
ATOM   4304  C   ILE A 268     -17.454   6.278  16.423  1.00 68.87           C  
ATOM   4305  CB  ILE A 268     -14.911   5.863  16.585  1.00 68.87           C  
ATOM   4306  HB  ILE A 268     -14.681   6.777  17.133  1.00 68.87           H  
ATOM   4307  O   ILE A 268     -18.036   5.270  16.807  1.00 68.87           O  
ATOM   4308  CG1 ILE A 268     -13.669   5.455  15.757  1.00 68.87           C  
ATOM   4309 HG12 ILE A 268     -13.796   4.437  15.389  1.00 68.87           H  
ATOM   4310 HG13 ILE A 268     -13.575   6.099  14.883  1.00 68.87           H  
ATOM   4311  CG2 ILE A 268     -15.203   4.751  17.612  1.00 68.87           C  
ATOM   4312 HG21 ILE A 268     -15.988   5.077  18.295  1.00 68.87           H  
ATOM   4313 HG22 ILE A 268     -15.535   3.850  17.095  1.00 68.87           H  
ATOM   4314 HG23 ILE A 268     -14.318   4.522  18.205  1.00 68.87           H  
ATOM   4315  CD1 ILE A 268     -12.348   5.543  16.536  1.00 68.87           C  
ATOM   4316 HD11 ILE A 268     -12.223   6.546  16.945  1.00 68.87           H  
ATOM   4317 HD12 ILE A 268     -11.520   5.335  15.858  1.00 68.87           H  
ATOM   4318 HD13 ILE A 268     -12.318   4.811  17.343  1.00 68.87           H  
ATOM   4319  N   GLY A 269     -17.941   7.497  16.685  1.00 72.47           N  
ATOM   4320  H   GLY A 269     -17.458   8.295  16.299  1.00 72.47           H  
ATOM   4321  CA  GLY A 269     -19.268   7.746  17.269  1.00 72.47           C  
ATOM   4322  HA2 GLY A 269     -20.002   7.151  16.726  1.00 72.47           H  
ATOM   4323  HA3 GLY A 269     -19.519   8.797  17.128  1.00 72.47           H  
ATOM   4324  C   GLY A 269     -19.423   7.419  18.762  1.00 72.47           C  
ATOM   4325  O   GLY A 269     -20.441   7.748  19.358  1.00 72.47           O  
ATOM   4326  N   ASN A 270     -18.408   6.838  19.407  1.00 74.68           N  
ATOM   4327  H   ASN A 270     -17.664   6.487  18.820  1.00 74.68           H  
ATOM   4328  CA  ASN A 270     -18.464   6.418  20.818  1.00 74.68           C  
ATOM   4329  HA  ASN A 270     -19.442   5.975  21.004  1.00 74.68           H  
ATOM   4330  C   ASN A 270     -18.328   7.561  21.844  1.00 74.68           C  
ATOM   4331  CB  ASN A 270     -17.383   5.344  21.050  1.00 74.68           C  
ATOM   4332  HB2 ASN A 270     -16.431   5.684  20.643  1.00 74.68           H  
ATOM   4333  HB3 ASN A 270     -17.258   5.182  22.121  1.00 74.68           H  
ATOM   4334  O   ASN A 270     -18.297   7.303  23.047  1.00 74.68           O  
ATOM   4335  CG  ASN A 270     -17.750   3.996  20.460  1.00 74.68           C  
ATOM   4336  ND2 ASN A 270     -16.784   3.156  20.171  1.00 74.68           N  
ATOM   4337 HD21 ASN A 270     -15.824   3.467  20.129  1.00 74.68           H  
ATOM   4338 HD22 ASN A 270     -17.113   2.336  19.682  1.00 74.68           H  
ATOM   4339  OD1 ASN A 270     -18.897   3.648  20.284  1.00 74.68           O  
ATOM   4340  N   HIS A 271     -18.164   8.808  21.402  1.00 80.96           N  
ATOM   4341  H   HIS A 271     -18.315   8.992  20.421  1.00 80.96           H  
ATOM   4342  CA  HIS A 271     -17.921   9.951  22.281  1.00 80.96           C  
ATOM   4343  HA  HIS A 271     -18.234   9.703  23.295  1.00 80.96           H  
ATOM   4344  C   HIS A 271     -18.736  11.155  21.820  1.00 80.96           C  
ATOM   4345  CB  HIS A 271     -16.424  10.300  22.307  1.00 80.96           C  
ATOM   4346  HB2 HIS A 271     -16.123  10.591  21.300  1.00 80.96           H  
ATOM   4347  HB3 HIS A 271     -16.266  11.158  22.960  1.00 80.96           H  
ATOM   4348  O   HIS A 271     -18.822  11.436  20.625  1.00 80.96           O  
ATOM   4349  CG  HIS A 271     -15.526   9.175  22.754  1.00 80.96           C  
ATOM   4350  CD2 HIS A 271     -15.083   8.911  24.022  1.00 80.96           C  
ATOM   4351  HD2 HIS A 271     -15.332   9.478  24.907  1.00 80.96           H  
ATOM   4352  ND1 HIS A 271     -15.008   8.206  21.931  1.00 80.96           N  
ATOM   4353  HD1 HIS A 271     -15.195   8.126  20.942  1.00 80.96           H  
ATOM   4354  CE1 HIS A 271     -14.282   7.365  22.680  1.00 80.96           C  
ATOM   4355  HE1 HIS A 271     -13.771   6.493  22.300  1.00 80.96           H  
ATOM   4356  NE2 HIS A 271     -14.259   7.773  23.961  1.00 80.96           N  
ATOM   4357  N   ASN A 272     -19.283  11.906  22.776  1.00 88.78           N  
ATOM   4358  H   ASN A 272     -19.159  11.638  23.742  1.00 88.78           H  
ATOM   4359  CA  ASN A 272     -19.879  13.203  22.479  1.00 88.78           C  
ATOM   4360  HA  ASN A 272     -20.482  13.086  21.579  1.00 88.78           H  
ATOM   4361  C   ASN A 272     -18.792  14.246  22.148  1.00 88.78           C  
ATOM   4362  CB  ASN A 272     -20.839  13.608  23.618  1.00 88.78           C  
ATOM   4363  HB2 ASN A 272     -21.439  14.459  23.296  1.00 88.78           H  
ATOM   4364  HB3 ASN A 272     -21.526  12.783  23.805  1.00 88.78           H  
ATOM   4365  O   ASN A 272     -17.603  14.048  22.405  1.00 88.78           O  
ATOM   4366  CG  ASN A 272     -20.167  13.996  24.926  1.00 88.78           C  
ATOM   4367  ND2 ASN A 272     -20.838  13.843  26.039  1.00 88.78           N  
ATOM   4368 HD21 ASN A 272     -20.381  14.112  26.899  1.00 88.78           H  
ATOM   4369 HD22 ASN A 272     -21.778  13.473  26.037  1.00 88.78           H  
ATOM   4370  OD1 ASN A 272     -19.049  14.470  24.971  1.00 88.78           O  
ATOM   4371  N   VAL A 273     -19.213  15.387  21.600  1.00 92.70           N  
ATOM   4372  H   VAL A 273     -20.198  15.484  21.398  1.00 92.70           H  
ATOM   4373  CA  VAL A 273     -18.306  16.458  21.153  1.00 92.70           C  
ATOM   4374  HA  VAL A 273     -17.629  16.042  20.407  1.00 92.70           H  
ATOM   4375  C   VAL A 273     -17.427  16.994  22.298  1.00 92.70           C  
ATOM   4376  CB  VAL A 273     -19.121  17.584  20.481  1.00 92.70           C  
ATOM   4377  HB  VAL A 273     -19.825  17.990  21.207  1.00 92.70           H  
ATOM   4378  O   VAL A 273     -16.238  17.218  22.079  1.00 92.70           O  
ATOM   4379  CG1 VAL A 273     -18.242  18.727  19.967  1.00 92.70           C  
ATOM   4380 HG11 VAL A 273     -17.559  18.347  19.207  1.00 92.70           H  
ATOM   4381 HG12 VAL A 273     -17.672  19.173  20.782  1.00 92.70           H  
ATOM   4382 HG13 VAL A 273     -18.868  19.505  19.530  1.00 92.70           H  
ATOM   4383  CG2 VAL A 273     -19.912  17.052  19.273  1.00 92.70           C  
ATOM   4384 HG21 VAL A 273     -19.237  16.588  18.553  1.00 92.70           H  
ATOM   4385 HG22 VAL A 273     -20.443  17.870  18.786  1.00 92.70           H  
ATOM   4386 HG23 VAL A 273     -20.653  16.317  19.587  1.00 92.70           H  
ATOM   4387  N   ASN A 274     -17.964  17.125  23.520  1.00 93.62           N  
ATOM   4388  H   ASN A 274     -18.933  16.871  23.648  1.00 93.62           H  
ATOM   4389  CA  ASN A 274     -17.200  17.531  24.714  1.00 93.62           C  
ATOM   4390  HA  ASN A 274     -16.734  18.500  24.535  1.00 93.62           H  
ATOM   4391  C   ASN A 274     -16.059  16.551  25.023  1.00 93.62           C  
ATOM   4392  CB  ASN A 274     -18.139  17.620  25.945  1.00 93.62           C  
ATOM   4393  HB2 ASN A 274     -17.635  17.181  26.807  1.00 93.62           H  
ATOM   4394  HB3 ASN A 274     -19.054  17.050  25.782  1.00 93.62           H  
ATOM   4395  O   ASN A 274     -14.917  16.955  25.224  1.00 93.62           O  
ATOM   4396  CG  ASN A 274     -18.520  19.033  26.337  1.00 93.62           C  
ATOM   4397  ND2 ASN A 274     -18.775  19.302  27.592  1.00 93.62           N  
ATOM   4398 HD21 ASN A 274     -19.025  20.256  27.812  1.00 93.62           H  
ATOM   4399 HD22 ASN A 274     -18.677  18.603  28.315  1.00 93.62           H  
ATOM   4400  OD1 ASN A 274     -18.606  19.923  25.519  1.00 93.62           O  
ATOM   4401  N   ALA A 275     -16.361  15.254  25.050  1.00 93.02           N  
ATOM   4402  H   ALA A 275     -17.316  14.978  24.869  1.00 93.02           H  
ATOM   4403  CA  ALA A 275     -15.392  14.212  25.357  1.00 93.02           C  
ATOM   4404  HA  ALA A 275     -14.894  14.462  26.294  1.00 93.02           H  
ATOM   4405  C   ALA A 275     -14.311  14.113  24.272  1.00 93.02           C  
ATOM   4406  CB  ALA A 275     -16.145  12.890  25.542  1.00 93.02           C  
ATOM   4407  HB1 ALA A 275     -16.710  12.654  24.640  1.00 93.02           H  
ATOM   4408  HB2 ALA A 275     -16.836  12.977  26.380  1.00 93.02           H  
ATOM   4409  HB3 ALA A 275     -15.434  12.090  25.750  1.00 93.02           H  
ATOM   4410  O   ALA A 275     -13.147  13.877  24.593  1.00 93.02           O  
ATOM   4411  N   VAL A 276     -14.666  14.329  22.999  1.00 94.16           N  
ATOM   4412  H   VAL A 276     -15.642  14.488  22.792  1.00 94.16           H  
ATOM   4413  CA  VAL A 276     -13.681  14.404  21.910  1.00 94.16           C  
ATOM   4414  HA  VAL A 276     -13.042  13.523  21.967  1.00 94.16           H  
ATOM   4415  C   VAL A 276     -12.761  15.614  22.076  1.00 94.16           C  
ATOM   4416  CB  VAL A 276     -14.348  14.406  20.522  1.00 94.16           C  
ATOM   4417  HB  VAL A 276     -15.068  15.221  20.453  1.00 94.16           H  
ATOM   4418  O   VAL A 276     -11.549  15.452  21.940  1.00 94.16           O  
ATOM   4419  CG1 VAL A 276     -13.302  14.574  19.412  1.00 94.16           C  
ATOM   4420 HG11 VAL A 276     -12.861  15.571  19.450  1.00 94.16           H  
ATOM   4421 HG12 VAL A 276     -13.767  14.458  18.433  1.00 94.16           H  
ATOM   4422 HG13 VAL A 276     -12.514  13.829  19.522  1.00 94.16           H  
ATOM   4423  CG2 VAL A 276     -15.070  13.076  20.277  1.00 94.16           C  
ATOM   4424 HG21 VAL A 276     -14.383  12.244  20.436  1.00 94.16           H  
ATOM   4425 HG22 VAL A 276     -15.453  13.036  19.258  1.00 94.16           H  
ATOM   4426 HG23 VAL A 276     -15.914  12.975  20.959  1.00 94.16           H  
ATOM   4427  N   ALA A 277     -13.302  16.790  22.412  1.00 94.94           N  
ATOM   4428  H   ALA A 277     -14.306  16.863  22.501  1.00 94.94           H  
ATOM   4429  CA  ALA A 277     -12.510  17.997  22.655  1.00 94.94           C  
ATOM   4430  HA  ALA A 277     -11.991  18.266  21.735  1.00 94.94           H  
ATOM   4431  C   ALA A 277     -11.448  17.755  23.742  1.00 94.94           C  
ATOM   4432  CB  ALA A 277     -13.458  19.146  23.028  1.00 94.94           C  
ATOM   4433  HB1 ALA A 277     -14.237  19.252  22.272  1.00 94.94           H  
ATOM   4434  HB2 ALA A 277     -13.932  18.960  23.992  1.00 94.94           H  
ATOM   4435  HB3 ALA A 277     -12.899  20.079  23.100  1.00 94.94           H  
ATOM   4436  O   ALA A 277     -10.251  17.915  23.487  1.00 94.94           O  
ATOM   4437  N   LEU A 278     -11.879  17.242  24.899  1.00 92.52           N  
ATOM   4438  H   LEU A 278     -12.878  17.166  25.030  1.00 92.52           H  
ATOM   4439  CA  LEU A 278     -11.010  16.878  26.022  1.00 92.52           C  
ATOM   4440  HA  LEU A 278     -10.476  17.768  26.354  1.00 92.52           H  
ATOM   4441  C   LEU A 278      -9.939  15.855  25.622  1.00 92.52           C  
ATOM   4442  CB  LEU A 278     -11.897  16.352  27.170  1.00 92.52           C  
ATOM   4443  HB2 LEU A 278     -11.461  15.449  27.595  1.00 92.52           H  
ATOM   4444  HB3 LEU A 278     -12.872  16.067  26.773  1.00 92.52           H  
ATOM   4445  O   LEU A 278      -8.754  16.050  25.897  1.00 92.52           O  
ATOM   4446  CG  LEU A 278     -12.078  17.396  28.290  1.00 92.52           C  
ATOM   4447  HG  LEU A 278     -11.989  18.402  27.880  1.00 92.52           H  
ATOM   4448  CD1 LEU A 278     -13.462  17.271  28.925  1.00 92.52           C  
ATOM   4449 HD11 LEU A 278     -13.597  16.276  29.347  1.00 92.52           H  
ATOM   4450 HD12 LEU A 278     -14.226  17.462  28.171  1.00 92.52           H  
ATOM   4451 HD13 LEU A 278     -13.564  18.016  29.715  1.00 92.52           H  
ATOM   4452  CD2 LEU A 278     -11.019  17.190  29.375  1.00 92.52           C  
ATOM   4453 HD21 LEU A 278     -10.025  17.277  28.937  1.00 92.52           H  
ATOM   4454 HD22 LEU A 278     -11.130  16.212  29.842  1.00 92.52           H  
ATOM   4455 HD23 LEU A 278     -11.127  17.963  30.136  1.00 92.52           H  
ATOM   4456  N   LYS A 279     -10.319  14.790  24.903  1.00 91.85           N  
ATOM   4457  H   LYS A 279     -11.302  14.684  24.700  1.00 91.85           H  
ATOM   4458  CA  LYS A 279      -9.368  13.770  24.421  1.00 91.85           C  
ATOM   4459  HA  LYS A 279      -8.770  13.431  25.267  1.00 91.85           H  
ATOM   4460  C   LYS A 279      -8.350  14.305  23.414  1.00 91.85           C  
ATOM   4461  CB  LYS A 279     -10.127  12.576  23.828  1.00 91.85           C  
ATOM   4462  HB2 LYS A 279     -10.932  12.922  23.179  1.00 91.85           H  
ATOM   4463  HB3 LYS A 279      -9.434  11.984  23.230  1.00 91.85           H  
ATOM   4464  O   LYS A 279      -7.266  13.740  23.302  1.00 91.85           O  
ATOM   4465  CG  LYS A 279     -10.680  11.688  24.945  1.00 91.85           C  
ATOM   4466  HG2 LYS A 279      -9.861  11.434  25.618  1.00 91.85           H  
ATOM   4467  HG3 LYS A 279     -11.437  12.225  25.517  1.00 91.85           H  
ATOM   4468  CD  LYS A 279     -11.274  10.391  24.390  1.00 91.85           C  
ATOM   4469  HD2 LYS A 279     -12.160  10.604  23.793  1.00 91.85           H  
ATOM   4470  HD3 LYS A 279     -10.524   9.897  23.773  1.00 91.85           H  
ATOM   4471  CE  LYS A 279     -11.632   9.510  25.590  1.00 91.85           C  
ATOM   4472  HE2 LYS A 279     -10.864   9.645  26.352  1.00 91.85           H  
ATOM   4473  HE3 LYS A 279     -12.576   9.853  26.013  1.00 91.85           H  
ATOM   4474  NZ  LYS A 279     -11.707   8.078  25.229  1.00 91.85           N  
ATOM   4475  HZ1 LYS A 279     -11.863   7.519  26.056  1.00 91.85           H  
ATOM   4476  HZ2 LYS A 279     -10.862   7.772  24.770  1.00 91.85           H  
ATOM   4477  HZ3 LYS A 279     -12.500   7.929  24.621  1.00 91.85           H  
ATOM   4478  N   CYS A 280      -8.674  15.384  22.708  1.00 93.96           N  
ATOM   4479  H   CYS A 280      -9.597  15.775  22.832  1.00 93.96           H  
ATOM   4480  CA  CYS A 280      -7.765  16.060  21.782  1.00 93.96           C  
ATOM   4481  HA  CYS A 280      -7.006  15.350  21.455  1.00 93.96           H  
ATOM   4482  C   CYS A 280      -6.991  17.216  22.439  1.00 93.96           C  
ATOM   4483  CB  CYS A 280      -8.542  16.495  20.533  1.00 93.96           C  
ATOM   4484  HB2 CYS A 280      -9.328  17.198  20.810  1.00 93.96           H  
ATOM   4485  HB3 CYS A 280      -7.860  16.977  19.833  1.00 93.96           H  
ATOM   4486  O   CYS A 280      -6.313  17.961  21.736  1.00 93.96           O  
ATOM   4487  SG  CYS A 280      -9.280  15.040  19.740  1.00 93.96           S  
ATOM   4488  HG  CYS A 280     -10.244  14.891  20.653  1.00 93.96           H  
ATOM   4489  N   GLY A 281      -7.082  17.377  23.765  1.00 93.54           N  
ATOM   4490  H   GLY A 281      -7.702  16.775  24.288  1.00 93.54           H  
ATOM   4491  CA  GLY A 281      -6.321  18.373  24.521  1.00 93.54           C  
ATOM   4492  HA2 GLY A 281      -5.290  18.390  24.167  1.00 93.54           H  
ATOM   4493  HA3 GLY A 281      -6.315  18.080  25.571  1.00 93.54           H  
ATOM   4494  C   GLY A 281      -6.883  19.789  24.441  1.00 93.54           C  
ATOM   4495  O   GLY A 281      -6.122  20.754  24.559  1.00 93.54           O  
ATOM   4496  N   TYR A 282      -8.190  19.911  24.205  1.00 94.15           N  
ATOM   4497  H   TYR A 282      -8.743  19.071  24.107  1.00 94.15           H  
ATOM   4498  CA  TYR A 282      -8.929  21.162  24.327  1.00 94.15           C  
ATOM   4499  HA  TYR A 282      -8.231  22.000  24.311  1.00 94.15           H  
ATOM   4500  C   TYR A 282      -9.670  21.191  25.661  1.00 94.15           C  
ATOM   4501  CB  TYR A 282      -9.890  21.347  23.150  1.00 94.15           C  
ATOM   4502  HB2 TYR A 282     -10.568  20.495  23.101  1.00 94.15           H  
ATOM   4503  HB3 TYR A 282     -10.498  22.232  23.338  1.00 94.15           H  
ATOM   4504  O   TYR A 282     -10.452  20.301  25.983  1.00 94.15           O  
ATOM   4505  CG  TYR A 282      -9.196  21.509  21.814  1.00 94.15           C  
ATOM   4506  CD1 TYR A 282      -8.907  22.797  21.331  1.00 94.15           C  
ATOM   4507  HD1 TYR A 282      -9.202  23.658  21.911  1.00 94.15           H  
ATOM   4508  CD2 TYR A 282      -8.827  20.377  21.066  1.00 94.15           C  
ATOM   4509  HD2 TYR A 282      -9.048  19.391  21.448  1.00 94.15           H  
ATOM   4510  CE1 TYR A 282      -8.226  22.962  20.112  1.00 94.15           C  
ATOM   4511  HE1 TYR A 282      -8.004  23.957  19.753  1.00 94.15           H  
ATOM   4512  CE2 TYR A 282      -8.146  20.534  19.845  1.00 94.15           C  
ATOM   4513  HE2 TYR A 282      -7.849  19.667  19.275  1.00 94.15           H  
ATOM   4514  OH  TYR A 282      -7.110  21.986  18.239  1.00 94.15           O  
ATOM   4515  HH  TYR A 282      -6.958  22.914  18.048  1.00 94.15           H  
ATOM   4516  CZ  TYR A 282      -7.827  21.827  19.379  1.00 94.15           C  
ATOM   4517  N   ASP A 283      -9.415  22.245  26.413  1.00 91.49           N  
ATOM   4518  H   ASP A 283      -8.786  22.946  26.048  1.00 91.49           H  
ATOM   4519  CA  ASP A 283     -10.059  22.639  27.662  1.00 91.49           C  
ATOM   4520  HA  ASP A 283     -10.222  21.758  28.283  1.00 91.49           H  
ATOM   4521  C   ASP A 283     -11.429  23.299  27.434  1.00 91.49           C  
ATOM   4522  CB  ASP A 283      -9.092  23.587  28.401  1.00 91.49           C  
ATOM   4523  HB2 ASP A 283      -8.232  23.003  28.728  1.00 91.49           H  
ATOM   4524  HB3 ASP A 283      -9.591  23.961  29.295  1.00 91.49           H  
ATOM   4525  O   ASP A 283     -12.346  23.128  28.233  1.00 91.49           O  
ATOM   4526  CG  ASP A 283      -8.564  24.785  27.578  1.00 91.49           C  
ATOM   4527  OD1 ASP A 283      -8.595  24.736  26.320  1.00 91.49           O  
ATOM   4528  OD2 ASP A 283      -8.088  25.742  28.215  1.00 91.49           O  
ATOM   4529  N   SER A 284     -11.598  24.001  26.310  1.00 94.05           N  
ATOM   4530  H   SER A 284     -10.767  24.181  25.766  1.00 94.05           H  
ATOM   4531  CA  SER A 284     -12.869  24.609  25.903  1.00 94.05           C  
ATOM   4532  HA  SER A 284     -13.586  24.521  26.719  1.00 94.05           H  
ATOM   4533  C   SER A 284     -13.470  23.923  24.678  1.00 94.05           C  
ATOM   4534  CB  SER A 284     -12.665  26.104  25.660  1.00 94.05           C  
ATOM   4535  HB2 SER A 284     -12.418  26.581  26.608  1.00 94.05           H  
ATOM   4536  HB3 SER A 284     -11.832  26.252  24.973  1.00 94.05           H  
ATOM   4537  O   SER A 284     -12.920  23.980  23.573  1.00 94.05           O  
ATOM   4538  OG  SER A 284     -13.834  26.702  25.116  1.00 94.05           O  
ATOM   4539  HG  SER A 284     -13.839  27.609  25.429  1.00 94.05           H  
ATOM   4540  N   THR A 285     -14.660  23.338  24.835  1.00 94.12           N  
ATOM   4541  H   THR A 285     -15.015  23.199  25.770  1.00 94.12           H  
ATOM   4542  CA  THR A 285     -15.416  22.762  23.711  1.00 94.12           C  
ATOM   4543  HA  THR A 285     -14.794  22.008  23.227  1.00 94.12           H  
ATOM   4544  C   THR A 285     -15.791  23.816  22.677  1.00 94.12           C  
ATOM   4545  CB  THR A 285     -16.704  22.087  24.178  1.00 94.12           C  
ATOM   4546  HB  THR A 285     -17.413  22.840  24.522  1.00 94.12           H  
ATOM   4547  O   THR A 285     -15.731  23.547  21.479  1.00 94.12           O  
ATOM   4548  CG2 THR A 285     -17.338  21.243  23.065  1.00 94.12           C  
ATOM   4549 HG21 THR A 285     -17.443  21.822  22.148  1.00 94.12           H  
ATOM   4550 HG22 THR A 285     -18.342  20.927  23.351  1.00 94.12           H  
ATOM   4551 HG23 THR A 285     -16.719  20.368  22.866  1.00 94.12           H  
ATOM   4552  OG1 THR A 285     -16.393  21.227  25.237  1.00 94.12           O  
ATOM   4553  HG1 THR A 285     -17.218  20.783  25.446  1.00 94.12           H  
ATOM   4554  N   SER A 286     -16.143  25.029  23.110  1.00 95.22           N  
ATOM   4555  H   SER A 286     -16.186  25.205  24.103  1.00 95.22           H  
ATOM   4556  CA  SER A 286     -16.476  26.129  22.199  1.00 95.22           C  
ATOM   4557  HA  SER A 286     -17.308  25.827  21.563  1.00 95.22           H  
ATOM   4558  C   SER A 286     -15.292  26.469  21.295  1.00 95.22           C  
ATOM   4559  CB  SER A 286     -16.907  27.366  22.993  1.00 95.22           C  
ATOM   4560  HB2 SER A 286     -17.173  28.167  22.302  1.00 95.22           H  
ATOM   4561  HB3 SER A 286     -16.089  27.700  23.631  1.00 95.22           H  
ATOM   4562  O   SER A 286     -15.454  26.587  20.078  1.00 95.22           O  
ATOM   4563  OG  SER A 286     -18.028  27.038  23.789  1.00 95.22           O  
ATOM   4564  HG  SER A 286     -18.300  27.811  24.290  1.00 95.22           H  
ATOM   4565  N   TYR A 287     -14.085  26.529  21.867  1.00 95.27           N  
ATOM   4566  H   TYR A 287     -14.005  26.375  22.862  1.00 95.27           H  
ATOM   4567  CA  TYR A 287     -12.863  26.751  21.099  1.00 95.27           C  
ATOM   4568  HA  TYR A 287     -13.012  27.625  20.466  1.00 95.27           H  
ATOM   4569  C   TYR A 287     -12.546  25.568  20.173  1.00 95.27           C  
ATOM   4570  CB  TYR A 287     -11.706  27.043  22.060  1.00 95.27           C  
ATOM   4571  HB2 TYR A 287     -11.556  26.178  22.705  1.00 95.27           H  
ATOM   4572  HB3 TYR A 287     -11.973  27.892  22.690  1.00 95.27           H  
ATOM   4573  O   TYR A 287     -12.255  25.773  18.994  1.00 95.27           O  
ATOM   4574  CG  TYR A 287     -10.409  27.369  21.350  1.00 95.27           C  
ATOM   4575  CD1 TYR A 287      -9.258  26.595  21.592  1.00 95.27           C  
ATOM   4576  HD1 TYR A 287      -9.285  25.812  22.336  1.00 95.27           H  
ATOM   4577  CD2 TYR A 287     -10.353  28.449  20.447  1.00 95.27           C  
ATOM   4578  HD2 TYR A 287     -11.225  29.063  20.275  1.00 95.27           H  
ATOM   4579  CE1 TYR A 287      -8.058  26.877  20.912  1.00 95.27           C  
ATOM   4580  HE1 TYR A 287      -7.173  26.295  21.120  1.00 95.27           H  
ATOM   4581  CE2 TYR A 287      -9.156  28.738  19.769  1.00 95.27           C  
ATOM   4582  HE2 TYR A 287      -9.101  29.571  19.083  1.00 95.27           H  
ATOM   4583  OH  TYR A 287      -6.854  28.237  19.340  1.00 95.27           O  
ATOM   4584  HH  TYR A 287      -6.123  27.715  19.680  1.00 95.27           H  
ATOM   4585  CZ  TYR A 287      -8.009  27.950  19.996  1.00 95.27           C  
ATOM   4586  N   PHE A 288     -12.702  24.328  20.650  1.00 96.40           N  
ATOM   4587  H   PHE A 288     -12.913  24.212  21.631  1.00 96.40           H  
ATOM   4588  CA  PHE A 288     -12.563  23.131  19.815  1.00 96.40           C  
ATOM   4589  HA  PHE A 288     -11.542  23.085  19.439  1.00 96.40           H  
ATOM   4590  C   PHE A 288     -13.495  23.162  18.594  1.00 96.40           C  
ATOM   4591  CB  PHE A 288     -12.822  21.874  20.655  1.00 96.40           C  
ATOM   4592  HB2 PHE A 288     -11.984  21.725  21.336  1.00 96.40           H  
ATOM   4593  HB3 PHE A 288     -13.713  22.022  21.265  1.00 96.40           H  
ATOM   4594  O   PHE A 288     -13.037  22.950  17.471  1.00 96.40           O  
ATOM   4595  CG  PHE A 288     -13.013  20.625  19.819  1.00 96.40           C  
ATOM   4596  CD1 PHE A 288     -14.294  20.057  19.678  1.00 96.40           C  
ATOM   4597  HD1 PHE A 288     -15.135  20.479  20.207  1.00 96.40           H  
ATOM   4598  CD2 PHE A 288     -11.923  20.073  19.124  1.00 96.40           C  
ATOM   4599  HD2 PHE A 288     -10.943  20.518  19.219  1.00 96.40           H  
ATOM   4600  CE1 PHE A 288     -14.477  18.937  18.851  1.00 96.40           C  
ATOM   4601  HE1 PHE A 288     -15.454  18.487  18.750  1.00 96.40           H  
ATOM   4602  CE2 PHE A 288     -12.112  18.963  18.285  1.00 96.40           C  
ATOM   4603  HE2 PHE A 288     -11.272  18.556  17.741  1.00 96.40           H  
ATOM   4604  CZ  PHE A 288     -13.392  18.398  18.147  1.00 96.40           C  
ATOM   4605  HZ  PHE A 288     -13.558  17.552  17.496  1.00 96.40           H  
ATOM   4606  N   ILE A 289     -14.782  23.476  18.782  1.00 94.73           N  
ATOM   4607  H   ILE A 289     -15.092  23.642  19.729  1.00 94.73           H  
ATOM   4608  CA  ILE A 289     -15.763  23.583  17.690  1.00 94.73           C  
ATOM   4609  HA  ILE A 289     -15.788  22.634  17.155  1.00 94.73           H  
ATOM   4610  C   ILE A 289     -15.329  24.656  16.684  1.00 94.73           C  
ATOM   4611  CB  ILE A 289     -17.176  23.871  18.255  1.00 94.73           C  
ATOM   4612  HB  ILE A 289     -17.106  24.709  18.948  1.00 94.73           H  
ATOM   4613  O   ILE A 289     -15.428  24.437  15.474  1.00 94.73           O  
ATOM   4614  CG1 ILE A 289     -17.722  22.642  19.018  1.00 94.73           C  
ATOM   4615 HG12 ILE A 289     -16.943  22.226  19.657  1.00 94.73           H  
ATOM   4616 HG13 ILE A 289     -18.006  21.868  18.305  1.00 94.73           H  
ATOM   4617  CG2 ILE A 289     -18.164  24.254  17.131  1.00 94.73           C  
ATOM   4618 HG21 ILE A 289     -18.191  23.473  16.371  1.00 94.73           H  
ATOM   4619 HG22 ILE A 289     -19.165  24.403  17.535  1.00 94.73           H  
ATOM   4620 HG23 ILE A 289     -17.868  25.197  16.672  1.00 94.73           H  
ATOM   4621  CD1 ILE A 289     -18.935  22.954  19.905  1.00 94.73           C  
ATOM   4622 HD11 ILE A 289     -19.793  23.258  19.304  1.00 94.73           H  
ATOM   4623 HD12 ILE A 289     -18.684  23.745  20.611  1.00 94.73           H  
ATOM   4624 HD13 ILE A 289     -19.212  22.058  20.462  1.00 94.73           H  
ATOM   4625  N   GLN A 290     -14.823  25.796  17.163  1.00 95.43           N  
ATOM   4626  H   GLN A 290     -14.772  25.920  18.164  1.00 95.43           H  
ATOM   4627  CA  GLN A 290     -14.342  26.879  16.308  1.00 95.43           C  
ATOM   4628  HA  GLN A 290     -15.138  27.130  15.608  1.00 95.43           H  
ATOM   4629  C   GLN A 290     -13.113  26.455  15.486  1.00 95.43           C  
ATOM   4630  CB  GLN A 290     -14.060  28.111  17.179  1.00 95.43           C  
ATOM   4631  HB2 GLN A 290     -13.133  27.961  17.733  1.00 95.43           H  
ATOM   4632  HB3 GLN A 290     -14.871  28.232  17.898  1.00 95.43           H  
ATOM   4633  O   GLN A 290     -13.095  26.661  14.269  1.00 95.43           O  
ATOM   4634  CG  GLN A 290     -13.967  29.402  16.352  1.00 95.43           C  
ATOM   4635  HG2 GLN A 290     -13.182  29.303  15.603  1.00 95.43           H  
ATOM   4636  HG3 GLN A 290     -14.916  29.569  15.842  1.00 95.43           H  
ATOM   4637  CD  GLN A 290     -13.654  30.624  17.214  1.00 95.43           C  
ATOM   4638  NE2 GLN A 290     -13.727  31.819  16.672  1.00 95.43           N  
ATOM   4639 HE21 GLN A 290     -14.046  31.965  15.725  1.00 95.43           H  
ATOM   4640 HE22 GLN A 290     -13.537  32.582  17.306  1.00 95.43           H  
ATOM   4641  OE1 GLN A 290     -13.323  30.535  18.381  1.00 95.43           O  
ATOM   4642  N   CYS A 291     -12.122  25.806  16.109  1.00 93.99           N  
ATOM   4643  H   CYS A 291     -12.175  25.704  17.113  1.00 93.99           H  
ATOM   4644  CA  CYS A 291     -10.954  25.242  15.426  1.00 93.99           C  
ATOM   4645  HA  CYS A 291     -10.432  26.038  14.894  1.00 93.99           H  
ATOM   4646  C   CYS A 291     -11.357  24.191  14.386  1.00 93.99           C  
ATOM   4647  CB  CYS A 291      -9.998  24.624  16.455  1.00 93.99           C  
ATOM   4648  HB2 CYS A 291      -9.263  24.000  15.946  1.00 93.99           H  
ATOM   4649  HB3 CYS A 291     -10.558  23.998  17.150  1.00 93.99           H  
ATOM   4650  O   CYS A 291     -10.939  24.284  13.232  1.00 93.99           O  
ATOM   4651  SG  CYS A 291      -9.130  25.918  17.379  1.00 93.99           S  
ATOM   4652  HG  CYS A 291      -8.468  26.482  16.364  1.00 93.99           H  
ATOM   4653  N   PHE A 292     -12.220  23.246  14.764  1.00 92.61           N  
ATOM   4654  H   PHE A 292     -12.513  23.224  15.730  1.00 92.61           H  
ATOM   4655  CA  PHE A 292     -12.700  22.181  13.884  1.00 92.61           C  
ATOM   4656  HA  PHE A 292     -11.845  21.619  13.511  1.00 92.61           H  
ATOM   4657  C   PHE A 292     -13.432  22.755  12.667  1.00 92.61           C  
ATOM   4658  CB  PHE A 292     -13.587  21.229  14.698  1.00 92.61           C  
ATOM   4659  HB2 PHE A 292     -14.526  21.723  14.947  1.00 92.61           H  
ATOM   4660  HB3 PHE A 292     -13.082  20.999  15.637  1.00 92.61           H  
ATOM   4661  O   PHE A 292     -13.128  22.392  11.530  1.00 92.61           O  
ATOM   4662  CG  PHE A 292     -13.878  19.920  13.995  1.00 92.61           C  
ATOM   4663  CD1 PHE A 292     -14.880  19.848  13.011  1.00 92.61           C  
ATOM   4664  HD1 PHE A 292     -15.455  20.727  12.761  1.00 92.61           H  
ATOM   4665  CD2 PHE A 292     -13.130  18.771  14.314  1.00 92.61           C  
ATOM   4666  HD2 PHE A 292     -12.350  18.820  15.060  1.00 92.61           H  
ATOM   4667  CE1 PHE A 292     -15.123  18.640  12.334  1.00 92.61           C  
ATOM   4668  HE1 PHE A 292     -15.876  18.594  11.561  1.00 92.61           H  
ATOM   4669  CE2 PHE A 292     -13.379  17.560  13.644  1.00 92.61           C  
ATOM   4670  HE2 PHE A 292     -12.788  16.685  13.868  1.00 92.61           H  
ATOM   4671  CZ  PHE A 292     -14.371  17.496  12.650  1.00 92.61           C  
ATOM   4672  HZ  PHE A 292     -14.541  16.573  12.115  1.00 92.61           H  
ATOM   4673  N   LYS A 293     -14.320  23.737  12.879  1.00 92.68           N  
ATOM   4674  H   LYS A 293     -14.529  23.987  13.835  1.00 92.68           H  
ATOM   4675  CA  LYS A 293     -15.010  24.445  11.791  1.00 92.68           C  
ATOM   4676  HA  LYS A 293     -15.474  23.700  11.145  1.00 92.68           H  
ATOM   4677  C   LYS A 293     -14.037  25.204  10.898  1.00 92.68           C  
ATOM   4678  CB  LYS A 293     -16.108  25.351  12.369  1.00 92.68           C  
ATOM   4679  HB2 LYS A 293     -16.735  24.758  13.035  1.00 92.68           H  
ATOM   4680  HB3 LYS A 293     -15.648  26.150  12.951  1.00 92.68           H  
ATOM   4681  O   LYS A 293     -14.189  25.177   9.680  1.00 92.68           O  
ATOM   4682  CG  LYS A 293     -17.000  25.955  11.270  1.00 92.68           C  
ATOM   4683  HG2 LYS A 293     -16.390  26.547  10.586  1.00 92.68           H  
ATOM   4684  HG3 LYS A 293     -17.472  25.148  10.710  1.00 92.68           H  
ATOM   4685  CD  LYS A 293     -18.087  26.865  11.862  1.00 92.68           C  
ATOM   4686  HD2 LYS A 293     -18.702  26.286  12.551  1.00 92.68           H  
ATOM   4687  HD3 LYS A 293     -17.611  27.676  12.413  1.00 92.68           H  
ATOM   4688  CE  LYS A 293     -18.970  27.448  10.747  1.00 92.68           C  
ATOM   4689  HE2 LYS A 293     -18.335  28.003  10.057  1.00 92.68           H  
ATOM   4690  HE3 LYS A 293     -19.417  26.624  10.191  1.00 92.68           H  
ATOM   4691  NZ  LYS A 293     -20.036  28.339  11.279  1.00 92.68           N  
ATOM   4692  HZ1 LYS A 293     -20.596  28.714  10.526  1.00 92.68           H  
ATOM   4693  HZ2 LYS A 293     -20.656  27.839  11.901  1.00 92.68           H  
ATOM   4694  HZ3 LYS A 293     -19.643  29.120  11.784  1.00 92.68           H  
ATOM   4695  N   LYS A 294     -13.019  25.860  11.458  1.00 91.22           N  
ATOM   4696  H   LYS A 294     -12.948  25.864  12.466  1.00 91.22           H  
ATOM   4697  CA  LYS A 294     -12.006  26.564  10.660  1.00 91.22           C  
ATOM   4698  HA  LYS A 294     -12.528  27.218   9.962  1.00 91.22           H  
ATOM   4699  C   LYS A 294     -11.174  25.590   9.816  1.00 91.22           C  
ATOM   4700  CB  LYS A 294     -11.141  27.435  11.585  1.00 91.22           C  
ATOM   4701  HB2 LYS A 294     -11.794  27.974  12.272  1.00 91.22           H  
ATOM   4702  HB3 LYS A 294     -10.477  26.800  12.172  1.00 91.22           H  
ATOM   4703  O   LYS A 294     -10.869  25.926   8.669  1.00 91.22           O  
ATOM   4704  CG  LYS A 294     -10.314  28.469  10.801  1.00 91.22           C  
ATOM   4705  HG2 LYS A 294      -9.632  27.954  10.125  1.00 91.22           H  
ATOM   4706  HG3 LYS A 294     -10.988  29.093  10.214  1.00 91.22           H  
ATOM   4707  CD  LYS A 294      -9.496  29.363  11.747  1.00 91.22           C  
ATOM   4708  HD2 LYS A 294     -10.170  29.864  12.442  1.00 91.22           H  
ATOM   4709  HD3 LYS A 294      -8.807  28.738  12.315  1.00 91.22           H  
ATOM   4710  CE  LYS A 294      -8.702  30.414  10.954  1.00 91.22           C  
ATOM   4711  HE2 LYS A 294      -9.403  31.045  10.407  1.00 91.22           H  
ATOM   4712  HE3 LYS A 294      -8.077  29.899  10.223  1.00 91.22           H  
ATOM   4713  NZ  LYS A 294      -7.844  31.257  11.830  1.00 91.22           N  
ATOM   4714  HZ1 LYS A 294      -8.391  31.760  12.514  1.00 91.22           H  
ATOM   4715  HZ2 LYS A 294      -7.332  31.935  11.284  1.00 91.22           H  
ATOM   4716  HZ3 LYS A 294      -7.161  30.695  12.318  1.00 91.22           H  
ATOM   4717  N   TYR A 295     -10.867  24.408  10.353  1.00 86.73           N  
ATOM   4718  H   TYR A 295     -11.135  24.247  11.313  1.00 86.73           H  
ATOM   4719  CA  TYR A 295     -10.043  23.378   9.719  1.00 86.73           C  
ATOM   4720  HA  TYR A 295      -9.215  23.868   9.205  1.00 86.73           H  
ATOM   4721  C   TYR A 295     -10.815  22.575   8.655  1.00 86.73           C  
ATOM   4722  CB  TYR A 295      -9.436  22.494  10.820  1.00 86.73           C  
ATOM   4723  HB2 TYR A 295     -10.210  21.868  11.264  1.00 86.73           H  
ATOM   4724  HB3 TYR A 295      -9.048  23.134  11.613  1.00 86.73           H  
ATOM   4725  O   TYR A 295     -10.513  22.673   7.465  1.00 86.73           O  
ATOM   4726  CG  TYR A 295      -8.297  21.621  10.339  1.00 86.73           C  
ATOM   4727  CD1 TYR A 295      -8.550  20.318   9.872  1.00 86.73           C  
ATOM   4728  HD1 TYR A 295      -9.556  19.925   9.846  1.00 86.73           H  
ATOM   4729  CD2 TYR A 295      -6.976  22.112  10.371  1.00 86.73           C  
ATOM   4730  HD2 TYR A 295      -6.775  23.108  10.736  1.00 86.73           H  
ATOM   4731  CE1 TYR A 295      -7.489  19.508   9.429  1.00 86.73           C  
ATOM   4732  HE1 TYR A 295      -7.678  18.508   9.069  1.00 86.73           H  
ATOM   4733  CE2 TYR A 295      -5.910  21.302   9.935  1.00 86.73           C  
ATOM   4734  HE2 TYR A 295      -4.897  21.677   9.961  1.00 86.73           H  
ATOM   4735  OH  TYR A 295      -5.152  19.214   9.019  1.00 86.73           O  
ATOM   4736  HH  TYR A 295      -4.285  19.603   9.153  1.00 86.73           H  
ATOM   4737  CZ  TYR A 295      -6.168  19.999   9.457  1.00 86.73           C  
ATOM   4738  N   PHE A 296     -11.882  21.869   9.044  1.00 79.94           N  
ATOM   4739  H   PHE A 296     -12.110  21.850  10.028  1.00 79.94           H  
ATOM   4740  CA  PHE A 296     -12.672  21.004   8.154  1.00 79.94           C  
ATOM   4741  HA  PHE A 296     -12.004  20.575   7.407  1.00 79.94           H  
ATOM   4742  C   PHE A 296     -13.775  21.739   7.378  1.00 79.94           C  
ATOM   4743  CB  PHE A 296     -13.257  19.837   8.960  1.00 79.94           C  
ATOM   4744  HB2 PHE A 296     -13.851  20.227   9.787  1.00 79.94           H  
ATOM   4745  HB3 PHE A 296     -13.927  19.265   8.319  1.00 79.94           H  
ATOM   4746  O   PHE A 296     -14.383  21.163   6.479  1.00 79.94           O  
ATOM   4747  CG  PHE A 296     -12.209  18.878   9.486  1.00 79.94           C  
ATOM   4748  CD1 PHE A 296     -11.546  18.003   8.604  1.00 79.94           C  
ATOM   4749  HD1 PHE A 296     -11.773  17.993   7.548  1.00 79.94           H  
ATOM   4750  CD2 PHE A 296     -11.900  18.850  10.857  1.00 79.94           C  
ATOM   4751  HD2 PHE A 296     -12.409  19.510  11.543  1.00 79.94           H  
ATOM   4752  CE1 PHE A 296     -10.580  17.109   9.093  1.00 79.94           C  
ATOM   4753  HE1 PHE A 296     -10.084  16.427   8.419  1.00 79.94           H  
ATOM   4754  CE2 PHE A 296     -10.947  17.940  11.345  1.00 79.94           C  
ATOM   4755  HE2 PHE A 296     -10.741  17.893  12.404  1.00 79.94           H  
ATOM   4756  CZ  PHE A 296     -10.275  17.079  10.461  1.00 79.94           C  
ATOM   4757  HZ  PHE A 296      -9.540  16.377  10.828  1.00 79.94           H  
ATOM   4758  N   LYS A 297     -14.033  23.021   7.679  1.00 83.75           N  
ATOM   4759  H   LYS A 297     -13.512  23.424   8.444  1.00 83.75           H  
ATOM   4760  CA  LYS A 297     -15.124  23.831   7.087  1.00 83.75           C  
ATOM   4761  HA  LYS A 297     -15.107  24.810   7.566  1.00 83.75           H  
ATOM   4762  C   LYS A 297     -16.534  23.315   7.403  1.00 83.75           C  
ATOM   4763  CB  LYS A 297     -14.897  24.092   5.584  1.00 83.75           C  
ATOM   4764  HB2 LYS A 297     -15.085  23.174   5.027  1.00 83.75           H  
ATOM   4765  HB3 LYS A 297     -15.629  24.826   5.246  1.00 83.75           H  
ATOM   4766  O   LYS A 297     -17.489  23.676   6.728  1.00 83.75           O  
ATOM   4767  CG  LYS A 297     -13.498  24.608   5.215  1.00 83.75           C  
ATOM   4768  HG2 LYS A 297     -13.483  24.807   4.144  1.00 83.75           H  
ATOM   4769  HG3 LYS A 297     -12.758  23.836   5.427  1.00 83.75           H  
ATOM   4770  CD  LYS A 297     -13.105  25.891   5.957  1.00 83.75           C  
ATOM   4771  HD2 LYS A 297     -13.859  26.661   5.791  1.00 83.75           H  
ATOM   4772  HD3 LYS A 297     -13.035  25.678   7.024  1.00 83.75           H  
ATOM   4773  CE  LYS A 297     -11.744  26.372   5.446  1.00 83.75           C  
ATOM   4774  HE2 LYS A 297     -11.063  25.521   5.434  1.00 83.75           H  
ATOM   4775  HE3 LYS A 297     -11.854  26.738   4.425  1.00 83.75           H  
ATOM   4776  NZ  LYS A 297     -11.180  27.424   6.319  1.00 83.75           N  
ATOM   4777  HZ1 LYS A 297     -11.021  27.027   7.234  1.00 83.75           H  
ATOM   4778  HZ2 LYS A 297     -11.807  28.212   6.396  1.00 83.75           H  
ATOM   4779  HZ3 LYS A 297     -10.287  27.737   5.966  1.00 83.75           H  
ATOM   4780  N   THR A 298     -16.678  22.523   8.462  1.00 83.60           N  
ATOM   4781  H   THR A 298     -15.848  22.265   8.978  1.00 83.60           H  
ATOM   4782  CA  THR A 298     -17.957  22.016   8.975  1.00 83.60           C  
ATOM   4783  HA  THR A 298     -18.748  22.725   8.730  1.00 83.60           H  
ATOM   4784  C   THR A 298     -17.892  21.886  10.496  1.00 83.60           C  
ATOM   4785  CB  THR A 298     -18.315  20.684   8.303  1.00 83.60           C  
ATOM   4786  HB  THR A 298     -18.274  20.818   7.222  1.00 83.60           H  
ATOM   4787  O   THR A 298     -16.803  21.823  11.060  1.00 83.60           O  
ATOM   4788  CG2 THR A 298     -17.400  19.523   8.686  1.00 83.60           C  
ATOM   4789 HG21 THR A 298     -16.376  19.742   8.386  1.00 83.60           H  
ATOM   4790 HG22 THR A 298     -17.433  19.352   9.762  1.00 83.60           H  
ATOM   4791 HG23 THR A 298     -17.725  18.620   8.169  1.00 83.60           H  
ATOM   4792  OG1 THR A 298     -19.630  20.333   8.650  1.00 83.60           O  
ATOM   4793  HG1 THR A 298     -19.839  19.539   8.153  1.00 83.60           H  
ATOM   4794  N   THR A 299     -19.027  21.887  11.190  1.00 88.95           N  
ATOM   4795  H   THR A 299     -19.895  21.763  10.688  1.00 88.95           H  
ATOM   4796  CA  THR A 299     -19.040  21.685  12.648  1.00 88.95           C  
ATOM   4797  HA  THR A 299     -18.198  22.231  13.075  1.00 88.95           H  
ATOM   4798  C   THR A 299     -18.874  20.199  12.987  1.00 88.95           C  
ATOM   4799  CB  THR A 299     -20.322  22.230  13.294  1.00 88.95           C  
ATOM   4800  HB  THR A 299     -20.273  22.074  14.372  1.00 88.95           H  
ATOM   4801  O   THR A 299     -19.249  19.351  12.173  1.00 88.95           O  
ATOM   4802  CG2 THR A 299     -20.515  23.723  13.030  1.00 88.95           C  
ATOM   4803 HG21 THR A 299     -20.640  23.908  11.963  1.00 88.95           H  
ATOM   4804 HG22 THR A 299     -21.399  24.073  13.562  1.00 88.95           H  
ATOM   4805 HG23 THR A 299     -19.645  24.265  13.399  1.00 88.95           H  
ATOM   4806  OG1 THR A 299     -21.440  21.546  12.790  1.00 88.95           O  
ATOM   4807  HG1 THR A 299     -22.240  21.998  13.065  1.00 88.95           H  
ATOM   4808  N   PRO A 300     -18.385  19.849  14.194  1.00 89.79           N  
ATOM   4809  CA  PRO A 300     -18.309  18.454  14.636  1.00 89.79           C  
ATOM   4810  HA  PRO A 300     -17.546  17.941  14.051  1.00 89.79           H  
ATOM   4811  C   PRO A 300     -19.639  17.702  14.490  1.00 89.79           C  
ATOM   4812  CB  PRO A 300     -17.862  18.523  16.100  1.00 89.79           C  
ATOM   4813  HB2 PRO A 300     -18.723  18.649  16.757  1.00 89.79           H  
ATOM   4814  HB3 PRO A 300     -17.289  17.644  16.395  1.00 89.79           H  
ATOM   4815  O   PRO A 300     -19.666  16.591  13.974  1.00 89.79           O  
ATOM   4816  CG  PRO A 300     -17.016  19.792  16.137  1.00 89.79           C  
ATOM   4817  HG2 PRO A 300     -16.939  20.201  17.144  1.00 89.79           H  
ATOM   4818  HG3 PRO A 300     -16.024  19.578  15.739  1.00 89.79           H  
ATOM   4819  CD  PRO A 300     -17.772  20.723  15.189  1.00 89.79           C  
ATOM   4820  HD2 PRO A 300     -18.551  21.250  15.739  1.00 89.79           H  
ATOM   4821  HD3 PRO A 300     -17.076  21.429  14.736  1.00 89.79           H  
ATOM   4822  N   SER A 301     -20.761  18.325  14.865  1.00 87.66           N  
ATOM   4823  H   SER A 301     -20.696  19.209  15.349  1.00 87.66           H  
ATOM   4824  CA  SER A 301     -22.086  17.696  14.783  1.00 87.66           C  
ATOM   4825  HA  SER A 301     -22.058  16.754  15.329  1.00 87.66           H  
ATOM   4826  C   SER A 301     -22.514  17.384  13.347  1.00 87.66           C  
ATOM   4827  CB  SER A 301     -23.142  18.593  15.434  1.00 87.66           C  
ATOM   4828  HB2 SER A 301     -24.082  18.045  15.500  1.00 87.66           H  
ATOM   4829  HB3 SER A 301     -23.292  19.486  14.827  1.00 87.66           H  
ATOM   4830  O   SER A 301     -23.091  16.330  13.094  1.00 87.66           O  
ATOM   4831  OG  SER A 301     -22.724  18.977  16.730  1.00 87.66           O  
ATOM   4832  HG  SER A 301     -23.488  19.268  17.234  1.00 87.66           H  
ATOM   4833  N   THR A 302     -22.228  18.277  12.396  1.00 83.22           N  
ATOM   4834  H   THR A 302     -21.753  19.135  12.638  1.00 83.22           H  
ATOM   4835  CA  THR A 302     -22.525  18.034  10.976  1.00 83.22           C  
ATOM   4836  HA  THR A 302     -23.537  17.643  10.883  1.00 83.22           H  
ATOM   4837  C   THR A 302     -21.579  16.991  10.388  1.00 83.22           C  
ATOM   4838  CB  THR A 302     -22.449  19.341  10.180  1.00 83.22           C  
ATOM   4839  HB  THR A 302     -21.438  19.744  10.245  1.00 83.22           H  
ATOM   4840  O   THR A 302     -22.016  16.150   9.608  1.00 83.22           O  
ATOM   4841  CG2 THR A 302     -22.850  19.173   8.715  1.00 83.22           C  
ATOM   4842 HG21 THR A 302     -22.828  20.139   8.209  1.00 83.22           H  
ATOM   4843 HG22 THR A 302     -22.148  18.510   8.209  1.00 83.22           H  
ATOM   4844 HG23 THR A 302     -23.851  18.748   8.645  1.00 83.22           H  
ATOM   4845  OG1 THR A 302     -23.345  20.281  10.726  1.00 83.22           O  
ATOM   4846  HG1 THR A 302     -23.443  20.979  10.075  1.00 83.22           H  
ATOM   4847  N   PHE A 303     -20.310  16.991  10.805  1.00 80.14           N  
ATOM   4848  H   PHE A 303     -20.005  17.713  11.442  1.00 80.14           H  
ATOM   4849  CA  PHE A 303     -19.335  15.980  10.401  1.00 80.14           C  
ATOM   4850  HA  PHE A 303     -19.235  16.000   9.316  1.00 80.14           H  
ATOM   4851  C   PHE A 303     -19.781  14.562  10.785  1.00 80.14           C  
ATOM   4852  CB  PHE A 303     -17.976  16.323  11.020  1.00 80.14           C  
ATOM   4853  HB2 PHE A 303     -17.729  17.355  10.775  1.00 80.14           H  
ATOM   4854  HB3 PHE A 303     -18.035  16.252  12.106  1.00 80.14           H  
ATOM   4855  O   PHE A 303     -19.724  13.668   9.949  1.00 80.14           O  
ATOM   4856  CG  PHE A 303     -16.852  15.432  10.541  1.00 80.14           C  
ATOM   4857  CD1 PHE A 303     -16.520  14.265  11.255  1.00 80.14           C  
ATOM   4858  HD1 PHE A 303     -17.069  13.997  12.146  1.00 80.14           H  
ATOM   4859  CD2 PHE A 303     -16.147  15.763   9.369  1.00 80.14           C  
ATOM   4860  HD2 PHE A 303     -16.400  16.652   8.810  1.00 80.14           H  
ATOM   4861  CE1 PHE A 303     -15.487  13.430  10.795  1.00 80.14           C  
ATOM   4862  HE1 PHE A 303     -15.239  12.528  11.335  1.00 80.14           H  
ATOM   4863  CE2 PHE A 303     -15.111  14.930   8.914  1.00 80.14           C  
ATOM   4864  HE2 PHE A 303     -14.566  15.179   8.015  1.00 80.14           H  
ATOM   4865  CZ  PHE A 303     -14.784  13.763   9.624  1.00 80.14           C  
ATOM   4866  HZ  PHE A 303     -13.992  13.124   9.264  1.00 80.14           H  
ATOM   4867  N   ILE A 304     -20.302  14.363  12.005  1.00 76.40           N  
ATOM   4868  H   ILE A 304     -20.286  15.129  12.664  1.00 76.40           H  
ATOM   4869  CA  ILE A 304     -20.846  13.061  12.438  1.00 76.40           C  
ATOM   4870  HA  ILE A 304     -20.058  12.310  12.375  1.00 76.40           H  
ATOM   4871  C   ILE A 304     -21.978  12.604  11.507  1.00 76.40           C  
ATOM   4872  CB  ILE A 304     -21.351  13.120  13.900  1.00 76.40           C  
ATOM   4873  HB  ILE A 304     -22.096  13.913  13.965  1.00 76.40           H  
ATOM   4874  O   ILE A 304     -22.000  11.451  11.086  1.00 76.40           O  
ATOM   4875  CG1 ILE A 304     -20.218  13.424  14.908  1.00 76.40           C  
ATOM   4876 HG12 ILE A 304     -19.580  12.547  15.024  1.00 76.40           H  
ATOM   4877 HG13 ILE A 304     -19.589  14.233  14.535  1.00 76.40           H  
ATOM   4878  CG2 ILE A 304     -22.025  11.792  14.304  1.00 76.40           C  
ATOM   4879 HG21 ILE A 304     -22.372  11.825  15.337  1.00 76.40           H  
ATOM   4880 HG22 ILE A 304     -22.897  11.589  13.683  1.00 76.40           H  
ATOM   4881 HG23 ILE A 304     -21.318  10.970  14.195  1.00 76.40           H  
ATOM   4882  CD1 ILE A 304     -20.766  13.839  16.283  1.00 76.40           C  
ATOM   4883 HD11 ILE A 304     -21.180  12.976  16.805  1.00 76.40           H  
ATOM   4884 HD12 ILE A 304     -19.974  14.256  16.904  1.00 76.40           H  
ATOM   4885 HD13 ILE A 304     -21.543  14.594  16.164  1.00 76.40           H  
ATOM   4886  N   LYS A 305     -22.906  13.506  11.156  1.00 74.74           N  
ATOM   4887  H   LYS A 305     -22.816  14.447  11.513  1.00 74.74           H  
ATOM   4888  CA  LYS A 305     -24.029  13.179  10.261  1.00 74.74           C  
ATOM   4889  HA  LYS A 305     -24.556  12.307  10.649  1.00 74.74           H  
ATOM   4890  C   LYS A 305     -23.553  12.775   8.866  1.00 74.74           C  
ATOM   4891  CB  LYS A 305     -25.010  14.354  10.156  1.00 74.74           C  
ATOM   4892  HB2 LYS A 305     -25.744  14.116   9.387  1.00 74.74           H  
ATOM   4893  HB3 LYS A 305     -24.475  15.252   9.847  1.00 74.74           H  
ATOM   4894  O   LYS A 305     -24.088  11.833   8.307  1.00 74.74           O  
ATOM   4895  CG  LYS A 305     -25.756  14.622  11.469  1.00 74.74           C  
ATOM   4896  HG2 LYS A 305     -25.047  14.882  12.255  1.00 74.74           H  
ATOM   4897  HG3 LYS A 305     -26.296  13.723  11.766  1.00 74.74           H  
ATOM   4898  CD  LYS A 305     -26.752  15.772  11.275  1.00 74.74           C  
ATOM   4899  HD2 LYS A 305     -27.473  15.482  10.511  1.00 74.74           H  
ATOM   4900  HD3 LYS A 305     -26.216  16.661  10.942  1.00 74.74           H  
ATOM   4901  CE  LYS A 305     -27.483  16.070  12.587  1.00 74.74           C  
ATOM   4902  HE2 LYS A 305     -27.911  15.139  12.958  1.00 74.74           H  
ATOM   4903  HE3 LYS A 305     -26.755  16.418  13.320  1.00 74.74           H  
ATOM   4904  NZ  LYS A 305     -28.556  17.077  12.390  1.00 74.74           N  
ATOM   4905  HZ1 LYS A 305     -28.184  17.940  12.021  1.00 74.74           H  
ATOM   4906  HZ2 LYS A 305     -29.037  17.264  13.258  1.00 74.74           H  
ATOM   4907  HZ3 LYS A 305     -29.240  16.725  11.735  1.00 74.74           H  
ATOM   4908  N   MET A 306     -22.548  13.466   8.331  1.00 64.07           N  
ATOM   4909  H   MET A 306     -22.160  14.234   8.860  1.00 64.07           H  
ATOM   4910  CA  MET A 306     -21.967  13.161   7.017  1.00 64.07           C  
ATOM   4911  HA  MET A 306     -22.765  13.021   6.288  1.00 64.07           H  
ATOM   4912  C   MET A 306     -21.134  11.874   7.001  1.00 64.07           C  
ATOM   4913  CB  MET A 306     -21.074  14.327   6.570  1.00 64.07           C  
ATOM   4914  HB2 MET A 306     -20.502  14.023   5.694  1.00 64.07           H  
ATOM   4915  HB3 MET A 306     -20.371  14.571   7.366  1.00 64.07           H  
ATOM   4916  O   MET A 306     -20.919  11.320   5.936  1.00 64.07           O  
ATOM   4917  CG  MET A 306     -21.873  15.575   6.195  1.00 64.07           C  
ATOM   4918  HG2 MET A 306     -22.497  15.333   5.334  1.00 64.07           H  
ATOM   4919  HG3 MET A 306     -22.525  15.854   7.023  1.00 64.07           H  
ATOM   4920  SD  MET A 306     -20.826  16.999   5.778  1.00 64.07           S  
ATOM   4921  CE  MET A 306     -22.088  18.085   5.067  1.00 64.07           C  
ATOM   4922  HE1 MET A 306     -21.634  19.031   4.771  1.00 64.07           H  
ATOM   4923  HE2 MET A 306     -22.524  17.608   4.189  1.00 64.07           H  
ATOM   4924  HE3 MET A 306     -22.873  18.270   5.800  1.00 64.07           H  
ATOM   4925  N   ALA A 307     -20.613  11.432   8.148  1.00 56.28           N  
ATOM   4926  H   ALA A 307     -20.749  11.976   8.988  1.00 56.28           H  
ATOM   4927  CA  ALA A 307     -19.766  10.244   8.231  1.00 56.28           C  
ATOM   4928  HA  ALA A 307     -19.227  10.127   7.290  1.00 56.28           H  
ATOM   4929  C   ALA A 307     -20.552   8.937   8.450  1.00 56.28           C  
ATOM   4930  CB  ALA A 307     -18.738  10.479   9.343  1.00 56.28           C  
ATOM   4931  HB1 ALA A 307     -19.246  10.562  10.305  1.00 56.28           H  
ATOM   4932  HB2 ALA A 307     -18.180  11.394   9.146  1.00 56.28           H  
ATOM   4933  HB3 ALA A 307     -18.047   9.637   9.373  1.00 56.28           H  
ATOM   4934  O   ALA A 307     -20.011   7.864   8.188  1.00 56.28           O  
ATOM   4935  N   ASN A 308     -21.788   9.034   8.957  1.00 53.33           N  
ATOM   4936  H   ASN A 308     -22.142   9.961   9.143  1.00 53.33           H  
ATOM   4937  CA  ASN A 308     -22.670   7.902   9.270  1.00 53.33           C  
ATOM   4938  HA  ASN A 308     -22.087   6.981   9.250  1.00 53.33           H
[truncated: 193,762 more chars]
