# Supplementary material for: HilE represses the activity of the Salmonella virulence regulator HilD via a mechanism distinct from that of intestinal long-chain fatty acids
Source: J Biol Chem. 2023 Oct 27;299(12):105387. doi: 10.1016/j.jbc.2023.105387 (PMC10696396; doi:10.1016/j.jbc.2023.105387)
Supplement: Dataset S3 [file mmc4.zip › S6 Dataset/ranked_7.pdb]

ATOM      1  N   MET A   1      36.468  -1.717 -21.305  1.00 22.13           N  
ATOM      2  H   MET A   1      36.261  -0.927 -21.900  1.00 22.13           H  
ATOM      3  H2  MET A   1      37.462  -1.757 -21.134  1.00 22.13           H  
ATOM      4  H3  MET A   1      36.174  -2.557 -21.783  1.00 22.13           H  
ATOM      5  CA  MET A   1      35.723  -1.569 -20.035  1.00 22.13           C  
ATOM      6  HA  MET A   1      35.878  -2.439 -19.397  1.00 22.13           H  
ATOM      7  C   MET A   1      34.253  -1.512 -20.409  1.00 22.13           C  
ATOM      8  CB  MET A   1      36.162  -0.303 -19.273  1.00 22.13           C  
ATOM      9  HB2 MET A   1      36.203   0.544 -19.957  1.00 22.13           H  
ATOM     10  HB3 MET A   1      35.424  -0.084 -18.502  1.00 22.13           H  
ATOM     11  O   MET A   1      33.820  -0.493 -20.927  1.00 22.13           O  
ATOM     12  CG  MET A   1      37.524  -0.472 -18.587  1.00 22.13           C  
ATOM     13  HG2 MET A   1      37.448  -1.275 -17.854  1.00 22.13           H  
ATOM     14  HG3 MET A   1      38.276  -0.745 -19.327  1.00 22.13           H  
ATOM     15  SD  MET A   1      38.080   1.029 -17.739  1.00 22.13           S  
ATOM     16  CE  MET A   1      39.515   0.395 -16.827  1.00 22.13           C  
ATOM     17  HE1 MET A   1      39.199  -0.390 -16.140  1.00 22.13           H  
ATOM     18  HE2 MET A   1      39.967   1.207 -16.258  1.00 22.13           H  
ATOM     19  HE3 MET A   1      40.250  -0.004 -17.526  1.00 22.13           H  
ATOM     20  N   GLU A   2      33.548  -2.641 -20.353  1.00 20.37           N  
ATOM     21  H   GLU A   2      33.888  -3.460 -19.870  1.00 20.37           H  
ATOM     22  CA  GLU A   2      32.250  -2.787 -21.030  1.00 20.37           C  
ATOM     23  HA  GLU A   2      32.294  -2.273 -21.991  1.00 20.37           H  
ATOM     24  C   GLU A   2      31.120  -2.134 -20.228  1.00 20.37           C  
ATOM     25  CB  GLU A   2      31.960  -4.264 -21.331  1.00 20.37           C  
ATOM     26  HB2 GLU A   2      30.929  -4.356 -21.671  1.00 20.37           H  
ATOM     27  HB3 GLU A   2      32.087  -4.848 -20.419  1.00 20.37           H  
ATOM     28  O   GLU A   2      30.905  -2.453 -19.060  1.00 20.37           O  
ATOM     29  CG  GLU A   2      32.891  -4.787 -22.437  1.00 20.37           C  
ATOM     30  HG2 GLU A   2      33.924  -4.708 -22.099  1.00 20.37           H  
ATOM     31  HG3 GLU A   2      32.780  -4.146 -23.312  1.00 20.37           H  
ATOM     32  CD  GLU A   2      32.604  -6.244 -22.826  1.00 20.37           C  
ATOM     33  OE1 GLU A   2      32.902  -6.581 -23.991  1.00 20.37           O  
ATOM     34  OE2 GLU A   2      32.135  -6.997 -21.946  1.00 20.37           O  
ATOM     35  N   ASN A   3      30.409  -1.193 -20.857  1.00 20.23           N  
ATOM     36  H   ASN A   3      30.642  -0.970 -21.814  1.00 20.23           H  
ATOM     37  CA  ASN A   3      29.296  -0.475 -20.242  1.00 20.23           C  
ATOM     38  HA  ASN A   3      29.585  -0.162 -19.238  1.00 20.23           H  
ATOM     39  C   ASN A   3      28.101  -1.421 -20.087  1.00 20.23           C  
ATOM     40  CB  ASN A   3      28.957   0.780 -21.074  1.00 20.23           C  
ATOM     41  HB2 ASN A   3      29.039   0.557 -22.138  1.00 20.23           H  
ATOM     42  HB3 ASN A   3      27.924   1.067 -20.877  1.00 20.23           H  
ATOM     43  O   ASN A   3      27.276  -1.557 -20.994  1.00 20.23           O  
ATOM     44  CG  ASN A   3      29.809   1.989 -20.727  1.00 20.23           C  
ATOM     45  ND2 ASN A   3      29.920   2.942 -21.622  1.00 20.23           N  
ATOM     46 HD21 ASN A   3      29.453   2.872 -22.515  1.00 20.23           H  
ATOM     47 HD22 ASN A   3      30.478   3.738 -21.350  1.00 20.23           H  
ATOM     48  OD1 ASN A   3      30.354   2.119 -19.646  1.00 20.23           O  
ATOM     49  N   VAL A   4      28.023  -2.088 -18.933  1.00 19.09           N  
ATOM     50  H   VAL A   4      28.818  -2.034 -18.313  1.00 19.09           H  
ATOM     51  CA  VAL A   4      26.916  -2.977 -18.568  1.00 19.09           C  
ATOM     52  HA  VAL A   4      26.789  -3.711 -19.364  1.00 19.09           H  
ATOM     53  C   VAL A   4      25.648  -2.136 -18.473  1.00 19.09           C  
ATOM     54  CB  VAL A   4      27.196  -3.745 -17.262  1.00 19.09           C  
ATOM     55  HB  VAL A   4      27.247  -3.048 -16.426  1.00 19.09           H  
ATOM     56  O   VAL A   4      25.364  -1.489 -17.466  1.00 19.09           O  
ATOM     57  CG1 VAL A   4      26.080  -4.763 -16.998  1.00 19.09           C  
ATOM     58 HG11 VAL A   4      26.013  -5.478 -17.818  1.00 19.09           H  
ATOM     59 HG12 VAL A   4      26.296  -5.298 -16.072  1.00 19.09           H  
ATOM     60 HG13 VAL A   4      25.124  -4.255 -16.875  1.00 19.09           H  
ATOM     61  CG2 VAL A   4      28.523  -4.513 -17.329  1.00 19.09           C  
ATOM     62 HG21 VAL A   4      28.654  -5.108 -16.426  1.00 19.09           H  
ATOM     63 HG22 VAL A   4      28.535  -5.173 -18.196  1.00 19.09           H  
ATOM     64 HG23 VAL A   4      29.361  -3.819 -17.398  1.00 19.09           H  
ATOM     65  N   THR A   5      24.912  -2.073 -19.578  1.00 19.29           N  
ATOM     66  H   THR A   5      25.231  -2.583 -20.390  1.00 19.29           H  
ATOM     67  CA  THR A   5      23.723  -1.235 -19.688  1.00 19.29           C  
ATOM     68  HA  THR A   5      23.914  -0.282 -19.195  1.00 19.29           H  
ATOM     69  C   THR A   5      22.609  -1.962 -18.946  1.00 19.29           C  
ATOM     70  CB  THR A   5      23.374  -0.946 -21.157  1.00 19.29           C  
ATOM     71  HB  THR A   5      22.913  -1.823 -21.611  1.00 19.29           H  
ATOM     72  O   THR A   5      22.047  -2.927 -19.461  1.00 19.29           O  
ATOM     73  CG2 THR A   5      22.437   0.256 -21.275  1.00 19.29           C  
ATOM     74 HG21 THR A   5      21.503   0.050 -20.753  1.00 19.29           H  
ATOM     75 HG22 THR A   5      22.219   0.440 -22.327  1.00 19.29           H  
ATOM     76 HG23 THR A   5      22.907   1.142 -20.847  1.00 19.29           H  
ATOM     77  OG1 THR A   5      24.525  -0.607 -21.901  1.00 19.29           O  
ATOM     78  HG1 THR A   5      25.297  -1.056 -21.549  1.00 19.29           H  
ATOM     79  N   PHE A   6      22.352  -1.568 -17.696  1.00 18.86           N  
ATOM     80  H   PHE A   6      22.947  -0.862 -17.286  1.00 18.86           H  
ATOM     81  CA  PHE A   6      21.331  -2.188 -16.853  1.00 18.86           C  
ATOM     82  HA  PHE A   6      21.546  -3.253 -16.763  1.00 18.86           H  
ATOM     83  C   PHE A   6      19.963  -2.030 -17.522  1.00 18.86           C  
ATOM     84  CB  PHE A   6      21.352  -1.581 -15.442  1.00 18.86           C  
ATOM     85  HB2 PHE A   6      21.369  -0.493 -15.515  1.00 18.86           H  
ATOM     86  HB3 PHE A   6      20.424  -1.851 -14.939  1.00 18.86           H  
ATOM     87  O   PHE A   6      19.374  -0.950 -17.529  1.00 18.86           O  
ATOM     88  CG  PHE A   6      22.508  -2.043 -14.573  1.00 18.86           C  
ATOM     89  CD1 PHE A   6      22.326  -3.099 -13.660  1.00 18.86           C  
ATOM     90  HD1 PHE A   6      21.365  -3.586 -13.575  1.00 18.86           H  
ATOM     91  CD2 PHE A   6      23.759  -1.401 -14.647  1.00 18.86           C  
ATOM     92  HD2 PHE A   6      23.914  -0.589 -15.341  1.00 18.86           H  
ATOM     93  CE1 PHE A   6      23.381  -3.486 -12.816  1.00 18.86           C  
ATOM     94  HE1 PHE A   6      23.225  -4.240 -12.058  1.00 18.86           H  
ATOM     95  CE2 PHE A   6      24.826  -1.826 -13.836  1.00 18.86           C  
ATOM     96  HE2 PHE A   6      25.789  -1.345 -13.919  1.00 18.86           H  
ATOM     97  CZ  PHE A   6      24.639  -2.873 -12.921  1.00 18.86           C  
ATOM     98  HZ  PHE A   6      25.452  -3.191 -12.286  1.00 18.86           H  
ATOM     99  N   VAL A   7      19.477  -3.110 -18.134  1.00 19.91           N  
ATOM    100  H   VAL A   7      20.073  -3.922 -18.206  1.00 19.91           H  
ATOM    101  CA  VAL A   7      18.175  -3.134 -18.800  1.00 19.91           C  
ATOM    102  HA  VAL A   7      18.089  -2.248 -19.429  1.00 19.91           H  
ATOM    103  C   VAL A   7      17.106  -3.068 -17.716  1.00 19.91           C  
ATOM    104  CB  VAL A   7      18.016  -4.373 -19.704  1.00 19.91           C  
ATOM    105  HB  VAL A   7      18.050  -5.278 -19.099  1.00 19.91           H  
ATOM    106  O   VAL A   7      16.819  -4.066 -17.056  1.00 19.91           O  
ATOM    107  CG1 VAL A   7      16.680  -4.331 -20.459  1.00 19.91           C  
ATOM    108 HG11 VAL A   7      16.594  -5.204 -21.106  1.00 19.91           H  
ATOM    109 HG12 VAL A   7      15.849  -4.351 -19.755  1.00 19.91           H  
ATOM    110 HG13 VAL A   7      16.617  -3.427 -21.065  1.00 19.91           H  
ATOM    111  CG2 VAL A   7      19.139  -4.452 -20.748  1.00 19.91           C  
ATOM    112 HG21 VAL A   7      18.968  -5.293 -21.419  1.00 19.91           H  
ATOM    113 HG22 VAL A   7      20.102  -4.601 -20.259  1.00 19.91           H  
ATOM    114 HG23 VAL A   7      19.178  -3.530 -21.329  1.00 19.91           H  
ATOM    115  N   SER A   8      16.558  -1.872 -17.504  1.00 21.19           N  
ATOM    116  H   SER A   8      16.952  -1.077 -17.988  1.00 21.19           H  
ATOM    117  CA  SER A   8      15.484  -1.640 -16.543  1.00 21.19           C  
ATOM    118  HA  SER A   8      15.778  -2.067 -15.584  1.00 21.19           H  
ATOM    119  C   SER A   8      14.216  -2.352 -17.023  1.00 21.19           C  
ATOM    120  CB  SER A   8      15.276  -0.140 -16.331  1.00 21.19           C  
ATOM    121  HB2 SER A   8      16.237   0.335 -16.133  1.00 21.19           H  
ATOM    122  HB3 SER A   8      14.816   0.317 -17.207  1.00 21.19           H  
ATOM    123  O   SER A   8      13.528  -1.896 -17.938  1.00 21.19           O  
ATOM    124  OG  SER A   8      14.450   0.012 -15.206  1.00 21.19           O  
ATOM    125  HG  SER A   8      14.596   0.876 -14.814  1.00 21.19           H  
ATOM    126  N   ASN A   9      13.966  -3.547 -16.483  1.00 21.71           N  
ATOM    127  H   ASN A   9      14.621  -3.899 -15.799  1.00 21.71           H  
ATOM    128  CA  ASN A   9      12.838  -4.389 -16.875  1.00 21.71           C  
ATOM    129  HA  ASN A   9      12.828  -4.456 -17.963  1.00 21.71           H  
ATOM    130  C   ASN A   9      11.514  -3.737 -16.452  1.00 21.71           C  
ATOM    131  CB  ASN A   9      13.008  -5.805 -16.290  1.00 21.71           C  
ATOM    132  HB2 ASN A   9      13.473  -5.746 -15.306  1.00 21.71           H  
ATOM    133  HB3 ASN A   9      12.025  -6.258 -16.162  1.00 21.71           H  
ATOM    134  O   ASN A   9      11.321  -3.384 -15.291  1.00 21.71           O  
ATOM    135  CG  ASN A   9      13.800  -6.743 -17.187  1.00 21.71           C  
ATOM    136  ND2 ASN A   9      14.460  -7.725 -16.629  1.00 21.71           N  
ATOM    137 HD21 ASN A   9      14.665  -7.697 -15.640  1.00 21.71           H  
ATOM    138 HD22 ASN A   9      15.046  -8.264 -17.250  1.00 21.71           H  
ATOM    139  OD1 ASN A   9      13.822  -6.642 -18.402  1.00 21.71           O  
ATOM    140  N   SER A  10      10.586  -3.595 -17.402  1.00 25.89           N  
ATOM    141  H   SER A  10      10.801  -3.923 -18.333  1.00 25.89           H  
ATOM    142  CA  SER A  10       9.327  -2.871 -17.209  1.00 25.89           C  
ATOM    143  HA  SER A  10       9.573  -1.856 -16.896  1.00 25.89           H  
ATOM    144  C   SER A  10       8.442  -3.508 -16.131  1.00 25.89           C  
ATOM    145  CB  SER A  10       8.565  -2.783 -18.535  1.00 25.89           C  
ATOM    146  HB2 SER A  10       9.174  -2.258 -19.271  1.00 25.89           H  
ATOM    147  HB3 SER A  10       7.642  -2.224 -18.381  1.00 25.89           H  
ATOM    148  O   SER A  10       8.060  -4.677 -16.240  1.00 25.89           O  
ATOM    149  OG  SER A  10       8.254  -4.076 -19.021  1.00 25.89           O  
ATOM    150  HG  SER A  10       8.119  -4.650 -18.263  1.00 25.89           H  
ATOM    151  N   HIS A  11       8.066  -2.715 -15.126  1.00 28.28           N  
ATOM    152  H   HIS A  11       8.494  -1.801 -15.069  1.00 28.28           H  
ATOM    153  CA  HIS A  11       7.217  -3.115 -14.001  1.00 28.28           C  
ATOM    154  HA  HIS A  11       7.616  -4.030 -13.562  1.00 28.28           H  
ATOM    155  C   HIS A  11       5.772  -3.381 -14.451  1.00 28.28           C  
ATOM    156  CB  HIS A  11       7.262  -2.016 -12.921  1.00 28.28           C  
ATOM    157  HB2 HIS A  11       6.910  -1.075 -13.343  1.00 28.28           H  
ATOM    158  HB3 HIS A  11       6.585  -2.293 -12.113  1.00 28.28           H  
ATOM    159  O   HIS A  11       4.938  -2.476 -14.463  1.00 28.28           O  
ATOM    160  CG  HIS A  11       8.628  -1.796 -12.321  1.00 28.28           C  
ATOM    161  CD2 HIS A  11       9.472  -0.766 -12.614  1.00 28.28           C  
ATOM    162  HD2 HIS A  11       9.294   0.038 -13.313  1.00 28.28           H  
ATOM    163  ND1 HIS A  11       9.234  -2.630 -11.381  1.00 28.28           N  
ATOM    164  CE1 HIS A  11      10.441  -2.089 -11.146  1.00 28.28           C  
ATOM    165  HE1 HIS A  11      11.185  -2.503 -10.482  1.00 28.28           H  
ATOM    166  NE2 HIS A  11      10.607  -0.966 -11.865  1.00 28.28           N  
ATOM    167  HE2 HIS A  11      11.438  -0.392 -11.886  1.00 28.28           H  
ATOM    168  N   GLN A  12       5.428  -4.622 -14.807  1.00 28.64           N  
ATOM    169  H   GLN A  12       6.145  -5.331 -14.861  1.00 28.64           H  
ATOM    170  CA  GLN A  12       4.013  -5.004 -14.871  1.00 28.64           C  
ATOM    171  HA  GLN A  12       3.471  -4.279 -15.479  1.00 28.64           H  
ATOM    172  C   GLN A  12       3.445  -4.953 -13.449  1.00 28.64           C  
ATOM    173  CB  GLN A  12       3.811  -6.405 -15.483  1.00 28.64           C  
ATOM    174  HB2 GLN A  12       4.497  -7.120 -15.028  1.00 28.64           H  
ATOM    175  HB3 GLN A  12       2.793  -6.718 -15.254  1.00 28.64           H  
ATOM    176  O   GLN A  12       3.822  -5.784 -12.635  1.00 28.64           O  
ATOM    177  CG  GLN A  12       3.980  -6.419 -17.008  1.00 28.64           C  
ATOM    178  HG2 GLN A  12       3.469  -5.554 -17.431  1.00 28.64           H  
ATOM    179  HG3 GLN A  12       5.039  -6.337 -17.252  1.00 28.64           H  
ATOM    180  CD  GLN A  12       3.411  -7.670 -17.687  1.00 28.64           C  
ATOM    181  NE2 GLN A  12       3.433  -7.712 -18.999  1.00 28.64           N  
ATOM    182 HE21 GLN A  12       3.142  -8.584 -19.417  1.00 28.64           H  
ATOM    183 HE22 GLN A  12       3.946  -7.005 -19.506  1.00 28.64           H  
ATOM    184  OE1 GLN A  12       2.885  -8.601 -17.097  1.00 28.64           O  
ATOM    185  N   ARG A  13       2.550  -4.000 -13.147  1.00 33.63           N  
ATOM    186  H   ARG A  13       2.383  -3.290 -13.847  1.00 33.63           H  
ATOM    187  CA  ARG A  13       1.770  -3.934 -11.893  1.00 33.63           C  
ATOM    188  HA  ARG A  13       2.441  -3.933 -11.034  1.00 33.63           H  
ATOM    189  C   ARG A  13       0.856  -5.166 -11.796  1.00 33.63           C  
ATOM    190  CB  ARG A  13       0.929  -2.640 -11.874  1.00 33.63           C  
ATOM    191  HB2 ARG A  13      -0.046  -2.855 -11.437  1.00 33.63           H  
ATOM    192  HB3 ARG A  13       0.760  -2.285 -12.891  1.00 33.63           H  
ATOM    193  O   ARG A  13      -0.146  -5.214 -12.512  1.00 33.63           O  
ATOM    194  CG  ARG A  13       1.564  -1.534 -11.028  1.00 33.63           C  
ATOM    195  HG2 ARG A  13       1.627  -1.876  -9.995  1.00 33.63           H  
ATOM    196  HG3 ARG A  13       2.564  -1.303 -11.395  1.00 33.63           H  
ATOM    197  CD  ARG A  13       0.684  -0.285 -11.105  1.00 33.63           C  
ATOM    198  HD2 ARG A  13      -0.358  -0.592 -11.014  1.00 33.63           H  
ATOM    199  HD3 ARG A  13       0.826   0.190 -12.076  1.00 33.63           H  
ATOM    200  NE  ARG A  13       0.997   0.662 -10.027  1.00 33.63           N  
ATOM    201  HE  ARG A  13       1.879   0.545  -9.547  1.00 33.63           H  
ATOM    202  NH1 ARG A  13      -0.876   1.968 -10.258  1.00 33.63           N  
ATOM    203 HH11 ARG A  13      -1.126   1.460 -11.095  1.00 33.63           H  
ATOM    204 HH12 ARG A  13      -1.429   2.747  -9.931  1.00 33.63           H  
ATOM    205  NH2 ARG A  13       0.517   2.294  -8.548  1.00 33.63           N  
ATOM    206 HH21 ARG A  13       1.355   2.038  -8.046  1.00 33.63           H  
ATOM    207 HH22 ARG A  13       0.047   3.160  -8.325  1.00 33.63           H  
ATOM    208  CZ  ARG A  13       0.211   1.633  -9.618  1.00 33.63           C  
ATOM    209  N   PRO A  14       1.168  -6.218 -11.015  1.00 37.91           N  
ATOM    210  CA  PRO A  14       0.477  -7.488 -11.183  1.00 37.91           C  
ATOM    211  HA  PRO A  14       0.291  -7.646 -12.245  1.00 37.91           H  
ATOM    212  C   PRO A  14      -0.859  -7.529 -10.440  1.00 37.91           C  
ATOM    213  CB  PRO A  14       1.439  -8.599 -10.742  1.00 37.91           C  
ATOM    214  HB2 PRO A  14       1.542  -9.363 -11.513  1.00 37.91           H  
ATOM    215  HB3 PRO A  14       1.114  -9.059  -9.809  1.00 37.91           H  
ATOM    216  O   PRO A  14      -1.897  -7.678 -11.085  1.00 37.91           O  
ATOM    217  CG  PRO A  14       2.766  -7.881 -10.509  1.00 37.91           C  
ATOM    218  HG2 PRO A  14       3.361  -7.912 -11.422  1.00 37.91           H  
ATOM    219  HG3 PRO A  14       3.324  -8.324  -9.683  1.00 37.91           H  
ATOM    220  CD  PRO A  14       2.342  -6.447 -10.189  1.00 37.91           C  
ATOM    221  HD2 PRO A  14       3.161  -5.752 -10.370  1.00 37.91           H  
ATOM    222  HD3 PRO A  14       2.052  -6.379  -9.140  1.00 37.91           H  
ATOM    223  N   ALA A  15      -0.856  -7.460  -9.110  1.00 38.95           N  
ATOM    224  H   ALA A  15      -0.026  -7.186  -8.604  1.00 38.95           H  
ATOM    225  CA  ALA A  15      -1.980  -7.967  -8.330  1.00 38.95           C  
ATOM    226  HA  ALA A  15      -2.443  -8.768  -8.905  1.00 38.95           H  
ATOM    227  C   ALA A  15      -3.120  -6.942  -8.140  1.00 38.95           C  
ATOM    228  CB  ALA A  15      -1.446  -8.656  -7.061  1.00 38.95           C  
ATOM    229  HB1 ALA A  15      -2.226  -8.694  -6.300  1.00 38.95           H  
ATOM    230  HB2 ALA A  15      -1.142  -9.673  -7.308  1.00 38.95           H  
ATOM    231  HB3 ALA A  15      -0.569  -8.148  -6.659  1.00 38.95           H  
ATOM    232  O   ALA A  15      -4.283  -7.361  -8.136  1.00 38.95           O  
ATOM    233  N   ALA A  16      -2.842  -5.629  -8.145  1.00 38.10           N  
ATOM    234  H   ALA A  16      -1.873  -5.386  -7.999  1.00 38.10           H  
ATOM    235  CA  ALA A  16      -3.834  -4.567  -7.954  1.00 38.10           C  
ATOM    236  HA  ALA A  16      -4.333  -4.710  -6.996  1.00 38.10           H  
ATOM    237  C   ALA A  16      -4.883  -4.607  -9.053  1.00 38.10           C  
ATOM    238  CB  ALA A  16      -3.167  -3.183  -7.975  1.00 38.10           C  
ATOM    239  HB1 ALA A  16      -2.544  -3.037  -7.092  1.00 38.10           H  
ATOM    240  HB2 ALA A  16      -2.552  -3.076  -8.869  1.00 38.10           H  
ATOM    241  HB3 ALA A  16      -3.934  -2.409  -7.975  1.00 38.10           H  
ATOM    242  O   ALA A  16      -6.058  -4.369  -8.791  1.00 38.10           O  
ATOM    243  N   ASP A  17      -4.464  -4.961 -10.266  1.00 43.17           N  
ATOM    244  H   ASP A  17      -3.471  -5.091 -10.399  1.00 43.17           H  
ATOM    245  CA  ASP A  17      -5.338  -5.049 -11.425  1.00 43.17           C  
ATOM    246  HA  ASP A  17      -5.783  -4.074 -11.626  1.00 43.17           H  
ATOM    247  C   ASP A  17      -6.473  -6.045 -11.211  1.00 43.17           C  
ATOM    248  CB  ASP A  17      -4.536  -5.499 -12.647  1.00 43.17           C  
ATOM    249  HB2 ASP A  17      -5.221  -5.908 -13.389  1.00 43.17           H  
ATOM    250  HB3 ASP A  17      -3.867  -6.300 -12.333  1.00 43.17           H  
ATOM    251  O   ASP A  17      -7.574  -5.780 -11.665  1.00 43.17           O  
ATOM    252  CG  ASP A  17      -3.728  -4.402 -13.336  1.00 43.17           C  
ATOM    253  OD1 ASP A  17      -3.865  -3.218 -12.972  1.00 43.17           O  
ATOM    254  OD2 ASP A  17      -2.967  -4.808 -14.247  1.00 43.17           O  
ATOM    255  N   ASN A  18      -6.267  -7.170 -10.516  1.00 46.77           N  
ATOM    256  H   ASN A  18      -5.384  -7.298 -10.043  1.00 46.77           H  
ATOM    257  CA  ASN A  18      -7.364  -8.126 -10.316  1.00 46.77           C  
ATOM    258  HA  ASN A  18      -7.832  -8.343 -11.275  1.00 46.77           H  
ATOM    259  C   ASN A  18      -8.459  -7.527  -9.435  1.00 46.77           C  
ATOM    260  CB  ASN A  18      -6.841  -9.432  -9.701  1.00 46.77           C  
ATOM    261  HB2 ASN A  18      -7.677  -9.980  -9.267  1.00 46.77           H  
ATOM    262  HB3 ASN A  18      -6.138  -9.200  -8.900  1.00 46.77           H  
ATOM    263  O   ASN A  18      -9.638  -7.610  -9.764  1.00 46.77           O  
ATOM    264  CG  ASN A  18      -6.195 -10.345 -10.718  1.00 46.77           C  
ATOM    265  ND2 ASN A  18      -5.191 -11.094 -10.321  1.00 46.77           N  
ATOM    266 HD21 ASN A  18      -4.806 -10.914  -9.405  1.00 46.77           H  
ATOM    267 HD22 ASN A  18      -4.645 -11.517 -11.057  1.00 46.77           H  
ATOM    268  OD1 ASN A  18      -6.591 -10.451 -11.863  1.00 46.77           O  
ATOM    269  N   LEU A  19      -8.066  -6.909  -8.324  1.00 47.16           N  
ATOM    270  H   LEU A  19      -7.077  -6.813  -8.143  1.00 47.16           H  
ATOM    271  CA  LEU A  19      -9.014  -6.411  -7.339  1.00 47.16           C  
ATOM    272  HA  LEU A  19      -9.850  -7.110  -7.301  1.00 47.16           H  
ATOM    273  C   LEU A  19      -9.612  -5.055  -7.793  1.00 47.16           C  
ATOM    274  CB  LEU A  19      -8.299  -6.482  -5.973  1.00 47.16           C  
ATOM    275  HB2 LEU A  19      -7.710  -7.399  -5.940  1.00 47.16           H  
ATOM    276  HB3 LEU A  19      -7.566  -5.678  -5.909  1.00 47.16           H  
ATOM    277  O   LEU A  19     -10.810  -4.833  -7.641  1.00 47.16           O  
ATOM    278  CG  LEU A  19      -9.218  -6.510  -4.734  1.00 47.16           C  
ATOM    279  HG  LEU A  19     -10.019  -5.778  -4.839  1.00 47.16           H  
ATOM    280  CD1 LEU A  19      -9.864  -7.882  -4.569  1.00 47.16           C  
ATOM    281 HD11 LEU A  19     -10.527  -8.077  -5.411  1.00 47.16           H  
ATOM    282 HD12 LEU A  19      -9.109  -8.665  -4.501  1.00 47.16           H  
ATOM    283 HD13 LEU A  19     -10.469  -7.886  -3.663  1.00 47.16           H  
ATOM    284  CD2 LEU A  19      -8.432  -6.231  -3.448  1.00 47.16           C  
ATOM    285 HD21 LEU A  19      -7.532  -5.654  -3.659  1.00 47.16           H  
ATOM    286 HD22 LEU A  19      -9.069  -5.697  -2.742  1.00 47.16           H  
ATOM    287 HD23 LEU A  19      -8.105  -7.161  -2.984  1.00 47.16           H  
ATOM    288  N   GLN A  20      -8.845  -4.201  -8.487  1.00 48.40           N  
ATOM    289  H   GLN A  20      -7.865  -4.418  -8.602  1.00 48.40           H  
ATOM    290  CA  GLN A  20      -9.371  -3.012  -9.181  1.00 48.40           C  
ATOM    291  HA  GLN A  20      -9.954  -2.414  -8.480  1.00 48.40           H  
ATOM    292  C   GLN A  20     -10.293  -3.380 -10.340  1.00 48.40           C  
ATOM    293  CB  GLN A  20      -8.241  -2.153  -9.764  1.00 48.40           C  
ATOM    294  HB2 GLN A  20      -7.536  -2.785 -10.304  1.00 48.40           H  
ATOM    295  HB3 GLN A  20      -8.676  -1.453 -10.478  1.00 48.40           H  
ATOM    296  O   GLN A  20     -11.300  -2.714 -10.567  1.00 48.40           O  
ATOM    297  CG  GLN A  20      -7.506  -1.331  -8.703  1.00 48.40           C  
ATOM    298  HG2 GLN A  20      -8.218  -0.697  -8.175  1.00 48.40           H  
ATOM    299  HG3 GLN A  20      -7.045  -2.005  -7.981  1.00 48.40           H  
ATOM    300  CD  GLN A  20      -6.424  -0.447  -9.310  1.00 48.40           C  
ATOM    301  NE2 GLN A  20      -5.540   0.093  -8.507  1.00 48.40           N  
ATOM    302 HE21 GLN A  20      -4.747   0.487  -8.994  1.00 48.40           H  
ATOM    303 HE22 GLN A  20      -5.495  -0.190  -7.539  1.00 48.40           H  
ATOM    304  OE1 GLN A  20      -6.336  -0.191 -10.495  1.00 48.40           O  
ATOM    305  N   LYS A  21      -9.988  -4.444 -11.083  1.00 49.72           N  
ATOM    306  H   LYS A  21      -9.113  -4.927 -10.935  1.00 49.72           H  
ATOM    307  CA  LYS A  21     -10.871  -4.896 -12.151  1.00 49.72           C  
ATOM    308  HA  LYS A  21     -11.192  -4.008 -12.696  1.00 49.72           H  
ATOM    309  C   LYS A  21     -12.128  -5.547 -11.598  1.00 49.72           C  
ATOM    310  CB  LYS A  21     -10.107  -5.774 -13.131  1.00 49.72           C  
ATOM    311  HB2 LYS A  21      -9.903  -6.752 -12.694  1.00 49.72           H  
ATOM    312  HB3 LYS A  21      -9.170  -5.267 -13.362  1.00 49.72           H  
ATOM    313  O   LYS A  21     -13.180  -5.365 -12.198  1.00 49.72           O  
ATOM    314  CG  LYS A  21     -10.860  -5.912 -14.449  1.00 49.72           C  
ATOM    315  HG2 LYS A  21     -11.737  -6.545 -14.318  1.00 49.72           H  
ATOM    316  HG3 LYS A  21     -11.169  -4.925 -14.795  1.00 49.72           H  
ATOM    317  CD  LYS A  21      -9.920  -6.520 -15.480  1.00 49.72           C  
ATOM    318  HD2 LYS A  21      -9.008  -5.925 -15.534  1.00 49.72           H  
ATOM    319  HD3 LYS A  21      -9.692  -7.539 -15.167  1.00 49.72           H  
ATOM    320  CE  LYS A  21     -10.629  -6.522 -16.830  1.00 49.72           C  
ATOM    321  HE2 LYS A  21     -11.195  -5.595 -16.929  1.00 49.72           H  
ATOM    322  HE3 LYS A  21     -11.347  -7.342 -16.841  1.00 49.72           H  
ATOM    323  NZ  LYS A  21      -9.690  -6.652 -17.958  1.00 49.72           N  
ATOM    324  HZ1 LYS A  21     -10.215  -6.843 -18.800  1.00 49.72           H  
ATOM    325  HZ2 LYS A  21      -9.153  -5.804 -18.075  1.00 49.72           H  
ATOM    326  HZ3 LYS A  21      -9.074  -7.438 -17.805  1.00 49.72           H  
ATOM    327  N   LEU A  22     -12.077  -6.170 -10.420  1.00 50.63           N  
ATOM    328  H   LEU A  22     -11.182  -6.380 -10.002  1.00 50.63           H  
ATOM    329  CA  LEU A  22     -13.306  -6.510  -9.705  1.00 50.63           C  
ATOM    330  HA  LEU A  22     -13.941  -7.057 -10.402  1.00 50.63           H  
ATOM    331  C   LEU A  22     -14.109  -5.281  -9.316  1.00 50.63           C  
ATOM    332  CB  LEU A  22     -13.056  -7.363  -8.458  1.00 50.63           C  
ATOM    333  HB2 LEU A  22     -13.652  -6.965  -7.637  1.00 50.63           H  
ATOM    334  HB3 LEU A  22     -12.012  -7.320  -8.145  1.00 50.63           H  
ATOM    335  O   LEU A  22     -15.316  -5.291  -9.510  1.00 50.63           O  
ATOM    336  CG  LEU A  22     -13.506  -8.805  -8.725  1.00 50.63           C  
ATOM    337  HG  LEU A  22     -14.286  -8.828  -9.487  1.00 50.63           H  
ATOM    338  CD1 LEU A  22     -12.329  -9.598  -9.294  1.00 50.63           C  
ATOM    339 HD11 LEU A  22     -11.416  -9.440  -8.720  1.00 50.63           H  
ATOM    340 HD12 LEU A  22     -12.594 -10.652  -9.369  1.00 50.63           H  
ATOM    341 HD13 LEU A  22     -12.134  -9.240 -10.305  1.00 50.63           H  
ATOM    342  CD2 LEU A  22     -14.183  -9.383  -7.488  1.00 50.63           C  
ATOM    343 HD21 LEU A  22     -14.318 -10.458  -7.612  1.00 50.63           H  
ATOM    344 HD22 LEU A  22     -15.172  -8.935  -7.390  1.00 50.63           H  
ATOM    345 HD23 LEU A  22     -13.630  -9.168  -6.574  1.00 50.63           H  
ATOM    346  N   LYS A  23     -13.454  -4.206  -8.864  1.00 49.66           N  
ATOM    347  H   LYS A  23     -12.473  -4.294  -8.642  1.00 49.66           H  
ATOM    348  CA  LYS A  23     -14.132  -2.921  -8.659  1.00 49.66           C  
ATOM    349  HA  LYS A  23     -14.908  -3.066  -7.907  1.00 49.66           H  
ATOM    350  C   LYS A  23     -14.843  -2.485  -9.944  1.00 49.66           C  
ATOM    351  CB  LYS A  23     -13.139  -1.860  -8.149  1.00 49.66           C  
ATOM    352  HB2 LYS A  23     -12.465  -2.308  -7.419  1.00 49.66           H  
ATOM    353  HB3 LYS A  23     -12.550  -1.463  -8.975  1.00 49.66           H  
ATOM    354  O   LYS A  23     -16.017  -2.140  -9.902  1.00 49.66           O  
ATOM    355  CG  LYS A  23     -13.860  -0.682  -7.488  1.00 49.66           C  
ATOM    356  HG2 LYS A  23     -14.598  -0.274  -8.178  1.00 49.66           H  
ATOM    357  HG3 LYS A  23     -14.374  -1.037  -6.595  1.00 49.66           H  
ATOM    358  CD  LYS A  23     -12.878   0.434  -7.098  1.00 49.66           C  
ATOM    359  HD2 LYS A  23     -12.117   0.020  -6.437  1.00 49.66           H  
ATOM    360  HD3 LYS A  23     -12.402   0.842  -7.989  1.00 49.66           H  
ATOM    361  CE  LYS A  23     -13.684   1.527  -6.379  1.00 49.66           C  
ATOM    362  HE2 LYS A  23     -14.373   1.990  -7.086  1.00 49.66           H  
ATOM    363  HE3 LYS A  23     -14.288   1.036  -5.617  1.00 49.66           H  
ATOM    364  NZ  LYS A  23     -12.855   2.562  -5.709  1.00 49.66           N  
ATOM    365  HZ1 LYS A  23     -13.436   3.128  -5.109  1.00 49.66           H  
ATOM    366  HZ2 LYS A  23     -12.323   3.154  -6.330  1.00 49.66           H  
ATOM    367  HZ3 LYS A  23     -12.195   2.136  -5.073  1.00 49.66           H  
ATOM    368  N   SER A  24     -14.173  -2.574 -11.097  1.00 49.54           N  
ATOM    369  H   SER A  24     -13.193  -2.815 -11.055  1.00 49.54           H  
ATOM    370  CA  SER A  24     -14.789  -2.244 -12.390  1.00 49.54           C  
ATOM    371  HA  SER A  24     -15.239  -1.255 -12.296  1.00 49.54           H  
ATOM    372  C   SER A  24     -15.926  -3.193 -12.792  1.00 49.54           C  
ATOM    373  CB  SER A  24     -13.733  -2.139 -13.496  1.00 49.54           C  
ATOM    374  HB2 SER A  24     -14.168  -1.607 -14.342  1.00 49.54           H  
ATOM    375  HB3 SER A  24     -12.891  -1.554 -13.126  1.00 49.54           H  
ATOM    376  O   SER A  24     -16.930  -2.723 -13.316  1.00 49.54           O  
ATOM    377  OG  SER A  24     -13.262  -3.391 -13.958  1.00 49.54           O  
ATOM    378  HG  SER A  24     -13.374  -4.057 -13.276  1.00 49.54           H  
ATOM    379  N   LEU A  25     -15.806  -4.499 -12.519  1.00 45.34           N  
ATOM    380  H   LEU A  25     -14.973  -4.819 -12.046  1.00 45.34           H  
ATOM    381  CA  LEU A  25     -16.845  -5.496 -12.796  1.00 45.34           C  
ATOM    382  HA  LEU A  25     -17.168  -5.394 -13.832  1.00 45.34           H  
ATOM    383  C   LEU A  25     -18.076  -5.225 -11.936  1.00 45.34           C  
ATOM    384  CB  LEU A  25     -16.307  -6.924 -12.571  1.00 45.34           C  
ATOM    385  HB2 LEU A  25     -15.681  -6.927 -11.679  1.00 45.34           H  
ATOM    386  HB3 LEU A  25     -17.144  -7.593 -12.372  1.00 45.34           H  
ATOM    387  O   LEU A  25     -19.144  -5.032 -12.493  1.00 45.34           O  
ATOM    388  CG  LEU A  25     -15.519  -7.487 -13.767  1.00 45.34           C  
ATOM    389  HG  LEU A  25     -14.873  -6.711 -14.177  1.00 45.34           H  
ATOM    390  CD1 LEU A  25     -14.636  -8.654 -13.320  1.00 45.34           C  
ATOM    391 HD11 LEU A  25     -15.254  -9.438 -12.882  1.00 45.34           H  
ATOM    392 HD12 LEU A  25     -13.916  -8.309 -12.578  1.00 45.34           H  
ATOM    393 HD13 LEU A  25     -14.099  -9.066 -14.174  1.00 45.34           H  
ATOM    394  CD2 LEU A  25     -16.461  -7.988 -14.866  1.00 45.34           C  
ATOM    395 HD21 LEU A  25     -17.098  -7.176 -15.217  1.00 45.34           H  
ATOM    396 HD22 LEU A  25     -17.094  -8.786 -14.479  1.00 45.34           H  
ATOM    397 HD23 LEU A  25     -15.883  -8.372 -15.705  1.00 45.34           H  
ATOM    398  N   LEU A  26     -17.910  -5.091 -10.619  1.00 45.13           N  
ATOM    399  H   LEU A  26     -16.988  -5.240 -10.233  1.00 45.13           H  
ATOM    400  CA  LEU A  26     -18.985  -4.737  -9.686  1.00 45.13           C  
ATOM    401  HA  LEU A  26     -19.751  -5.512  -9.698  1.00 45.13           H  
ATOM    402  C   LEU A  26     -19.677  -3.429 -10.096  1.00 45.13           C  
ATOM    403  CB  LEU A  26     -18.385  -4.624  -8.272  1.00 45.13           C  
ATOM    404  HB2 LEU A  26     -19.099  -4.117  -7.623  1.00 45.13           H  
ATOM    405  HB3 LEU A  26     -17.489  -4.004  -8.320  1.00 45.13           H  
ATOM    406  O   LEU A  26     -20.900  -3.352 -10.145  1.00 45.13           O  
ATOM    407  CG  LEU A  26     -18.040  -5.990  -7.649  1.00 45.13           C  
ATOM    408  HG  LEU A  26     -17.578  -6.638  -8.394  1.00 45.13           H  
ATOM    409  CD1 LEU A  26     -17.049  -5.813  -6.504  1.00 45.13           C  
ATOM    410 HD11 LEU A  26     -17.490  -5.152  -5.757  1.00 45.13           H  
ATOM    411 HD12 LEU A  26     -16.853  -6.785  -6.051  1.00 45.13           H  
ATOM    412 HD13 LEU A  26     -16.118  -5.384  -6.876  1.00 45.13           H  
ATOM    413  CD2 LEU A  26     -19.289  -6.675  -7.096  1.00 45.13           C  
ATOM    414 HD21 LEU A  26     -19.989  -6.895  -7.902  1.00 45.13           H  
ATOM    415 HD22 LEU A  26     -19.025  -7.610  -6.601  1.00 45.13           H  
ATOM    416 HD23 LEU A  26     -19.792  -6.028  -6.378  1.00 45.13           H  
ATOM    417  N   THR A  27     -18.898  -2.420 -10.504  1.00 41.99           N  
ATOM    418  H   THR A  27     -17.897  -2.540 -10.449  1.00 41.99           H  
ATOM    419  CA  THR A  27     -19.466  -1.147 -10.974  1.00 41.99           C  
ATOM    420  HA  THR A  27     -20.166  -0.798 -10.214  1.00 41.99           H  
ATOM    421  C   THR A  27     -20.260  -1.311 -12.280  1.00 41.99           C  
ATOM    422  CB  THR A  27     -18.396  -0.059 -11.160  1.00 41.99           C  
ATOM    423  HB  THR A  27     -17.832  -0.253 -12.073  1.00 41.99           H  
ATOM    424  O   THR A  27     -21.317  -0.701 -12.420  1.00 41.99           O  
ATOM    425  CG2 THR A  27     -19.023   1.332 -11.226  1.00 41.99           C  
ATOM    426 HG21 THR A  27     -19.663   1.416 -12.105  1.00 41.99           H  
ATOM    427 HG22 THR A  27     -18.235   2.082 -11.299  1.00 41.99           H  
ATOM    428 HG23 THR A  27     -19.616   1.514 -10.330  1.00 41.99           H  
ATOM    429  OG1 THR A  27     -17.497   0.016 -10.077  1.00 41.99           O  
ATOM    430  HG1 THR A  27     -17.074  -0.839  -9.968  1.00 41.99           H  
ATOM    431  N   ASN A  28     -19.786  -2.126 -13.232  1.00 35.81           N  
ATOM    432  H   ASN A  28     -18.924  -2.622 -13.054  1.00 35.81           H  
ATOM    433  CA  ASN A  28     -20.449  -2.345 -14.525  1.00 35.81           C  
ATOM    434  HA  ASN A  28     -20.836  -1.391 -14.885  1.00 35.81           H  
ATOM    435  C   ASN A  28     -21.671  -3.275 -14.442  1.00 35.81           C  
ATOM    436  CB  ASN A  28     -19.428  -2.881 -15.548  1.00 35.81           C  
ATOM    437  HB2 ASN A  28     -19.963  -3.416 -16.332  1.00 35.81           H  
ATOM    438  HB3 ASN A  28     -18.759  -3.591 -15.062  1.00 35.81           H  
ATOM    439  O   ASN A  28     -22.636  -3.062 -15.177  1.00 35.81           O  
ATOM    440  CG  ASN A  28     -18.623  -1.796 -16.244  1.00 35.81           C  
ATOM    441  ND2 ASN A  28     -17.495  -2.147 -16.815  1.00 35.81           N  
ATOM    442 HD21 ASN A  28     -17.169  -3.099 -16.732  1.00 35.81           H  
ATOM    443 HD22 ASN A  28     -17.002  -1.407 -17.293  1.00 35.81           H  
ATOM    444  OD1 ASN A  28     -18.991  -0.639 -16.336  1.00 35.81           O  
ATOM    445  N   THR A  29     -21.683  -4.271 -13.549  1.00 35.46           N  
ATOM    446  H   THR A  29     -20.849  -4.468 -13.015  1.00 35.46           H  
ATOM    447  CA  THR A  29     -22.824  -5.198 -13.391  1.00 35.46           C  
ATOM    448  HA  THR A  29     -23.061  -5.596 -14.377  1.00 35.46           H  
ATOM    449  C   THR A  29     -24.092  -4.489 -12.884  1.00 35.46           C  
ATOM    450  CB  THR A  29     -22.470  -6.399 -12.491  1.00 35.46           C  
ATOM    451  HB  THR A  29     -22.433  -6.084 -11.448  1.00 35.46           H  
ATOM    452  O   THR A  29     -25.198  -5.010 -13.043  1.00 35.46           O  
ATOM    453  CG2 THR A  29     -23.437  -7.572 -12.655  1.00 35.46           C  
ATOM    454 HG21 THR A  29     -23.489  -7.877 -13.700  1.00 35.46           H  
ATOM    455 HG22 THR A  29     -23.096  -8.414 -12.053  1.00 35.46           H  
ATOM    456 HG23 THR A  29     -24.432  -7.298 -12.304  1.00 35.46           H  
ATOM    457  OG1 THR A  29     -21.224  -6.943 -12.853  1.00 35.46           O  
ATOM    458  HG1 THR A  29     -21.016  -7.584 -12.170  1.00 35.46           H  
ATOM    459  N   ARG A  30     -23.971  -3.252 -12.372  1.00 37.44           N  
ATOM    460  H   ARG A  30     -23.032  -2.905 -12.235  1.00 37.44           H  
ATOM    461  CA  ARG A  30     -25.094  -2.401 -11.937  1.00 37.44           C  
ATOM    462  HA  ARG A  30     -25.579  -2.862 -11.077  1.00 37.44           H  
ATOM    463  C   ARG A  30     -26.200  -2.196 -12.967  1.00 37.44           C  
ATOM    464  CB  ARG A  30     -24.576  -1.011 -11.547  1.00 37.44           C  
ATOM    465  HB2 ARG A  30     -23.846  -0.664 -12.278  1.00 37.44           H  
ATOM    466  HB3 ARG A  30     -25.412  -0.311 -11.553  1.00 37.44           H  
ATOM    467  O   ARG A  30     -27.339  -1.983 -12.569  1.00 37.44           O  
ATOM    468  CG  ARG A  30     -23.983  -0.998 -10.138  1.00 37.44           C  
ATOM    469  HG2 ARG A  30     -24.749  -1.328  -9.436  1.00 37.44           H  
ATOM    470  HG3 ARG A  30     -23.131  -1.675 -10.077  1.00 37.44           H  
ATOM    471  CD  ARG A  30     -23.540   0.421  -9.783  1.00 37.44           C  
ATOM    472  HD2 ARG A  30     -24.289   1.127 -10.143  1.00 37.44           H  
ATOM    473  HD3 ARG A  30     -22.588   0.625 -10.273  1.00 37.44           H  
ATOM    474  NE  ARG A  30     -23.411   0.566  -8.328  1.00 37.44           N  
ATOM    475  HE  ARG A  30     -23.544  -0.271  -7.778  1.00 37.44           H  
ATOM    476  NH1 ARG A  30     -23.022   2.824  -8.273  1.00 37.44           N  
ATOM    477 HH11 ARG A  30     -22.921   3.680  -7.746  1.00 37.44           H  
ATOM    478 HH12 ARG A  30     -22.926   2.802  -9.278  1.00 37.44           H  
ATOM    479  NH2 ARG A  30     -23.415   1.688  -6.372  1.00 37.44           N  
ATOM    480 HH21 ARG A  30     -23.771   0.845  -5.946  1.00 37.44           H  
ATOM    481 HH22 ARG A  30     -23.552   2.549  -5.861  1.00 37.44           H  
ATOM    482  CZ  ARG A  30     -23.271   1.692  -7.665  1.00 37.44           C  
ATOM    483  N   GLN A  31     -25.903  -2.196 -14.270  1.00 36.14           N  
ATOM    484  H   GLN A  31     -24.953  -2.378 -14.560  1.00 36.14           H  
ATOM    485  CA  GLN A  31     -26.954  -1.946 -15.265  1.00 36.14           C  
ATOM    486  HA  GLN A  31     -27.535  -1.081 -14.947  1.00 36.14           H  
ATOM    487  C   GLN A  31     -27.966  -3.097 -15.379  1.00 36.14           C  
ATOM    488  CB  GLN A  31     -26.356  -1.635 -16.645  1.00 36.14           C  
ATOM    489  HB2 GLN A  31     -27.111  -1.842 -17.403  1.00 36.14           H  
ATOM    490  HB3 GLN A  31     -25.500  -2.283 -16.836  1.00 36.14           H  
ATOM    491  O   GLN A  31     -29.126  -2.832 -15.684  1.00 36.14           O  
ATOM    492  CG  GLN A  31     -25.947  -0.162 -16.796  1.00 36.14           C  
ATOM    493  HG2 GLN A  31     -25.122   0.057 -16.118  1.00 36.14           H  
ATOM    494  HG3 GLN A  31     -26.792   0.473 -16.529  1.00 36.14           H  
ATOM    495  CD  GLN A  31     -25.520   0.187 -18.222  1.00 36.14           C  
ATOM    496  NE2 GLN A  31     -25.315   1.450 -18.524  1.00 36.14           N  
ATOM    497 HE21 GLN A  31     -25.439   2.177 -17.834  1.00 36.14           H  
ATOM    498 HE22 GLN A  31     -25.045   1.629 -19.481  1.00 36.14           H  
ATOM    499  OE1 GLN A  31     -25.364  -0.649 -19.095  1.00 36.14           O  
ATOM    500  N   GLN A  32     -27.557  -4.358 -15.175  1.00 34.10           N  
ATOM    501  H   GLN A  32     -26.621  -4.518 -14.829  1.00 34.10           H  
ATOM    502  CA  GLN A  32     -28.430  -5.512 -15.437  1.00 34.10           C  
ATOM    503  HA  GLN A  32     -29.173  -5.226 -16.181  1.00 34.10           H  
ATOM    504  C   GLN A  32     -29.243  -5.980 -14.223  1.00 34.10           C  
ATOM    505  CB  GLN A  32     -27.633  -6.695 -16.016  1.00 34.10           C  
ATOM    506  HB2 GLN A  32     -28.162  -7.616 -15.770  1.00 34.10           H  
ATOM    507  HB3 GLN A  32     -26.646  -6.745 -15.558  1.00 34.10           H  
ATOM    508  O   GLN A  32     -30.466  -6.092 -14.314  1.00 34.10           O  
ATOM    509  CG  GLN A  32     -27.506  -6.643 -17.546  1.00 34.10           C  
ATOM    510  HG2 GLN A  32     -26.859  -5.814 -17.831  1.00 34.10           H  
ATOM    511  HG3 GLN A  32     -28.492  -6.477 -17.980  1.00 34.10           H  
ATOM    512  CD  GLN A  32     -26.943  -7.940 -18.128  1.00 34.10           C  
ATOM    513  NE2 GLN A  32     -27.044  -8.142 -19.423  1.00 34.10           N  
ATOM    514 HE21 GLN A  32     -26.663  -9.016 -19.756  1.00 34.10           H  
ATOM    515 HE22 GLN A  32     -27.483  -7.457 -20.022  1.00 34.10           H  
ATOM    516  OE1 GLN A  32     -26.409  -8.800 -17.451  1.00 34.10           O  
ATOM    517  N   ILE A  33     -28.590  -6.350 -13.118  1.00 36.72           N  
ATOM    518  H   ILE A  33     -27.599  -6.165 -13.046  1.00 36.72           H  
ATOM    519  CA  ILE A  33     -29.244  -7.107 -12.037  1.00 36.72           C  
ATOM    520  HA  ILE A  33     -30.098  -7.644 -12.450  1.00 36.72           H  
ATOM    521  C   ILE A  33     -29.766  -6.137 -10.968  1.00 36.72           C  
ATOM    522  CB  ILE A  33     -28.291  -8.176 -11.457  1.00 36.72           C  
ATOM    523  HB  ILE A  33     -27.421  -7.639 -11.078  1.00 36.72           H  
ATOM    524  O   ILE A  33     -28.983  -5.461 -10.312  1.00 36.72           O  
ATOM    525  CG1 ILE A  33     -27.777  -9.164 -12.531  1.00 36.72           C  
ATOM    526 HG12 ILE A  33     -27.355  -8.605 -13.366  1.00 36.72           H  
ATOM    527 HG13 ILE A  33     -28.610  -9.757 -12.910  1.00 36.72           H  
ATOM    528  CG2 ILE A  33     -28.961  -8.932 -10.290  1.00 36.72           C  
ATOM    529 HG21 ILE A  33     -29.267  -8.239  -9.506  1.00 36.72           H  
ATOM    530 HG22 ILE A  33     -28.253  -9.622  -9.832  1.00 36.72           H  
ATOM    531 HG23 ILE A  33     -29.825  -9.493 -10.647  1.00 36.72           H  
ATOM    532  CD1 ILE A  33     -26.674 -10.108 -12.029  1.00 36.72           C  
ATOM    533 HD11 ILE A  33     -27.077 -10.826 -11.314  1.00 36.72           H  
ATOM    534 HD12 ILE A  33     -25.875  -9.534 -11.561  1.00 36.72           H  
ATOM    535 HD13 ILE A  33     -26.262 -10.659 -12.874  1.00 36.72           H  
ATOM    536  N   LYS A  34     -31.094  -6.097 -10.773  1.00 36.15           N  
ATOM    537  H   LYS A  34     -31.655  -6.655 -11.400  1.00 36.15           H  
ATOM    538  CA  LYS A  34     -31.783  -5.190  -9.829  1.00 36.15           C  
ATOM    539  HA  LYS A  34     -31.417  -4.181 -10.016  1.00 36.15           H  
ATOM    540  C   LYS A  34     -31.493  -5.422  -8.334  1.00 36.15           C  
ATOM    541  CB  LYS A  34     -33.309  -5.213 -10.052  1.00 36.15           C  
ATOM    542  HB2 LYS A  34     -33.793  -4.922  -9.121  1.00 36.15           H  
ATOM    543  HB3 LYS A  34     -33.629  -6.229 -10.285  1.00 36.15           H  
ATOM    544  O   LYS A  34     -30.965  -4.531  -7.688  1.00 36.15           O  
ATOM    545  CG  LYS A  34     -33.815  -4.247 -11.130  1.00 36.15           C  
ATOM    546  HG2 LYS A  34     -33.413  -4.535 -12.101  1.00 36.15           H  
ATOM    547  HG3 LYS A  34     -33.487  -3.236 -10.889  1.00 36.15           H  
ATOM    548  CD  LYS A  34     -35.351  -4.293 -11.161  1.00 36.15           C  
ATOM    549  HD2 LYS A  34     -35.668  -5.295 -11.452  1.00 36.15           H  
ATOM    550  HD3 LYS A  34     -35.735  -4.077 -10.164  1.00 36.15           H  
ATOM    551  CE  LYS A  34     -35.915  -3.266 -12.147  1.00 36.15           C  
ATOM    552  HE2 LYS A  34     -35.494  -3.465 -13.132  1.00 36.15           H  
ATOM    553  HE3 LYS A  34     -35.583  -2.274 -11.840  1.00 36.15           H  
ATOM    554  NZ  LYS A  34     -37.398  -3.321 -12.199  1.00 36.15           N  
ATOM    555  HZ1 LYS A  34     -37.791  -3.126 -11.289  1.00 36.15           H  
ATOM    556  HZ2 LYS A  34     -37.753  -2.635 -12.850  1.00 36.15           H  
ATOM    557  HZ3 LYS A  34     -37.710  -4.234 -12.497  1.00 36.15           H  
ATOM    558  N   SER A  35     -32.011  -6.509  -7.744  1.00 39.43           N  
ATOM    559  H   SER A  35     -32.452  -7.202  -8.332  1.00 39.43           H  
ATOM    560  CA  SER A  35     -32.354  -6.547  -6.303  1.00 39.43           C  
ATOM    561  HA  SER A  35     -32.167  -5.570  -5.857  1.00 39.43           H  
ATOM    562  C   SER A  35     -31.598  -7.560  -5.445  1.00 39.43           C  
ATOM    563  CB  SER A  35     -33.848  -6.850  -6.145  1.00 39.43           C  
ATOM    564  HB2 SER A  35     -34.130  -6.793  -5.094  1.00 39.43           H  
ATOM    565  HB3 SER A  35     -34.422  -6.107  -6.699  1.00 39.43           H  
ATOM    566  O   SER A  35     -31.715  -7.507  -4.226  1.00 39.43           O  
ATOM    567  OG  SER A  35     -34.139  -8.143  -6.652  1.00 39.43           O  
ATOM    568  HG  SER A  35     -34.080  -8.764  -5.923  1.00 39.43           H  
ATOM    569  N   GLN A  36     -30.922  -8.547  -6.033  1.00 40.57           N  
ATOM    570  H   GLN A  36     -30.770  -8.518  -7.031  1.00 40.57           H  
ATOM    571  CA  GLN A  36     -30.189  -9.534  -5.238  1.00 40.57           C  
ATOM    572  HA  GLN A  36     -30.771  -9.780  -4.350  1.00 40.57           H  
ATOM    573  C   GLN A  36     -28.876  -8.931  -4.748  1.00 40.57           C  
ATOM    574  CB  GLN A  36     -29.963 -10.830  -6.035  1.00 40.57           C  
ATOM    575  HB2 GLN A  36     -29.883 -10.603  -7.098  1.00 40.57           H  
ATOM    576  HB3 GLN A  36     -29.032 -11.299  -5.714  1.00 40.57           H  
ATOM    577  O   GLN A  36     -28.169  -8.296  -5.529  1.00 40.57           O  
ATOM    578  CG  GLN A  36     -31.106 -11.825  -5.780  1.00 40.57           C  
ATOM    579  HG2 GLN A  36     -31.083 -12.128  -4.733  1.00 40.57           H  
ATOM    580  HG3 GLN A  36     -32.060 -11.333  -5.971  1.00 40.57           H  
ATOM    581  CD  GLN A  36     -31.040 -13.075  -6.652  1.00 40.57           C  
ATOM    582  NE2 GLN A  36     -31.821 -14.088  -6.348  1.00 40.57           N  
ATOM    583 HE21 GLN A  36     -32.398 -14.070  -5.519  1.00 40.57           H  
ATOM    584 HE22 GLN A  36     -31.730 -14.897  -6.945  1.00 40.57           H  
ATOM    585  OE1 GLN A  36     -30.332 -13.164  -7.638  1.00 40.57           O  
ATOM    586  N   THR A  37     -28.542  -9.179  -3.478  1.00 51.64           N  
ATOM    587  H   THR A  37     -29.214  -9.606  -2.856  1.00 51.64           H  
ATOM    588  CA  THR A  37     -27.195  -8.985  -2.939  1.00 51.64           C  
ATOM    589  HA  THR A  37     -26.965  -7.920  -2.894  1.00 51.64           H  
ATOM    590  C   THR A  37     -26.205  -9.691  -3.859  1.00 51.64           C  
ATOM    591  CB  THR A  37     -27.089  -9.582  -1.525  1.00 51.64           C  
ATOM    592  HB  THR A  37     -27.161 -10.668  -1.573  1.00 51.64           H  
ATOM    593  O   THR A  37     -26.177 -10.921  -3.920  1.00 51.64           O  
ATOM    594  CG2 THR A  37     -25.786  -9.197  -0.842  1.00 51.64           C  
ATOM    595 HG21 THR A  37     -25.730  -9.670   0.138  1.00 51.64           H  
ATOM    596 HG22 THR A  37     -24.942  -9.538  -1.441  1.00 51.64           H  
ATOM    597 HG23 THR A  37     -25.725  -8.115  -0.724  1.00 51.64           H  
ATOM    598  OG1 THR A  37     -28.132  -9.105  -0.708  1.00 51.64           O  
ATOM    599  HG1 THR A  37     -27.765  -9.049   0.177  1.00 51.64           H  
ATOM    600  N   GLN A  38     -25.428  -8.925  -4.624  1.00 64.79           N  
ATOM    601  H   GLN A  38     -25.531  -7.921  -4.595  1.00 64.79           H  
ATOM    602  CA  GLN A  38     -24.391  -9.497  -5.468  1.00 64.79           C  
ATOM    603  HA  GLN A  38     -24.742 -10.446  -5.872  1.00 64.79           H  
ATOM    604  C   GLN A  38     -23.182  -9.792  -4.594  1.00 64.79           C  
ATOM    605  CB  GLN A  38     -24.065  -8.593  -6.659  1.00 64.79           C  
ATOM    606  HB2 GLN A  38     -23.084  -8.865  -7.050  1.00 64.79           H  
ATOM    607  HB3 GLN A  38     -24.035  -7.550  -6.343  1.00 64.79           H  
ATOM    608  O   GLN A  38     -22.490  -8.893  -4.113  1.00 64.79           O  
ATOM    609  CG  GLN A  38     -25.101  -8.784  -7.772  1.00 64.79           C  
ATOM    610  HG2 GLN A  38     -25.095  -9.819  -8.113  1.00 64.79           H  
ATOM    611  HG3 GLN A  38     -26.092  -8.554  -7.382  1.00 64.79           H  
ATOM    612  CD  GLN A  38     -24.803  -7.885  -8.962  1.00 64.79           C  
ATOM    613  NE2 GLN A  38     -25.758  -7.112  -9.412  1.00 64.79           N  
ATOM    614 HE21 GLN A  38     -25.478  -6.430 -10.103  1.00 64.79           H  
ATOM    615 HE22 GLN A  38     -26.607  -6.998  -8.876  1.00 64.79           H  
ATOM    616  OE1 GLN A  38     -23.716  -7.847  -9.511  1.00 64.79           O  
ATOM    617  N   GLN A  39     -22.968 -11.081  -4.369  1.00 72.74           N  
ATOM    618  H   GLN A  39     -23.619 -11.750  -4.756  1.00 72.74           H  
ATOM    619  CA  GLN A  39     -21.756 -11.600  -3.773  1.00 72.74           C  
ATOM    620  HA  GLN A  39     -21.268 -10.808  -3.206  1.00 72.74           H  
ATOM    621  C   GLN A  39     -20.838 -12.066  -4.900  1.00 72.74           C  
ATOM    622  CB  GLN A  39     -22.118 -12.724  -2.800  1.00 72.74           C  
ATOM    623  HB2 GLN A  39     -22.822 -12.341  -2.060  1.00 72.74           H  
ATOM    624  HB3 GLN A  39     -22.595 -13.539  -3.346  1.00 72.74           H  
ATOM    625  O   GLN A  39     -21.251 -12.862  -5.736  1.00 72.74           O  
ATOM    626  CG  GLN A  39     -20.877 -13.254  -2.078  1.00 72.74           C  
ATOM    627  HG2 GLN A  39     -20.141 -13.579  -2.814  1.00 72.74           H  
ATOM    628  HG3 GLN A  39     -20.446 -12.451  -1.479  1.00 72.74           H  
ATOM    629  CD  GLN A  39     -21.188 -14.435  -1.166  1.00 72.74           C  
ATOM    630  NE2 GLN A  39     -20.221 -15.268  -0.856  1.00 72.74           N  
ATOM    631 HE21 GLN A  39     -20.507 -16.031  -0.260  1.00 72.74           H  
ATOM    632 HE22 GLN A  39     -19.320 -15.185  -1.305  1.00 72.74           H  
ATOM    633  OE1 GLN A  39     -22.296 -14.679  -0.731  1.00 72.74           O  
ATOM    634  N   VAL A  40     -19.590 -11.606  -4.903  1.00 76.21           N  
ATOM    635  H   VAL A  40     -19.333 -10.937  -4.191  1.00 76.21           H  
ATOM    636  CA  VAL A  40     -18.572 -12.053  -5.860  1.00 76.21           C  
ATOM    637  HA  VAL A  40     -18.987 -12.841  -6.488  1.00 76.21           H  
ATOM    638  C   VAL A  40     -17.396 -12.637  -5.097  1.00 76.21           C  
ATOM    639  CB  VAL A  40     -18.129 -10.916  -6.797  1.00 76.21           C  
ATOM    640  HB  VAL A  40     -17.694 -10.106  -6.212  1.00 76.21           H  
ATOM    641  O   VAL A  40     -16.829 -11.981  -4.221  1.00 76.21           O  
ATOM    642  CG1 VAL A  40     -17.080 -11.415  -7.801  1.00 76.21           C  
ATOM    643 HG11 VAL A  40     -16.185 -11.757  -7.281  1.00 76.21           H  
ATOM    644 HG12 VAL A  40     -17.492 -12.241  -8.381  1.00 76.21           H  
ATOM    645 HG13 VAL A  40     -16.808 -10.610  -8.483  1.00 76.21           H  
ATOM    646  CG2 VAL A  40     -19.312 -10.362  -7.601  1.00 76.21           C  
ATOM    647 HG21 VAL A  40     -20.044  -9.910  -6.931  1.00 76.21           H  
ATOM    648 HG22 VAL A  40     -19.798 -11.168  -8.151  1.00 76.21           H  
ATOM    649 HG23 VAL A  40     -18.972  -9.600  -8.303  1.00 76.21           H  
ATOM    650  N   THR A  41     -16.989 -13.857  -5.447  1.00 80.57           N  
ATOM    651  H   THR A  41     -17.497 -14.339  -6.175  1.00 80.57           H  
ATOM    652  CA  THR A  41     -15.861 -14.537  -4.800  1.00 80.57           C  
ATOM    653  HA  THR A  41     -15.494 -13.908  -3.989  1.00 80.57           H  
ATOM    654  C   THR A  41     -14.697 -14.746  -5.767  1.00 80.57           C  
ATOM    655  CB  THR A  41     -16.294 -15.853  -4.140  1.00 80.57           C  
ATOM    656  HB  THR A  41     -16.743 -16.507  -4.888  1.00 80.57           H  
ATOM    657  O   THR A  41     -14.765 -15.527  -6.709  1.00 80.57           O  
ATOM    658  CG2 THR A  41     -15.125 -16.580  -3.469  1.00 80.57           C  
ATOM    659 HG21 THR A  41     -14.613 -15.904  -2.784  1.00 80.57           H  
ATOM    660 HG22 THR A  41     -15.503 -17.439  -2.915  1.00 80.57           H  
ATOM    661 HG23 THR A  41     -14.423 -16.929  -4.227  1.00 80.57           H  
ATOM    662  OG1 THR A  41     -17.223 -15.623  -3.104  1.00 80.57           O  
ATOM    663  HG1 THR A  41     -16.765 -15.181  -2.385  1.00 80.57           H  
ATOM    664  N   ILE A  42     -13.552 -14.132  -5.471  1.00 82.09           N  
ATOM    665  H   ILE A  42     -13.548 -13.536  -4.656  1.00 82.09           H  
ATOM    666  CA  ILE A  42     -12.275 -14.415  -6.125  1.00 82.09           C  
ATOM    667  HA  ILE A  42     -12.473 -14.785  -7.131  1.00 82.09           H  
ATOM    668  C   ILE A  42     -11.528 -15.472  -5.323  1.00 82.09           C  
ATOM    669  CB  ILE A  42     -11.367 -13.179  -6.233  1.00 82.09           C  
ATOM    670  HB  ILE A  42     -10.937 -12.987  -5.250  1.00 82.09           H  
ATOM    671  O   ILE A  42     -11.111 -15.227  -4.193  1.00 82.09           O  
ATOM    672  CG1 ILE A  42     -12.100 -11.901  -6.652  1.00 82.09           C  
ATOM    673 HG12 ILE A  42     -12.461 -11.999  -7.676  1.00 82.09           H  
ATOM    674 HG13 ILE A  42     -12.946 -11.718  -5.989  1.00 82.09           H  
ATOM    675  CG2 ILE A  42     -10.213 -13.505  -7.209  1.00 82.09           C  
ATOM    676 HG21 ILE A  42      -9.465 -12.712  -7.201  1.00 82.09           H  
ATOM    677 HG22 ILE A  42     -10.615 -13.617  -8.216  1.00 82.09           H  
ATOM    678 HG23 ILE A  42      -9.705 -14.422  -6.912  1.00 82.09           H  
ATOM    679  CD1 ILE A  42     -11.139 -10.715  -6.500  1.00 82.09           C  
ATOM    680 HD11 ILE A  42     -11.662  -9.761  -6.555  1.00 82.09           H  
ATOM    681 HD12 ILE A  42     -10.368 -10.734  -7.270  1.00 82.09           H  
ATOM    682 HD13 ILE A  42     -10.659 -10.750  -5.523  1.00 82.09           H  
ATOM    683  N   LYS A  43     -11.252 -16.620  -5.937  1.00 82.08           N  
ATOM    684  H   LYS A  43     -11.661 -16.780  -6.847  1.00 82.08           H  
ATOM    685  CA  LYS A  43     -10.379 -17.637  -5.339  1.00 82.08           C  
ATOM    686  HA  LYS A  43     -10.330 -17.458  -4.264  1.00 82.08           H  
ATOM    687  C   LYS A  43      -8.947 -17.534  -5.844  1.00 82.08           C  
ATOM    688  CB  LYS A  43     -10.967 -19.039  -5.529  1.00 82.08           C  
ATOM    689  HB2 LYS A  43     -11.089 -19.249  -6.592  1.00 82.08           H  
ATOM    690  HB3 LYS A  43     -10.281 -19.770  -5.101  1.00 82.08           H  
ATOM    691  O   LYS A  43      -8.717 -17.152  -6.994  1.00 82.08           O  
ATOM    692  CG  LYS A  43     -12.322 -19.154  -4.817  1.00 82.08           C  
ATOM    693  HG2 LYS A  43     -12.206 -18.852  -3.776  1.00 82.08           H  
ATOM    694  HG3 LYS A  43     -13.040 -18.492  -5.300  1.00 82.08           H  
ATOM    695  CD  LYS A  43     -12.870 -20.582  -4.863  1.00 82.08           C  
ATOM    696  HD2 LYS A  43     -13.008 -20.882  -5.902  1.00 82.08           H  
ATOM    697  HD3 LYS A  43     -12.167 -21.257  -4.374  1.00 82.08           H  
ATOM    698  CE  LYS A  43     -14.215 -20.604  -4.129  1.00 82.08           C  
ATOM    699  HE2 LYS A  43     -14.059 -20.277  -3.101  1.00 82.08           H  
ATOM    700  HE3 LYS A  43     -14.878 -19.879  -4.602  1.00 82.08           H  
ATOM    701  NZ  LYS A  43     -14.845 -21.947  -4.146  1.00 82.08           N  
ATOM    702  HZ1 LYS A  43     -15.021 -22.243  -5.096  1.00 82.08           H  
ATOM    703  HZ2 LYS A  43     -15.735 -21.909  -3.670  1.00 82.08           H  
ATOM    704  HZ3 LYS A  43     -14.264 -22.627  -3.677  1.00 82.08           H  
ATOM    705  N   ASN A  44      -7.994 -17.960  -5.020  1.00 85.19           N  
ATOM    706  H   ASN A  44      -8.283 -18.243  -4.095  1.00 85.19           H  
ATOM    707  CA  ASN A  44      -6.575 -18.098  -5.353  1.00 85.19           C  
ATOM    708  HA  ASN A  44      -6.085 -18.363  -4.416  1.00 85.19           H  
ATOM    709  C   ASN A  44      -5.896 -16.799  -5.834  1.00 85.19           C  
ATOM    710  CB  ASN A  44      -6.369 -19.281  -6.319  1.00 85.19           C  
ATOM    711  HB2 ASN A  44      -5.303 -19.391  -6.518  1.00 85.19           H  
ATOM    712  HB3 ASN A  44      -6.872 -19.078  -7.265  1.00 85.19           H  
ATOM    713  O   ASN A  44      -5.152 -16.796  -6.821  1.00 85.19           O  
ATOM    714  CG  ASN A  44      -6.844 -20.601  -5.751  1.00 85.19           C  
ATOM    715  ND2 ASN A  44      -7.554 -21.395  -6.519  1.00 85.19           N  
ATOM    716 HD21 ASN A  44      -7.796 -21.133  -7.463  1.00 85.19           H  
ATOM    717 HD22 ASN A  44      -7.809 -22.280  -6.104  1.00 85.19           H  
ATOM    718  OD1 ASN A  44      -6.560 -20.952  -4.624  1.00 85.19           O  
ATOM    719  N   LEU A  45      -6.188 -15.664  -5.203  1.00 87.50           N  
ATOM    720  H   LEU A  45      -6.755 -15.707  -4.368  1.00 87.50           H  
ATOM    721  CA  LEU A  45      -5.535 -14.393  -5.502  1.00 87.50           C  
ATOM    722  HA  LEU A  45      -5.427 -14.302  -6.583  1.00 87.50           H  
ATOM    723  C   LEU A  45      -4.139 -14.368  -4.868  1.00 87.50           C  
ATOM    724  CB  LEU A  45      -6.425 -13.240  -5.008  1.00 87.50           C  
ATOM    725  HB2 LEU A  45      -6.551 -13.340  -3.930  1.00 87.50           H  
ATOM    726  HB3 LEU A  45      -7.411 -13.328  -5.464  1.00 87.50           H  
ATOM    727  O   LEU A  45      -4.014 -14.372  -3.648  1.00 87.50           O  
ATOM    728  CG  LEU A  45      -5.858 -11.838  -5.304  1.00 87.50           C  
ATOM    729  HG  LEU A  45      -4.855 -11.751  -4.887  1.00 87.50           H  
ATOM    730  CD1 LEU A  45      -5.796 -11.558  -6.810  1.00 87.50           C  
ATOM    731 HD11 LEU A  45      -6.784 -11.680  -7.253  1.00 87.50           H  
ATOM    732 HD12 LEU A  45      -5.456 -10.533  -6.957  1.00 87.50           H  
ATOM    733 HD13 LEU A  45      -5.078 -12.226  -7.285  1.00 87.50           H  
ATOM    734  CD2 LEU A  45      -6.740 -10.777  -4.652  1.00 87.50           C  
ATOM    735 HD21 LEU A  45      -6.329  -9.784  -4.837  1.00 87.50           H  
ATOM    736 HD22 LEU A  45      -7.755 -10.828  -5.046  1.00 87.50           H  
ATOM    737 HD23 LEU A  45      -6.770 -10.937  -3.574  1.00 87.50           H  
ATOM    738  N   TYR A  46      -3.092 -14.336  -5.690  1.00 89.64           N  
ATOM    739  H   TYR A  46      -3.239 -14.369  -6.689  1.00 89.64           H  
ATOM    740  CA  TYR A  46      -1.725 -14.157  -5.205  1.00 89.64           C  
ATOM    741  HA  TYR A  46      -1.608 -14.727  -4.283  1.00 89.64           H  
ATOM    742  C   TYR A  46      -1.450 -12.684  -4.895  1.00 89.64           C  
ATOM    743  CB  TYR A  46      -0.722 -14.711  -6.220  1.00 89.64           C  
ATOM    744  HB2 TYR A  46      -0.826 -14.171  -7.161  1.00 89.64           H  
ATOM    745  HB3 TYR A  46      -0.960 -15.757  -6.408  1.00 89.64           H  
ATOM    746  O   TYR A  46      -1.643 -11.821  -5.752  1.00 89.64           O  
ATOM    747  CG  TYR A  46       0.717 -14.630  -5.746  1.00 89.64           C  
ATOM    748  CD1 TYR A  46       1.621 -13.727  -6.341  1.00 89.64           C  
ATOM    749  HD1 TYR A  46       1.287 -13.077  -7.136  1.00 89.64           H  
ATOM    750  CD2 TYR A  46       1.150 -15.464  -4.698  1.00 89.64           C  
ATOM    751  HD2 TYR A  46       0.455 -16.143  -4.227  1.00 89.64           H  
ATOM    752  CE1 TYR A  46       2.961 -13.678  -5.906  1.00 89.64           C  
ATOM    753  HE1 TYR A  46       3.661 -13.000  -6.371  1.00 89.64           H  
ATOM    754  CE2 TYR A  46       2.484 -15.413  -4.256  1.00 89.64           C  
ATOM    755  HE2 TYR A  46       2.820 -16.049  -3.451  1.00 89.64           H  
ATOM    756  OH  TYR A  46       4.685 -14.499  -4.442  1.00 89.64           O  
ATOM    757  HH  TYR A  46       5.205 -13.834  -4.898  1.00 89.64           H  
ATOM    758  CZ  TYR A  46       3.394 -14.525  -4.864  1.00 89.64           C  
ATOM    759  N   VAL A  47      -0.970 -12.413  -3.685  1.00 91.62           N  
ATOM    760  H   VAL A  47      -0.852 -13.186  -3.046  1.00 91.62           H  
ATOM    761  CA  VAL A  47      -0.575 -11.086  -3.209  1.00 91.62           C  
ATOM    762  HA  VAL A  47      -1.068 -10.319  -3.807  1.00 91.62           H  
ATOM    763  C   VAL A  47       0.937 -10.949  -3.387  1.00 91.62           C  
ATOM    764  CB  VAL A  47      -1.012 -10.894  -1.741  1.00 91.62           C  
ATOM    765  HB  VAL A  47      -0.487 -11.613  -1.112  1.00 91.62           H  
ATOM    766  O   VAL A  47       1.711 -11.453  -2.577  1.00 91.62           O  
ATOM    767  CG1 VAL A  47      -0.681  -9.483  -1.256  1.00 91.62           C  
ATOM    768 HG11 VAL A  47      -1.005  -9.358  -0.223  1.00 91.62           H  
ATOM    769 HG12 VAL A  47       0.398  -9.330  -1.284  1.00 91.62           H  
ATOM    770 HG13 VAL A  47      -1.174  -8.739  -1.882  1.00 91.62           H  
ATOM    771  CG2 VAL A  47      -2.520 -11.112  -1.552  1.00 91.62           C  
ATOM    772 HG21 VAL A  47      -2.792 -12.134  -1.815  1.00 91.62           H  
ATOM    773 HG22 VAL A  47      -2.786 -10.951  -0.507  1.00 91.62           H  
ATOM    774 HG23 VAL A  47      -3.082 -10.417  -2.177  1.00 91.62           H  
ATOM    775  N   SER A  48       1.386 -10.306  -4.468  1.00 86.66           N  
ATOM    776  H   SER A  48       0.719  -9.924  -5.125  1.00 86.66           H  
ATOM    777  CA  SER A  48       2.820 -10.197  -4.800  1.00 86.66           C  
ATOM    778  HA  SER A  48       3.301 -11.151  -4.586  1.00 86.66           H  
ATOM    779  C   SER A  48       3.572  -9.140  -3.994  1.00 86.66           C  
ATOM    780  CB  SER A  48       3.002  -9.910  -6.294  1.00 86.66           C  
ATOM    781  HB2 SER A  48       4.052  -9.712  -6.507  1.00 86.66           H  
ATOM    782  HB3 SER A  48       2.698 -10.792  -6.858  1.00 86.66           H  
ATOM    783  O   SER A  48       4.781  -9.244  -3.824  1.00 86.66           O  
ATOM    784  OG  SER A  48       2.210  -8.815  -6.723  1.00 86.66           O  
ATOM    785  HG  SER A  48       2.524  -7.999  -6.327  1.00 86.66           H  
ATOM    786  N   SER A  49       2.867  -8.128  -3.498  1.00 88.91           N  
ATOM    787  H   SER A  49       1.871  -8.114  -3.660  1.00 88.91           H  
ATOM    788  CA  SER A  49       3.422  -6.996  -2.754  1.00 88.91           C  
ATOM    789  HA  SER A  49       4.422  -7.240  -2.396  1.00 88.91           H  
ATOM    790  C   SER A  49       2.549  -6.685  -1.550  1.00 88.91           C  
ATOM    791  CB  SER A  49       3.526  -5.760  -3.653  1.00 88.91           C  
ATOM    792  HB2 SER A  49       4.304  -5.931  -4.397  1.00 88.91           H  
ATOM    793  HB3 SER A  49       3.801  -4.889  -3.060  1.00 88.91           H  
ATOM    794  O   SER A  49       1.373  -7.051  -1.520  1.00 88.91           O  
ATOM    795  OG  SER A  49       2.304  -5.515  -4.324  1.00 88.91           O  
ATOM    796  HG  SER A  49       1.592  -5.386  -3.693  1.00 88.91           H  
ATOM    797  N   PHE A  50       3.107  -5.984  -0.565  1.00 91.95           N  
ATOM    798  H   PHE A  50       4.047  -5.630  -0.673  1.00 91.95           H  
ATOM    799  CA  PHE A  50       2.325  -5.521   0.574  1.00 91.95           C  
ATOM    800  HA  PHE A  50       1.936  -6.382   1.118  1.00 91.95           H  
ATOM    801  C   PHE A  50       1.155  -4.682   0.063  1.00 91.95           C  
ATOM    802  CB  PHE A  50       3.222  -4.714   1.503  1.00 91.95           C  
ATOM    803  HB2 PHE A  50       4.065  -5.339   1.798  1.00 91.95           H  
ATOM    804  HB3 PHE A  50       3.627  -3.861   0.959  1.00 91.95           H  
ATOM    805  O   PHE A  50       1.356  -3.742  -0.708  1.00 91.95           O  
ATOM    806  CG  PHE A  50       2.523  -4.213   2.747  1.00 91.95           C  
ATOM    807  CD1 PHE A  50       1.819  -3.000   2.701  1.00 91.95           C  
ATOM    808  HD1 PHE A  50       1.742  -2.465   1.766  1.00 91.95           H  
ATOM    809  CD2 PHE A  50       2.590  -4.931   3.953  1.00 91.95           C  
ATOM    810  HD2 PHE A  50       3.094  -5.885   3.995  1.00 91.95           H  
ATOM    811  CE1 PHE A  50       1.218  -2.484   3.858  1.00 91.95           C  
ATOM    812  HE1 PHE A  50       0.681  -1.548   3.816  1.00 91.95           H  
ATOM    813  CE2 PHE A  50       2.025  -4.392   5.120  1.00 91.95           C  
ATOM    814  HE2 PHE A  50       2.117  -4.903   6.067  1.00 91.95           H  
ATOM    815  CZ  PHE A  50       1.339  -3.170   5.074  1.00 91.95           C  
ATOM    816  HZ  PHE A  50       0.906  -2.761   5.975  1.00 91.95           H  
ATOM    817  N   THR A  51      -0.063  -5.051   0.442  1.00 91.00           N  
ATOM    818  H   THR A  51      -0.164  -5.808   1.102  1.00 91.00           H  
ATOM    819  CA  THR A  51      -1.270  -4.459  -0.139  1.00 91.00           C  
ATOM    820  HA  THR A  51      -0.999  -3.629  -0.792  1.00 91.00           H  
ATOM    821  C   THR A  51      -2.156  -3.903   0.956  1.00 91.00           C  
ATOM    822  CB  THR A  51      -2.021  -5.470  -1.013  1.00 91.00           C  
ATOM    823  HB  THR A  51      -2.354  -6.312  -0.406  1.00 91.00           H  
ATOM    824  O   THR A  51      -2.497  -4.609   1.901  1.00 91.00           O  
ATOM    825  CG2 THR A  51      -3.232  -4.853  -1.710  1.00 91.00           C  
ATOM    826 HG21 THR A  51      -3.988  -4.573  -0.976  1.00 91.00           H  
ATOM    827 HG22 THR A  51      -3.665  -5.583  -2.394  1.00 91.00           H  
ATOM    828 HG23 THR A  51      -2.925  -3.973  -2.274  1.00 91.00           H  
ATOM    829  OG1 THR A  51      -1.169  -5.946  -2.028  1.00 91.00           O  
ATOM    830  HG1 THR A  51      -0.406  -6.368  -1.626  1.00 91.00           H  
ATOM    831  N   LEU A  52      -2.540  -2.639   0.805  1.00 89.63           N  
ATOM    832  H   LEU A  52      -2.205  -2.134  -0.002  1.00 89.63           H  
ATOM    833  CA  LEU A  52      -3.594  -2.012   1.587  1.00 89.63           C  
ATOM    834  HA  LEU A  52      -3.743  -2.575   2.508  1.00 89.63           H  
ATOM    835  C   LEU A  52      -4.903  -2.058   0.811  1.00 89.63           C  
ATOM    836  CB  LEU A  52      -3.206  -0.565   1.926  1.00 89.63           C  
ATOM    837  HB2 LEU A  52      -4.093  -0.031   2.268  1.00 89.63           H  
ATOM    838  HB3 LEU A  52      -2.856  -0.080   1.015  1.00 89.63           H  
ATOM    839  O   LEU A  52      -4.933  -1.699  -0.365  1.00 89.63           O  
ATOM    840  CG  LEU A  52      -2.119  -0.444   2.999  1.00 89.63           C  
ATOM    841  HG  LEU A  52      -1.254  -1.045   2.716  1.00 89.63           H  
ATOM    842  CD1 LEU A  52      -1.685   1.015   3.139  1.00 89.63           C  
ATOM    843 HD11 LEU A  52      -2.525   1.620   3.480  1.00 89.63           H  
ATOM    844 HD12 LEU A  52      -0.868   1.097   3.854  1.00 89.63           H  
ATOM    845 HD13 LEU A  52      -1.349   1.390   2.172  1.00 89.63           H  
ATOM    846  CD2 LEU A  52      -2.654  -0.926   4.339  1.00 89.63           C  
ATOM    847 HD21 LEU A  52      -3.597  -0.430   4.568  1.00 89.63           H  
ATOM    848 HD22 LEU A  52      -1.936  -0.724   5.135  1.00 89.63           H  
ATOM    849 HD23 LEU A  52      -2.841  -1.998   4.290  1.00 89.63           H  
ATOM    850  N   VAL A  53      -5.983  -2.453   1.477  1.00 87.79           N  
ATOM    851  H   VAL A  53      -5.866  -2.762   2.431  1.00 87.79           H  
ATOM    852  CA  VAL A  53      -7.347  -2.353   0.951  1.00 87.79           C  
ATOM    853  HA  VAL A  53      -7.323  -1.873  -0.027  1.00 87.79           H  
ATOM    854  C   VAL A  53      -8.143  -1.470   1.900  1.00 87.79           C  
ATOM    855  CB  VAL A  53      -8.015  -3.730   0.772  1.00 87.79           C  
ATOM    856  HB  VAL A  53      -8.269  -4.147   1.747  1.00 87.79           H  
ATOM    857  O   VAL A  53      -8.312  -1.824   3.060  1.00 87.79           O  
ATOM    858  CG1 VAL A  53      -9.307  -3.586  -0.039  1.00 87.79           C  
ATOM    859 HG11 VAL A  53      -9.076  -3.302  -1.065  1.00 87.79           H  
ATOM    860 HG12 VAL A  53      -9.943  -2.812   0.390  1.00 87.79           H  
ATOM    861 HG13 VAL A  53      -9.852  -4.530  -0.039  1.00 87.79           H  
ATOM    862  CG2 VAL A  53      -7.115  -4.735   0.038  1.00 87.79           C  
ATOM    863 HG21 VAL A  53      -6.789  -4.317  -0.915  1.00 87.79           H  
ATOM    864 HG22 VAL A  53      -6.243  -4.969   0.649  1.00 87.79           H  
ATOM    865 HG23 VAL A  53      -7.665  -5.659  -0.139  1.00 87.79           H  
ATOM    866  N   CYS A  54      -8.603  -0.317   1.426  1.00 81.35           N  
ATOM    867  H   CYS A  54      -8.474  -0.123   0.444  1.00 81.35           H  
ATOM    868  CA  CYS A  54      -9.478   0.577   2.177  1.00 81.35           C  
ATOM    869  HA  CYS A  54      -9.499   0.303   3.232  1.00 81.35           H  
ATOM    870  C   CYS A  54     -10.891   0.441   1.625  1.00 81.35           C  
ATOM    871  CB  CYS A  54      -8.948   2.012   2.061  1.00 81.35           C  
ATOM    872  HB2 CYS A  54      -7.991   2.087   2.576  1.00 81.35           H  
ATOM    873  HB3 CYS A  54      -8.811   2.272   1.011  1.00 81.35           H  
ATOM    874  O   CYS A  54     -11.119   0.783   0.471  1.00 81.35           O  
ATOM    875  SG  CYS A  54     -10.138   3.164   2.812  1.00 81.35           S  
ATOM    876  HG  CYS A  54     -10.343   2.480   3.941  1.00 81.35           H  
ATOM    877  N   PHE A  55     -11.833  -0.038   2.422  1.00 78.83           N  
ATOM    878  H   PHE A  55     -11.605  -0.258   3.381  1.00 78.83           H  
ATOM    879  CA  PHE A  55     -13.239  -0.164   2.041  1.00 78.83           C  
ATOM    880  HA  PHE A  55     -13.361   0.088   0.988  1.00 78.83           H  
ATOM    881  C   PHE A  55     -14.061   0.850   2.827  1.00 78.83           C  
ATOM    882  CB  PHE A  55     -13.738  -1.607   2.189  1.00 78.83           C  
ATOM    883  HB2 PHE A  55     -14.805  -1.607   2.412  1.00 78.83           H  
ATOM    884  HB3 PHE A  55     -13.616  -2.120   1.235  1.00 78.83           H  
ATOM    885  O   PHE A  55     -13.945   0.973   4.043  1.00 78.83           O  
ATOM    886  CG  PHE A  55     -12.998  -2.406   3.229  1.00 78.83           C  
ATOM    887  CD1 PHE A  55     -11.833  -3.102   2.868  1.00 78.83           C  
ATOM    888  HD1 PHE A  55     -11.512  -3.104   1.837  1.00 78.83           H  
ATOM    889  CD2 PHE A  55     -13.447  -2.415   4.555  1.00 78.83           C  
ATOM    890  HD2 PHE A  55     -14.355  -1.900   4.834  1.00 78.83           H  
ATOM    891  CE1 PHE A  55     -11.100  -3.801   3.834  1.00 78.83           C  
ATOM    892  HE1 PHE A  55     -10.218  -4.349   3.537  1.00 78.83           H  
ATOM    893  CE2 PHE A  55     -12.735  -3.137   5.515  1.00 78.83           C  
ATOM    894  HE2 PHE A  55     -13.155  -3.190   6.509  1.00 78.83           H  
ATOM    895  CZ  PHE A  55     -11.553  -3.820   5.163  1.00 78.83           C  
ATOM    896  HZ  PHE A  55     -11.028  -4.409   5.900  1.00 78.83           H  
ATOM    897  N   ARG A  56     -14.856   1.620   2.091  1.00 76.93           N  
ATOM    898  H   ARG A  56     -14.899   1.410   1.104  1.00 76.93           H  
ATOM    899  CA  ARG A  56     -15.763   2.654   2.590  1.00 76.93           C  
ATOM    900  HA  ARG A  56     -15.533   2.894   3.628  1.00 76.93           H  
ATOM    901  C   ARG A  56     -17.205   2.179   2.583  1.00 76.93           C  
ATOM    902  CB  ARG A  56     -15.634   3.912   1.726  1.00 76.93           C  
ATOM    903  HB2 ARG A  56     -15.757   3.642   0.677  1.00 76.93           H  
ATOM    904  HB3 ARG A  56     -16.432   4.604   1.994  1.00 76.93           H  
ATOM    905  O   ARG A  56     -17.958   2.621   3.438  1.00 76.93           O  
ATOM    906  CG  ARG A  56     -14.289   4.616   1.939  1.00 76.93           C  
ATOM    907  HG2 ARG A  56     -14.212   4.917   2.984  1.00 76.93           H  
ATOM    908  HG3 ARG A  56     -13.464   3.940   1.712  1.00 76.93           H  
ATOM    909  CD  ARG A  56     -14.186   5.862   1.054  1.00 76.93           C  
ATOM    910  HD2 ARG A  56     -15.092   6.457   1.169  1.00 76.93           H  
ATOM    911  HD3 ARG A  56     -13.346   6.464   1.401  1.00 76.93           H  
ATOM    912  NE  ARG A  56     -14.016   5.486  -0.356  1.00 76.93           N  
ATOM    913  HE  ARG A  56     -14.834   5.117  -0.822  1.00 76.93           H  
ATOM    914  NH1 ARG A  56     -11.838   6.107  -0.686  1.00 76.93           N  
ATOM    915 HH11 ARG A  56     -11.789   6.491   0.247  1.00 76.93           H  
ATOM    916 HH12 ARG A  56     -11.008   5.863  -1.209  1.00 76.93           H  
ATOM    917  NH2 ARG A  56     -12.855   4.849  -2.182  1.00 76.93           N  
ATOM    918 HH21 ARG A  56     -13.626   4.247  -2.430  1.00 76.93           H  
ATOM    919 HH22 ARG A  56     -11.938   4.698  -2.578  1.00 76.93           H  
ATOM    920  CZ  ARG A  56     -12.912   5.490  -1.057  1.00 76.93           C  
ATOM    921  N   SER A  57     -17.556   1.306   1.638  1.00 78.01           N  
ATOM    922  H   SER A  57     -16.876   1.016   0.949  1.00 78.01           H  
ATOM    923  CA  SER A  57     -18.816   0.576   1.659  1.00 78.01           C  
ATOM    924  HA  SER A  57     -19.066   0.475   2.715  1.00 78.01           H  
ATOM    925  C   SER A  57     -18.709  -0.835   1.075  1.00 78.01           C  
ATOM    926  CB  SER A  57     -19.946   1.360   0.988  1.00 78.01           C  
ATOM    927  HB2 SER A  57     -20.883   0.825   1.138  1.00 78.01           H  
ATOM    928  HB3 SER A  57     -20.034   2.337   1.463  1.00 78.01           H  
ATOM    929  O   SER A  57     -17.798  -1.115   0.291  1.00 78.01           O  
ATOM    930  OG  SER A  57     -19.725   1.524  -0.403  1.00 78.01           O  
ATOM    931  HG  SER A  57     -20.541   1.888  -0.752  1.00 78.01           H  
ATOM    932  N   GLY A  58     -19.654  -1.697   1.436  1.00 80.94           N  
ATOM    933  H   GLY A  58     -20.332  -1.344   2.096  1.00 80.94           H  
ATOM    934  CA  GLY A  58     -19.694  -3.131   1.216  1.00 80.94           C  
ATOM    935  HA2 GLY A  58     -19.115  -3.380   0.326  1.00 80.94           H  
ATOM    936  HA3 GLY A  58     -20.727  -3.430   1.037  1.00 80.94           H  
ATOM    937  C   GLY A  58     -19.143  -3.940   2.391  1.00 80.94           C  
ATOM    938  O   GLY A  58     -18.535  -3.419   3.327  1.00 80.94           O  
ATOM    939  N   LYS A  59     -19.319  -5.257   2.303  1.00 81.77           N  
ATOM    940  H   LYS A  59     -19.848  -5.611   1.519  1.00 81.77           H  
ATOM    941  CA  LYS A  59     -18.651  -6.229   3.171  1.00 81.77           C  
ATOM    942  HA  LYS A  59     -18.146  -5.710   3.986  1.00 81.77           H  
ATOM    943  C   LYS A  59     -17.595  -6.986   2.390  1.00 81.77           C  
ATOM    944  CB  LYS A  59     -19.662  -7.193   3.786  1.00 81.77           C  
ATOM    945  HB2 LYS A  59     -20.282  -7.612   2.993  1.00 81.77           H  
ATOM    946  HB3 LYS A  59     -19.132  -8.007   4.281  1.00 81.77           H  
ATOM    947  O   LYS A  59     -17.760  -7.294   1.207  1.00 81.77           O  
ATOM    948  CG  LYS A  59     -20.560  -6.503   4.811  1.00 81.77           C  
ATOM    949  HG2 LYS A  59     -19.967  -6.196   5.673  1.00 81.77           H  
ATOM    950  HG3 LYS A  59     -21.029  -5.625   4.367  1.00 81.77           H  
ATOM    951  CD  LYS A  59     -21.636  -7.494   5.240  1.00 81.77           C  
ATOM    952  HD2 LYS A  59     -22.185  -7.829   4.359  1.00 81.77           H  
ATOM    953  HD3 LYS A  59     -21.164  -8.355   5.713  1.00 81.77           H  
ATOM    954  CE  LYS A  59     -22.596  -6.832   6.218  1.00 81.77           C  
ATOM    955  HE2 LYS A  59     -22.981  -5.919   5.765  1.00 81.77           H  
ATOM    956  HE3 LYS A  59     -22.044  -6.566   7.120  1.00 81.77           H  
ATOM    957  NZ  LYS A  59     -23.696  -7.772   6.517  1.00 81.77           N  
ATOM    958  HZ1 LYS A  59     -24.125  -8.068   5.652  1.00 81.77           H  
ATOM    959  HZ2 LYS A  59     -24.383  -7.342   7.119  1.00 81.77           H  
ATOM    960  HZ3 LYS A  59     -23.314  -8.594   6.964  1.00 81.77           H  
ATOM    961  N   LEU A  60     -16.510  -7.320   3.074  1.00 85.51           N  
ATOM    962  H   LEU A  60     -16.456  -7.038   4.042  1.00 85.51           H  
ATOM    963  CA  LEU A  60     -15.420  -8.103   2.515  1.00 85.51           C  
ATOM    964  HA  LEU A  60     -15.746  -8.538   1.570  1.00 85.51           H  
ATOM    965  C   LEU A  60     -15.095  -9.250   3.463  1.00 85.51           C  
ATOM    966  CB  LEU A  60     -14.248  -7.155   2.199  1.00 85.51           C  
ATOM    967  HB2 LEU A  60     -14.622  -6.434   1.471  1.00 85.51           H  
ATOM    968  HB3 LEU A  60     -13.976  -6.590   3.090  1.00 85.51           H  
ATOM    969  O   LEU A  60     -14.800  -9.041   4.632  1.00 85.51           O  
ATOM    970  CG  LEU A  60     -12.994  -7.834   1.616  1.00 85.51           C  
ATOM    971  HG  LEU A  60     -13.286  -8.667   0.977  1.00 85.51           H  
ATOM    972  CD1 LEU A  60     -12.189  -6.837   0.777  1.00 85.51           C  
ATOM    973 HD11 LEU A  60     -11.382  -7.353   0.257  1.00 85.51           H  
ATOM    974 HD12 LEU A  60     -12.836  -6.349   0.048  1.00 85.51           H  
ATOM    975 HD13 LEU A  60     -11.776  -6.065   1.426  1.00 85.51           H  
ATOM    976  CD2 LEU A  60     -12.030  -8.323   2.701  1.00 85.51           C  
ATOM    977 HD21 LEU A  60     -11.090  -8.637   2.249  1.00 85.51           H  
ATOM    978 HD22 LEU A  60     -11.829  -7.520   3.411  1.00 85.51           H  
ATOM    979 HD23 LEU A  60     -12.458  -9.163   3.249  1.00 85.51           H  
ATOM    980  N   THR A  61     -15.110 -10.476   2.957  1.00 85.81           N  
ATOM    981  H   THR A  61     -15.366 -10.580   1.985  1.00 85.81           H  
ATOM    982  CA  THR A  61     -14.541 -11.627   3.663  1.00 85.81           C  
ATOM    983  HA  THR A  61     -14.281 -11.350   4.685  1.00 85.81           H  
ATOM    984  C   THR A  61     -13.276 -12.046   2.943  1.00 85.81           C  
ATOM    985  CB  THR A  61     -15.528 -12.792   3.754  1.00 85.81           C  
ATOM    986  HB  THR A  61     -15.761 -13.155   2.754  1.00 85.81           H  
ATOM    987  O   THR A  61     -13.311 -12.338   1.749  1.00 85.81           O  
ATOM    988  CG2 THR A  61     -14.975 -13.951   4.582  1.00 85.81           C  
ATOM    989 HG21 THR A  61     -14.691 -13.594   5.572  1.00 85.81           H  
ATOM    990 HG22 THR A  61     -14.108 -14.391   4.091  1.00 85.81           H  
ATOM    991 HG23 THR A  61     -15.744 -14.716   4.691  1.00 85.81           H  
ATOM    992  OG1 THR A  61     -16.717 -12.367   4.368  1.00 85.81           O  
ATOM    993  HG1 THR A  61     -16.994 -11.542   3.964  1.00 85.81           H  
ATOM    994  N   ILE A  62     -12.154 -12.099   3.648  1.00 89.79           N  
ATOM    995  H   ILE A  62     -12.191 -11.869   4.631  1.00 89.79           H  
ATOM    996  CA  ILE A  62     -10.895 -12.601   3.102  1.00 89.79           C  
ATOM    997  HA  ILE A  62     -11.082 -12.943   2.084  1.00 89.79           H  
ATOM    998  C   ILE A  62     -10.429 -13.813   3.894  1.00 89.79           C  
ATOM    999  CB  ILE A  62      -9.841 -11.489   2.999  1.00 89.79           C  
ATOM   1000  HB  ILE A  62     -10.284 -10.672   2.430  1.00 89.79           H  
ATOM   1001  O   ILE A  62     -10.539 -13.854   5.114  1.00 89.79           O  
ATOM   1002  CG1 ILE A  62      -8.618 -11.992   2.202  1.00 89.79           C  
ATOM   1003 HG12 ILE A  62      -8.029 -12.658   2.832  1.00 89.79           H  
ATOM   1004 HG13 ILE A  62      -8.955 -12.575   1.344  1.00 89.79           H  
ATOM   1005  CG2 ILE A  62      -9.458 -10.970   4.397  1.00 89.79           C  
ATOM   1006 HG21 ILE A  62      -9.087 -11.779   5.027  1.00 89.79           H  
ATOM   1007 HG22 ILE A  62      -8.668 -10.221   4.334  1.00 89.79           H  
ATOM   1008 HG23 ILE A  62     -10.323 -10.513   4.877  1.00 89.79           H  
ATOM   1009  CD1 ILE A  62      -7.721 -10.872   1.667  1.00 89.79           C  
ATOM   1010 HD11 ILE A  62      -6.677 -11.180   1.730  1.00 89.79           H  
ATOM   1011 HD12 ILE A  62      -7.958 -10.648   0.627  1.00 89.79           H  
ATOM   1012 HD13 ILE A  62      -7.874  -9.959   2.242  1.00 89.79           H  
ATOM   1013  N   SER A  63      -9.897 -14.812   3.204  1.00 88.75           N  
ATOM   1014  H   SER A  63      -9.846 -14.736   2.198  1.00 88.75           H  
ATOM   1015  CA  SER A  63      -9.359 -16.012   3.838  1.00 88.75           C  
ATOM   1016  HA  SER A  63      -9.142 -15.784   4.882  1.00 88.75           H  
ATOM   1017  C   SER A  63      -8.049 -16.442   3.203  1.00 88.75           C  
ATOM   1018  CB  SER A  63     -10.377 -17.157   3.815  1.00 88.75           C  
ATOM   1019  HB2 SER A  63      -9.914 -18.069   4.190  1.00 88.75           H  
ATOM   1020  HB3 SER A  63     -11.215 -16.903   4.465  1.00 88.75           H  
ATOM   1021  O   SER A  63      -7.820 -16.237   2.011  1.00 88.75           O  
ATOM   1022  OG  SER A  63     -10.854 -17.370   2.497  1.00 88.75           O  
ATOM   1023  HG  SER A  63     -11.422 -16.622   2.299  1.00 88.75           H  
ATOM   1024  N   ASN A  64      -7.192 -17.061   4.002  1.00 88.53           N  
ATOM   1025  H   ASN A  64      -7.476 -17.199   4.962  1.00 88.53           H  
ATOM   1026  CA  ASN A  64      -6.042 -17.828   3.539  1.00 88.53           C  
ATOM   1027  HA  ASN A  64      -6.079 -17.917   2.453  1.00 88.53           H  
ATOM   1028  C   ASN A  64      -6.159 -19.267   4.090  1.00 88.53           C  
ATOM   1029  CB  ASN A  64      -4.757 -17.042   3.894  1.00 88.53           C  
ATOM   1030  HB2 ASN A  64      -3.894 -17.513   3.423  1.00 88.53           H  
ATOM   1031  HB3 ASN A  64      -4.844 -16.037   3.482  1.00 88.53           H  
ATOM   1032  O   ASN A  64      -7.244 -19.705   4.462  1.00 88.53           O  
ATOM   1033  CG  ASN A  64      -4.485 -16.923   5.382  1.00 88.53           C  
ATOM   1034  ND2 ASN A  64      -3.716 -15.957   5.819  1.00 88.53           N  
ATOM   1035 HD21 ASN A  64      -3.680 -15.876   6.825  1.00 88.53           H  
ATOM   1036 HD22 ASN A  64      -3.412 -15.223   5.196  1.00 88.53           H  
ATOM   1037  OD1 ASN A  64      -4.908 -17.738   6.171  1.00 88.53           O  
ATOM   1038  N   ASN A  65      -5.061 -20.023   4.134  1.00 80.68           N  
ATOM   1039  H   ASN A  65      -4.189 -19.632   3.807  1.00 80.68           H  
ATOM   1040  CA  ASN A  65      -5.075 -21.404   4.638  1.00 80.68           C  
ATOM   1041  HA  ASN A  65      -5.925 -21.926   4.198  1.00 80.68           H  
ATOM   1042  C   ASN A  65      -5.248 -21.530   6.168  1.00 80.68           C  
ATOM   1043  CB  ASN A  65      -3.784 -22.109   4.191  1.00 80.68           C  
ATOM   1044  HB2 ASN A  65      -3.745 -23.096   4.653  1.00 80.68           H  
ATOM   1045  HB3 ASN A  65      -2.921 -21.545   4.545  1.00 80.68           H  
ATOM   1046  O   ASN A  65      -5.355 -22.648   6.666  1.00 80.68           O  
ATOM   1047  CG  ASN A  65      -3.675 -22.318   2.693  1.00 80.68           C  
ATOM   1048  ND2 ASN A  65      -2.510 -22.701   2.226  1.00 80.68           N  
ATOM   1049 HD21 ASN A  65      -1.757 -22.909   2.866  1.00 80.68           H  
ATOM   1050 HD22 ASN A  65      -2.475 -22.882   1.233  1.00 80.68           H  
ATOM   1051  OD1 ASN A  65      -4.597 -22.151   1.915  1.00 80.68           O  
ATOM   1052  N   HIS A  66      -5.216 -20.426   6.913  1.00 74.94           N  
ATOM   1053  H   HIS A  66      -5.182 -19.531   6.446  1.00 74.94           H  
ATOM   1054  CA  HIS A  66      -5.198 -20.408   8.378  1.00 74.94           C  
ATOM   1055  HA  HIS A  66      -5.354 -21.415   8.767  1.00 74.94           H  
ATOM   1056  C   HIS A  66      -6.306 -19.539   8.969  1.00 74.94           C  
ATOM   1057  CB  HIS A  66      -3.825 -19.907   8.850  1.00 74.94           C  
ATOM   1058  HB2 HIS A  66      -3.674 -18.884   8.504  1.00 74.94           H  
ATOM   1059  HB3 HIS A  66      -3.813 -19.890   9.940  1.00 74.94           H  
ATOM   1060  O   HIS A  66      -6.949 -19.945   9.932  1.00 74.94           O  
ATOM   1061  CG  HIS A  66      -2.688 -20.770   8.368  1.00 74.94           C  
ATOM   1062  CD2 HIS A  66      -1.679 -20.399   7.525  1.00 74.94           C  
ATOM   1063  HD2 HIS A  66      -1.543 -19.410   7.112  1.00 74.94           H  
ATOM   1064  ND1 HIS A  66      -2.519 -22.105   8.641  1.00 74.94           N  
ATOM   1065  HD1 HIS A  66      -3.171 -22.684   9.152  1.00 74.94           H  
ATOM   1066  CE1 HIS A  66      -1.427 -22.528   7.986  1.00 74.94           C  
ATOM   1067  HE1 HIS A  66      -1.059 -23.544   7.990  1.00 74.94           H  
ATOM   1068  NE2 HIS A  66      -0.881 -21.524   7.277  1.00 74.94           N  
ATOM   1069  N   ASP A  67      -6.542 -18.377   8.370  1.00 74.93           N  
ATOM   1070  H   ASP A  67      -5.983 -18.129   7.566  1.00 74.93           H  
ATOM   1071  CA  ASP A  67      -7.380 -17.327   8.922  1.00 74.93           C  
ATOM   1072  HA  ASP A  67      -7.814 -17.666   9.863  1.00 74.93           H  
ATOM   1073  C   ASP A  67      -8.510 -16.984   7.952  1.00 74.93           C  
ATOM   1074  CB  ASP A  67      -6.526 -16.085   9.230  1.00 74.93           C  
ATOM   1075  HB2 ASP A  67      -7.139 -15.359   9.763  1.00 74.93           H  
ATOM   1076  HB3 ASP A  67      -6.217 -15.632   8.288  1.00 74.93           H  
ATOM   1077  O   ASP A  67      -8.339 -16.999   6.729  1.00 74.93           O  
ATOM   1078  CG  ASP A  67      -5.279 -16.399  10.066  1.00 74.93           C  
ATOM   1079  OD1 ASP A  67      -5.429 -17.022  11.140  1.00 74.93           O  
ATOM   1080  OD2 ASP A  67      -4.173 -16.026   9.600  1.00 74.93           O  
ATOM   1081  N   THR A  68      -9.666 -16.630   8.509  1.00 84.07           N  
ATOM   1082  H   THR A  68      -9.721 -16.624   9.518  1.00 84.07           H  
ATOM   1083  CA  THR A  68     -10.754 -15.956   7.795  1.00 84.07           C  
ATOM   1084  HA  THR A  68     -10.425 -15.686   6.792  1.00 84.07           H  
ATOM   1085  C   THR A  68     -11.083 -14.684   8.552  1.00 84.07           C  
ATOM   1086  CB  THR A  68     -11.994 -16.845   7.659  1.00 84.07           C  
ATOM   1087  HB  THR A  68     -12.347 -17.142   8.646  1.00 84.07           H  
ATOM   1088  O   THR A  68     -11.354 -14.729   9.750  1.00 84.07           O  
ATOM   1089  CG2 THR A  68     -13.127 -16.158   6.895  1.00 84.07           C  
ATOM   1090 HG21 THR A  68     -13.941 -16.865   6.739  1.00 84.07           H  
ATOM   1091 HG22 THR A  68     -12.768 -15.803   5.929  1.00 84.07           H  
ATOM   1092 HG23 THR A  68     -13.510 -15.313   7.467  1.00 84.07           H  
ATOM   1093  OG1 THR A  68     -11.638 -17.994   6.927  1.00 84.07           O  
ATOM   1094  HG1 THR A  68     -10.814 -18.316   7.299  1.00 84.07           H  
ATOM   1095  N   ILE A  69     -11.035 -13.555   7.856  1.00 84.36           N  
ATOM   1096  H   ILE A  69     -10.850 -13.605   6.864  1.00 84.36           H  
ATOM   1097  CA  ILE A  69     -11.311 -12.239   8.415  1.00 84.36           C  
ATOM   1098  HA  ILE A  69     -11.541 -12.346   9.475  1.00 84.36           H  
ATOM   1099  C   ILE A  69     -12.544 -11.681   7.724  1.00 84.36           C  
ATOM   1100  CB  ILE A  69     -10.088 -11.305   8.311  1.00 84.36           C  
ATOM   1101  HB  ILE A  69      -9.892 -11.088   7.262  1.00 84.36           H  
ATOM   1102  O   ILE A  69     -12.597 -11.585   6.496  1.00 84.36           O  
ATOM   1103  CG1 ILE A  69      -8.840 -12.002   8.906  1.00 84.36           C  
ATOM   1104 HG12 ILE A  69      -9.113 -12.510   9.831  1.00 84.36           H  
ATOM   1105 HG13 ILE A  69      -8.497 -12.757   8.198  1.00 84.36           H  
ATOM   1106  CG2 ILE A  69     -10.403  -9.977   9.021  1.00 84.36           C  
ATOM   1107 HG21 ILE A  69     -11.297  -9.514   8.604  1.00 84.36           H  
ATOM   1108 HG22 ILE A  69      -9.578  -9.278   8.879  1.00 84.36           H  
ATOM   1109 HG23 ILE A  69     -10.554 -10.144  10.087  1.00 84.36           H  
ATOM   1110  CD1 ILE A  69      -7.658 -11.082   9.215  1.00 84.36           C  
ATOM   1111 HD11 ILE A  69      -6.757 -11.681   9.351  1.00 84.36           H  
ATOM   1112 HD12 ILE A  69      -7.849 -10.535  10.139  1.00 84.36           H  
ATOM   1113 HD13 ILE A  69      -7.519 -10.361   8.410  1.00 84.36           H  
ATOM   1114  N   TYR A  70     -13.521 -11.318   8.545  1.00 83.01           N  
ATOM   1115  H   TYR A  70     -13.376 -11.419   9.539  1.00 83.01           H  
ATOM   1116  CA  TYR A  70     -14.725 -10.615   8.137  1.00 83.01           C  
ATOM   1117  HA  TYR A  70     -14.912 -10.784   7.077  1.00 83.01           H  
ATOM   1118  C   TYR A  70     -14.501  -9.124   8.367  1.00 83.01           C  
ATOM   1119  CB  TYR A  70     -15.924 -11.156   8.923  1.00 83.01           C  
ATOM   1120  HB2 TYR A  70     -15.790 -10.936   9.982  1.00 83.01           H  
ATOM   1121  HB3 TYR A  70     -16.823 -10.635   8.593  1.00 83.01           H  
ATOM   1122  O   TYR A  70     -14.086  -8.709   9.451  1.00 83.01           O  
ATOM   1123  CG  TYR A  70     -16.127 -12.650   8.749  1.00 83.01           C  
ATOM   1124  CD1 TYR A  70     -16.877 -13.133   7.661  1.00 83.01           C  
ATOM   1125  HD1 TYR A  70     -17.323 -12.441   6.962  1.00 83.01           H  
ATOM   1126  CD2 TYR A  70     -15.541 -13.557   9.656  1.00 83.01           C  
ATOM   1127  HD2 TYR A  70     -14.967 -13.186  10.492  1.00 83.01           H  
ATOM   1128  CE1 TYR A  70     -17.049 -14.518   7.481  1.00 83.01           C  
ATOM   1129  HE1 TYR A  70     -17.628 -14.891   6.649  1.00 83.01           H  
ATOM   1130  CE2 TYR A  70     -15.707 -14.944   9.478  1.00 83.01           C  
ATOM   1131  HE2 TYR A  70     -15.256 -15.633  10.176  1.00 83.01           H  
ATOM   1132  OH  TYR A  70     -16.632 -16.762   8.212  1.00 83.01           O  
ATOM   1133  HH  TYR A  70     -16.228 -17.263   8.924  1.00 83.01           H  
ATOM   1134  CZ  TYR A  70     -16.466 -15.425   8.389  1.00 83.01           C  
ATOM   1135  N   CYS A  71     -14.715  -8.335   7.325  1.00 81.21           N  
ATOM   1136  H   CYS A  71     -15.000  -8.746   6.447  1.00 81.21           H  
ATOM   1137  CA  CYS A  71     -14.492  -6.903   7.319  1.00 81.21           C  
ATOM   1138  HA  CYS A  71     -14.150  -6.570   8.299  1.00 81.21           H  
ATOM   1139  C   CYS A  71     -15.803  -6.190   6.998  1.00 81.21           C  
ATOM   1140  CB  CYS A  71     -13.416  -6.557   6.286  1.00 81.21           C  
ATOM   1141  HB2 CYS A  71     -13.236  -5.483   6.346  1.00 81.21           H  
ATOM   1142  HB3 CYS A  71     -13.788  -6.790   5.288  1.00 81.21           H  
ATOM   1143  O   CYS A  71     -16.347  -6.349   5.901  1.00 81.21           O  
ATOM   1144  SG  CYS A  71     -11.865  -7.452   6.580  1.00 81.21           S  
ATOM   1145  HG  CYS A  71     -11.849  -7.237   7.899  1.00 81.21           H  
ATOM   1146  N   ASP A  72     -16.262  -5.380   7.945  1.00 73.87           N  
ATOM   1147  H   ASP A  72     -15.784  -5.338   8.833  1.00 73.87           H  
ATOM   1148  CA  ASP A  72     -17.404  -4.487   7.772  1.00 73.87           C  
ATOM   1149  HA  ASP A  72     -18.031  -4.857   6.962  1.00 73.87           H  
ATOM   1150  C   ASP A  72     -16.940  -3.075   7.387  1.00 73.87           C  
ATOM   1151  CB  ASP A  72     -18.260  -4.483   9.045  1.00 73.87           C  
ATOM   1152  HB2 ASP A  72     -17.647  -4.171   9.891  1.00 73.87           H  
ATOM   1153  HB3 ASP A  72     -19.064  -3.758   8.926  1.00 73.87           H  
ATOM   1154  O   ASP A  72     -15.821  -2.658   7.694  1.00 73.87           O  
ATOM   1155  CG  ASP A  72     -18.887  -5.854   9.325  1.00 73.87           C  
ATOM   1156  OD1 ASP A  72     -19.596  -6.372   8.429  1.00 73.87           O  
ATOM   1157  OD2 ASP A  72     -18.660  -6.371  10.442  1.00 73.87           O  
ATOM   1158  N   GLU A  73     -17.798  -2.333   6.694  1.00 72.07           N  
ATOM   1159  H   GLU A  73     -18.704  -2.716   6.465  1.00 72.07           H  
ATOM   1160  CA  GLU A  73     -17.549  -0.936   6.343  1.00 72.07           C  
ATOM   1161  HA  GLU A  73     -16.537  -0.895   5.941  1.00 72.07           H  
ATOM   1162  C   GLU A  73     -17.645   0.014   7.559  1.00 72.07           C  
ATOM   1163  CB  GLU A  73     -18.514  -0.478   5.231  1.00 72.07           C  
ATOM   1164  HB2 GLU A  73     -18.295   0.564   4.998  1.00 72.07           H  
ATOM   1165  HB3 GLU A  73     -18.327  -1.070   4.335  1.00 72.07           H  
ATOM   1166  O   GLU A  73     -18.464  -0.202   8.454  1.00 72.07           O  
ATOM   1167  CG  GLU A  73     -20.001  -0.596   5.630  1.00 72.07           C  
ATOM   1168  HG2 GLU A  73     -20.231  -1.641   5.837  1.00 72.07           H  
ATOM   1169  HG3 GLU A  73     -20.166  -0.034   6.549  1.00 72.07           H  
ATOM   1170  CD  GLU A  73     -20.995  -0.084   4.577  1.00 72.07           C  
ATOM   1171  OE1 GLU A  73     -21.893   0.708   4.917  1.00 72.07           O  
ATOM   1172  OE2 GLU A  73     -20.919  -0.515   3.415  1.00 72.07           O  
ATOM   1173  N   PRO A  74     -16.891   1.128   7.570  1.00 75.05           N  
ATOM   1174  CA  PRO A  74     -15.655   1.362   6.831  1.00 75.05           C  
ATOM   1175  HA  PRO A  74     -15.721   0.982   5.812  1.00 75.05           H  
ATOM   1176  C   PRO A  74     -14.454   0.727   7.554  1.00 75.05           C  
ATOM   1177  CB  PRO A  74     -15.531   2.884   6.780  1.00 75.05           C  
ATOM   1178  HB2 PRO A  74     -16.157   3.270   5.976  1.00 75.05           H  
ATOM   1179  HB3 PRO A  74     -14.499   3.213   6.654  1.00 75.05           H  
ATOM   1180  O   PRO A  74     -14.421   0.626   8.779  1.00 75.05           O  
ATOM   1181  CG  PRO A  74     -16.111   3.315   8.128  1.00 75.05           C  
ATOM   1182  HG2 PRO A  74     -15.343   3.246   8.899  1.00 75.05           H  
ATOM   1183  HG3 PRO A  74     -16.518   4.325   8.086  1.00 75.05           H  
ATOM   1184  CD  PRO A  74     -17.204   2.280   8.401  1.00 75.05           C  
ATOM   1185  HD2 PRO A  74     -18.176   2.678   8.108  1.00 75.05           H  
ATOM   1186  HD3 PRO A  74     -17.215   2.005   9.456  1.00 75.05           H  
ATOM   1187  N   GLY A  75     -13.400   0.397   6.813  1.00 80.17           N  
ATOM   1188  H   GLY A  75     -13.446   0.493   5.808  1.00 80.17           H  
ATOM   1189  CA  GLY A  75     -12.170  -0.080   7.429  1.00 80.17           C  
ATOM   1190  HA2 GLY A  75     -11.867   0.624   8.205  1.00 80.17           H  
ATOM   1191  HA3 GLY A  75     -12.383  -1.026   7.926  1.00 80.17           H  
ATOM   1192  C   GLY A  75     -11.005  -0.245   6.463  1.00 80.17           C  
ATOM   1193  O   GLY A  75     -11.103   0.023   5.261  1.00 80.17           O  
ATOM   1194  N   MET A  76      -9.858  -0.643   7.011  1.00 85.90           N  
ATOM   1195  H   MET A  76      -9.847  -0.844   8.001  1.00 85.90           H  
ATOM   1196  CA  MET A  76      -8.657  -0.918   6.235  1.00 85.90           C  
ATOM   1197  HA  MET A  76      -8.953  -0.958   5.187  1.00 85.90           H  
ATOM   1198  C   MET A  76      -8.079  -2.283   6.574  1.00 85.90           C  
ATOM   1199  CB  MET A  76      -7.624   0.214   6.369  1.00 85.90           C  
ATOM   1200  HB2 MET A  76      -7.216   0.238   7.379  1.00 85.90           H  
ATOM   1201  HB3 MET A  76      -8.129   1.158   6.161  1.00 85.90           H  
ATOM   1202  O   MET A  76      -8.037  -2.710   7.726  1.00 85.90           O  
ATOM   1203  CG  MET A  76      -6.491   0.046   5.344  1.00 85.90           C  
ATOM   1204  HG2 MET A  76      -6.947  -0.241   4.397  1.00 85.90           H  
ATOM   1205  HG3 MET A  76      -5.838  -0.772   5.650  1.00 85.90           H  
ATOM   1206  SD  MET A  76      -5.491   1.511   4.975  1.00 85.90           S  
ATOM   1207  CE  MET A  76      -4.410   1.675   6.424  1.00 85.90           C  
ATOM   1208  HE1 MET A  76      -3.553   1.010   6.319  1.00 85.90           H  
ATOM   1209  HE2 MET A  76      -4.964   1.481   7.343  1.00 85.90           H  
ATOM   1210  HE3 MET A  76      -3.985   2.678   6.453  1.00 85.90           H  
ATOM   1211  N   LEU A  77      -7.585  -2.947   5.542  1.00 88.30           N  
ATOM   1212  H   LEU A  77      -7.708  -2.536   4.627  1.00 88.30           H  
ATOM   1213  CA  LEU A  77      -6.964  -4.252   5.596  1.00 88.30           C  
ATOM   1214  HA  LEU A  77      -6.960  -4.613   6.625  1.00 88.30           H  
ATOM   1215  C   LEU A  77      -5.533  -4.162   5.073  1.00 88.30           C  
ATOM   1216  CB  LEU A  77      -7.824  -5.179   4.746  1.00 88.30           C  
ATOM   1217  HB2 LEU A  77      -7.738  -4.838   3.714  1.00 88.30           H  
ATOM   1218  HB3 LEU A  77      -8.862  -5.060   5.058  1.00 88.30           H  
ATOM   1219  O   LEU A  77      -5.276  -3.534   4.046  1.00 88.30           O  
ATOM   1220  CG  LEU A  77      -7.485  -6.668   4.808  1.00 88.30           C  
ATOM   1221  HG  LEU A  77      -6.409  -6.834   4.752  1.00 88.30           H  
ATOM   1222  CD1 LEU A  77      -8.060  -7.307   6.069  1.00 88.30           C  
ATOM   1223 HD11 LEU A  77      -8.059  -8.394   5.987  1.00 88.30           H  
ATOM   1224 HD12 LEU A  77      -9.094  -6.992   6.210  1.00 88.30           H  
ATOM   1225 HD13 LEU A  77      -7.479  -7.009   6.942  1.00 88.30           H  
ATOM   1226  CD2 LEU A  77      -8.153  -7.314   3.603  1.00 88.30           C  
ATOM   1227 HD21 LEU A  77      -9.226  -7.127   3.622  1.00 88.30           H  
ATOM   1228 HD22 LEU A  77      -7.984  -8.390   3.653  1.00 88.30           H  
ATOM   1229 HD23 LEU A  77      -7.725  -6.925   2.679  1.00 88.30           H  
ATOM   1230  N   VAL A  78      -4.615  -4.825   5.761  1.00 88.34           N  
ATOM   1231  H   VAL A  78      -4.922  -5.292   6.602  1.00 88.34           H  
ATOM   1232  CA  VAL A  78      -3.242  -5.067   5.328  1.00 88.34           C  
ATOM   1233  HA  VAL A  78      -3.003  -4.445   4.466  1.00 88.34           H  
ATOM   1234  C   VAL A  78      -3.110  -6.523   4.922  1.00 88.34           C  
ATOM   1235  CB  VAL A  78      -2.254  -4.736   6.458  1.00 88.34           C  
ATOM   1236  HB  VAL A  78      -2.646  -5.117   7.402  1.00 88.34           H  
ATOM   1237  O   VAL A  78      -3.443  -7.418   5.696  1.00 88.34           O  
ATOM   1238  CG1 VAL A  78      -0.871  -5.346   6.228  1.00 88.34           C  
ATOM   1239 HG11 VAL A  78      -0.534  -5.132   5.214  1.00 88.34           H  
ATOM   1240 HG12 VAL A  78      -0.925  -6.426   6.368  1.00 88.34           H  
ATOM   1241 HG13 VAL A  78      -0.167  -4.953   6.961  1.00 88.34           H  
ATOM   1242  CG2 VAL A  78      -2.058  -3.232   6.581  1.00 88.34           C  
ATOM   1243 HG21 VAL A  78      -1.417  -2.881   5.773  1.00 88.34           H  
ATOM   1244 HG22 VAL A  78      -3.029  -2.739   6.522  1.00 88.34           H  
ATOM   1245 HG23 VAL A  78      -1.590  -3.001   7.538  1.00 88.34           H  
ATOM   1246  N   LEU A  79      -2.547  -6.753   3.740  1.00 91.73           N  
ATOM   1247  H   LEU A  79      -2.352  -5.957   3.150  1.00 91.73           H  
ATOM   1248  CA  LEU A  79      -2.143  -8.066   3.258  1.00 91.73           C  
ATOM   1249  HA  LEU A  79      -2.469  -8.833   3.961  1.00 91.73           H  
ATOM   1250  C   LEU A  79      -0.622  -8.129   3.170  1.00 91.73           C  
ATOM   1251  CB  LEU A  79      -2.792  -8.358   1.892  1.00 91.73           C  
ATOM   1252  HB2 LEU A  79      -2.331  -7.708   1.148  1.00 91.73           H  
ATOM   1253  HB3 LEU A  79      -2.564  -9.389   1.620  1.00 91.73           H  
ATOM   1254  O   LEU A  79      -0.004  -7.379   2.406  1.00 91.73           O  
ATOM   1255  CG  LEU A  79      -4.312  -8.153   1.834  1.00 91.73           C  
ATOM   1256  HG  LEU A  79      -4.560  -7.114   2.051  1.00 91.73           H  
ATOM   1257  CD1 LEU A  79      -4.857  -8.490   0.447  1.00 91.73           C  
ATOM   1258 HD11 LEU A  79      -4.680  -9.541   0.218  1.00 91.73           H  
ATOM   1259 HD12 LEU A  79      -4.368  -7.865  -0.301  1.00 91.73           H  
ATOM   1260 HD13 LEU A  79      -5.929  -8.292   0.420  1.00 91.73           H  
ATOM   1261  CD2 LEU A  79      -4.991  -9.054   2.850  1.00 91.73           C  
ATOM   1262 HD21 LEU A  79      -4.729 -10.098   2.678  1.00 91.73           H  
ATOM   1263 HD22 LEU A  79      -6.070  -8.919   2.770  1.00 91.73           H  
ATOM   1264 HD23 LEU A  79      -4.693  -8.755   3.855  1.00 91.73           H  
ATOM   1265  N   LYS A  80      -0.023  -9.068   3.908  1.00 92.00           N  
ATOM   1266  H   LYS A  80      -0.597  -9.610   4.539  1.00 92.00           H  
ATOM   1267  CA  LYS A  80       1.374  -9.474   3.717  1.00 92.00           C  
ATOM   1268  HA  LYS A  80       2.014  -8.615   3.917  1.00 92.00           H  
ATOM   1269  C   LYS A  80       1.576  -9.912   2.269  1.00 92.00           C  
ATOM   1270  CB  LYS A  80       1.726 -10.618   4.687  1.00 92.00           C  
ATOM   1271  HB2 LYS A  80       1.286 -10.396   5.660  1.00 92.00           H  
ATOM   1272  HB3 LYS A  80       1.266 -11.543   4.337  1.00 92.00           H  
ATOM   1273  O   LYS A  80       0.697 -10.544   1.680  1.00 92.00           O  
ATOM   1274  CG  LYS A  80       3.240 -10.854   4.865  1.00 92.00           C  
ATOM   1275  HG2 LYS A  80       3.640 -11.369   3.991  1.00 92.00           H  
ATOM   1276  HG3 LYS A  80       3.751  -9.898   4.976  1.00 92.00           H  
ATOM   1277  CD  LYS A  80       3.510 -11.690   6.127  1.00 92.00           C  
ATOM   1278  HD2 LYS A  80       2.960 -12.629   6.063  1.00 92.00           H  
ATOM   1279  HD3 LYS A  80       3.135 -11.133   6.986  1.00 92.00           H  
ATOM   1280  CE  LYS A  80       4.996 -11.999   6.357  1.00 92.00           C  
ATOM   1281  HE2 LYS A  80       5.570 -11.109   6.097  1.00 92.00           H  
ATOM   1282  HE3 LYS A  80       5.311 -12.803   5.691  1.00 92.00           H  
ATOM   1283  NZ  LYS A  80       5.263 -12.355   7.786  1.00 92.00           N  
ATOM   1284  HZ1 LYS A  80       4.774 -13.173   8.122  1.00 92.00           H  
ATOM   1285  HZ2 LYS A  80       4.987 -11.624   8.426  1.00 92.00           H  
ATOM   1286  HZ3 LYS A  80       6.242 -12.435   8.021  1.00 92.00           H  
ATOM   1287  N   LYS A  81       2.740  -9.619   1.703  1.00 90.48           N  
ATOM   1288  H   LYS A  81       3.426  -9.124   2.255  1.00 90.48           H  
ATOM   1289  CA  LYS A  81       3.123 -10.177   0.401  1.00 90.48           C  
ATOM   1290  HA  LYS A  81       2.294 -10.035  -0.293  1.00 90.48           H  
ATOM   1291  C   LYS A  81       3.374 -11.687   0.480  1.00 90.48           C  
ATOM   1292  CB  LYS A  81       4.327  -9.413  -0.147  1.00 90.48           C  
ATOM   1293  HB2 LYS A  81       4.099  -8.347  -0.145  1.00 90.48           H  
ATOM   1294  HB3 LYS A  81       4.511  -9.727  -1.175  1.00 90.48           H  
ATOM   1295  O   LYS A  81       3.474 -12.261   1.561  1.00 90.48           O  
ATOM   1296  CG  LYS A  81       5.595  -9.632   0.679  1.00 90.48           C  
ATOM   1297  HG2 LYS A  81       5.871 -10.687   0.671  1.00 90.48           H  
ATOM   1298  HG3 LYS A  81       5.434  -9.316   1.709  1.00 90.48           H  
ATOM   1299  CD  LYS A  81       6.722  -8.805   0.073  1.00 90.48           C  
ATOM   1300  HD2 LYS A  81       6.500  -7.746   0.205  1.00 90.48           H  
ATOM   1301  HD3 LYS A  81       6.827  -9.023  -0.990  1.00 90.48           H  
ATOM   1302  CE  LYS A  81       8.017  -9.163   0.784  1.00 90.48           C  
ATOM   1303  HE2 LYS A  81       8.354 -10.143   0.448  1.00 90.48           H  
ATOM   1304  HE3 LYS A  81       7.857  -9.206   1.862  1.00 90.48           H  
ATOM   1305  NZ  LYS A  81       9.033  -8.156   0.473  1.00 90.48           N  
ATOM   1306  HZ1 LYS A  81       9.894  -8.371   0.955  1.00 90.48           H  
ATOM   1307  HZ2 LYS A  81       9.261  -8.194  -0.511  1.00 90.48           H  
ATOM   1308  HZ3 LYS A  81       8.737  -7.223   0.721  1.00 90.48           H  
ATOM   1309  N   GLU A  82       3.522 -12.311  -0.683  1.00 87.93           N  
ATOM   1310  H   GLU A  82       3.316 -11.775  -1.514  1.00 87.93           H  
ATOM   1311  CA  GLU A  82       3.844 -13.729  -0.856  1.00 87.93           C  
ATOM   1312  HA  GLU A  82       3.774 -13.934  -1.924  1.00 87.93           H  
ATOM   1313  C   GLU A  82       2.838 -14.690  -0.196  1.00 87.93           C  
ATOM   1314  CB  GLU A  82       5.289 -14.035  -0.447  1.00 87.93           C  
ATOM   1315  HB2 GLU A  82       5.443 -15.095  -0.651  1.00 87.93           H  
ATOM   1316  HB3 GLU A  82       5.413 -13.870   0.623  1.00 87.93           H  
ATOM   1317  O   GLU A  82       3.202 -15.691   0.429  1.00 87.93           O  
ATOM   1318  CG  GLU A  82       6.369 -13.247  -1.205  1.00 87.93           C  
ATOM   1319  HG2 GLU A  82       6.302 -12.189  -0.951  1.00 87.93           H  
ATOM   1320  HG3 GLU A  82       6.194 -13.352  -2.276  1.00 87.93           H  
ATOM   1321  CD  GLU A  82       7.775 -13.777  -0.875  1.00 87.93           C  
ATOM   1322  OE1 GLU A  82       8.769 -13.112  -1.230  1.00 87.93           O  
ATOM   1323  OE2 GLU A  82       7.864 -14.918  -0.361  1.00 87.93           O  
ATOM   1324  N   GLN A  83       1.548 -14.409  -0.361  1.00 89.15           N  
ATOM   1325  H   GLN A  83       1.299 -13.581  -0.884  1.00 89.15           H  
ATOM   1326  CA  GLN A  83       0.476 -15.309   0.060  1.00 89.15           C  
ATOM   1327  HA  GLN A  83       0.892 -16.306   0.203  1.00 89.15           H  
ATOM   1328  C   GLN A  83      -0.600 -15.445  -1.012  1.00 89.15           C  
ATOM   1329  CB  GLN A  83      -0.106 -14.866   1.411  1.00 89.15           C  
ATOM   1330  HB2 GLN A  83       0.707 -14.733   2.124  1.00 89.15           H  
ATOM   1331  HB3 GLN A  83      -0.761 -15.653   1.785  1.00 89.15           H  
ATOM   1332  O   GLN A  83      -0.694 -14.635  -1.933  1.00 89.15           O  
ATOM   1333  CG  GLN A  83      -0.906 -13.562   1.311  1.00 89.15           C  
ATOM   1334  HG2 GLN A  83      -0.247 -12.774   0.948  1.00 89.15           H  
ATOM   1335  HG3 GLN A  83      -1.723 -13.670   0.598  1.00 89.15           H  
ATOM   1336  CD  GLN A  83      -1.501 -13.158   2.651  1.00 89.15           C  
ATOM   1337  NE2 GLN A  83      -1.289 -11.932   3.054  1.00 89.15           N  
ATOM   1338 HE21 GLN A  83      -0.708 -11.320   2.499  1.00 89.15           H  
ATOM   1339 HE22 GLN A  83      -1.639 -11.657   3.961  1.00 89.15           H  
ATOM   1340  OE1 GLN A  83      -2.126 -13.938   3.355  1.00 89.15           O  
ATOM   1341  N   VAL A  84      -1.426 -16.475  -0.864  1.00 88.89           N  
ATOM   1342  H   VAL A  84      -1.336 -17.051  -0.039  1.00 88.89           H  
ATOM   1343  CA  VAL A  84      -2.629 -16.677  -1.666  1.00 88.89           C  
ATOM   1344  HA  VAL A  84      -2.670 -15.927  -2.456  1.00 88.89           H  
ATOM   1345  C   VAL A  84      -3.834 -16.481  -0.760  1.00 88.89           C  
ATOM   1346  CB  VAL A  84      -2.627 -18.061  -2.334  1.00 88.89           C  
ATOM   1347  HB  VAL A  84      -2.556 -18.836  -1.571  1.00 88.89           H  
ATOM   1348  O   VAL A  84      -3.871 -17.034   0.339  1.00 88.89           O  
ATOM   1349  CG1 VAL A  84      -3.900 -18.280  -3.149  1.00 88.89           C  
ATOM   1350 HG11 VAL A  84      -4.768 -18.299  -2.490  1.00 88.89           H  
ATOM   1351 HG12 VAL A  84      -3.850 -19.240  -3.664  1.00 88.89           H  
ATOM   1352 HG13 VAL A  84      -4.005 -17.477  -3.879  1.00 88.89           H  
ATOM   1353  CG2 VAL A  84      -1.442 -18.205  -3.299  1.00 88.89           C  
ATOM   1354 HG21 VAL A  84      -1.462 -19.193  -3.759  1.00 88.89           H  
ATOM   1355 HG22 VAL A  84      -0.500 -18.098  -2.762  1.00 88.89           H  
ATOM   1356 HG23 VAL A  84      -1.505 -17.448  -4.081  1.00 88.89           H  
ATOM   1357  N   VAL A  85      -4.800 -15.697  -1.225  1.00 90.96           N  
ATOM   1358  H   VAL A  85      -4.671 -15.249  -2.121  1.00 90.96           H  
ATOM   1359  CA  VAL A  85      -6.037 -15.402  -0.500  1.00 90.96           C  
ATOM   1360  HA  VAL A  85      -6.101 -16.075   0.354  1.00 90.96           H  
ATOM   1361  C   VAL A  85      -7.260 -15.677  -1.367  1.00 90.96           C  
ATOM   1362  CB  VAL A  85      -6.053 -13.963   0.061  1.00 90.96           C  
ATOM   1363  HB  VAL A  85      -6.973 -13.834   0.631  1.00 90.96           H  
ATOM   1364  O   VAL A  85      -7.197 -15.620  -2.597  1.00 90.96           O  
ATOM   1365  CG1 VAL A  85      -4.876 -13.728   1.012  1.00 90.96           C  
ATOM   1366 HG11 VAL A  85      -3.938 -13.742   0.456  1.00 90.96           H  
ATOM   1367 HG12 VAL A  85      -4.856 -14.510   1.772  1.00 90.96           H  
ATOM   1368 HG13 VAL A  85      -4.980 -12.763   1.509  1.00 90.96           H  
ATOM   1369  CG2 VAL A  85      -6.011 -12.883  -1.028  1.00 90.96           C  
ATOM   1370 HG21 VAL A  85      -5.994 -11.895  -0.567  1.00 90.96           H  
ATOM   1371 HG22 VAL A  85      -5.122 -12.997  -1.648  1.00 90.96           H  
ATOM   1372 HG23 VAL A  85      -6.903 -12.953  -1.651  1.00 90.96           H  
ATOM   1373  N   ASN A  86      -8.388 -15.952  -0.726  1.00 85.81           N  
ATOM   1374  H   ASN A  86      -8.357 -16.000   0.282  1.00 85.81           H  
ATOM   1375  CA  ASN A  86      -9.702 -15.909  -1.349  1.00 85.81           C  
ATOM   1376  HA  ASN A  86      -9.587 -15.784  -2.426  1.00 85.81           H  
ATOM   1377  C   ASN A  86     -10.444 -14.696  -0.799  1.00 85.81           C  
ATOM   1378  CB  ASN A  86     -10.473 -17.209  -1.099  1.00 85.81           C  
ATOM   1379  HB2 ASN A  86     -10.797 -17.237  -0.058  1.00 85.81           H  
ATOM   1380  HB3 ASN A  86     -11.365 -17.222  -1.726  1.00 85.81           H  
ATOM   1381  O   ASN A  86     -10.417 -14.465   0.406  1.00 85.81           O  
ATOM   1382  CG  ASN A  86      -9.655 -18.444  -1.402  1.00 85.81           C  
ATOM   1383  ND2 ASN A  86      -9.456 -19.296  -0.425  1.00 85.81           N  
ATOM   1384 HD21 ASN A  86      -8.837 -20.076  -0.595  1.00 85.81           H  
ATOM   1385 HD22 ASN A  86      -9.776 -19.067   0.505  1.00 85.81           H  
ATOM   1386  OD1 ASN A  86      -9.193 -18.655  -2.514  1.00 85.81           O  
ATOM   1387  N   VAL A  87     -11.094 -13.936  -1.671  1.00 87.44           N  
ATOM   1388  H   VAL A  87     -11.142 -14.239  -2.633  1.00 87.44           H  
ATOM   1389  CA  VAL A  87     -11.812 -12.711  -1.315  1.00 87.44           C  
ATOM   1390  HA  VAL A  87     -11.795 -12.574  -0.234  1.00 87.44           H  
ATOM   1391  C   VAL A  87     -13.250 -12.852  -1.761  1.00 87.44           C  
ATOM   1392  CB  VAL A  87     -11.184 -11.463  -1.962  1.00 87.44           C  
ATOM   1393  HB  VAL A  87     -11.312 -11.503  -3.043  1.00 87.44           H  
ATOM   1394  O   VAL A  87     -13.500 -13.156  -2.920  1.00 87.44           O  
ATOM   1395  CG1 VAL A  87     -11.845 -10.186  -1.430  1.00 87.44           C  
ATOM   1396 HG11 VAL A  87     -11.376  -9.306  -1.871  1.00 87.44           H  
ATOM   1397 HG12 VAL A  87     -12.904 -10.168  -1.687  1.00 87.44           H  
ATOM   1398 HG13 VAL A  87     -11.746 -10.136  -0.345  1.00 87.44           H  
ATOM   1399  CG2 VAL A  87      -9.684 -11.379  -1.664  1.00 87.44           C  
ATOM   1400 HG21 VAL A  87      -9.542 -11.464  -0.586  1.00 87.44           H  
ATOM   1401 HG22 VAL A  87      -9.283 -10.429  -2.015  1.00 87.44           H  
ATOM   1402 HG23 VAL A  87      -9.156 -12.190  -2.166  1.00 87.44           H  
ATOM   1403  N   THR A  88     -14.179 -12.595  -0.861  1.00 84.45           N  
ATOM   1404  H   THR A  88     -13.882 -12.367   0.077  1.00 84.45           H  
ATOM   1405  CA  THR A  88     -15.600 -12.462  -1.142  1.00 84.45           C  
ATOM   1406  HA  THR A  88     -15.811 -12.710  -2.182  1.00 84.45           H  
ATOM   1407  C   THR A  88     -15.991 -11.018  -0.887  1.00 84.45           C  
ATOM   1408  CB  THR A  88     -16.400 -13.411  -0.258  1.00 84.45           C  
ATOM   1409  HB  THR A  88     -16.136 -13.234   0.784  1.00 84.45           H  
ATOM   1410  O   THR A  88     -15.749 -10.504   0.201  1.00 84.45           O  
ATOM   1411  CG2 THR A  88     -17.895 -13.231  -0.427  1.00 84.45           C  
ATOM   1412 HG21 THR A  88     -18.196 -12.217  -0.164  1.00 84.45           H  
ATOM   1413 HG22 THR A  88     -18.407 -13.901   0.264  1.00 84.45           H  
ATOM   1414 HG23 THR A  88     -18.172 -13.429  -1.462  1.00 84.45           H  
ATOM   1415  OG1 THR A  88     -16.108 -14.753  -0.594  1.00 84.45           O  
ATOM   1416  HG1 THR A  88     -16.438 -15.280   0.138  1.00 84.45           H  
ATOM   1417  N   LEU A  89     -16.574 -10.377  -1.889  1.00 83.21           N  
ATOM   1418  H   LEU A  89     -16.770 -10.892  -2.735  1.00 83.21           H  
ATOM   1419  CA  LEU A  89     -17.115  -9.027  -1.820  1.00 83.21           C  
ATOM   1420  HA  LEU A  89     -16.827  -8.540  -0.889  1.00 83.21           H  
ATOM   1421  C   LEU A  89     -18.638  -9.129  -1.852  1.00 83.21           C  
ATOM   1422  CB  LEU A  89     -16.581  -8.216  -3.014  1.00 83.21           C  
ATOM   1423  HB2 LEU A  89     -16.904  -8.707  -3.932  1.00 83.21           H  
ATOM   1424  HB3 LEU A  89     -17.028  -7.222  -2.998  1.00 83.21           H  
ATOM   1425  O   LEU A  89     -19.172  -9.849  -2.690  1.00 83.21           O  
ATOM   1426  CG  LEU A  89     -15.052  -8.062  -3.052  1.00 83.21           C  
ATOM   1427  HG  LEU A  89     -14.578  -9.043  -3.033  1.00 83.21           H  
ATOM   1428  CD1 LEU A  89     -14.625  -7.366  -4.341  1.00 83.21           C  
ATOM   1429 HD11 LEU A  89     -15.012  -7.926  -5.192  1.00 83.21           H  
ATOM   1430 HD12 LEU A  89     -13.537  -7.322  -4.399  1.00 83.21           H  
ATOM   1431 HD13 LEU A  89     -15.031  -6.355  -4.362  1.00 83.21           H  
ATOM   1432  CD2 LEU A  89     -14.528  -7.231  -1.885  1.00 83.21           C  
ATOM   1433 HD21 LEU A  89     -15.027  -6.263  -1.859  1.00 83.21           H  
ATOM   1434 HD22 LEU A  89     -14.719  -7.754  -0.948  1.00 83.21           H  
ATOM   1435 HD23 LEU A  89     -13.454  -7.085  -1.999  1.00 83.21           H  
ATOM   1436  N   GLU A  90     -19.319  -8.422  -0.962  1.00 81.81           N  
ATOM   1437  H   GLU A  90     -18.814  -7.898  -0.262  1.00 81.81           H  
ATOM   1438  CA  GLU A  90     -20.779  -8.390  -0.872  1.00 81.81           C  
ATOM   1439  HA  GLU A  90     -21.228  -8.874  -1.739  1.00 81.81           H  
ATOM   1440  C   GLU A  90     -21.249  -6.935  -0.835  1.00 81.81           C  
ATOM   1441  CB  GLU A  90     -21.207  -9.159   0.385  1.00 81.81           C  
ATOM   1442  HB2 GLU A  90     -20.801 -10.169   0.335  1.00 81.81           H  
ATOM   1443  HB3 GLU A  90     -20.769  -8.663   1.251  1.00 81.81           H  
ATOM   1444  O   GLU A  90     -20.859  -6.168   0.050  1.00 81.81           O  
ATOM   1445  CG  GLU A  90     -22.730  -9.253   0.567  1.00 81.81           C  
ATOM   1446  HG2 GLU A  90     -23.180  -8.282   0.361  1.00 81.81           H  
ATOM   1447  HG3 GLU A  90     -23.107  -9.971  -0.161  1.00 81.81           H  
ATOM   1448  CD  GLU A  90     -23.144  -9.694   1.984  1.00 81.81           C  
ATOM   1449  OE1 GLU A  90     -24.296  -9.405   2.384  1.00 81.81           O  
ATOM   1450  OE2 GLU A  90     -22.306 -10.290   2.698  1.00 81.81           O  
ATOM   1451  N   GLU A  91     -22.061  -6.535  -1.812  1.00 80.51           N  
ATOM   1452  H   GLU A  91     -22.352  -7.193  -2.521  1.00 80.51           H  
ATOM   1453  CA  GLU A  91     -22.645  -5.193  -1.819  1.00 80.51           C  
ATOM   1454  HA  GLU A  91     -21.845  -4.461  -1.707  1.00 80.51           H  
ATOM   1455  C   GLU A  91     -23.615  -5.004  -0.648  1.00 80.51           C  
ATOM   1456  CB  GLU A  91     -23.375  -4.894  -3.133  1.00 80.51           C  
ATOM   1457  HB2 GLU A  91     -24.212  -5.583  -3.249  1.00 80.51           H  
ATOM   1458  HB3 GLU A  91     -23.769  -3.880  -3.063  1.00 80.51           H  
ATOM   1459  O   GLU A  91     -24.486  -5.837  -0.402  1.00 80.51           O  
ATOM   1460  CG  GLU A  91     -22.474  -4.984  -4.371  1.00 80.51           C  
ATOM   1461  HG2 GLU A  91     -21.524  -4.495  -4.155  1.00 80.51           H  
ATOM   1462  HG3 GLU A  91     -22.267  -6.032  -4.591  1.00 80.51           H  
ATOM   1463  CD  GLU A  91     -23.110  -4.318  -5.599  1.00 80.51           C  
ATOM   1464  OE1 GLU A  91     -22.333  -3.824  -6.447  1.00 80.51           O  
ATOM   1465  OE2 GLU A  91     -24.359  -4.253  -5.661  1.00 80.51           O  
ATOM   1466  N   VAL A  92     -23.522  -3.860   0.026  1.00 72.01           N  
ATOM   1467  H   VAL A  92     -22.830  -3.182  -0.260  1.00 72.01           H  
ATOM   1468  CA  VAL A  92     -24.473  -3.457   1.067  1.00 72.01           C  
ATOM   1469  HA  VAL A  92     -25.135  -4.291   1.303  1.00 72.01           H  
ATOM   1470  C   VAL A  92     -25.317  -2.325   0.503  1.00 72.01           C  
ATOM   1471  CB  VAL A  92     -23.751  -3.068   2.367  1.00 72.01           C  
ATOM   1472  HB  VAL A  92     -23.039  -2.269   2.161  1.00 72.01           H  
ATOM   1473  O   VAL A  92     -24.787  -1.323   0.028  1.00 72.01           O  
ATOM   1474  CG1 VAL A  92     -24.739  -2.594   3.441  1.00 72.01           C  
ATOM   1475 HG11 VAL A  92     -25.468  -3.373   3.665  1.00 72.01           H  
ATOM   1476 HG12 VAL A  92     -25.252  -1.693   3.105  1.00 72.01           H  
ATOM   1477 HG13 VAL A  92     -24.189  -2.335   4.345  1.00 72.01           H  
ATOM   1478  CG2 VAL A  92     -22.997  -4.271   2.948  1.00 72.01           C  
ATOM   1479 HG21 VAL A  92     -22.260  -4.640   2.235  1.00 72.01           H  
ATOM   1480 HG22 VAL A  92     -23.692  -5.078   3.178  1.00 72.01           H  
ATOM   1481 HG23 VAL A  92     -22.477  -3.957   3.853  1.00 72.01           H  
ATOM   1482  N   ASN A  93     -26.641  -2.492   0.501  1.00 68.02           N  
ATOM   1483  H   ASN A  93     -27.019  -3.323   0.932  1.00 68.02           H  
ATOM   1484  CA  ASN A  93     -27.585  -1.530  -0.086  1.00 68.02           C  
ATOM   1485  HA  ASN A  93     -28.564  -2.008  -0.100  1.00 68.02           H  
ATOM   1486  C   ASN A  93     -27.280  -1.175  -1.561  1.00 68.02           C  
ATOM   1487  CB  ASN A  93     -27.694  -0.299   0.837  1.00 68.02           C  
ATOM   1488  HB2 ASN A  93     -26.735   0.218   0.871  1.00 68.02           H  
ATOM   1489  HB3 ASN A  93     -28.432   0.394   0.433  1.00 68.02           H  
ATOM   1490  O   ASN A  93     -27.536  -0.056  -1.993  1.00 68.02           O  
ATOM   1491  CG  ASN A  93     -28.132  -0.658   2.243  1.00 68.02           C  
ATOM   1492  ND2 ASN A  93     -27.611   0.007   3.246  1.00 68.02           N  
ATOM   1493 HD21 ASN A  93     -26.891   0.697   3.087  1.00 68.02           H  
ATOM   1494 HD22 ASN A  93     -27.903  -0.270   4.172  1.00 68.02           H  
ATOM   1495  OD1 ASN A  93     -28.942  -1.544   2.459  1.00 68.02           O  
ATOM   1496  N   GLY A  94     -26.706  -2.104  -2.337  1.00 70.91           N  
ATOM   1497  H   GLY A  94     -26.508  -3.011  -1.939  1.00 70.91           H  
ATOM   1498  CA  GLY A  94     -26.304  -1.860  -3.734  1.00 70.91           C  
ATOM   1499  HA2 GLY A  94     -27.122  -1.375  -4.266  1.00 70.91           H  
ATOM   1500  HA3 GLY A  94     -26.105  -2.818  -4.216  1.00 70.91           H  
ATOM   1501  C   GLY A  94     -25.046  -0.991  -3.891  1.00 70.91           C  
ATOM   1502  O   GLY A  94     -24.774  -0.435  -4.966  1.00 70.91           O  
ATOM   1503  N   HIS A  95     -24.278  -0.825  -2.812  1.00 73.39           N  
ATOM   1504  H   HIS A  95     -24.563  -1.247  -1.940  1.00 73.39           H  
ATOM   1505  CA  HIS A  95     -23.038  -0.066  -2.798  1.00 73.39           C  
ATOM   1506  HA  HIS A  95     -22.824   0.274  -3.811  1.00 73.39           H  
ATOM   1507  C   HIS A  95     -21.856  -0.940  -2.373  1.00 73.39           C  
ATOM   1508  CB  HIS A  95     -23.194   1.190  -1.930  1.00 73.39           C  
ATOM   1509  HB2 HIS A  95     -22.230   1.695  -1.863  1.00 73.39           H  
ATOM   1510  HB3 HIS A  95     -23.490   0.898  -0.922  1.00 73.39           H  
ATOM   1511  O   HIS A  95     -21.920  -1.731  -1.434  1.00 73.39           O  
ATOM   1512  CG  HIS A  95     -24.204   2.164  -2.487  1.00 73.39           C  
ATOM   1513  CD2 HIS A  95     -25.513   2.291  -2.107  1.00 73.39           C  
ATOM   1514  HD2 HIS A  95     -26.009   1.715  -1.340  1.00 73.39           H  
ATOM   1515  ND1 HIS A  95     -23.971   3.107  -3.464  1.00 73.39           N  
ATOM   1516  HD1 HIS A  95     -23.054   3.397  -3.773  1.00 73.39           H  
ATOM   1517  CE1 HIS A  95     -25.121   3.772  -3.678  1.00 73.39           C  
ATOM   1518  HE1 HIS A  95     -25.245   4.621  -4.334  1.00 73.39           H  
ATOM   1519  NE2 HIS A  95     -26.083   3.314  -2.874  1.00 73.39           N  
ATOM   1520  N   MET A  96     -20.754  -0.749  -3.090  1.00 78.70           N  
ATOM   1521  H   MET A  96     -20.804  -0.145  -3.897  1.00 78.70           H  
ATOM   1522  CA  MET A  96     -19.444  -1.300  -2.786  1.00 78.70           C  
ATOM   1523  HA  MET A  96     -19.346  -1.464  -1.713  1.00 78.70           H  
ATOM   1524  C   MET A  96     -18.410  -0.276  -3.243  1.00 78.70           C  
ATOM   1525  CB  MET A  96     -19.286  -2.638  -3.513  1.00 78.70           C  
ATOM   1526  HB2 MET A  96     -19.495  -2.496  -4.573  1.00 78.70           H  
ATOM   1527  HB3 MET A  96     -20.022  -3.335  -3.113  1.00 78.70           H  
ATOM   1528  O   MET A  96     -18.315   0.042  -4.431  1.00 78.70           O  
ATOM   1529  CG  MET A  96     -17.891  -3.250  -3.377  1.00 78.70           C  
ATOM   1530  HG2 MET A  96     -17.153  -2.520  -3.709  1.00 78.70           H  
ATOM   1531  HG3 MET A  96     -17.847  -4.095  -4.063  1.00 78.70           H  
ATOM   1532  SD  MET A  96     -17.407  -3.885  -1.756  1.00 78.70           S  
ATOM   1533  CE  MET A  96     -18.602  -5.230  -1.634  1.00 78.70           C  
ATOM   1534  HE1 MET A  96     -18.601  -5.836  -2.540  1.00 78.70           H  
ATOM   1535  HE2 MET A  96     -18.364  -5.845  -0.766  1.00 78.70           H  
ATOM   1536  HE3 MET A  96     -19.595  -4.799  -1.505  1.00 78.70           H  
ATOM   1537  N   ASP A  97     -17.641   0.264  -2.308  1.00 79.17           N  
ATOM   1538  H   ASP A  97     -17.782  -0.022  -1.350  1.00 79.17           H  
ATOM   1539  CA  ASP A  97     -16.592   1.233  -2.599  1.00 79.17           C  
ATOM   1540  HA  ASP A  97     -16.329   1.168  -3.654  1.00 79.17           H  
ATOM   1541  C   ASP A  97     -15.348   0.904  -1.791  1.00 79.17           C  
ATOM   1542  CB  ASP A  97     -17.068   2.670  -2.344  1.00 79.17           C  
ATOM   1543  HB2 ASP A  97     -17.935   2.873  -2.973  1.00 79.17           H  
ATOM   1544  HB3 ASP A  97     -17.371   2.770  -1.301  1.00 79.17           H  
ATOM   1545  O   ASP A  97     -15.302   1.077  -0.576  1.00 79.17           O  
ATOM   1546  CG  ASP A  97     -15.983   3.714  -2.650  1.00 79.17           C  
ATOM   1547  OD1 ASP A  97     -14.998   3.457  -3.396  1.00 79.17           O  
ATOM   1548  OD2 ASP A  97     -16.064   4.842  -2.118  1.00 79.17           O  
ATOM   1549  N   PHE A  98     -14.307   0.470  -2.493  1.00 81.45           N  
ATOM   1550  H   PHE A  98     -14.427   0.295  -3.480  1.00 81.45           H  
ATOM   1551  CA  PHE A  98     -13.008   0.183  -1.909  1.00 81.45           C  
ATOM   1552  HA  PHE A  98     -12.930   0.748  -0.980  1.00 81.45           H  
ATOM   1553  C   PHE A  98     -11.873   0.642  -2.816  1.00 81.45           C  
ATOM   1554  CB  PHE A  98     -12.908  -1.315  -1.591  1.00 81.45           C  
ATOM   1555  HB2 PHE A  98     -11.963  -1.510  -1.083  1.00 81.45           H  
ATOM   1556  HB3 PHE A  98     -13.712  -1.571  -0.902  1.00 81.45           H  
ATOM   1557  O   PHE A  98     -11.990   0.619  -4.039  1.00 81.45           O  
ATOM   1558  CG  PHE A  98     -13.022  -2.216  -2.806  1.00 81.45           C  
ATOM   1559  CD1 PHE A  98     -14.288  -2.661  -3.224  1.00 81.45           C  
ATOM   1560  HD1 PHE A  98     -15.162  -2.385  -2.654  1.00 81.45           H  
ATOM   1561  CD2 PHE A  98     -11.879  -2.585  -3.537  1.00 81.45           C  
ATOM   1562  HD2 PHE A  98     -10.906  -2.238  -3.224  1.00 81.45           H  
ATOM   1563  CE1 PHE A  98     -14.418  -3.473  -4.363  1.00 81.45           C  
ATOM   1564  HE1 PHE A  98     -15.393  -3.825  -4.667  1.00 81.45           H  
ATOM   1565  CE2 PHE A  98     -12.016  -3.391  -4.682  1.00 81.45           C  
ATOM   1566  HE2 PHE A  98     -11.157  -3.669  -5.275  1.00 81.45           H  
ATOM   1567  CZ  PHE A  98     -13.278  -3.845  -5.090  1.00 81.45           C  
ATOM   1568  HZ  PHE A  98     -13.375  -4.480  -5.958  1.00 81.45           H  
ATOM   1569  N   ASP A  99     -10.750   1.038  -2.237  1.00 79.86           N  
ATOM   1570  H   ASP A  99     -10.711   1.001  -1.229  1.00 79.86           H  
ATOM   1571  CA  ASP A  99      -9.509   1.319  -2.945  1.00 79.86           C  
ATOM   1572  HA  ASP A  99      -9.669   1.197  -4.017  1.00 79.86           H  
ATOM   1573  C   ASP A  99      -8.428   0.326  -2.537  1.00 79.86           C  
ATOM   1574  CB  ASP A  99      -9.041   2.760  -2.721  1.00 79.86           C  
ATOM   1575  HB2 ASP A  99      -8.103   2.903  -3.258  1.00 79.86           H  
ATOM   1576  HB3 ASP A  99      -8.866   2.921  -1.657  1.00 79.86           H  
ATOM   1577  O   ASP A  99      -8.403  -0.187  -1.420  1.00 79.86           O  
ATOM   1578  CG  ASP A  99     -10.024   3.797  -3.251  1.00 79.86           C  
ATOM   1579  OD1 ASP A  99     -10.649   3.555  -4.312  1.00 79.86           O  
ATOM   1580  OD2 ASP A  99     -10.230   4.819  -2.556  1.00 79.86           O  
ATOM   1581  N   ILE A 100      -7.510   0.066  -3.465  1.00 86.49           N  
ATOM   1582  H   ILE A 100      -7.559   0.565  -4.342  1.00 86.49           H  
ATOM   1583  CA  ILE A 100      -6.390  -0.854  -3.266  1.00 86.49           C  
ATOM   1584  HA  ILE A 100      -6.371  -1.195  -2.231  1.00 86.49           H  
ATOM   1585  C   ILE A 100      -5.099  -0.130  -3.585  1.00 86.49           C  
ATOM   1586  CB  ILE A 100      -6.516  -2.073  -4.174  1.00 86.49           C  
ATOM   1587  HB  ILE A 100      -6.445  -1.710  -5.199  1.00 86.49           H  
ATOM   1588  O   ILE A 100      -4.975   0.489  -4.648  1.00 86.49           O  
ATOM   1589  CG1 ILE A 100      -7.865  -2.778  -3.974  1.00 86.49           C  
ATOM   1590 HG12 ILE A 100      -7.752  -3.618  -3.289  1.00 86.49           H  
ATOM   1591 HG13 ILE A 100      -8.635  -2.136  -3.546  1.00 86.49           H  
ATOM   1592  CG2 ILE A 100      -5.379  -3.086  -3.951  1.00 86.49           C  
ATOM   1593 HG21 ILE A 100      -5.532  -3.970  -4.571  1.00 86.49           H  
ATOM   1594 HG22 ILE A 100      -5.358  -3.388  -2.904  1.00 86.49           H  
ATOM   1595 HG23 ILE A 100      -4.414  -2.654  -4.216  1.00 86.49           H  
ATOM   1596  CD1 ILE A 100      -8.346  -3.205  -5.350  1.00 86.49           C  
ATOM   1597 HD11 ILE A 100      -7.524  -3.602  -5.946  1.00 86.49           H  
ATOM   1598 HD12 ILE A 100      -9.140  -3.944  -5.241  1.00 86.49           H  
ATOM   1599 HD13 ILE A 100      -8.754  -2.339  -5.872  1.00 86.49           H  
ATOM   1600  N   LEU A 101      -4.144  -0.239  -2.673  1.00 87.26           N  
ATOM   1601  H   LEU A 101      -4.348  -0.767  -1.836  1.00 87.26           H  
ATOM   1602  CA  LEU A 101      -2.816   0.320  -2.805  1.00 87.26           C  
ATOM   1603  HA  LEU A 101      -2.694   0.726  -3.810  1.00 87.26           H  
ATOM   1604  C   LEU A 101      -1.797  -0.790  -2.609  1.00 87.26           C  
ATOM   1605  CB  LEU A 101      -2.650   1.467  -1.802  1.00 87.26           C  
ATOM   1606  HB2 LEU A 101      -3.416   2.214  -2.005  1.00 87.26           H  
ATOM   1607  HB3 LEU A 101      -2.802   1.080  -0.795  1.00 87.26           H  
ATOM   1608  O   LEU A 101      -1.544  -1.249  -1.497  1.00 87.26           O  
ATOM   1609  CG  LEU A 101      -1.302   2.189  -1.864  1.00 87.26           C  
ATOM   1610  HG  LEU A 101      -0.479   1.479  -1.778  1.00 87.26           H  
ATOM   1611  CD1 LEU A 101      -1.177   2.957  -3.179  1.00 87.26           C  
ATOM   1612 HD11 LEU A 101      -2.060   3.580  -3.326  1.00 87.26           H  
ATOM   1613 HD12 LEU A 101      -1.070   2.262  -4.012  1.00 87.26           H  
ATOM   1614 HD13 LEU A 101      -0.302   3.606  -3.146  1.00 87.26           H  
ATOM   1615  CD2 LEU A 101      -1.219   3.183  -0.707  1.00 87.26           C  
ATOM   1616 HD21 LEU A 101      -2.019   3.920  -0.790  1.00 87.26           H  
ATOM   1617 HD22 LEU A 101      -0.256   3.692  -0.718  1.00 87.26           H  
ATOM   1618 HD23 LEU A 101      -1.324   2.654   0.240  1.00 87.26           H  
ATOM   1619  N   GLU A 102      -1.193  -1.199  -3.713  1.00 88.61           N  
ATOM   1620  H   GLU A 102      -1.464  -0.800  -4.600  1.00 88.61           H  
ATOM   1621  CA  GLU A 102      -0.002  -2.032  -3.684  1.00 88.61           C  
ATOM   1622  HA  GLU A 102      -0.084  -2.776  -2.891  1.00 88.61           H  
ATOM   1623  C   GLU A 102       1.213  -1.169  -3.408  1.00 88.61           C  
ATOM   1624  CB  GLU A 102       0.171  -2.751  -5.012  1.00 88.61           C  
ATOM   1625  HB2 GLU A 102       0.039  -2.054  -5.839  1.00 88.61           H  
ATOM   1626  HB3 GLU A 102       1.172  -3.180  -5.061  1.00 88.61           H  
ATOM   1627  O   GLU A 102       1.514  -0.238  -4.157  1.00 88.61           O  
ATOM   1628  CG  GLU A 102      -0.856  -3.866  -5.083  1.00 88.61           C  
ATOM   1629  HG2 GLU A 102      -0.742  -4.489  -4.196  1.00 88.61           H  
ATOM   1630  HG3 GLU A 102      -1.865  -3.453  -5.073  1.00 88.61           H  
ATOM   1631  CD  GLU A 102      -0.649  -4.733  -6.312  1.00 88.61           C  
ATOM   1632  OE1 GLU A 102      -1.052  -5.900  -6.214  1.00 88.61           O  
ATOM   1633  OE2 GLU A 102      -0.194  -4.268  -7.383  1.00 88.61           O  
ATOM   1634  N   ILE A 103       1.907  -1.489  -2.325  1.00 89.81           N  
ATOM   1635  H   ILE A 103       1.609  -2.278  -1.770  1.00 89.81           H  
ATOM   1636  CA  ILE A 103       3.090  -0.772  -1.886  1.00 89.81           C  
ATOM   1637  HA  ILE A 103       3.102   0.213  -2.353  1.00 89.81           H  
ATOM   1638  C   ILE A 103       4.312  -1.581  -2.326  1.00 89.81           C  
ATOM   1639  CB  ILE A 103       3.041  -0.525  -0.368  1.00 89.81           C  
ATOM   1640  HB  ILE A 103       2.983  -1.485   0.145  1.00 89.81           H  
ATOM   1641  O   ILE A 103       4.521  -2.695  -1.834  1.00 89.81           O  
ATOM   1642  CG1 ILE A 103       1.810   0.337   0.004  1.00 89.81           C  
ATOM   1643 HG12 ILE A 103       0.929   0.022  -0.556  1.00 89.81           H  
ATOM   1644 HG13 ILE A 103       2.017   1.372  -0.268  1.00 89.81           H  
ATOM   1645  CG2 ILE A 103       4.334   0.201   0.052  1.00 89.81           C  
ATOM   1646 HG21 ILE A 103       5.203  -0.423  -0.156  1.00 89.81           H  
ATOM   1647 HG22 ILE A 103       4.431   1.144  -0.486  1.00 89.81           H  
ATOM   1648 HG23 ILE A 103       4.329   0.394   1.125  1.00 89.81           H  
ATOM   1649  CD1 ILE A 103       1.423   0.296   1.483  1.00 89.81           C  
ATOM   1650 HD11 ILE A 103       0.712  -0.515   1.640  1.00 89.81           H  
ATOM   1651 HD12 ILE A 103       0.940   1.235   1.754  1.00 89.81           H  
ATOM   1652 HD13 ILE A 103       2.292   0.142   2.123  1.00 89.81           H  
ATOM   1653  N   PRO A 104       5.151  -1.037  -3.227  1.00 86.62           N  
ATOM   1654  CA  PRO A 104       6.398  -1.685  -3.604  1.00 86.62           C  
ATOM   1655  HA  PRO A 104       6.168  -2.645  -4.066  1.00 86.62           H  
ATOM   1656  C   PRO A 104       7.293  -1.891  -2.382  1.00 86.62           C  
ATOM   1657  CB  PRO A 104       7.056  -0.760  -4.635  1.00 86.62           C  
ATOM   1658  HB2 PRO A 104       7.757  -0.083  -4.146  1.00 86.62           H  
ATOM   1659  HB3 PRO A 104       7.564  -1.327  -5.416  1.00 86.62           H  
ATOM   1660  O   PRO A 104       7.439  -0.985  -1.557  1.00 86.62           O  
ATOM   1661  CG  PRO A 104       5.888   0.047  -5.198  1.00 86.62           C  
ATOM   1662  HG2 PRO A 104       5.392  -0.525  -5.983  1.00 86.62           H  
ATOM   1663  HG3 PRO A 104       6.205   1.020  -5.574  1.00 86.62           H  
ATOM   1664  CD  PRO A 104       4.955   0.181  -4.001  1.00 86.62           C  
ATOM   1665  HD2 PRO A 104       3.928   0.280  -4.352  1.00 86.62           H  
ATOM   1666  HD3 PRO A 104       5.234   1.046  -3.399  1.00 86.62           H  
ATOM   1667  N   THR A 105       7.961  -3.042  -2.298  1.00 87.69           N  
ATOM   1668  H   THR A 105       7.732  -3.788  -2.939  1.00 87.69           H  
ATOM   1669  CA  THR A 105       8.812  -3.395  -1.151  1.00 87.69           C  
ATOM   1670  HA  THR A 105       8.176  -3.498  -0.272  1.00 87.69           H  
ATOM   1671  C   THR A 105       9.857  -2.317  -0.837  1.00 87.69           C  
ATOM   1672  CB  THR A 105       9.490  -4.750  -1.400  1.00 87.69           C  
ATOM   1673  HB  THR A 105      10.126  -4.692  -2.284  1.00 87.69           H  
ATOM   1674  O   THR A 105      10.056  -1.976   0.324  1.00 87.69           O  
ATOM   1675  CG2 THR A 105      10.325  -5.160  -0.193  1.00 87.69           C  
ATOM   1676 HG21 THR A 105       9.735  -5.063   0.718  1.00 87.69           H  
ATOM   1677 HG22 THR A 105      10.673  -6.187  -0.309  1.00 87.69           H  
ATOM   1678 HG23 THR A 105      11.183  -4.497  -0.083  1.00 87.69           H  
ATOM   1679  OG1 THR A 105       8.494  -5.727  -1.602  1.00 87.69           O  
ATOM   1680  HG1 THR A 105       8.798  -6.354  -2.262  1.00 87.69           H  
ATOM   1681  N   GLN A 106      10.458  -1.693  -1.857  1.00 83.34           N  
ATOM   1682  H   GLN A 106      10.245  -2.002  -2.795  1.00 83.34           H  
ATOM   1683  CA  GLN A 106      11.408  -0.585  -1.676  1.00 83.34           C  
ATOM   1684  HA  GLN A 106      12.247  -0.925  -1.068  1.00 83.34           H  
ATOM   1685  C   GLN A 106      10.790   0.632  -0.966  1.00 83.34           C  
ATOM   1686  CB  GLN A 106      11.932  -0.127  -3.042  1.00 83.34           C  
ATOM   1687  HB2 GLN A 106      12.491   0.799  -2.905  1.00 83.34           H  
ATOM   1688  HB3 GLN A 106      11.085   0.083  -3.696  1.00 83.34           H  
ATOM   1689  O   GLN A 106      11.437   1.255  -0.126  1.00 83.34           O  
ATOM   1690  CG  GLN A 106      12.865  -1.141  -3.721  1.00 83.34           C  
ATOM   1691  HG2 GLN A 106      13.731  -1.314  -3.083  1.00 83.34           H  
ATOM   1692  HG3 GLN A 106      12.341  -2.085  -3.870  1.00 83.34           H  
ATOM   1693  CD  GLN A 106      13.348  -0.647  -5.083  1.00 83.34           C  
ATOM   1694  NE2 GLN A 106      14.277  -1.330  -5.714  1.00 83.34           N  
ATOM   1695 HE21 GLN A 106      14.703  -2.152  -5.310  1.00 83.34           H  
ATOM   1696 HE22 GLN A 106      14.544  -0.960  -6.615  1.00 83.34           H  
ATOM   1697  OE1 GLN A 106      12.884   0.347  -5.611  1.00 83.34           O  
ATOM   1698  N   ARG A 107       9.531   0.969  -1.277  1.00 85.30           N  
ATOM   1699  H   ARG A 107       9.002   0.332  -1.856  1.00 85.30           H  
ATOM   1700  CA  ARG A 107       8.817   2.089  -0.644  1.00 85.30           C  
ATOM   1701  HA  ARG A 107       9.478   2.954  -0.593  1.00 85.30           H  
ATOM   1702  C   ARG A 107       8.468   1.760   0.808  1.00 85.30           C  
ATOM   1703  CB  ARG A 107       7.558   2.456  -1.453  1.00 85.30           C  
ATOM   1704  HB2 ARG A 107       6.897   1.591  -1.496  1.00 85.30           H  
ATOM   1705  HB3 ARG A 107       7.023   3.247  -0.928  1.00 85.30           H  
ATOM   1706  O   ARG A 107       8.578   2.632   1.665  1.00 85.30           O  
ATOM   1707  CG  ARG A 107       7.829   2.932  -2.893  1.00 85.30           C  
ATOM   1708  HG2 ARG A 107       6.868   3.040  -3.396  1.00 85.30           H  
ATOM   1709  HG3 ARG A 107       8.403   2.179  -3.432  1.00 85.30           H  
ATOM   1710  CD  ARG A 107       8.569   4.279  -2.961  1.00 85.30           C  
ATOM   1711  HD2 ARG A 107       9.577   4.151  -2.567  1.00 85.30           H  
ATOM   1712  HD3 ARG A 107       8.039   5.004  -2.343  1.00 85.30           H  
ATOM   1713  NE  ARG A 107       8.643   4.787  -4.349  1.00 85.30           N  
ATOM   1714  HE  ARG A 107       8.232   4.212  -5.070  1.00 85.30           H  
ATOM   1715  NH1 ARG A 107       9.836   6.743  -3.995  1.00 85.30           N  
ATOM   1716 HH11 ARG A 107      10.258   7.548  -4.435  1.00 85.30           H  
ATOM   1717 HH12 ARG A 107       9.896   6.592  -2.998  1.00 85.30           H  
ATOM   1718  NH2 ARG A 107       9.217   6.217  -6.035  1.00 85.30           N  
ATOM   1719 HH21 ARG A 107       8.726   5.678  -6.735  1.00 85.30           H  
ATOM   1720 HH22 ARG A 107       9.707   7.050  -6.329  1.00 85.30           H  
ATOM   1721  CZ  ARG A 107       9.226   5.900  -4.776  1.00 85.30           C  
ATOM   1722  N   LEU A 108       8.125   0.502   1.095  1.00 86.72           N  
ATOM   1723  H   LEU A 108       8.042  -0.158   0.334  1.00 86.72           H  
ATOM   1724  CA  LEU A 108       7.915   0.028   2.464  1.00 86.72           C  
ATOM   1725  HA  LEU A 108       7.250   0.737   2.960  1.00 86.72           H  
ATOM   1726  C   LEU A 108       9.227   0.001   3.270  1.00 86.72           C  
ATOM   1727  CB  LEU A 108       7.236  -1.352   2.420  1.00 86.72           C  
ATOM   1728  HB2 LEU A 108       8.002  -2.114   2.275  1.00 86.72           H  
ATOM   1729  HB3 LEU A 108       6.558  -1.405   1.568  1.00 86.72           H  
ATOM   1730  O   LEU A 108       9.236   0.371   4.439  1.00 86.72           O  
ATOM   1731  CG  LEU A 108       6.430  -1.668   3.693  1.00 86.72           C  
ATOM   1732  HG  LEU A 108       7.025  -1.446   4.579  1.00 86.72           H  
ATOM   1733  CD1 LEU A 108       5.115  -0.886   3.747  1.00 86.72           C  
ATOM   1734 HD11 LEU A 108       5.302   0.188   3.738  1.00 86.72           H  
ATOM   1735 HD12 LEU A 108       4.484  -1.156   2.900  1.00 86.72           H  
ATOM   1736 HD13 LEU A 108       4.580  -1.132   4.664  1.00 86.72           H  
ATOM   1737  CD2 LEU A 108       6.059  -3.144   3.703  1.00 86.72           C  
ATOM   1738 HD21 LEU A 108       6.974  -3.734   3.752  1.00 86.72           H  
ATOM   1739 HD22 LEU A 108       5.505  -3.403   2.800  1.00 86.72           H  
ATOM   1740 HD23 LEU A 108       5.455  -3.370   4.581  1.00 86.72           H  
ATOM   1741  N   GLY A 109      10.350  -0.345   2.635  1.00 83.00           N  
ATOM   1742  H   GLY A 109      10.271  -0.737   1.708  1.00 83.00           H  
ATOM   1743  CA  GLY A 109      11.688  -0.243   3.227  1.00 83.00           C  
ATOM   1744  HA2 GLY A 109      12.417  -0.635   2.518  1.00 83.00           H  
ATOM   1745  HA3 GLY A 109      11.735  -0.839   4.139  1.00 83.00           H  
ATOM   1746  C   GLY A 109      12.080   1.195   3.576  1.00 83.00           C  
ATOM   1747  O   GLY A 109      12.584   1.446   4.669  1.00 83.00           O  
ATOM   1748  N   ALA A 110      11.784   2.158   2.696  1.00 76.36           N  
ATOM   1749  H   ALA A 110      11.425   1.890   1.791  1.00 76.36           H  
ATOM   1750  CA  ALA A 110      12.011   3.580   2.967  1.00 76.36           C  
ATOM   1751  HA  ALA A 110      13.059   3.720   3.234  1.00 76.36           H  
ATOM   1752  C   ALA A 110      11.166   4.092   4.145  1.00 76.36           C  
ATOM   1753  CB  ALA A 110      11.725   4.380   1.691  1.00 76.36           C  
ATOM   1754  HB1 ALA A 110      12.356   4.016   0.879  1.00 76.36           H  
ATOM   1755  HB2 ALA A 110      10.677   4.277   1.408  1.00 76.36           H  
ATOM   1756  HB3 ALA A 110      11.945   5.432   1.867  1.00 76.36           H  
ATOM   1757  O   ALA A 110      11.668   4.841   4.980  1.00 76.36           O  
ATOM   1758  N   LEU A 111       9.905   3.655   4.244  1.00 77.89           N  
ATOM   1759  H   LEU A 111       9.539   3.072   3.504  1.00 77.89           H  
ATOM   1760  CA  LEU A 111       9.067   3.901   5.416  1.00 77.89           C  
ATOM   1761  HA  LEU A 111       8.974   4.976   5.570  1.00 77.89           H  
ATOM   1762  C   LEU A 111       9.695   3.309   6.683  1.00 77.89           C  
ATOM   1763  CB  LEU A 111       7.671   3.305   5.163  1.00 77.89           C  
ATOM   1764  HB2 LEU A 111       7.776   2.298   4.761  1.00 77.89           H  
ATOM   1765  HB3 LEU A 111       7.157   3.905   4.412  1.00 77.89           H  
ATOM   1766  O   LEU A 111       9.821   4.002   7.688  1.00 77.89           O  
ATOM   1767  CG  LEU A 111       6.811   3.213   6.435  1.00 77.89           C  
ATOM   1768  HG  LEU A 111       7.330   2.679   7.231  1.00 77.89           H  
ATOM   1769  CD1 LEU A 111       6.438   4.600   6.919  1.00 77.89           C  
ATOM   1770 HD11 LEU A 111       5.941   5.146   6.118  1.00 77.89           H  
ATOM   1771 HD12 LEU A 111       7.328   5.144   7.235  1.00 77.89           H  
ATOM   1772 HD13 LEU A 111       5.772   4.497   7.776  1.00 77.89           H  
ATOM   1773  CD2 LEU A 111       5.538   2.441   6.152  1.00 77.89           C  
ATOM   1774 HD21 LEU A 111       4.980   2.949   5.366  1.00 77.89           H  
ATOM   1775 HD22 LEU A 111       4.934   2.387   7.058  1.00 77.89           H  
ATOM   1776 HD23 LEU A 111       5.784   1.427   5.836  1.00 77.89           H  
ATOM   1777  N   TYR A 112      10.082   2.034   6.641  1.00 74.95           N  
ATOM   1778  H   TYR A 112       9.924   1.508   5.793  1.00 74.95           H  
ATOM   1779  CA  TYR A 112      10.645   1.331   7.789  1.00 74.95           C  
ATOM   1780  HA  TYR A 112       9.908   1.319   8.592  1.00 74.95           H  
ATOM   1781  C   TYR A 112      11.900   2.032   8.328  1.00 74.95           C  
ATOM   1782  CB  TYR A 112      10.943  -0.116   7.382  1.00 74.95           C  
ATOM   1783  HB2 TYR A 112      11.663  -0.127   6.563  1.00 74.95           H  
ATOM   1784  HB3 TYR A 112      10.025  -0.582   7.023  1.00 74.95           H  
ATOM   1785  O   TYR A 112      12.061   2.174   9.538  1.00 74.95           O  
ATOM   1786  CG  TYR A 112      11.487  -0.932   8.528  1.00 74.95           C  
ATOM   1787  CD1 TYR A 112      12.879  -1.050   8.712  1.00 74.95           C  
ATOM   1788  HD1 TYR A 112      13.559  -0.591   8.009  1.00 74.95           H  
ATOM   1789  CD2 TYR A 112      10.596  -1.518   9.445  1.00 74.95           C  
ATOM   1790  HD2 TYR A 112       9.529  -1.439   9.298  1.00 74.95           H  
ATOM   1791  CE1 TYR A 112      13.385  -1.724   9.838  1.00 74.95           C  
ATOM   1792  HE1 TYR A 112      14.449  -1.792  10.007  1.00 74.95           H  
ATOM   1793  CE2 TYR A 112      11.101  -2.212  10.556  1.00 74.95           C  
ATOM   1794  HE2 TYR A 112      10.434  -2.694  11.254  1.00 74.95           H  
ATOM   1795  OH  TYR A 112      12.973  -2.928  11.867  1.00 74.95           O  
ATOM   1796  HH  TYR A 112      13.879  -2.668  12.046  1.00 74.95           H  
ATOM   1797  CZ  TYR A 112      12.492  -2.294  10.768  1.00 74.95           C  
ATOM   1798  N   ALA A 113      12.740   2.557   7.433  1.00 73.14           N  
ATOM   1799  H   ALA A 113      12.561   2.386   6.453  1.00 73.14           H  
ATOM   1800  CA  ALA A 113      13.929   3.325   7.789  1.00 73.14           C  
ATOM   1801  HA  ALA A 113      14.549   2.714   8.445  1.00 73.14           H  
ATOM   1802  C   ALA A 113      13.626   4.633   8.547  1.00 73.14           C  
ATOM   1803  CB  ALA A 113      14.711   3.606   6.502  1.00 73.14           C  
ATOM   1804  HB1 ALA A 113      14.120   4.234   5.835  1.00 73.14           H  
ATOM   1805  HB2 ALA A 113      15.639   4.122   6.746  1.00 73.14           H  
ATOM   1806  HB3 ALA A 113      14.947   2.668   5.999  1.00 73.14           H  
ATOM   1807  O   ALA A 113      14.498   5.135   9.257  1.00 73.14           O  
ATOM   1808  N   LEU A 114      12.413   5.187   8.424  1.00 71.57           N  
ATOM   1809  H   LEU A 114      11.727   4.736   7.835  1.00 71.57           H  
ATOM   1810  CA  LEU A 114      11.998   6.342   9.221  1.00 71.57           C  
ATOM   1811  HA  LEU A 114      12.836   7.034   9.302  1.00 71.57           H  
ATOM   1812  C   LEU A 114      11.644   5.949  10.660  1.00 71.57           C  
ATOM   1813  CB  LEU A 114      10.820   7.071   8.549  1.00 71.57           C  
ATOM   1814  HB2 LEU A 114       9.983   6.381   8.441  1.00 71.57           H  
ATOM   1815  HB3 LEU A 114      10.496   7.866   9.220  1.00 71.57           H  
ATOM   1816  O   LEU A 114      11.835   6.762  11.563  1.00 71.57           O  
ATOM   1817  CG  LEU A 114      11.136   7.700   7.182  1.00 71.57           C  
ATOM   1818  HG  LEU A 114      11.452   6.932   6.476  1.00 71.57           H  
ATOM   1819  CD1 LEU A 114       9.873   8.371   6.645  1.00 71.57           C  
ATOM   1820 HD11 LEU A 114      10.127   8.963   5.766  1.00 71.57           H  
ATOM   1821 HD12 LEU A 114       9.453   9.040   7.396  1.00 71.57           H  
ATOM   1822 HD13 LEU A 114       9.135   7.611   6.389  1.00 71.57           H  
ATOM   1823  CD2 LEU A 114      12.227   8.771   7.271  1.00 71.57           C  
ATOM   1824 HD21 LEU A 114      13.173   8.311   7.556  1.00 71.57           H  
ATOM   1825 HD22 LEU A 114      11.950   9.529   8.003  1.00 71.57           H  
ATOM   1826 HD23 LEU A 114      12.364   9.239   6.296  1.00 71.57           H  
ATOM   1827  N   ILE A 115      11.151   4.727  10.886  1.00 68.82           N  
ATOM   1828  H   ILE A 115      11.138   4.071  10.118  1.00 68.82           H  
ATOM   1829  CA  ILE A 115      10.672   4.266  12.195  1.00 68.82           C  
ATOM   1830  HA  ILE A 115       9.971   5.013  12.567  1.00 68.82           H  
ATOM   1831  C   ILE A 115      11.857   4.129  13.166  1.00 68.82           C  
ATOM   1832  CB  ILE A 115       9.878   2.946  12.081  1.00 68.82           C  
ATOM   1833  HB  ILE A 115      10.541   2.166  11.708  1.00 68.82           H  
ATOM   1834  O   ILE A 115      12.802   3.398  12.866  1.00 68.82           O  
ATOM   1835  CG1 ILE A 115       8.700   3.111  11.090  1.00 68.82           C  
ATOM   1836 HG12 ILE A 115       9.079   3.450  10.127  1.00 68.82           H  
ATOM   1837 HG13 ILE A 115       8.010   3.868  11.464  1.00 68.82           H  
ATOM   1838  CG2 ILE A 115       9.369   2.526  13.476  1.00 68.82           C  
ATOM   1839 HG21 ILE A 115       8.825   1.583  13.420  1.00 68.82           H  
ATOM   1840 HG22 ILE A 115      10.200   2.370  14.164  1.00 68.82           H  
ATOM   1841 HG23 ILE A 115       8.707   3.289  13.883  1.00 68.82           H  
ATOM   1842  CD1 ILE A 115       7.923   1.819  10.823  1.00 68.82           C  
ATOM   1843 HD11 ILE A 115       8.609   1.016  10.554  1.00 68.82           H  
ATOM   1844 HD12 ILE A 115       7.223   1.982  10.004  1.00 68.82           H  
ATOM   1845 HD13 ILE A 115       7.360   1.539  11.713  1.00 68.82           H  
ATOM   1846  N   PRO A 116      11.833   4.769  14.350  1.00 60.41           N  
ATOM   1847  CA  PRO A 116      12.929   4.697  15.315  1.00 60.41           C  
ATOM   1848  HA  PRO A 116      13.810   5.150  14.861  1.00 60.41           H  
ATOM   1849  C   PRO A 116      13.257   3.278  15.779  1.00 60.41           C  
ATOM   1850  CB  PRO A 116      12.483   5.531  16.518  1.00 60.41           C  
ATOM   1851  HB2 PRO A 116      13.327   6.018  17.006  1.00 60.41           H  
ATOM   1852  HB3 PRO A 116      11.925   4.922  17.230  1.00 60.41           H  
ATOM   1853  O   PRO A 116      12.364   2.527  16.166  1.00 60.41           O  
ATOM   1854  CG  PRO A 116      11.543   6.532  15.881  1.00 60.41           C  
ATOM   1855  HG2 PRO A 116      12.157   7.299  15.410  1.00 60.41           H  
ATOM   1856  HG3 PRO A 116      10.845   6.945  16.610  1.00 60.41           H  
ATOM   1857  CD  PRO A 116      10.843   5.735  14.792  1.00 60.41           C  
ATOM   1858  HD2 PRO A 116       9.976   5.215  15.200  1.00 60.41           H  
ATOM   1859  HD3 PRO A 116      10.545   6.412  13.991  1.00 60.41           H  
ATOM   1860  N   ASN A 117      14.553   2.957  15.877  1.00 57.52           N  
ATOM   1861  H   ASN A 117      15.218   3.565  15.421  1.00 57.52           H  
ATOM   1862  CA  ASN A 117      15.037   1.642  16.321  1.00 57.52           C  
ATOM   1863  HA  ASN A 117      14.752   0.899  15.576  1.00 57.52           H  
ATOM   1864  C   ASN A 117      14.438   1.159  17.651  1.00 57.52           C  
ATOM   1865  CB  ASN A 117      16.575   1.651  16.434  1.00 57.52           C  
ATOM   1866  HB2 ASN A 117      16.927   2.600  16.837  1.00 57.52           H  
ATOM   1867  HB3 ASN A 117      16.878   0.861  17.122  1.00 57.52           H  
ATOM   1868  O   ASN A 117      14.210  -0.037  17.795  1.00 57.52           O  
ATOM   1869  CG  ASN A 117      17.277   1.362  15.121  1.00 57.52           C  
ATOM   1870  ND2 ASN A 117      18.581   1.224  15.130  1.00 57.52           N  
ATOM   1871 HD21 ASN A 117      18.974   0.939  14.244  1.00 57.52           H  
ATOM   1872 HD22 ASN A 117      19.095   1.165  15.997  1.00 57.52           H  
ATOM   1873  OD1 ASN A 117      16.684   1.288  14.069  1.00 57.52           O  
ATOM   1874  N   GLU A 118      14.169   2.050  18.613  1.00 56.06           N  
ATOM   1875  H   GLU A 118      14.389   3.022  18.449  1.00 56.06           H  
ATOM   1876  CA  GLU A 118      13.540   1.679  19.895  1.00 56.06           C  
ATOM   1877  HA  GLU A 118      14.151   0.930  20.400  1.00 56.06           H  
ATOM   1878  C   GLU A 118      12.139   1.069  19.712  1.00 56.06           C  
ATOM   1879  CB  GLU A 118      13.406   2.916  20.800  1.00 56.06           C  
ATOM   1880  HB2 GLU A 118      12.913   3.704  20.231  1.00 56.06           H  
ATOM   1881  HB3 GLU A 118      12.769   2.657  21.645  1.00 56.06           H  
ATOM   1882  O   GLU A 118      11.749   0.186  20.472  1.00 56.06           O  
ATOM   1883  CG  GLU A 118      14.735   3.449  21.361  1.00 56.06           C  
ATOM   1884  HG2 GLU A 118      15.399   3.678  20.527  1.00 56.06           H  
ATOM   1885  HG3 GLU A 118      15.198   2.668  21.964  1.00 56.06           H  
ATOM   1886  CD  GLU A 118      14.553   4.722  22.216  1.00 56.06           C  
ATOM   1887  OE1 GLU A 118      15.567   5.231  22.738  1.00 56.06           O  
ATOM   1888  OE2 GLU A 118      13.417   5.249  22.307  1.00 56.06           O  
ATOM   1889  N   GLN A 119      11.375   1.524  18.713  1.00 58.82           N  
ATOM   1890  H   GLN A 119      11.767   2.195  18.069  1.00 58.82           H  
ATOM   1891  CA  GLN A 119      10.099   0.906  18.343  1.00 58.82           C  
ATOM   1892  HA  GLN A 119       9.544   0.636  19.241  1.00 58.82           H  
ATOM   1893  C   GLN A 119      10.324  -0.385  17.561  1.00 58.82           C  
ATOM   1894  CB  GLN A 119       9.248   1.879  17.518  1.00 58.82           C  
ATOM   1895  HB2 GLN A 119       9.871   2.365  16.768  1.00 58.82           H  
ATOM   1896  HB3 GLN A 119       8.470   1.318  17.000  1.00 58.82           H  
ATOM   1897  O   GLN A 119       9.662  -1.379  17.850  1.00 58.82           O  
ATOM   1898  CG  GLN A 119       8.563   2.929  18.400  1.00 58.82           C  
ATOM   1899  HG2 GLN A 119       7.868   2.427  19.074  1.00 58.82           H  
ATOM   1900  HG3 GLN A 119       9.309   3.455  18.995  1.00 58.82           H  
ATOM   1901  CD  GLN A 119       7.799   3.959  17.575  1.00 58.82           C  
ATOM   1902  NE2 GLN A 119       6.857   4.662  18.158  1.00 58.82           N  
ATOM   1903 HE21 GLN A 119       6.589   4.508  19.119  1.00 58.82           H  
ATOM   1904 HE22 GLN A 119       6.573   5.470  17.622  1.00 58.82           H  
ATOM   1905  OE1 GLN A 119       8.072   4.197  16.413  1.00 58.82           O  
ATOM   1906  N   GLN A 120      11.301  -0.396  16.645  1.00 57.45           N  
ATOM   1907  H   GLN A 120      11.792   0.465  16.450  1.00 57.45           H  
ATOM   1908  CA  GLN A 120      11.645  -1.595  15.878  1.00 57.45           C  
ATOM   1909  HA  GLN A 120      10.767  -1.907  15.312  1.00 57.45           H  
ATOM   1910  C   GLN A 120      11.975  -2.779  16.791  1.00 57.45           C  
ATOM   1911  CB  GLN A 120      12.816  -1.336  14.910  1.00 57.45           C  
ATOM   1912  HB2 GLN A 120      12.955  -2.252  14.335  1.00 57.45           H  
ATOM   1913  HB3 GLN A 120      13.728  -1.182  15.487  1.00 57.45           H  
ATOM   1914  O   GLN A 120      11.397  -3.850  16.657  1.00 57.45           O  
ATOM   1915  CG  GLN A 120      12.662  -0.153  13.931  1.00 57.45           C  
ATOM   1916  HG2 GLN A 120      11.715  -0.203  13.394  1.00 57.45           H  
ATOM   1917  HG3 GLN A 120      12.669   0.785  14.486  1.00 57.45           H  
ATOM   1918  CD  GLN A 120      13.765  -0.088  12.881  1.00 57.45           C  
ATOM   1919  NE2 GLN A 120      13.724   0.870  11.986  1.00 57.45           N  
ATOM   1920 HE21 GLN A 120      13.070   1.637  12.054  1.00 57.45           H  
ATOM   1921 HE22 GLN A 120      14.463   0.884  11.298  1.00 57.45           H  
ATOM   1922  OE1 GLN A 120      14.674  -0.904  12.825  1.00 57.45           O  
ATOM   1923  N   THR A 121      12.845  -2.569  17.779  1.00 56.31           N  
ATOM   1924  H   THR A 121      13.254  -1.648  17.853  1.00 56.31           H  
ATOM   1925  CA  THR A 121      13.257  -3.625  18.719  1.00 56.31           C  
ATOM   1926  HA  THR A 121      13.514  -4.511  18.139  1.00 56.31           H  
ATOM   1927  C   THR A 121      12.144  -4.068  19.659  1.00 56.31           C  
ATOM   1928  CB  THR A 121      14.481  -3.233  19.565  1.00 56.31           C  
ATOM   1929  HB  THR A 121      14.406  -3.713  20.541  1.00 56.31           H  
ATOM   1930  O   THR A 121      12.070  -5.248  19.983  1.00 56.31           O  
ATOM   1931  CG2 THR A 121      15.769  -3.725  18.919  1.00 56.31           C  
ATOM   1932 HG21 THR A 121      15.875  -3.299  17.922  1.00 56.31           H  
ATOM   1933 HG22 THR A 121      16.621  -3.438  19.534  1.00 56.31           H  
ATOM   1934 HG23 THR A 121      15.743  -4.812  18.843  1.00 56.31           H  
ATOM   1935  OG1 THR A 121      14.593  -1.839  19.770  1.00 56.31           O  
ATOM   1936  HG1 THR A 121      14.612  -1.392  18.921  1.00 56.31           H  
ATOM   1937  N   LYS A 122      11.260  -3.162  20.091  1.00 54.73           N  
ATOM   1938  H   LYS A 122      11.366  -2.203  19.791  1.00 54.73           H  
ATOM   1939  CA  LYS A 122      10.139  -3.523  20.972  1.00 54.73           C  
ATOM   1940  HA  LYS A 122      10.502  -4.175  21.765  1.00 54.73           H  
ATOM   1941  C   LYS A 122       9.051  -4.327  20.270  1.00 54.73           C  
ATOM   1942  CB  LYS A 122       9.528  -2.262  21.582  1.00 54.73           C  
ATOM   1943  HB2 LYS A 122       9.430  -1.490  20.818  1.00 54.73           H  
ATOM   1944  HB3 LYS A 122       8.535  -2.500  21.962  1.00 54.73           H  
ATOM   1945  O   LYS A 122       8.406  -5.142  20.917  1.00 54.73           O  
ATOM   1946  CG  LYS A 122      10.383  -1.762  22.745  1.00 54.73           C  
ATOM   1947  HG2 LYS A 122      10.455  -2.546  23.499  1.00 54.73           H  
ATOM   1948  HG3 LYS A 122      11.386  -1.513  22.399  1.00 54.73           H  
ATOM   1949  CD  LYS A 122       9.722  -0.531  23.358  1.00 54.73           C  
ATOM   1950  HD2 LYS A 122       9.676   0.264  22.614  1.00 54.73           H  
ATOM   1951  HD3 LYS A 122       8.714  -0.794  23.681  1.00 54.73           H  
ATOM   1952  CE  LYS A 122      10.561  -0.090  24.551  1.00 54.73           C  
ATOM   1953  HE2 LYS A 122      11.522   0.268  24.181  1.00 54.73           H  
ATOM   1954  HE3 LYS A 122      10.749  -0.959  25.181  1.00 54.73           H  
ATOM   1955  NZ  LYS A 122       9.859   0.957  25.319  1.00 54.73           N  
ATOM   1956  HZ1 LYS A 122       9.003   0.572  25.692  1.00 54.73           H  
ATOM   1957  HZ2 LYS A 122       9.643   1.727  24.702  1.00 54.73           H  
ATOM   1958  HZ3 LYS A 122      10.449   1.263  26.079  1.00 54.73           H  
ATOM   1959  N   MET A 123       8.818  -4.066  18.985  1.00 53.49           N  
ATOM   1960  H   MET A 123       9.360  -3.345  18.531  1.00 53.49           H  
ATOM   1961  CA  MET A 123       7.725  -4.685  18.230  1.00 53.49           C  
ATOM   1962  HA  MET A 123       6.959  -5.034  18.922  1.00 53.49           H  
ATOM   1963  C   MET A 123       8.161  -5.917  17.433  1.00 53.49           C  
ATOM   1964  CB  MET A 123       7.076  -3.641  17.317  1.00 53.49           C  
ATOM   1965  HB2 MET A 123       6.314  -4.136  16.715  1.00 53.49           H  
ATOM   1966  HB3 MET A 123       7.830  -3.216  16.656  1.00 53.49           H  
ATOM   1967  O   MET A 123       7.312  -6.697  17.023  1.00 53.49           O  
ATOM   1968  CG  MET A 123       6.410  -2.512  18.110  1.00 53.49           C  
ATOM   1969  HG2 MET A 123       7.177  -1.995  18.688  1.00 53.49           H  
ATOM   1970  HG3 MET A 123       5.688  -2.937  18.807  1.00 53.49           H  
ATOM   1971  SD  MET A 123       5.577  -1.280  17.078  1.00 53.49           S  
ATOM   1972  CE  MET A 123       4.027  -2.164  16.778  1.00 53.49           C  
ATOM   1973  HE1 MET A 123       4.249  -3.187  16.475  1.00 53.49           H  
ATOM   1974  HE2 MET A 123       3.454  -1.674  15.991  1.00 53.49           H  
ATOM   1975  HE3 MET A 123       3.432  -2.186  17.692  1.00 53.49           H  
ATOM   1976  N   ALA A 124       9.464  -6.132  17.238  1.00 53.14           N  
ATOM   1977  H   ALA A 124      10.123  -5.431  17.545  1.00 53.14           H  
ATOM   1978  CA  ALA A 124       9.995  -7.251  16.461  1.00 53.14           C  
ATOM   1979  HA  ALA A 124       9.357  -7.377  15.587  1.00 53.14           H  
ATOM   1980  C   ALA A 124       9.973  -8.613  17.185  1.00 53.14           C  
ATOM   1981  CB  ALA A 124      11.396  -6.878  15.953  1.00 53.14           C  
ATOM   1982  HB1 ALA A 124      12.060  -6.683  16.796  1.00 53.14           H  
ATOM   1983  HB2 ALA A 124      11.333  -5.997  15.316  1.00 53.14           H  
ATOM   1984  HB3 ALA A 124      11.806  -7.693  15.356  1.00 53.14           H  
ATOM   1985  O   ALA A 124      10.741  -9.492  16.803  1.00 53.14           O  
ATOM   1986  N   VAL A 125       9.134  -8.824  18.210  1.00 50.40           N  
ATOM   1987  H   VAL A 125       8.434  -8.123  18.404  1.00 50.40           H  
ATOM   1988  CA  VAL A 125       8.992 -10.155  18.825  1.00 50.40           C  
ATOM   1989  HA  VAL A 125       9.988 -10.533  19.055  1.00 50.40           H  
ATOM   1990  C   VAL A 125       8.309 -11.073  17.804  1.00 50.40           C  
ATOM   1991  CB  VAL A 125       8.214 -10.127  20.155  1.00 50.40           C  
ATOM   1992  HB  VAL A 125       7.199  -9.768  19.984  1.00 50.40           H  
ATOM   1993  O   VAL A 125       7.128 -10.867  17.513  1.00 50.40           O  
ATOM   1994  CG1 VAL A 125       8.154 -11.530  20.778  1.00 50.40           C  
ATOM   1995 HG11 VAL A 125       7.631 -11.487  21.734  1.00 50.40           H  
ATOM   1996 HG12 VAL A 125       9.160 -11.920  20.937  1.00 50.40           H  
ATOM   1997 HG13 VAL A 125       7.604 -12.211  20.128  1.00 50.40           H  
ATOM   1998  CG2 VAL A 125       8.895  -9.197  21.169  1.00 50.40           C  
ATOM   1999 HG21 VAL A 125       9.925  -9.514  21.337  1.00 50.40           H  
ATOM   2000 HG22 VAL A 125       8.351  -9.222  22.114  1.00 50.40           H  
ATOM   2001 HG23 VAL A 125       8.890  -8.171  20.801  1.00 50.40           H  
ATOM   2002  N   PRO A 126       9.007 -12.074  17.231  1.00 49.03           N  
ATOM   2003  CA  PRO A 126       8.397 -12.965  16.256  1.00 49.03           C  
ATOM   2004  HA  PRO A 126       7.961 -12.377  15.449  1.00 49.03           H  
ATOM   2005  C   PRO A 126       7.317 -13.771  16.973  1.00 49.03           C  
ATOM   2006  CB  PRO A 126       9.527 -13.846  15.699  1.00 49.03           C  
ATOM   2007  HB2 PRO A 126       9.483 -14.848  16.125  1.00 49.03           H  
ATOM   2008  HB3 PRO A 126       9.484 -13.903  14.611  1.00 49.03           H  
ATOM   2009  O   PRO A 126       7.610 -14.538  17.887  1.00 49.03           O  
ATOM   2010  CG  PRO A 126      10.809 -13.157  16.167  1.00 49.03           C  
ATOM   2011  HG2 PRO A 126      11.619 -13.869  16.327  1.00 49.03           H  
ATOM   2012  HG3 PRO A 126      11.101 -12.395  15.445  1.00 49.03           H  
ATOM   2013  CD  PRO A 126      10.381 -12.486  17.465  1.00 49.03           C  
ATOM   2014  HD2 PRO A 126      11.058 -11.663  17.694  1.00 49.03           H  
ATOM   2015  HD3 PRO A 126      10.400 -13.213  18.277  1.00 49.03           H  
ATOM   2016  N   THR A 127       6.058 -13.576  16.595  1.00 49.24           N  
ATOM   2017  H   THR A 127       5.868 -12.934  15.838  1.00 49.24           H  
ATOM   2018  CA  THR A 127       4.968 -14.424  17.088  1.00 49.24           C  
ATOM   2019  HA  THR A 127       5.194 -14.744  18.105  1.00 49.24           H  
ATOM   2020  C   THR A 127       4.906 -15.658  16.188  1.00 49.24           C  
ATOM   2021  CB  THR A 127       3.635 -13.664  17.118  1.00 49.24           C  
ATOM   2022  HB  THR A 127       3.206 -13.631  16.116  1.00 49.24           H  
ATOM   2023  O   THR A 127       4.914 -15.507  14.969  1.00 49.24           O  
ATOM   2024  CG2 THR A 127       2.646 -14.308  18.087  1.00 49.24           C  
ATOM   2025 HG21 THR A 127       1.735 -13.710  18.120  1.00 49.24           H  
ATOM   2026 HG22 THR A 127       3.076 -14.354  19.087  1.00 49.24           H  
ATOM   2027 HG23 THR A 127       2.394 -15.313  17.748  1.00 49.24           H  
ATOM   2028  OG1 THR A 127       3.825 -12.340  17.563  1.00 49.24           O  
ATOM   2029  HG1 THR A 127       4.756 -12.118  17.491  1.00 49.24           H  
ATOM   2030  N   GLU A 128       4.867 -16.870  16.754  1.00 48.81           N  
ATOM   2031  H   GLU A 128       4.927 -16.933  17.760  1.00 48.81           H  
ATOM   2032  CA  GLU A 128       4.949 -18.136  15.992  1.00 48.81           C  
ATOM   2033  HA  GLU A 128       5.958 -18.263  15.600  1.00 48.81           H  
ATOM   2034  C   GLU A 128       3.992 -18.192  14.791  1.00 48.81           C  
ATOM   2035  CB  GLU A 128       4.601 -19.319  16.911  1.00 48.81           C  
ATOM   2036  HB2 GLU A 128       4.006 -18.965  17.753  1.00 48.81           H  
ATOM   2037  HB3 GLU A 128       3.990 -20.029  16.354  1.00 48.81           H  
ATOM   2038  O   GLU A 128       4.397 -18.464  13.660  1.00 48.81           O  
ATOM   2039  CG  GLU A 128       5.821 -20.089  17.422  1.00 48.81           C  
ATOM   2040  HG2 GLU A 128       6.443 -20.358  16.568  1.00 48.81           H  
ATOM   2041  HG3 GLU A 128       6.401 -19.442  18.081  1.00 48.81           H  
ATOM   2042  CD  GLU A 128       5.402 -21.367  18.170  1.00 48.81           C  
ATOM   2043  OE1 GLU A 128       6.259 -22.267  18.286  1.00 48.81           O  
ATOM   2044  OE2 GLU A 128       4.222 -21.445  18.590  1.00 48.81           O  
ATOM   2045  N   LYS A 129       2.707 -17.910  15.032  1.00 55.59           N  
ATOM   2046  H   LYS A 129       2.458 -17.682  15.984  1.00 55.59           H  
ATOM   2047  CA  LYS A 129       1.686 -17.786  13.988  1.00 55.59           C  
ATOM   2048  HA  LYS A 129       2.005 -18.336  13.103  1.00 55.59           H  
ATOM   2049  C   LYS A 129       1.576 -16.327  13.560  1.00 55.59           C  
ATOM   2050  CB  LYS A 129       0.346 -18.373  14.456  1.00 55.59           C  
ATOM   2051  HB2 LYS A 129      -0.439 -18.025  13.784  1.00 55.59           H  
ATOM   2052  HB3 LYS A 129       0.119 -18.013  15.460  1.00 55.59           H  
ATOM   2053  O   LYS A 129       0.611 -15.648  13.900  1.00 55.59           O  
ATOM   2054  CG  LYS A 129       0.340 -19.907  14.427  1.00 55.59           C  
ATOM   2055  HG2 LYS A 129       0.555 -20.251  13.416  1.00 55.59           H  
ATOM   2056  HG3 LYS A 129       1.103 -20.291  15.106  1.00 55.59           H  
ATOM   2057  CD  LYS A 129      -1.038 -20.419  14.860  1.00 55.59           C  
ATOM   2058  HD2 LYS A 129      -1.801 -19.993  14.209  1.00 55.59           H  
ATOM   2059  HD3 LYS A 129      -1.225 -20.095  15.884  1.00 55.59           H  
ATOM   2060  CE  LYS A 129      -1.095 -21.946  14.784  1.00 55.59           C  
ATOM   2061  HE2 LYS A 129      -0.943 -22.250  13.749  1.00 55.59           H  
ATOM   2062  HE3 LYS A 129      -0.275 -22.350  15.378  1.00 55.59           H  
ATOM   2063  NZ  LYS A 129      -2.393 -22.452  15.293  1.00 55.59           N  
ATOM   2064  HZ1 LYS A 129      -3.158 -22.071  14.754  1.00 55.59           H  
ATOM   2065  HZ2 LYS A 129      -2.517 -22.173  16.256  1.00 55.59           H  
ATOM   2066  HZ3 LYS A 129      -2.426 -23.461  15.250  1.00 55.59           H  
ATOM   2067  N   ALA A 130       2.579 -15.846  12.830  1.00 60.15           N  
ATOM   2068  H   ALA A 130       3.405 -16.416  12.719  1.00 60.15           H  
ATOM   2069  CA  ALA A 130       2.553 -14.512  12.246  1.00 60.15           C  
ATOM   2070  HA  ALA A 130       2.428 -13.777  13.041  1.00 60.15           H  
ATOM   2071  C   ALA A 130       1.364 -14.391  11.276  1.00 60.15           C  
ATOM   2072  CB  ALA A 130       3.896 -14.246  11.562  1.00 60.15           C  
ATOM   2073  HB1 ALA A 130       4.690 -14.212  12.307  1.00 60.15           H  
ATOM   2074  HB2 ALA A 130       4.112 -15.029  10.835  1.00 60.15           H  
ATOM   2075  HB3 ALA A 130       3.846 -13.287  11.046  1.00 60.15           H  
ATOM   2076  O   ALA A 130       1.380 -14.963  10.177  1.00 60.15           O  
ATOM   2077  N   GLN A 131       0.322 -13.673  11.703  1.00 76.49           N  
ATOM   2078  H   GLN A 131       0.351 -13.293  12.638  1.00 76.49           H  
ATOM   2079  CA  GLN A 131      -0.838 -13.376  10.869  1.00 76.49           C  
ATOM   2080  HA  GLN A 131      -1.343 -14.310  10.623  1.00 76.49           H  
ATOM   2081  C   GLN A 131      -0.364 -12.731   9.565  1.00 76.49           C  
ATOM   2082  CB  GLN A 131      -1.825 -12.466  11.615  1.00 76.49           C  
ATOM   2083  HB2 GLN A 131      -1.254 -11.686  12.118  1.00 76.49           H  
ATOM   2084  HB3 GLN A 131      -2.505 -12.010  10.896  1.00 76.49           H  
ATOM   2085  O   GLN A 131       0.592 -11.959   9.533  1.00 76.49           O  
ATOM   2086  CG  GLN A 131      -2.655 -13.224  12.663  1.00 76.49           C  
ATOM   2087  HG2 GLN A 131      -3.139 -14.075  12.184  1.00 76.49           H  
ATOM   2088  HG3 GLN A 131      -1.992 -13.607  13.440  1.00 76.49           H  
ATOM   2089  CD  GLN A 131      -3.745 -12.381  13.328  1.00 76.49           C  
ATOM   2090  NE2 GLN A 131      -4.506 -12.935  14.239  1.00 76.49           N  
ATOM   2091 HE21 GLN A 131      -5.218 -12.336  14.633  1.00 76.49           H  
ATOM   2092 HE22 GLN A 131      -4.410 -13.914  14.465  1.00 76.49           H  
ATOM   2093  OE1 GLN A 131      -3.973 -11.227  13.045  1.00 76.49           O  
ATOM   2094  N   LYS A 132      -1.013 -13.081   8.455  1.00 87.24           N  
ATOM   2095  H   LYS A 132      -1.756 -13.759   8.547  1.00 87.24           H  
ATOM   2096  CA  LYS A 132      -0.679 -12.528   7.129  1.00 87.24           C  
ATOM   2097  HA  LYS A 132       0.273 -12.002   7.197  1.00 87.24           H  
ATOM   2098  C   LYS A 132      -1.684 -11.483   6.662  1.00 87.24           C  
ATOM   2099  CB  LYS A 132      -0.507 -13.655   6.111  1.00 87.24           C  
ATOM   2100  HB2 LYS A 132      -1.454 -14.179   5.980  1.00 87.24           H  
ATOM   2101  HB3 LYS A 132      -0.214 -13.209   5.161  1.00 87.24           H  
ATOM   2102  O   LYS A 132      -1.500 -10.876   5.607  1.00 87.24           O  
ATOM   2103  CG  LYS A 132       0.579 -14.653   6.525  1.00 87.24           C  
ATOM   2104  HG2 LYS A 132       0.226 -15.250   7.366  1.00 87.24           H  
ATOM   2105  HG3 LYS A 132       1.476 -14.115   6.832  1.00 87.24           H  
ATOM   2106  CD  LYS A 132       0.912 -15.577   5.352  1.00 87.24           C  
ATOM   2107  HD2 LYS A 132       1.242 -14.979   4.503  1.00 87.24           H  
ATOM   2108  HD3 LYS A 132       0.020 -16.139   5.077  1.00 87.24           H  
ATOM   2109  CE  LYS A 132       2.028 -16.532   5.776  1.00 87.24           C  
ATOM   2110  HE2 LYS A 132       2.896 -15.945   6.077  1.00 87.24           H  
ATOM   2111  HE3 LYS A 132       1.690 -17.086   6.652  1.00 87.24           H  
ATOM   2112  NZ  LYS A 132       2.390 -17.467   4.684  1.00 87.24           N  
ATOM   2113  HZ1 LYS A 132       1.577 -17.990   4.394  1.00 87.24           H  
ATOM   2114  HZ2 LYS A 132       2.762 -16.961   3.892  1.00 87.24           H  
ATOM   2115  HZ3 LYS A 132       3.089 -18.120   5.009  1.00 87.24           H  
ATOM   2116  N   ILE A 133      -2.746 -11.293   7.429  1.00 89.57           N  
ATOM   2117  H   ILE A 133      -2.790 -11.768   8.319  1.00 89.57           H  
ATOM   2118  CA  ILE A 133      -3.854 -10.407   7.126  1.00 89.57           C  
ATOM   2119  HA  ILE A 133      -3.554  -9.680   6.371  1.00 89.57           H  
ATOM   2120  C   ILE A 133      -4.187  -9.684   8.431  1.00 89.57           C  
ATOM   2121  CB  ILE A 133      -5.050 -11.224   6.585  1.00 89.57           C  
ATOM   2122  HB  ILE A 133      -5.416 -11.860   7.391  1.00 89.57           H  
ATOM   2123  O   ILE A 133      -4.387 -10.344   9.443  1.00 89.57           O  
ATOM   2124  CG1 ILE A 133      -4.659 -12.141   5.399  1.00 89.57           C  
ATOM   2125 HG12 ILE A 133      -3.891 -12.846   5.719  1.00 89.57           H  
ATOM   2126 HG13 ILE A 133      -4.250 -11.537   4.589  1.00 89.57           H  
ATOM   2127  CG2 ILE A 133      -6.178 -10.273   6.166  1.00 89.57           C  
ATOM   2128 HG21 ILE A 133      -7.121 -10.818   6.143  1.00 89.57           H  
ATOM   2129 HG22 ILE A 133      -6.275  -9.449   6.873  1.00 89.57           H  
ATOM   2130 HG23 ILE A 133      -5.990  -9.855   5.177  1.00 89.57           H  
ATOM   2131  CD1 ILE A 133      -5.818 -12.982   4.860  1.00 89.57           C  
ATOM   2132 HD11 ILE A 133      -5.451 -13.653   4.083  1.00 89.57           H  
ATOM   2133 HD12 ILE A 133      -6.578 -12.329   4.431  1.00 89.57           H  
ATOM   2134 HD13 ILE A 133      -6.257 -13.573   5.663  1.00 89.57           H  
ATOM   2135  N   PHE A 134      -4.240  -8.353   8.407  1.00 86.20           N  
ATOM   2136  H   PHE A 134      -4.056  -7.880   7.534  1.00 86.20           H  
ATOM   2137  CA  PHE A 134      -4.704  -7.548   9.541  1.00 86.20           C  
ATOM   2138  HA  PHE A 134      -5.119  -8.206  10.305  1.00 86.20           H  
ATOM   2139  C   PHE A 134      -5.803  -6.608   9.113  1.00 86.20           C  
ATOM   2140  CB  PHE A 134      -3.579  -6.725  10.181  1.00 86.20           C  
ATOM   2141  HB2 PHE A 134      -3.990  -5.812  10.612  1.00 86.20           H  
ATOM   2142  HB3 PHE A 134      -2.845  -6.436   9.429  1.00 86.20           H  
ATOM   2143  O   PHE A 134      -5.655  -5.907   8.116  1.00 86.20           O  
ATOM   2144  CG  PHE A 134      -2.933  -7.488  11.298  1.00 86.20           C  
ATOM   2145  CD1 PHE A 134      -3.584  -7.616  12.533  1.00 86.20           C  
ATOM   2146  HD1 PHE A 134      -4.502  -7.085  12.738  1.00 86.20           H  
ATOM   2147  CD2 PHE A 134      -1.731  -8.151  11.059  1.00 86.20           C  
ATOM   2148  HD2 PHE A 134      -1.193  -7.924  10.150  1.00 86.20           H  
ATOM   2149  CE1 PHE A 134      -3.082  -8.522  13.472  1.00 86.20           C  
ATOM   2150  HE1 PHE A 134      -3.611  -8.700  14.396  1.00 86.20           H  
ATOM   2151  CE2 PHE A 134      -1.246  -9.093  11.967  1.00 86.20           C  
ATOM   2152  HE2 PHE A 134      -0.346  -9.653  11.757  1.00 86.20           H  
ATOM   2153  CZ  PHE A 134      -1.979  -9.319  13.137  1.00 86.20           C  
ATOM   2154  HZ  PHE A 134      -1.730 -10.142  13.790  1.00 86.20           H  
ATOM   2155  N   TYR A 135      -6.862  -6.549   9.907  1.00 84.94           N  
ATOM   2156  H   TYR A 135      -6.873  -7.110  10.747  1.00 84.94           H  
ATOM   2157  CA  TYR A 135      -7.983  -5.648   9.708  1.00 84.94           C  
ATOM   2158  HA  TYR A 135      -7.850  -5.098   8.777  1.00 84.94           H  
ATOM   2159  C   TYR A 135      -8.059  -4.623  10.843  1.00 84.94           C  
ATOM   2160  CB  TYR A 135      -9.264  -6.482   9.592  1.00 84.94           C  
ATOM   2161  HB2 TYR A 135      -9.336  -7.152  10.449  1.00 84.94           H  
ATOM   2162  HB3 TYR A 135      -9.211  -7.085   8.686  1.00 84.94           H  
ATOM   2163  O   TYR A 135      -7.827  -4.961  12.002  1.00 84.94           O  
ATOM   2164  CG  TYR A 135     -10.503  -5.629   9.523  1.00 84.94           C  
ATOM   2165  CD1 TYR A 135     -11.513  -5.728  10.500  1.00 84.94           C  
ATOM   2166  HD1 TYR A 135     -11.461  -6.490  11.263  1.00 84.94           H  
ATOM   2167  CD2 TYR A 135     -10.574  -4.646   8.531  1.00 84.94           C  
ATOM   2168  HD2 TYR A 135      -9.795  -4.558   7.788  1.00 84.94           H  
ATOM   2169  CE1 TYR A 135     -12.602  -4.832  10.484  1.00 84.94           C  
ATOM   2170  HE1 TYR A 135     -13.388  -4.909  11.220  1.00 84.94           H  
ATOM   2171  CE2 TYR A 135     -11.611  -3.713   8.563  1.00 84.94           C  
ATOM   2172  HE2 TYR A 135     -11.601  -2.888   7.866  1.00 84.94           H  
ATOM   2173  OH  TYR A 135     -13.618  -2.875   9.497  1.00 84.94           O  
ATOM   2174  HH  TYR A 135     -14.414  -3.083   9.991  1.00 84.94           H  
ATOM   2175  CZ  TYR A 135     -12.641  -3.808   9.516  1.00 84.94           C  
ATOM   2176  N   THR A 136      -8.394  -3.377  10.514  1.00 78.98           N  
ATOM   2177  H   THR A 136      -8.545  -3.158   9.539  1.00 78.98           H  
ATOM   2178  CA  THR A 136      -8.736  -2.340  11.490  1.00 78.98           C  
ATOM   2179  HA  THR A 136      -9.005  -2.842  12.420  1.00 78.98           H  
ATOM   2180  C   THR A 136      -9.926  -1.511  10.996  1.00 78.98           C  
ATOM   2181  CB  THR A 136      -7.534  -1.438  11.816  1.00 78.98           C  
ATOM   2182  HB  THR A 136      -6.729  -2.062  12.204  1.00 78.98           H  
ATOM   2183  O   THR A 136      -9.900  -1.039   9.855  1.00 78.98           O  
ATOM   2184  CG2 THR A 136      -6.994  -0.627  10.637  1.00 78.98           C  
ATOM   2185 HG21 THR A 136      -6.896  -1.273   9.764  1.00 78.98           H  
ATOM   2186 HG22 THR A 136      -6.016  -0.217  10.890  1.00 78.98           H  
ATOM   2187 HG23 THR A 136      -7.674   0.185  10.382  1.00 78.98           H  
ATOM   2188  OG1 THR A 136      -7.892  -0.489  12.794  1.00 78.98           O  
ATOM   2189  HG1 THR A 136      -7.575   0.362  12.483  1.00 78.98           H  
ATOM   2190  N   PRO A 137     -10.941  -1.265  11.841  1.00 74.07           N  
ATOM   2191  CA  PRO A 137     -11.975  -0.270  11.555  1.00 74.07           C  
ATOM   2192  HA  PRO A 137     -12.330  -0.357  10.528  1.00 74.07           H  
ATOM   2193  C   PRO A 137     -11.459   1.166  11.779  1.00 74.07           C  
ATOM   2194  CB  PRO A 137     -13.114  -0.628  12.512  1.00 74.07           C  
ATOM   2195  HB2 PRO A 137     -13.727   0.236  12.765  1.00 74.07           H  
ATOM   2196  HB3 PRO A 137     -13.730  -1.406  12.061  1.00 74.07           H  
ATOM   2197  O   PRO A 137     -11.994   2.131  11.245  1.00 74.07           O  
ATOM   2198  CG  PRO A 137     -12.392  -1.198  13.734  1.00 74.07           C  
ATOM   2199  HG2 PRO A 137     -13.025  -1.889  14.290  1.00 74.07           H  
ATOM   2200  HG3 PRO A 137     -12.061  -0.382  14.377  1.00 74.07           H  
ATOM   2201  CD  PRO A 137     -11.179  -1.903  13.132  1.00 74.07           C  
ATOM   2202  HD2 PRO A 137     -10.322  -1.796  13.797  1.00 74.07           H  
ATOM   2203  HD3 PRO A 137     -11.409  -2.957  12.974  1.00 74.07           H  
ATOM   2204  N   ASP A 138     -10.384   1.328  12.559  1.00 65.78           N  
ATOM   2205  H   ASP A 138      -9.948   0.499  12.935  1.00 65.78           H  
ATOM   2206  CA  ASP A 138      -9.746   2.616  12.823  1.00 65.78           C  
ATOM   2207  HA  ASP A 138     -10.493   3.409  12.782  1.00 65.78           H  
ATOM   2208  C   ASP A 138      -8.693   2.900  11.753  1.00 65.78           C  
ATOM   2209  CB  ASP A 138      -9.169   2.604  14.242  1.00 65.78           C  
ATOM   2210  HB2 ASP A 138      -9.987   2.474  14.951  1.00 65.78           H  
ATOM   2211  HB3 ASP A 138      -8.501   1.749  14.348  1.00 65.78           H  
ATOM   2212  O   ASP A 138      -7.536   2.483  11.866  1.00 65.78           O  
ATOM   2213  CG  ASP A 138      -8.400   3.871  14.621  1.00 65.78           C  
ATOM   2214  OD1 ASP A 138      -8.618   4.982  14.098  1.00 65.78           O  
ATOM   2215  OD2 ASP A 138      -7.535   3.786  15.525  1.00 65.78           O  
ATOM   2216  N   PHE A 139      -9.106   3.598  10.699  1.00 61.23           N  
ATOM   2217  H   PHE A 139     -10.087   3.832  10.639  1.00 61.23           H  
ATOM   2218  CA  PHE A 139      -8.227   4.025   9.621  1.00 61.23           C  
ATOM   2219  HA  PHE A 139      -7.203   3.770   9.896  1.00 61.23           H  
ATOM   2220  C   PHE A 139      -8.326   5.542   9.403  1.00 61.23           C  
ATOM   2221  CB  PHE A 139      -8.555   3.240   8.347  1.00 61.23           C  
ATOM   2222  HB2 PHE A 139      -8.277   2.197   8.497  1.00 61.23           H  
ATOM   2223  HB3 PHE A 139      -9.632   3.273   8.182  1.00 61.23           H  
ATOM   2224  O   PHE A 139      -9.433   6.079   9.325  1.00 61.23           O  
ATOM   2225  CG  PHE A 139      -7.851   3.770   7.113  1.00 61.23           C  
ATOM   2226  CD1 PHE A 139      -8.596   4.246   6.022  1.00 61.23           C  
ATOM   2227  HD1 PHE A 139      -9.675   4.203   6.046  1.00 61.23           H  
ATOM   2228  CD2 PHE A 139      -6.451   3.842   7.071  1.00 61.23           C  
ATOM   2229  HD2 PHE A 139      -5.868   3.465   7.899  1.00 61.23           H  
ATOM   2230  CE1 PHE A 139      -7.943   4.737   4.881  1.00 61.23           C  
ATOM   2231  HE1 PHE A 139      -8.516   5.066   4.027  1.00 61.23           H  
ATOM   2232  CE2 PHE A 139      -5.803   4.408   5.960  1.00 61.23           C  
ATOM   2233  HE2 PHE A 139      -4.728   4.506   5.954  1.00 61.23           H  
ATOM   2234  CZ  PHE A 139      -6.549   4.802   4.839  1.00 61.23           C  
ATOM   2235  HZ  PHE A 139      -6.074   5.169   3.941  1.00 61.23           H  
ATOM   2236  N   PRO A 140      -7.198   6.265   9.259  1.00 55.20           N  
ATOM   2237  CA  PRO A 140      -7.204   7.625   8.727  1.00 55.20           C  
ATOM   2238  HA  PRO A 140      -7.868   8.248   9.326  1.00 55.20           H  
ATOM   2239  C   PRO A 140      -7.709   7.643   7.272  1.00 55.20           C  
ATOM   2240  CB  PRO A 140      -5.765   8.131   8.893  1.00 55.20           C  
ATOM   2241  HB2 PRO A 140      -5.460   8.786   8.077  1.00 55.20           H  
ATOM   2242  HB3 PRO A 140      -5.671   8.651   9.846  1.00 55.20           H  
ATOM   2243  O   PRO A 140      -6.933   7.629   6.319  1.00 55.20           O  
ATOM   2244  CG  PRO A 140      -4.921   6.860   8.929  1.00 55.20           C  
ATOM   2245  HG2 PRO A 140      -3.994   7.006   9.483  1.00 55.20           H  
ATOM   2246  HG3 PRO A 140      -4.721   6.517   7.914  1.00 55.20           H  
ATOM   2247  CD  PRO A 140      -5.843   5.878   9.635  1.00 55.20           C  
ATOM   2248  HD2 PRO A 140      -5.575   4.860   9.350  1.00 55.20           H  
ATOM   2249  HD3 PRO A 140      -5.733   5.987  10.714  1.00 55.20           H  
ATOM   2250  N   ALA A 141      -9.030   7.691   7.101  1.00 55.52           N  
ATOM   2251  H   ALA A 141      -9.607   7.550   7.918  1.00 55.52           H  
ATOM   2252  CA  ALA A 141      -9.699   7.664   5.807  1.00 55.52           C  
ATOM   2253  HA  ALA A 141      -9.215   6.913   5.183  1.00 55.52           H  
ATOM   2254  C   ALA A 141      -9.567   9.004   5.066  1.00 55.52           C  
ATOM   2255  CB  ALA A 141     -11.152   7.213   6.017  1.00 55.52           C  
ATOM   2256  HB1 ALA A 141     -11.657   7.136   5.055  1.00 55.52           H  
ATOM   2257  HB2 ALA A 141     -11.173   6.240   6.507  1.00 55.52           H  
ATOM   2258  HB3 ALA A 141     -11.684   7.934   6.638  1.00 55.52           H  
ATOM   2259  O   ALA A 141     -10.482   9.823   5.066  1.00 55.52           O  
ATOM   2260  N   ARG A 142      -8.418   9.234   4.417  1.00 58.23           N  
ATOM   2261  H   ARG A 142      -7.672   8.567   4.550  1.00 58.23           H  
ATOM   2262  CA  ARG A 142      -8.247  10.315   3.431  1.00 58.23           C  
ATOM   2263  HA  ARG A 142      -9.164  10.900   3.363  1.00 58.23           H  
ATOM   2264  C   ARG A 142      -8.022   9.728   2.046  1.00 58.23           C  
ATOM   2265  CB  ARG A 142      -7.142  11.293   3.840  1.00 58.23           C  
ATOM   2266  HB2 ARG A 142      -6.991  11.987   3.012  1.00 58.23           H  
ATOM   2267  HB3 ARG A 142      -6.210  10.756   4.018  1.00 58.23           H  
ATOM   2268  O   ARG A 142      -6.931   9.246   1.733  1.00 58.23           O  
ATOM   2269  CG  ARG A 142      -7.535  12.091   5.091  1.00 58.23           C  
ATOM   2270  HG2 ARG A 142      -7.413  11.467   5.976  1.00 58.23           H  
ATOM   2271  HG3 ARG A 142      -8.579  12.397   5.015  1.00 58.23           H  
ATOM   2272  CD  ARG A 142      -6.670  13.350   5.207  1.00 58.23           C  
ATOM   2273  HD2 ARG A 142      -6.821  13.941   4.304  1.00 58.23           H  
ATOM   2274  HD3 ARG A 142      -5.621  13.058   5.260  1.00 58.23           H  
ATOM   2275  NE  ARG A 142      -7.019  14.144   6.402  1.00 58.23           N  
ATOM   2276  HE  ARG A 142      -7.405  13.640   7.187  1.00 58.23           H  
ATOM   2277  NH1 ARG A 142      -6.580  16.242   5.541  1.00 58.23           N  
ATOM   2278 HH11 ARG A 142      -6.334  15.836   4.650  1.00 58.23           H  
ATOM   2279 HH12 ARG A 142      -6.593  17.248   5.630  1.00 58.23           H  
ATOM   2280  NH2 ARG A 142      -7.369  16.047   7.600  1.00 58.23           N  
ATOM   2281 HH21 ARG A 142      -7.688  15.508   8.392  1.00 58.23           H  
ATOM   2282 HH22 ARG A 142      -7.454  17.054   7.601  1.00 58.23           H  
ATOM   2283  CZ  ARG A 142      -6.979  15.463   6.507  1.00 58.23           C  
ATOM   2284  N   ARG A 143      -9.076   9.760   1.227  1.00 66.24           N  
ATOM   2285  H   ARG A 143      -9.877  10.288   1.543  1.00 66.24           H  
ATOM   2286  CA  ARG A 143      -9.087   9.238  -0.150  1.00 66.24           C  
ATOM   2287  HA  ARG A 143      -8.886   8.167  -0.138  1.00 66.24           H  
ATOM   2288  C   ARG A 143      -7.986   9.883  -0.993  1.00 66.24           C  
ATOM   2289  CB  ARG A 143     -10.488   9.496  -0.731  1.00 66.24           C  
ATOM   2290  HB2 ARG A 143     -10.651  10.571  -0.809  1.00 66.24           H  
ATOM   2291  HB3 ARG A 143     -11.219   9.096  -0.029  1.00 66.24           H  
ATOM   2292  O   ARG A 143      -7.352   9.209  -1.794  1.00 66.24           O  
ATOM   2293  CG  ARG A 143     -10.743   8.852  -2.105  1.00 66.24           C  
ATOM   2294  HG2 ARG A 143     -10.498   7.791  -2.068  1.00 66.24           H  
ATOM   2295  HG3 ARG A 143     -10.100   9.314  -2.853  1.00 66.24           H  
ATOM   2296  CD  ARG A 143     -12.216   9.068  -2.511  1.00 66.24           C  
ATOM   2297  HD2 ARG A 143     -12.789   9.360  -1.631  1.00 66.24           H  
ATOM   2298  HD3 ARG A 143     -12.260   9.891  -3.224  1.00 66.24           H  
ATOM   2299  NE  ARG A 143     -12.848   7.869  -3.097  1.00 66.24           N  
ATOM   2300  HE  ARG A 143     -12.246   7.081  -3.290  1.00 66.24           H  
ATOM   2301  NH1 ARG A 143     -15.011   8.654  -3.128  1.00 66.24           N  
ATOM   2302 HH11 ARG A 143     -14.692   9.577  -2.867  1.00 66.24           H  
ATOM   2303 HH12 ARG A 143     -15.990   8.468  -3.294  1.00 66.24           H  
ATOM   2304  NH2 ARG A 143     -14.622   6.548  -3.658  1.00 66.24           N  
ATOM   2305 HH21 ARG A 143     -13.990   5.763  -3.715  1.00 66.24           H  
ATOM   2306 HH22 ARG A 143     -15.548   6.277  -3.360  1.00 66.24           H  
ATOM   2307  CZ  ARG A 143     -14.147   7.698  -3.295  1.00 66.24           C  
ATOM   2308  N   GLU A 144      -7.699  11.154  -0.737  1.00 68.20           N  
ATOM   2309  H   GLU A 144      -8.250  11.624  -0.033  1.00 68.20           H  
ATOM   2310  CA  GLU A 144      -6.688  11.958  -1.420  1.00 68.20           C  
ATOM   2311  HA  GLU A 144      -6.891  11.958  -2.491  1.00 68.20           H  
ATOM   2312  C   GLU A 144      -5.277  11.399  -1.211  1.00 68.20           C  
ATOM   2313  CB  GLU A 144      -6.725  13.414  -0.912  1.00 68.20           C  
ATOM   2314  HB2 GLU A 144      -6.373  13.454   0.119  1.00 68.20           H  
ATOM   2315  HB3 GLU A 144      -6.015  13.984  -1.511  1.00 68.20           H  
ATOM   2316  O   GLU A 144      -4.499  11.315  -2.158  1.00 68.20           O  
ATOM   2317  CG  GLU A 144      -8.090  14.121  -1.014  1.00 68.20           C  
ATOM   2318  HG2 GLU A 144      -7.920  15.191  -0.895  1.00 68.20           H  
ATOM   2319  HG3 GLU A 144      -8.489  13.957  -2.015  1.00 68.20           H  
ATOM   2320  CD  GLU A 144      -9.123  13.678   0.041  1.00 68.20           C  
ATOM   2321  OE1 GLU A 144     -10.319  13.943  -0.180  1.00 68.20           O  
ATOM   2322  OE2 GLU A 144      -8.736  12.989   1.023  1.00 68.20           O  
ATOM   2323  N   VAL A 145      -4.949  10.959   0.011  1.00 71.46           N  
ATOM   2324  H   VAL A 145      -5.657  10.984   0.731  1.00 71.46           H  
ATOM   2325  CA  VAL A 145      -3.635  10.362   0.310  1.00 71.46           C  
ATOM   2326  HA  VAL A 145      -2.855  11.029  -0.056  1.00 71.46           H  
ATOM   2327  C   VAL A 145      -3.483   9.034  -0.426  1.00 71.46           C  
ATOM   2328  CB  VAL A 145      -3.436  10.158   1.826  1.00 71.46           C  
ATOM   2329  HB  VAL A 145      -4.207   9.489   2.208  1.00 71.46           H  
ATOM   2330  O   VAL A 145      -2.423   8.735  -0.976  1.00 71.46           O  
ATOM   2331  CG1 VAL A 145      -2.061   9.548   2.131  1.00 71.46           C  
ATOM   2332 HG11 VAL A 145      -1.279  10.175   1.702  1.00 71.46           H  
ATOM   2333 HG12 VAL A 145      -1.912   9.472   3.208  1.00 71.46           H  
ATOM   2334 HG13 VAL A 145      -1.983   8.546   1.709  1.00 71.46           H  
ATOM   2335  CG2 VAL A 145      -3.527  11.489   2.583  1.00 71.46           C  
ATOM   2336 HG21 VAL A 145      -2.766  12.178   2.215  1.00 71.46           H  
ATOM   2337 HG22 VAL A 145      -4.509  11.940   2.440  1.00 71.46           H  
ATOM   2338 HG23 VAL A 145      -3.374  11.322   3.650  1.00 71.46           H  
ATOM   2339  N   PHE A 146      -4.557   8.248  -0.466  1.00 75.24           N  
ATOM   2340  H   PHE A 146      -5.410   8.581  -0.039  1.00 75.24           H  
ATOM   2341  CA  PHE A 146      -4.573   6.952  -1.128  1.00 75.24           C  
ATOM   2342  HA  PHE A 146      -3.739   6.365  -0.746  1.00 75.24           H  
ATOM   2343  C   PHE A 146      -4.384   7.091  -2.646  1.00 75.24           C  
ATOM   2344  CB  PHE A 146      -5.879   6.243  -0.757  1.00 75.24           C  
ATOM   2345  HB2 PHE A 146      -6.652   6.473  -1.490  1.00 75.24           H  
ATOM   2346  HB3 PHE A 146      -6.236   6.613   0.204  1.00 75.24           H  
ATOM   2347  O   PHE A 146      -3.522   6.428  -3.222  1.00 75.24           O  
ATOM   2348  CG  PHE A 146      -5.720   4.750  -0.633  1.00 75.24           C  
ATOM   2349  CD1 PHE A 146      -5.938   3.930  -1.747  1.00 75.24           C  
ATOM   2350  HD1 PHE A 146      -6.197   4.368  -2.700  1.00 75.24           H  
ATOM   2351  CD2 PHE A 146      -5.374   4.179   0.606  1.00 75.24           C  
ATOM   2352  HD2 PHE A 146      -5.211   4.814   1.465  1.00 75.24           H  
ATOM   2353  CE1 PHE A 146      -5.867   2.540  -1.601  1.00 75.24           C  
ATOM   2354  HE1 PHE A 146      -6.065   1.920  -2.463  1.00 75.24           H  
ATOM   2355  CE2 PHE A 146      -5.279   2.783   0.743  1.00 75.24           C  
ATOM   2356  HE2 PHE A 146      -5.040   2.346   1.701  1.00 75.24           H  
ATOM   2357  CZ  PHE A 146      -5.548   1.958  -0.361  1.00 75.24           C  
ATOM   2358  HZ  PHE A 146      -5.514   0.884  -0.258  1.00 75.24           H  
ATOM   2359  N   GLU A 147      -5.121   8.004  -3.283  1.00 72.85           N  
ATOM   2360  H   GLU A 147      -5.827   8.503  -2.763  1.00 72.85           H  
ATOM   2361  CA  GLU A 147      -4.996   8.287  -4.718  1.00 72.85           C  
ATOM   2362  HA  GLU A 147      -5.037   7.347  -5.268  1.00 72.85           H  
ATOM   2363  C   GLU A 147      -3.646   8.924  -5.076  1.00 72.85           C  
ATOM   2364  CB  GLU A 147      -6.169   9.169  -5.180  1.00 72.85           C  
ATOM   2365  HB2 GLU A 147      -5.942   9.571  -6.168  1.00 72.85           H  
ATOM   2366  HB3 GLU A 147      -6.278  10.012  -4.498  1.00 72.85           H  
ATOM   2367  O   GLU A 147      -3.040   8.564  -6.092  1.00 72.85           O  
ATOM   2368  CG  GLU A 147      -7.504   8.400  -5.261  1.00 72.85           C  
ATOM   2369  HG2 GLU A 147      -8.278   9.088  -5.599  1.00 72.85           H  
ATOM   2370  HG3 GLU A 147      -7.778   8.062  -4.261  1.00 72.85           H  
ATOM   2371  CD  GLU A 147      -7.457   7.185  -6.217  1.00 72.85           C  
ATOM   2372  OE1 GLU A 147      -8.107   6.148  -5.950  1.00 72.85           O  
ATOM   2373  OE2 GLU A 147      -6.711   7.215  -7.221  1.00 72.85           O  
ATOM   2374  N   HIS A 148      -3.107   9.798  -4.219  1.00 74.51           N  
ATOM   2375  H   HIS A 148      -3.650  10.105  -3.425  1.00 74.51           H  
ATOM   2376  CA  HIS A 148      -1.772  10.362  -4.412  1.00 74.51           C  
ATOM   2377  HA  HIS A 148      -1.740  10.838  -5.392  1.00 74.51           H  
ATOM   2378  C   HIS A 148      -0.691   9.272  -4.399  1.00 74.51           C  
ATOM   2379  CB  HIS A 148      -1.500  11.438  -3.352  1.00 74.51           C  
ATOM   2380  HB2 HIS A 148      -2.283  12.194  -3.404  1.00 74.51           H  
ATOM   2381  HB3 HIS A 148      -1.526  10.992  -2.358  1.00 74.51           H  
ATOM   2382  O   HIS A 148       0.110   9.179  -5.330  1.00 74.51           O  
ATOM   2383  CG  HIS A 148      -0.173  12.121  -3.559  1.00 74.51           C  
ATOM   2384  CD2 HIS A 148       0.931  12.028  -2.756  1.00 74.51           C  
ATOM   2385  HD2 HIS A 148       1.001  11.467  -1.836  1.00 74.51           H  
ATOM   2386  ND1 HIS A 148       0.170  12.922  -4.626  1.00 74.51           N  
ATOM   2387  HD1 HIS A 148      -0.430  13.188  -5.394  1.00 74.51           H  
ATOM   2388  CE1 HIS A 148       1.453  13.294  -4.475  1.00 74.51           C  
ATOM   2389  HE1 HIS A 148       2.014  13.906  -5.167  1.00 74.51           H  
ATOM   2390  NE2 HIS A 148       1.956  12.776  -3.343  1.00 74.51           N  
ATOM   2391  N   LEU A 149      -0.707   8.382  -3.401  1.00 82.20           N  
ATOM   2392  H   LEU A 149      -1.396   8.492  -2.671  1.00 82.20           H  
ATOM   2393  CA  LEU A 149       0.240   7.265  -3.320  1.00 82.20           C  
ATOM   2394  HA  LEU A 149       1.256   7.653  -3.386  1.00 82.20           H  
ATOM   2395  C   LEU A 149       0.070   6.279  -4.475  1.00 82.20           C  
ATOM   2396  CB  LEU A 149       0.049   6.534  -1.987  1.00 82.20           C  
ATOM   2397  HB2 LEU A 149       0.570   5.578  -2.040  1.00 82.20           H  
ATOM   2398  HB3 LEU A 149      -1.012   6.326  -1.849  1.00 82.20           H  
ATOM   2399  O   LEU A 149       1.052   5.821  -5.057  1.00 82.20           O  
ATOM   2400  CG  LEU A 149       0.583   7.299  -0.767  1.00 82.20           C  
ATOM   2401  HG  LEU A 149       0.124   8.285  -0.699  1.00 82.20           H  
ATOM   2402  CD1 LEU A 149       0.233   6.509   0.485  1.00 82.20           C  
ATOM   2403 HD11 LEU A 149      -0.846   6.354   0.481  1.00 82.20           H  
ATOM   2404 HD12 LEU A 149       0.504   7.076   1.375  1.00 82.20           H  
ATOM   2405 HD13 LEU A 149       0.745   5.546   0.489  1.00 82.20           H  
ATOM   2406  CD2 LEU A 149       2.099   7.462  -0.822  1.00 82.20           C  
ATOM   2407 HD21 LEU A 149       2.491   7.725   0.161  1.00 82.20           H  
ATOM   2408 HD22 LEU A 149       2.567   6.535  -1.151  1.00 82.20           H  
ATOM   2409 HD23 LEU A 149       2.340   8.265  -1.518  1.00 82.20           H  
ATOM   2410  N   LYS A 150      -1.171   5.973  -4.852  1.00 79.92           N  
ATOM   2411  H   LYS A 150      -1.938   6.356  -4.317  1.00 79.92           H  
ATOM   2412  CA  LYS A 150      -1.473   5.093  -5.982  1.00 79.92           C  
ATOM   2413  HA  LYS A 150      -1.012   4.121  -5.808  1.00 79.92           H  
ATOM   2414  C   LYS A 150      -0.917   5.655  -7.284  1.00 79.92           C  
ATOM   2415  CB  LYS A 150      -2.988   4.940  -6.037  1.00 79.92           C  
ATOM   2416  HB2 LYS A 150      -3.338   4.634  -5.051  1.00 79.92           H  
ATOM   2417  HB3 LYS A 150      -3.422   5.914  -6.260  1.00 79.92           H  
ATOM   2418  O   LYS A 150      -0.359   4.890  -8.072  1.00 79.92           O  
ATOM   2419  CG  LYS A 150      -3.497   3.908  -7.047  1.00 79.92           C  
ATOM   2420  HG2 LYS A 150      -3.134   4.133  -8.050  1.00 79.92           H  
ATOM   2421  HG3 LYS A 150      -3.198   2.904  -6.748  1.00 79.92           H  
ATOM   2422  CD  LYS A 150      -5.016   4.057  -6.999  1.00 79.92           C  
ATOM   2423  HD2 LYS A 150      -5.361   3.917  -5.974  1.00 79.92           H  
ATOM   2424  HD3 LYS A 150      -5.262   5.077  -7.295  1.00 79.92           H  
ATOM   2425  CE  LYS A 150      -5.790   3.109  -7.894  1.00 79.92           C  
ATOM   2426  HE2 LYS A 150      -5.694   2.100  -7.491  1.00 79.92           H  
ATOM   2427  HE3 LYS A 150      -5.389   3.149  -8.907  1.00 79.92           H  
ATOM   2428  NZ  LYS A 150      -7.206   3.543  -7.880  1.00 79.92           N  
ATOM   2429  HZ1 LYS A 150      -7.265   4.525  -8.109  1.00 79.92           H  
ATOM   2430  HZ2 LYS A 150      -7.789   3.016  -8.513  1.00 79.92           H  
ATOM   2431  HZ3 LYS A 150      -7.589   3.531  -6.945  1.00 79.92           H  
ATOM   2432  N   THR A 151      -1.016   6.968  -7.478  1.00 74.42           N  
ATOM   2433  H   THR A 151      -1.535   7.505  -6.797  1.00 74.42           H  
ATOM   2434  CA  THR A 151      -0.431   7.685  -8.615  1.00 74.42           C  
ATOM   2435  HA  THR A 151      -0.745   7.196  -9.537  1.00 74.42           H  
ATOM   2436  C   THR A 151       1.097   7.641  -8.555  1.00 74.42           C  
ATOM   2437  CB  THR A 151      -0.955   9.128  -8.664  1.00 74.42           C  
ATOM   2438  HB  THR A 151      -0.668   9.667  -7.761  1.00 74.42           H  
ATOM   2439  O   THR A 151       1.736   7.202  -9.512  1.00 74.42           O  
ATOM   2440  CG2 THR A 151      -0.439   9.887  -9.883  1.00 74.42           C  
ATOM   2441 HG21 THR A 151      -0.955  10.844  -9.958  1.00 74.42           H  
ATOM   2442 HG22 THR A 151      -0.613   9.310 -10.791  1.00 74.42           H  
ATOM   2443 HG23 THR A 151       0.627  10.081  -9.763  1.00 74.42           H  
ATOM   2444  OG1 THR A 151      -2.358   9.108  -8.757  1.00 74.42           O  
ATOM   2445  HG1 THR A 151      -2.720   8.977  -7.878  1.00 74.42           H  
ATOM   2446  N   ALA A 152       1.698   7.960  -7.409  1.00 75.60           N  
ATOM   2447  H   ALA A 152       1.138   8.318  -6.648  1.00 75.60           H  
ATOM   2448  CA  ALA A 152       3.149   7.933  -7.225  1.00 75.60           C  
ATOM   2449  HA  ALA A 152       3.609   8.609  -7.945  1.00 75.60           H  
ATOM   2450  C   ALA A 152       3.767   6.539  -7.435  1.00 75.60           C  
ATOM   2451  CB  ALA A 152       3.446   8.452  -5.821  1.00 75.60           C  
ATOM   2452  HB1 ALA A 152       3.020   9.448  -5.703  1.00 75.60           H  
ATOM   2453  HB2 ALA A 152       4.525   8.511  -5.680  1.00 75.60           H  
ATOM   2454  HB3 ALA A 152       3.018   7.785  -5.074  1.00 75.60           H  
ATOM   2455  O   ALA A 152       4.823   6.410  -8.046  1.00 75.60           O  
ATOM   2456  N   PHE A 153       3.100   5.468  -6.995  1.00 78.02           N  
ATOM   2457  H   PHE A 153       2.285   5.617  -6.418  1.00 78.02           H  
ATOM   2458  CA  PHE A 153       3.560   4.093  -7.232  1.00 78.02           C  
ATOM   2459  HA  PHE A 153       4.646   4.059  -7.137  1.00 78.02           H  
ATOM   2460  C   PHE A 153       3.249   3.589  -8.641  1.00 78.02           C  
ATOM   2461  CB  PHE A 153       2.945   3.145  -6.193  1.00 78.02           C  
ATOM   2462  HB2 PHE A 153       3.310   2.134  -6.376  1.00 78.02           H  
ATOM   2463  HB3 PHE A 153       1.864   3.145  -6.335  1.00 78.02           H  
ATOM   2464  O   PHE A 153       3.649   2.481  -8.993  1.00 78.02           O  
ATOM   2465  CG  PHE A 153       3.213   3.467  -4.742  1.00 78.02           C  
ATOM   2466  CD1 PHE A 153       4.326   4.233  -4.345  1.00 78.02           C  
ATOM   2467  HD1 PHE A 153       5.039   4.602  -5.068  1.00 78.02           H  
ATOM   2468  CD2 PHE A 153       2.314   2.991  -3.774  1.00 78.02           C  
ATOM   2469  HD2 PHE A 153       1.479   2.373  -4.072  1.00 78.02           H  
ATOM   2470  CE1 PHE A 153       4.499   4.557  -2.994  1.00 78.02           C  
ATOM   2471  HE1 PHE A 153       5.350   5.146  -2.687  1.00 78.02           H  
ATOM   2472  CE2 PHE A 153       2.473   3.343  -2.428  1.00 78.02           C  
ATOM   2473  HE2 PHE A 153       1.745   3.023  -1.697  1.00 78.02           H  
ATOM   2474  CZ  PHE A 153       3.554   4.144  -2.044  1.00 78.02           C  
ATOM   2475  HZ  PHE A 153       3.636   4.467  -1.017  1.00 78.02           H  
ATOM   2476  N   SER A 154       2.456   4.333  -9.415  1.00 69.28           N  
ATOM   2477  H   SER A 154       2.137   5.221  -9.054  1.00 69.28           H  
ATOM   2478  CA  SER A 154       2.154   4.004 -10.813  1.00 69.28           C  
ATOM   2479  HA  SER A 154       2.215   2.925 -10.953  1.00 69.28           H  
ATOM   2480  C   SER A 154       3.189   4.609 -11.745  1.00 69.28           C  
ATOM   2481  CB  SER A 154       0.734   4.445 -11.189  1.00 69.28           C  
ATOM   2482  HB2 SER A 154       0.424   3.906 -12.084  1.00 69.28           H  
ATOM   2483  HB3 SER A 154       0.050   4.203 -10.376  1.00 69.28           H  
ATOM   2484  O   SER A 154       3.585   3.983 -12.722  1.00 69.28           O  
ATOM   2485  OG  SER A 154       0.584   5.819 -11.426  1.00 69.28           O  
ATOM   2486  HG  SER A 154       1.026   6.336 -10.749  1.00 69.28           H  
ATOM   2487  N   CYS A 155       3.677   5.795 -11.381  1.00 57.44           N  
ATOM   2488  H   CYS A 155       3.269   6.247 -10.576  1.00 57.44           H  
ATOM   2489  CA  CYS A 155       4.783   6.485 -12.014  1.00 57.44           C  
ATOM   2490  HA  CYS A 155       4.705   6.386 -13.097  1.00 57.44           H  
ATOM   2491  C   CYS A 155       6.116   5.855 -11.582  1.00 57.44           C  
ATOM   2492  CB  CYS A 155       4.673   7.978 -11.649  1.00 57.44           C  
ATOM   2493  HB2 CYS A 155       4.378   8.073 -10.604  1.00 57.44           H  
ATOM   2494  HB3 CYS A 155       5.654   8.442 -11.752  1.00 57.44           H  
ATOM   2495  O   CYS A 155       6.843   6.394 -10.753  1.00 57.44           O  
ATOM   2496  SG  CYS A 155       3.520   8.910 -12.692  1.00 57.44           S  
ATOM   2497  N   THR A 156       6.476   4.695 -12.127  1.00 50.74           N  
ATOM   2498  H   THR A 156       5.840   4.216 -12.748  1.00 50.74           H  
ATOM   2499  CA  THR A 156       7.849   4.186 -11.987  1.00 50.74           C  
ATOM   2500  HA  THR A 156       8.178   4.312 -10.956  1.00 50.74           H  
ATOM   2501  C   THR A 156       8.780   5.008 -12.889  1.00 50.74           C  
ATOM   2502  CB  THR A 156       7.925   2.685 -12.312  1.00 50.74           C  
ATOM   2503  HB  THR A 156       8.971   2.383 -12.356  1.00 50.74           H  
ATOM   2504  O   THR A 156       8.648   4.934 -14.108  1.00 50.74           O  
ATOM   2505  CG2 THR A 156       7.214   1.849 -11.246  1.00 50.74           C  
ATOM   2506 HG21 THR A 156       7.299   0.792 -11.498  1.00 50.74           H  
ATOM   2507 HG22 THR A 156       7.679   2.016 -10.274  1.00 50.74           H  
ATOM   2508 HG23 THR A 156       6.159   2.116 -11.197  1.00 50.74           H  
ATOM   2509  OG1 THR A 156       7.310   2.414 -13.551  1.00 50.74           O  
ATOM   2510  HG1 THR A 156       7.652   3.051 -14.183  1.00 50.74           H  
ATOM   2511  N   LYS A 157       9.723   5.779 -12.316  1.00 44.43           N  
ATOM   2512  H   LYS A 157       9.716   5.845 -11.308  1.00 44.43           H  
ATOM   2513  CA  LYS A 157      10.738   6.585 -13.048  1.00 44.43           C  
ATOM   2514  HA  LYS A 157      10.229   7.296 -13.699  1.00 44.43           H  
ATOM   2515  C   LYS A 157      11.656   5.781 -13.981  1.00 44.43           C  
ATOM   2516  CB  LYS A 157      11.635   7.352 -12.052  1.00 44.43           C  
ATOM   2517  HB2 LYS A 157      11.849   6.721 -11.189  1.00 44.43           H  
ATOM   2518  HB3 LYS A 157      12.589   7.570 -12.532  1.00 44.43           H  
ATOM   2519  O   LYS A 157      12.408   6.372 -14.742  1.00 44.43           O  
ATOM   2520  CG  LYS A 157      11.059   8.696 -11.588  1.00 44.43           C  
ATOM   2521  HG2 LYS A 157      10.149   8.527 -11.012  1.00 44.43           H  
ATOM   2522  HG3 LYS A 157      10.823   9.307 -12.460  1.00 44.43           H  
ATOM   2523  CD  LYS A 157      12.096   9.426 -10.719  1.00 44.43           C  
ATOM   2524  HD2 LYS A 157      12.246   8.853  -9.804  1.00 44.43           H  
ATOM   2525  HD3 LYS A 157      13.043   9.488 -11.256  1.00 44.43           H  
ATOM   2526  CE  LYS A 157      11.633  10.842 -10.369  1.00 44.43           C  
ATOM   2527  HE2 LYS A 157      11.638  11.450 -11.274  1.00 44.43           H  
ATOM   2528  HE3 LYS A 157      10.613  10.790  -9.990  1.00 44.43           H  
ATOM   2529  NZ  LYS A 157      12.494  11.438  -9.323  1.00 44.43           N  
ATOM   2530  HZ1 LYS A 157      12.341  12.432  -9.230  1.00 44.43           H  
ATOM   2531  HZ2 LYS A 157      12.204  11.042  -8.441  1.00 44.43           H  
ATOM   2532  HZ3 LYS A 157      13.473  11.233  -9.468  1.00 44.43           H  
ATOM   2533  N   ASP A 158      11.619   4.458 -13.907  1.00 39.85           N  
ATOM   2534  H   ASP A 158      10.992   4.039 -13.235  1.00 39.85           H  
ATOM   2535  CA  ASP A 158      12.534   3.564 -14.615  1.00 39.85           C  
ATOM   2536  HA  ASP A 158      13.559   3.856 -14.386  1.00 39.85           H  
ATOM   2537  C   ASP A 158      12.430   3.601 -16.146  1.00 39.85           C  
ATOM   2538  CB  ASP A 158      12.272   2.140 -14.104  1.00 39.85           C  
ATOM   2539  HB2 ASP A 158      12.483   1.426 -14.900  1.00 39.85           H  
ATOM   2540  HB3 ASP A 158      11.212   2.026 -13.877  1.00 39.85           H  
ATOM   2541  O   ASP A 158      13.359   3.164 -16.827  1.00 39.85           O  
ATOM   2542  CG  ASP A 158      13.101   1.775 -12.869  1.00 39.85           C  
ATOM   2543  OD1 ASP A 158      14.189   2.359 -12.686  1.00 39.85           O  
ATOM   2544  OD2 ASP A 158      12.618   0.912 -12.103  1.00 39.85           O  
ATOM   2545  N   THR A 159      11.341   4.111 -16.732  1.00 37.88           N  
ATOM   2546  H   THR A 159      10.603   4.514 -16.173  1.00 37.88           H  
ATOM   2547  CA  THR A 159      11.344   4.338 -18.179  1.00 37.88           C  
ATOM   2548  HA  THR A 159      11.764   3.453 -18.656  1.00 37.88           H  
ATOM   2549  C   THR A 159      12.265   5.510 -18.508  1.00 37.88           C  
ATOM   2550  CB  THR A 159       9.942   4.529 -18.776  1.00 37.88           C  
ATOM   2551  HB  THR A 159      10.043   4.908 -19.793  1.00 37.88           H  
ATOM   2552  O   THR A 159      12.004   6.648 -18.134  1.00 37.88           O  
ATOM   2553  CG2 THR A 159       9.189   3.200 -18.843  1.00 37.88           C  
ATOM   2554 HG21 THR A 159       9.068   2.795 -17.838  1.00 37.88           H  
ATOM   2555 HG22 THR A 159       8.205   3.364 -19.282  1.00 37.88           H  
ATOM   2556 HG23 THR A 159       9.742   2.488 -19.455  1.00 37.88           H  
ATOM   2557  OG1 THR A 159       9.163   5.433 -18.034  1.00 37.88           O  
ATOM   2558  HG1 THR A 159       9.523   6.307 -18.203  1.00 37.88           H  
ATOM   2559  N   SER A 160      13.316   5.240 -19.286  1.00 37.63           N  
ATOM   2560  H   SER A 160      13.539   4.271 -19.462  1.00 37.63           H  
ATOM   2561  CA  SER A 160      14.174   6.261 -19.915  1.00 37.63           C  
ATOM   2562  HA  SER A 160      14.743   6.780 -19.144  1.00 37.63           H  
ATOM   2563  C   SER A 160      13.380   7.304 -20.706  1.00 37.63           C  
ATOM   2564  CB  SER A 160      15.138   5.574 -20.881  1.00 37.63           C  
ATOM   2565  HB2 SER A 160      15.747   6.325 -21.384  1.00 37.63           H  
ATOM   2566  HB3 SER A 160      15.794   4.910 -20.318  1.00 37.63           H  
ATOM   2567  O   SER A 160      13.787   8.459 -20.821  1.00 37.63           O  
ATOM   2568  OG  SER A 160      14.414   4.817 -21.843  1.00 37.63           O  
ATOM   2569  HG  SER A 160      15.054   4.365 -22.397  1.00 37.63           H  
ATOM   2570  N   LYS A 161      12.211   6.916 -21.229  1.00 38.20           N  
ATOM   2571  H   LYS A 161      11.974   5.939 -21.126  1.00 38.20           H  
ATOM   2572  CA  LYS A 161      11.165   7.869 -21.576  1.00 38.20           C  
ATOM   2573  HA  LYS A 161      11.591   8.689 -22.155  1.00 38.20           H  
ATOM   2574  C   LYS A 161      10.641   8.450 -20.268  1.00 38.20           C  
ATOM   2575  CB  LYS A 161      10.053   7.198 -22.401  1.00 38.20           C  
ATOM   2576  HB2 LYS A 161       9.214   7.889 -22.473  1.00 38.20           H  
ATOM   2577  HB3 LYS A 161       9.712   6.295 -21.894  1.00 38.20           H  
ATOM   2578  O   LYS A 161       9.809   7.819 -19.612  1.00 38.20           O  
ATOM   2579  CG  LYS A 161      10.530   6.852 -23.819  1.00 38.20           C  
ATOM   2580  HG2 LYS A 161      10.892   7.758 -24.304  1.00 38.20           H  
ATOM   2581  HG3 LYS A 161      11.347   6.133 -23.762  1.00 38.20           H  
ATOM   2582  CD  LYS A 161       9.392   6.256 -24.657  1.00 38.20           C  
ATOM   2583  HD2 LYS A 161       8.574   6.974 -24.708  1.00 38.20           H  
ATOM   2584  HD3 LYS A 161       9.037   5.342 -24.180  1.00 38.20           H  
ATOM   2585  CE  LYS A 161       9.900   5.946 -26.070  1.00 38.20           C  
ATOM   2586  HE2 LYS A 161      10.735   5.249 -25.994  1.00 38.20           H  
ATOM   2587  HE3 LYS A 161      10.281   6.869 -26.508  1.00 38.20           H  
ATOM   2588  NZ  LYS A 161       8.832   5.377 -26.929  1.00 38.20           N  
ATOM   2589  HZ1 LYS A 161       8.483   4.514 -26.539  1.00 38.20           H  
ATOM   2590  HZ2 LYS A 161       8.066   6.030 -27.013  1.00 38.20           H  
ATOM   2591  HZ3 LYS A 161       9.189   5.191 -27.856  1.00 38.20           H  
ATOM   2592  N   GLY A 162      11.109   9.652 -19.913  1.00 41.42           N  
ATOM   2593  H   GLY A 162      11.889  10.032 -20.430  1.00 41.42           H  
ATOM   2594  CA  GLY A 162      10.418  10.492 -18.933  1.00 41.42           C  
ATOM   2595  HA2 GLY A 162      10.754  11.526 -19.009  1.00 41.42           H  
ATOM   2596  HA3 GLY A 162      10.614  10.115 -17.930  1.00 41.42           H  
ATOM   2597  C   GLY A 162       8.924  10.427 -19.229  1.00 41.42           C  
ATOM   2598  O   GLY A 162       8.566  10.342 -20.403  1.00 41.42           O  
ATOM   2599  N   CYS A 163       8.077  10.324 -18.203  1.00 44.09           N  
ATOM   2600  H   CYS A 163       8.441  10.349 -17.261  1.00 44.09           H  
ATOM   2601  CA  CYS A 163       6.669  10.002 -18.408  1.00 44.09           C  
ATOM   2602  HA  CYS A 163       6.610   9.023 -18.884  1.00 44.09           H  
ATOM   2603  C   CYS A 163       6.031  11.033 -19.357  1.00 44.09           C  
ATOM   2604  CB  CYS A 163       5.969   9.901 -17.049  1.00 44.09           C  
ATOM   2605  HB2 CYS A 163       6.056  10.860 -16.539  1.00 44.09           H  
ATOM   2606  HB3 CYS A 163       6.483   9.157 -16.440  1.00 44.09           H  
ATOM   2607  O   CYS A 163       5.627  12.110 -18.937  1.00 44.09           O  
ATOM   2608  SG  CYS A 163       4.231   9.400 -17.182  1.00 44.09           S  
ATOM   2609  N   SER A 164       5.977  10.714 -20.651  1.00 45.57           N  
ATOM   2610  H   SER A 164       6.469   9.883 -20.946  1.00 45.57           H  
ATOM   2611  CA  SER A 164       5.629  11.672 -21.702  1.00 45.57           C  
ATOM   2612  HA  SER A 164       6.205  12.586 -21.559  1.00 45.57           H  
ATOM   2613  C   SER A 164       4.153  12.039 -21.629  1.00 45.57           C  
ATOM   2614  CB  SER A 164       5.983  11.082 -23.071  1.00 45.57           C  
ATOM   2615  HB2 SER A 164       7.059  10.914 -23.112  1.00 45.57           H  
ATOM   2616  HB3 SER A 164       5.709  11.787 -23.855  1.00 45.57           H  
ATOM   2617  O   SER A 164       3.770  13.144 -21.981  1.00 45.57           O  
ATOM   2618  OG  SER A 164       5.315   9.846 -23.279  1.00 45.57           O  
ATOM   2619  HG  SER A 164       4.434  10.043 -23.607  1.00 45.57           H  
ATOM   2620  N   ASN A 165       3.339  11.112 -21.113  1.00 45.38           N  
ATOM   2621  H   ASN A 165       3.750  10.220 -20.880  1.00 45.38           H  
ATOM   2622  CA  ASN A 165       1.941  11.347 -20.768  1.00 45.38           C  
ATOM   2623  HA  ASN A 165       1.536  12.115 -21.427  1.00 45.38           H  
ATOM   2624  C   ASN A 165       1.754  11.882 -19.342  1.00 45.38           C  
ATOM   2625  CB  ASN A 165       1.138  10.053 -20.977  1.00 45.38           C  
ATOM   2626  HB2 ASN A 165       0.198  10.130 -20.430  1.00 45.38           H  
ATOM   2627  HB3 ASN A 165       1.687   9.197 -20.583  1.00 45.38           H  
ATOM   2628  O   ASN A 165       0.657  12.332 -19.016  1.00 45.38           O  
ATOM   2629  CG  ASN A 165       0.777   9.797 -22.427  1.00 45.38           C  
ATOM   2630  ND2 ASN A 165      -0.019   8.788 -22.685  1.00 45.38           N  
ATOM   2631 HD21 ASN A 165      -0.284   8.681 -23.654  1.00 45.38           H  
ATOM   2632 HD22 ASN A 165      -0.429   8.248 -21.937  1.00 45.38           H  
ATOM   2633  OD1 ASN A 165       1.202  10.471 -23.347  1.00 45.38           O  
ATOM   2634  N   CYS A 166       2.776  11.872 -18.480  1.00 45.88           N  
ATOM   2635  H   CYS A 166       3.698  11.625 -18.810  1.00 45.88           H  
ATOM   2636  CA  CYS A 166       2.691  12.588 -17.212  1.00 45.88           C  
ATOM   2637  HA  CYS A 166       1.667  12.526 -16.844  1.00 45.88           H  
ATOM   2638  C   CYS A 166       3.005  14.057 -17.464  1.00 45.88           C  
ATOM   2639  CB  CYS A 166       3.573  12.040 -16.093  1.00 45.88           C  
ATOM   2640  HB2 CYS A 166       3.390  12.644 -15.204  1.00 45.88           H  
ATOM   2641  HB3 CYS A 166       4.614  12.210 -16.367  1.00 45.88           H  
ATOM   2642  O   CYS A 166       4.004  14.593 -16.996  1.00 45.88           O  
ATOM   2643  SG  CYS A 166       3.326  10.325 -15.628  1.00 45.88           S  
ATOM   2644  N   ASN A 167       2.049  14.744 -18.082  1.00 42.71           N  
ATOM   2645  H   ASN A 167       1.303  14.231 -18.530  1.00 42.71           H  
ATOM   2646  CA  ASN A 167       1.855  16.164 -17.802  1.00 42.71           C  
ATOM   2647  HA  ASN A 167       2.795  16.691 -17.967  1.00 42.71           H  
ATOM   2648  C   ASN A 167       1.483  16.405 -16.327  1.00 42.71           C  
ATOM   2649  CB  ASN A 167       0.787  16.716 -18.757  1.00 42.71           C  
ATOM   2650  HB2 ASN A 167      -0.038  16.010 -18.855  1.00 42.71           H  
ATOM   2651  HB3 ASN A 167       0.390  17.647 -18.353  1.00 42.71           H  
ATOM   2652  O   ASN A 167       1.413  17.547 -15.879  1.00 42.71           O  
ATOM   2653  CG  ASN A 167       1.346  17.045 -20.128  1.00 42.71           C  
ATOM   2654  ND2 ASN A 167       0.493  17.258 -21.099  1.00 42.71           N  
ATOM   2655 HD21 ASN A 167       0.901  17.482 -21.995  1.00 42.71           H  
ATOM   2656 HD22 ASN A 167      -0.504  17.210 -20.945  1.00 42.71           H  
ATOM   2657  OD1 ASN A 167       2.539  17.148 -20.343  1.00 42.71           O  
ATOM   2658  N   ASN A 168       1.259  15.340 -15.547  1.00 44.23           N  
ATOM   2659  H   ASN A 168       1.295  14.425 -15.973  1.00 44.23           H  
ATOM   2660  CA  ASN A 168       1.104  15.419 -14.107  1.00 44.23           C  
ATOM   2661  HA  ASN A 168       0.423  16.246 -13.907  1.00 44.23           H  
ATOM   2662  C   ASN A 168       2.439  15.799 -13.447  1.00 44.23           C  
ATOM   2663  CB  ASN A 168       0.472  14.107 -13.576  1.00 44.23           C  
ATOM   2664  HB2 ASN A 168       0.402  13.366 -14.373  1.00 44.23           H  
ATOM   2665  HB3 ASN A 168       1.088  13.677 -12.787  1.00 44.23           H  
ATOM   2666  O   ASN A 168       3.212  14.944 -13.008  1.00 44.23           O  
ATOM   2667  CG  ASN A 168      -0.915  14.309 -12.987  1.00 44.23           C  
ATOM   2668  ND2 ASN A 168      -1.634  13.244 -12.728  1.00 44.23           N  
ATOM   2669 HD21 ASN A 168      -2.552  13.407 -12.341  1.00 44.23           H  
ATOM   2670 HD22 ASN A 168      -1.272  12.316 -12.898  1.00 44.23           H  
ATOM   2671  OD1 ASN A 168      -1.363  15.407 -12.709  1.00 44.23           O  
ATOM   2672  N   LYS A 169       2.666  17.113 -13.325  1.00 45.74           N  
ATOM   2673  H   LYS A 169       2.055  17.721 -13.852  1.00 45.74           H  
ATOM   2674  CA  LYS A 169       3.666  17.735 -12.437  1.00 45.74           C  
ATOM   2675  HA  LYS A 169       4.662  17.607 -12.860  1.00 45.74           H  
ATOM   2676  C   LYS A 169       3.693  17.073 -11.044  1.00 45.74           C  
ATOM   2677  CB  LYS A 169       3.336  19.238 -12.315  1.00 45.74           C  
ATOM   2678  HB2 LYS A 169       3.737  19.604 -11.370  1.00 45.74           H  
ATOM   2679  HB3 LYS A 169       2.256  19.379 -12.269  1.00 45.74           H  
ATOM   2680  O   LYS A 169       4.771  16.890 -10.473  1.00 45.74           O  
ATOM   2681  CG  LYS A 169       3.925  20.106 -13.442  1.00 45.74           C  
ATOM   2682  HG2 LYS A 169       4.998  19.923 -13.507  1.00 45.74           H  
ATOM   2683  HG3 LYS A 169       3.461  19.834 -14.390  1.00 45.74           H  
ATOM   2684  CD  LYS A 169       3.691  21.603 -13.161  1.00 45.74           C  
ATOM   2685  HD2 LYS A 169       2.618  21.792 -13.113  1.00 45.74           H  
ATOM   2686  HD3 LYS A 169       4.127  21.848 -12.192  1.00 45.74           H  
ATOM   2687  CE  LYS A 169       4.322  22.496 -14.244  1.00 45.74           C  
ATOM   2688  HE2 LYS A 169       3.850  22.271 -15.200  1.00 45.74           H  
ATOM   2689  HE3 LYS A 169       5.379  22.243 -14.327  1.00 45.74           H  
ATOM   2690  NZ  LYS A 169       4.181  23.947 -13.933  1.00 45.74           N  
ATOM   2691  HZ1 LYS A 169       4.633  24.176 -13.059  1.00 45.74           H  
ATOM   2692  HZ2 LYS A 169       4.618  24.518 -14.642  1.00 45.74           H  
ATOM   2693  HZ3 LYS A 169       3.211  24.217 -13.861  1.00 45.74           H  
ATOM   2694  N   SER A 170       2.528  16.603 -10.592  1.00 47.97           N  
ATOM   2695  H   SER A 170       1.715  16.795 -11.160  1.00 47.97           H  
ATOM   2696  CA  SER A 170       2.275  15.889  -9.338  1.00 47.97           C  
ATOM   2697  HA  SER A 170       2.561  16.539  -8.511  1.00 47.97           H  
ATOM   2698  C   SER A 170       2.998  14.544  -9.164  1.00 47.97           C  
ATOM   2699  CB  SER A 170       0.769  15.663  -9.197  1.00 47.97           C  
ATOM   2700  HB2 SER A 170       0.263  16.628  -9.195  1.00 47.97           H  
ATOM   2701  HB3 SER A 170       0.559  15.154  -8.256  1.00 47.97           H  
ATOM   2702  O   SER A 170       3.230  14.157  -8.026  1.00 47.97           O  
ATOM   2703  OG  SER A 170       0.298  14.884 -10.279  1.00 47.97           O  
ATOM   2704  HG  SER A 170      -0.606  15.140 -10.477  1.00 47.97           H  
ATOM   2705  N   CYS A 171       3.371  13.813 -10.229  1.00 51.20           N  
ATOM   2706  H   CYS A 171       3.153  14.155 -11.154  1.00 51.20           H  
ATOM   2707  CA  CYS A 171       3.981  12.477 -10.068  1.00 51.20           C  
ATOM   2708  HA  CYS A 171       3.366  11.905  -9.373  1.00 51.20           H  
ATOM   2709  C   CYS A 171       5.387  12.522  -9.449  1.00 51.20           C  
ATOM   2710  CB  CYS A 171       4.028  11.711 -11.407  1.00 51.20           C  
ATOM   2711  HB2 CYS A 171       4.990  11.203 -11.479  1.00 51.20           H  
ATOM   2712  HB3 CYS A 171       3.953  12.402 -12.246  1.00 51.20           H  
ATOM   2713  O   CYS A 171       5.784  11.589  -8.755  1.00 51.20           O  
ATOM   2714  SG  CYS A 171       2.750  10.432 -11.552  1.00 51.20           S  
ATOM   2715  N   ILE A 172       6.154  13.578  -9.742  1.00 51.70           N  
ATOM   2716  H   ILE A 172       5.739  14.306 -10.306  1.00 51.70           H  
ATOM   2717  CA  ILE A 172       7.513  13.784  -9.208  1.00 51.70           C  
ATOM   2718  HA  ILE A 172       7.862  12.857  -8.753  1.00 51.70           H  
ATOM   2719  C   ILE A 172       7.498  14.829  -8.083  1.00 51.70           C  
ATOM   2720  CB  ILE A 172       8.496  14.142 -10.354  1.00 51.70           C  
ATOM   2721  HB  ILE A 172       8.152  15.063 -10.823  1.00 51.70           H  
ATOM   2722  O   ILE A 172       8.399  14.851  -7.244  1.00 51.70           O  
ATOM   2723  CG1 ILE A 172       8.516  13.024 -11.427  1.00 51.70           C  
ATOM   2724 HG12 ILE A 172       8.899  12.104 -10.987  1.00 51.70           H  
ATOM   2725 HG13 ILE A 172       7.498  12.829 -11.766  1.00 51.70           H  
ATOM   2726  CG2 ILE A 172       9.924  14.378  -9.817  1.00 51.70           C  
ATOM   2727 HG21 ILE A 172       9.945  15.249  -9.163  1.00 51.70           H  
ATOM   2728 HG22 ILE A 172      10.253  13.507  -9.249  1.00 51.70           H  
ATOM   2729 HG23 ILE A 172      10.622  14.582 -10.629  1.00 51.70           H  
ATOM   2730  CD1 ILE A 172       9.332  13.358 -12.684  1.00 51.70           C  
ATOM   2731 HD11 ILE A 172       9.152  12.593 -13.439  1.00 51.70           H  
ATOM   2732 HD12 ILE A 172      10.399  13.372 -12.462  1.00 51.70           H  
ATOM   2733 HD13 ILE A 172       9.025  14.325 -13.082  1.00 51.70           H  
ATOM   2734  N   GLU A 173       6.481  15.694  -8.036  1.00 51.04           N  
ATOM   2735  H   GLU A 173       5.712  15.596  -8.683  1.00 51.04           H  
ATOM   2736  CA  GLU A 173       6.282  16.586  -6.894  1.00 51.04           C  
ATOM   2737  HA  GLU A 173       7.187  17.175  -6.750  1.00 51.04           H  
ATOM   2738  C   GLU A 173       6.088  15.763  -5.634  1.00 51.04           C  
ATOM   2739  CB  GLU A 173       5.107  17.554  -7.123  1.00 51.04           C  
ATOM   2740  HB2 GLU A 173       4.298  17.029  -7.633  1.00 51.04           H  
ATOM   2741  HB3 GLU A 173       4.752  17.961  -6.176  1.00 51.04           H  
ATOM   2742  O   GLU A 173       5.198  14.926  -5.551  1.00 51.04           O  
ATOM   2743  CG  GLU A 173       5.661  18.680  -7.979  1.00 51.04           C  
ATOM   2744  HG2 GLU A 173       6.314  19.278  -7.343  1.00 51.04           H  
ATOM   2745  HG3 GLU A 173       6.262  18.177  -8.737  1.00 51.04           H  
ATOM   2746  CD  GLU A 173       4.704  19.597  -8.728  1.00 51.04           C  
ATOM   2747  OE1 GLU A 173       5.254  20.267  -9.639  1.00 51.04           O  
ATOM   2748  OE2 GLU A 173       3.484  19.556  -8.490  1.00 51.04           O  
ATOM   2749  N   ASN A 174       6.939  16.027  -4.647  1.00 58.67           N  
ATOM   2750  H   ASN A 174       7.623  16.757  -4.790  1.00 58.67           H  
ATOM   2751  CA  ASN A 174       6.857  15.446  -3.315  1.00 58.67           C  
ATOM   2752  HA  ASN A 174       7.613  15.953  -2.717  1.00 58.67           H  
ATOM   2753  C   ASN A 174       7.210  13.954  -3.212  1.00 58.67           C  
ATOM   2754  CB  ASN A 174       5.500  15.808  -2.693  1.00 58.67           C  
ATOM   2755  HB2 ASN A 174       5.501  15.489  -1.651  1.00 58.67           H  
ATOM   2756  HB3 ASN A 174       4.696  15.261  -3.186  1.00 58.67           H  
ATOM   2757  O   ASN A 174       6.778  13.293  -2.270  1.00 58.67           O  
ATOM   2758  CG  ASN A 174       5.213  17.294  -2.735  1.00 58.67           C  
ATOM   2759  ND2 ASN A 174       3.973  17.676  -2.918  1.00 58.67           N  
ATOM   2760 HD21 ASN A 174       3.255  16.990  -3.099  1.00 58.67           H  
ATOM   2761 HD22 ASN A 174       3.814  18.668  -3.019  1.00 58.67           H  
ATOM   2762  OD1 ASN A 174       6.100  18.123  -2.611  1.00 58.67           O  
ATOM   2763  N   GLU A 175       8.068  13.423  -4.090  1.00 66.73           N  
ATOM   2764  H   GLU A 175       8.311  13.953  -4.915  1.00 66.73           H  
ATOM   2765  CA  GLU A 175       8.589  12.054  -3.937  1.00 66.73           C  
ATOM   2766  HA  GLU A 175       7.744  11.370  -4.011  1.00 66.73           H  
ATOM   2767  C   GLU A 175       9.249  11.824  -2.559  1.00 66.73           C  
ATOM   2768  CB  GLU A 175       9.549  11.738  -5.094  1.00 66.73           C  
ATOM   2769  HB2 GLU A 175      10.447  12.351  -5.013  1.00 66.73           H  
ATOM   2770  HB3 GLU A 175       9.043  11.976  -6.030  1.00 66.73           H  
ATOM   2771  O   GLU A 175       9.109  10.755  -1.964  1.00 66.73           O  
ATOM   2772  CG  GLU A 175       9.928  10.251  -5.103  1.00 66.73           C  
ATOM   2773  HG2 GLU A 175      10.610  10.051  -4.277  1.00 66.73           H  
ATOM   2774  HG3 GLU A 175       9.026   9.663  -4.933  1.00 66.73           H  
ATOM   2775  CD  GLU A 175      10.575   9.769  -6.407  1.00 66.73           C  
ATOM   2776  OE1 GLU A 175      10.611   8.524  -6.560  1.00 66.73           O  
ATOM   2777  OE2 GLU A 175      11.052  10.590  -7.228  1.00 66.73           O  
ATOM   2778  N   GLU A 176       9.882  12.857  -1.993  1.00 65.00           N  
ATOM   2779  H   GLU A 176       9.986  13.704  -2.535  1.00 65.00           H  
ATOM   2780  CA  GLU A 176      10.427  12.832  -0.630  1.00 65.00           C  
ATOM   2781  HA  GLU A 176      11.074  11.961  -0.524  1.00 65.00           H  
ATOM   2782  C   GLU A 176       9.360  12.739   0.474  1.00 65.00           C  
ATOM   2783  CB  GLU A 176      11.261  14.091  -0.364  1.00 65.00           C  
ATOM   2784  HB2 GLU A 176      10.638  14.976  -0.493  1.00 65.00           H  
ATOM   2785  HB3 GLU A 176      11.578  14.041   0.677  1.00 65.00           H  
ATOM   2786  O   GLU A 176       9.677  12.335   1.594  1.00 65.00           O  
ATOM   2787  CG  GLU A 176      12.507  14.209  -1.252  1.00 65.00           C  
ATOM   2788  HG2 GLU A 176      12.196  14.450  -2.268  1.00 65.00           H  
ATOM   2789  HG3 GLU A 176      13.013  13.243  -1.270  1.00 65.00           H  
ATOM   2790  CD  GLU A 176      13.494  15.273  -0.739  1.00 65.00           C  
ATOM   2791  OE1 GLU A 176      14.489  15.509  -1.455  1.00 65.00           O  
ATOM   2792  OE2 GLU A 176      13.273  15.813   0.375  1.00 65.00           O  
ATOM   2793  N   LEU A 177       8.106  13.108   0.186  1.00 70.73           N  
ATOM   2794  H   LEU A 177       7.892  13.364  -0.767  1.00 70.73           H  
ATOM   2795  CA  LEU A 177       6.984  13.022   1.127  1.00 70.73           C  
ATOM   2796  HA  LEU A 177       7.370  13.157   2.138  1.00 70.73           H  
ATOM   2797  C   LEU A 177       6.294  11.655   1.097  1.00 70.73           C  
ATOM   2798  CB  LEU A 177       5.956  14.143   0.897  1.00 70.73           C  
ATOM   2799  HB2 LEU A 177       5.499  13.999  -0.081  1.00 70.73           H  
ATOM   2800  HB3 LEU A 177       5.164  14.025   1.636  1.00 70.73           H  
ATOM   2801  O   LEU A 177       5.563  11.325   2.029  1.00 70.73           O  
ATOM   2802  CG  LEU A 177       6.493  15.582   1.015  1.00 70.73           C  
ATOM   2803  HG  LEU A 177       7.203  15.769   0.210  1.00 70.73           H  
ATOM   2804  CD1 LEU A 177       5.348  16.593   0.913  1.00 70.73           C  
ATOM   2805 HD11 LEU A 177       5.754  17.595   0.775  1.00 70.73           H  
ATOM   2806 HD12 LEU A 177       4.680  16.365   0.082  1.00 70.73           H  
ATOM   2807 HD13 LEU A 177       4.752  16.572   1.825  1.00 70.73           H  
ATOM   2808  CD2 LEU A 177       7.177  15.836   2.362  1.00 70.73           C  
ATOM   2809 HD21 LEU A 177       6.506  15.574   3.180  1.00 70.73           H  
ATOM   2810 HD22 LEU A 177       7.443  16.890   2.443  1.00 70.73           H  
ATOM   2811 HD23 LEU A 177       8.091  15.245   2.435  1.00 70.73           H  
ATOM   2812  N   ILE A 178       6.543  10.829   0.078  1.00 78.28           N  
ATOM   2813  H   ILE A 178       7.159  11.156  -0.652  1.00 78.28           H  
ATOM   2814  CA  ILE A 178       5.901   9.516  -0.080  1.00 78.28           C  
ATOM   2815  HA  ILE A 178       4.829   9.683  -0.185  1.00 78.28           H  
ATOM   2816  C   ILE A 178       6.045   8.629   1.164  1.00 78.28           C  
ATOM   2817  CB  ILE A 178       6.407   8.832  -1.368  1.00 78.28           C  
ATOM   2818  HB  ILE A 178       7.496   8.867  -1.386  1.00 78.28           H  
ATOM   2819  O   ILE A 178       5.024   8.104   1.613  1.00 78.28           O  
ATOM   2820  CG1 ILE A 178       5.939   9.586  -2.628  1.00 78.28           C  
ATOM   2821 HG12 ILE A 178       6.428   9.153  -3.500  1.00 78.28           H  
ATOM   2822 HG13 ILE A 178       6.263  10.625  -2.557  1.00 78.28           H  
ATOM   2823  CG2 ILE A 178       6.032   7.348  -1.448  1.00 78.28           C  
ATOM   2824 HG21 ILE A 178       4.952   7.225  -1.364  1.00 78.28           H  
ATOM   2825 HG22 ILE A 178       6.522   6.782  -0.656  1.00 78.28           H  
ATOM   2826 HG23 ILE A 178       6.378   6.973  -2.411  1.00 78.28           H  
ATOM   2827  CD1 ILE A 178       4.428   9.596  -2.876  1.00 78.28           C  
ATOM   2828 HD11 ILE A 178       4.059   8.578  -3.007  1.00 78.28           H  
ATOM   2829 HD12 ILE A 178       3.899  10.084  -2.058  1.00 78.28           H  
ATOM   2830 HD13 ILE A 178       4.227  10.168  -3.782  1.00 78.28           H  
ATOM   2831  N   PRO A 179       7.234   8.486   1.786  1.00 78.72           N  
ATOM   2832  CA  PRO A 179       7.366   7.725   3.027  1.00 78.72           C  
ATOM   2833  HA  PRO A 179       7.087   6.688   2.841  1.00 78.72           H  
ATOM   2834  C   PRO A 179       6.507   8.278   4.172  1.00 78.72           C  
ATOM   2835  CB  PRO A 179       8.853   7.794   3.375  1.00 78.72           C  
ATOM   2836  HB2 PRO A 179       9.200   6.895   3.884  1.00 78.72           H  
ATOM   2837  HB3 PRO A 179       9.035   8.686   3.975  1.00 78.72           H  
ATOM   2838  O   PRO A 179       5.974   7.503   4.957  1.00 78.72           O  
ATOM   2839  CG  PRO A 179       9.537   7.993   2.029  1.00 78.72           C  
ATOM   2840  HG2 PRO A 179       9.596   7.045   1.495  1.00 78.72           H  
ATOM   2841  HG3 PRO A 179      10.521   8.449   2.134  1.00 78.72           H  
ATOM   2842  CD  PRO A 179       8.551   8.925   1.336  1.00 78.72           C  
ATOM   2843  HD2 PRO A 179       8.687   8.851   0.257  1.00 78.72           H  
ATOM   2844  HD3 PRO A 179       8.723   9.950   1.665  1.00 78.72           H  
ATOM   2845  N   TYR A 180       6.323   9.598   4.249  1.00 73.45           N  
ATOM   2846  H   TYR A 180       6.705  10.184   3.520  1.00 73.45           H  
ATOM   2847  CA  TYR A 180       5.517  10.249   5.285  1.00 73.45           C  
ATOM   2848  HA  TYR A 180       5.760   9.802   6.249  1.00 73.45           H  
ATOM   2849  C   TYR A 180       4.014  10.054   5.056  1.00 73.45           C  
ATOM   2850  CB  TYR A 180       5.861  11.742   5.356  1.00 73.45           C  
ATOM   2851  HB2 TYR A 180       5.618  12.224   4.410  1.00 73.45           H  
ATOM   2852  HB3 TYR A 180       5.229  12.203   6.115  1.00 73.45           H  
ATOM   2853  O   TYR A 180       3.271   9.831   6.009  1.00 73.45           O  
ATOM   2854  CG  TYR A 180       7.309  12.030   5.700  1.00 73.45           C  
ATOM   2855  CD1 TYR A 180       7.694  12.185   7.044  1.00 73.45           C  
ATOM   2856  HD1 TYR A 180       6.956  12.095   7.827  1.00 73.45           H  
ATOM   2857  CD2 TYR A 180       8.274  12.140   4.683  1.00 73.45           C  
ATOM   2858  HD2 TYR A 180       7.999  11.970   3.652  1.00 73.45           H  
ATOM   2859  CE1 TYR A 180       9.031  12.477   7.370  1.00 73.45           C  
ATOM   2860  HE1 TYR A 180       9.315  12.610   8.403  1.00 73.45           H  
ATOM   2861  CE2 TYR A 180       9.610  12.440   4.999  1.00 73.45           C  
ATOM   2862  HE2 TYR A 180      10.347  12.512   4.212  1.00 73.45           H  
ATOM   2863  OH  TYR A 180      11.280  12.915   6.656  1.00 73.45           O  
ATOM   2864  HH  TYR A 180      11.382  13.008   7.606  1.00 73.45           H  
ATOM   2865  CZ  TYR A 180       9.991  12.617   6.344  1.00 73.45           C  
ATOM   2866  N   PHE A 181       3.557  10.066   3.802  1.00 76.16           N  
ATOM   2867  H   PHE A 181       4.191  10.318   3.057  1.00 76.16           H  
ATOM   2868  CA  PHE A 181       2.179   9.699   3.467  1.00 76.16           C  
ATOM   2869  HA  PHE A 181       1.493  10.289   4.076  1.00 76.16           H  
ATOM   2870  C   PHE A 181       1.891   8.227   3.780  1.00 76.16           C  
ATOM   2871  CB  PHE A 181       1.920   9.989   1.985  1.00 76.16           C  
ATOM   2872  HB2 PHE A 181       2.726   9.550   1.399  1.00 76.16           H  
ATOM   2873  HB3 PHE A 181       0.991   9.502   1.688  1.00 76.16           H  
ATOM   2874  O   PHE A 181       0.858   7.905   4.367  1.00 76.16           O  
ATOM   2875  CG  PHE A 181       1.797  11.456   1.633  1.00 76.16           C  
ATOM   2876  CD1 PHE A 181       0.856  12.267   2.297  1.00 76.16           C  
ATOM   2877  HD1 PHE A 181       0.226  11.854   3.070  1.00 76.16           H  
ATOM   2878  CD2 PHE A 181       2.586  12.003   0.604  1.00 76.16           C  
ATOM   2879  HD2 PHE A 181       3.297  11.388   0.071  1.00 76.16           H  
ATOM   2880  CE1 PHE A 181       0.719  13.620   1.944  1.00 76.16           C  
ATOM   2881  HE1 PHE A 181      -0.007  14.242   2.447  1.00 76.16           H  
ATOM   2882  CE2 PHE A 181       2.437  13.351   0.242  1.00 76.16           C  
ATOM   2883  HE2 PHE A 181       3.021  13.759  -0.571  1.00 76.16           H  
ATOM   2884  CZ  PHE A 181       1.508  14.162   0.916  1.00 76.16           C  
ATOM   2885  HZ  PHE A 181       1.389  15.196   0.629  1.00 76.16           H  
ATOM   2886  N   LEU A 182       2.826   7.336   3.443  1.00 82.44           N  
ATOM   2887  H   LEU A 182       3.633   7.673   2.937  1.00 82.44           H  
ATOM   2888  CA  LEU A 182       2.771   5.912   3.783  1.00 82.44           C  
ATOM   2889  HA  LEU A 182       1.879   5.470   3.338  1.00 82.44           H  
ATOM   2890  C   LEU A 182       2.680   5.695   5.292  1.00 82.44           C  
ATOM   2891  CB  LEU A 182       4.041   5.242   3.231  1.00 82.44           C  
ATOM   2892  HB2 LEU A 182       4.567   4.709   4.024  1.00 82.44           H  
ATOM   2893  HB3 LEU A 182       4.739   6.004   2.886  1.00 82.44           H  
ATOM   2894  O   LEU A 182       1.841   4.933   5.765  1.00 82.44           O  
ATOM   2895  CG  LEU A 182       3.747   4.272   2.087  1.00 82.44           C  
ATOM   2896  HG  LEU A 182       2.891   4.611   1.505  1.00 82.44           H  
ATOM   2897  CD1 LEU A 182       4.959   4.193   1.167  1.00 82.44           C  
ATOM   2898 HD11 LEU A 182       5.852   3.972   1.752  1.00 82.44           H  
ATOM   2899 HD12 LEU A 182       5.094   5.150   0.663  1.00 82.44           H  
ATOM   2900 HD13 LEU A 182       4.825   3.395   0.436  1.00 82.44           H  
ATOM   2901  CD2 LEU A 182       3.484   2.875   2.628  1.00 82.44           C  
ATOM   2902 HD21 LEU A 182       2.648   2.904   3.328  1.00 82.44           H  
ATOM   2903 HD22 LEU A 182       4.369   2.475   3.123  1.00 82.44           H  
ATOM   2904 HD23 LEU A 182       3.216   2.237   1.786  1.00 82.44           H  
ATOM   2905  N   LEU A 183       3.528   6.397   6.037  1.00 79.80           N  
ATOM   2906  H   LEU A 183       4.224   6.957   5.565  1.00 79.80           H  
ATOM   2907  CA  LEU A 183       3.549   6.378   7.488  1.00 79.80           C  
ATOM   2908  HA  LEU A 183       3.736   5.361   7.832  1.00 79.80           H  
ATOM   2909  C   LEU A 183       2.212   6.832   8.065  1.00 79.80           C  
ATOM   2910  CB  LEU A 183       4.679   7.310   7.919  1.00 79.80           C  
ATOM   2911  HB2 LEU A 183       5.617   7.025   7.443  1.00 79.80           H  
ATOM   2912  HB3 LEU A 183       4.420   8.303   7.552  1.00 79.80           H  
ATOM   2913  O   LEU A 183       1.683   6.151   8.934  1.00 79.80           O  
ATOM   2914  CG  LEU A 183       4.915   7.403   9.422  1.00 79.80           C  
ATOM   2915  HG  LEU A 183       3.979   7.650   9.922  1.00 79.80           H  
ATOM   2916  CD1 LEU A 183       5.477   6.107  10.010  1.00 79.80           C  
ATOM   2917 HD11 LEU A 183       6.450   5.878   9.574  1.00 79.80           H  
ATOM   2918 HD12 LEU A 183       5.577   6.199  11.092  1.00 79.80           H  
ATOM   2919 HD13 LEU A 183       4.782   5.294   9.803  1.00 79.80           H  
ATOM   2920  CD2 LEU A 183       5.885   8.563   9.612  1.00 79.80           C  
ATOM   2921 HD21 LEU A 183       5.532   9.153  10.458  1.00 79.80           H  
ATOM   2922 HD22 LEU A 183       6.907   8.208   9.749  1.00 79.80           H  
ATOM   2923 HD23 LEU A 183       5.892   9.241   8.758  1.00 79.80           H  
ATOM   2924  N   PHE A 184       1.644   7.924   7.544  1.00 75.66           N  
ATOM   2925  H   PHE A 184       2.154   8.444   6.844  1.00 75.66           H  
ATOM   2926  CA  PHE A 184       0.336   8.424   7.958  1.00 75.66           C  
ATOM   2927  HA  PHE A 184       0.375   8.644   9.024  1.00 75.66           H  
ATOM   2928  C   PHE A 184      -0.770   7.381   7.743  1.00 75.66           C  
ATOM   2929  CB  PHE A 184       0.021   9.733   7.224  1.00 75.66           C  
ATOM   2930  HB2 PHE A 184       0.169   9.594   6.153  1.00 75.66           H  
ATOM   2931  HB3 PHE A 184       0.723  10.500   7.552  1.00 75.66           H  
ATOM   2932  O   PHE A 184      -1.537   7.109   8.669  1.00 75.66           O  
ATOM   2933  CG  PHE A 184      -1.393  10.225   7.463  1.00 75.66           C  
ATOM   2934  CD1 PHE A 184      -2.350  10.147   6.433  1.00 75.66           C  
ATOM   2935  HD1 PHE A 184      -2.072   9.751   5.468  1.00 75.66           H  
ATOM   2936  CD2 PHE A 184      -1.778  10.689   8.734  1.00 75.66           C  
ATOM   2937  HD2 PHE A 184      -1.066  10.694   9.546  1.00 75.66           H  
ATOM   2938  CE1 PHE A 184      -3.671  10.573   6.658  1.00 75.66           C  
ATOM   2939  HE1 PHE A 184      -4.402  10.500   5.866  1.00 75.66           H  
ATOM   2940  CE2 PHE A 184      -3.104  11.098   8.960  1.00 75.66           C  
ATOM   2941  HE2 PHE A 184      -3.425  11.396   9.948  1.00 75.66           H  
ATOM   2942  CZ  PHE A 184      -4.043  11.066   7.918  1.00 75.66           C  
ATOM   2943  HZ  PHE A 184      -5.063  11.372   8.097  1.00 75.66           H  
ATOM   2944  N   LEU A 185      -0.823   6.734   6.574  1.00 77.57           N  
ATOM   2945  H   LEU A 185      -0.171   6.987   5.846  1.00 77.57           H  
ATOM   2946  CA  LEU A 185      -1.798   5.666   6.332  1.00 77.57           C  
ATOM   2947  HA  LEU A 185      -2.798   6.045   6.539  1.00 77.57           H  
ATOM   2948  C   LEU A 185      -1.588   4.478   7.277  1.00 77.57           C  
ATOM   2949  CB  LEU A 185      -1.723   5.185   4.874  1.00 77.57           C  
ATOM   2950  HB2 LEU A 185      -0.697   4.898   4.642  1.00 77.57           H  
ATOM   2951  HB3 LEU A 185      -2.337   4.287   4.800  1.00 77.57           H  
ATOM   2952  O   LEU A 185      -2.544   3.950   7.841  1.00 77.57           O  
ATOM   2953  CG  LEU A 185      -2.210   6.182   3.810  1.00 77.57           C  
ATOM   2954  HG  LEU A 185      -1.482   6.984   3.691  1.00 77.57           H  
ATOM   2955  CD1 LEU A 185      -2.348   5.433   2.488  1.00 77.57           C  
ATOM   2956 HD11 LEU A 185      -2.679   6.118   1.707  1.00 77.57           H  
ATOM   2957 HD12 LEU A 185      -1.390   4.989   2.218  1.00 77.57           H  
ATOM   2958 HD13 LEU A 185      -3.083   4.635   2.587  1.00 77.57           H  
ATOM   2959  CD2 LEU A 185      -3.569   6.792   4.131  1.00 77.57           C  
ATOM   2960 HD21 LEU A 185      -4.252   6.000   4.439  1.00 77.57           H  
ATOM   2961 HD22 LEU A 185      -3.473   7.511   4.945  1.00 77.57           H  
ATOM   2962 HD23 LEU A 185      -3.976   7.307   3.262  1.00 77.57           H  
ATOM   2963  N   LEU A 186      -0.336   4.070   7.479  1.00 81.95           N  
ATOM   2964  H   LEU A 186       0.407   4.547   6.988  1.00 81.95           H  
ATOM   2965  CA  LEU A 186       0.005   2.896   8.275  1.00 81.95           C  
ATOM   2966  HA  LEU A 186      -0.799   2.168   8.161  1.00 81.95           H  
ATOM   2967  C   LEU A 186       0.056   3.162   9.781  1.00 81.95           C  
ATOM   2968  CB  LEU A 186       1.299   2.268   7.729  1.00 81.95           C  
ATOM   2969  HB2 LEU A 186       1.652   1.509   8.427  1.00 81.95           H  
ATOM   2970  HB3 LEU A 186       2.067   3.039   7.663  1.00 81.95           H  
ATOM   2971  O   LEU A 186       0.192   2.208  10.540  1.00 81.95           O  
ATOM   2972  CG  LEU A 186       1.105   1.606   6.351  1.00 81.95           C  
ATOM   2973  HG  LEU A 186       0.670   2.315   5.647  1.00 81.95           H  
ATOM   2974  CD1 LEU A 186       2.442   1.144   5.792  1.00 81.95           C  
ATOM   2975 HD11 LEU A 186       3.029   2.037   5.577  1.00 81.95           H  
ATOM   2976 HD12 LEU A 186       2.961   0.508   6.510  1.00 81.95           H  
ATOM   2977 HD13 LEU A 186       2.298   0.600   4.858  1.00 81.95           H  
ATOM   2978  CD2 LEU A 186       0.198   0.381   6.439  1.00 81.95           C  
ATOM   2979 HD21 LEU A 186      -0.832   0.694   6.609  1.00 81.95           H  
ATOM   2980 HD22 LEU A 186       0.234  -0.172   5.500  1.00 81.95           H  
ATOM   2981 HD23 LEU A 186       0.523  -0.276   7.245  1.00 81.95           H  
ATOM   2982  N   THR A 187      -0.119   4.404  10.246  1.00 75.55           N  
ATOM   2983  H   THR A 187      -0.072   5.158   9.575  1.00 75.55           H  
ATOM   2984  CA  THR A 187      -0.024   4.753  11.675  1.00 75.55           C  
ATOM   2985  HA  THR A 187       1.007   4.595  11.990  1.00 75.55           H  
ATOM   2986  C   THR A 187      -0.922   3.883  12.554  1.00 75.55           C  
ATOM   2987  CB  THR A 187      -0.411   6.216  11.974  1.00 75.55           C  
ATOM   2988  HB  THR A 187      -1.470   6.274  12.226  1.00 75.55           H  
ATOM   2989  O   THR A 187      -0.540   3.524  13.665  1.00 75.55           O  
ATOM   2990  CG2 THR A 187       0.415   6.758  13.137  1.00 75.55           C  
ATOM   2991 HG21 THR A 187       1.473   6.748  12.876  1.00 75.55           H  
ATOM   2992 HG22 THR A 187       0.112   7.783  13.353  1.00 75.55           H  
ATOM   2993 HG23 THR A 187       0.257   6.148  14.027  1.00 75.55           H  
ATOM   2994  OG1 THR A 187      -0.173   7.118  10.932  1.00 75.55           O  
ATOM   2995  HG1 THR A 187      -0.777   6.957  10.203  1.00 75.55           H  
ATOM   2996  N   ALA A 188      -2.117   3.520  12.073  1.00 71.11           N  
ATOM   2997  H   ALA A 188      -2.373   3.803  11.138  1.00 71.11           H  
ATOM   2998  CA  ALA A 188      -3.029   2.665  12.825  1.00 71.11           C  
ATOM   2999  HA  ALA A 188      -3.165   3.116  13.809  1.00 71.11           H  
ATOM   3000  C   ALA A 188      -2.458   1.257  13.049  1.00 71.11           C  
ATOM   3001  CB  ALA A 188      -4.388   2.632  12.124  1.00 71.11           C  
ATOM   3002  HB1 ALA A 188      -5.075   2.002  12.690  1.00 71.11           H  
ATOM   3003  HB2 ALA A 188      -4.808   3.636  12.059  1.00 71.11           H  
ATOM   3004  HB3 ALA A 188      -4.289   2.219  11.120  1.00 71.11           H  
ATOM   3005  O   ALA A 188      -2.520   0.754  14.167  1.00 71.11           O  
ATOM   3006  N   PHE A 189      -1.832   0.689  12.018  1.00 78.46           N  
ATOM   3007  H   PHE A 189      -1.769   1.213  11.157  1.00 78.46           H  
ATOM   3008  CA  PHE A 189      -1.181  -0.620  12.041  1.00 78.46           C  
ATOM   3009  HA  PHE A 189      -1.813  -1.333  12.572  1.00 78.46           H  
ATOM   3010  C   PHE A 189       0.173  -0.600  12.757  1.00 78.46           C  
ATOM   3011  CB  PHE A 189      -1.020  -1.078  10.588  1.00 78.46           C  
ATOM   3012  HB2 PHE A 189      -0.482  -0.319  10.020  1.00 78.46           H  
ATOM   3013  HB3 PHE A 189      -0.409  -1.981  10.572  1.00 78.46           H  
ATOM   3014  O   PHE A 189       0.559  -1.561  13.411  1.00 78.46           O  
ATOM   3015  CG  PHE A 189      -2.335  -1.391   9.908  1.00 78.46           C  
ATOM   3016  CD1 PHE A 189      -3.095  -2.487  10.360  1.00 78.46           C  
ATOM   3017  HD1 PHE A 189      -2.762  -3.066  11.208  1.00 78.46           H  
ATOM   3018  CD2 PHE A 189      -2.791  -0.630   8.814  1.00 78.46           C  
ATOM   3019  HD2 PHE A 189      -2.212   0.202   8.441  1.00 78.46           H  
ATOM   3020  CE1 PHE A 189      -4.288  -2.843   9.715  1.00 78.46           C  
ATOM   3021  HE1 PHE A 189      -4.868  -3.686  10.061  1.00 78.46           H  
ATOM   3022  CE2 PHE A 189      -3.974  -1.023   8.162  1.00 78.46           C  
ATOM   3023  HE2 PHE A 189      -4.308  -0.573   7.238  1.00 78.46           H  
ATOM   3024  CZ  PHE A 189      -4.715  -2.119   8.601  1.00 78.46           C  
ATOM   3025  HZ  PHE A 189      -5.602  -2.429   8.067  1.00 78.46           H  
ATOM   3026  N   LEU A 190       0.897   0.514  12.717  1.00 75.06           N  
ATOM   3027  H   LEU A 190       0.583   1.270  12.126  1.00 75.06           H  
ATOM   3028  CA  LEU A 190       2.173   0.646  13.425  1.00 75.06           C  
ATOM   3029  HA  LEU A 190       2.775  -0.241  13.227  1.00 75.06           H  
ATOM   3030  C   LEU A 190       2.023   0.694  14.952  1.00 75.06           C  
ATOM   3031  CB  LEU A 190       2.909   1.884  12.897  1.00 75.06           C  
ATOM   3032  HB2 LEU A 190       2.241   2.742  12.970  1.00 75.06           H  
ATOM   3033  HB3 LEU A 190       3.773   2.081  13.533  1.00 75.06           H  
ATOM   3034  O   LEU A 190       3.025   0.676  15.658  1.00 75.06           O  
ATOM   3035  CG  LEU A 190       3.401   1.737  11.448  1.00 75.06           C  
ATOM   3036  HG  LEU A 190       2.576   1.467  10.788  1.00 75.06           H  
ATOM   3037  CD1 LEU A 190       3.970   3.072  10.984  1.00 75.06           C  
ATOM   3038 HD11 LEU A 190       3.198   3.839  11.035  1.00 75.06           H  
ATOM   3039 HD12 LEU A 190       4.304   2.981   9.950  1.00 75.06           H  
ATOM   3040 HD13 LEU A 190       4.813   3.359  11.613  1.00 75.06           H  
ATOM   3041  CD2 LEU A 190       4.487   0.672  11.312  1.00 75.06           C  
ATOM   3042 HD21 LEU A 190       5.268   0.847  12.052  1.00 75.06           H  
ATOM   3043 HD22 LEU A 190       4.916   0.698  10.311  1.00 75.06           H  
ATOM   3044 HD23 LEU A 190       4.064  -0.319  11.475  1.00 75.06           H  
ATOM   3045  N   ARG A 191       0.793   0.761  15.476  1.00 67.53           N  
ATOM   3046  H   ARG A 191       0.014   0.779  14.834  1.00 67.53           H  
ATOM   3047  CA  ARG A 191       0.517   0.699  16.919  1.00 67.53           C  
ATOM   3048  HA  ARG A 191       1.385   1.063  17.468  1.00 67.53           H  
ATOM   3049  C   ARG A 191       0.297  -0.722  17.439  1.00 67.53           C  
ATOM   3050  CB  ARG A 191      -0.687   1.589  17.254  1.00 67.53           C  
ATOM   3051  HB2 ARG A 191      -0.979   1.419  18.290  1.00 67.53           H  
ATOM   3052  HB3 ARG A 191      -1.523   1.306  16.615  1.00 67.53           H  
ATOM   3053  O   ARG A 191       0.363  -0.913  18.649  1.00 67.53           O  
ATOM   3054  CG  ARG A 191      -0.357   3.081  17.086  1.00 67.53           C  
ATOM   3055  HG2 ARG A 191       0.438   3.344  17.783  1.00 67.53           H  
ATOM   3056  HG3 ARG A 191       0.004   3.279  16.077  1.00 67.53           H  
ATOM   3057  CD  ARG A 191      -1.572   3.970  17.375  1.00 67.53           C  
ATOM   3058  HD2 ARG A 191      -1.265   5.013  17.298  1.00 67.53           H  
ATOM   3059  HD3 ARG A 191      -1.907   3.776  18.394  1.00 67.53           H  
ATOM   3060  NE  ARG A 191      -2.667   3.712  16.423  1.00 67.53           N  
ATOM   3061  HE  ARG A 191      -2.430   3.129  15.634  1.00 67.53           H  
ATOM   3062  NH1 ARG A 191      -4.355   4.780  17.557  1.00 67.53           N  
ATOM   3063 HH11 ARG A 191      -5.352   4.900  17.661  1.00 67.53           H  
ATOM   3064 HH12 ARG A 191      -3.711   5.025  18.296  1.00 67.53           H  
ATOM   3065  NH2 ARG A 191      -4.810   3.636  15.693  1.00 67.53           N  
ATOM   3066 HH21 ARG A 191      -5.803   3.781  15.815  1.00 67.53           H  
ATOM   3067 HH22 ARG A 191      -4.565   2.916  15.029  1.00 67.53           H  
ATOM   3068  CZ  ARG A 191      -3.934   4.053  16.560  1.00 67.53           C  
ATOM   3069  N   LEU A 192       0.034  -1.690  16.560  1.00 68.15           N  
ATOM   3070  H   LEU A 192       0.093  -1.486  15.573  1.00 68.15           H  
ATOM   3071  CA  LEU A 192      -0.238  -3.078  16.935  1.00 68.15           C  
ATOM   3072  HA  LEU A 192      -0.427  -3.125  18.007  1.00 68.15           H  
ATOM   3073  C   LEU A 192       0.984  -3.952  16.589  1.00 68.15           C  
ATOM   3074  CB  LEU A 192      -1.523  -3.569  16.250  1.00 68.15           C  
ATOM   3075  HB2 LEU A 192      -1.378  -3.493  15.172  1.00 68.15           H  
ATOM   3076  HB3 LEU A 192      -1.672  -4.621  16.491  1.00 68.15           H  
ATOM   3077  O   LEU A 192       1.455  -3.891  15.447  1.00 68.15           O  
ATOM   3078  CG  LEU A 192      -2.802  -2.788  16.600  1.00 68.15           C  
ATOM   3079  HG  LEU A 192      -2.636  -1.721  16.448  1.00 68.15           H  
ATOM   3080  CD1 LEU A 192      -3.938  -3.217  15.672  1.00 68.15           C  
ATOM   3081 HD11 LEU A 192      -3.660  -3.027  14.635  1.00 68.15           H  
ATOM   3082 HD12 LEU A 192      -4.133  -4.282  15.796  1.00 68.15           H  
ATOM   3083 HD13 LEU A 192      -4.843  -2.657  15.903  1.00 68.15           H  
ATOM   3084  CD2 LEU A 192      -3.232  -3.016  18.049  1.00 68.15           C  
ATOM   3085 HD21 LEU A 192      -4.178  -2.509  18.240  1.00 68.15           H  
ATOM   3086 HD22 LEU A 192      -3.355  -4.083  18.232  1.00 68.15           H  
ATOM   3087 HD23 LEU A 192      -2.478  -2.622  18.731  1.00 68.15           H  
ATOM   3088  N   PRO A 193       1.530  -4.730  17.546  1.00 69.16           N  
ATOM   3089  CA  PRO A 193       2.707  -5.579  17.333  1.00 69.16           C  
ATOM   3090  HA  PRO A 193       3.595  -4.959  17.213  1.00 69.16           H  
ATOM   3091  C   PRO A 193       2.587  -6.502  16.123  1.00 69.16           C  
ATOM   3092  CB  PRO A 193       2.855  -6.402  18.617  1.00 69.16           C  
ATOM   3093  HB2 PRO A 193       2.271  -7.321  18.555  1.00 69.16           H  
ATOM   3094  HB3 PRO A 193       3.899  -6.632  18.829  1.00 69.16           H  
ATOM   3095  O   PRO A 193       3.519  -6.644  15.334  1.00 69.16           O  
ATOM   3096  CG  PRO A 193       2.244  -5.500  19.682  1.00 69.16           C  
ATOM   3097  HG2 PRO A 193       1.884  -6.071  20.538  1.00 69.16           H  
ATOM   3098  HG3 PRO A 193       2.975  -4.754  19.994  1.00 69.16           H  
ATOM   3099  CD  PRO A 193       1.101  -4.821  18.937  1.00 69.16           C  
ATOM   3100  HD2 PRO A 193       0.203  -5.436  18.999  1.00 69.16           H  
ATOM   3101  HD3 PRO A 193       0.924  -3.840  19.376  1.00 69.16           H  
ATOM   3102  N   GLU A 194       1.422  -7.101  15.940  1.00 68.66           N  
ATOM   3103  H   GLU A 194       0.671  -6.952  16.599  1.00 68.66           H  
ATOM   3104  CA  GLU A 194       1.249  -8.148  14.957  1.00 68.66           C  
ATOM   3105  HA  GLU A 194       2.108  -8.819  15.003  1.00 68.66           H  
ATOM   3106  C   GLU A 194       1.194  -7.581  13.528  1.00 68.66           C  
ATOM   3107  CB  GLU A 194       0.009  -8.959  15.310  1.00 68.66           C  
ATOM   3108  HB2 GLU A 194      -0.870  -8.351  15.097  1.00 68.66           H  
ATOM   3109  HB3 GLU A 194       0.072  -9.834  14.662  1.00 68.66           H  
ATOM   3110  O   GLU A 194       1.814  -8.128  12.615  1.00 68.66           O  
ATOM   3111  CG  GLU A 194      -0.133  -9.508  16.735  1.00 68.66           C  
ATOM   3112  HG2 GLU A 194       0.850  -9.821  17.089  1.00 68.66           H  
ATOM   3113  HG3 GLU A 194      -0.759 -10.399  16.681  1.00 68.66           H  
ATOM   3114  CD  GLU A 194      -0.767  -8.535  17.746  1.00 68.66           C  
ATOM   3115  OE1 GLU A 194      -1.105  -9.010  18.849  1.00 68.66           O  
ATOM   3116  OE2 GLU A 194      -0.863  -7.316  17.453  1.00 68.66           O  
ATOM   3117  N   SER A 195       0.564  -6.418  13.320  1.00 74.49           N  
ATOM   3118  H   SER A 195       0.070  -5.982  14.084  1.00 74.49           H  
ATOM   3119  CA  SER A 195       0.633  -5.737  12.020  1.00 74.49           C  
ATOM   3120  HA  SER A 195       0.485  -6.486  11.243  1.00 74.49           H  
ATOM   3121  C   SER A 195       1.996  -5.108  11.746  1.00 74.49           C  
ATOM   3122  CB  SER A 195      -0.480  -4.711  11.858  1.00 74.49           C  
ATOM   3123  HB2 SER A 195      -1.424  -5.246  11.751  1.00 74.49           H  
ATOM   3124  HB3 SER A 195      -0.314  -4.138  10.945  1.00 74.49           H  
ATOM   3125  O   SER A 195       2.377  -4.956  10.583  1.00 74.49           O  
ATOM   3126  OG  SER A 195      -0.602  -3.849  12.959  1.00 74.49           O  
ATOM   3127  HG  SER A 195       0.192  -3.335  13.124  1.00 74.49           H  
ATOM   3128  N   TYR A 196       2.760  -4.781  12.788  1.00 74.73           N  
ATOM   3129  H   TYR A 196       2.403  -4.931  13.721  1.00 74.73           H  
ATOM   3130  CA  TYR A 196       4.140  -4.339  12.632  1.00 74.73           C  
ATOM   3131  HA  TYR A 196       4.161  -3.515  11.919  1.00 74.73           H  
ATOM   3132  C   TYR A 196       5.042  -5.444  12.079  1.00 74.73           C  
ATOM   3133  CB  TYR A 196       4.650  -3.817  13.966  1.00 74.73           C  
ATOM   3134  HB2 TYR A 196       3.941  -3.058  14.297  1.00 74.73           H  
ATOM   3135  HB3 TYR A 196       4.675  -4.619  14.705  1.00 74.73           H  
ATOM   3136  O   TYR A 196       5.836  -5.169  11.179  1.00 74.73           O  
ATOM   3137  CG  TYR A 196       6.022  -3.204  13.877  1.00 74.73           C  
ATOM   3138  CD1 TYR A 196       7.177  -3.998  14.035  1.00 74.73           C  
ATOM   3139  HD1 TYR A 196       7.085  -5.049  14.265  1.00 74.73           H  
ATOM   3140  CD2 TYR A 196       6.124  -1.835  13.592  1.00 74.73           C  
ATOM   3141  HD2 TYR A 196       5.231  -1.234  13.507  1.00 74.73           H  
ATOM   3142  CE1 TYR A 196       8.447  -3.415  13.875  1.00 74.73           C  
ATOM   3143  HE1 TYR A 196       9.345  -4.006  13.978  1.00 74.73           H  
ATOM   3144  CE2 TYR A 196       7.385  -1.253  13.419  1.00 74.73           C  
ATOM   3145  HE2 TYR A 196       7.463  -0.201  13.189  1.00 74.73           H  
ATOM   3146  OH  TYR A 196       9.732  -1.482  13.293  1.00 74.73           O  
ATOM   3147  HH  TYR A 196       9.635  -0.575  12.994  1.00 74.73           H  
ATOM   3148  CZ  TYR A 196       8.537  -2.049  13.543  1.00 74.73           C  
ATOM   3149  N   GLU A 197       4.883  -6.693  12.535  1.00 79.06           N  
ATOM   3150  H   GLU A 197       4.240  -6.856  13.296  1.00 79.06           H  
ATOM   3151  CA  GLU A 197       5.600  -7.847  11.966  1.00 79.06           C  
ATOM   3152  HA  GLU A 197       6.670  -7.672  12.072  1.00 79.06           H  
ATOM   3153  C   GLU A 197       5.307  -8.000  10.472  1.00 79.06           C  
ATOM   3154  CB  GLU A 197       5.255  -9.138  12.733  1.00 79.06           C  
ATOM   3155  HB2 GLU A 197       4.193  -9.363  12.632  1.00 79.06           H  
ATOM   3156  HB3 GLU A 197       5.450  -8.952  13.789  1.00 79.06           H  
ATOM   3157  O   GLU A 197       6.239  -8.188   9.681  1.00 79.06           O  
ATOM   3158  CG  GLU A 197       6.093 -10.373  12.319  1.00 79.06           C  
ATOM   3159  HG2 GLU A 197       6.023 -11.104  13.125  1.00 79.06           H  
ATOM   3160  HG3 GLU A 197       7.139 -10.073  12.250  1.00 79.06           H  
ATOM   3161  CD  GLU A 197       5.669 -11.079  11.007  1.00 79.06           C  
ATOM   3162  OE1 GLU A 197       6.510 -11.733  10.343  1.00 79.06           O  
ATOM   3163  OE2 GLU A 197       4.507 -10.966  10.565  1.00 79.06           O  
ATOM   3164  N   ILE A 198       4.045  -7.830  10.053  1.00 84.22           N  
ATOM   3165  H   ILE A 198       3.316  -7.771  10.750  1.00 84.22           H  
ATOM   3166  CA  ILE A 198       3.698  -7.878   8.629  1.00 84.22           C  
ATOM   3167  HA  ILE A 198       4.032  -8.842   8.245  1.00 84.22           H  
ATOM   3168  C   ILE A 198       4.443  -6.795   7.852  1.00 84.22           C  
ATOM   3169  CB  ILE A 198       2.181  -7.761   8.370  1.00 84.22           C  
ATOM   3170  HB  ILE A 198       1.809  -6.809   8.748  1.00 84.22           H  
ATOM   3171  O   ILE A 198       4.994  -7.081   6.787  1.00 84.22           O  
ATOM   3172  CG1 ILE A 198       1.424  -8.902   9.079  1.00 84.22           C  
ATOM   3173 HG12 ILE A 198       2.013  -9.818   9.031  1.00 84.22           H  
ATOM   3174 HG13 ILE A 198       1.302  -8.637  10.130  1.00 84.22           H  
ATOM   3175  CG2 ILE A 198       1.960  -7.792   6.841  1.00 84.22           C  
ATOM   3176 HG21 ILE A 198       2.402  -8.709   6.452  1.00 84.22           H  
ATOM   3177 HG22 ILE A 198       0.906  -7.737   6.571  1.00 84.22           H  
ATOM   3178 HG23 ILE A 198       2.446  -6.952   6.344  1.00 84.22           H  
ATOM   3179  CD1 ILE A 198       0.043  -9.186   8.476  1.00 84.22           C  
ATOM   3180 HD11 ILE A 198       0.172  -9.742   7.548  1.00 84.22           H  
ATOM   3181 HD12 ILE A 198      -0.483  -8.260   8.246  1.00 84.22           H  
ATOM   3182 HD13 ILE A 198      -0.557  -9.791   9.157  1.00 84.22           H  
ATOM   3183  N   ILE A 199       4.450  -5.559   8.354  1.00 83.55           N  
ATOM   3184  H   ILE A 199       3.990  -5.404   9.239  1.00 83.55           H  
ATOM   3185  CA  ILE A 199       5.103  -4.429   7.682  1.00 83.55           C  
ATOM   3186  HA  ILE A 199       4.731  -4.373   6.659  1.00 83.55           H  
ATOM   3187  C   ILE A 199       6.615  -4.669   7.591  1.00 83.55           C  
ATOM   3188  CB  ILE A 199       4.751  -3.101   8.392  1.00 83.55           C  
ATOM   3189  HB  ILE A 199       4.958  -3.210   9.457  1.00 83.55           H  
ATOM   3190  O   ILE A 199       7.180  -4.555   6.504  1.00 83.55           O  
ATOM   3191  CG1 ILE A 199       3.251  -2.776   8.201  1.00 83.55           C  
ATOM   3192 HG12 ILE A 199       3.087  -2.443   7.176  1.00 83.55           H  
ATOM   3193 HG13 ILE A 199       2.652  -3.673   8.354  1.00 83.55           H  
ATOM   3194  CG2 ILE A 199       5.603  -1.938   7.846  1.00 83.55           C  
ATOM   3195 HG21 ILE A 199       5.480  -1.856   6.766  1.00 83.55           H  
ATOM   3196 HG22 ILE A 199       6.657  -2.099   8.074  1.00 83.55           H  
ATOM   3197 HG23 ILE A 199       5.313  -0.997   8.314  1.00 83.55           H  
ATOM   3198  CD1 ILE A 199       2.717  -1.704   9.158  1.00 83.55           C  
ATOM   3199 HD11 ILE A 199       2.910  -1.999  10.189  1.00 83.55           H  
ATOM   3200 HD12 ILE A 199       3.179  -0.738   8.955  1.00 83.55           H  
ATOM   3201 HD13 ILE A 199       1.640  -1.608   9.020  1.00 83.55           H  
ATOM   3202  N   LEU A 200       7.257  -5.056   8.696  1.00 81.01           N  
ATOM   3203  H   LEU A 200       6.720  -5.154   9.546  1.00 81.01           H  
ATOM   3204  CA  LEU A 200       8.694  -5.332   8.766  1.00 81.01           C  
ATOM   3205  HA  LEU A 200       9.239  -4.435   8.473  1.00 81.01           H  
ATOM   3206  C   LEU A 200       9.103  -6.450   7.802  1.00 81.01           C  
ATOM   3207  CB  LEU A 200       9.057  -5.679  10.226  1.00 81.01           C  
ATOM   3208  HB2 LEU A 200       9.007  -4.770  10.825  1.00 81.01           H  
ATOM   3209  HB3 LEU A 200       8.311  -6.372  10.614  1.00 81.01           H  
ATOM   3210  O   LEU A 200       9.979  -6.261   6.959  1.00 81.01           O  
ATOM   3211  CG  LEU A 200      10.438  -6.340  10.410  1.00 81.01           C  
ATOM   3212  HG  LEU A 200      10.461  -7.285   9.867  1.00 81.01           H  
ATOM   3213  CD1 LEU A 200      11.599  -5.481   9.925  1.00 81.01           C  
ATOM   3214 HD11 LEU A 200      12.500  -6.092   9.875  1.00 81.01           H  
ATOM   3215 HD12 LEU A 200      11.763  -4.695  10.662  1.00 81.01           H  
ATOM   3216 HD13 LEU A 200      11.405  -5.049   8.943  1.00 81.01           H  
ATOM   3217  CD2 LEU A 200      10.680  -6.653  11.885  1.00 81.01           C  
ATOM   3218 HD21 LEU A 200      10.670  -5.736  12.474  1.00 81.01           H  
ATOM   3219 HD22 LEU A 200       9.900  -7.319  12.252  1.00 81.01           H  
ATOM   3220 HD23 LEU A 200      11.644  -7.147  12.006  1.00 81.01           H  
ATOM   3221  N   SER A 201       8.454  -7.609   7.898  1.00 84.19           N  
ATOM   3222  H   SER A 201       7.733  -7.702   8.600  1.00 84.19           H  
ATOM   3223  CA  SER A 201       8.756  -8.754   7.034  1.00 84.19           C  
ATOM   3224  HA  SER A 201       9.818  -8.987   7.114  1.00 84.19           H  
ATOM   3225  C   SER A 201       8.462  -8.445   5.565  1.00 84.19           C  
ATOM   3226  CB  SER A 201       7.965  -9.978   7.496  1.00 84.19           C  
ATOM   3227  HB2 SER A 201       8.177 -10.813   6.829  1.00 84.19           H  
ATOM   3228  HB3 SER A 201       8.269 -10.251   8.507  1.00 84.19           H  
ATOM   3229  O   SER A 201       9.199  -8.860   4.672  1.00 84.19           O  
ATOM   3230  OG  SER A 201       6.578  -9.703   7.487  1.00 84.19           O  
ATOM   3231  HG  SER A 201       6.382  -9.244   8.307  1.00 84.19           H  
ATOM   3232  N   SER A 202       7.431  -7.643   5.292  1.00 87.99           N  
ATOM   3233  H   SER A 202       6.835  -7.348   6.053  1.00 87.99           H  
ATOM   3234  CA  SER A 202       7.116  -7.217   3.931  1.00 87.99           C  
ATOM   3235  HA  SER A 202       7.189  -8.091   3.283  1.00 87.99           H  
ATOM   3236  C   SER A 202       8.078  -6.168   3.381  1.00 87.99           C  
ATOM   3237  CB  SER A 202       5.692  -6.699   3.817  1.00 87.99           C  
ATOM   3238  HB2 SER A 202       5.558  -5.827   4.458  1.00 87.99           H  
ATOM   3239  HB3 SER A 202       5.522  -6.419   2.778  1.00 87.99           H  
ATOM   3240  O   SER A 202       8.141  -6.026   2.162  1.00 87.99           O  
ATOM   3241  OG  SER A 202       4.776  -7.710   4.177  1.00 87.99           O  
ATOM   3242  HG  SER A 202       4.791  -7.720   5.137  1.00 87.99           H  
ATOM   3243  N   ALA A 203       8.828  -5.458   4.231  1.00 86.27           N  
ATOM   3244  H   ALA A 203       8.685  -5.588   5.222  1.00 86.27           H  
ATOM   3245  CA  ALA A 203       9.804  -4.444   3.825  1.00 86.27           C  
ATOM   3246  HA  ALA A 203       9.398  -3.883   2.984  1.00 86.27           H  
ATOM   3247  C   ALA A 203      11.135  -5.053   3.349  1.00 86.27           C  
ATOM   3248  CB  ALA A 203      10.003  -3.468   4.992  1.00 86.27           C  
ATOM   3249  HB1 ALA A 203       9.052  -3.014   5.269  1.00 86.27           H  
ATOM   3250  HB2 ALA A 203      10.418  -3.987   5.856  1.00 86.27           H  
ATOM   3251  HB3 ALA A 203      10.696  -2.681   4.695  1.00 86.27           H  
ATOM   3252  O   ALA A 203      11.936  -4.373   2.709  1.00 86.27           O  
ATOM   3253  N   GLN A 204      11.367  -6.339   3.620  1.00 84.71           N  
ATOM   3254  H   GLN A 204      10.678  -6.849   4.154  1.00 84.71           H  
ATOM   3255  CA  GLN A 204      12.571  -7.056   3.208  1.00 84.71           C  
ATOM   3256  HA  GLN A 204      13.412  -6.362   3.176  1.00 84.71           H  
ATOM   3257  C   GLN A 204      12.394  -7.668   1.818  1.00 84.71           C  
ATOM   3258  CB  GLN A 204      12.894  -8.145   4.234  1.00 84.71           C  
ATOM   3259  HB2 GLN A 204      13.762  -8.705   3.886  1.00 84.71           H  
ATOM   3260  HB3 GLN A 204      12.050  -8.830   4.312  1.00 84.71           H  
ATOM   3261  O   GLN A 204      11.471  -8.446   1.598  1.00 84.71           O  
ATOM   3262  CG  GLN A 204      13.204  -7.564   5.621  1.00 84.71           C  
ATOM   3263  HG2 GLN A 204      14.037  -6.865   5.543  1.00 84.71           H  
ATOM   3264  HG3 GLN A 204      12.338  -7.024   6.002  1.00 84.71           H  
ATOM   3265  CD  GLN A 204      13.568  -8.641   6.634  1.00 84.71           C  
ATOM   3266  NE2 GLN A 204      13.904  -8.267   7.848  1.00 84.71           N  
ATOM   3267 HE21 GLN A 204      14.112  -9.017   8.491  1.00 84.71           H  
ATOM   3268 HE22 GLN A 204      13.858  -7.297   8.125  1.00 84.71           H  
ATOM   3269  OE1 GLN A 204      13.571  -9.829   6.365  1.00 84.71           O  
ATOM   3270  N   ILE A 205      13.277  -7.346   0.871  1.00 86.62           N  
ATOM   3271  H   ILE A 205      14.031  -6.717   1.107  1.00 86.62           H  
ATOM   3272  CA  ILE A 205      13.255  -7.949  -0.470  1.00 86.62           C  
ATOM   3273  HA  ILE A 205      12.220  -8.103  -0.775  1.00 86.62           H  
ATOM   3274  C   ILE A 205      13.941  -9.319  -0.418  1.00 86.62           C  
ATOM   3275  CB  ILE A 205      13.918  -7.026  -1.520  1.00 86.62           C  
ATOM   3276  HB  ILE A 205      14.958  -6.865  -1.240  1.00 86.62           H  
ATOM   3277  O   ILE A 205      15.159  -9.395  -0.233  1.00 86.62           O  
ATOM   3278  CG1 ILE A 205      13.217  -5.658  -1.600  1.00 86.62           C  
ATOM   3279 HG12 ILE A 205      12.201  -5.810  -1.966  1.00 86.62           H  
ATOM   3280 HG13 ILE A 205      13.192  -5.223  -0.601  1.00 86.62           H  
ATOM   3281  CG2 ILE A 205      13.877  -7.703  -2.898  1.00 86.62           C  
ATOM   3282 HG21 ILE A 205      14.358  -7.078  -3.650  1.00 86.62           H  
ATOM   3283 HG22 ILE A 205      14.418  -8.648  -2.853  1.00 86.62           H  
ATOM   3284 HG23 ILE A 205      12.845  -7.899  -3.191  1.00 86.62           H  
ATOM   3285  CD1 ILE A 205      13.890  -4.624  -2.504  1.00 86.62           C  
ATOM   3286 HD11 ILE A 205      13.786  -4.902  -3.553  1.00 86.62           H  
ATOM   3287 HD12 ILE A 205      14.945  -4.536  -2.246  1.00 86.62           H  
ATOM   3288 HD13 ILE A 205      13.407  -3.659  -2.349  1.00 86.62           H  
ATOM   3289  N   THR A 206      13.182 -10.389  -0.645  1.00 87.99           N  
ATOM   3290  H   THR A 206      12.196 -10.266  -0.827  1.00 87.99           H  
ATOM   3291  CA  THR A 206      13.714 -11.760  -0.724  1.00 87.99           C  
ATOM   3292  HA  THR A 206      14.494 -11.878   0.028  1.00 87.99           H  
ATOM   3293  C   THR A 206      14.358 -12.024  -2.090  1.00 87.99           C  
ATOM   3294  CB  THR A 206      12.629 -12.804  -0.400  1.00 87.99           C  
ATOM   3295  HB  THR A 206      13.070 -13.800  -0.423  1.00 87.99           H  
ATOM   3296  O   THR A 206      14.153 -11.287  -3.066  1.00 87.99           O  
ATOM   3297  CG2 THR A 206      12.011 -12.575   0.980  1.00 87.99           C  
ATOM   3298 HG21 THR A 206      12.794 -12.572   1.738  1.00 87.99           H  
ATOM   3299 HG22 THR A 206      11.316 -13.385   1.200  1.00 87.99           H  
ATOM   3300 HG23 THR A 206      11.471 -11.628   1.012  1.00 87.99           H  
ATOM   3301  OG1 THR A 206      11.613 -12.730  -1.374  1.00 87.99           O  
ATOM   3302  HG1 THR A 206      10.760 -12.964  -1.002  1.00 87.99           H  
ATOM   3303  N   LEU A 207      15.193 -13.061  -2.194  1.00 91.76           N  
ATOM   3304  H   LEU A 207      15.310 -13.686  -1.410  1.00 91.76           H  
ATOM   3305  CA  LEU A 207      15.726 -13.491  -3.487  1.00 91.76           C  
ATOM   3306  HA  LEU A 207      16.111 -12.612  -4.003  1.00 91.76           H  
ATOM   3307  C   LEU A 207      14.612 -14.086  -4.355  1.00 91.76           C  
ATOM   3308  CB  LEU A 207      16.872 -14.485  -3.259  1.00 91.76           C  
ATOM   3309  HB2 LEU A 207      16.466 -15.397  -2.820  1.00 91.76           H  
ATOM   3310  HB3 LEU A 207      17.569 -14.054  -2.539  1.00 91.76           H  
ATOM   3311  O   LEU A 207      14.546 -13.790  -5.548  1.00 91.76           O  
ATOM   3312  CG  LEU A 207      17.640 -14.859  -4.537  1.00 91.76           C  
ATOM   3313  HG  LEU A 207      16.973 -15.339  -5.253  1.00 91.76           H  
ATOM   3314  CD1 LEU A 207      18.293 -13.645  -5.201  1.00 91.76           C  
ATOM   3315 HD11 LEU A 207      18.900 -13.099  -4.478  1.00 91.76           H  
ATOM   3316 HD12 LEU A 207      17.530 -12.992  -5.624  1.00 91.76           H  
ATOM   3317 HD13 LEU A 207      18.930 -13.993  -6.014  1.00 91.76           H  
ATOM   3318  CD2 LEU A 207      18.751 -15.839  -4.169  1.00 91.76           C  
ATOM   3319 HD21 LEU A 207      18.301 -16.766  -3.813  1.00 91.76           H  
ATOM   3320 HD22 LEU A 207      19.375 -16.053  -5.036  1.00 91.76           H  
ATOM   3321 HD23 LEU A 207      19.369 -15.412  -3.379  1.00 91.76           H  
ATOM   3322  N   LYS A 208      13.695 -14.840  -3.745  1.00 93.63           N  
ATOM   3323  H   LYS A 208      13.872 -15.110  -2.788  1.00 93.63           H  
ATOM   3324  CA  LYS A 208      12.466 -15.335  -4.360  1.00 93.63           C  
ATOM   3325  HA  LYS A 208      12.727 -16.038  -5.151  1.00 93.63           H  
ATOM   3326  C   LYS A 208      11.649 -14.213  -4.993  1.00 93.63           C  
ATOM   3327  CB  LYS A 208      11.673 -16.067  -3.275  1.00 93.63           C  
ATOM   3328  HB2 LYS A 208      11.550 -15.391  -2.428  1.00 93.63           H  
ATOM   3329  HB3 LYS A 208      12.249 -16.928  -2.937  1.00 93.63           H  
ATOM   3330  O   LYS A 208      11.280 -14.338  -6.158  1.00 93.63           O  
ATOM   3331  CG  LYS A 208      10.290 -16.546  -3.733  1.00 93.63           C  
ATOM   3332  HG2 LYS A 208       9.712 -15.709  -4.125  1.00 93.63           H  
ATOM   3333  HG3 LYS A 208      10.391 -17.313  -4.500  1.00 93.63           H  
ATOM   3334  CD  LYS A 208       9.560 -17.109  -2.517  1.00 93.63           C  
ATOM   3335  HD2 LYS A 208       9.649 -16.384  -1.708  1.00 93.63           H  
ATOM   3336  HD3 LYS A 208      10.030 -18.038  -2.195  1.00 93.63           H  
ATOM   3337  CE  LYS A 208       8.079 -17.336  -2.808  1.00 93.63           C  
ATOM   3338  HE2 LYS A 208       7.716 -16.501  -3.407  1.00 93.63           H  
ATOM   3339  HE3 LYS A 208       7.952 -18.264  -3.364  1.00 93.63           H  
ATOM   3340  NZ  LYS A 208       7.351 -17.365  -1.520  1.00 93.63           N  
ATOM   3341  HZ1 LYS A 208       7.535 -16.499  -1.034  1.00 93.63           H  
ATOM   3342  HZ2 LYS A 208       6.350 -17.437  -1.631  1.00 93.63           H  
ATOM   3343  HZ3 LYS A 208       7.708 -18.089  -0.913  1.00 93.63           H  
ATOM   3344  N   GLU A 209      11.401 -13.116  -4.275  1.00 91.12           N  
ATOM   3345  H   GLU A 209      11.670 -13.102  -3.301  1.00 91.12           H  
ATOM   3346  CA  GLU A 209      10.674 -11.955  -4.801  1.00 91.12           C  
ATOM   3347  HA  GLU A 209       9.690 -12.276  -5.141  1.00 91.12           H  
ATOM   3348  C   GLU A 209      11.406 -11.340  -5.997  1.00 91.12           C  
ATOM   3349  CB  GLU A 209      10.477 -10.908  -3.694  1.00 91.12           C  
ATOM   3350  HB2 GLU A 209       9.916 -11.362  -2.878  1.00 91.12           H  
ATOM   3351  HB3 GLU A 209      11.455 -10.597  -3.324  1.00 91.12           H  
ATOM   3352  O   GLU A 209      10.784 -11.066  -7.023  1.00 91.12           O  
ATOM   3353  CG  GLU A 209       9.707  -9.666  -4.174  1.00 91.12           C  
ATOM   3354  HG2 GLU A 209       8.714  -9.967  -4.508  1.00 91.12           H  
ATOM   3355  HG3 GLU A 209      10.237  -9.229  -5.019  1.00 91.12           H  
ATOM   3356  CD  GLU A 209       9.580  -8.582  -3.097  1.00 91.12           C  
ATOM   3357  OE1 GLU A 209       9.179  -7.444  -3.431  1.00 91.12           O  
ATOM   3358  OE2 GLU A 209       9.929  -8.824  -1.923  1.00 91.12           O  
ATOM   3359  N   ARG A 210      12.734 -11.173  -5.916  1.00 90.87           N  
ATOM   3360  H   ARG A 210      13.189 -11.426  -5.050  1.00 90.87           H  
ATOM   3361  CA  ARG A 210      13.529 -10.652  -7.042  1.00 90.87           C  
ATOM   3362  HA  ARG A 210      13.126  -9.681  -7.332  1.00 90.87           H  
ATOM   3363  C   ARG A 210      13.393 -11.519  -8.287  1.00 90.87           C  
ATOM   3364  CB  ARG A 210      15.006 -10.494  -6.651  1.00 90.87           C  
ATOM   3365  HB2 ARG A 210      15.347 -11.357  -6.079  1.00 90.87           H  
ATOM   3366  HB3 ARG A 210      15.606 -10.418  -7.558  1.00 90.87           H  
ATOM   3367  O   ARG A 210      13.089 -11.001  -9.358  1.00 90.87           O  
ATOM   3368  CG  ARG A 210      15.195  -9.214  -5.839  1.00 90.87           C  
ATOM   3369  HG2 ARG A 210      14.823  -8.376  -6.429  1.00 90.87           H  
ATOM   3370  HG3 ARG A 210      14.603  -9.283  -4.926  1.00 90.87           H  
ATOM   3371  CD  ARG A 210      16.665  -8.941  -5.509  1.00 90.87           C  
ATOM   3372  HD2 ARG A 210      17.284  -9.238  -6.356  1.00 90.87           H  
ATOM   3373  HD3 ARG A 210      16.779  -7.866  -5.364  1.00 90.87           H  
ATOM   3374  NE  ARG A 210      17.105  -9.622  -4.279  1.00 90.87           N  
ATOM   3375  HE  ARG A 210      16.388 -10.068  -3.724  1.00 90.87           H  
ATOM   3376  NH1 ARG A 210      19.327  -9.058  -4.449  1.00 90.87           N  
ATOM   3377 HH11 ARG A 210      20.262  -9.044  -4.066  1.00 90.87           H  
ATOM   3378 HH12 ARG A 210      19.158  -8.701  -5.378  1.00 90.87           H  
ATOM   3379  NH2 ARG A 210      18.569 -10.061  -2.597  1.00 90.87           N  
ATOM   3380 HH21 ARG A 210      17.799 -10.407  -2.042  1.00 90.87           H  
ATOM   3381 HH22 ARG A 210      19.480  -9.957  -2.174  1.00 90.87           H  
ATOM   3382  CZ  ARG A 210      18.330  -9.583  -3.785  1.00 90.87           C  
ATOM   3383  N   VAL A 211      13.571 -12.831  -8.145  1.00 94.58           N  
ATOM   3384  H   VAL A 211      13.799 -13.178  -7.224  1.00 94.58           H  
ATOM   3385  CA  VAL A 211      13.436 -13.789  -9.252  1.00 94.58           C  
ATOM   3386  HA  VAL A 211      14.091 -13.484 -10.068  1.00 94.58           H  
ATOM   3387  C   VAL A 211      12.007 -13.787  -9.802  1.00 94.58           C  
ATOM   3388  CB  VAL A 211      13.866 -15.192  -8.786  1.00 94.58           C  
ATOM   3389  HB  VAL A 211      13.306 -15.453  -7.888  1.00 94.58           H  
ATOM   3390  O   VAL A 211      11.815 -13.748 -11.018  1.00 94.58           O  
ATOM   3391  CG1 VAL A 211      13.612 -16.272  -9.846  1.00 94.58           C  
ATOM   3392 HG11 VAL A 211      12.541 -16.421  -9.981  1.00 94.58           H  
ATOM   3393 HG12 VAL A 211      14.034 -15.975 -10.806  1.00 94.58           H  
ATOM   3394 HG13 VAL A 211      14.046 -17.220  -9.527  1.00 94.58           H  
ATOM   3395  CG2 VAL A 211      15.363 -15.222  -8.447  1.00 94.58           C  
ATOM   3396 HG21 VAL A 211      15.958 -15.003  -9.333  1.00 94.58           H  
ATOM   3397 HG22 VAL A 211      15.606 -14.484  -7.682  1.00 94.58           H  
ATOM   3398 HG23 VAL A 211      15.628 -16.208  -8.064  1.00 94.58           H  
ATOM   3399  N   TYR A 212      11.000 -13.761  -8.925  1.00 94.52           N  
ATOM   3400  H   TYR A 212      11.217 -13.787  -7.939  1.00 94.52           H  
ATOM   3401  CA  TYR A 212       9.591 -13.697  -9.309  1.00 94.52           C  
ATOM   3402  HA  TYR A 212       9.357 -14.558  -9.934  1.00 94.52           H  
ATOM   3403  C   TYR A 212       9.279 -12.438 -10.124  1.00 94.52           C  
ATOM   3404  CB  TYR A 212       8.715 -13.757  -8.049  1.00 94.52           C  
ATOM   3405  HB2 TYR A 212       8.931 -12.897  -7.415  1.00 94.52           H  
ATOM   3406  HB3 TYR A 212       8.970 -14.652  -7.481  1.00 94.52           H  
ATOM   3407  O   TYR A 212       8.616 -12.531 -11.159  1.00 94.52           O  
ATOM   3408  CG  TYR A 212       7.230 -13.779  -8.347  1.00 94.52           C  
ATOM   3409  CD1 TYR A 212       6.531 -12.571  -8.541  1.00 94.52           C  
ATOM   3410  HD1 TYR A 212       7.044 -11.625  -8.446  1.00 94.52           H  
ATOM   3411  CD2 TYR A 212       6.555 -15.009  -8.461  1.00 94.52           C  
ATOM   3412  HD2 TYR A 212       7.091 -15.936  -8.317  1.00 94.52           H  
ATOM   3413  CE1 TYR A 212       5.170 -12.594  -8.896  1.00 94.52           C  
ATOM   3414  HE1 TYR A 212       4.653 -11.665  -9.089  1.00 94.52           H  
ATOM   3415  CE2 TYR A 212       5.186 -15.035  -8.778  1.00 94.52           C  
ATOM   3416  HE2 TYR A 212       4.664 -15.976  -8.868  1.00 94.52           H  
ATOM   3417  OH  TYR A 212       3.192 -13.860  -9.388  1.00 94.52           O  
ATOM   3418  HH  TYR A 212       2.900 -12.983  -9.648  1.00 94.52           H  
ATOM   3419  CZ  TYR A 212       4.500 -13.829  -9.027  1.00 94.52           C  
ATOM   3420  N   ASN A 213       9.775 -11.275  -9.697  1.00 89.38           N  
ATOM   3421  H   ASN A 213      10.268 -11.262  -8.816  1.00 89.38           H  
ATOM   3422  CA  ASN A 213       9.550  -9.998 -10.376  1.00 89.38           C  
ATOM   3423  HA  ASN A 213       8.481  -9.875 -10.549  1.00 89.38           H  
ATOM   3424  C   ASN A 213      10.220  -9.959 -11.755  1.00 89.38           C  
ATOM   3425  CB  ASN A 213      10.029  -8.854  -9.465  1.00 89.38           C  
ATOM   3426  HB2 ASN A 213      10.036  -7.924 -10.033  1.00 89.38           H  
ATOM   3427  HB3 ASN A 213      11.044  -9.057  -9.124  1.00 89.38           H  
ATOM   3428  O   ASN A 213       9.599  -9.509 -12.717  1.00 89.38           O  
ATOM   3429  CG  ASN A 213       9.128  -8.639  -8.258  1.00 89.38           C  
ATOM   3430  ND2 ASN A 213       9.588  -7.899  -7.276  1.00 89.38           N  
ATOM   3431 HD21 ASN A 213       9.010  -7.832  -6.451  1.00 89.38           H  
ATOM   3432 HD22 ASN A 213      10.527  -7.527  -7.306  1.00 89.38           H  
ATOM   3433  OD1 ASN A 213       8.001  -9.104  -8.193  1.00 89.38           O  
ATOM   3434  N   ILE A 214      11.436 -10.505 -11.885  1.00 91.24           N  
ATOM   3435  H   ILE A 214      11.902 -10.843 -11.055  1.00 91.24           H  
ATOM   3436  CA  ILE A 214      12.123 -10.629 -13.181  1.00 91.24           C  
ATOM   3437  HA  ILE A 214      12.228  -9.637 -13.621  1.00 91.24           H  
ATOM   3438  C   ILE A 214      11.280 -11.463 -14.148  1.00 91.24           C  
ATOM   3439  CB  ILE A 214      13.535 -11.231 -12.997  1.00 91.24           C  
ATOM   3440  HB  ILE A 214      13.452 -12.140 -12.401  1.00 91.24           H  
ATOM   3441  O   ILE A 214      10.968 -11.008 -15.248  1.00 91.24           O  
ATOM   3442  CG1 ILE A 214      14.438 -10.225 -12.255  1.00 91.24           C  
ATOM   3443 HG12 ILE A 214      14.734  -9.429 -12.939  1.00 91.24           H  
ATOM   3444 HG13 ILE A 214      13.888  -9.755 -11.439  1.00 91.24           H  
ATOM   3445  CG2 ILE A 214      14.177 -11.598 -14.351  1.00 91.24           C  
ATOM   3446 HG21 ILE A 214      14.205 -10.724 -15.001  1.00 91.24           H  
ATOM   3447 HG22 ILE A 214      15.194 -11.963 -14.210  1.00 91.24           H  
ATOM   3448 HG23 ILE A 214      13.617 -12.391 -14.847  1.00 91.24           H  
ATOM   3449  CD1 ILE A 214      15.688 -10.870 -11.650  1.00 91.24           C  
ATOM   3450 HD11 ILE A 214      15.403 -11.663 -10.959  1.00 91.24           H  
ATOM   3451 HD12 ILE A 214      16.237 -10.105 -11.099  1.00 91.24           H  
ATOM   3452 HD13 ILE A 214      16.335 -11.280 -12.426  1.00 91.24           H  
ATOM   3453  N   ILE A 215      10.844 -12.651 -13.726  1.00 94.23           N  
ATOM   3454  H   ILE A 215      11.117 -12.965 -12.806  1.00 94.23           H  
ATOM   3455  CA  ILE A 215      10.053 -13.548 -14.580  1.00 94.23           C  
ATOM   3456  HA  ILE A 215      10.584 -13.682 -15.522  1.00 94.23           H  
ATOM   3457  C   ILE A 215       8.696 -12.913 -14.916  1.00 94.23           C  
ATOM   3458  CB  ILE A 215       9.916 -14.932 -13.908  1.00 94.23           C  
ATOM   3459  HB  ILE A 215       9.483 -14.791 -12.918  1.00 94.23           H  
ATOM   3460  O   ILE A 215       8.266 -12.949 -16.068  1.00 94.23           O  
ATOM   3461  CG1 ILE A 215      11.309 -15.594 -13.764  1.00 94.23           C  
ATOM   3462 HG12 ILE A 215      12.049 -14.860 -13.444  1.00 94.23           H  
ATOM   3463 HG13 ILE A 215      11.635 -15.979 -14.730  1.00 94.23           H  
ATOM   3464  CG2 ILE A 215       8.987 -15.852 -14.724  1.00 94.23           C  
ATOM   3465 HG21 ILE A 215       8.905 -16.829 -14.247  1.00 94.23           H  
ATOM   3466 HG22 ILE A 215       7.983 -15.431 -14.785  1.00 94.23           H  
ATOM   3467 HG23 ILE A 215       9.378 -15.979 -15.734  1.00 94.23           H  
ATOM   3468  CD1 ILE A 215      11.341 -16.724 -12.731  1.00 94.23           C  
ATOM   3469 HD11 ILE A 215      10.719 -17.559 -13.053  1.00 94.23           H  
ATOM   3470 HD12 ILE A 215      12.365 -17.078 -12.615  1.00 94.23           H  
ATOM   3471 HD13 ILE A 215      10.981 -16.350 -11.773  1.00 94.23           H  
ATOM   3472  N   SER A 216       8.045 -12.277 -13.939  1.00 91.27           N  
ATOM   3473  H   SER A 216       8.459 -12.274 -13.018  1.00 91.27           H  
ATOM   3474  CA  SER A 216       6.735 -11.632 -14.110  1.00 91.27           C  
ATOM   3475  HA  SER A 216       6.052 -12.346 -14.570  1.00 91.27           H  
ATOM   3476  C   SER A 216       6.777 -10.401 -15.017  1.00 91.27           C  
ATOM   3477  CB  SER A 216       6.145 -11.225 -12.759  1.00 91.27           C  
ATOM   3478  HB2 SER A 216       6.799 -10.502 -12.270  1.00 91.27           H  
ATOM   3479  HB3 SER A 216       5.170 -10.765 -12.920  1.00 91.27           H  
ATOM   3480  O   SER A 216       5.769 -10.080 -15.639  1.00 91.27           O  
ATOM   3481  OG  SER A 216       5.987 -12.360 -11.933  1.00 91.27           O  
ATOM   3482  HG  SER A 216       6.844 -12.549 -11.543  1.00 91.27           H  
ATOM   3483  N   SER A 217       7.927  -9.730 -15.142  1.00 88.88           N  
ATOM   3484  H   SER A 217       8.700  -9.970 -14.539  1.00 88.88           H  
ATOM   3485  CA  SER A 217       8.097  -8.619 -16.089  1.00 88.88           C  
ATOM   3486  HA  SER A 217       7.291  -7.903 -15.929  1.00 88.88           H  
ATOM   3487  C   SER A 217       8.023  -9.071 -17.555  1.00 88.88           C  
ATOM   3488  CB  SER A 217       9.422  -7.892 -15.828  1.00 88.88           C  
ATOM   3489  HB2 SER A 217       9.543  -7.706 -14.761  1.00 88.88           H  
ATOM   3490  HB3 SER A 217       9.396  -6.930 -16.340  1.00 88.88           H  
ATOM   3491  O   SER A 217       7.678  -8.287 -18.436  1.00 88.88           O  
ATOM   3492  OG  SER A 217      10.529  -8.625 -16.322  1.00 88.88           O  
ATOM   3493  HG  SER A 217      10.642  -9.442 -15.831  1.00 88.88           H  
ATOM   3494  N   SER A 218       8.337 -10.340 -17.835  1.00 92.55           N  
ATOM   3495  H   SER A 218       8.596 -10.936 -17.062  1.00 92.55           H  
ATOM   3496  CA  SER A 218       8.328 -10.928 -19.181  1.00 92.55           C  
ATOM   3497  HA  SER A 218       7.582 -10.425 -19.796  1.00 92.55           H  
ATOM   3498  C   SER A 218       7.968 -12.419 -19.119  1.00 92.55           C  
ATOM   3499  CB  SER A 218       9.688 -10.716 -19.849  1.00 92.55           C  
ATOM   3500  HB2 SER A 218      10.480 -11.043 -19.175  1.00 92.55           H  
ATOM   3501  HB3 SER A 218       9.742 -11.299 -20.769  1.00 92.55           H  
ATOM   3502  O   SER A 218       8.827 -13.273 -19.349  1.00 92.55           O  
ATOM   3503  OG  SER A 218       9.867  -9.356 -20.176  1.00 92.55           O  
ATOM   3504  HG  SER A 218       9.477  -8.811 -19.488  1.00 92.55           H  
ATOM   3505  N   PRO A 219       6.705 -12.766 -18.816  1.00 89.87           N  
ATOM   3506  CA  PRO A 219       6.299 -14.143 -18.524  1.00 89.87           C  
ATOM   3507  HA  PRO A 219       6.947 -14.558 -17.752  1.00 89.87           H  
ATOM   3508  C   PRO A 219       6.369 -15.070 -19.747  1.00 89.87           C  
ATOM   3509  CB  PRO A 219       4.874 -14.022 -17.971  1.00 89.87           C  
ATOM   3510  HB2 PRO A 219       4.919 -13.911 -16.888  1.00 89.87           H  
ATOM   3511  HB3 PRO A 219       4.252 -14.878 -18.235  1.00 89.87           H  
ATOM   3512  O   PRO A 219       6.566 -16.277 -19.593  1.00 89.87           O  
ATOM   3513  CG  PRO A 219       4.349 -12.725 -18.590  1.00 89.87           C  
ATOM   3514  HG2 PRO A 219       3.586 -12.252 -17.972  1.00 89.87           H  
ATOM   3515  HG3 PRO A 219       3.972 -12.921 -19.594  1.00 89.87           H  
ATOM   3516  CD  PRO A 219       5.589 -11.848 -18.667  1.00 89.87           C  
ATOM   3517  HD2 PRO A 219       5.511 -11.163 -19.511  1.00 89.87           H  
ATOM   3518  HD3 PRO A 219       5.699 -11.289 -17.737  1.00 89.87           H  
ATOM   3519  N   SER A 220       6.239 -14.512 -20.956  1.00 91.54           N  
ATOM   3520  H   SER A 220       6.080 -13.517 -21.019  1.00 91.54           H  
ATOM   3521  CA  SER A 220       6.357 -15.242 -22.222  1.00 91.54           C  
ATOM   3522  HA  SER A 220       5.793 -16.171 -22.139  1.00 91.54           H  
ATOM   3523  C   SER A 220       7.795 -15.614 -22.583  1.00 91.54           C  
ATOM   3524  CB  SER A 220       5.751 -14.425 -23.365  1.00 91.54           C  
ATOM   3525  HB2 SER A 220       4.680 -14.302 -23.199  1.00 91.54           H  
ATOM   3526  HB3 SER A 220       5.898 -14.956 -24.305  1.00 91.54           H  
ATOM   3527  O   SER A 220       8.004 -16.543 -23.361  1.00 91.54           O  
ATOM   3528  OG  SER A 220       6.368 -13.150 -23.431  1.00 91.54           O  
ATOM   3529  HG  SER A 220       6.251 -12.802 -24.318  1.00 91.54           H  
ATOM   3530  N   ARG A 221       8.798 -14.928 -22.017  1.00 93.56           N  
ATOM   3531  H   ARG A 221       8.572 -14.232 -21.321  1.00 93.56           H  
ATOM   3532  CA  ARG A 221      10.206 -15.265 -22.243  1.00 93.56           C  
ATOM   3533  HA  ARG A 221      10.356 -15.356 -23.319  1.00 93.56           H  
ATOM   3534  C   ARG A 221      10.508 -16.627 -21.620  1.00 93.56           C  
ATOM   3535  CB  ARG A 221      11.111 -14.134 -21.725  1.00 93.56           C  
ATOM   3536  HB2 ARG A 221      10.886 -13.225 -22.284  1.00 93.56           H  
ATOM   3537  HB3 ARG A 221      10.892 -13.952 -20.673  1.00 93.56           H  
ATOM   3538  O   ARG A 221      10.065 -16.937 -20.511  1.00 93.56           O  
ATOM   3539  CG  ARG A 221      12.609 -14.447 -21.860  1.00 93.56           C  
ATOM   3540  HG2 ARG A 221      12.835 -14.728 -22.889  1.00 93.56           H  
ATOM   3541  HG3 ARG A 221      12.860 -15.277 -21.200  1.00 93.56           H  
ATOM   3542  CD  ARG A 221      13.469 -13.241 -21.472  1.00 93.56           C  
ATOM   3543  HD2 ARG A 221      13.319 -12.447 -22.204  1.00 93.56           H  
ATOM   3544  HD3 ARG A 221      13.147 -12.877 -20.496  1.00 93.56           H  
ATOM   3545  NE  ARG A 221      14.897 -13.603 -21.414  1.00 93.56           N  
ATOM   3546  HE  ARG A 221      15.142 -14.563 -21.613  1.00 93.56           H  
ATOM   3547  NH1 ARG A 221      15.713 -11.569 -20.722  1.00 93.56           N  
ATOM   3548 HH11 ARG A 221      16.499 -10.988 -20.468  1.00 93.56           H  
ATOM   3549 HH12 ARG A 221      14.767 -11.234 -20.614  1.00 93.56           H  
ATOM   3550  NH2 ARG A 221      17.121 -13.261 -21.099  1.00 93.56           N  
ATOM   3551 HH21 ARG A 221      17.896 -12.672 -20.829  1.00 93.56           H  
ATOM   3552 HH22 ARG A 221      17.302 -14.234 -21.300  1.00 93.56           H  
ATOM   3553  CZ  ARG A 221      15.899 -12.810 -21.077  1.00 93.56           C  
ATOM   3554  N   GLN A 222      11.282 -17.437 -22.337  1.00 92.27           N  
ATOM   3555  H   GLN A 222      11.579 -17.135 -23.254  1.00 92.27           H  
ATOM   3556  CA  GLN A 222      11.765 -18.728 -21.850  1.00 92.27           C  
ATOM   3557  HA  GLN A 222      10.991 -19.181 -21.232  1.00 92.27           H  
ATOM   3558  C   GLN A 222      12.975 -18.524 -20.937  1.00 92.27           C  
ATOM   3559  CB  GLN A 222      12.062 -19.683 -23.022  1.00 92.27           C  
ATOM   3560  HB2 GLN A 222      12.414 -20.631 -22.616  1.00 92.27           H  
ATOM   3561  HB3 GLN A 222      12.863 -19.262 -23.631  1.00 92.27           H  
ATOM   3562  O   GLN A 222      14.113 -18.758 -21.336  1.00 92.27           O  
ATOM   3563  CG  GLN A 222      10.862 -19.966 -23.943  1.00 92.27           C  
ATOM   3564  HG2 GLN A 222      11.178 -20.659 -24.722  1.00 92.27           H  
ATOM   3565  HG3 GLN A 222      10.565 -19.040 -24.437  1.00 92.27           H  
ATOM   3566  CD  GLN A 222       9.633 -20.561 -23.251  1.00 92.27           C  
ATOM   3567  NE2 GLN A 222       8.502 -20.567 -23.915  1.00 92.27           N  
ATOM   3568 HE21 GLN A 222       7.675 -20.968 -23.496  1.00 92.27           H  
ATOM   3569 HE22 GLN A 222       8.476 -20.345 -24.900  1.00 92.27           H  
ATOM   3570  OE1 GLN A 222       9.636 -20.976 -22.097  1.00 92.27           O  
ATOM   3571  N   TRP A 223      12.727 -18.019 -19.728  1.00 94.03           N  
ATOM   3572  H   TRP A 223      11.768 -17.833 -19.469  1.00 94.03           H  
ATOM   3573  CA  TRP A 223      13.787 -17.769 -18.758  1.00 94.03           C  
ATOM   3574  HA  TRP A 223      14.537 -17.128 -19.220  1.00 94.03           H  
ATOM   3575  C   TRP A 223      14.474 -19.068 -18.347  1.00 94.03           C  
ATOM   3576  CB  TRP A 223      13.247 -17.056 -17.516  1.00 94.03           C  
ATOM   3577  HB2 TRP A 223      14.066 -16.970 -16.802  1.00 94.03           H  
ATOM   3578  HB3 TRP A 223      12.486 -17.666 -17.030  1.00 94.03           H  
ATOM   3579  O   TRP A 223      13.828 -20.029 -17.926  1.00 94.03           O  
ATOM   3580  CG  TRP A 223      12.722 -15.678 -17.749  1.00 94.03           C  
ATOM   3581  CD1 TRP A 223      11.436 -15.314 -17.947  1.00 94.03           C  
ATOM   3582  HD1 TRP A 223      10.591 -15.986 -17.990  1.00 94.03           H  
ATOM   3583  CD2 TRP A 223      13.500 -14.450 -17.799  1.00 94.03           C  
ATOM   3584  CE2 TRP A 223      12.607 -13.353 -17.977  1.00 94.03           C  
ATOM   3585  CE3 TRP A 223      14.876 -14.163 -17.690  1.00 94.03           C  
ATOM   3586  HE3 TRP A 223      15.573 -14.974 -17.536  1.00 94.03           H  
ATOM   3587  NE1 TRP A 223      11.362 -13.941 -18.079  1.00 94.03           N  
ATOM   3588  HE1 TRP A 223      10.490 -13.461 -18.252  1.00 94.03           H  
ATOM   3589  CH2 TRP A 223      14.438 -11.772 -17.885  1.00 94.03           C  
ATOM   3590  HH2 TRP A 223      14.796 -10.753 -17.863  1.00 94.03           H  
ATOM   3591  CZ2 TRP A 223      13.063 -12.027 -18.018  1.00 94.03           C  
ATOM   3592  HZ2 TRP A 223      12.364 -11.207 -18.095  1.00 94.03           H  
ATOM   3593  CZ3 TRP A 223      15.344 -12.838 -17.730  1.00 94.03           C  
ATOM   3594  HZ3 TRP A 223      16.397 -12.637 -17.599  1.00 94.03           H  
ATOM   3595  N   LYS A 224      15.802 -19.061 -18.401  1.00 93.62           N  
ATOM   3596  H   LYS A 224      16.253 -18.296 -18.883  1.00 93.62           H  
ATOM   3597  CA  LYS A 224      16.652 -20.085 -17.798  1.00 93.62           C  
ATOM   3598  HA  LYS A 224      16.050 -20.969 -17.588  1.00 93.62           H  
ATOM   3599  C   LYS A 224      17.218 -19.591 -16.470  1.00 93.62           C  
ATOM   3600  CB  LYS A 224      17.758 -20.472 -18.788  1.00 93.62           C  
ATOM   3601  HB2 LYS A 224      18.346 -19.587 -19.031  1.00 93.62           H  
ATOM   3602  HB3 LYS A 224      18.418 -21.204 -18.324  1.00 93.62           H  
ATOM   3603  O   LYS A 224      17.305 -18.391 -16.214  1.00 93.62           O  
ATOM   3604  CG  LYS A 224      17.183 -21.071 -20.081  1.00 93.62           C  
ATOM   3605  HG2 LYS A 224      16.624 -21.976 -19.845  1.00 93.62           H  
ATOM   3606  HG3 LYS A 224      16.514 -20.355 -20.560  1.00 93.62           H  
ATOM   3607  CD  LYS A 224      18.313 -21.403 -21.057  1.00 93.62           C  
ATOM   3608  HD2 LYS A 224      18.868 -20.489 -21.270  1.00 93.62           H  
ATOM   3609  HD3 LYS A 224      18.987 -22.130 -20.602  1.00 93.62           H  
ATOM   3610  CE  LYS A 224      17.729 -21.965 -22.355  1.00 93.62           C  
ATOM   3611  HE2 LYS A 224      17.015 -21.240 -22.746  1.00 93.62           H  
ATOM   3612  HE3 LYS A 224      17.187 -22.884 -22.131  1.00 93.62           H  
ATOM   3613  NZ  LYS A 224      18.796 -22.217 -23.354  1.00 93.62           N  
ATOM   3614  HZ1 LYS A 224      18.406 -22.560 -24.220  1.00 93.62           H  
ATOM   3615  HZ2 LYS A 224      19.288 -21.357 -23.550  1.00 93.62           H  
ATOM   3616  HZ3 LYS A 224      19.466 -22.888 -23.006  1.00 93.62           H  
ATOM   3617  N   LEU A 225      17.668 -20.539 -15.645  1.00 95.84           N  
ATOM   3618  H   LEU A 225      17.523 -21.505 -15.901  1.00 95.84           H  
ATOM   3619  CA  LEU A 225      18.378 -20.231 -14.401  1.00 95.84           C  
ATOM   3620  HA  LEU A 225      17.703 -19.675 -13.751  1.00 95.84           H  
ATOM   3621  C   LEU A 225      19.607 -19.342 -14.663  1.00 95.84           C  
ATOM   3622  CB  LEU A 225      18.785 -21.551 -13.718  1.00 95.84           C  
ATOM   3623  HB2 LEU A 225      19.402 -22.119 -14.414  1.00 95.84           H  
ATOM   3624  HB3 LEU A 225      17.886 -22.132 -13.510  1.00 95.84           H  
ATOM   3625  O   LEU A 225      19.863 -18.441 -13.875  1.00 95.84           O  
ATOM   3626  CG  LEU A 225      19.578 -21.368 -12.406  1.00 95.84           C  
ATOM   3627  HG  LEU A 225      20.438 -20.719 -12.571  1.00 95.84           H  
ATOM   3628  CD1 LEU A 225      18.718 -20.788 -11.289  1.00 95.84           C  
ATOM   3629 HD11 LEU A 225      18.293 -19.832 -11.596  1.00 95.84           H  
ATOM   3630 HD12 LEU A 225      19.331 -20.631 -10.401  1.00 95.84           H  
ATOM   3631 HD13 LEU A 225      17.916 -21.488 -11.053  1.00 95.84           H  
ATOM   3632  CD2 LEU A 225      20.106 -22.718 -11.919  1.00 95.84           C  
ATOM   3633 HD21 LEU A 225      20.687 -22.572 -11.008  1.00 95.84           H  
ATOM   3634 HD22 LEU A 225      19.277 -23.397 -11.721  1.00 95.84           H  
ATOM   3635 HD23 LEU A 225      20.756 -23.150 -12.680  1.00 95.84           H  
ATOM   3636  N   THR A 226      20.335 -19.590 -15.759  1.00 95.24           N  
ATOM   3637  H   THR A 226      20.027 -20.309 -16.398  1.00 95.24           H  
ATOM   3638  CA  THR A 226      21.482 -18.781 -16.210  1.00 95.24           C  
ATOM   3639  HA  THR A 226      22.249 -18.748 -15.436  1.00 95.24           H  
ATOM   3640  C   THR A 226      21.079 -17.337 -16.467  1.00 95.24           C  
ATOM   3641  CB  THR A 226      22.105 -19.367 -17.488  1.00 95.24           C  
ATOM   3642  HB  THR A 226      22.801 -18.650 -17.924  1.00 95.24           H  
ATOM   3643  O   THR A 226      21.663 -16.439 -15.879  1.00 95.24           O  
ATOM   3644  CG2 THR A 226      22.858 -20.667 -17.198  1.00 95.24           C  
ATOM   3645 HG21 THR A 226      22.216 -21.380 -16.681  1.00 95.24           H  
ATOM   3646 HG22 THR A 226      23.738 -20.439 -16.597  1.00 95.24           H  
ATOM   3647 HG23 THR A 226      23.195 -21.101 -18.139  1.00 95.24           H  
ATOM   3648  OG1 THR A 226      21.097 -19.682 -18.434  1.00 95.24           O  
ATOM   3649  HG1 THR A 226      21.022 -18.927 -19.021  1.00 95.24           H  
ATOM   3650  N   ASP A 227      20.010 -17.121 -17.238  1.00 95.11           N  
ATOM   3651  H   ASP A 227      19.599 -17.907 -17.721  1.00 95.11           H  
ATOM   3652  CA  ASP A 227      19.561 -15.782 -17.623  1.00 95.11           C  
ATOM   3653  HA  ASP A 227      20.352 -15.290 -18.189  1.00 95.11           H  
ATOM   3654  C   ASP A 227      19.226 -14.924 -16.399  1.00 95.11           C  
ATOM   3655  CB  ASP A 227      18.289 -15.868 -18.483  1.00 95.11           C  
ATOM   3656  HB2 ASP A 227      17.464 -16.181 -17.843  1.00 95.11           H  
ATOM   3657  HB3 ASP A 227      18.055 -14.871 -18.856  1.00 95.11           H  
ATOM   3658  O   ASP A 227      19.555 -13.742 -16.347  1.00 95.11           O  
ATOM   3659  CG  ASP A 227      18.335 -16.831 -19.667  1.00 95.11           C  
ATOM   3660  OD1 ASP A 227      19.430 -17.200 -20.136  1.00 95.11           O  
ATOM   3661  OD2 ASP A 227      17.223 -17.228 -20.080  1.00 95.11           O  
ATOM   3662  N   VAL A 228      18.554 -15.520 -15.408  1.00 94.97           N  
ATOM   3663  H   VAL A 228      18.308 -16.493 -15.520  1.00 94.97           H  
ATOM   3664  CA  VAL A 228      18.203 -14.817 -14.170  1.00 94.97           C  
ATOM   3665  HA  VAL A 228      17.851 -13.819 -14.432  1.00 94.97           H  
ATOM   3666  C   VAL A 228      19.423 -14.611 -13.282  1.00 94.97           C  
ATOM   3667  CB  VAL A 228      17.068 -15.532 -13.421  1.00 94.97           C  
ATOM   3668  HB  VAL A 228      17.340 -16.570 -13.234  1.00 94.97           H  
ATOM   3669  O   VAL A 228      19.542 -13.541 -12.693  1.00 94.97           O  
ATOM   3670  CG1 VAL A 228      16.760 -14.860 -12.079  1.00 94.97           C  
ATOM   3671 HG11 VAL A 228      15.912 -15.362 -11.613  1.00 94.97           H  
ATOM   3672 HG12 VAL A 228      16.522 -13.807 -12.233  1.00 94.97           H  
ATOM   3673 HG13 VAL A 228      17.612 -14.942 -11.404  1.00 94.97           H  
ATOM   3674  CG2 VAL A 228      15.789 -15.490 -14.271  1.00 94.97           C  
ATOM   3675 HG21 VAL A 228      15.640 -14.487 -14.672  1.00 94.97           H  
ATOM   3676 HG22 VAL A 228      14.915 -15.739 -13.670  1.00 94.97           H  
ATOM   3677 HG23 VAL A 228      15.874 -16.192 -15.101  1.00 94.97           H  
ATOM   3678  N   ALA A 229      20.321 -15.596 -13.189  1.00 92.37           N  
ATOM   3679  H   ALA A 229      20.196 -16.424 -13.753  1.00 92.37           H  
ATOM   3680  CA  ALA A 229      21.557 -15.487 -12.418  1.00 92.37           C  
ATOM   3681  HA  ALA A 229      21.302 -15.256 -11.383  1.00 92.37           H  
ATOM   3682  C   ALA A 229      22.435 -14.334 -12.936  1.00 92.37           C  
ATOM   3683  CB  ALA A 229      22.269 -16.846 -12.449  1.00 92.37           C  
ATOM   3684  HB1 ALA A 229      23.071 -16.861 -11.710  1.00 92.37           H  
ATOM   3685  HB2 ALA A 229      21.572 -17.644 -12.191  1.00 92.37           H  
ATOM   3686  HB3 ALA A 229      22.686 -17.029 -13.439  1.00 92.37           H  
ATOM   3687  O   ALA A 229      22.848 -13.486 -12.145  1.00 92.37           O  
ATOM   3688  N   ASP A 230      22.601 -14.233 -14.256  1.00 89.83           N  
ATOM   3689  H   ASP A 230      22.287 -14.991 -14.845  1.00 89.83           H  
ATOM   3690  CA  ASP A 230      23.334 -13.145 -14.906  1.00 89.83           C  
ATOM   3691  HA  ASP A 230      24.339 -13.091 -14.488  1.00 89.83           H  
ATOM   3692  C   ASP A 230      22.648 -11.794 -14.663  1.00 89.83           C  
ATOM   3693  CB  ASP A 230      23.450 -13.423 -16.415  1.00 89.83           C  
ATOM   3694  HB2 ASP A 230      23.916 -12.560 -16.890  1.00 89.83           H  
ATOM   3695  HB3 ASP A 230      22.449 -13.535 -16.833  1.00 89.83           H  
ATOM   3696  O   ASP A 230      23.301 -10.816 -14.302  1.00 89.83           O  
ATOM   3697  CG  ASP A 230      24.284 -14.665 -16.761  1.00 89.83           C  
ATOM   3698  OD1 ASP A 230      25.095 -15.100 -15.911  1.00 89.83           O  
ATOM   3699  OD2 ASP A 230      24.092 -15.182 -17.884  1.00 89.83           O  
ATOM   3700  N   HIS A 231      21.314 -11.746 -14.765  1.00 86.17           N  
ATOM   3701  H   HIS A 231      20.833 -12.576 -15.079  1.00 86.17           H  
ATOM   3702  CA  HIS A 231      20.542 -10.517 -14.558  1.00 86.17           C  
ATOM   3703  HA  HIS A 231      20.942  -9.758 -15.229  1.00 86.17           H  
ATOM   3704  C   HIS A 231      20.649  -9.952 -13.130  1.00 86.17           C  
ATOM   3705  CB  HIS A 231      19.079 -10.785 -14.933  1.00 86.17           C  
ATOM   3706  HB2 HIS A 231      19.051 -11.359 -15.859  1.00 86.17           H  
ATOM   3707  HB3 HIS A 231      18.598 -11.374 -14.152  1.00 86.17           H  
ATOM   3708  O   HIS A 231      20.482  -8.751 -12.929  1.00 86.17           O  
ATOM   3709  CG  HIS A 231      18.293  -9.528 -15.186  1.00 86.17           C  
ATOM   3710  CD2 HIS A 231      17.362  -8.959 -14.365  1.00 86.17           C  
ATOM   3711  HD2 HIS A 231      17.068  -9.327 -13.393  1.00 86.17           H  
ATOM   3712  ND1 HIS A 231      18.425  -8.707 -16.282  1.00 86.17           N  
ATOM   3713  HD1 HIS A 231      19.132  -8.792 -16.998  1.00 86.17           H  
ATOM   3714  CE1 HIS A 231      17.593  -7.664 -16.122  1.00 86.17           C  
ATOM   3715  HE1 HIS A 231      17.510  -6.819 -16.790  1.00 86.17           H  
ATOM   3716  NE2 HIS A 231      16.896  -7.795 -14.980  1.00 86.17           N  
ATOM   3717  N   ILE A 232      20.929 -10.801 -12.137  1.00 87.44           N  
ATOM   3718  H   ILE A 232      21.040 -11.777 -12.375  1.00 87.44           H  
ATOM   3719  CA  ILE A 232      21.137 -10.394 -10.738  1.00 87.44           C  
ATOM   3720  HA  ILE A 232      20.868  -9.342 -10.649  1.00 87.44           H  
ATOM   3721  C   ILE A 232      22.608 -10.459 -10.302  1.00 87.44           C  
ATOM   3722  CB  ILE A 232      20.210 -11.163  -9.777  1.00 87.44           C  
ATOM   3723  HB  ILE A 232      20.308 -10.709  -8.791  1.00 87.44           H  
ATOM   3724  O   ILE A 232      22.880 -10.339  -9.106  1.00 87.44           O  
ATOM   3725  CG1 ILE A 232      20.655 -12.633  -9.659  1.00 87.44           C  
ATOM   3726 HG12 ILE A 232      20.689 -13.103 -10.641  1.00 87.44           H  
ATOM   3727 HG13 ILE A 232      21.665 -12.665  -9.250  1.00 87.44           H  
ATOM   3728  CG2 ILE A 232      18.738 -11.007 -10.192  1.00 87.44           C  
ATOM   3729 HG21 ILE A 232      18.080 -11.369  -9.401  1.00 87.44           H  
ATOM   3730 HG22 ILE A 232      18.524  -9.955 -10.379  1.00 87.44           H  
ATOM   3731 HG23 ILE A 232      18.548 -11.576 -11.102  1.00 87.44           H  
ATOM   3732  CD1 ILE A 232      19.780 -13.475  -8.744  1.00 87.44           C  
ATOM   3733 HD11 ILE A 232      19.641 -12.949  -7.800  1.00 87.44           H  
ATOM   3734 HD12 ILE A 232      20.304 -14.415  -8.571  1.00 87.44           H  
ATOM   3735 HD13 ILE A 232      18.815 -13.675  -9.212  1.00 87.44           H  
ATOM   3736  N   PHE A 233      23.541 -10.641 -11.243  1.00 90.62           N  
ATOM   3737  H   PHE A 233      23.241 -10.709 -12.205  1.00 90.62           H  
ATOM   3738  CA  PHE A 233      24.987 -10.704 -10.999  1.00 90.62           C  
ATOM   3739  HA  PHE A 233      25.445 -10.994 -11.945  1.00 90.62           H  
ATOM   3740  C   PHE A 233      25.393 -11.791  -9.991  1.00 90.62           C  
ATOM   3741  CB  PHE A 233      25.529  -9.307 -10.655  1.00 90.62           C  
ATOM   3742  HB2 PHE A 233      25.127  -8.986  -9.694  1.00 90.62           H  
ATOM   3743  HB3 PHE A 233      26.613  -9.366 -10.550  1.00 90.62           H  
ATOM   3744  O   PHE A 233      26.168 -11.561  -9.062  1.00 90.62           O  
ATOM   3745  CG  PHE A 233      25.201  -8.265 -11.700  1.00 90.62           C  
ATOM   3746  CD1 PHE A 233      26.085  -8.044 -12.771  1.00 90.62           C  
ATOM   3747  HD1 PHE A 233      27.014  -8.591 -12.830  1.00 90.62           H  
ATOM   3748  CD2 PHE A 233      23.978  -7.573 -11.647  1.00 90.62           C  
ATOM   3749  HD2 PHE A 233      23.281  -7.762 -10.844  1.00 90.62           H  
ATOM   3750  CE1 PHE A 233      25.754  -7.123 -13.778  1.00 90.62           C  
ATOM   3751  HE1 PHE A 233      26.435  -6.967 -14.601  1.00 90.62           H  
ATOM   3752  CE2 PHE A 233      23.625  -6.695 -12.682  1.00 90.62           C  
ATOM   3753  HE2 PHE A 233      22.645  -6.241 -12.687  1.00 90.62           H  
ATOM   3754  CZ  PHE A 233      24.522  -6.447 -13.735  1.00 90.62           C  
ATOM   3755  HZ  PHE A 233      24.251  -5.767 -14.529  1.00 90.62           H  
ATOM   3756  N   MET A 234      24.856 -13.000 -10.157  1.00 89.70           N  
ATOM   3757  H   MET A 234      24.245 -13.137 -10.949  1.00 89.70           H  
ATOM   3758  CA  MET A 234      25.177 -14.171  -9.340  1.00 89.70           C  
ATOM   3759  HA  MET A 234      26.050 -13.959  -8.724  1.00 89.70           H  
ATOM   3760  C   MET A 234      25.518 -15.378 -10.213  1.00 89.70           C  
ATOM   3761  CB  MET A 234      23.997 -14.515  -8.422  1.00 89.70           C  
ATOM   3762  HB2 MET A 234      23.083 -14.583  -9.011  1.00 89.70           H  
ATOM   3763  HB3 MET A 234      24.193 -15.496  -7.988  1.00 89.70           H  
ATOM   3764  O   MET A 234      25.007 -15.522 -11.315  1.00 89.70           O  
ATOM   3765  CG  MET A 234      23.810 -13.499  -7.287  1.00 89.70           C  
ATOM   3766  HG2 MET A 234      23.607 -12.523  -7.727  1.00 89.70           H  
ATOM   3767  HG3 MET A 234      24.743 -13.421  -6.728  1.00 89.70           H  
ATOM   3768  SD  MET A 234      22.462 -13.884  -6.124  1.00 89.70           S  
ATOM   3769  CE  MET A 234      23.034 -15.455  -5.442  1.00 89.70           C  
ATOM   3770  HE1 MET A 234      23.242 -16.163  -6.244  1.00 89.70           H  
ATOM   3771  HE2 MET A 234      23.935 -15.279  -4.854  1.00 89.70           H  
ATOM   3772  HE3 MET A 234      22.246 -15.886  -4.824  1.00 89.70           H  
ATOM   3773  N   SER A 235      26.318 -16.315  -9.697  1.00 90.95           N  
ATOM   3774  H   SER A 235      26.740 -16.173  -8.790  1.00 90.95           H  
ATOM   3775  CA  SER A 235      26.464 -17.615 -10.359  1.00 90.95           C  
ATOM   3776  HA  SER A 235      26.626 -17.430 -11.421  1.00 90.95           H  
ATOM   3777  C   SER A 235      25.186 -18.451 -10.217  1.00 90.95           C  
ATOM   3778  CB  SER A 235      27.684 -18.386  -9.844  1.00 90.95           C  
ATOM   3779  HB2 SER A 235      28.549 -17.725  -9.805  1.00 90.95           H  
ATOM   3780  HB3 SER A 235      27.901 -19.193 -10.544  1.00 90.95           H  
ATOM   3781  O   SER A 235      24.469 -18.362  -9.214  1.00 90.95           O  
ATOM   3782  OG  SER A 235      27.449 -18.952  -8.563  1.00 90.95           O  
ATOM   3783  HG  SER A 235      27.872 -19.814  -8.546  1.00 90.95           H  
ATOM   3784  N   THR A 236      24.939 -19.347 -11.174  1.00 95.20           N  
ATOM   3785  H   THR A 236      25.528 -19.360 -11.994  1.00 95.20           H  
ATOM   3786  CA  THR A 236      23.811 -20.296 -11.122  1.00 95.20           C  
ATOM   3787  HA  THR A 236      22.877 -19.735 -11.103  1.00 95.20           H  
ATOM   3788  C   THR A 236      23.842 -21.183  -9.877  1.00 95.20           C  
ATOM   3789  CB  THR A 236      23.808 -21.209 -12.353  1.00 95.20           C  
ATOM   3790  HB  THR A 236      23.039 -21.972 -12.232  1.00 95.20           H  
ATOM   3791  O   THR A 236      22.800 -21.429  -9.268  1.00 95.20           O  
ATOM   3792  CG2 THR A 236      23.519 -20.436 -13.630  1.00 95.20           C  
ATOM   3793 HG21 THR A 236      23.397 -21.143 -14.451  1.00 95.20           H  
ATOM   3794 HG22 THR A 236      24.327 -19.742 -13.860  1.00 95.20           H  
ATOM   3795 HG23 THR A 236      22.594 -19.873 -13.510  1.00 95.20           H  
ATOM   3796  OG1 THR A 236      25.064 -21.831 -12.504  1.00 95.20           O  
ATOM   3797  HG1 THR A 236      25.166 -22.067 -13.429  1.00 95.20           H  
ATOM   3798  N   SER A 237      25.032 -21.626  -9.459  1.00 95.20           N  
ATOM   3799  H   SER A 237      25.837 -21.408 -10.028  1.00 95.20           H  
ATOM   3800  CA  SER A 237      25.239 -22.421  -8.243  1.00 95.20           C  
ATOM   3801  HA  SER A 237      24.601 -23.303  -8.289  1.00 95.20           H  
ATOM   3802  C   SER A 237      24.857 -21.649  -6.981  1.00 95.20           C  
ATOM   3803  CB  SER A 237      26.698 -22.894  -8.167  1.00 95.20           C  
ATOM   3804  HB2 SER A 237      26.865 -23.398  -7.215  1.00 95.20           H  
ATOM   3805  HB3 SER A 237      26.874 -23.609  -8.971  1.00 95.20           H  
ATOM   3806  O   SER A 237      24.153 -22.180  -6.121  1.00 95.20           O  
ATOM   3807  OG  SER A 237      27.620 -21.820  -8.307  1.00 95.20           O  
ATOM   3808  HG  SER A 237      28.502 -22.199  -8.315  1.00 95.20           H  
ATOM   3809  N   THR A 238      25.254 -20.378  -6.893  1.00 91.95           N  
ATOM   3810  H   THR A 238      25.805 -19.991  -7.646  1.00 91.95           H  
ATOM   3811  CA  THR A 238      24.929 -19.521  -5.748  1.00 91.95           C  
ATOM   3812  HA  THR A 238      25.170 -20.060  -4.833  1.00 91.95           H  
ATOM   3813  C   THR A 238      23.438 -19.201  -5.716  1.00 91.95           C  
ATOM   3814  CB  THR A 238      25.744 -18.220  -5.760  1.00 91.95           C  
ATOM   3815  HB  THR A 238      25.427 -17.585  -6.587  1.00 91.95           H  
ATOM   3816  O   THR A 238      22.829 -19.291  -4.653  1.00 91.95           O  
ATOM   3817  CG2 THR A 238      25.613 -17.461  -4.440  1.00 91.95           C  
ATOM   3818 HG21 THR A 238      26.108 -16.495  -4.533  1.00 91.95           H  
ATOM   3819 HG22 THR A 238      24.565 -17.313  -4.178  1.00 91.95           H  
ATOM   3820 HG23 THR A 238      26.090 -18.032  -3.643  1.00 91.95           H  
ATOM   3821  OG1 THR A 238      27.115 -18.504  -5.878  1.00 91.95           O  
ATOM   3822  HG1 THR A 238      27.319 -18.555  -6.815  1.00 91.95           H  
ATOM   3823  N   LEU A 239      22.831 -18.881  -6.865  1.00 96.10           N  
ATOM   3824  H   LEU A 239      23.386 -18.804  -7.706  1.00 96.10           H  
ATOM   3825  CA  LEU A 239      21.391 -18.636  -6.965  1.00 96.10           C  
ATOM   3826  HA  LEU A 239      21.130 -17.825  -6.285  1.00 96.10           H  
ATOM   3827  C   LEU A 239      20.591 -19.868  -6.526  1.00 96.10           C  
ATOM   3828  CB  LEU A 239      21.050 -18.200  -8.405  1.00 96.10           C  
ATOM   3829  HB2 LEU A 239      21.569 -17.264  -8.613  1.00 96.10           H  
ATOM   3830  HB3 LEU A 239      21.423 -18.949  -9.102  1.00 96.10           H  
ATOM   3831  O   LEU A 239      19.704 -19.753  -5.685  1.00 96.10           O  
ATOM   3832  CG  LEU A 239      19.543 -18.002  -8.671  1.00 96.10           C  
ATOM   3833  HG  LEU A 239      19.030 -18.959  -8.575  1.00 96.10           H  
ATOM   3834  CD1 LEU A 239      18.909 -17.011  -7.700  1.00 96.10           C  
ATOM   3835 HD11 LEU A 239      19.519 -16.111  -7.617  1.00 96.10           H  
ATOM   3836 HD12 LEU A 239      17.908 -16.740  -8.035  1.00 96.10           H  
ATOM   3837 HD13 LEU A 239      18.830 -17.465  -6.712  1.00 96.10           H  
ATOM   3838  CD2 LEU A 239      19.319 -17.488 -10.089  1.00 96.10           C  
ATOM   3839 HD21 LEU A 239      19.735 -16.486 -10.194  1.00 96.10           H  
ATOM   3840 HD22 LEU A 239      18.252 -17.452 -10.309  1.00 96.10           H  
ATOM   3841 HD23 LEU A 239      19.804 -18.147 -10.809  1.00 96.10           H  
ATOM   3842  N   LYS A 240      20.941 -21.057  -7.030  1.00 95.90           N  
ATOM   3843  H   LYS A 240      21.681 -21.085  -7.717  1.00 95.90           H  
ATOM   3844  CA  LYS A 240      20.269 -22.309  -6.658  1.00 95.90           C  
ATOM   3845  HA  LYS A 240      19.207 -22.205  -6.881  1.00 95.90           H  
ATOM   3846  C   LYS A 240      20.362 -22.581  -5.154  1.00 95.90           C  
ATOM   3847  CB  LYS A 240      20.847 -23.461  -7.493  1.00 95.90           C  
ATOM   3848  HB2 LYS A 240      21.883 -23.637  -7.202  1.00 95.90           H  
ATOM   3849  HB3 LYS A 240      20.829 -23.173  -8.544  1.00 95.90           H  
ATOM   3850  O   LYS A 240      19.351 -22.922  -4.550  1.00 95.90           O  
ATOM   3851  CG  LYS A 240      20.035 -24.755  -7.332  1.00 95.90           C  
ATOM   3852  HG2 LYS A 240      19.003 -24.568  -7.627  1.00 95.90           H  
ATOM   3853  HG3 LYS A 240      20.052 -25.071  -6.289  1.00 95.90           H  
ATOM   3854  CD  LYS A 240      20.615 -25.879  -8.201  1.00 95.90           C  
ATOM   3855  HD2 LYS A 240      20.612 -25.566  -9.245  1.00 95.90           H  
ATOM   3856  HD3 LYS A 240      21.641 -26.074  -7.889  1.00 95.90           H  
ATOM   3857  CE  LYS A 240      19.774 -27.152  -8.039  1.00 95.90           C  
ATOM   3858  HE2 LYS A 240      19.733 -27.405  -6.979  1.00 95.90           H  
ATOM   3859  HE3 LYS A 240      18.755 -26.941  -8.364  1.00 95.90           H  
ATOM   3860  NZ  LYS A 240      20.335 -28.292  -8.809  1.00 95.90           N  
ATOM   3861  HZ1 LYS A 240      20.371 -28.082  -9.797  1.00 95.90           H  
ATOM   3862  HZ2 LYS A 240      19.767 -29.117  -8.680  1.00 95.90           H  
ATOM   3863  HZ3 LYS A 240      21.268 -28.511  -8.491  1.00 95.90           H  
ATOM   3864  N   ARG A 241      21.547 -22.404  -4.554  1.00 96.03           N  
ATOM   3865  H   ARG A 241      22.334 -22.132  -5.126  1.00 96.03           H  
ATOM   3866  CA  ARG A 241      21.753 -22.599  -3.110  1.00 96.03           C  
ATOM   3867  HA  ARG A 241      21.388 -23.588  -2.835  1.00 96.03           H  
ATOM   3868  C   ARG A 241      20.925 -21.615  -2.278  1.00 96.03           C  
ATOM   3869  CB  ARG A 241      23.252 -22.522  -2.778  1.00 96.03           C  
ATOM   3870  HB2 ARG A 241      23.795 -23.212  -3.424  1.00 96.03           H  
ATOM   3871  HB3 ARG A 241      23.612 -21.511  -2.970  1.00 96.03           H  
ATOM   3872  O   ARG A 241      20.201 -22.053  -1.396  1.00 96.03           O  
ATOM   3873  CG  ARG A 241      23.519 -22.905  -1.312  1.00 96.03           C  
ATOM   3874  HG2 ARG A 241      23.143 -23.912  -1.134  1.00 96.03           H  
ATOM   3875  HG3 ARG A 241      22.986 -22.224  -0.648  1.00 96.03           H  
ATOM   3876  CD  ARG A 241      25.009 -22.873  -0.958  1.00 96.03           C  
ATOM   3877  HD2 ARG A 241      25.121 -23.243   0.061  1.00 96.03           H  
ATOM   3878  HD3 ARG A 241      25.539 -23.549  -1.629  1.00 96.03           H  
ATOM   3879  NE  ARG A 241      25.554 -21.504  -1.025  1.00 96.03           N  
ATOM   3880  HE  ARG A 241      24.987 -20.811  -0.557  1.00 96.03           H  
ATOM   3881  NH1 ARG A 241      27.592 -21.988  -1.982  1.00 96.03           N  
ATOM   3882 HH11 ARG A 241      27.387 -22.971  -1.877  1.00 96.03           H  
ATOM   3883 HH12 ARG A 241      28.499 -21.685  -2.307  1.00 96.03           H  
ATOM   3884  NH2 ARG A 241      27.054 -19.871  -1.542  1.00 96.03           N  
ATOM   3885 HH21 ARG A 241      27.961 -19.588  -1.883  1.00 96.03           H  
ATOM   3886 HH22 ARG A 241      26.444 -19.208  -1.085  1.00 96.03           H  
ATOM   3887  CZ  ARG A 241      26.724 -21.131  -1.517  1.00 96.03           C  
ATOM   3888  N   LYS A 242      20.959 -20.318  -2.601  1.00 95.50           N  
ATOM   3889  H   LYS A 242      21.560 -20.027  -3.360  1.00 95.50           H  
ATOM   3890  CA  LYS A 242      20.206 -19.298  -1.852  1.00 95.50           C  
ATOM   3891  HA  LYS A 242      20.409 -19.412  -0.788  1.00 95.50           H  
ATOM   3892  C   LYS A 242      18.688 -19.438  -1.987  1.00 95.50           C  
ATOM   3893  CB  LYS A 242      20.630 -17.891  -2.273  1.00 95.50           C  
ATOM   3894  HB2 LYS A 242      19.919 -17.197  -1.825  1.00 95.50           H  
ATOM   3895  HB3 LYS A 242      20.578 -17.797  -3.358  1.00 95.50           H  
ATOM   3896  O   LYS A 242      17.970 -19.206  -1.026  1.00 95.50           O  
ATOM   3897  CG  LYS A 242      22.035 -17.517  -1.788  1.00 95.50           C  
ATOM   3898  HG2 LYS A 242      22.787 -17.971  -2.433  1.00 95.50           H  
ATOM   3899  HG3 LYS A 242      22.179 -17.877  -0.770  1.00 95.50           H  
ATOM   3900  CD  LYS A 242      22.184 -15.991  -1.792  1.00 95.50           C  
ATOM   3901  HD2 LYS A 242      21.927 -15.590  -2.772  1.00 95.50           H  
ATOM   3902  HD3 LYS A 242      21.488 -15.581  -1.060  1.00 95.50           H  
ATOM   3903  CE  LYS A 242      23.608 -15.592  -1.410  1.00 95.50           C  
ATOM   3904  HE2 LYS A 242      24.299 -16.001  -2.148  1.00 95.50           H  
ATOM   3905  HE3 LYS A 242      23.836 -16.045  -0.445  1.00 95.50           H  
ATOM   3906  NZ  LYS A 242      23.746 -14.118  -1.326  1.00 95.50           N  
ATOM   3907  HZ1 LYS A 242      23.527 -13.684  -2.211  1.00 95.50           H  
ATOM   3908  HZ2 LYS A 242      24.685 -13.863  -1.056  1.00 95.50           H  
ATOM   3909  HZ3 LYS A 242      23.115 -13.763  -0.622  1.00 95.50           H  
ATOM   3910  N   LEU A 243      18.181 -19.839  -3.154  1.00 97.05           N  
ATOM   3911  H   LEU A 243      18.798 -19.974  -3.942  1.00 97.05           H  
ATOM   3912  CA  LEU A 243      16.750 -20.138  -3.293  1.00 97.05           C  
ATOM   3913  HA  LEU A 243      16.173 -19.299  -2.906  1.00 97.05           H  
ATOM   3914  C   LEU A 243      16.341 -21.345  -2.439  1.00 97.05           C  
ATOM   3915  CB  LEU A 243      16.393 -20.364  -4.770  1.00 97.05           C  
ATOM   3916  HB2 LEU A 243      17.077 -21.103  -5.187  1.00 97.05           H  
ATOM   3917  HB3 LEU A 243      15.386 -20.780  -4.818  1.00 97.05           H  
ATOM   3918  O   LEU A 243      15.269 -21.320  -1.841  1.00 97.05           O  
ATOM   3919  CG  LEU A 243      16.430 -19.090  -5.629  1.00 97.05           C  
ATOM   3920  HG  LEU A 243      17.430 -18.657  -5.586  1.00 97.05           H  
ATOM   3921  CD1 LEU A 243      16.118 -19.462  -7.081  1.00 97.05           C  
ATOM   3922 HD11 LEU A 243      16.853 -20.183  -7.438  1.00 97.05           H  
ATOM   3923 HD12 LEU A 243      16.166 -18.571  -7.707  1.00 97.05           H  
ATOM   3924 HD13 LEU A 243      15.117 -19.889  -7.141  1.00 97.05           H  
ATOM   3925  CD2 LEU A 243      15.440 -18.025  -5.159  1.00 97.05           C  
ATOM   3926 HD21 LEU A 243      15.361 -17.221  -5.892  1.00 97.05           H  
ATOM   3927 HD22 LEU A 243      15.774 -17.592  -4.217  1.00 97.05           H  
ATOM   3928 HD23 LEU A 243      14.460 -18.474  -4.996  1.00 97.05           H  
ATOM   3929  N   ALA A 244      17.203 -22.363  -2.335  1.00 96.48           N  
ATOM   3930  H   ALA A 244      18.069 -22.336  -2.854  1.00 96.48           H  
ATOM   3931  CA  ALA A 244      16.955 -23.510  -1.466  1.00 96.48           C  
ATOM   3932  HA  ALA A 244      15.961 -23.899  -1.689  1.00 96.48           H  
ATOM   3933  C   ALA A 244      16.963 -23.125   0.024  1.00 96.48           C  
ATOM   3934  CB  ALA A 244      17.977 -24.609  -1.782  1.00 96.48           C  
ATOM   3935  HB1 ALA A 244      17.739 -25.496  -1.196  1.00 96.48           H  
ATOM   3936  HB2 ALA A 244      17.934 -24.858  -2.842  1.00 96.48           H  
ATOM   3937  HB3 ALA A 244      18.983 -24.278  -1.524  1.00 96.48           H  
ATOM   3938  O   ALA A 244      16.139 -23.636   0.778  1.00 96.48           O  
ATOM   3939  N   GLU A 245      17.830 -22.193   0.437  1.00 94.74           N  
ATOM   3940  H   GLU A 245      18.530 -21.864  -0.214  1.00 94.74           H  
ATOM   3941  CA  GLU A 245      17.815 -21.597   1.785  1.00 94.74           C  
ATOM   3942  HA  GLU A 245      17.904 -22.387   2.531  1.00 94.74           H  
ATOM   3943  C   GLU A 245      16.486 -20.866   2.074  1.00 94.74           C  
ATOM   3944  CB  GLU A 245      19.010 -20.633   1.952  1.00 94.74           C  
ATOM   3945  HB2 GLU A 245      18.991 -19.918   1.129  1.00 94.74           H  
ATOM   3946  HB3 GLU A 245      18.887 -20.074   2.879  1.00 94.74           H  
ATOM   3947  O   GLU A 245      15.989 -20.918   3.195  1.00 94.74           O  
ATOM   3948  CG  GLU A 245      20.390 -21.325   1.992  1.00 94.74           C  
ATOM   3949  HG2 GLU A 245      20.415 -22.113   1.240  1.00 94.74           H  
ATOM   3950  HG3 GLU A 245      20.510 -21.803   2.964  1.00 94.74           H  
ATOM   3951  CD  GLU A 245      21.586 -20.375   1.734  1.00 94.74           C  
ATOM   3952  OE1 GLU A 245      22.709 -20.888   1.498  1.00 94.74           O  
ATOM   3953  OE2 GLU A 245      21.402 -19.137   1.666  1.00 94.74           O  
ATOM   3954  N   GLU A 246      15.857 -20.258   1.060  1.00 93.66           N  
ATOM   3955  H   GLU A 246      16.342 -20.195   0.176  1.00 93.66           H  
ATOM   3956  CA  GLU A 246      14.505 -19.675   1.145  1.00 93.66           C  
ATOM   3957  HA  GLU A 246      14.374 -19.267   2.148  1.00 93.66           H  
ATOM   3958  C   GLU A 246      13.370 -20.713   0.970  1.00 93.66           C  
ATOM   3959  CB  GLU A 246      14.360 -18.507   0.148  1.00 93.66           C  
ATOM   3960  HB2 GLU A 246      14.606 -18.854  -0.855  1.00 93.66           H  
ATOM   3961  HB3 GLU A 246      13.322 -18.173   0.149  1.00 93.66           H  
ATOM   3962  O   GLU A 246      12.196 -20.349   0.856  1.00 93.66           O  
ATOM   3963  CG  GLU A 246      15.239 -17.291   0.498  1.00 93.66           C  
ATOM   3964  HG2 GLU A 246      16.288 -17.580   0.445  1.00 93.66           H  
ATOM   3965  HG3 GLU A 246      15.023 -16.992   1.524  1.00 93.66           H  
ATOM   3966  CD  GLU A 246      15.005 -16.082  -0.428  1.00 93.66           C  
ATOM   3967  OE1 GLU A 246      15.674 -15.035  -0.255  1.00 93.66           O  
ATOM   3968  OE2 GLU A 246      14.168 -16.150  -1.356  1.00 93.66           O  
ATOM   3969  N   GLY A 247      13.690 -22.011   0.931  1.00 95.97           N  
ATOM   3970  H   GLY A 247      14.660 -22.263   1.052  1.00 95.97           H  
ATOM   3971  CA  GLY A 247      12.708 -23.092   0.809  1.00 95.97           C  
ATOM   3972  HA2 GLY A 247      11.936 -22.962   1.567  1.00 95.97           H  
ATOM   3973  HA3 GLY A 247      13.217 -24.039   0.989  1.00 95.97           H  
ATOM   3974  C   GLY A 247      12.031 -23.170  -0.562  1.00 95.97           C  
ATOM   3975  O   GLY A 247      10.885 -23.608  -0.665  1.00 95.97           O  
ATOM   3976  N   THR A 248      12.698 -22.716  -1.626  1.00 95.48           N  
ATOM   3977  H   THR A 248      13.627 -22.343  -1.490  1.00 95.48           H  
ATOM   3978  CA  THR A 248      12.138 -22.702  -2.982  1.00 95.48           C  
ATOM   3979  HA  THR A 248      11.382 -23.485  -3.046  1.00 95.48           H  
ATOM   3980  C   THR A 248      13.179 -23.040  -4.053  1.00 95.48           C  
ATOM   3981  CB  THR A 248      11.427 -21.358  -3.222  1.00 95.48           C  
ATOM   3982  HB  THR A 248      10.819 -21.132  -2.346  1.00 95.48           H  
ATOM   3983  O   THR A 248      14.346 -23.315  -3.776  1.00 95.48           O  
ATOM   3984  CG2 THR A 248      12.373 -20.181  -3.453  1.00 95.48           C  
ATOM   3985 HG21 THR A 248      12.975 -20.343  -4.346  1.00 95.48           H  
ATOM   3986 HG22 THR A 248      11.786 -19.269  -3.568  1.00 95.48           H  
ATOM   3987 HG23 THR A 248      13.026 -20.061  -2.589  1.00 95.48           H  
ATOM   3988  OG1 THR A 248      10.550 -21.456  -4.327  1.00 95.48           O  
ATOM   3989  HG1 THR A 248       9.895 -22.119  -4.097  1.00 95.48           H  
ATOM   3990  N   SER A 249      12.763 -23.054  -5.316  1.00 96.35           N  
ATOM   3991  H   SER A 249      11.806 -22.791  -5.503  1.00 96.35           H  
ATOM   3992  CA  SER A 249      13.635 -23.303  -6.458  1.00 96.35           C  
ATOM   3993  HA  SER A 249      14.663 -23.084  -6.169  1.00 96.35           H  
ATOM   3994  C   SER A 249      13.281 -22.385  -7.624  1.00 96.35           C  
ATOM   3995  CB  SER A 249      13.563 -24.780  -6.863  1.00 96.35           C  
ATOM   3996  HB2 SER A 249      14.421 -25.007  -7.496  1.00 96.35           H  
ATOM   3997  HB3 SER A 249      13.614 -25.411  -5.976  1.00 96.35           H  
ATOM   3998  O   SER A 249      12.172 -21.858  -7.710  1.00 96.35           O  
ATOM   3999  OG  SER A 249      12.386 -25.066  -7.590  1.00 96.35           O  
ATOM   4000  HG  SER A 249      11.695 -25.291  -6.963  1.00 96.35           H  
ATOM   4001  N   PHE A 250      14.213 -22.218  -8.565  1.00 96.05           N  
ATOM   4002  H   PHE A 250      15.121 -22.641  -8.437  1.00 96.05           H  
ATOM   4003  CA  PHE A 250      13.943 -21.462  -9.790  1.00 96.05           C  
ATOM   4004  HA  PHE A 250      13.710 -20.429  -9.530  1.00 96.05           H  
ATOM   4005  C   PHE A 250      12.729 -22.020 -10.543  1.00 96.05           C  
ATOM   4006  CB  PHE A 250      15.188 -21.477 -10.679  1.00 96.05           C  
ATOM   4007  HB2 PHE A 250      15.540 -22.502 -10.797  1.00 96.05           H  
ATOM   4008  HB3 PHE A 250      15.964 -20.904 -10.171  1.00 96.05           H  
ATOM   4009  O   PHE A 250      11.872 -21.252 -10.968  1.00 96.05           O  
ATOM   4010  CG  PHE A 250      14.953 -20.879 -12.052  1.00 96.05           C  
ATOM   4011  CD1 PHE A 250      14.652 -21.707 -13.153  1.00 96.05           C  
ATOM   4012  HD1 PHE A 250      14.615 -22.780 -13.034  1.00 96.05           H  
ATOM   4013  CD2 PHE A 250      14.959 -19.482 -12.210  1.00 96.05           C  
ATOM   4014  HD2 PHE A 250      15.171 -18.837 -11.370  1.00 96.05           H  
ATOM   4015  CE1 PHE A 250      14.349 -21.138 -14.403  1.00 96.05           C  
ATOM   4016  HE1 PHE A 250      14.085 -21.764 -15.243  1.00 96.05           H  
ATOM   4017  CE2 PHE A 250      14.656 -18.920 -13.459  1.00 96.05           C  
ATOM   4018  HE2 PHE A 250      14.634 -17.847 -13.579  1.00 96.05           H  
ATOM   4019  CZ  PHE A 250      14.347 -19.743 -14.553  1.00 96.05           C  
ATOM   4020  HZ  PHE A 250      14.090 -19.299 -15.503  1.00 96.05           H  
ATOM   4021  N   SER A 251      12.627 -23.347 -10.658  1.00 95.30           N  
ATOM   4022  H   SER A 251      13.346 -23.934 -10.259  1.00 95.30           H  
ATOM   4023  CA  SER A 251      11.515 -24.015 -11.339  1.00 95.30           C  
ATOM   4024  HA  SER A 251      11.463 -23.656 -12.367  1.00 95.30           H  
ATOM   4025  C   SER A 251      10.170 -23.724 -10.670  1.00 95.30           C  
ATOM   4026  CB  SER A 251      11.750 -25.527 -11.363  1.00 95.30           C  
ATOM   4027  HB2 SER A 251      11.749 -25.912 -10.343  1.00 95.30           H  
ATOM   4028  HB3 SER A 251      10.943 -26.004 -11.919  1.00 95.30           H  
ATOM   4029  O   SER A 251       9.187 -23.471 -11.367  1.00 95.30           O  
ATOM   4030  OG  SER A 251      12.991 -25.826 -11.979  1.00 95.30           O  
ATOM   4031  HG  SER A 251      13.070 -26.781 -12.033  1.00 95.30           H  
ATOM   4032  N   ASP A 252      10.128 -23.702  -9.335  1.00 95.74           N  
ATOM   4033  H   ASP A 252      10.960 -23.930  -8.810  1.00 95.74           H  
ATOM   4034  CA  ASP A 252       8.903 -23.400  -8.587  1.00 95.74           C  
ATOM   4035  HA  ASP A 252       8.092 -24.018  -8.972  1.00 95.74           H  
ATOM   4036  C   ASP A 252       8.489 -21.937  -8.752  1.00 95.74           C  
ATOM   4037  CB  ASP A 252       9.081 -23.724  -7.098  1.00 95.74           C  
ATOM   4038  HB2 ASP A 252       8.170 -23.450  -6.566  1.00 95.74           H  
ATOM   4039  HB3 ASP A 252       9.900 -23.129  -6.695  1.00 95.74           H  
ATOM   4040  O   ASP A 252       7.313 -21.650  -8.988  1.00 95.74           O  
ATOM   4041  CG  ASP A 252       9.351 -25.206  -6.857  1.00 95.74           C  
ATOM   4042  OD1 ASP A 252       8.689 -26.040  -7.513  1.00 95.74           O  
ATOM   4043  OD2 ASP A 252      10.282 -25.478  -6.067  1.00 95.74           O  
ATOM   4044  N   ILE A 253       9.446 -21.004  -8.691  1.00 96.66           N  
ATOM   4045  H   ILE A 253      10.387 -21.300  -8.471  1.00 96.66           H  
ATOM   4046  CA  ILE A 253       9.176 -19.575  -8.900  1.00 96.66           C  
ATOM   4047  HA  ILE A 253       8.359 -19.282  -8.241  1.00 96.66           H  
ATOM   4048  C   ILE A 253       8.716 -19.323 -10.336  1.00 96.66           C  
ATOM   4049  CB  ILE A 253      10.405 -18.707  -8.555  1.00 96.66           C  
ATOM   4050  HB  ILE A 253      11.242 -19.003  -9.186  1.00 96.66           H  
ATOM   4051  O   ILE A 253       7.753 -18.589 -10.552  1.00 96.66           O  
ATOM   4052  CG1 ILE A 253      10.795 -18.879  -7.073  1.00 96.66           C  
ATOM   4053 HG12 ILE A 253      10.040 -18.403  -6.447  1.00 96.66           H  
ATOM   4054 HG13 ILE A 253      10.821 -19.934  -6.801  1.00 96.66           H  
ATOM   4055  CG2 ILE A 253      10.064 -17.226  -8.814  1.00 96.66           C  
ATOM   4056 HG21 ILE A 253       9.168 -16.952  -8.257  1.00 96.66           H  
ATOM   4057 HG22 ILE A 253      10.873 -16.570  -8.492  1.00 96.66           H  
ATOM   4058 HG23 ILE A 253       9.894 -17.044  -9.876  1.00 96.66           H  
ATOM   4059  CD1 ILE A 253      12.171 -18.293  -6.750  1.00 96.66           C  
ATOM   4060 HD11 ILE A 253      12.195 -17.220  -6.941  1.00 96.66           H  
ATOM   4061 HD12 ILE A 253      12.373 -18.451  -5.691  1.00 96.66           H  
ATOM   4062 HD13 ILE A 253      12.937 -18.790  -7.345  1.00 96.66           H  
ATOM   4063  N   TYR A 254       9.361 -19.963 -11.309  1.00 95.58           N  
ATOM   4064  H   TYR A 254      10.154 -20.536 -11.060  1.00 95.58           H  
ATOM   4065  CA  TYR A 254       9.013 -19.860 -12.721  1.00 95.58           C  
ATOM   4066  HA  TYR A 254       9.048 -18.812 -13.019  1.00 95.58           H  
ATOM   4067  C   TYR A 254       7.594 -20.348 -13.003  1.00 95.58           C  
ATOM   4068  CB  TYR A 254      10.045 -20.649 -13.527  1.00 95.58           C  
ATOM   4069  HB2 TYR A 254      11.040 -20.282 -13.276  1.00 95.58           H  
ATOM   4070  HB3 TYR A 254      10.004 -21.701 -13.243  1.00 95.58           H  
ATOM   4071  O   TYR A 254       6.810 -19.642 -13.644  1.00 95.58           O  
ATOM   4072  CG  TYR A 254       9.877 -20.525 -15.020  1.00 95.58           C  
ATOM   4073  CD1 TYR A 254       9.394 -21.609 -15.781  1.00 95.58           C  
ATOM   4074  HD1 TYR A 254       9.090 -22.521 -15.288  1.00 95.58           H  
ATOM   4075  CD2 TYR A 254      10.263 -19.331 -15.652  1.00 95.58           C  
ATOM   4076  HD2 TYR A 254      10.628 -18.497 -15.071  1.00 95.58           H  
ATOM   4077  CE1 TYR A 254       9.412 -21.537 -17.187  1.00 95.58           C  
ATOM   4078  HE1 TYR A 254       9.136 -22.393 -17.784  1.00 95.58           H  
ATOM   4079  CE2 TYR A 254      10.239 -19.242 -17.050  1.00 95.58           C  
ATOM   4080  HE2 TYR A 254      10.555 -18.345 -17.562  1.00 95.58           H  
ATOM   4081  OH  TYR A 254      10.113 -20.325 -19.147  1.00 95.58           O  
ATOM   4082  HH  TYR A 254       9.948 -21.156 -19.598  1.00 95.58           H  
ATOM   4083  CZ  TYR A 254       9.896 -20.368 -17.813  1.00 95.58           C  
ATOM   4084  N   LEU A 255       7.234 -21.517 -12.465  1.00 95.10           N  
ATOM   4085  H   LEU A 255       7.922 -22.049 -11.951  1.00 95.10           H  
ATOM   4086  CA  LEU A 255       5.872 -22.030 -12.551  1.00 95.10           C  
ATOM   4087  HA  LEU A 255       5.600 -22.083 -13.605  1.00 95.10           H  
ATOM   4088  C   LEU A 255       4.886 -21.078 -11.866  1.00 95.10           C  
ATOM   4089  CB  LEU A 255       5.825 -23.443 -11.943  1.00 95.10           C  
ATOM   4090  HB2 LEU A 255       6.152 -23.386 -10.904  1.00 95.10           H  
ATOM   4091  HB3 LEU A 255       6.530 -24.080 -12.477  1.00 95.10           H  
ATOM   4092  O   LEU A 255       3.876 -20.721 -12.464  1.00 95.10           O  
ATOM   4093  CG  LEU A 255       4.428 -24.091 -11.985  1.00 95.10           C  
ATOM   4094  HG  LEU A 255       3.714 -23.460 -11.456  1.00 95.10           H  
ATOM   4095  CD1 LEU A 255       3.926 -24.313 -13.415  1.00 95.10           C  
ATOM   4096 HD11 LEU A 255       2.954 -24.806 -13.388  1.00 95.10           H  
ATOM   4097 HD12 LEU A 255       4.636 -24.928 -13.968  1.00 95.10           H  
ATOM   4098 HD13 LEU A 255       3.804 -23.354 -13.920  1.00 95.10           H  
ATOM   4099  CD2 LEU A 255       4.468 -25.447 -11.282  1.00 95.10           C  
ATOM   4100 HD21 LEU A 255       5.178 -26.105 -11.782  1.00 95.10           H  
ATOM   4101 HD22 LEU A 255       4.786 -25.310 -10.248  1.00 95.10           H  
ATOM   4102 HD23 LEU A 255       3.476 -25.900 -11.291  1.00 95.10           H  
ATOM   4103  N   SER A 256       5.191 -20.633 -10.645  1.00 95.31           N  
ATOM   4104  H   SER A 256       6.047 -20.961 -10.222  1.00 95.31           H  
ATOM   4105  CA  SER A 256       4.337 -19.730  -9.868  1.00 95.31           C  
ATOM   4106  HA  SER A 256       3.379 -20.219  -9.693  1.00 95.31           H  
ATOM   4107  C   SER A 256       4.055 -18.418 -10.606  1.00 95.31           C  
ATOM   4108  CB  SER A 256       5.000 -19.460  -8.514  1.00 95.31           C  
ATOM   4109  HB2 SER A 256       5.927 -18.907  -8.663  1.00 95.31           H  
ATOM   4110  HB3 SER A 256       5.230 -20.409  -8.030  1.00 95.31           H  
ATOM   4111  O   SER A 256       2.896 -18.046 -10.775  1.00 95.31           O  
ATOM   4112  OG  SER A 256       4.137 -18.720  -7.676  1.00 95.31           O  
ATOM   4113  HG  SER A 256       4.630 -18.439  -6.901  1.00 95.31           H  
ATOM   4114  N   ALA A 257       5.088 -17.751 -11.130  1.00 94.87           N  
ATOM   4115  H   ALA A 257       6.020 -18.113 -10.989  1.00 94.87           H  
ATOM   4116  CA  ALA A 257       4.949 -16.499 -11.874  1.00 94.87           C  
ATOM   4117  HA  ALA A 257       4.473 -15.751 -11.240  1.00 94.87           H  
ATOM   4118  C   ALA A 257       4.058 -16.665 -13.113  1.00 94.87           C  
ATOM   4119  CB  ALA A 257       6.352 -16.001 -12.239  1.00 94.87           C  
ATOM   4120  HB1 ALA A 257       6.868 -16.747 -12.844  1.00 94.87           H  
ATOM   4121  HB2 ALA A 257       6.928 -15.817 -11.332  1.00 94.87           H  
ATOM   4122  HB3 ALA A 257       6.277 -15.068 -12.799  1.00 94.87           H  
ATOM   4123  O   ALA A 257       3.118 -15.893 -13.320  1.00 94.87           O  
ATOM   4124  N   ARG A 258       4.285 -17.723 -13.904  1.00 95.37           N  
ATOM   4125  H   ARG A 258       5.053 -18.336 -13.672  1.00 95.37           H  
ATOM   4126  CA  ARG A 258       3.468 -18.011 -15.092  1.00 95.37           C  
ATOM   4127  HA  ARG A 258       3.403 -17.108 -15.699  1.00 95.37           H  
ATOM   4128  C   ARG A 258       2.026 -18.372 -14.742  1.00 95.37           C  
ATOM   4129  CB  ARG A 258       4.132 -19.116 -15.922  1.00 95.37           C  
ATOM   4130  HB2 ARG A 258       3.405 -19.481 -16.648  1.00 95.37           H  
ATOM   4131  HB3 ARG A 258       4.425 -19.945 -15.278  1.00 95.37           H  
ATOM   4132  O   ARG A 258       1.109 -17.902 -15.413  1.00 95.37           O  
ATOM   4133  CG  ARG A 258       5.350 -18.584 -16.689  1.00 95.37           C  
ATOM   4134  HG2 ARG A 258       5.028 -17.760 -17.327  1.00 95.37           H  
ATOM   4135  HG3 ARG A 258       6.108 -18.219 -15.996  1.00 95.37           H  
ATOM   4136  CD  ARG A 258       5.951 -19.686 -17.562  1.00 95.37           C  
ATOM   4137  HD2 ARG A 258       6.507 -20.378 -16.930  1.00 95.37           H  
ATOM   4138  HD3 ARG A 258       5.139 -20.224 -18.054  1.00 95.37           H  
ATOM   4139  NE  ARG A 258       6.837 -19.121 -18.593  1.00 95.37           N  
ATOM   4140  HE  ARG A 258       6.949 -18.118 -18.617  1.00 95.37           H  
ATOM   4141  NH1 ARG A 258       7.030 -21.008 -19.891  1.00 95.37           N  
ATOM   4142 HH11 ARG A 258       6.333 -21.453 -19.312  1.00 95.37           H  
ATOM   4143 HH12 ARG A 258       7.187 -21.329 -20.836  1.00 95.37           H  
ATOM   4144  NH2 ARG A 258       8.021 -19.131 -20.529  1.00 95.37           N  
ATOM   4145 HH21 ARG A 258       8.489 -19.681 -21.236  1.00 95.37           H  
ATOM   4146 HH22 ARG A 258       8.337 -18.189 -20.349  1.00 95.37           H  
ATOM   4147  CZ  ARG A 258       7.290 -19.752 -19.655  1.00 95.37           C  
ATOM   4148  N   MET A 259       1.808 -19.164 -13.692  1.00 95.53           N  
ATOM   4149  H   MET A 259       2.610 -19.514 -13.186  1.00 95.53           H  
ATOM   4150  CA  MET A 259       0.471 -19.556 -13.235  1.00 95.53           C  
ATOM   4151  HA  MET A 259      -0.104 -19.918 -14.087  1.00 95.53           H  
ATOM   4152  C   MET A 259      -0.318 -18.376 -12.667  1.00 95.53           C  
ATOM   4153  CB  MET A 259       0.580 -20.685 -12.198  1.00 95.53           C  
ATOM   4154  HB2 MET A 259      -0.388 -20.827 -11.717  1.00 95.53           H  
ATOM   4155  HB3 MET A 259       1.298 -20.409 -11.426  1.00 95.53           H  
ATOM   4156  O   MET A 259      -1.491 -18.210 -13.000  1.00 95.53           O  
ATOM   4157  CG  MET A 259       0.994 -22.020 -12.825  1.00 95.53           C  
ATOM   4158  HG2 MET A 259       1.079 -22.757 -12.027  1.00 95.53           H  
ATOM   4159  HG3 MET A 259       1.980 -21.920 -13.278  1.00 95.53           H  
ATOM   4160  SD  MET A 259      -0.143 -22.672 -14.078  1.00 95.53           S  
ATOM   4161  CE  MET A 259       0.792 -22.261 -15.567  1.00 95.53           C  
ATOM   4162  HE1 MET A 259       0.896 -21.180 -15.668  1.00 95.53           H  
ATOM   4163  HE2 MET A 259       0.286 -22.664 -16.445  1.00 95.53           H  
ATOM   4164  HE3 MET A 259       1.779 -22.712 -15.471  1.00 95.53           H  
ATOM   4165  N   ASN A 260       0.315 -17.511 -11.877  1.00 92.65           N  
ATOM   4166  H   ASN A 260       1.266 -17.708 -11.600  1.00 92.65           H  
ATOM   4167  CA  ASN A 260      -0.331 -16.315 -11.337  1.00 92.65           C  
ATOM   4168  HA  ASN A 260      -1.280 -16.602 -10.883  1.00 92.65           H  
ATOM   4169  C   ASN A 260      -0.660 -15.300 -12.435  1.00 92.65           C  
ATOM   4170  CB  ASN A 260       0.568 -15.713 -10.253  1.00 92.65           C  
ATOM   4171  HB2 ASN A 260       0.197 -14.728  -9.968  1.00 92.65           H  
ATOM   4172  HB3 ASN A 260       1.579 -15.599 -10.644  1.00 92.65           H  
ATOM   4173  O   ASN A 260      -1.747 -14.716 -12.420  1.00 92.65           O  
ATOM   4174  CG  ASN A 260       0.599 -16.567  -9.001  1.00 92.65           C  
ATOM   4175  ND2 ASN A 260       1.687 -16.533  -8.276  1.00 92.65           N  
ATOM   4176 HD21 ASN A 260       1.739 -17.167  -7.491  1.00 92.65           H  
ATOM   4177 HD22 ASN A 260       2.453 -15.935  -8.550  1.00 92.65           H  
ATOM   4178  OD1 ASN A 260      -0.363 -17.235  -8.653  1.00 92.65           O  
ATOM   4179  N   GLN A 261       0.218 -15.145 -13.431  1.00 93.31           N  
ATOM   4180  H   GLN A 261       1.127 -15.582 -13.363  1.00 93.31           H  
ATOM   4181  CA  GLN A 261      -0.086 -14.343 -14.613  1.00 93.31           C  
ATOM   4182  HA  GLN A 261      -0.387 -13.352 -14.274  1.00 93.31           H  
ATOM   4183  C   GLN A 261      -1.257 -14.933 -15.406  1.00 93.31           C  
ATOM   4184  CB  GLN A 261       1.165 -14.215 -15.494  1.00 93.31           C  
ATOM   4185  HB2 GLN A 261       1.445 -15.201 -15.866  1.00 93.31           H  
ATOM   4186  HB3 GLN A 261       1.993 -13.833 -14.897  1.00 93.31           H  
ATOM   4187  O   GLN A 261      -2.160 -14.200 -15.808  1.00 93.31           O  
ATOM   4188  CG  GLN A 261       0.940 -13.278 -16.693  1.00 93.31           C  
ATOM   4189  HG2 GLN A 261       0.066 -13.589 -17.264  1.00 93.31           H  
ATOM   4190  HG3 GLN A 261       1.798 -13.377 -17.357  1.00 93.31           H  
ATOM   4191  CD  GLN A 261       0.789 -11.803 -16.313  1.00 93.31           C  
ATOM   4192  NE2 GLN A 261       0.726 -10.920 -17.281  1.00 93.31           N  
ATOM   4193 HE21 GLN A 261       0.876 -11.218 -18.235  1.00 93.31           H  
ATOM   4194 HE22 GLN A 261       0.968  -9.983 -16.994  1.00 93.31           H  
ATOM   4195  OE1 GLN A 261       0.736 -11.407 -15.161  1.00 93.31           O  
ATOM   4196  N   ALA A 262      -1.288 -16.255 -15.594  1.00 93.69           N  
ATOM   4197  H   ALA A 262      -0.505 -16.815 -15.288  1.00 93.69           H  
ATOM   4198  CA  ALA A 262      -2.394 -16.921 -16.269  1.00 93.69           C  
ATOM   4199  HA  ALA A 262      -2.497 -16.500 -17.269  1.00 93.69           H  
ATOM   4200  C   ALA A 262      -3.716 -16.689 -15.529  1.00 93.69           C  
ATOM   4201  CB  ALA A 262      -2.084 -18.413 -16.399  1.00 93.69           C  
ATOM   4202  HB1 ALA A 262      -2.910 -18.898 -16.920  1.00 93.69           H  
ATOM   4203  HB2 ALA A 262      -1.166 -18.556 -16.970  1.00 93.69           H  
ATOM   4204  HB3 ALA A 262      -1.968 -18.872 -15.417  1.00 93.69           H  
ATOM   4205  O   ALA A 262      -4.696 -16.272 -16.138  1.00 93.69           O  
ATOM   4206  N   ALA A 263      -3.734 -16.879 -14.207  1.00 90.39           N  
ATOM   4207  H   ALA A 263      -2.898 -17.228 -13.761  1.00 90.39           H  
ATOM   4208  CA  ALA A 263      -4.904 -16.621 -13.377  1.00 90.39           C  
ATOM   4209  HA  ALA A 263      -5.722 -17.259 -13.712  1.00 90.39           H  
ATOM   4210  C   ALA A 263      -5.381 -15.164 -13.488  1.00 90.39           C  
ATOM   4211  CB  ALA A 263      -4.560 -16.993 -11.933  1.00 90.39           C  
ATOM   4212  HB1 ALA A 263      -4.348 -18.061 -11.876  1.00 90.39           H  
ATOM   4213  HB2 ALA A 263      -5.404 -16.767 -11.282  1.00 90.39           H  
ATOM   4214  HB3 ALA A 263      -3.688 -16.435 -11.592  1.00 90.39           H  
ATOM   4215  O   ALA A 263      -6.579 -14.925 -13.627  1.00 90.39           O  
ATOM   4216  N   LYS A 264      -4.458 -14.191 -13.487  1.00 87.48           N  
ATOM   4217  H   LYS A 264      -3.492 -14.454 -13.358  1.00 87.48           H  
ATOM   4218  CA  LYS A 264      -4.773 -12.773 -13.720  1.00 87.48           C  
ATOM   4219  HA  LYS A 264      -5.510 -12.443 -12.989  1.00 87.48           H  
ATOM   4220  C   LYS A 264      -5.438 -12.559 -15.086  1.00 87.48           C  
ATOM   4221  CB  LYS A 264      -3.487 -11.937 -13.547  1.00 87.48           C  
ATOM   4222  HB2 LYS A 264      -3.133 -12.036 -12.521  1.00 87.48           H  
ATOM   4223  HB3 LYS A 264      -2.709 -12.316 -14.209  1.00 87.48           H  
ATOM   4224  O   LYS A 264      -6.504 -11.954 -15.160  1.00 87.48           O  
ATOM   4225  CG  LYS A 264      -3.705 -10.451 -13.864  1.00 87.48           C  
ATOM   4226  HG2 LYS A 264      -4.493 -10.054 -13.225  1.00 87.48           H  
ATOM   4227  HG3 LYS A 264      -4.017 -10.354 -14.904  1.00 87.48           H  
ATOM   4228  CD  LYS A 264      -2.443  -9.602 -13.674  1.00 87.48           C  
ATOM   4229  HD2 LYS A 264      -2.138  -9.639 -12.628  1.00 87.48           H  
ATOM   4230  HD3 LYS A 264      -1.636  -9.984 -14.300  1.00 87.48           H  
ATOM   4231  CE  LYS A 264      -2.800  -8.168 -14.093  1.00 87.48           C  
ATOM   4232  HE2 LYS A 264      -3.702  -7.874 -13.556  1.00 87.48           H  
ATOM   4233  HE3 LYS A 264      -3.038  -8.159 -15.156  1.00 87.48           H  
ATOM   4234  NZ  LYS A 264      -1.735  -7.176 -13.819  1.00 87.48           N  
ATOM   4235  HZ1 LYS A 264      -2.031  -6.251 -14.095  1.00 87.48           H  
ATOM   4236  HZ2 LYS A 264      -1.586  -7.078 -12.825  1.00 87.48           H  
ATOM   4237  HZ3 LYS A 264      -0.859  -7.372 -14.282  1.00 87.48           H  
ATOM   4238  N   LEU A 265      -4.847 -13.079 -16.162  1.00 88.10           N  
ATOM   4239  H   LEU A 265      -3.979 -13.580 -16.034  1.00 88.10           H  
ATOM   4240  CA  LEU A 265      -5.383 -12.920 -17.520  1.00 88.10           C  
ATOM   4241  HA  LEU A 265      -5.551 -11.860 -17.709  1.00 88.10           H  
ATOM   4242  C   LEU A 265      -6.745 -13.606 -17.706  1.00 88.10           C  
ATOM   4243  CB  LEU A 265      -4.370 -13.454 -18.544  1.00 88.10           C  
ATOM   4244  HB2 LEU A 265      -4.852 -13.460 -19.522  1.00 88.10           H  
ATOM   4245  HB3 LEU A 265      -4.126 -14.484 -18.283  1.00 88.10           H  
ATOM   4246  O   LEU A 265      -7.614 -13.051 -18.376  1.00 88.10           O  
ATOM   4247  CG  LEU A 265      -3.066 -12.646 -18.665  1.00 88.10           C  
ATOM   4248  HG  LEU A 265      -2.578 -12.569 -17.693  1.00 88.10           H  
ATOM   4249  CD1 LEU A 265      -2.121 -13.365 -19.630  1.00 88.10           C  
ATOM   4250 HD11 LEU A 265      -1.188 -12.809 -19.717  1.00 88.10           H  
ATOM   4251 HD12 LEU A 265      -1.891 -14.356 -19.240  1.00 88.10           H  
ATOM   4252 HD13 LEU A 265      -2.585 -13.466 -20.611  1.00 88.10           H  
ATOM   4253  CD2 LEU A 265      -3.301 -11.228 -19.194  1.00 88.10           C  
ATOM   4254 HD21 LEU A 265      -3.894 -10.657 -18.480  1.00 88.10           H  
ATOM   4255 HD22 LEU A 265      -3.815 -11.260 -20.154  1.00 88.10           H  
ATOM   4256 HD23 LEU A 265      -2.343 -10.721 -19.311  1.00 88.10           H  
ATOM   4257  N   LEU A 266      -6.947 -14.774 -17.092  1.00 88.20           N  
ATOM   4258  H   LEU A 266      -6.173 -15.193 -16.596  1.00 88.20           H  
ATOM   4259  CA  LEU A 266      -8.221 -15.497 -17.132  1.00 88.20           C  
ATOM   4260  HA  LEU A 266      -8.545 -15.583 -18.170  1.00 88.20           H  
ATOM   4261  C   LEU A 266      -9.328 -14.734 -16.398  1.00 88.20           C  
ATOM   4262  CB  LEU A 266      -8.050 -16.906 -16.537  1.00 88.20           C  
ATOM   4263  HB2 LEU A 266      -7.595 -16.806 -15.551  1.00 88.20           H  
ATOM   4264  HB3 LEU A 266      -9.034 -17.355 -16.402  1.00 88.20           H  
ATOM   4265  O   LEU A 266     -10.423 -14.623 -16.936  1.00 88.20           O  
ATOM   4266  CG  LEU A 266      -7.198 -17.855 -17.396  1.00 88.20           C  
ATOM   4267  HG  LEU A 266      -6.286 -17.341 -17.701  1.00 88.20           H  
ATOM   4268  CD1 LEU A 266      -6.818 -19.087 -16.576  1.00 88.20           C  
ATOM   4269 HD11 LEU A 266      -6.273 -18.771 -15.686  1.00 88.20           H  
ATOM   4270 HD12 LEU A 266      -6.168 -19.737 -17.163  1.00 88.20           H  
ATOM   4271 HD13 LEU A 266      -7.712 -19.632 -16.274  1.00 88.20           H  
ATOM   4272  CD2 LEU A 266      -7.904 -18.344 -18.658  1.00 88.20           C  
ATOM   4273 HD21 LEU A 266      -8.285 -17.501 -19.235  1.00 88.20           H  
ATOM   4274 HD22 LEU A 266      -8.727 -19.002 -18.379  1.00 88.20           H  
ATOM   4275 HD23 LEU A 266      -7.198 -18.899 -19.277  1.00 88.20           H  
ATOM   4276  N   ARG A 267      -9.040 -14.160 -15.219  1.00 83.16           N  
ATOM   4277  H   ARG A 267      -8.119 -14.303 -14.829  1.00 83.16           H  
ATOM   4278  CA  ARG A 267      -9.996 -13.304 -14.487  1.00 83.16           C  
ATOM   4279  HA  ARG A 267     -10.944 -13.826 -14.354  1.00 83.16           H  
ATOM   4280  C   ARG A 267     -10.336 -12.028 -15.249  1.00 83.16           C  
ATOM   4281  CB  ARG A 267      -9.431 -12.901 -13.121  1.00 83.16           C  
ATOM   4282  HB2 ARG A 267      -8.429 -12.494 -13.254  1.00 83.16           H  
ATOM   4283  HB3 ARG A 267     -10.061 -12.116 -12.702  1.00 83.16           H  
ATOM   4284  O   ARG A 267     -11.464 -11.564 -15.206  1.00 83.16           O  
ATOM   4285  CG  ARG A 267      -9.392 -14.053 -12.117  1.00 83.16           C  
ATOM   4286  HG2 ARG A 267     -10.398 -14.432 -11.940  1.00 83.16           H  
ATOM   4287  HG3 ARG A 267      -8.775 -14.861 -12.510  1.00 83.16           H  
ATOM   4288  CD  ARG A 267      -8.798 -13.534 -10.807  1.00 83.16           C  
ATOM   4289  HD2 ARG A 267      -9.544 -12.913 -10.310  1.00 83.16           H  
ATOM   4290  HD3 ARG A 267      -7.944 -12.897 -11.040  1.00 83.16           H  
ATOM   4291  NE  ARG A 267      -8.397 -14.635  -9.912  1.00 83.16           N  
ATOM   4292  HE  ARG A 267      -9.133 -15.251  -9.598  1.00 83.16           H  
ATOM   4293  NH1 ARG A 267      -6.141 -14.168  -9.778  1.00 83.16           N  
ATOM   4294 HH11 ARG A 267      -5.230 -14.428  -9.430  1.00 83.16           H  
ATOM   4295 HH12 ARG A 267      -6.273 -13.356 -10.363  1.00 83.16           H  
ATOM   4296  NH2 ARG A 267      -6.985 -15.871  -8.650  1.00 83.16           N  
ATOM   4297 HH21 ARG A 267      -6.083 -16.069  -8.241  1.00 83.16           H  
ATOM   4298 HH22 ARG A 267      -7.774 -16.361  -8.251  1.00 83.16           H  
ATOM   4299  CZ  ARG A 267      -7.183 -14.881  -9.458  1.00 83.16           C  
ATOM   4300  N   ILE A 268      -9.358 -11.459 -15.953  1.00 77.43           N  
ATOM   4301  H   ILE A 268      -8.431 -11.852 -15.864  1.00 77.43           H  
ATOM   4302  CA  ILE A 268      -9.564 -10.303 -16.830  1.00 77.43           C  
ATOM   4303  HA  ILE A 268     -10.014  -9.507 -16.237  1.00 77.43           H  
ATOM   4304  C   ILE A 268     -10.575 -10.620 -17.944  1.00 77.43           C  
ATOM   4305  CB  ILE A 268      -8.182  -9.830 -17.355  1.00 77.43           C  
ATOM   4306  HB  ILE A 268      -7.557 -10.718 -17.449  1.00 77.43           H  
ATOM   4307  O   ILE A 268     -11.290  -9.710 -18.353  1.00 77.43           O  
ATOM   4308  CG1 ILE A 268      -7.477  -8.939 -16.308  1.00 77.43           C  
ATOM   4309 HG12 ILE A 268      -7.909  -7.939 -16.330  1.00 77.43           H  
ATOM   4310 HG13 ILE A 268      -7.622  -9.363 -15.315  1.00 77.43           H  
ATOM   4311  CG2 ILE A 268      -8.190  -9.193 -18.763  1.00 77.43           C  
ATOM   4312 HG21 ILE A 268      -7.404  -8.448 -18.884  1.00 77.43           H  
ATOM   4313 HG22 ILE A 268      -9.154  -8.773 -19.048  1.00 77.43           H  
ATOM   4314 HG23 ILE A 268      -7.987  -9.989 -19.479  1.00 77.43           H  
ATOM   4315  CD1 ILE A 268      -5.971  -8.768 -16.532  1.00 77.43           C  
ATOM   4316 HD11 ILE A 268      -5.772  -8.186 -17.432  1.00 77.43           H  
ATOM   4317 HD12 ILE A 268      -5.495  -9.744 -16.621  1.00 77.43           H  
ATOM   4318 HD13 ILE A 268      -5.543  -8.240 -15.680  1.00 77.43           H  
ATOM   4319  N   GLY A 269     -10.616 -11.860 -18.444  1.00 77.84           N  
ATOM   4320  H   GLY A 269     -10.025 -12.562 -18.022  1.00 77.84           H  
ATOM   4321  CA  GLY A 269     -11.614 -12.331 -19.413  1.00 77.84           C  
ATOM   4322  HA2 GLY A 269     -12.595 -11.968 -19.107  1.00 77.84           H  
ATOM   4323  HA3 GLY A 269     -11.638 -13.420 -19.386  1.00 77.84           H  
ATOM   4324  C   GLY A 269     -11.392 -11.898 -20.868  1.00 77.84           C  
ATOM   4325  O   GLY A 269     -12.101 -12.357 -21.755  1.00 77.84           O  
ATOM   4326  N   ASN A 270     -10.382 -11.070 -21.154  1.00 78.30           N  
ATOM   4327  H   ASN A 270      -9.901 -10.662 -20.366  1.00 78.30           H  
ATOM   4328  CA  ASN A 270     -10.143 -10.518 -22.500  1.00 78.30           C  
ATOM   4329  HA  ASN A 270     -11.102 -10.228 -22.928  1.00 78.30           H  
ATOM   4330  C   ASN A 270      -9.501 -11.514 -23.489  1.00 78.30           C  
ATOM   4331  CB  ASN A 270      -9.256  -9.263 -22.385  1.00 78.30           C  
ATOM   4332  HB2 ASN A 270      -8.324  -9.517 -21.882  1.00 78.30           H  
ATOM   4333  HB3 ASN A 270      -9.006  -8.928 -23.392  1.00 78.30           H  
ATOM   4334  O   ASN A 270      -9.282 -11.180 -24.655  1.00 78.30           O  
ATOM   4335  CG  ASN A 270      -9.898  -8.081 -21.681  1.00 78.30           C  
ATOM   4336  ND2 ASN A 270      -9.219  -6.960 -21.635  1.00 78.30           N  
ATOM   4337 HD21 ASN A 270      -8.372  -6.885 -22.181  1.00 78.30           H  
ATOM   4338 HD22 ASN A 270      -9.778  -6.145 -21.428  1.00 78.30           H  
ATOM   4339  OD1 ASN A 270     -10.976  -8.117 -21.128  1.00 78.30           O  
ATOM   4340  N   HIS A 271      -9.112 -12.702 -23.029  1.00 84.92           N  
ATOM   4341  H   HIS A 271      -9.395 -12.969 -22.097  1.00 84.92           H  
ATOM   4342  CA  HIS A 271      -8.361 -13.675 -23.815  1.00 84.92           C  
ATOM   4343  HA  HIS A 271      -8.462 -13.441 -24.875  1.00 84.92           H  
ATOM   4344  C   HIS A 271      -8.916 -15.079 -23.602  1.00 84.92           C  
ATOM   4345  CB  HIS A 271      -6.872 -13.606 -23.441  1.00 84.92           C  
ATOM   4346  HB2 HIS A 271      -6.331 -14.385 -23.978  1.00 84.92           H  
ATOM   4347  HB3 HIS A 271      -6.773 -13.810 -22.374  1.00 84.92           H  
ATOM   4348  O   HIS A 271      -9.221 -15.477 -22.479  1.00 84.92           O  
ATOM   4349  CG  HIS A 271      -6.218 -12.279 -23.744  1.00 84.92           C  
ATOM   4350  CD2 HIS A 271      -5.499 -11.511 -22.871  1.00 84.92           C  
ATOM   4351  HD2 HIS A 271      -5.282 -11.766 -21.844  1.00 84.92           H  
ATOM   4352  ND1 HIS A 271      -6.305 -11.575 -24.923  1.00 84.92           N  
ATOM   4353  HD1 HIS A 271      -6.981 -11.751 -25.652  1.00 84.92           H  
ATOM   4354  CE1 HIS A 271      -5.671 -10.404 -24.757  1.00 84.92           C  
ATOM   4355  HE1 HIS A 271      -5.667  -9.601 -25.479  1.00 84.92           H  
ATOM   4356  NE2 HIS A 271      -5.116 -10.337 -23.534  1.00 84.92           N  
ATOM   4357  N   ASN A 272      -8.994 -15.852 -24.685  1.00 91.01           N  
ATOM   4358  H   ASN A 272      -8.713 -15.474 -25.579  1.00 91.01           H  
ATOM   4359  CA  ASN A 272      -9.304 -17.273 -24.594  1.00 91.01           C  
ATOM   4360  HA  ASN A 272     -10.144 -17.382 -23.908  1.00 91.01           H  
ATOM   4361  C   ASN A 272      -8.130 -18.061 -23.981  1.00 91.01           C  
ATOM   4362  CB  ASN A 272      -9.770 -17.788 -25.972  1.00 91.01           C  
ATOM   4363  HB2 ASN A 272     -10.588 -17.158 -26.319  1.00 91.01           H  
ATOM   4364  HB3 ASN A 272     -10.163 -18.799 -25.868  1.00 91.01           H  
ATOM   4365  O   ASN A 272      -7.009 -17.562 -23.859  1.00 91.01           O  
ATOM   4366  CG  ASN A 272      -8.688 -17.826 -27.040  1.00 91.01           C  
ATOM   4367  ND2 ASN A 272      -9.039 -17.635 -28.287  1.00 91.01           N  
ATOM   4368 HD21 ASN A 272      -8.312 -17.680 -28.986  1.00 91.01           H  
ATOM   4369 HD22 ASN A 272     -10.004 -17.474 -28.539  1.00 91.01           H  
ATOM   4370  OD1 ASN A 272      -7.522 -18.047 -26.780  1.00 91.01           O  
ATOM   4371  N   VAL A 273      -8.388 -19.320 -23.622  1.00 93.75           N  
ATOM   4372  H   VAL A 273      -9.328 -19.669 -23.748  1.00 93.75           H  
ATOM   4373  CA  VAL A 273      -7.410 -20.195 -22.954  1.00 93.75           C  
ATOM   4374  HA  VAL A 273      -7.129 -19.733 -22.007  1.00 93.75           H  
ATOM   4375  C   VAL A 273      -6.115 -20.345 -23.769  1.00 93.75           C  
ATOM   4376  CB  VAL A 273      -8.050 -21.565 -22.647  1.00 93.75           C  
ATOM   4377  HB  VAL A 273      -8.379 -22.023 -23.580  1.00 93.75           H  
ATOM   4378  O   VAL A 273      -5.033 -20.275 -23.190  1.00 93.75           O  
ATOM   4379  CG1 VAL A 273      -7.083 -22.525 -21.948  1.00 93.75           C  
ATOM   4380 HG11 VAL A 273      -7.580 -23.477 -21.762  1.00 93.75           H  
ATOM   4381 HG12 VAL A 273      -6.767 -22.091 -20.999  1.00 93.75           H  
ATOM   4382 HG13 VAL A 273      -6.212 -22.718 -22.574  1.00 93.75           H  
ATOM   4383  CG2 VAL A 273      -9.267 -21.403 -21.719  1.00 93.75           C  
ATOM   4384 HG21 VAL A 273     -10.056 -20.837 -22.214  1.00 93.75           H  
ATOM   4385 HG22 VAL A 273      -9.669 -22.383 -21.462  1.00 93.75           H  
ATOM   4386 HG23 VAL A 273      -8.977 -20.886 -20.805  1.00 93.75           H  
ATOM   4387  N   ASN A 274      -6.203 -20.469 -25.098  1.00 94.36           N  
ATOM   4388  H   ASN A 274      -7.118 -20.530 -25.522  1.00 94.36           H  
ATOM   4389  CA  ASN A 274      -5.032 -20.600 -25.976  1.00 94.36           C  
ATOM   4390  HA  ASN A 274      -4.402 -21.413 -25.613  1.00 94.36           H  
ATOM   4391  C   ASN A 274      -4.178 -19.322 -25.972  1.00 94.36           C  
ATOM   4392  CB  ASN A 274      -5.473 -20.932 -27.418  1.00 94.36           C  
ATOM   4393  HB2 ASN A 274      -6.125 -20.146 -27.798  1.00 94.36           H  
ATOM   4394  HB3 ASN A 274      -4.581 -20.963 -28.045  1.00 94.36           H  
ATOM   4395  O   ASN A 274      -2.959 -19.378 -25.829  1.00 94.36           O  
ATOM   4396  CG  ASN A 274      -6.180 -22.265 -27.578  1.00 94.36           C  
ATOM   4397  ND2 ASN A 274      -6.447 -22.682 -28.792  1.00 94.36           N  
ATOM   4398 HD21 ASN A 274      -6.911 -23.576 -28.867  1.00 94.36           H  
ATOM   4399 HD22 ASN A 274      -6.125 -22.171 -29.602  1.00 94.36           H  
ATOM   4400  OD1 ASN A 274      -6.564 -22.920 -26.632  1.00 94.36           O  
ATOM   4401  N   ALA A 275      -4.811 -18.153 -26.082  1.00 94.53           N  
ATOM   4402  H   ALA A 275      -5.816 -18.160 -26.185  1.00 94.53           H  
ATOM   4403  CA  ALA A 275      -4.132 -16.864 -26.054  1.00 94.53           C  
ATOM   4404  HA  ALA A 275      -3.338 -16.869 -26.801  1.00 94.53           H  
ATOM   4405  C   ALA A 275      -3.478 -16.594 -24.691  1.00 94.53           C  
ATOM   4406  CB  ALA A 275      -5.146 -15.776 -26.427  1.00 94.53           C  
ATOM   4407  HB1 ALA A 275      -5.508 -15.948 -27.441  1.00 94.53           H  
ATOM   4408  HB2 ALA A 275      -4.670 -14.796 -26.381  1.00 94.53           H  
ATOM   4409  HB3 ALA A 275      -5.992 -15.805 -25.741  1.00 94.53           H  
ATOM   4410  O   ALA A 275      -2.386 -16.027 -24.639  1.00 94.53           O  
ATOM   4411  N   VAL A 276      -4.107 -17.022 -23.589  1.00 95.40           N  
ATOM   4412  H   VAL A 276      -5.018 -17.446 -23.692  1.00 95.40           H  
ATOM   4413  CA  VAL A 276      -3.494 -16.969 -22.253  1.00 95.40           C  
ATOM   4414  HA  VAL A 276      -3.137 -15.955 -22.075  1.00 95.40           H  
ATOM   4415  C   VAL A 276      -2.269 -17.878 -22.177  1.00 95.40           C  
ATOM   4416  CB  VAL A 276      -4.504 -17.311 -21.139  1.00 95.40           C  
ATOM   4417  HB  VAL A 276      -4.976 -18.271 -21.345  1.00 95.40           H  
ATOM   4418  O   VAL A 276      -1.226 -17.425 -21.710  1.00 95.40           O  
ATOM   4419  CG1 VAL A 276      -3.816 -17.387 -19.769  1.00 95.40           C  
ATOM   4420 HG11 VAL A 276      -3.122 -18.226 -19.735  1.00 95.40           H  
ATOM   4421 HG12 VAL A 276      -4.557 -17.543 -18.984  1.00 95.40           H  
ATOM   4422 HG13 VAL A 276      -3.270 -16.465 -19.571  1.00 95.40           H  
ATOM   4423  CG2 VAL A 276      -5.588 -16.230 -21.052  1.00 95.40           C  
ATOM   4424 HG21 VAL A 276      -6.269 -16.444 -20.228  1.00 95.40           H  
ATOM   4425 HG22 VAL A 276      -5.129 -15.254 -20.894  1.00 95.40           H  
ATOM   4426 HG23 VAL A 276      -6.170 -16.200 -21.973  1.00 95.40           H  
ATOM   4427  N   ALA A 277      -2.356 -19.117 -22.673  1.00 95.43           N  
ATOM   4428  H   ALA A 277      -3.241 -19.439 -23.039  1.00 95.43           H  
ATOM   4429  CA  ALA A 277      -1.226 -20.046 -22.698  1.00 95.43           C  
ATOM   4430  HA  ALA A 277      -0.940 -20.272 -21.671  1.00 95.43           H  
ATOM   4431  C   ALA A 277      -0.006 -19.425 -23.402  1.00 95.43           C  
ATOM   4432  CB  ALA A 277      -1.669 -21.351 -23.376  1.00 95.43           C  
ATOM   4433  HB1 ALA A 277      -2.580 -21.727 -22.911  1.00 95.43           H  
ATOM   4434  HB2 ALA A 277      -0.881 -22.098 -23.283  1.00 95.43           H  
ATOM   4435  HB3 ALA A 277      -1.860 -21.188 -24.437  1.00 95.43           H  
ATOM   4436  O   ALA A 277       1.076 -19.355 -22.813  1.00 95.43           O  
ATOM   4437  N   LEU A 278      -0.212 -18.871 -24.602  1.00 94.27           N  
ATOM   4438  H   LEU A 278      -1.121 -18.993 -25.025  1.00 94.27           H  
ATOM   4439  CA  LEU A 278       0.832 -18.201 -25.384  1.00 94.27           C  
ATOM   4440  HA  LEU A 278       1.654 -18.899 -25.545  1.00 94.27           H  
ATOM   4441  C   LEU A 278       1.419 -16.987 -24.646  1.00 94.27           C  
ATOM   4442  CB  LEU A 278       0.249 -17.779 -26.746  1.00 94.27           C  
ATOM   4443  HB2 LEU A 278       0.971 -17.135 -27.249  1.00 94.27           H  
ATOM   4444  HB3 LEU A 278      -0.652 -17.192 -26.569  1.00 94.27           H  
ATOM   4445  O   LEU A 278       2.637 -16.847 -24.543  1.00 94.27           O  
ATOM   4446  CG  LEU A 278      -0.093 -18.946 -27.693  1.00 94.27           C  
ATOM   4447  HG  LEU A 278      -0.727 -19.669 -27.179  1.00 94.27           H  
ATOM   4448  CD1 LEU A 278      -0.857 -18.405 -28.903  1.00 94.27           C  
ATOM   4449 HD11 LEU A 278      -1.100 -19.228 -29.576  1.00 94.27           H  
ATOM   4450 HD12 LEU A 278      -0.246 -17.678 -29.439  1.00 94.27           H  
ATOM   4451 HD13 LEU A 278      -1.785 -17.937 -28.574  1.00 94.27           H  
ATOM   4452  CD2 LEU A 278       1.156 -19.664 -28.202  1.00 94.27           C  
ATOM   4453 HD21 LEU A 278       0.872 -20.460 -28.891  1.00 94.27           H  
ATOM   4454 HD22 LEU A 278       1.698 -20.121 -27.374  1.00 94.27           H  
ATOM   4455 HD23 LEU A 278       1.817 -18.967 -28.717  1.00 94.27           H  
ATOM   4456  N   LYS A 279       0.574 -16.130 -24.057  1.00 93.40           N  
ATOM   4457  H   LYS A 279      -0.416 -16.304 -24.157  1.00 93.40           H  
ATOM   4458  CA  LYS A 279       1.022 -14.961 -23.271  1.00 93.40           C  
ATOM   4459  HA  LYS A 279       1.706 -14.369 -23.879  1.00 93.40           H  
ATOM   4460  C   LYS A 279       1.817 -15.342 -22.019  1.00 93.40           C  
ATOM   4461  CB  LYS A 279      -0.189 -14.103 -22.883  1.00 93.40           C  
ATOM   4462  HB2 LYS A 279       0.092 -13.427 -22.075  1.00 93.40           H  
ATOM   4463  HB3 LYS A 279      -0.990 -14.748 -22.522  1.00 93.40           H  
ATOM   4464  O   LYS A 279       2.654 -14.561 -21.573  1.00 93.40           O  
ATOM   4465  CG  LYS A 279      -0.676 -13.258 -24.065  1.00 93.40           C  
ATOM   4466  HG2 LYS A 279       0.082 -12.512 -24.303  1.00 93.40           H  
ATOM   4467  HG3 LYS A 279      -0.825 -13.893 -24.939  1.00 93.40           H  
ATOM   4468  CD  LYS A 279      -1.998 -12.560 -23.726  1.00 93.40           C  
ATOM   4469  HD2 LYS A 279      -1.897 -11.953 -22.827  1.00 93.40           H  
ATOM   4470  HD3 LYS A 279      -2.748 -13.328 -23.539  1.00 93.40           H  
ATOM   4471  CE  LYS A 279      -2.468 -11.706 -24.907  1.00 93.40           C  
ATOM   4472  HE2 LYS A 279      -3.553 -11.618 -24.846  1.00 93.40           H  
ATOM   4473  HE3 LYS A 279      -2.238 -12.235 -25.832  1.00 93.40           H  
ATOM   4474  NZ  LYS A 279      -1.860 -10.352 -24.908  1.00 93.40           N  
ATOM   4475  HZ1 LYS A 279      -2.178  -9.838 -24.099  1.00 93.40           H  
ATOM   4476  HZ2 LYS A 279      -2.143  -9.841 -25.732  1.00 93.40           H  
ATOM   4477  HZ3 LYS A 279      -0.851 -10.413 -24.897  1.00 93.40           H  
ATOM   4478  N   CYS A 280       1.577 -16.528 -21.470  1.00 95.20           N  
ATOM   4479  H   CYS A 280       0.817 -17.075 -21.849  1.00 95.20           H  
ATOM   4480  CA  CYS A 280       2.318 -17.091 -20.344  1.00 95.20           C  
ATOM   4481  HA  CYS A 280       2.733 -16.276 -19.750  1.00 95.20           H  
ATOM   4482  C   CYS A 280       3.527 -17.942 -20.775  1.00 95.20           C  
ATOM   4483  CB  CYS A 280       1.333 -17.866 -19.461  1.00 95.20           C  
ATOM   4484  HB2 CYS A 280       1.874 -18.422 -18.695  1.00 95.20           H  
ATOM   4485  HB3 CYS A 280       0.769 -18.566 -20.077  1.00 95.20           H  
ATOM   4486  O   CYS A 280       4.153 -18.556 -19.915  1.00 95.20           O  
ATOM   4487  SG  CYS A 280       0.196 -16.698 -18.662  1.00 95.20           S  
ATOM   4488  HG  CYS A 280       0.972 -16.427 -17.609  1.00 95.20           H  
ATOM   4489  N   GLY A 281       3.862 -17.987 -22.071  1.00 93.96           N  
ATOM   4490  H   GLY A 281       3.278 -17.509 -22.743  1.00 93.96           H  
ATOM   4491  CA  GLY A 281       5.060 -18.656 -22.589  1.00 93.96           C  
ATOM   4492  HA2 GLY A 281       5.904 -18.451 -21.929  1.00 93.96           H  
ATOM   4493  HA3 GLY A 281       5.291 -18.238 -23.568  1.00 93.96           H  
ATOM   4494  C   GLY A 281       4.931 -20.170 -22.757  1.00 93.96           C  
ATOM   4495  O   GLY A 281       5.927 -20.887 -22.626  1.00 93.96           O  
ATOM   4496  N   TYR A 282       3.716 -20.666 -22.999  1.00 94.39           N  
ATOM   4497  H   TYR A 282       2.942 -20.023 -23.086  1.00 94.39           H  
ATOM   4498  CA  TYR A 282       3.453 -22.064 -23.337  1.00 94.39           C  
ATOM   4499  HA  TYR A 282       4.328 -22.672 -23.107  1.00 94.39           H  
ATOM   4500  C   TYR A 282       3.147 -22.212 -24.825  1.00 94.39           C  
ATOM   4501  CB  TYR A 282       2.273 -22.602 -22.518  1.00 94.39           C  
ATOM   4502  HB2 TYR A 282       1.406 -21.958 -22.665  1.00 94.39           H  
ATOM   4503  HB3 TYR A 282       2.007 -23.586 -22.902  1.00 94.39           H  
ATOM   4504  O   TYR A 282       2.185 -21.626 -25.315  1.00 94.39           O  
ATOM   4505  CG  TYR A 282       2.548 -22.725 -21.037  1.00 94.39           C  
ATOM   4506  CD1 TYR A 282       2.995 -23.951 -20.518  1.00 94.39           C  
ATOM   4507  HD1 TYR A 282       3.110 -24.797 -21.180  1.00 94.39           H  
ATOM   4508  CD2 TYR A 282       2.369 -21.619 -20.186  1.00 94.39           C  
ATOM   4509  HD2 TYR A 282       2.029 -20.679 -20.595  1.00 94.39           H  
ATOM   4510  CE1 TYR A 282       3.304 -24.074 -19.153  1.00 94.39           C  
ATOM   4511  HE1 TYR A 282       3.658 -25.017 -18.764  1.00 94.39           H  
ATOM   4512  CE2 TYR A 282       2.674 -21.735 -18.818  1.00 94.39           C  
ATOM   4513  HE2 TYR A 282       2.566 -20.882 -18.163  1.00 94.39           H  
ATOM   4514  OH  TYR A 282       3.538 -23.052 -17.008  1.00 94.39           O  
ATOM   4515  HH  TYR A 282       3.874 -23.928 -16.805  1.00 94.39           H  
ATOM   4516  CZ  TYR A 282       3.163 -22.956 -18.307  1.00 94.39           C  
ATOM   4517  N   ASP A 283       3.900 -23.075 -25.505  1.00 90.97           N  
ATOM   4518  H   ASP A 283       4.779 -23.374 -25.108  1.00 90.97           H  
ATOM   4519  CA  ASP A 283       3.678 -23.380 -26.927  1.00 90.97           C  
ATOM   4520  HA  ASP A 283       3.391 -22.466 -27.448  1.00 90.97           H  
ATOM   4521  C   ASP A 283       2.554 -24.412 -27.132  1.00 90.97           C  
ATOM   4522  CB  ASP A 283       4.997 -23.873 -27.538  1.00 90.97           C  
ATOM   4523  HB2 ASP A 283       4.871 -23.988 -28.615  1.00 90.97           H  
ATOM   4524  HB3 ASP A 283       5.238 -24.849 -27.117  1.00 90.97           H  
ATOM   4525  O   ASP A 283       1.897 -24.450 -28.168  1.00 90.97           O  
ATOM   4526  CG  ASP A 283       6.147 -22.898 -27.267  1.00 90.97           C  
ATOM   4527  OD1 ASP A 283       5.958 -21.685 -27.502  1.00 90.97           O  
ATOM   4528  OD2 ASP A 283       7.167 -23.362 -26.712  1.00 90.97           O  
ATOM   4529  N   SER A 284       2.288 -25.239 -26.115  1.00 92.42           N  
ATOM   4530  H   SER A 284       2.844 -25.123 -25.279  1.00 92.42           H  
ATOM   4531  CA  SER A 284       1.206 -26.225 -26.114  1.00 92.42           C  
ATOM   4532  HA  SER A 284       0.767 -26.276 -27.111  1.00 92.42           H  
ATOM   4533  C   SER A 284       0.109 -25.826 -25.135  1.00 92.42           C  
ATOM   4534  CB  SER A 284       1.753 -27.620 -25.813  1.00 92.42           C  
ATOM   4535  HB2 SER A 284       2.378 -27.938 -26.648  1.00 92.42           H  
ATOM   4536  HB3 SER A 284       2.370 -27.586 -24.915  1.00 92.42           H  
ATOM   4537  O   SER A 284       0.307 -25.814 -23.917  1.00 92.42           O  
ATOM   4538  OG  SER A 284       0.698 -28.553 -25.627  1.00 92.42           O  
ATOM   4539  HG  SER A 284       1.005 -29.391 -25.979  1.00 92.42           H  
ATOM   4540  N   THR A 285      -1.087 -25.567 -25.669  1.00 93.82           N  
ATOM   4541  H   THR A 285      -1.164 -25.580 -26.676  1.00 93.82           H  
ATOM   4542  CA  THR A 285      -2.281 -25.298 -24.852  1.00 93.82           C  
ATOM   4543  HA  THR A 285      -2.085 -24.446 -24.201  1.00 93.82           H  
ATOM   4544  C   THR A 285      -2.614 -26.503 -23.966  1.00 93.82           C  
ATOM   4545  CB  THR A 285      -3.486 -24.953 -25.735  1.00 93.82           C  
ATOM   4546  HB  THR A 285      -3.680 -25.783 -26.414  1.00 93.82           H  
ATOM   4547  O   THR A 285      -2.928 -26.334 -22.789  1.00 93.82           O  
ATOM   4548  CG2 THR A 285      -4.749 -24.669 -24.921  1.00 93.82           C  
ATOM   4549 HG21 THR A 285      -4.739 -23.647 -24.542  1.00 93.82           H  
ATOM   4550 HG22 THR A 285      -4.870 -25.359 -24.086  1.00 93.82           H  
ATOM   4551 HG23 THR A 285      -5.613 -24.823 -25.567  1.00 93.82           H  
ATOM   4552  OG1 THR A 285      -3.209 -23.786 -26.481  1.00 93.82           O  
ATOM   4553  HG1 THR A 285      -2.430 -23.922 -27.025  1.00 93.82           H  
ATOM   4554  N   SER A 286      -2.499 -27.728 -24.488  1.00 93.30           N  
ATOM   4555  H   SER A 286      -2.265 -27.832 -25.465  1.00 93.30           H  
ATOM   4556  CA  SER A 286      -2.765 -28.949 -23.718  1.00 93.30           C  
ATOM   4557  HA  SER A 286      -3.790 -28.918 -23.348  1.00 93.30           H  
ATOM   4558  C   SER A 286      -1.832 -29.070 -22.514  1.00 93.30           C  
ATOM   4559  CB  SER A 286      -2.616 -30.184 -24.613  1.00 93.30           C  
ATOM   4560  HB2 SER A 286      -2.879 -31.077 -24.046  1.00 93.30           H  
ATOM   4561  HB3 SER A 286      -1.586 -30.269 -24.959  1.00 93.30           H  
ATOM   4562  O   SER A 286      -2.285 -29.360 -21.406  1.00 93.30           O  
ATOM   4563  OG  SER A 286      -3.478 -30.058 -25.725  1.00 93.30           O  
ATOM   4564  HG  SER A 286      -3.437 -30.854 -26.259  1.00 93.30           H  
ATOM   4565  N   TYR A 287      -0.542 -28.777 -22.704  1.00 94.70           N  
ATOM   4566  H   TYR A 287      -0.229 -28.507 -23.626  1.00 94.70           H  
ATOM   4567  CA  TYR A 287       0.427 -28.773 -21.610  1.00 94.70           C  
ATOM   4568  HA  TYR A 287       0.343 -29.718 -21.074  1.00 94.70           H  
ATOM   4569  C   TYR A 287       0.146 -27.651 -20.601  1.00 94.70           C  
ATOM   4570  CB  TYR A 287       1.842 -28.671 -22.185  1.00 94.70           C  
ATOM   4571  HB2 TYR A 287       1.932 -27.729 -22.725  1.00 94.70           H  
ATOM   4572  HB3 TYR A 287       2.000 -29.485 -22.893  1.00 94.70           H  
ATOM   4573  O   TYR A 287       0.144 -27.898 -19.396  1.00 94.70           O  
ATOM   4574  CG  TYR A 287       2.923 -28.743 -21.128  1.00 94.70           C  
ATOM   4575  CD1 TYR A 287       3.818 -27.670 -20.959  1.00 94.70           C  
ATOM   4576  HD1 TYR A 287       3.767 -26.820 -21.623  1.00 94.70           H  
ATOM   4577  CD2 TYR A 287       3.030 -29.883 -20.307  1.00 94.70           C  
ATOM   4578  HD2 TYR A 287       2.358 -30.719 -20.440  1.00 94.70           H  
ATOM   4579  CE1 TYR A 287       4.803 -27.718 -19.955  1.00 94.70           C  
ATOM   4580  HE1 TYR A 287       5.497 -26.899 -19.838  1.00 94.70           H  
ATOM   4581  CE2 TYR A 287       4.014 -29.938 -19.304  1.00 94.70           C  
ATOM   4582  HE2 TYR A 287       4.105 -30.809 -18.673  1.00 94.70           H  
ATOM   4583  OH  TYR A 287       5.845 -28.913 -18.149  1.00 94.70           O  
ATOM   4584  HH  TYR A 287       6.450 -28.170 -18.201  1.00 94.70           H  
ATOM   4585  CZ  TYR A 287       4.898 -28.855 -19.122  1.00 94.70           C  
ATOM   4586  N   PHE A 288      -0.196 -26.444 -21.070  1.00 97.32           N  
ATOM   4587  H   PHE A 288      -0.165 -26.284 -22.067  1.00 97.32           H  
ATOM   4588  CA  PHE A 288      -0.634 -25.348 -20.200  1.00 97.32           C  
ATOM   4589  HA  PHE A 288       0.185 -25.081 -19.533  1.00 97.32           H  
ATOM   4590  C   PHE A 288      -1.825 -25.753 -19.319  1.00 97.32           C  
ATOM   4591  CB  PHE A 288      -0.987 -24.118 -21.045  1.00 97.32           C  
ATOM   4592  HB2 PHE A 288      -0.067 -23.676 -21.428  1.00 97.32           H  
ATOM   4593  HB3 PHE A 288      -1.580 -24.421 -21.908  1.00 97.32           H  
ATOM   4594  O   PHE A 288      -1.784 -25.550 -18.106  1.00 97.32           O  
ATOM   4595  CG  PHE A 288      -1.760 -23.065 -20.277  1.00 97.32           C  
ATOM   4596  CD1 PHE A 288      -3.134 -22.875 -20.520  1.00 97.32           C  
ATOM   4597  HD1 PHE A 288      -3.634 -23.446 -21.289  1.00 97.32           H  
ATOM   4598  CD2 PHE A 288      -1.118 -22.316 -19.275  1.00 97.32           C  
ATOM   4599  HD2 PHE A 288      -0.067 -22.471 -19.079  1.00 97.32           H  
ATOM   4600  CE1 PHE A 288      -3.854 -21.927 -19.774  1.00 97.32           C  
ATOM   4601  HE1 PHE A 288      -4.901 -21.757 -19.975  1.00 97.32           H  
ATOM   4602  CE2 PHE A 288      -1.843 -21.379 -18.520  1.00 97.32           C  
ATOM   4603  HE2 PHE A 288      -1.344 -20.811 -17.750  1.00 97.32           H  
ATOM   4604  CZ  PHE A 288      -3.213 -21.186 -18.770  1.00 97.32           C  
ATOM   4605  HZ  PHE A 288      -3.779 -20.466 -18.198  1.00 97.32           H  
ATOM   4606  N   ILE A 289      -2.859 -26.373 -19.899  1.00 95.47           N  
ATOM   4607  H   ILE A 289      -2.830 -26.500 -20.901  1.00 95.47           H  
ATOM   4608  CA  ILE A 289      -4.042 -26.837 -19.161  1.00 95.47           C  
ATOM   4609  HA  ILE A 289      -4.478 -25.984 -18.641  1.00 95.47           H  
ATOM   4610  C   ILE A 289      -3.646 -27.859 -18.086  1.00 95.47           C  
ATOM   4611  CB  ILE A 289      -5.101 -27.404 -20.138  1.00 95.47           C  
ATOM   4612  HB  ILE A 289      -4.612 -28.118 -20.802  1.00 95.47           H  
ATOM   4613  O   ILE A 289      -4.147 -27.783 -16.960  1.00 95.47           O  
ATOM   4614  CG1 ILE A 289      -5.714 -26.270 -20.993  1.00 95.47           C  
ATOM   4615 HG12 ILE A 289      -4.926 -25.618 -21.368  1.00 95.47           H  
ATOM   4616 HG13 ILE A 289      -6.370 -25.662 -20.371  1.00 95.47           H  
ATOM   4617  CG2 ILE A 289      -6.224 -28.143 -19.380  1.00 95.47           C  
ATOM   4618 HG21 ILE A 289      -6.988 -28.495 -20.074  1.00 95.47           H  
ATOM   4619 HG22 ILE A 289      -5.827 -29.025 -18.877  1.00 95.47           H  
ATOM   4620 HG23 ILE A 289      -6.682 -27.482 -18.644  1.00 95.47           H  
ATOM   4621  CD1 ILE A 289      -6.516 -26.770 -22.203  1.00 95.47           C  
ATOM   4622 HD11 ILE A 289      -6.842 -25.913 -22.793  1.00 95.47           H  
ATOM   4623 HD12 ILE A 289      -7.402 -27.319 -21.886  1.00 95.47           H  
ATOM   4624 HD13 ILE A 289      -5.890 -27.410 -22.824  1.00 95.47           H  
ATOM   4625  N   GLN A 290      -2.734 -28.787 -18.395  1.00 94.39           N  
ATOM   4626  H   GLN A 290      -2.355 -28.797 -19.331  1.00 94.39           H  
ATOM   4627  CA  GLN A 290      -2.222 -29.759 -17.423  1.00 94.39           C  
ATOM   4628  HA  GLN A 290      -3.064 -30.287 -16.976  1.00 94.39           H  
ATOM   4629  C   GLN A 290      -1.460 -29.079 -16.276  1.00 94.39           C  
ATOM   4630  CB  GLN A 290      -1.320 -30.788 -18.117  1.00 94.39           C  
ATOM   4631  HB2 GLN A 290      -0.796 -31.361 -17.352  1.00 94.39           H  
ATOM   4632  HB3 GLN A 290      -0.572 -30.269 -18.717  1.00 94.39           H  
ATOM   4633  O   GLN A 290      -1.744 -29.362 -15.109  1.00 94.39           O  
ATOM   4634  CG  GLN A 290      -2.089 -31.777 -19.007  1.00 94.39           C  
ATOM   4635  HG2 GLN A 290      -2.774 -32.358 -18.390  1.00 94.39           H  
ATOM   4636  HG3 GLN A 290      -2.676 -31.236 -19.749  1.00 94.39           H  
ATOM   4637  CD  GLN A 290      -1.152 -32.741 -19.733  1.00 94.39           C  
ATOM   4638  NE2 GLN A 290      -1.669 -33.637 -20.543  1.00 94.39           N  
ATOM   4639 HE21 GLN A 290      -1.007 -34.258 -20.985  1.00 94.39           H  
ATOM   4640 HE22 GLN A 290      -2.663 -33.689 -20.716  1.00 94.39           H  
ATOM   4641  OE1 GLN A 290       0.057 -32.719 -19.579  1.00 94.39           O  
ATOM   4642  N   CYS A 291      -0.542 -28.152 -16.577  1.00 95.48           N  
ATOM   4643  H   CYS A 291      -0.324 -27.987 -17.550  1.00 95.48           H  
ATOM   4644  CA  CYS A 291       0.188 -27.380 -15.567  1.00 95.48           C  
ATOM   4645  HA  CYS A 291       0.734 -28.065 -14.918  1.00 95.48           H  
ATOM   4646  C   CYS A 291      -0.764 -26.574 -14.675  1.00 95.48           C  
ATOM   4647  CB  CYS A 291       1.188 -26.437 -16.250  1.00 95.48           C  
ATOM   4648  HB2 CYS A 291       1.598 -25.748 -15.511  1.00 95.48           H  
ATOM   4649  HB3 CYS A 291       0.679 -25.854 -17.018  1.00 95.48           H  
ATOM   4650  O   CYS A 291      -0.661 -26.640 -13.449  1.00 95.48           O  
ATOM   4651  SG  CYS A 291       2.548 -27.367 -17.005  1.00 95.48           S  
ATOM   4652  HG  CYS A 291       2.966 -28.029 -15.923  1.00 95.48           H  
ATOM   4653  N   PHE A 292      -1.728 -25.877 -15.278  1.00 96.90           N  
ATOM   4654  H   PHE A 292      -1.745 -25.858 -16.288  1.00 96.90           H  
ATOM   4655  CA  PHE A 292      -2.714 -25.070 -14.565  1.00 96.90           C  
ATOM   4656  HA  PHE A 292      -2.192 -24.356 -13.929  1.00 96.90           H  
ATOM   4657  C   PHE A 292      -3.582 -25.928 -13.641  1.00 96.90           C  
ATOM   4658  CB  PHE A 292      -3.543 -24.284 -15.588  1.00 96.90           C  
ATOM   4659  HB2 PHE A 292      -2.868 -23.836 -16.317  1.00 96.90           H  
ATOM   4660  HB3 PHE A 292      -4.199 -24.966 -16.129  1.00 96.90           H  
ATOM   4661  O   PHE A 292      -3.738 -25.601 -12.464  1.00 96.90           O  
ATOM   4662  CG  PHE A 292      -4.366 -23.174 -14.970  1.00 96.90           C  
ATOM   4663  CD1 PHE A 292      -5.597 -23.464 -14.357  1.00 96.90           C  
ATOM   4664  HD1 PHE A 292      -5.961 -24.480 -14.337  1.00 96.90           H  
ATOM   4665  CD2 PHE A 292      -3.893 -21.849 -14.993  1.00 96.90           C  
ATOM   4666  HD2 PHE A 292      -2.942 -21.620 -15.452  1.00 96.90           H  
ATOM   4667  CE1 PHE A 292      -6.349 -22.440 -13.758  1.00 96.90           C  
ATOM   4668  HE1 PHE A 292      -7.284 -22.674 -13.270  1.00 96.90           H  
ATOM   4669  CE2 PHE A 292      -4.649 -20.822 -14.401  1.00 96.90           C  
ATOM   4670  HE2 PHE A 292      -4.277 -19.808 -14.402  1.00 96.90           H  
ATOM   4671  CZ  PHE A 292      -5.876 -21.117 -13.782  1.00 96.90           C  
ATOM   4672  HZ  PHE A 292      -6.445 -20.330 -13.309  1.00 96.90           H  
ATOM   4673  N   LYS A 293      -4.064 -27.083 -14.125  1.00 94.96           N  
ATOM   4674  H   LYS A 293      -3.904 -27.291 -15.101  1.00 94.96           H  
ATOM   4675  CA  LYS A 293      -4.815 -28.046 -13.308  1.00 94.96           C  
ATOM   4676  HA  LYS A 293      -5.638 -27.516 -12.827  1.00 94.96           H  
ATOM   4677  C   LYS A 293      -3.977 -28.602 -12.163  1.00 94.96           C  
ATOM   4678  CB  LYS A 293      -5.395 -29.154 -14.200  1.00 94.96           C  
ATOM   4679  HB2 LYS A 293      -5.948 -28.692 -15.018  1.00 94.96           H  
ATOM   4680  HB3 LYS A 293      -4.579 -29.740 -14.624  1.00 94.96           H  
ATOM   4681  O   LYS A 293      -4.483 -28.729 -11.052  1.00 94.96           O  
ATOM   4682  CG  LYS A 293      -6.349 -30.079 -13.423  1.00 94.96           C  
ATOM   4683  HG2 LYS A 293      -7.174 -29.487 -13.028  1.00 94.96           H  
ATOM   4684  HG3 LYS A 293      -5.818 -30.540 -12.591  1.00 94.96           H  
ATOM   4685  CD  LYS A 293      -6.909 -31.197 -14.316  1.00 94.96           C  
ATOM   4686  HD2 LYS A 293      -6.082 -31.795 -14.696  1.00 94.96           H  
ATOM   4687  HD3 LYS A 293      -7.441 -30.753 -15.158  1.00 94.96           H  
ATOM   4688  CE  LYS A 293      -7.866 -32.090 -13.510  1.00 94.96           C  
ATOM   4689  HE2 LYS A 293      -8.674 -31.471 -13.120  1.00 94.96           H  
ATOM   4690  HE3 LYS A 293      -7.324 -32.496 -12.656  1.00 94.96           H  
ATOM   4691  NZ  LYS A 293      -8.427 -33.200 -14.326  1.00 94.96           N  
ATOM   4692  HZ1 LYS A 293      -8.953 -32.848 -15.114  1.00 94.96           H  
ATOM   4693  HZ2 LYS A 293      -9.050 -33.768 -13.771  1.00 94.96           H  
ATOM   4694  HZ3 LYS A 293      -7.695 -33.803 -14.673  1.00 94.96           H  
ATOM   4695  N   LYS A 294      -2.699 -28.907 -12.392  1.00 93.49           N  
ATOM   4696  H   LYS A 294      -2.345 -28.806 -13.333  1.00 93.49           H  
ATOM   4697  CA  LYS A 294      -1.799 -29.379 -11.330  1.00 93.49           C  
ATOM   4698  HA  LYS A 294      -2.276 -30.224 -10.834  1.00 93.49           H  
ATOM   4699  C   LYS A 294      -1.576 -28.308 -10.257  1.00 93.49           C  
ATOM   4700  CB  LYS A 294      -0.484 -29.865 -11.960  1.00 93.49           C  
ATOM   4701  HB2 LYS A 294       0.037 -29.022 -12.414  1.00 93.49           H  
ATOM   4702  HB3 LYS A 294      -0.715 -30.586 -12.743  1.00 93.49           H  
ATOM   4703  O   LYS A 294      -1.536 -28.663  -9.076  1.00 93.49           O  
ATOM   4704  CG  LYS A 294       0.439 -30.538 -10.929  1.00 93.49           C  
ATOM   4705  HG2 LYS A 294      -0.093 -31.363 -10.456  1.00 93.49           H  
ATOM   4706  HG3 LYS A 294       0.720 -29.814 -10.165  1.00 93.49           H  
ATOM   4707  CD  LYS A 294       1.717 -31.075 -11.589  1.00 93.49           C  
ATOM   4708  HD2 LYS A 294       1.449 -31.820 -12.338  1.00 93.49           H  
ATOM   4709  HD3 LYS A 294       2.238 -30.252 -12.078  1.00 93.49           H  
ATOM   4710  CE  LYS A 294       2.636 -31.710 -10.534  1.00 93.49           C  
ATOM   4711  HE2 LYS A 294       2.096 -32.520 -10.043  1.00 93.49           H  
ATOM   4712  HE3 LYS A 294       2.868 -30.960  -9.778  1.00 93.49           H  
ATOM   4713  NZ  LYS A 294       3.896 -32.231 -11.125  1.00 93.49           N  
ATOM   4714  HZ1 LYS A 294       4.481 -32.643 -10.412  1.00 93.49           H  
ATOM   4715  HZ2 LYS A 294       3.708 -32.943 -11.817  1.00 93.49           H  
ATOM   4716  HZ3 LYS A 294       4.426 -31.491 -11.563  1.00 93.49           H  
ATOM   4717  N   TYR A 295      -1.464 -27.040 -10.658  1.00 95.54           N  
ATOM   4718  H   TYR A 295      -1.473 -26.858 -11.652  1.00 95.54           H  
ATOM   4719  CA  TYR A 295      -1.187 -25.904  -9.776  1.00 95.54           C  
ATOM   4720  HA  TYR A 295      -0.448 -26.214  -9.037  1.00 95.54           H  
ATOM   4721  C   TYR A 295      -2.429 -25.448  -8.991  1.00 95.54           C  
ATOM   4722  CB  TYR A 295      -0.553 -24.775 -10.603  1.00 95.54           C  
ATOM   4723  HB2 TYR A 295      -1.296 -24.355 -11.280  1.00 95.54           H  
ATOM   4724  HB3 TYR A 295       0.241 -25.194 -11.220  1.00 95.54           H  
ATOM   4725  O   TYR A 295      -2.436 -25.527  -7.768  1.00 95.54           O  
ATOM   4726  CG  TYR A 295       0.047 -23.661  -9.766  1.00 95.54           C  
ATOM   4727  CD1 TYR A 295      -0.748 -22.570  -9.373  1.00 95.54           C  
ATOM   4728  HD1 TYR A 295      -1.791 -22.526  -9.651  1.00 95.54           H  
ATOM   4729  CD2 TYR A 295       1.406 -23.705  -9.392  1.00 95.54           C  
ATOM   4730  HD2 TYR A 295       2.023 -24.540  -9.689  1.00 95.54           H  
ATOM   4731  CE1 TYR A 295      -0.192 -21.526  -8.613  1.00 95.54           C  
ATOM   4732  HE1 TYR A 295      -0.794 -20.681  -8.311  1.00 95.54           H  
ATOM   4733  CE2 TYR A 295       1.969 -22.657  -8.636  1.00 95.54           C  
ATOM   4734  HE2 TYR A 295       3.010 -22.690  -8.350  1.00 95.54           H  
ATOM   4735  OH  TYR A 295       1.678 -20.539  -7.514  1.00 95.54           O  
ATOM   4736  HH  TYR A 295       2.632 -20.566  -7.414  1.00 95.54           H  
ATOM   4737  CZ  TYR A 295       1.165 -21.565  -8.241  1.00 95.54           C  
ATOM   4738  N   PHE A 296      -3.515 -25.062  -9.672  1.00 93.81           N  
ATOM   4739  H   PHE A 296      -3.467 -25.055 -10.681  1.00 93.81           H  
ATOM   4740  CA  PHE A 296      -4.740 -24.532  -9.047  1.00 93.81           C  
ATOM   4741  HA  PHE A 296      -4.472 -24.068  -8.097  1.00 93.81           H  
ATOM   4742  C   PHE A 296      -5.799 -25.593  -8.711  1.00 93.81           C  
ATOM   4743  CB  PHE A 296      -5.347 -23.444  -9.945  1.00 93.81           C  
ATOM   4744  HB2 PHE A 296      -6.322 -23.156  -9.551  1.00 93.81           H  
ATOM   4745  HB3 PHE A 296      -5.510 -23.850 -10.943  1.00 93.81           H  
ATOM   4746  O   PHE A 296      -6.867 -25.250  -8.209  1.00 93.81           O  
ATOM   4747  CG  PHE A 296      -4.524 -22.179 -10.030  1.00 93.81           C  
ATOM   4748  CD1 PHE A 296      -4.423 -21.329  -8.911  1.00 93.81           C  
ATOM   4749  HD1 PHE A 296      -4.915 -21.590  -7.986  1.00 93.81           H  
ATOM   4750  CD2 PHE A 296      -3.864 -21.844 -11.224  1.00 93.81           C  
ATOM   4751  HD2 PHE A 296      -3.934 -22.493 -12.085  1.00 93.81           H  
ATOM   4752  CE1 PHE A 296      -3.659 -20.151  -8.988  1.00 93.81           C  
ATOM   4753  HE1 PHE A 296      -3.556 -19.507  -8.127  1.00 93.81           H  
ATOM   4754  CE2 PHE A 296      -3.114 -20.660 -11.303  1.00 93.81           C  
ATOM   4755  HE2 PHE A 296      -2.620 -20.401 -12.228  1.00 93.81           H  
ATOM   4756  CZ  PHE A 296      -3.001 -19.818 -10.183  1.00 93.81           C  
ATOM   4757  HZ  PHE A 296      -2.403 -18.920 -10.237  1.00 93.81           H  
ATOM   4758  N   LYS A 297      -5.545 -26.874  -9.016  1.00 92.76           N  
ATOM   4759  H   LYS A 297      -4.659 -27.072  -9.459  1.00 92.76           H  
ATOM   4760  CA  LYS A 297      -6.487 -27.999  -8.823  1.00 92.76           C  
ATOM   4761  HA  LYS A 297      -6.024 -28.894  -9.240  1.00 92.76           H  
ATOM   4762  C   LYS A 297      -7.793 -27.873  -9.614  1.00 92.76           C  
ATOM   4763  CB  LYS A 297      -6.716 -28.287  -7.325  1.00 92.76           C  
ATOM   4764  HB2 LYS A 297      -7.258 -29.227  -7.229  1.00 92.76           H  
ATOM   4765  HB3 LYS A 297      -7.345 -27.504  -6.900  1.00 92.76           H  
ATOM   4766  O   LYS A 297      -8.777 -28.540  -9.317  1.00 92.76           O  
ATOM   4767  CG  LYS A 297      -5.432 -28.382  -6.486  1.00 92.76           C  
ATOM   4768  HG2 LYS A 297      -5.708 -28.673  -5.473  1.00 92.76           H  
ATOM   4769  HG3 LYS A 297      -4.961 -27.400  -6.433  1.00 92.76           H  
ATOM   4770  CD  LYS A 297      -4.423 -29.396  -7.039  1.00 92.76           C  
ATOM   4771  HD2 LYS A 297      -4.107 -29.089  -8.036  1.00 92.76           H  
ATOM   4772  HD3 LYS A 297      -4.881 -30.384  -7.089  1.00 92.76           H  
ATOM   4773  CE  LYS A 297      -3.203 -29.426  -6.120  1.00 92.76           C  
ATOM   4774  HE2 LYS A 297      -3.485 -29.877  -5.169  1.00 92.76           H  
ATOM   4775  HE3 LYS A 297      -2.899 -28.397  -5.924  1.00 92.76           H  
ATOM   4776  NZ  LYS A 297      -2.079 -30.159  -6.742  1.00 92.76           N  
ATOM   4777  HZ1 LYS A 297      -1.809 -29.677  -7.588  1.00 92.76           H  
ATOM   4778  HZ2 LYS A 297      -2.345 -31.109  -6.957  1.00 92.76           H  
ATOM   4779  HZ3 LYS A 297      -1.284 -30.162  -6.119  1.00 92.76           H  
ATOM   4780  N   THR A 298      -7.797 -27.056 -10.665  1.00 91.02           N  
ATOM   4781  H   THR A 298      -6.955 -26.534 -10.861  1.00 91.02           H  
ATOM   4782  CA  THR A 298      -8.948 -26.845 -11.546  1.00 91.02           C  
ATOM   4783  HA  THR A 298      -9.524 -27.768 -11.602  1.00 91.02           H  
ATOM   4784  C   THR A 298      -8.491 -26.490 -12.956  1.00 91.02           C  
ATOM   4785  CB  THR A 298      -9.867 -25.767 -10.966  1.00 91.02           C  
ATOM   4786  HB  THR A 298     -10.101 -26.026  -9.933  1.00 91.02           H  
ATOM   4787  O   THR A 298      -7.366 -26.036 -13.147  1.00 91.02           O  
ATOM   4788  CG2 THR A 298      -9.282 -24.356 -10.998  1.00 91.02           C  
ATOM   4789 HG21 THR A 298      -9.058 -24.062 -12.023  1.00 91.02           H  
ATOM   4790 HG22 THR A 298      -8.367 -24.324 -10.406  1.00 91.02           H  
ATOM   4791 HG23 THR A 298      -9.997 -23.654 -10.571  1.00 91.02           H  
ATOM   4792  OG1 THR A 298     -11.065 -25.768 -11.697  1.00 91.02           O  
ATOM   4793  HG1 THR A 298     -11.727 -25.348 -11.143  1.00 91.02           H  
ATOM   4794  N   THR A 299      -9.331 -26.708 -13.965  1.00 91.88           N  
ATOM   4795  H   THR A 299     -10.294 -26.909 -13.737  1.00 91.88           H  
ATOM   4796  CA  THR A 299      -8.979 -26.350 -15.349  1.00 91.88           C  
ATOM   4797  HA  THR A 299      -7.934 -26.618 -15.506  1.00 91.88           H  
ATOM   4798  C   THR A 299      -9.125 -24.840 -15.583  1.00 91.88           C  
ATOM   4799  CB  THR A 299      -9.802 -27.121 -16.390  1.00 91.88           C  
ATOM   4800  HB  THR A 299      -9.337 -26.955 -17.361  1.00 91.88           H  
ATOM   4801  O   THR A 299      -9.945 -24.215 -14.908  1.00 91.88           O  
ATOM   4802  CG2 THR A 299      -9.820 -28.630 -16.145  1.00 91.88           C  
ATOM   4803 HG21 THR A 299     -10.341 -28.863 -15.217  1.00 91.88           H  
ATOM   4804 HG22 THR A 299     -10.335 -29.117 -16.973  1.00 91.88           H  
ATOM   4805 HG23 THR A 299      -8.796 -29.000 -16.100  1.00 91.88           H  
ATOM   4806  OG1 THR A 299     -11.123 -26.638 -16.475  1.00 91.88           O  
ATOM   4807  HG1 THR A 299     -11.662 -26.953 -15.745  1.00 91.88           H  
ATOM   4808  N   PRO A 300      -8.412 -24.241 -16.560  1.00 92.43           N  
ATOM   4809  CA  PRO A 300      -8.600 -22.832 -16.918  1.00 92.43           C  
ATOM   4810  HA  PRO A 300      -8.239 -22.211 -16.097  1.00 92.43           H  
ATOM   4811  C   PRO A 300     -10.062 -22.465 -17.217  1.00 92.43           C  
ATOM   4812  CB  PRO A 300      -7.713 -22.607 -18.147  1.00 92.43           C  
ATOM   4813  HB2 PRO A 300      -7.333 -21.586 -18.192  1.00 92.43           H  
ATOM   4814  HB3 PRO A 300      -8.260 -22.847 -19.058  1.00 92.43           H  
ATOM   4815  O   PRO A 300     -10.552 -21.444 -16.747  1.00 92.43           O  
ATOM   4816  CG  PRO A 300      -6.590 -23.622 -17.957  1.00 92.43           C  
ATOM   4817  HG2 PRO A 300      -6.111 -23.880 -18.902  1.00 92.43           H  
ATOM   4818  HG3 PRO A 300      -5.856 -23.222 -17.258  1.00 92.43           H  
ATOM   4819  CD  PRO A 300      -7.317 -24.814 -17.335  1.00 92.43           C  
ATOM   4820  HD2 PRO A 300      -6.627 -25.380 -16.709  1.00 92.43           H  
ATOM   4821  HD3 PRO A 300      -7.723 -25.445 -18.125  1.00 92.43           H  
ATOM   4822  N   SER A 301     -10.793 -23.322 -17.937  1.00 88.79           N  
ATOM   4823  H   SER A 301     -10.347 -24.132 -18.344  1.00 88.79           H  
ATOM   4824  CA  SER A 301     -12.200 -23.082 -18.283  1.00 88.79           C  
ATOM   4825  HA  SER A 301     -12.285 -22.108 -18.765  1.00 88.79           H  
ATOM   4826  C   SER A 301     -13.113 -23.072 -17.056  1.00 88.79           C  
ATOM   4827  CB  SER A 301     -12.687 -24.149 -19.266  1.00 88.79           C  
ATOM   4828  HB2 SER A 301     -12.670 -25.125 -18.782  1.00 88.79           H  
ATOM   4829  HB3 SER A 301     -13.708 -23.924 -19.575  1.00 88.79           H  
ATOM   4830  O   SER A 301     -13.992 -22.221 -16.945  1.00 88.79           O  
ATOM   4831  OG  SER A 301     -11.841 -24.180 -20.398  1.00 88.79           O  
ATOM   4832  HG  SER A 301     -12.326 -23.864 -21.164  1.00 88.79           H  
ATOM   4833  N   THR A 302     -12.904 -23.991 -16.110  1.00 86.80           N  
ATOM   4834  H   THR A 302     -12.181 -24.683 -16.245  1.00 86.80           H  
ATOM   4835  CA  THR A 302     -13.655 -24.001 -14.845  1.00 86.80           C  
ATOM   4836  HA  THR A 302     -14.719 -23.905 -15.060  1.00 86.80           H  
ATOM   4837  C   THR A 302     -13.256 -22.820 -13.955  1.00 86.80           C  
ATOM   4838  CB  THR A 302     -13.424 -25.307 -14.074  1.00 86.80           C  
ATOM   4839  HB  THR A 302     -12.427 -25.269 -13.635  1.00 86.80           H  
ATOM   4840  O   THR A 302     -14.104 -22.249 -13.278  1.00 86.80           O  
ATOM   4841  CG2 THR A 302     -14.472 -25.532 -12.988  1.00 86.80           C  
ATOM   4842 HG21 THR A 302     -14.569 -24.645 -12.361  1.00 86.80           H  
ATOM   4843 HG22 THR A 302     -14.181 -26.378 -12.365  1.00 86.80           H  
ATOM   4844 HG23 THR A 302     -15.446 -25.729 -13.435  1.00 86.80           H  
ATOM   4845  OG1 THR A 302     -13.490 -26.441 -14.912  1.00 86.80           O  
ATOM   4846  HG1 THR A 302     -14.391 -26.771 -14.868  1.00 86.80           H  
ATOM   4847  N   PHE A 303     -11.981 -22.426 -13.975  1.00 86.33           N  
ATOM   4848  H   PHE A 303     -11.320 -22.951 -14.531  1.00 86.33           H  
ATOM   4849  CA  PHE A 303     -11.472 -21.272 -13.237  1.00 86.33           C  
ATOM   4850  HA  PHE A 303     -11.693 -21.401 -12.177  1.00 86.33           H  
ATOM   4851  C   PHE A 303     -12.134 -19.963 -13.678  1.00 86.33           C  
ATOM   4852  CB  PHE A 303      -9.953 -21.216 -13.413  1.00 86.33           C  
ATOM   4853  HB2 PHE A 303      -9.707 -21.025 -14.457  1.00 86.33           H  
ATOM   4854  HB3 PHE A 303      -9.536 -22.190 -13.154  1.00 86.33           H  
ATOM   4855  O   PHE A 303     -12.521 -19.174 -12.824  1.00 86.33           O  
ATOM   4856  CG  PHE A 303      -9.276 -20.168 -12.567  1.00 86.33           C  
ATOM   4857  CD1 PHE A 303      -9.054 -18.881 -13.090  1.00 86.33           C  
ATOM   4858  HD1 PHE A 303      -9.389 -18.632 -14.086  1.00 86.33           H  
ATOM   4859  CD2 PHE A 303      -8.851 -20.487 -11.264  1.00 86.33           C  
ATOM   4860  HD2 PHE A 303      -9.024 -21.473 -10.862  1.00 86.33           H  
ATOM   4861  CE1 PHE A 303      -8.386 -17.921 -12.317  1.00 86.33           C  
ATOM   4862  HE1 PHE A 303      -8.192 -16.942 -12.729  1.00 86.33           H  
ATOM   4863  CE2 PHE A 303      -8.188 -19.523 -10.489  1.00 86.33           C  
ATOM   4864  HE2 PHE A 303      -7.842 -19.765  -9.495  1.00 86.33           H  
ATOM   4865  CZ  PHE A 303      -7.952 -18.247 -11.022  1.00 86.33           C  
ATOM   4866  HZ  PHE A 303      -7.409 -17.518 -10.439  1.00 86.33           H  
ATOM   4867  N   ILE A 304     -12.335 -19.766 -14.988  1.00 80.03           N  
ATOM   4868  H   ILE A 304     -11.937 -20.429 -15.639  1.00 80.03           H  
ATOM   4869  CA  ILE A 304     -13.080 -18.614 -15.525  1.00 80.03           C  
ATOM   4870  HA  ILE A 304     -12.608 -17.694 -15.182  1.00 80.03           H  
ATOM   4871  C   ILE A 304     -14.518 -18.603 -14.993  1.00 80.03           C  
ATOM   4872  CB  ILE A 304     -13.071 -18.619 -17.073  1.00 80.03           C  
ATOM   4873  HB  ILE A 304     -13.433 -19.588 -17.417  1.00 80.03           H  
ATOM   4874  O   ILE A 304     -14.987 -17.572 -14.521  1.00 80.03           O  
ATOM   4875  CG1 ILE A 304     -11.652 -18.389 -17.640  1.00 80.03           C  
ATOM   4876 HG12 ILE A 304     -10.917 -18.948 -17.060  1.00 80.03           H  
ATOM   4877 HG13 ILE A 304     -11.398 -17.333 -17.555  1.00 80.03           H  
ATOM   4878  CG2 ILE A 304     -14.012 -17.525 -17.620  1.00 80.03           C  
ATOM   4879 HG21 ILE A 304     -13.740 -16.557 -17.199  1.00 80.03           H  
ATOM   4880 HG22 ILE A 304     -15.050 -17.736 -17.362  1.00 80.03           H  
ATOM   4881 HG23 ILE A 304     -13.962 -17.458 -18.707  1.00 80.03           H  
ATOM   4882  CD1 ILE A 304     -11.525 -18.823 -19.110  1.00 80.03           C  
ATOM   4883 HD11 ILE A 304     -12.299 -18.368 -19.728  1.00 80.03           H  
ATOM   4884 HD12 ILE A 304     -11.602 -19.908 -19.182  1.00 80.03           H  
ATOM   4885 HD13 ILE A 304     -10.562 -18.506 -19.511  1.00 80.03           H  
ATOM   4886  N   LYS A 305     -15.213 -19.751 -15.023  1.00 76.90           N  
ATOM   4887  H   LYS A 305     -14.771 -20.567 -15.421  1.00 76.90           H  
ATOM   4888  CA  LYS A 305     -16.596 -19.849 -14.524  1.00 76.90           C  
ATOM   4889  HA  LYS A 305     -17.217 -19.115 -15.037  1.00 76.90           H  
ATOM   4890  C   LYS A 305     -16.702 -19.492 -13.042  1.00 76.90           C  
ATOM   4891  CB  LYS A 305     -17.176 -21.249 -14.766  1.00 76.90           C  
ATOM   4892  HB2 LYS A 305     -16.511 -22.001 -14.342  1.00 76.90           H  
ATOM   4893  HB3 LYS A 305     -18.135 -21.314 -14.252  1.00 76.90           H  
ATOM   4894  O   LYS A 305     -17.651 -18.838 -12.652  1.00 76.90           O  
ATOM   4895  CG  LYS A 305     -17.408 -21.540 -16.254  1.00 76.90           C  
ATOM   4896  HG2 LYS A 305     -16.461 -21.506 -16.793  1.00 76.90           H  
ATOM   4897  HG3 LYS A 305     -18.073 -20.782 -16.667  1.00 76.90           H  
ATOM   4898  CD  LYS A 305     -18.049 -22.922 -16.425  1.00 76.90           C  
ATOM   4899  HD2 LYS A 305     -19.009 -22.923 -15.910  1.00 76.90           H  
ATOM   4900  HD3 LYS A 305     -17.403 -23.679 -15.981  1.00 76.90           H  
ATOM   4901  CE  LYS A 305     -18.260 -23.224 -17.911  1.00 76.90           C  
ATOM   4902  HE2 LYS A 305     -17.288 -23.294 -18.398  1.00 76.90           H  
ATOM   4903  HE3 LYS A 305     -18.795 -22.384 -18.353  1.00 76.90           H  
ATOM   4904  NZ  LYS A 305     -19.042 -24.471 -18.107  1.00 76.90           N  
ATOM   4905  HZ1 LYS A 305     -19.196 -24.646 -19.090  1.00 76.90           H  
ATOM   4906  HZ2 LYS A 305     -18.579 -25.269 -17.695  1.00 76.90           H  
ATOM   4907  HZ3 LYS A 305     -19.950 -24.375 -17.676  1.00 76.90           H  
ATOM   4908  N   MET A 306     -15.719 -19.882 -12.232  1.00 68.43           N  
ATOM   4909  H   MET A 306     -14.962 -20.425 -12.622  1.00 68.43           H  
ATOM   4910  CA  MET A 306     -15.680 -19.520 -10.812  1.00 68.43           C  
ATOM   4911  HA  MET A 306     -16.661 -19.695 -10.372  1.00 68.43           H  
ATOM   4912  C   MET A 306     -15.363 -18.040 -10.550  1.00 68.43           C  
ATOM   4913  CB  MET A 306     -14.647 -20.389 -10.082  1.00 68.43           C  
ATOM   4914  HB2 MET A 306     -13.704 -20.387 -10.629  1.00 68.43           H  
ATOM   4915  HB3 MET A 306     -14.463 -19.963  -9.095  1.00 68.43           H  
ATOM   4916  O   MET A 306     -15.555 -17.600  -9.426  1.00 68.43           O  
ATOM   4917  CG  MET A 306     -15.119 -21.828  -9.872  1.00 68.43           C  
ATOM   4918  HG2 MET A 306     -16.093 -21.796  -9.383  1.00 68.43           H  
ATOM   4919  HG3 MET A 306     -15.238 -22.326 -10.835  1.00 68.43           H  
ATOM   4920  SD  MET A 306     -13.991 -22.782  -8.813  1.00 68.43           S  
ATOM   4921  CE  MET A 306     -13.025 -23.660 -10.059  1.00 68.43           C  
ATOM   4922  HE1 MET A 306     -12.138 -24.078  -9.582  1.00 68.43           H  
ATOM   4923  HE2 MET A 306     -12.730 -22.972 -10.852  1.00 68.43           H  
ATOM   4924  HE3 MET A 306     -13.630 -24.470 -10.465  1.00 68.43           H  
ATOM   4925  N   ALA A 307     -14.825 -17.301 -11.525  1.00 60.97           N  
ATOM   4926  H   ALA A 307     -14.678 -17.716 -12.434  1.00 60.97           H  
ATOM   4927  CA  ALA A 307     -14.456 -15.893 -11.362  1.00 60.97           C  
ATOM   4928  HA  ALA A 307     -14.313 -15.677 -10.303  1.00 60.97           H  
ATOM   4929  C   ALA A 307     -15.531 -14.908 -11.858  1.00 60.97           C  
ATOM   4930  CB  ALA A 307     -13.119 -15.670 -12.081  1.00 60.97           C  
ATOM   4931  HB1 ALA A 307     -12.363 -16.344 -11.679  1.00 60.97           H  
ATOM   4932  HB2 ALA A 307     -13.239 -15.850 -13.150  1.00 60.97           H  
ATOM   4933  HB3 ALA A 307     -12.804 -14.637 -11.933  1.00 60.97           H  
ATOM   4934  O   ALA A 307     -15.504 -13.750 -11.452  1.00 60.97           O  
ATOM   4935  N   ASN A 308     -16.439 -15.356 -12.735  1.00 54.40           N  
ATOM   4936  H   ASN A 308     -16.391 -16.328 -13.004  1.00 54.40           H  
ATOM   4937  CA  ASN A 308     -17.482 -14.533 -13.365  1.00 54.40           C  
ATOM   4938  HA  ASN A 308     -17.282 -13.482 -13.157  1.00 54.40           H
[truncated: 193,762 more chars]
